# Supplementary material for: Conformational dynamics control assembly of an extremely long bacteriophage tail tube
Source: J Biol Chem. 2023 Feb 13;299(3):103021. doi: 10.1016/j.jbc.2023.103021 (PMC10034513; doi:10.1016/j.jbc.2023.103021)
Supplement: 2rings_viriontails [file mmc2.zip › jbc_103021_mmc2.pdb]

HELIX    1   1 GLY A    3  ASP A    5  1                                   3    
HELIX    2   2 LEU A   22  SER A   24  1                                   3    
HELIX    3   3 ASN A   78  ILE A   88  1                                  11    
HELIX    4   4 PHE A  191  GLN A  193  1                                   3    
HELIX    5   5 PHE A  274  TYR A  281  1                                   8    
HELIX    6   6 GLY B    3  ASP B    5  1                                   3    
HELIX    7   7 LEU B   22  SER B   24  1                                   3    
HELIX    8   8 ASN B   78  ILE B   88  1                                  11    
HELIX    9   9 PHE B  191  GLN B  193  1                                   3    
HELIX   10  10 PHE B  274  TYR B  281  1                                   8    
HELIX   11  11 GLY C    3  ASP C    5  1                                   3    
HELIX   12  12 LEU C   22  SER C   24  1                                   3    
HELIX   13  13 ASN C   78  ILE C   88  1                                  11    
HELIX   14  14 PHE C  191  GLN C  193  1                                   3    
HELIX   15  15 PHE C  274  TYR C  281  1                                   8    
HELIX   16  16 GLY D    3  ASP D    5  1                                   3    
HELIX   17  17 LEU D   22  SER D   24  1                                   3    
HELIX   18  18 ASN D   78  ILE D   88  1                                  11    
HELIX   19  19 PHE D  191  GLN D  193  1                                   3    
HELIX   20  20 PHE D  274  TYR D  281  1                                   8    
HELIX   21  21 GLY E    3  ASP E    5  1                                   3    
HELIX   22  22 LEU E   22  SER E   24  1                                   3    
HELIX   23  23 ASN E   78  ILE E   88  1                                  11    
HELIX   24  24 PHE E  191  GLN E  193  1                                   3    
HELIX   25  25 PHE E  274  TYR E  281  1                                   8    
HELIX   26  26 GLY F    3  ASP F    5  1                                   3    
HELIX   27  27 LEU F   22  SER F   24  1                                   3    
HELIX   28  28 ASN F   78  ILE F   88  1                                  11    
HELIX   29  29 PHE F  191  GLN F  193  1                                   3    
HELIX   30  30 PHE F  274  TYR F  281  1                                   8    
SHEET    1   1 1 THR A   6  GLU A  12  0                                        
SHEET    2   2 2 SER A  39  GLN A  42  0                                        
SHEET    3   3 3 VAL A  66  THR A  75  0                                        
SHEET    4   4 4 SER A  91  THR A  93  0                                        
SHEET    5   5 5 ALA A 104  THR A 107  0                                        
SHEET    6   6 6 PHE A 117  GLY A 125  0                                        
SHEET    7   7 7 GLY A 128  PHE A 135  0                                        
SHEET    8   8 8 LYS A 138  ARG A 147  0                                        
SHEET    9   9 9 ASN A 153  ALA A 160  0                                        
SHEET   10  1010 GLY A 162  GLN A 167  0                                        
SHEET   11  1111 ALA A 194  LYS A 199  0                                        
SHEET   12  1212 ALA A 207  LEU A 209  0                                        
SHEET   13  1313 SER A 213  ASN A 219  0                                        
SHEET   14  1414 GLU A 243  ASP A 251  0                                        
SHEET   15  1515 ALA A 286  GLU A 297  0                                        
SHEET   16  1616 PRO A 303  LEU A 310  0                                        
SHEET   17  1717 THR A 329  ASN A 335  0                                        
SHEET   18  1818 SER A 341  VAL A 345  0                                        
SHEET   19  1919 THR B   6  GLU B  12  0                                        
SHEET   20  2020 SER B  39  GLN B  42  0                                        
SHEET   21  2121 VAL B  66  THR B  75  0                                        
SHEET   22  2222 SER B  91  THR B  93  0                                        
SHEET   23  2323 ALA B 104  THR B 107  0                                        
SHEET   24  2424 PHE B 117  GLY B 125  0                                        
SHEET   25  2525 GLY B 128  PHE B 135  0                                        
SHEET   26  2626 LYS B 138  ARG B 147  0                                        
SHEET   27  2727 ASN B 153  ALA B 160  0                                        
SHEET   28  2828 GLY B 162  GLN B 167  0                                        
SHEET   29  2929 ALA B 194  LYS B 199  0                                        
SHEET   30  3030 ALA B 207  LEU B 209  0                                        
SHEET   31  3131 SER B 213  ASN B 219  0                                        
SHEET   32  3232 GLU B 243  ASP B 251  0                                        
SHEET   33  3333 ALA B 286  GLU B 297  0                                        
SHEET   34  3434 PRO B 303  LEU B 310  0                                        
SHEET   35  3535 THR B 329  ASN B 335  0                                        
SHEET   36  3636 SER B 341  VAL B 345  0                                        
SHEET   37  3737 THR C   6  GLU C  12  0                                        
SHEET   38  3838 SER C  39  GLN C  42  0                                        
SHEET   39  3939 VAL C  66  THR C  75  0                                        
SHEET   40  4040 SER C  91  THR C  93  0                                        
SHEET   41  4141 ALA C 104  THR C 107  0                                        
SHEET   42  4242 PHE C 117  GLY C 125  0                                        
SHEET   43  4343 GLY C 128  PHE C 135  0                                        
SHEET   44  4444 LYS C 138  ARG C 147  0                                        
SHEET   45  4545 ASN C 153  ALA C 160  0                                        
SHEET   46  4646 GLY C 162  GLN C 167  0                                        
SHEET   47  4747 ALA C 194  LYS C 199  0                                        
SHEET   48  4848 ALA C 207  LEU C 209  0                                        
SHEET   49  4949 SER C 213  ASN C 219  0                                        
SHEET   50  5050 GLU C 243  ASP C 251  0                                        
SHEET   51  5151 ALA C 286  GLU C 297  0                                        
SHEET   52  5252 PRO C 303  LEU C 310  0                                        
SHEET   53  5353 THR C 329  ASN C 335  0                                        
SHEET   54  5454 SER C 341  VAL C 345  0                                        
SHEET   55  5555 THR D   6  GLU D  12  0                                        
SHEET   56  5656 SER D  39  GLN D  42  0                                        
SHEET   57  5757 VAL D  66  THR D  75  0                                        
SHEET   58  5858 SER D  91  THR D  93  0                                        
SHEET   59  5959 ALA D 104  THR D 107  0                                        
SHEET   60  6060 PHE D 117  GLY D 125  0                                        
SHEET   61  6161 GLY D 128  PHE D 135  0                                        
SHEET   62  6262 LYS D 138  ARG D 147  0                                        
SHEET   63  6363 ASN D 153  ALA D 160  0                                        
SHEET   64  6464 GLY D 162  GLN D 167  0                                        
SHEET   65  6565 ALA D 194  LYS D 199  0                                        
SHEET   66  6666 ALA D 207  LEU D 209  0                                        
SHEET   67  6767 SER D 213  ASN D 219  0                                        
SHEET   68  6868 GLU D 243  ASP D 251  0                                        
SHEET   69  6969 ALA D 286  GLU D 297  0                                        
SHEET   70  7070 PRO D 303  LEU D 310  0                                        
SHEET   71  7171 THR D 329  ASN D 335  0                                        
SHEET   72  7272 SER D 341  VAL D 345  0                                        
SHEET   73  7373 THR E   6  GLU E  12  0                                        
SHEET   74  7474 SER E  39  GLN E  42  0                                        
SHEET   75  7575 VAL E  66  THR E  75  0                                        
SHEET   76  7676 SER E  91  THR E  93  0                                        
SHEET   77  7777 ALA E 104  THR E 107  0                                        
SHEET   78  7878 PHE E 117  GLY E 125  0                                        
SHEET   79  7979 GLY E 128  PHE E 135  0                                        
SHEET   80  8080 LYS E 138  ARG E 147  0                                        
SHEET   81  8181 ASN E 153  ALA E 160  0                                        
SHEET   82  8282 GLY E 162  GLN E 167  0                                        
SHEET   83  8383 ALA E 194  LYS E 199  0                                        
SHEET   84  8484 ALA E 207  LEU E 209  0                                        
SHEET   85  8585 SER E 213  ASN E 219  0                                        
SHEET   86  8686 GLU E 243  ASP E 251  0                                        
SHEET   87  8787 ALA E 286  GLU E 297  0                                        
SHEET   88  8888 PRO E 303  LEU E 310  0                                        
SHEET   89  8989 THR E 329  ASN E 335  0                                        
SHEET   90  9090 SER E 341  VAL E 345  0                                        
SHEET   91  9191 THR F   6  GLU F  12  0                                        
SHEET   92  9292 SER F  39  GLN F  42  0                                        
SHEET   93  9393 VAL F  66  THR F  75  0                                        
SHEET   94  9494 SER F  91  THR F  93  0                                        
SHEET   95  9595 ALA F 104  THR F 107  0                                        
SHEET   96  9696 PHE F 117  GLY F 125  0                                        
SHEET   97  9797 GLY F 128  PHE F 135  0                                        
SHEET   98  9898 LYS F 138  ARG F 147  0                                        
SHEET   99  9999 ASN F 153  ALA F 160  0                                        
SHEET  100 10010 GLY F 162  GLN F 167  0                                        
SHEET  101 10110 ALA F 194  LYS F 199  0                                        
SHEET  102 10210 ALA F 207  LEU F 209  0                                        
SHEET  103 10310 SER F 213  ASN F 219  0                                        
SHEET  104 10410 GLU F 243  ASP F 251  0                                        
SHEET  105 10510 ALA F 286  GLU F 297  0                                        
SHEET  106 10610 PRO F 303  LEU F 310  0                                        
SHEET  107 10710 THR F 329  ASN F 335  0                                        
SHEET  108 10810 SER F 341  VAL F 345  0                                        
ATOM      1  N   MET A   1     129.924 160.486 102.902  1.00 43.20           N  
ATOM      2  CA  MET A   1     131.362 160.364 103.257  1.00 38.39           C  
ATOM      3  C   MET A   1     131.951 159.103 102.665  1.00 39.36           C  
ATOM      4  O   MET A   1     131.317 158.055 102.660  1.00 38.09           O  
ATOM      5  CB  MET A   1     131.548 160.349 104.772  1.00 36.40           C  
ATOM      6  CG  MET A   1     131.399 161.698 105.416  1.00 43.56           C  
ATOM      7  SD  MET A   1     132.847 162.737 105.206  1.00 60.44           S  
ATOM      8  CE  MET A   1     132.239 164.265 105.909  1.00 38.97           C  
ATOM     20  N   ARG A   2     133.175 159.214 102.172  1.00 42.56           N  
ATOM     21  CA  ARG A   2     133.936 158.086 101.670  1.00 30.57           C  
ATOM     22  C   ARG A   2     135.187 157.900 102.515  1.00 30.33           C  
ATOM     23  O   ARG A   2     135.632 158.812 103.210  1.00 39.12           O  
ATOM     24  CB  ARG A   2     134.306 158.293 100.201  1.00 34.18           C  
ATOM     25  CG  ARG A   2     133.115 158.280  99.266  1.00 31.86           C  
ATOM     26  CD  ARG A   2     133.560 158.442  97.820  1.00 45.54           C  
ATOM     27  NE  ARG A   2     132.423 158.503  96.900  1.00 53.15           N  
ATOM     28  CZ  ARG A   2     132.499 158.753  95.598  1.00 43.33           C  
ATOM     29  NH1 ARG A   2     133.656 158.995  95.000  1.00 26.13           N  
ATOM     30  NH2 ARG A   2     131.382 158.755  94.876  1.00 34.04           N  
ATOM     44  N   GLY A   3     135.744 156.693 102.464  1.00 28.28           N  
ATOM     45  CA  GLY A   3     136.983 156.432 103.167  1.00 22.09           C  
ATOM     46  C   GLY A   3     138.135 157.283 102.686  1.00 26.53           C  
ATOM     47  O   GLY A   3     139.106 157.472 103.422  1.00 34.52           O  
ATOM     51  N   VAL A   4     138.058 157.791 101.458  1.00 36.54           N  
ATOM     52  CA  VAL A   4     139.087 158.693 100.959  1.00 33.41           C  
ATOM     53  C   VAL A   4     138.910 160.098 101.508  1.00 32.51           C  
ATOM     54  O   VAL A   4     139.859 160.888 101.487  1.00 41.15           O  
ATOM     55  CB  VAL A   4     139.084 158.717  99.423  1.00 32.52           C  
ATOM     56  CG1 VAL A   4     139.386 157.343  98.884  1.00 34.05           C  
ATOM     57  CG2 VAL A   4     137.754 159.210  98.894  1.00 29.16           C  
ATOM     67  N   ASP A   5     137.721 160.430 101.997  1.00 33.96           N  
ATOM     68  CA  ASP A   5     137.447 161.727 102.595  1.00 34.43           C  
ATOM     69  C   ASP A   5     137.978 161.848 104.014  1.00 35.19           C  
ATOM     70  O   ASP A   5     137.972 162.950 104.565  1.00 43.03           O  
ATOM     71  CB  ASP A   5     135.940 161.985 102.593  1.00 39.28           C  
ATOM     72  CG  ASP A   5     135.396 162.255 101.210  1.00 43.67           C  
ATOM     73  OD1 ASP A   5     136.184 162.617 100.318  1.00 45.88           O  
ATOM     74  OD2 ASP A   5     134.178 162.093 101.007  1.00 44.48           O  
ATOM     79  N   THR A   6     138.441 160.757 104.612  1.00 33.49           N  
ATOM     80  CA  THR A   6     138.865 160.743 106.000  1.00 33.86           C  
ATOM     81  C   THR A   6     140.381 160.656 106.102  1.00 33.89           C  
ATOM     82  O   THR A   6     141.052 160.112 105.222  1.00 42.06           O  
ATOM     83  CB  THR A   6     138.217 159.571 106.763  1.00 32.57           C  
ATOM     84  OG1 THR A   6     138.658 159.568 108.124  1.00 38.83           O  
ATOM     85  CG2 THR A   6     138.556 158.251 106.128  1.00 31.03           C  
ATOM     93  N   PHE A   7     140.910 161.208 107.186  1.00 27.17           N  
ATOM     94  CA  PHE A   7     142.313 161.081 107.539  1.00 26.67           C  
ATOM     95  C   PHE A   7     142.441 160.515 108.942  1.00 27.08           C  
ATOM     96  O   PHE A   7     141.520 160.605 109.753  1.00 37.39           O  
ATOM     97  CB  PHE A   7     143.062 162.424 107.461  1.00 33.04           C  
ATOM     98  CG  PHE A   7     142.621 163.442 108.478  1.00 28.67           C  
ATOM     99  CD1 PHE A   7     143.084 163.397 109.780  1.00 28.18           C  
ATOM    100  CD2 PHE A   7     141.779 164.472 108.116  1.00 33.45           C  
ATOM    101  CE1 PHE A   7     142.686 164.334 110.703  1.00 31.28           C  
ATOM    102  CE2 PHE A   7     141.387 165.413 109.034  1.00 36.53           C  
ATOM    103  CZ  PHE A   7     141.843 165.345 110.328  1.00 37.41           C  
ATOM    113  N   LEU A   8     143.600 159.934 109.218  1.00 29.11           N  
ATOM    114  CA  LEU A   8     143.943 159.417 110.532  1.00 24.59           C  
ATOM    115  C   LEU A   8     145.265 160.030 110.957  1.00 28.63           C  
ATOM    116  O   LEU A   8     146.205 160.095 110.162  1.00 34.64           O  
ATOM    117  CB  LEU A   8     144.044 157.893 110.511  1.00 27.36           C  
ATOM    118  CG  LEU A   8     144.505 157.221 111.801  1.00 25.49           C  
ATOM    119  CD1 LEU A   8     143.494 157.421 112.901  1.00 32.16           C  
ATOM    120  CD2 LEU A   8     144.749 155.758 111.565  1.00 28.11           C  
ATOM    132  N   ALA A   9     145.336 160.479 112.204  1.00 29.93           N  
ATOM    133  CA  ALA A   9     146.542 161.097 112.733  1.00 27.14           C  
ATOM    134  C   ALA A   9     146.732 160.697 114.183  1.00 22.16           C  
ATOM    135  O   ALA A   9     145.864 160.953 115.013  1.00 31.36           O  
ATOM    136  CB  ALA A   9     146.473 162.621 112.621  1.00 28.44           C  
ATOM    142  N   PHE A  10     147.862 160.080 114.496  1.00 34.90           N  
ATOM    143  CA  PHE A  10     148.256 159.868 115.877  1.00 31.40           C  
ATOM    144  C   PHE A  10     149.195 160.985 116.297  1.00 31.97           C  
ATOM    145  O   PHE A  10     150.043 161.422 115.517  1.00 40.82           O  
ATOM    146  CB  PHE A  10     148.953 158.520 116.080  1.00 29.39           C  
ATOM    147  CG  PHE A  10     148.080 157.327 115.822  1.00 31.75           C  
ATOM    148  CD1 PHE A  10     146.706 157.437 115.796  1.00 34.78           C  
ATOM    149  CD2 PHE A  10     148.641 156.080 115.664  1.00 31.68           C  
ATOM    150  CE1 PHE A  10     145.920 156.336 115.575  1.00 34.50           C  
ATOM    151  CE2 PHE A  10     147.853 154.978 115.447  1.00 29.06           C  
ATOM    152  CZ  PHE A  10     146.493 155.106 115.405  1.00 31.07           C  
ATOM    162  N   LYS A  11     149.039 161.462 117.526  1.00 27.97           N  
ATOM    163  CA  LYS A  11     150.010 162.415 118.050  1.00 34.14           C  
ATOM    164  C   LYS A  11     150.291 162.107 119.508  1.00 34.34           C  
ATOM    165  O   LYS A  11     149.366 161.916 120.294  1.00 36.38           O  
ATOM    166  CB  LYS A  11     149.539 163.853 117.898  1.00 35.80           C  
ATOM    167  CG  LYS A  11     150.717 164.785 117.785  1.00 37.56           C  
ATOM    168  CD  LYS A  11     150.378 166.215 118.051  1.00 40.87           C  
ATOM    169  CE  LYS A  11     151.604 166.949 118.544  1.00 39.25           C  
ATOM    170  NZ  LYS A  11     152.506 167.286 117.412  1.00 35.49           N  
ATOM    184  N   GLU A  12     151.566 162.096 119.868  1.00 36.20           N  
ATOM    185  CA  GLU A  12     151.957 161.751 121.224  1.00 34.20           C  
ATOM    186  C   GLU A  12     151.670 162.913 122.158  1.00 40.29           C  
ATOM    187  O   GLU A  12     151.926 164.073 121.831  1.00 44.77           O  
ATOM    188  CB  GLU A  12     153.438 161.376 121.280  1.00 36.37           C  
ATOM    189  CG  GLU A  12     153.891 160.334 120.255  1.00 42.10           C  
ATOM    190  CD  GLU A  12     153.927 160.849 118.828  1.00 48.48           C  
ATOM    191  OE1 GLU A  12     153.693 160.047 117.901  1.00 43.42           O  
ATOM    192  OE2 GLU A  12     154.173 162.056 118.630  1.00 48.94           O  
ATOM    199  N   GLN A  13     151.123 162.598 123.325  1.00 43.28           N  
ATOM    200  CA  GLN A  13     150.732 163.604 124.295  1.00 40.29           C  
ATOM    201  C   GLN A  13     151.550 163.436 125.568  1.00 41.42           C  
ATOM    202  O   GLN A  13     151.918 162.321 125.947  1.00 37.82           O  
ATOM    203  CB  GLN A  13     149.233 163.521 124.595  1.00 36.38           C  
ATOM    204  CG  GLN A  13     148.781 162.237 125.229  1.00 35.48           C  
ATOM    205  CD  GLN A  13     147.279 162.123 125.265  1.00 31.13           C  
ATOM    206  OE1 GLN A  13     146.590 162.689 124.428  1.00 35.36           O  
ATOM    207  NE2 GLN A  13     146.763 161.403 126.239  1.00 32.79           N  
ATOM    216  N   ALA A  14     151.837 164.564 126.220  1.00 51.06           N  
ATOM    217  CA  ALA A  14     152.724 164.552 127.378  1.00 50.95           C  
ATOM    218  C   ALA A  14     152.157 163.710 128.514  1.00 51.45           C  
ATOM    219  O   ALA A  14     152.841 162.828 129.041  1.00 47.04           O  
ATOM    220  CB  ALA A  14     152.977 165.981 127.850  1.00 47.68           C  
ATOM    226  N   ASP A  15     150.915 163.972 128.907  1.00 49.49           N  
ATOM    227  CA  ASP A  15     150.263 163.270 129.999  1.00 44.15           C  
ATOM    228  C   ASP A  15     149.077 162.499 129.440  1.00 45.96           C  
ATOM    229  O   ASP A  15     148.527 162.857 128.399  1.00 48.99           O  
ATOM    230  CB  ASP A  15     149.828 164.267 131.094  1.00 47.69           C  
ATOM    231  CG  ASP A  15     148.701 163.744 131.962  1.00 56.53           C  
ATOM    232  OD2 ASP A  15     147.581 164.286 131.863  1.00 51.21           O  
ATOM    233  OD1 ASP A  15     148.933 162.803 132.751  1.00 53.31           O  
ATOM    238  N   LEU A  16     148.692 161.426 130.131  1.00 35.92           N  
ATOM    239  CA  LEU A  16     147.611 160.585 129.630  1.00 38.63           C  
ATOM    240  C   LEU A  16     146.290 161.337 129.564  1.00 41.24           C  
ATOM    241  O   LEU A  16     145.417 160.985 128.764  1.00 40.26           O  
ATOM    242  CB  LEU A  16     147.459 159.348 130.512  1.00 39.58           C  
ATOM    243  CG  LEU A  16     146.401 158.327 130.092  1.00 36.62           C  
ATOM    244  CD1 LEU A  16     146.813 157.615 128.818  1.00 35.07           C  
ATOM    245  CD2 LEU A  16     146.154 157.333 131.202  1.00 34.65           C  
ATOM    257  N   LYS A  17     146.121 162.372 130.385  1.00 42.41           N  
ATOM    258  CA  LYS A  17     144.825 163.024 130.511  1.00 45.77           C  
ATOM    259  C   LYS A  17     144.714 164.295 129.679  1.00 46.21           C  
ATOM    260  O   LYS A  17     143.630 164.885 129.625  1.00 45.92           O  
ATOM    261  CB  LYS A  17     144.558 163.358 131.982  1.00 44.69           C  
ATOM    262  CG  LYS A  17     143.949 162.245 132.858  1.00 46.28           C  
ATOM    263  CD  LYS A  17     142.815 161.437 132.217  1.00 46.20           C  
ATOM    264  CE  LYS A  17     142.563 160.145 132.980  1.00 48.31           C  
ATOM    265  NZ  LYS A  17     141.112 159.809 133.046  1.00 44.51           N  
ATOM    279  N   THR A  18     145.794 164.729 129.027  1.00 44.32           N  
ATOM    280  CA  THR A  18     145.764 165.962 128.253  1.00 48.19           C  
ATOM    281  C   THR A  18     145.788 165.632 126.764  1.00 44.41           C  
ATOM    282  O   THR A  18     146.854 165.307 126.222  1.00 44.41           O  
ATOM    283  CB  THR A  18     146.939 166.871 128.627  1.00 48.00           C  
ATOM    284  OG1 THR A  18     146.823 168.113 127.923  1.00 46.20           O  
ATOM    285  CG2 THR A  18     148.271 166.230 128.286  1.00 48.18           C  
ATOM    293  N   PRO A  19     144.661 165.694 126.059  1.00 37.93           N  
ATOM    294  CA  PRO A  19     144.669 165.353 124.629  1.00 37.17           C  
ATOM    295  C   PRO A  19     145.499 166.343 123.830  1.00 38.32           C  
ATOM    296  O   PRO A  19     145.608 167.517 124.184  1.00 43.77           O  
ATOM    297  CB  PRO A  19     143.188 165.412 124.240  1.00 40.13           C  
ATOM    298  CG  PRO A  19     142.528 166.172 125.310  1.00 40.16           C  
ATOM    299  CD  PRO A  19     143.303 165.958 126.556  1.00 38.60           C  
ATOM    301  N   ALA A  20     146.090 165.857 122.745  1.00 37.16           N  
ATOM    302  CA  ALA A  20     146.808 166.730 121.832  1.00 30.90           C  
ATOM    303  C   ALA A  20     145.830 167.643 121.111  1.00 36.21           C  
ATOM    304  O   ALA A  20     144.693 167.259 120.833  1.00 42.53           O  
ATOM    305  CB  ALA A  20     147.601 165.898 120.827  1.00 37.38           C  
ATOM    311  N   THR A  21     146.272 168.861 120.822  1.00 40.06           N  
ATOM    312  CA  THR A  21     145.413 169.810 120.135  1.00 39.37           C  
ATOM    313  C   THR A  21     145.393 169.524 118.642  1.00 40.53           C  
ATOM    314  O   THR A  21     146.334 168.966 118.075  1.00 41.67           O  
ATOM    315  CB  THR A  21     145.879 171.242 120.386  1.00 41.03           C  
ATOM    316  OG1 THR A  21     147.203 171.416 119.876  1.00 40.60           O  
ATOM    317  CG2 THR A  21     145.868 171.546 121.866  1.00 40.34           C  
ATOM    325  N   LEU A  22     144.291 169.910 118.005  1.00 41.59           N  
ATOM    326  CA  LEU A  22     144.130 169.651 116.583  1.00 40.00           C  
ATOM    327  C   LEU A  22     144.950 170.629 115.754  1.00 42.97           C  
ATOM    328  O   LEU A  22     145.002 170.514 114.526  1.00 43.83           O  
ATOM    329  CB  LEU A  22     142.643 169.729 116.239  1.00 40.37           C  
ATOM    330  CG  LEU A  22     142.147 169.327 114.859  1.00 43.66           C  
ATOM    331  CD1 LEU A  22     142.385 167.854 114.621  1.00 37.54           C  
ATOM    332  CD2 LEU A  22     140.678 169.648 114.753  1.00 42.99           C  
ATOM    344  N   ALA A  23     145.601 171.593 116.411  1.00 49.84           N  
ATOM    345  CA  ALA A  23     146.432 172.559 115.703  1.00 42.56           C  
ATOM    346  C   ALA A  23     147.894 172.143 115.704  1.00 48.19           C  
ATOM    347  O   ALA A  23     148.695 172.688 114.937  1.00 49.34           O  
ATOM    348  CB  ALA A  23     146.284 173.938 116.340  1.00 42.54           C  
ATOM    354  N   SER A  24     148.261 171.192 116.559  1.00 44.74           N  
ATOM    355  CA  SER A  24     149.627 170.697 116.627  1.00 41.20           C  
ATOM    356  C   SER A  24     149.928 169.633 115.582  1.00 42.26           C  
ATOM    357  O   SER A  24     151.092 169.252 115.433  1.00 46.39           O  
ATOM    358  CB  SER A  24     149.899 170.132 118.020  1.00 41.51           C  
ATOM    359  OG  SER A  24     149.075 169.013 118.280  1.00 47.09           O  
ATOM    365  N   LEU A  25     148.923 169.146 114.861  1.00 39.79           N  
ATOM    366  CA  LEU A  25     149.160 168.130 113.847  1.00 39.35           C  
ATOM    367  C   LEU A  25     150.015 168.692 112.721  1.00 43.12           C  
ATOM    368  O   LEU A  25     149.751 169.777 112.201  1.00 42.48           O  
ATOM    369  CB  LEU A  25     147.834 167.620 113.289  1.00 41.17           C  
ATOM    370  CG  LEU A  25     146.920 166.912 114.284  1.00 37.82           C  
ATOM    371  CD1 LEU A  25     145.633 166.502 113.608  1.00 38.65           C  
ATOM    372  CD2 LEU A  25     147.621 165.714 114.884  1.00 40.24           C  
ATOM    384  N   ALA A  26     151.044 167.938 112.340  1.00 45.03           N  
ATOM    385  CA  ALA A  26     151.974 168.350 111.301  1.00 42.21           C  
ATOM    386  C   ALA A  26     152.441 167.115 110.543  1.00 44.72           C  
ATOM    387  O   ALA A  26     151.962 166.003 110.771  1.00 45.65           O  
ATOM    388  CB  ALA A  26     153.159 169.116 111.895  1.00 42.91           C  
ATOM    394  N   ALA A  27     153.391 167.319 109.634  1.00 50.08           N  
ATOM    395  CA  ALA A  27     153.912 166.225 108.827  1.00 46.81           C  
ATOM    396  C   ALA A  27     154.472 165.124 109.712  1.00 49.60           C  
ATOM    397  O   ALA A  27     155.185 165.387 110.682  1.00 45.96           O  
ATOM    398  CB  ALA A  27     154.994 166.743 107.881  1.00 43.08           C  
ATOM    404  N   GLY A  28     154.146 163.883 109.365  1.00 44.67           N  
ATOM    405  CA  GLY A  28     154.527 162.740 110.159  1.00 40.44           C  
ATOM    406  C   GLY A  28     153.451 162.246 111.091  1.00 43.78           C  
ATOM    407  O   GLY A  28     153.516 161.091 111.527  1.00 47.47           O  
ATOM    411  N   ASP A  29     152.462 163.076 111.407  1.00 44.39           N  
ATOM    412  CA  ASP A  29     151.354 162.667 112.258  1.00 36.37           C  
ATOM    413  C   ASP A  29     150.284 161.921 111.480  1.00 34.80           C  
ATOM    414  O   ASP A  29     149.640 161.023 112.024  1.00 36.31           O  
ATOM    415  CB  ASP A  29     150.743 163.890 112.941  1.00 36.35           C  
ATOM    416  CG  ASP A  29     151.678 164.516 113.949  1.00 46.68           C  
ATOM    417  OD1 ASP A  29     152.656 163.855 114.344  1.00 51.16           O  
ATOM    418  OD2 ASP A  29     151.441 165.672 114.346  1.00 45.64           O  
ATOM    423  N   PHE A  30     150.096 162.266 110.212  1.00 34.93           N  
ATOM    424  CA  PHE A  30     149.047 161.656 109.411  1.00 37.46           C  
ATOM    425  C   PHE A  30     149.542 160.361 108.790  1.00 32.89           C  
ATOM    426  O   PHE A  30     150.611 160.323 108.176  1.00 35.94           O  
ATOM    427  CB  PHE A  30     148.592 162.626 108.326  1.00 41.93           C  
ATOM    428  CG  PHE A  30     148.032 163.902 108.863  1.00 37.56           C  
ATOM    429  CD1 PHE A  30     146.694 164.002 109.180  1.00 35.16           C  
ATOM    430  CD2 PHE A  30     148.847 164.997 109.070  1.00 37.61           C  
ATOM    431  CE1 PHE A  30     146.178 165.171 109.679  1.00 39.52           C  
ATOM    432  CE2 PHE A  30     148.334 166.167 109.572  1.00 37.74           C  
ATOM    433  CZ  PHE A  30     146.998 166.254 109.875  1.00 39.50           C  
ATOM    443  N   LEU A  31     148.756 159.303 108.943  1.00 32.04           N  
ATOM    444  CA  LEU A  31     149.110 157.973 108.479  1.00 31.21           C  
ATOM    445  C   LEU A  31     148.052 157.461 107.519  1.00 28.66           C  
ATOM    446  O   LEU A  31     146.857 157.670 107.732  1.00 38.96           O  
ATOM    447  CB  LEU A  31     149.242 157.003 109.651  1.00 33.40           C  
ATOM    448  CG  LEU A  31     150.360 157.287 110.650  1.00 38.14           C  
ATOM    449  CD1 LEU A  31     150.251 156.348 111.827  1.00 37.36           C  
ATOM    450  CD2 LEU A  31     151.714 157.156 109.988  1.00 32.59           C  
ATOM    462  N   ALA A  32     148.496 156.791 106.461  1.00 28.39           N  
ATOM    463  CA  ALA A  32     147.581 156.085 105.579  1.00 28.37           C  
ATOM    464  C   ALA A  32     147.287 154.713 106.164  1.00 33.23           C  
ATOM    465  O   ALA A  32     148.203 153.930 106.427  1.00 34.77           O  
ATOM    466  CB  ALA A  32     148.167 155.952 104.178  1.00 25.62           C  
ATOM    472  N   PHE A  33     146.009 154.427 106.371  1.00 23.57           N  
ATOM    473  CA  PHE A  33     145.572 153.216 107.039  1.00 23.24           C  
ATOM    474  C   PHE A  33     144.732 152.391 106.078  1.00 19.75           C  
ATOM    475  O   PHE A  33     144.269 152.882 105.050  1.00 18.79           O  
ATOM    476  CB  PHE A  33     144.772 153.547 108.305  1.00 26.65           C  
ATOM    477  CG  PHE A  33     143.589 154.433 108.054  1.00 28.25           C  
ATOM    478  CD2 PHE A  33     142.323 153.904 107.941  1.00 26.57           C  
ATOM    479  CD1 PHE A  33     143.750 155.795 107.911  1.00 30.96           C  
ATOM    480  CE2 PHE A  33     141.248 154.710 107.703  1.00 22.08           C  
ATOM    481  CE1 PHE A  33     142.674 156.604 107.669  1.00 28.72           C  
ATOM    482  CZ  PHE A  33     141.423 156.063 107.567  1.00 23.94           C  
ATOM    492  N   ASN A  34     144.561 151.118 106.418  1.00 26.69           N  
ATOM    493  CA  ASN A  34     143.697 150.235 105.650  1.00 19.01           C  
ATOM    494  C   ASN A  34     142.262 150.310 106.147  1.00 24.78           C  
ATOM    495  O   ASN A  34     141.321 150.264 105.352  1.00 26.51           O  
ATOM    496  CB  ASN A  34     144.194 148.792 105.732  1.00 19.63           C  
ATOM    497  CG  ASN A  34     145.563 148.614 105.144  1.00 22.55           C  
ATOM    498  OD1 ASN A  34     146.072 149.485 104.453  1.00 30.81           O  
ATOM    499  ND2 ASN A  34     146.160 147.464 105.391  1.00 25.26           N  
ATOM    506  N   SER A  35     142.085 150.429 107.457  1.00 27.19           N  
ATOM    507  CA  SER A  35     140.762 150.494 108.051  1.00 24.00           C  
ATOM    508  C   SER A  35     140.908 150.878 109.512  1.00 25.89           C  
ATOM    509  O   SER A  35     141.877 150.510 110.173  1.00 33.77           O  
ATOM    510  CB  SER A  35     140.023 149.164 107.909  1.00 30.57           C  
ATOM    511  OG  SER A  35     140.694 148.131 108.601  1.00 34.67           O  
ATOM    517  N   GLU A  36     139.932 151.635 110.001  1.00 30.89           N  
ATOM    518  CA  GLU A  36     139.878 152.027 111.400  1.00 25.15           C  
ATOM    519  C   GLU A  36     138.559 151.550 111.982  1.00 29.30           C  
ATOM    520  O   GLU A  36     137.541 151.514 111.292  1.00 31.27           O  
ATOM    521  CB  GLU A  36     140.011 153.544 111.574  1.00 25.09           C  
ATOM    522  CG  GLU A  36     138.762 154.325 111.159  1.00 36.56           C  
ATOM    523  CD  GLU A  36     137.851 154.694 112.325  1.00 40.88           C  
ATOM    524  OE1 GLU A  36     138.353 154.860 113.454  1.00 47.21           O  
ATOM    525  OE2 GLU A  36     136.627 154.812 112.115  1.00 28.25           O  
ATOM    532  N   SER A  37     138.589 151.170 113.257  1.00 29.54           N  
ATOM    533  CA  SER A  37     137.353 150.878 113.969  1.00 21.03           C  
ATOM    534  C   SER A  37     137.379 151.455 115.377  1.00 24.31           C  
ATOM    535  O   SER A  37     136.868 150.822 116.304  1.00 34.78           O  
ATOM    536  CB  SER A  37     137.082 149.376 114.029  1.00 23.57           C  
ATOM    537  OG  SER A  37     138.024 148.706 114.837  1.00 29.85           O  
ATOM    543  N   LEU A  38     137.965 152.633 115.555  1.00 23.00           N  
ATOM    544  CA  LEU A  38     137.946 153.320 116.837  1.00 27.69           C  
ATOM    545  C   LEU A  38     136.545 153.800 117.161  1.00 29.51           C  
ATOM    546  O   LEU A  38     135.879 154.408 116.322  1.00 35.68           O  
ATOM    549  CB  LEU A  38     138.923 154.498 116.834  1.00 30.00           C  
ATOM    550  CG  LEU A  38     140.407 154.147 116.700  1.00 30.00           C  
ATOM    551  CD1 LEU A  38     141.246 155.408 116.563  1.00 30.00           C  
ATOM    552  CD2 LEU A  38     140.872 153.314 117.884  1.00 30.00           C  
ATOM    553  N   SER A  39     136.097 153.539 118.384  1.00 27.88           N  
ATOM    554  CA  SER A  39     134.776 153.977 118.798  1.00 30.50           C  
ATOM    555  C   SER A  39     134.731 154.090 120.310  1.00 30.15           C  
ATOM    556  O   SER A  39     135.567 153.530 121.018  1.00 34.60           O  
ATOM    557  CB  SER A  39     133.690 153.017 118.305  1.00 38.24           C  
ATOM    558  OG  SER A  39     133.846 151.734 118.877  1.00 39.31           O  
ATOM    564  N   GLY A  40     133.739 154.828 120.794  1.00 34.88           N  
ATOM    565  CA  GLY A  40     133.494 154.983 122.214  1.00 34.06           C  
ATOM    566  C   GLY A  40     132.139 154.418 122.588  1.00 32.77           C  
ATOM    567  O   GLY A  40     131.191 154.485 121.808  1.00 40.13           O  
ATOM    571  N   ARG A  41     132.054 153.859 123.791  1.00 34.71           N  
ATOM    572  CA  ARG A  41     130.824 153.256 124.305  1.00 30.68           C  
ATOM    573  C   ARG A  41     130.543 153.860 125.675  1.00 26.40           C  
ATOM    574  O   ARG A  41     131.399 153.825 126.558  1.00 30.82           O  
ATOM    575  CB  ARG A  41     130.942 151.739 124.401  1.00 31.07           C  
ATOM    576  CG  ARG A  41     131.354 151.061 123.110  1.00 38.65           C  
ATOM    577  CD  ARG A  41     132.398 149.980 123.345  1.00 44.47           C  
ATOM    578  NE  ARG A  41     133.276 149.812 122.192  1.00 46.51           N  
ATOM    579  CZ  ARG A  41     134.416 150.466 122.012  1.00 42.55           C  
ATOM    580  NH1 ARG A  41     134.853 151.350 122.891  1.00 37.40           N  
ATOM    581  NH2 ARG A  41     135.136 150.225 120.921  1.00 39.42           N  
ATOM    595  N   GLN A  42     129.346 154.401 125.852  1.00 31.75           N  
ATOM    596  CA  GLN A  42     128.910 154.872 127.157  1.00 24.63           C  
ATOM    597  C   GLN A  42     128.060 153.791 127.805  1.00 27.43           C  
ATOM    598  O   GLN A  42     127.306 153.093 127.122  1.00 32.06           O  
ATOM    599  CB  GLN A  42     128.110 156.163 127.014  1.00 32.29           C  
ATOM    600  CG  GLN A  42     128.699 157.367 127.727  1.00 33.38           C  
ATOM    601  CD  GLN A  42     128.370 157.397 129.189  1.00 26.72           C  
ATOM    602  OE1 GLN A  42     127.786 156.462 129.712  1.00 31.39           O  
ATOM    603  NE2 GLN A  42     128.741 158.474 129.861  1.00 22.88           N  
ATOM    612  N   GLN A  43     128.189 153.640 129.115  1.00 25.36           N  
ATOM    613  CA  GLN A  43     127.405 152.655 129.836  1.00 23.10           C  
ATOM    614  C   GLN A  43     126.143 153.308 130.393  1.00 24.85           C  
ATOM    615  O   GLN A  43     126.150 154.460 130.829  1.00 29.49           O  
ATOM    616  CB  GLN A  43     128.248 152.032 130.941  1.00 22.56           C  
ATOM    617  CG  GLN A  43     127.689 150.755 131.498  1.00 22.14           C  
ATOM    618  CD  GLN A  43     128.737 149.677 131.621  1.00 29.76           C  
ATOM    619  OE1 GLN A  43     129.683 149.627 130.841  1.00 32.52           O  
ATOM    620  NE2 GLN A  43     128.575 148.801 132.604  1.00 33.95           N  
ATOM    629  N   VAL A  44     125.037 152.574 130.366  1.00 24.65           N  
ATOM    630  CA  VAL A  44     123.758 153.078 130.847  1.00 30.98           C  
ATOM    631  C   VAL A  44     123.410 152.362 132.142  1.00 27.13           C  
ATOM    632  O   VAL A  44     123.412 151.130 132.205  1.00 30.40           O  
ATOM    633  CB  VAL A  44     122.639 152.904 129.801  1.00 31.16           C  
ATOM    634  CG1 VAL A  44     121.307 153.244 130.404  1.00 26.33           C  
ATOM    635  CG2 VAL A  44     122.899 153.787 128.601  1.00 28.78           C  
ATOM    645  N   ILE A  45     123.118 153.144 133.176  1.00 27.56           N  
ATOM    646  CA  ILE A  45     122.761 152.642 134.496  1.00 28.84           C  
ATOM    647  C   ILE A  45     121.249 152.723 134.634  1.00 29.21           C  
ATOM    648  O   ILE A  45     120.646 153.752 134.312  1.00 26.48           O  
ATOM    649  CB  ILE A  45     123.452 153.450 135.608  1.00 33.05           C  
ATOM    650  CG1 ILE A  45     124.969 153.346 135.486  1.00 27.79           C  
ATOM    651  CG2 ILE A  45     123.005 152.974 136.978  1.00 30.39           C  
ATOM    652  CD1 ILE A  45     125.695 154.407 136.261  1.00 29.94           C  
ATOM    664  N   GLN A  46     120.639 151.648 135.115  1.00 38.98           N  
ATOM    665  CA  GLN A  46     119.205 151.596 135.355  1.00 41.84           C  
ATOM    666  C   GLN A  46     118.948 151.484 136.849  1.00 42.96           C  
ATOM    667  O   GLN A  46     119.480 150.586 137.507  1.00 42.79           O  
ATOM    668  CB  GLN A  46     118.571 150.416 134.622  1.00 40.01           C  
ATOM    669  CG  GLN A  46     117.060 150.380 134.707  1.00 44.04           C  
ATOM    670  CD  GLN A  46     116.466 149.302 133.835  1.00 52.75           C  
ATOM    671  OE1 GLN A  46     117.177 148.631 133.087  1.00 51.09           O  
ATOM    672  NE2 GLN A  46     115.152 149.125 133.923  1.00 47.34           N  
ATOM    681  N   SER A  47     118.138 152.396 137.377  1.00 37.73           N  
ATOM    682  CA  SER A  47     117.778 152.355 138.788  1.00 35.96           C  
ATOM    683  C   SER A  47     117.131 151.020 139.125  1.00 40.03           C  
ATOM    684  O   SER A  47     116.364 150.472 138.330  1.00 37.55           O  
ATOM    685  CB  SER A  47     116.828 153.506 139.115  1.00 36.60           C  
ATOM    686  OG  SER A  47     116.442 153.487 140.474  1.00 34.81           O  
ATOM    692  N   ARG A  48     117.447 150.492 140.305  1.00 40.61           N  
ATOM    693  CA  ARG A  48     116.899 149.218 140.747  1.00 35.26           C  
ATOM    694  C   ARG A  48     115.631 149.368 141.573  1.00 31.93           C  
ATOM    695  O   ARG A  48     115.052 148.357 141.973  1.00 38.32           O  
ATOM    696  CB  ARG A  48     117.948 148.441 141.545  1.00 34.78           C  
ATOM    697  CG  ARG A  48     119.084 147.935 140.684  1.00 38.04           C  
ATOM    698  CD  ARG A  48     120.150 147.181 141.464  1.00 38.37           C  
ATOM    699  NE  ARG A  48     120.380 147.700 142.808  1.00 41.27           N  
ATOM    700  CZ  ARG A  48     119.888 147.168 143.920  1.00 47.79           C  
ATOM    701  NH1 ARG A  48     119.069 146.128 143.890  1.00 39.92           N  
ATOM    702  NH2 ARG A  48     120.228 147.691 145.094  1.00 44.51           N  
ATOM    716  N   ALA A  49     115.181 150.590 141.829  1.00 26.35           N  
ATOM    717  CA  ALA A  49     113.925 150.787 142.536  1.00 25.10           C  
ATOM    718  C   ALA A  49     112.792 150.161 141.744  1.00 29.47           C  
ATOM    719  O   ALA A  49     112.585 150.496 140.576  1.00 41.02           O  
ATOM    720  CB  ALA A  49     113.672 152.276 142.748  1.00 20.96           C  
ATOM    726  N   ILE A  50     112.059 149.243 142.370  1.00 30.65           N  
ATOM    727  CA  ILE A  50     111.024 148.515 141.649  1.00 37.20           C  
ATOM    728  C   ILE A  50     109.834 149.434 141.415  1.00 33.02           C  
ATOM    729  O   ILE A  50     109.292 150.031 142.353  1.00 30.93           O  
ATOM    730  CB  ILE A  50     110.626 147.235 142.404  1.00 29.16           C  
ATOM    731  CG1 ILE A  50     110.045 147.546 143.776  1.00 32.12           C  
ATOM    732  CG2 ILE A  50     111.834 146.337 142.572  1.00 33.50           C  
ATOM    733  CD1 ILE A  50     110.112 146.374 144.735  1.00 27.76           C  
ATOM    745  N   ARG A  51     109.436 149.564 140.152  1.00 37.50           N  
ATOM    746  CA  ARG A  51     108.362 150.455 139.747  1.00 30.64           C  
ATOM    747  C   ARG A  51     107.548 149.783 138.654  1.00 29.59           C  
ATOM    748  O   ARG A  51     108.094 149.083 137.800  1.00 35.93           O  
ATOM    749  CB  ARG A  51     108.913 151.790 139.245  1.00 31.78           C  
ATOM    750  CG  ARG A  51     109.021 152.844 140.317  1.00 36.80           C  
ATOM    751  CD  ARG A  51     109.416 154.179 139.742  1.00 31.51           C  
ATOM    752  NE  ARG A  51     110.439 154.842 140.537  1.00 31.33           N  
ATOM    753  CZ  ARG A  51     111.727 154.539 140.509  1.00 33.64           C  
ATOM    754  NH1 ARG A  51     112.192 153.559 139.752  1.00 34.07           N  
ATOM    755  NH2 ARG A  51     112.572 155.240 141.257  1.00 31.34           N  
ATOM    769  N   ARG A  52     106.237 150.002 138.686  1.00 33.94           N  
ATOM    770  CA  ARG A  52     105.358 149.460 137.659  1.00 32.67           C  
ATOM    771  C   ARG A  52     105.465 150.325 136.413  1.00 35.50           C  
ATOM    772  O   ARG A  52     105.114 151.508 136.437  1.00 38.71           O  
ATOM    773  CB  ARG A  52     103.912 149.405 138.142  1.00 35.24           C  
ATOM    774  CG  ARG A  52     103.008 148.620 137.208  1.00 39.61           C  
ATOM    775  CD  ARG A  52     101.534 148.820 137.514  1.00 41.45           C  
ATOM    776  NE  ARG A  52     101.165 148.417 138.864  1.00 42.91           N  
ATOM    777  CZ  ARG A  52     100.921 147.169 139.237  1.00 42.60           C  
ATOM    778  NH1 ARG A  52     101.025 146.160 138.389  1.00 36.74           N  
ATOM    779  NH2 ARG A  52     100.558 146.929 140.493  1.00 42.91           N  
ATOM    793  N   MET A  53     105.952 149.736 135.324  1.00 38.31           N  
ATOM    794  CA  MET A  53     106.138 150.462 134.083  1.00 33.85           C  
ATOM    795  C   MET A  53     106.273 149.450 132.963  1.00 31.99           C  
ATOM    796  O   MET A  53     107.009 148.470 133.127  1.00 29.94           O  
ATOM    797  CB  MET A  53     107.375 151.359 134.150  1.00 34.22           C  
ATOM    798  CG  MET A  53     108.674 150.596 134.013  1.00 34.89           C  
ATOM    799  SD  MET A  53     110.069 151.369 134.836  1.00 51.66           S  
ATOM    800  CE  MET A  53     111.376 150.276 134.292  1.00 36.96           C  
ATOM    810  N   PRO A  54     105.589 149.633 131.832  1.00 32.77           N  
ATOM    811  CA  PRO A  54     105.718 148.645 130.756  1.00 31.58           C  
ATOM    812  C   PRO A  54     107.088 148.642 130.108  1.00 32.02           C  
ATOM    813  O   PRO A  54     107.505 147.604 129.585  1.00 32.09           O  
ATOM    814  CB  PRO A  54     104.621 149.063 129.771  1.00 30.96           C  
ATOM    815  CG  PRO A  54     104.459 150.505 129.996  1.00 29.57           C  
ATOM    816  CD  PRO A  54     104.681 150.729 131.457  1.00 30.14           C  
ATOM    824  N   MET A  55     107.807 149.762 130.142  1.00 37.81           N  
ATOM    825  CA  MET A  55     109.078 149.902 129.454  1.00 29.65           C  
ATOM    826  C   MET A  55     110.038 150.709 130.312  1.00 34.07           C  
ATOM    827  O   MET A  55     109.635 151.449 131.209  1.00 39.62           O  
ATOM    828  CB  MET A  55     108.908 150.600 128.104  1.00 30.70           C  
ATOM    829  CG  MET A  55     108.241 149.782 127.036  1.00 29.90           C  
ATOM    830  SD  MET A  55     107.952 150.770 125.567  1.00 45.78           S  
ATOM    831  CE  MET A  55     109.623 151.046 125.017  1.00 23.04           C  
ATOM    841  N   ARG A  56     111.322 150.631 129.929  1.00 35.79           N  
ATOM    842  CA  ARG A  56     112.330 151.429 130.595  1.00 27.64           C  
ATOM    843  C   ARG A  56     111.884 152.870 130.551  1.00 28.84           C  
ATOM    844  O   ARG A  56     111.245 153.277 129.607  1.00 30.97           O  
ATOM    845  CB  ARG A  56     113.686 151.318 129.898  1.00 30.82           C  
ATOM    846  CG  ARG A  56     114.415 149.993 130.076  1.00 43.49           C  
ATOM    847  CD  ARG A  56     115.707 149.972 129.270  1.00 47.09           C  
ATOM    848  NE  ARG A  56     115.940 148.676 128.627  1.00 40.82           N  
ATOM    849  CZ  ARG A  56     116.788 148.451 127.616  1.00 30.08           C  
ATOM    850  NH1 ARG A  56     117.540 149.428 127.094  1.00 15.17           N  
ATOM    851  NH2 ARG A  56     116.896 147.217 127.121  1.00 31.19           N  
ATOM    865  N   GLN A  57     112.230 153.645 131.555  1.00 32.13           N  
ATOM    866  CA  GLN A  57     111.832 155.040 131.674  1.00 28.76           C  
ATOM    867  C   GLN A  57     113.057 155.938 131.733  1.00 33.22           C  
ATOM    868  O   GLN A  57     114.127 155.532 132.188  1.00 37.07           O  
ATOM    869  CB  GLN A  57     110.972 155.286 132.915  1.00 32.62           C  
ATOM    870  CG  GLN A  57     109.788 154.365 133.048  1.00 36.61           C  
ATOM    871  CD  GLN A  57     108.586 154.860 132.291  1.00 37.23           C  
ATOM    872  OE1 GLN A  57     108.104 155.959 132.534  1.00 35.24           O  
ATOM    873  NE2 GLN A  57     108.086 154.047 131.371  1.00 37.24           N  
ATOM    882  N   ILE A  58     112.871 157.181 131.290  1.00 36.34           N  
ATOM    883  CA  ILE A  58     113.983 158.116 131.155  1.00 30.80           C  
ATOM    884  C   ILE A  58     114.376 158.715 132.496  1.00 33.89           C  
ATOM    885  O   ILE A  58     115.555 158.998 132.732  1.00 36.15           O  
ATOM    886  CB  ILE A  58     113.609 159.215 130.146  1.00 27.72           C  
ATOM    887  CG1 ILE A  58     113.520 158.632 128.740  1.00 29.09           C  
ATOM    888  CG2 ILE A  58     114.602 160.353 130.206  1.00 34.26           C  
ATOM    889  CD1 ILE A  58     112.840 159.536 127.763  1.00 30.57           C  
ATOM    901  N   ALA A  59     113.411 158.937 133.388  1.00 28.42           N  
ATOM    902  CA  ALA A  59     113.714 159.607 134.647  1.00 23.95           C  
ATOM    903  C   ALA A  59     114.535 158.717 135.566  1.00 28.36           C  
ATOM    904  O   ALA A  59     115.211 159.210 136.474  1.00 31.66           O  
ATOM    905  CB  ALA A  59     112.421 160.034 135.333  1.00 28.84           C  
ATOM    911  N   TYR A  60     114.490 157.408 135.346  1.00 33.48           N  
ATOM    912  CA  TYR A  60     115.157 156.451 136.213  1.00 26.93           C  
ATOM    913  C   TYR A  60     116.351 155.791 135.553  1.00 29.45           C  
ATOM    914  O   TYR A  60     116.782 154.726 136.003  1.00 35.03           O  
ATOM    915  CB  TYR A  60     114.154 155.390 136.659  1.00 26.09           C  
ATOM    916  CG  TYR A  60     112.837 155.988 137.072  1.00 28.90           C  
ATOM    917  CD1 TYR A  60     112.793 157.050 137.959  1.00 27.27           C  
ATOM    918  CD2 TYR A  60     111.645 155.526 136.549  1.00 31.24           C  
ATOM    919  CE1 TYR A  60     111.603 157.613 138.332  1.00 27.20           C  
ATOM    920  CE2 TYR A  60     110.448 156.085 136.918  1.00 32.98           C  
ATOM    921  CZ  TYR A  60     110.433 157.130 137.809  1.00 32.10           C  
ATOM    922  OH  TYR A  60     109.240 157.693 138.186  1.00 33.30           O  
ATOM    932  N   THR A  61     116.884 156.394 134.500  1.00 34.44           N  
ATOM    933  CA  THR A  61     118.088 155.910 133.855  1.00 32.04           C  
ATOM    934  C   THR A  61     119.198 156.945 133.981  1.00 31.60           C  
ATOM    935  O   THR A  61     118.981 158.150 133.844  1.00 30.83           O  
ATOM    936  CB  THR A  61     117.827 155.600 132.381  1.00 33.88           C  
ATOM    937  OG1 THR A  61     116.705 154.719 132.261  1.00 39.36           O  
ATOM    938  CG2 THR A  61     119.031 154.948 131.752  1.00 34.12           C  
ATOM    946  N   ALA A  62     120.396 156.457 134.276  1.00 30.50           N  
ATOM    947  CA  ALA A  62     121.590 157.286 134.305  1.00 27.01           C  
ATOM    948  C   ALA A  62     122.622 156.620 133.404  1.00 30.42           C  
ATOM    949  O   ALA A  62     122.495 155.436 133.074  1.00 38.51           O  
ATOM    950  CB  ALA A  62     122.086 157.471 135.746  1.00 25.69           C  
ATOM    956  N   ASN A  63     123.635 157.372 133.001  1.00 28.19           N  
ATOM    957  CA  ASN A  63     124.685 156.813 132.168  1.00 30.71           C  
ATOM    958  C   ASN A  63     125.975 156.808 132.968  1.00 24.53           C  
ATOM    959  O   ASN A  63     126.262 157.737 133.723  1.00 25.17           O  
ATOM    960  CB  ASN A  63     124.822 157.584 130.852  1.00 27.13           C  
ATOM    961  CG  ASN A  63     124.900 159.066 131.056  1.00 31.30           C  
ATOM    962  OD1 ASN A  63     125.451 159.533 132.045  1.00 36.57           O  
ATOM    963  ND2 ASN A  63     124.347 159.821 130.122  1.00 25.66           N  
ATOM    970  N   GLY A  64     126.736 155.732 132.806  1.00 19.87           N  
ATOM    971  CA  GLY A  64     127.897 155.499 133.632  1.00 21.13           C  
ATOM    972  C   GLY A  64     129.217 155.645 132.916  1.00 20.76           C  
ATOM    973  O   GLY A  64     129.453 156.625 132.210  1.00 31.79           O  
ATOM    977  N   THR A  65     130.088 154.659 133.097  1.00 19.64           N  
ATOM    978  CA  THR A  65     131.464 154.751 132.633  1.00 21.01           C  
ATOM    979  C   THR A  65     131.563 154.667 131.118  1.00 22.94           C  
ATOM    980  O   THR A  65     130.699 154.080 130.465  1.00 29.91           O  
ATOM    981  CB  THR A  65     132.311 153.651 133.269  1.00 21.06           C  
ATOM    982  OG1 THR A  65     132.110 152.420 132.568  1.00 31.81           O  
ATOM    983  CG2 THR A  65     131.981 153.473 134.728  1.00 15.43           C  
ATOM    991  N   VAL A  66     132.622 155.243 130.556  1.00 23.07           N  
ATOM    992  CA  VAL A  66     132.830 155.230 129.115  1.00 21.81           C  
ATOM    993  C   VAL A  66     134.098 154.458 128.789  1.00 24.61           C  
ATOM    994  O   VAL A  66     135.092 154.515 129.520  1.00 28.00           O  
ATOM    995  CB  VAL A  66     132.896 156.664 128.563  1.00 18.40           C  
ATOM    996  CG1 VAL A  66     131.842 157.507 129.193  1.00 21.45           C  
ATOM    997  CG2 VAL A  66     134.252 157.273 128.796  1.00 26.11           C  
ATOM   1007  N   GLU A  67     134.053 153.720 127.686  1.00 33.79           N  
ATOM   1008  CA  GLU A  67     135.216 153.078 127.100  1.00 29.43           C  
ATOM   1009  C   GLU A  67     135.487 153.720 125.752  1.00 31.32           C  
ATOM   1010  O   GLU A  67     134.590 154.279 125.124  1.00 33.91           O  
ATOM   1011  CB  GLU A  67     135.009 151.576 126.898  1.00 25.34           C  
ATOM   1012  CG  GLU A  67     134.003 150.943 127.815  1.00 36.13           C  
ATOM   1013  CD  GLU A  67     133.770 149.487 127.483  1.00 48.18           C  
ATOM   1014  OE1 GLU A  67     133.976 148.629 128.366  1.00 38.87           O  
ATOM   1015  OE2 GLU A  67     133.375 149.202 126.334  1.00 44.42           O  
ATOM   1022  N   ALA A  68     136.730 153.623 125.299  1.00 29.00           N  
ATOM   1023  CA  ALA A  68     137.049 154.017 123.938  1.00 21.97           C  
ATOM   1024  C   ALA A  68     138.159 153.120 123.421  1.00 24.52           C  
ATOM   1025  O   ALA A  68     138.970 152.606 124.189  1.00 30.91           O  
ATOM   1026  CB  ALA A  68     137.459 155.488 123.852  1.00 22.99           C  
ATOM   1032  N   GLY A  69     138.190 152.952 122.117  1.00 27.26           N  
ATOM   1033  CA  GLY A  69     139.231 152.166 121.490  1.00 23.23           C  
ATOM   1034  C   GLY A  69     138.685 151.407 120.301  1.00 26.14           C  
ATOM   1035  O   GLY A  69     137.525 151.531 119.930  1.00 27.22           O  
ATOM   1039  N   GLY A  70     139.556 150.614 119.719  1.00 29.11           N  
ATOM   1040  CA  GLY A  70     139.225 149.853 118.537  1.00 22.92           C  
ATOM   1041  C   GLY A  70     140.486 149.480 117.792  1.00 18.88           C  
ATOM   1042  O   GLY A  70     141.590 149.639 118.288  1.00 28.18           O  
ATOM   1046  N   ALA A  71     140.297 148.985 116.579  1.00 26.90           N  
ATOM   1047  CA  ALA A  71     141.401 148.488 115.782  1.00 18.41           C  
ATOM   1048  C   ALA A  71     141.752 149.459 114.666  1.00 25.84           C  
ATOM   1049  O   ALA A  71     140.915 150.230 114.197  1.00 29.67           O  
ATOM   1050  CB  ALA A  71     141.057 147.125 115.189  1.00 27.37           C  
ATOM   1056  N   VAL A  72     143.011 149.418 114.251  1.00 28.39           N  
ATOM   1057  CA  VAL A  72     143.482 150.147 113.082  1.00 21.24           C  
ATOM   1058  C   VAL A  72     144.455 149.250 112.336  1.00 18.53           C  
ATOM   1059  O   VAL A  72     145.430 148.770 112.917  1.00 30.83           O  
ATOM   1060  CB  VAL A  72     144.162 151.475 113.459  1.00 21.88           C  
ATOM   1061  CG1 VAL A  72     144.425 152.290 112.217  1.00 24.18           C  
ATOM   1062  CG2 VAL A  72     143.320 152.252 114.440  1.00 23.17           C  
ATOM   1072  N   GLU A  73     144.194 149.022 111.058  1.00 25.24           N  
ATOM   1073  CA  GLU A  73     145.077 148.241 110.210  1.00 23.13           C  
ATOM   1074  C   GLU A  73     145.909 149.176 109.346  1.00 18.74           C  
ATOM   1075  O   GLU A  73     145.395 150.151 108.797  1.00 18.98           O  
ATOM   1076  CB  GLU A  73     144.281 147.283 109.328  1.00 28.90           C  
ATOM   1077  CG  GLU A  73     145.138 146.317 108.535  1.00 35.49           C  
ATOM   1078  CD  GLU A  73     144.323 145.465 107.585  1.00 43.20           C  
ATOM   1079  OE1 GLU A  73     143.088 145.646 107.532  1.00 40.46           O  
ATOM   1080  OE2 GLU A  73     144.917 144.625 106.879  1.00 36.50           O  
ATOM   1087  N   PHE A  74     147.196 148.871 109.232  1.00 29.21           N  
ATOM   1088  CA  PHE A  74     148.129 149.631 108.419  1.00 27.16           C  
ATOM   1089  C   PHE A  74     148.847 148.680 107.480  1.00 28.06           C  
ATOM   1090  O   PHE A  74     149.024 147.503 107.798  1.00 27.47           O  
ATOM   1091  CB  PHE A  74     149.182 150.341 109.271  1.00 23.38           C  
ATOM   1092  CG  PHE A  74     148.626 151.345 110.221  1.00 24.97           C  
ATOM   1093  CD1 PHE A  74     148.405 152.647 109.823  1.00 26.50           C  
ATOM   1094  CD2 PHE A  74     148.341 150.991 111.521  1.00 25.19           C  
ATOM   1095  CE1 PHE A  74     147.903 153.566 110.699  1.00 24.19           C  
ATOM   1096  CE2 PHE A  74     147.839 151.908 112.397  1.00 25.71           C  
ATOM   1097  CZ  PHE A  74     147.620 153.197 111.988  1.00 23.99           C  
ATOM   1107  N   THR A  75     149.272 149.198 106.334  1.00 35.89           N  
ATOM   1108  CA  THR A  75     150.286 148.519 105.544  1.00 30.99           C  
ATOM   1109  C   THR A  75     151.658 148.971 106.018  1.00 33.28           C  
ATOM   1110  O   THR A  75     152.084 150.094 105.743  1.00 36.71           O  
ATOM   1111  CB  THR A  75     150.109 148.814 104.057  1.00 31.04           C  
ATOM   1112  OG1 THR A  75     148.882 148.245 103.592  1.00 32.11           O  
ATOM   1113  CG2 THR A  75     151.254 148.236 103.260  1.00 34.21           C  
ATOM   1121  N   THR A  76     152.335 148.099 106.754  1.00 32.73           N  
ATOM   1122  CA  THR A  76     153.629 148.417 107.335  1.00 32.34           C  
ATOM   1123  C   THR A  76     154.549 149.043 106.298  1.00 35.87           C  
ATOM   1124  O   THR A  76     155.194 148.335 105.521  1.00 40.11           O  
ATOM   1125  CB  THR A  76     154.261 147.151 107.905  1.00 34.03           C  
ATOM   1126  OG1 THR A  76     153.449 146.654 108.972  1.00 40.10           O  
ATOM   1127  CG2 THR A  76     155.628 147.430 108.427  1.00 34.88           C  
ATOM   1135  N   SER A  77     154.619 150.371 106.296  1.00 37.76           N  
ATOM   1136  CA  SER A  77     155.483 151.097 105.383  1.00 36.78           C  
ATOM   1137  C   SER A  77     156.550 151.846 106.162  1.00 32.62           C  
ATOM   1138  O   SER A  77     156.675 151.727 107.382  1.00 29.98           O  
ATOM   1139  CB  SER A  77     154.707 152.095 104.514  1.00 37.95           C  
ATOM   1140  OG  SER A  77     154.070 153.078 105.304  1.00 38.91           O  
ATOM   1146  N   ASN A  78     157.316 152.629 105.411  1.00 40.77           N  
ATOM   1147  CA  ASN A  78     158.430 153.403 105.939  1.00 37.73           C  
ATOM   1148  C   ASN A  78     158.006 154.298 107.104  1.00 42.08           C  
ATOM   1149  O   ASN A  78     158.402 154.092 108.260  1.00 38.36           O  
ATOM   1150  CB  ASN A  78     158.981 154.226 104.768  1.00 38.69           C  
ATOM   1151  CG  ASN A  78     160.292 154.885 105.059  1.00 45.33           C  
ATOM   1152  OD1 ASN A  78     160.901 154.610 106.088  1.00 54.29           O  
ATOM   1153  ND2 ASN A  78     160.724 155.789 104.196  1.00 45.87           N  
ATOM   1160  N   TYR A  79     157.171 155.292 106.804  1.00 49.65           N  
ATOM   1161  CA  TYR A  79     156.713 156.263 107.784  1.00 36.35           C  
ATOM   1162  C   TYR A  79     155.730 155.682 108.784  1.00 36.13           C  
ATOM   1163  O   TYR A  79     155.704 156.118 109.938  1.00 42.00           O  
ATOM   1164  CB  TYR A  79     156.073 157.450 107.068  1.00 37.56           C  
ATOM   1165  CG  TYR A  79     157.062 158.276 106.295  1.00 45.35           C  
ATOM   1166  CD1 TYR A  79     157.434 157.926 105.013  1.00 44.54           C  
ATOM   1167  CD2 TYR A  79     157.639 159.401 106.858  1.00 42.86           C  
ATOM   1168  CE1 TYR A  79     158.342 158.675 104.308  1.00 42.30           C  
ATOM   1169  CE2 TYR A  79     158.546 160.155 106.161  1.00 42.76           C  
ATOM   1170  CZ  TYR A  79     158.896 159.787 104.887  1.00 44.80           C  
ATOM   1171  OH  TYR A  79     159.805 160.539 104.187  1.00 45.00           O  
ATOM   1181  N   VAL A  80     154.923 154.705 108.378  1.00 33.27           N  
ATOM   1182  CA  VAL A  80     154.049 154.034 109.333  1.00 30.43           C  
ATOM   1183  C   VAL A  80     154.873 153.422 110.455  1.00 28.96           C  
ATOM   1184  O   VAL A  80     154.562 153.591 111.637  1.00 35.54           O  
ATOM   1185  CB  VAL A  80     153.189 152.976 108.622  1.00 32.01           C  
ATOM   1186  CG1 VAL A  80     152.518 152.073 109.630  1.00 29.06           C  
ATOM   1187  CG2 VAL A  80     152.160 153.649 107.748  1.00 36.94           C  
ATOM   1197  N   LEU A  81     155.933 152.695 110.100  1.00 33.77           N  
ATOM   1198  CA  LEU A  81     156.803 152.121 111.120  1.00 28.11           C  
ATOM   1199  C   LEU A  81     157.470 153.209 111.938  1.00 27.77           C  
ATOM   1200  O   LEU A  81     157.484 153.142 113.172  1.00 33.69           O  
ATOM   1201  CB  LEU A  81     157.860 151.229 110.477  1.00 32.16           C  
ATOM   1202  CG  LEU A  81     157.379 149.871 109.985  1.00 29.74           C  
ATOM   1203  CD1 LEU A  81     158.458 149.183 109.191  1.00 29.38           C  
ATOM   1204  CD2 LEU A  81     156.933 149.007 111.147  1.00 33.13           C  
ATOM   1216  N   LYS A  82     158.019 154.227 111.268  1.00 34.41           N  
ATOM   1217  CA  LYS A  82     158.638 155.332 111.993  1.00 36.59           C  
ATOM   1218  C   LYS A  82     157.707 155.894 113.059  1.00 35.35           C  
ATOM   1219  O   LYS A  82     158.156 156.289 114.140  1.00 34.97           O  
ATOM   1220  CB  LYS A  82     159.040 156.432 111.018  1.00 40.75           C  
ATOM   1221  CG  LYS A  82     159.692 157.626 111.676  1.00 35.88           C  
ATOM   1222  CD  LYS A  82     159.940 158.729 110.679  1.00 42.41           C  
ATOM   1223  CE  LYS A  82     160.505 159.960 111.351  1.00 46.13           C  
ATOM   1224  NZ  LYS A  82     160.691 161.071 110.384  1.00 45.15           N  
ATOM   1238  N   LYS A  83     156.410 155.952 112.769  1.00 36.52           N  
ATOM   1239  CA  LYS A  83     155.465 156.559 113.698  1.00 30.18           C  
ATOM   1240  C   LYS A  83     155.032 155.575 114.777  1.00 27.75           C  
ATOM   1241  O   LYS A  83     154.860 155.954 115.939  1.00 28.94           O  
ATOM   1242  CB  LYS A  83     154.248 157.069 112.927  1.00 37.23           C  
ATOM   1243  CG  LYS A  83     153.188 157.769 113.765  1.00 34.73           C  
ATOM   1244  CD  LYS A  83     153.705 159.066 114.338  1.00 36.55           C  
ATOM   1245  CE  LYS A  83     152.611 159.835 115.039  1.00 37.88           C  
ATOM   1246  NZ  LYS A  83     153.147 161.003 115.780  1.00 34.93           N  
ATOM   1260  N   LEU A  84     154.859 154.305 114.417  1.00 31.17           N  
ATOM   1261  CA  LEU A  84     154.170 153.369 115.294  1.00 27.62           C  
ATOM   1262  C   LEU A  84     155.106 152.552 116.169  1.00 27.98           C  
ATOM   1263  O   LEU A  84     154.753 152.249 117.310  1.00 33.17           O  
ATOM   1264  CB  LEU A  84     153.298 152.421 114.471  1.00 30.09           C  
ATOM   1265  CG  LEU A  84     152.120 153.058 113.733  1.00 31.00           C  
ATOM   1266  CD1 LEU A  84     151.383 152.011 112.944  1.00 31.01           C  
ATOM   1267  CD2 LEU A  84     151.189 153.756 114.691  1.00 22.69           C  
ATOM   1279  N   LEU A  85     156.283 152.168 115.679  1.00 29.70           N  
ATOM   1280  CA  LEU A  85     157.173 151.376 116.522  1.00 26.98           C  
ATOM   1281  C   LEU A  85     157.470 152.056 117.848  1.00 26.51           C  
ATOM   1282  O   LEU A  85     157.523 151.352 118.870  1.00 25.24           O  
ATOM   1283  CB  LEU A  85     158.467 151.050 115.770  1.00 27.89           C  
ATOM   1284  CG  LEU A  85     158.374 149.971 114.692  1.00 27.56           C  
ATOM   1285  CD1 LEU A  85     159.697 149.812 113.977  1.00 27.30           C  
ATOM   1286  CD2 LEU A  85     157.940 148.654 115.281  1.00 31.40           C  
ATOM   1298  N   PRO A  86     157.662 153.375 117.919  1.00 34.02           N  
ATOM   1299  CA  PRO A  86     157.824 154.011 119.233  1.00 28.63           C  
ATOM   1300  C   PRO A  86     156.599 153.907 120.121  1.00 31.91           C  
ATOM   1301  O   PRO A  86     156.720 154.065 121.340  1.00 33.87           O  
ATOM   1302  CB  PRO A  86     158.135 155.466 118.869  1.00 26.28           C  
ATOM   1303  CG  PRO A  86     158.704 155.398 117.520  1.00 29.46           C  
ATOM   1304  CD  PRO A  86     157.985 154.304 116.827  1.00 35.65           C  
ATOM   1312  N   LEU A  87     155.420 153.648 119.555  1.00 32.54           N  
ATOM   1313  CA  LEU A  87     154.215 153.539 120.367  1.00 27.22           C  
ATOM   1314  C   LEU A  87     153.971 152.117 120.842  1.00 27.40           C  
ATOM   1315  O   LEU A  87     153.180 151.908 121.766  1.00 28.61           O  
ATOM   1316  CB  LEU A  87     152.999 154.024 119.580  1.00 30.76           C  
ATOM   1317  CG  LEU A  87     152.961 155.493 119.168  1.00 31.16           C  
ATOM   1318  CD1 LEU A  87     151.736 155.746 118.320  1.00 24.79           C  
ATOM   1319  CD2 LEU A  87     152.982 156.402 120.375  1.00 27.81           C  
ATOM   1331  N   ILE A  88     154.628 151.135 120.227  1.00 27.57           N  
ATOM   1332  CA  ILE A  88     154.384 149.741 120.574  1.00 21.68           C  
ATOM   1333  C   ILE A  88     155.371 149.257 121.625  1.00 24.20           C  
ATOM   1334  O   ILE A  88     155.051 148.361 122.410  1.00 29.70           O  
ATOM   1335  CB  ILE A  88     154.453 148.862 119.314  1.00 28.53           C  
ATOM   1336  CG1 ILE A  88     153.390 149.284 118.303  1.00 25.78           C  
ATOM   1337  CG2 ILE A  88     154.268 147.405 119.681  1.00 25.38           C  
ATOM   1338  CD1 ILE A  88     153.646 148.770 116.916  1.00 29.92           C  
ATOM   1350  N   PHE A  89     156.571 149.823 121.662  1.00 30.95           N  
ATOM   1351  CA  PHE A  89     157.639 149.352 122.527  1.00 30.00           C  
ATOM   1352  C   PHE A  89     157.963 150.388 123.591  1.00 35.29           C  
ATOM   1353  O   PHE A  89     157.470 151.518 123.555  1.00 38.21           O  
ATOM   1354  CB  PHE A  89     158.891 149.027 121.713  1.00 28.08           C  
ATOM   1355  CG  PHE A  89     158.713 147.867 120.787  1.00 35.50           C  
ATOM   1356  CD1 PHE A  89     158.897 146.575 121.236  1.00 32.31           C  
ATOM   1357  CD2 PHE A  89     158.339 148.066 119.474  1.00 31.31           C  
ATOM   1358  CE1 PHE A  89     158.721 145.511 120.394  1.00 28.03           C  
ATOM   1359  CE2 PHE A  89     158.159 147.005 118.631  1.00 30.79           C  
ATOM   1360  CZ  PHE A  89     158.349 145.726 119.091  1.00 30.51           C  
ATOM   1370  N   HIS A  90     158.803 149.984 124.544  1.00 37.36           N  
ATOM   1371  CA  HIS A  90     159.125 150.855 125.666  1.00 34.38           C  
ATOM   1372  C   HIS A  90     160.311 151.755 125.363  1.00 37.51           C  
ATOM   1373  O   HIS A  90     160.244 152.963 125.609  1.00 41.54           O  
ATOM   1374  CB  HIS A  90     159.414 150.024 126.911  1.00 34.84           C  
ATOM   1375  CG  HIS A  90     158.282 149.140 127.321  1.00 36.49           C  
ATOM   1376  ND1 HIS A  90     156.968 149.433 127.032  1.00 36.86           N  
ATOM   1377  CD2 HIS A  90     158.266 147.973 128.004  1.00 34.77           C  
ATOM   1378  CE1 HIS A  90     156.192 148.482 127.516  1.00 38.57           C  
ATOM   1379  NE2 HIS A  90     156.955 147.584 128.110  1.00 38.83           N  
ATOM   1387  N   SER A  91     161.399 151.199 124.838  1.00 40.88           N  
ATOM   1388  CA  SER A  91     162.613 151.974 124.639  1.00 40.10           C  
ATOM   1389  C   SER A  91     163.044 151.897 123.185  1.00 38.84           C  
ATOM   1390  O   SER A  91     162.846 150.882 122.514  1.00 42.33           O  
ATOM   1391  CB  SER A  91     163.745 151.485 125.547  1.00 41.62           C  
ATOM   1392  OG  SER A  91     164.129 150.163 125.225  1.00 46.64           O  
ATOM   1398  N   LYS A  92     163.638 152.994 122.717  1.00 40.44           N  
ATOM   1399  CA  LYS A  92     164.225 153.108 121.391  1.00 38.61           C  
ATOM   1400  C   LYS A  92     165.664 153.581 121.525  1.00 43.38           C  
ATOM   1401  O   LYS A  92     165.958 154.477 122.319  1.00 47.93           O  
ATOM   1402  CB  LYS A  92     163.447 154.092 120.522  1.00 38.70           C  
ATOM   1403  CG  LYS A  92     164.065 154.349 119.164  1.00 38.52           C  
ATOM   1404  CD  LYS A  92     163.381 155.499 118.461  1.00 42.90           C  
ATOM   1405  CE  LYS A  92     164.054 155.804 117.145  1.00 44.84           C  
ATOM   1406  NZ  LYS A  92     163.430 156.946 116.442  1.00 40.73           N  
ATOM   1420  N   THR A  93     166.555 152.982 120.742  1.00 43.36           N  
ATOM   1421  CA  THR A  93     167.958 153.365 120.733  1.00 47.04           C  
ATOM   1422  C   THR A  93     168.440 153.468 119.296  1.00 44.23           C  
ATOM   1423  O   THR A  93     168.334 152.508 118.532  1.00 51.56           O  
ATOM   1424  CB  THR A  93     168.828 152.362 121.497  1.00 49.99           C  
ATOM   1425  OG1 THR A  93     168.753 151.081 120.865  1.00 50.02           O  
ATOM   1426  CG2 THR A  93     168.360 152.234 122.934  1.00 47.90           C  
ATOM   1434  N   GLY A  94     168.967 154.631 118.937  1.00 40.14           N  
ATOM   1435  CA  GLY A  94     169.460 154.860 117.595  1.00 38.31           C  
ATOM   1436  C   GLY A  94     168.442 155.592 116.743  1.00 46.02           C  
ATOM   1437  O   GLY A  94     167.349 155.941 117.178  1.00 49.61           O  
ATOM   1441  N   GLN A  95     168.828 155.828 115.494  1.00 50.03           N  
ATOM   1442  CA  GLN A  95     167.973 156.469 114.508  1.00 48.79           C  
ATOM   1443  C   GLN A  95     167.915 155.594 113.269  1.00 49.06           C  
ATOM   1444  O   GLN A  95     168.947 155.110 112.801  1.00 52.97           O  
ATOM   1445  CB  GLN A  95     168.491 157.862 114.139  1.00 52.16           C  
ATOM   1446  CG  GLN A  95     168.622 158.809 115.317  1.00 52.92           C  
ATOM   1447  CD  GLN A  95     167.281 159.258 115.864  1.00 57.70           C  
ATOM   1448  OE1 GLN A  95     167.040 159.199 117.069  1.00 56.75           O  
ATOM   1449  NE2 GLN A  95     166.403 159.717 114.983  1.00 50.94           N  
ATOM   1458  N   GLU A  96     166.707 155.388 112.743  1.00 49.00           N  
ATOM   1459  CA  GLU A  96     166.545 154.515 111.584  1.00 44.24           C  
ATOM   1460  C   GLU A  96     167.538 154.861 110.486  1.00 47.72           C  
ATOM   1461  O   GLU A  96     168.223 153.979 109.957  1.00 48.33           O  
ATOM   1462  CB  GLU A  96     165.119 154.605 111.049  1.00 39.79           C  
ATOM   1463  CG  GLU A  96     164.067 153.991 111.943  1.00 45.39           C  
ATOM   1464  CD  GLU A  96     163.528 154.951 112.978  1.00 50.33           C  
ATOM   1465  OE1 GLU A  96     164.084 156.059 113.114  1.00 51.33           O  
ATOM   1466  OE2 GLU A  96     162.530 154.605 113.643  1.00 46.53           O  
ATOM   1473  N   ASP A  97     167.630 156.139 110.128  1.00 53.04           N  
ATOM   1474  CA  ASP A  97     168.513 156.597 109.066  1.00 51.36           C  
ATOM   1475  C   ASP A  97     169.909 156.935 109.574  1.00 53.04           C  
ATOM   1476  O   ASP A  97     170.588 157.781 108.987  1.00 54.67           O  
ATOM   1477  CB  ASP A  97     167.894 157.799 108.357  1.00 55.58           C  
ATOM   1478  CG  ASP A  97     167.493 158.895 109.312  1.00 60.24           C  
ATOM   1479  OD1 ASP A  97     167.633 158.698 110.536  1.00 58.09           O  
ATOM   1480  OD2 ASP A  97     167.027 159.952 108.840  1.00 57.81           O  
ATOM   1485  N   ASP A  98     170.345 156.295 110.648  1.00 57.62           N  
ATOM   1486  CA  ASP A  98     171.718 156.437 111.099  1.00 57.07           C  
ATOM   1487  C   ASP A  98     172.663 156.081 109.953  1.00 61.15           C  
ATOM   1488  O   ASP A  98     172.497 155.023 109.332  1.00 63.56           O  
ATOM   1489  CB  ASP A  98     171.957 155.524 112.300  1.00 58.83           C  
ATOM   1490  CG  ASP A  98     173.296 155.754 112.956  1.00 60.93           C  
ATOM   1491  OD1 ASP A  98     174.042 156.645 112.508  1.00 62.07           O  
ATOM   1492  OD2 ASP A  98     173.607 155.035 113.928  1.00 60.73           O  
ATOM   1497  N   PRO A  99     173.642 156.930 109.625  1.00 63.18           N  
ATOM   1498  CA  PRO A  99     174.508 156.623 108.473  1.00 61.57           C  
ATOM   1499  C   PRO A  99     175.244 155.299 108.580  1.00 61.44           C  
ATOM   1500  O   PRO A  99     175.379 154.608 107.565  1.00 61.35           O  
ATOM   1501  CB  PRO A  99     175.483 157.805 108.447  1.00 59.46           C  
ATOM   1502  CG  PRO A  99     174.728 158.913 109.060  1.00 59.08           C  
ATOM   1503  CD  PRO A  99     173.894 158.290 110.135  1.00 59.34           C  
ATOM   1511  N   ASP A 100     175.733 154.924 109.761  1.00 61.75           N  
ATOM   1512  CA  ASP A 100     176.443 153.660 109.907  1.00 62.35           C  
ATOM   1513  C   ASP A 100     175.609 152.462 109.475  1.00 63.85           C  
ATOM   1514  O   ASP A 100     176.166 151.516 108.909  1.00 61.73           O  
ATOM   1515  CB  ASP A 100     176.903 153.480 111.355  1.00 59.12           C  
ATOM   1516  CG  ASP A 100     175.749 153.416 112.324  1.00 63.99           C  
ATOM   1517  OD1 ASP A 100     174.597 153.567 111.873  1.00 65.55           O  
ATOM   1518  OD2 ASP A 100     175.988 153.212 113.533  1.00 61.55           O  
ATOM   1523  N   GLY A 101     174.303 152.471 109.730  1.00 57.52           N  
ATOM   1524  CA  GLY A 101     173.424 151.478 109.149  1.00 55.04           C  
ATOM   1525  C   GLY A 101     172.875 150.441 110.098  1.00 57.06           C  
ATOM   1526  O   GLY A 101     172.447 149.377 109.644  1.00 55.92           O  
ATOM   1530  N   ASP A 102     172.863 150.708 111.400  1.00 55.87           N  
ATOM   1531  CA  ASP A 102     172.250 149.792 112.353  1.00 51.97           C  
ATOM   1532  C   ASP A 102     170.837 150.207 112.735  1.00 54.44           C  
ATOM   1533  O   ASP A 102     170.201 149.517 113.536  1.00 54.49           O  
ATOM   1534  CB  ASP A 102     173.110 149.673 113.614  1.00 54.36           C  
ATOM   1535  CG  ASP A 102     173.520 151.012 114.165  1.00 61.21           C  
ATOM   1536  OD1 ASP A 102     173.525 151.985 113.391  1.00 62.91           O  
ATOM   1537  OD2 ASP A 102     173.847 151.091 115.366  1.00 58.41           O  
ATOM   1542  N   GLY A 103     170.333 151.307 112.185  1.00 47.01           N  
ATOM   1543  CA  GLY A 103     168.959 151.693 112.396  1.00 45.88           C  
ATOM   1544  C   GLY A 103     168.628 151.925 113.858  1.00 46.93           C  
ATOM   1545  O   GLY A 103     169.491 152.101 114.712  1.00 47.87           O  
ATOM   1549  N   ALA A 104     167.327 151.929 114.127  1.00 37.55           N  
ATOM   1550  CA  ALA A 104     166.821 152.100 115.478  1.00 37.90           C  
ATOM   1551  C   ALA A 104     166.357 150.762 116.023  1.00 41.41           C  
ATOM   1552  O   ALA A 104     165.729 149.978 115.314  1.00 42.36           O  
ATOM   1553  CB  ALA A 104     165.664 153.096 115.504  1.00 36.37           C  
ATOM   1559  N   THR A 105     166.664 150.507 117.288  1.00 39.96           N  
ATOM   1560  CA  THR A 105     166.270 149.278 117.956  1.00 34.95           C  
ATOM   1561  C   THR A 105     165.215 149.594 119.003  1.00 33.65           C  
ATOM   1562  O   THR A 105     165.400 150.491 119.827  1.00 38.37           O  
ATOM   1563  CB  THR A 105     167.469 148.589 118.604  1.00 41.96           C  
ATOM   1564  OG1 THR A 105     168.485 148.375 117.621  1.00 46.72           O  
ATOM   1565  CG2 THR A 105     167.056 147.253 119.183  1.00 38.57           C  
ATOM   1573  N   PHE A 106     164.117 148.854 118.959  1.00 31.87           N  
ATOM   1574  CA  PHE A 106     162.990 149.017 119.858  1.00 30.60           C  
ATOM   1575  C   PHE A 106     162.882 147.774 120.718  1.00 31.17           C  
ATOM   1576  O   PHE A 106     162.856 146.656 120.195  1.00 34.14           O  
ATOM   1577  CB  PHE A 106     161.698 149.231 119.072  1.00 27.94           C  
ATOM   1578  CG  PHE A 106     161.735 150.420 118.176  1.00 30.70           C  
ATOM   1579  CD1 PHE A 106     161.335 151.655 118.631  1.00 26.52           C  
ATOM   1580  CD2 PHE A 106     162.181 150.305 116.878  1.00 33.17           C  
ATOM   1581  CE1 PHE A 106     161.376 152.745 117.810  1.00 28.04           C  
ATOM   1582  CE2 PHE A 106     162.222 151.395 116.057  1.00 34.37           C  
ATOM   1583  CZ  PHE A 106     161.818 152.616 116.524  1.00 32.42           C  
ATOM   1593  N   THR A 107     162.829 147.969 122.030  1.00 37.03           N  
ATOM   1594  CA  THR A 107     162.780 146.852 122.958  1.00 37.46           C  
ATOM   1595  C   THR A 107     161.824 147.167 124.094  1.00 36.29           C  
ATOM   1596  O   THR A 107     161.458 148.319 124.331  1.00 34.75           O  
ATOM   1597  CB  THR A 107     164.163 146.521 123.541  1.00 38.46           C  
ATOM   1598  OG1 THR A 107     164.694 147.669 124.212  1.00 39.74           O  
ATOM   1599  CG2 THR A 107     165.124 146.090 122.453  1.00 38.05           C  
ATOM   1607  N   LEU A 108     161.423 146.111 124.790  1.00 35.89           N  
ATOM   1608  CA  LEU A 108     160.727 146.252 126.053  1.00 35.13           C  
ATOM   1609  C   LEU A 108     161.734 146.235 127.198  1.00 38.55           C  
ATOM   1610  O   LEU A 108     162.609 145.372 127.277  1.00 35.49           O  
ATOM   1611  CB  LEU A 108     159.715 145.124 126.233  1.00 29.77           C  
ATOM   1612  CG  LEU A 108     158.705 144.924 125.106  1.00 33.51           C  
ATOM   1613  CD1 LEU A 108     157.920 143.665 125.356  1.00 34.41           C  
ATOM   1614  CD2 LEU A 108     157.777 146.112 124.965  1.00 30.91           C  
ATOM   1626  N   VAL A 109     161.611 147.216 128.090  1.00 45.12           N  
ATOM   1627  CA  VAL A 109     162.518 147.362 129.220  1.00 42.65           C  
ATOM   1628  C   VAL A 109     161.795 146.912 130.480  1.00 39.26           C  
ATOM   1629  O   VAL A 109     160.595 146.635 130.470  1.00 41.67           O  
ATOM   1630  CB  VAL A 109     163.038 148.809 129.372  1.00 45.21           C  
ATOM   1631  CG1 VAL A 109     163.813 149.215 128.138  1.00 41.19           C  
ATOM   1632  CG2 VAL A 109     161.903 149.773 129.629  1.00 42.64           C  
ATOM   1642  N   ASN A 110     162.545 146.846 131.580  1.00 42.32           N  
ATOM   1643  CA  ASN A 110     162.032 146.196 132.783  1.00 45.26           C  
ATOM   1644  C   ASN A 110     160.772 146.878 133.298  1.00 46.50           C  
ATOM   1645  O   ASN A 110     159.702 146.261 133.348  1.00 46.18           O  
ATOM   1646  CB  ASN A 110     163.105 146.174 133.865  1.00 40.51           C  
ATOM   1647  CG  ASN A 110     163.170 144.851 134.579  1.00 44.49           C  
ATOM   1648  OD1 ASN A 110     163.498 143.830 133.980  1.00 43.61           O  
ATOM   1649  ND2 ASN A 110     162.854 144.856 135.865  1.00 48.24           N  
ATOM   1656  N   GLY A 111     160.878 148.141 133.699  1.00 43.95           N  
ATOM   1657  CA  GLY A 111     159.730 148.864 134.205  1.00 38.36           C  
ATOM   1658  C   GLY A 111     159.215 149.887 133.217  1.00 45.53           C  
ATOM   1659  O   GLY A 111     158.716 150.944 133.610  1.00 43.92           O  
ATOM   1663  N   GLY A 112     159.328 149.576 131.928  1.00 45.49           N  
ATOM   1664  CA  GLY A 112     158.972 150.532 130.905  1.00 41.43           C  
ATOM   1665  C   GLY A 112     157.478 150.757 130.811  1.00 41.15           C  
ATOM   1666  O   GLY A 112     156.661 149.957 131.263  1.00 37.73           O  
ATOM   1670  N   VAL A 113     157.127 151.882 130.195  1.00 37.68           N  
ATOM   1671  CA  VAL A 113     155.742 152.296 130.031  1.00 33.98           C  
ATOM   1672  C   VAL A 113     155.498 152.630 128.568  1.00 33.80           C  
ATOM   1673  O   VAL A 113     156.428 152.928 127.815  1.00 29.23           O  
ATOM   1674  CB  VAL A 113     155.399 153.505 130.928  1.00 36.43           C  
ATOM   1675  CG1 VAL A 113     155.392 153.097 132.382  1.00 35.65           C  
ATOM   1676  CG2 VAL A 113     156.392 154.628 130.703  1.00 36.24           C  
ATOM   1686  N   LEU A 114     154.231 152.587 128.174  1.00 37.02           N  
ATOM   1687  CA  LEU A 114     153.827 152.919 126.819  1.00 31.65           C  
ATOM   1688  C   LEU A 114     153.544 154.407 126.693  1.00 32.80           C  
ATOM   1689  O   LEU A 114     153.121 155.063 127.645  1.00 32.16           O  
ATOM   1690  CB  LEU A 114     152.585 152.130 126.417  1.00 33.50           C  
ATOM   1691  CG  LEU A 114     152.742 150.619 126.318  1.00 31.69           C  
ATOM   1692  CD1 LEU A 114     151.400 149.992 126.052  1.00 28.82           C  
ATOM   1693  CD2 LEU A 114     153.736 150.265 125.234  1.00 32.26           C  
ATOM   1705  N   THR A 115     153.782 154.932 125.503  1.00 35.37           N  
ATOM   1706  CA  THR A 115     153.526 156.340 125.244  1.00 31.87           C  
ATOM   1707  C   THR A 115     152.043 156.549 124.962  1.00 31.45           C  
ATOM   1708  O   THR A 115     151.490 155.882 124.082  1.00 31.68           O  
ATOM   1709  CB  THR A 115     154.353 156.819 124.056  1.00 37.36           C  
ATOM   1710  OG1 THR A 115     155.741 156.599 124.317  1.00 36.29           O  
ATOM   1711  CG2 THR A 115     154.127 158.297 123.806  1.00 34.70           C  
ATOM   1719  N   PRO A 116     151.365 157.441 125.680  1.00 32.16           N  
ATOM   1720  CA  PRO A 116     149.978 157.750 125.335  1.00 28.09           C  
ATOM   1721  C   PRO A 116     149.906 158.723 124.174  1.00 29.62           C  
ATOM   1722  O   PRO A 116     150.770 159.583 123.995  1.00 34.79           O  
ATOM   1723  CB  PRO A 116     149.432 158.379 126.620  1.00 31.31           C  
ATOM   1724  CG  PRO A 116     150.605 159.032 127.212  1.00 33.59           C  
ATOM   1725  CD  PRO A 116     151.785 158.160 126.895  1.00 33.64           C  
ATOM   1733  N   PHE A 117     148.860 158.575 123.373  1.00 22.25           N  
ATOM   1734  CA  PHE A 117     148.693 159.415 122.202  1.00 25.25           C  
ATOM   1735  C   PHE A 117     147.216 159.697 121.988  1.00 25.34           C  
ATOM   1736  O   PHE A 117     146.344 159.060 122.579  1.00 24.73           O  
ATOM   1737  CB  PHE A 117     149.323 158.770 120.956  1.00 24.68           C  
ATOM   1738  CG  PHE A 117     148.767 157.420 120.618  1.00 24.18           C  
ATOM   1739  CD2 PHE A 117     147.739 157.287 119.710  1.00 24.19           C  
ATOM   1740  CD1 PHE A 117     149.275 156.281 121.210  1.00 23.61           C  
ATOM   1741  CE2 PHE A 117     147.231 156.052 119.407  1.00 17.03           C  
ATOM   1742  CE1 PHE A 117     148.769 155.048 120.905  1.00 16.59           C  
ATOM   1743  CZ  PHE A 117     147.749 154.933 120.004  1.00 19.05           C  
ATOM   1753  N   THR A 118     146.956 160.693 121.156  1.00 29.64           N  
ATOM   1754  CA  THR A 118     145.615 161.055 120.733  1.00 27.06           C  
ATOM   1755  C   THR A 118     145.439 160.639 119.283  1.00 28.41           C  
ATOM   1756  O   THR A 118     146.284 160.950 118.437  1.00 29.78           O  
ATOM   1757  CB  THR A 118     145.375 162.557 120.887  1.00 27.06           C  
ATOM   1758  OG1 THR A 118     145.518 162.924 122.261  1.00 38.41           O  
ATOM   1759  CG2 THR A 118     143.989 162.930 120.417  1.00 27.71           C  
ATOM   1767  N   ALA A 119     144.355 159.923 119.010  1.00 32.50           N  
ATOM   1768  CA  ALA A 119     144.015 159.502 117.661  1.00 26.54           C  
ATOM   1769  C   ALA A 119     142.925 160.404 117.100  1.00 29.48           C  
ATOM   1770  O   ALA A 119     141.842 160.511 117.672  1.00 32.50           O  
ATOM   1771  CB  ALA A 119     143.550 158.048 117.655  1.00 30.18           C  
ATOM   1777  N   PHE A 120     143.218 161.053 115.984  1.00 33.45           N  
ATOM   1778  CA  PHE A 120     142.269 161.887 115.269  1.00 24.18           C  
ATOM   1779  C   PHE A 120     141.798 161.120 114.048  1.00 26.11           C  
ATOM   1780  O   PHE A 120     142.612 160.738 113.205  1.00 36.22           O  
ATOM   1781  CB  PHE A 120     142.906 163.207 114.843  1.00 29.84           C  
ATOM   1782  CG  PHE A 120     143.414 164.027 115.981  1.00 30.59           C  
ATOM   1783  CD1 PHE A 120     142.587 164.918 116.628  1.00 33.78           C  
ATOM   1784  CD2 PHE A 120     144.720 163.906 116.406  1.00 27.50           C  
ATOM   1785  CE1 PHE A 120     143.054 165.673 117.669  1.00 34.26           C  
ATOM   1786  CE2 PHE A 120     145.189 164.661 117.450  1.00 30.05           C  
ATOM   1787  CZ  PHE A 120     144.356 165.544 118.082  1.00 32.84           C  
ATOM   1797  N   VAL A 121     140.496 160.883 113.970  1.00 29.37           N  
ATOM   1798  CA  VAL A 121     139.861 160.357 112.772  1.00 28.70           C  
ATOM   1799  C   VAL A 121     139.036 161.490 112.187  1.00 23.52           C  
ATOM   1800  O   VAL A 121     137.921 161.754 112.637  1.00 35.47           O  
ATOM   1801  CB  VAL A 121     138.992 159.128 113.087  1.00 25.96           C  
ATOM   1802  CG1 VAL A 121     138.367 158.577 111.824  1.00 23.38           C  
ATOM   1803  CG2 VAL A 121     139.815 158.072 113.784  1.00 31.53           C  
ATOM   1813  N   GLY A 122     139.585 162.188 111.212  1.00 21.17           N  
ATOM   1814  CA  GLY A 122     138.929 163.353 110.671  1.00 24.25           C  
ATOM   1815  C   GLY A 122     138.209 163.052 109.376  1.00 24.82           C  
ATOM   1816  O   GLY A 122     138.624 162.212 108.603  1.00 28.78           O  
ATOM   1820  N   PHE A 123     137.113 163.765 109.159  1.00 33.54           N  
ATOM   1821  CA  PHE A 123     136.284 163.634 107.977  1.00 30.03           C  
ATOM   1822  C   PHE A 123     136.138 165.008 107.355  1.00 31.61           C  
ATOM   1823  O   PHE A 123     135.875 165.987 108.059  1.00 32.16           O  
ATOM   1824  CB  PHE A 123     134.906 163.080 108.321  1.00 29.27           C  
ATOM   1825  CG  PHE A 123     134.943 161.737 108.964  1.00 29.56           C  
ATOM   1826  CD2 PHE A 123     134.849 160.593 108.208  1.00 30.66           C  
ATOM   1827  CD1 PHE A 123     135.083 161.619 110.329  1.00 23.37           C  
ATOM   1828  CE2 PHE A 123     134.885 159.361 108.803  1.00 30.76           C  
ATOM   1829  CE1 PHE A 123     135.124 160.391 110.921  1.00 29.60           C  
ATOM   1830  CZ  PHE A 123     135.026 159.261 110.158  1.00 30.56           C  
ATOM   1840  N   ASP A 124     136.315 165.072 106.041  1.00 35.79           N  
ATOM   1841  CA  ASP A 124     136.165 166.317 105.291  1.00 39.76           C  
ATOM   1842  C   ASP A 124     135.569 165.938 103.936  1.00 42.25           C  
ATOM   1843  O   ASP A 124     136.294 165.604 102.999  1.00 38.24           O  
ATOM   1844  CB  ASP A 124     137.492 167.040 105.140  1.00 41.21           C  
ATOM   1845  CG  ASP A 124     137.360 168.348 104.400  1.00 43.76           C  
ATOM   1846  OD1 ASP A 124     136.228 168.708 104.025  1.00 43.97           O  
ATOM   1847  OD2 ASP A 124     138.390 169.020 104.193  1.00 43.16           O  
ATOM   1852  N   GLY A 125     134.245 165.989 103.850  1.00 45.88           N  
ATOM   1853  CA  GLY A 125     133.555 165.566 102.660  1.00 45.92           C  
ATOM   1854  C   GLY A 125     132.456 166.523 102.264  1.00 48.65           C  
ATOM   1855  O   GLY A 125     132.253 167.570 102.888  1.00 49.29           O  
ATOM   1859  N   PRO A 126     131.715 166.174 101.213  1.00 53.71           N  
ATOM   1860  CA  PRO A 126     130.614 167.044 100.776  1.00 47.89           C  
ATOM   1861  C   PRO A 126     129.629 167.365 101.881  1.00 47.39           C  
ATOM   1862  O   PRO A 126     128.978 168.415 101.833  1.00 48.36           O  
ATOM   1863  CB  PRO A 126     129.956 166.231  99.655  1.00 49.01           C  
ATOM   1864  CG  PRO A 126     131.025 165.323  99.169  1.00 50.12           C  
ATOM   1865  CD  PRO A 126     131.838 164.974 100.372  1.00 50.22           C  
ATOM   1873  N   GLU A 127     129.497 166.490 102.879  1.00 45.73           N  
ATOM   1874  CA  GLU A 127     128.557 166.720 103.964  1.00 45.65           C  
ATOM   1875  C   GLU A 127     129.076 167.715 104.987  1.00 45.78           C  
ATOM   1876  O   GLU A 127     128.270 168.365 105.660  1.00 44.06           O  
ATOM   1877  CB  GLU A 127     128.234 165.407 104.672  1.00 46.89           C  
ATOM   1878  CG  GLU A 127     127.543 164.381 103.801  1.00 48.34           C  
ATOM   1879  CD  GLU A 127     128.523 163.532 103.024  1.00 51.25           C  
ATOM   1880  OE1 GLU A 127     129.735 163.809 103.093  1.00 53.76           O  
ATOM   1881  OE2 GLU A 127     128.086 162.577 102.353  1.00 47.12           O  
ATOM   1888  N   GLY A 128     130.379 167.847 105.123  1.00 43.27           N  
ATOM   1889  CA  GLY A 128     130.942 168.760 106.084  1.00 39.99           C  
ATOM   1890  C   GLY A 128     132.251 168.210 106.634  1.00 40.77           C  
ATOM   1891  O   GLY A 128     132.848 167.304 106.055  1.00 44.60           O  
ATOM   1895  N   LYS A 129     132.668 168.782 107.759  1.00 39.62           N  
ATOM   1896  CA  LYS A 129     133.951 168.483 108.368  1.00 36.77           C  
ATOM   1897  C   LYS A 129     133.750 168.204 109.846  1.00 36.42           C  
ATOM   1898  O   LYS A 129     133.034 168.940 110.526  1.00 40.87           O  
ATOM   1899  CB  LYS A 129     134.926 169.650 108.207  1.00 38.63           C  
ATOM   1900  CG  LYS A 129     135.702 169.650 106.918  1.00 41.44           C  
ATOM   1901  CD  LYS A 129     136.462 170.949 106.746  1.00 44.89           C  
ATOM   1902  CE  LYS A 129     135.702 171.935 105.883  1.00 43.15           C  
ATOM   1903  NZ  LYS A 129     136.582 172.999 105.336  1.00 42.82           N  
ATOM   1917  N   TYR A 130     134.382 167.146 110.341  1.00 28.51           N  
ATOM   1918  CA  TYR A 130     134.389 166.916 111.779  1.00 28.98           C  
ATOM   1919  C   TYR A 130     135.425 165.862 112.117  1.00 29.50           C  
ATOM   1920  O   TYR A 130     135.721 164.988 111.310  1.00 35.24           O  
ATOM   1921  CB  TYR A 130     133.007 166.501 112.301  1.00 29.14           C  
ATOM   1922  CG  TYR A 130     132.579 165.086 111.985  1.00 29.76           C  
ATOM   1923  CD1 TYR A 130     132.044 164.763 110.752  1.00 27.91           C  
ATOM   1924  CD2 TYR A 130     132.692 164.079 112.931  1.00 27.10           C  
ATOM   1925  CE1 TYR A 130     131.645 163.483 110.466  1.00 29.75           C  
ATOM   1926  CE2 TYR A 130     132.298 162.795 112.652  1.00 23.49           C  
ATOM   1927  CZ  TYR A 130     131.773 162.503 111.420  1.00 32.11           C  
ATOM   1928  OH  TYR A 130     131.370 161.222 111.135  1.00 31.08           O  
ATOM   1938  N   VAL A 131     135.963 165.949 113.327  1.00 31.94           N  
ATOM   1939  CA  VAL A 131     137.045 165.082 113.772  1.00 25.41           C  
ATOM   1940  C   VAL A 131     136.565 164.296 114.980  1.00 25.56           C  
ATOM   1941  O   VAL A 131     135.962 164.865 115.894  1.00 29.34           O  
ATOM   1942  CB  VAL A 131     138.314 165.883 114.114  1.00 29.14           C  
ATOM   1943  CG1 VAL A 131     139.398 164.973 114.628  1.00 29.13           C  
ATOM   1944  CG2 VAL A 131     138.808 166.633 112.900  1.00 32.34           C  
ATOM   1954  N   ARG A 132     136.807 162.989 114.976  1.00 29.14           N  
ATOM   1955  CA  ARG A 132     136.678 162.159 116.169  1.00 22.99           C  
ATOM   1956  C   ARG A 132     138.034 162.161 116.852  1.00 27.94           C  
ATOM   1957  O   ARG A 132     139.029 161.714 116.293  1.00 33.13           O  
ATOM   1958  CB  ARG A 132     136.261 160.741 115.810  1.00 25.41           C  
ATOM   1959  CG  ARG A 132     134.942 160.606 115.116  1.00 23.65           C  
ATOM   1960  CD  ARG A 132     134.798 159.209 114.574  1.00 18.72           C  
ATOM   1961  NE  ARG A 132     133.678 159.096 113.654  1.00 32.61           N  
ATOM   1962  CZ  ARG A 132     133.478 158.070 112.840  1.00 32.90           C  
ATOM   1963  NH1 ARG A 132     134.308 157.044 112.806  1.00 26.18           N  
ATOM   1964  NH2 ARG A 132     132.418 158.076 112.041  1.00 28.60           N  
ATOM   1967  N   ARG A 133     138.086 162.673 118.072  1.00 30.06           N  
ATOM   1968  CA  ARG A 133     139.326 162.682 118.831  1.00 24.76           C  
ATOM   1969  C   ARG A 133     139.228 161.671 119.963  1.00 21.91           C  
ATOM   1970  O   ARG A 133     138.350 161.775 120.821  1.00 25.50           O  
ATOM   1971  CB  ARG A 133     139.607 164.078 119.371  1.00 31.03           C  
ATOM   1972  CG  ARG A 133     140.539 164.091 120.557  1.00 34.67           C  
ATOM   1973  CD  ARG A 133     140.990 165.480 120.882  1.00 33.81           C  
ATOM   1974  NE  ARG A 133     140.130 166.080 121.891  1.00 35.76           N  
ATOM   1975  CZ  ARG A 133     140.102 167.373 122.175  1.00 38.65           C  
ATOM   1976  NH1 ARG A 133     140.892 168.233 121.556  1.00 33.18           N  
ATOM   1977  NH2 ARG A 133     139.259 167.814 123.102  1.00 36.24           N  
ATOM   1991  N   PHE A 134     140.127 160.696 119.956  1.00 26.48           N  
ATOM   1992  CA  PHE A 134     140.232 159.675 120.986  1.00 23.24           C  
ATOM   1993  C   PHE A 134     141.471 159.982 121.808  1.00 19.46           C  
ATOM   1994  O   PHE A 134     142.592 159.796 121.331  1.00 33.79           O  
ATOM   1995  CB  PHE A 134     140.327 158.287 120.360  1.00 20.18           C  
ATOM   1996  CG  PHE A 134     139.170 157.949 119.483  1.00 22.58           C  
ATOM   1997  CD2 PHE A 134     138.072 157.288 119.990  1.00 22.03           C  
ATOM   1998  CD1 PHE A 134     139.169 158.315 118.154  1.00 25.29           C  
ATOM   1999  CE2 PHE A 134     137.008 156.991 119.187  1.00 22.90           C  
ATOM   2000  CE1 PHE A 134     138.104 158.019 117.350  1.00 22.64           C  
ATOM   2001  CZ  PHE A 134     137.022 157.358 117.866  1.00 24.38           C  
ATOM   2011  N   PHE A 135     141.269 160.457 123.028  1.00 24.61           N  
ATOM   2012  CA  PHE A 135     142.363 160.961 123.842  1.00 23.36           C  
ATOM   2013  C   PHE A 135     142.778 159.911 124.860  1.00 29.39           C  
ATOM   2014  O   PHE A 135     141.972 159.083 125.285  1.00 30.95           O  
ATOM   2015  CB  PHE A 135     141.975 162.261 124.556  1.00 29.64           C  
ATOM   2016  CG  PHE A 135     140.812 162.117 125.491  1.00 37.40           C  
ATOM   2017  CD2 PHE A 135     141.015 161.828 126.827  1.00 35.39           C  
ATOM   2018  CD1 PHE A 135     139.515 162.267 125.034  1.00 32.63           C  
ATOM   2019  CE2 PHE A 135     139.951 161.690 127.687  1.00 33.40           C  
ATOM   2020  CE1 PHE A 135     138.449 162.128 125.894  1.00 34.09           C  
ATOM   2021  CZ  PHE A 135     138.668 161.838 127.220  1.00 33.29           C  
ATOM   2031  N   GLY A 136     144.049 159.952 125.243  1.00 33.43           N  
ATOM   2032  CA  GLY A 136     144.567 158.991 126.199  1.00 24.83           C  
ATOM   2033  C   GLY A 136     144.694 157.600 125.627  1.00 26.56           C  
ATOM   2034  O   GLY A 136     144.420 156.618 126.323  1.00 35.37           O  
ATOM   2038  N   ALA A 137     145.115 157.493 124.373  1.00 29.99           N  
ATOM   2039  CA  ALA A 137     145.157 156.209 123.698  1.00 24.05           C  
ATOM   2040  C   ALA A 137     146.497 155.528 123.917  1.00 23.16           C  
ATOM   2041  O   ALA A 137     147.540 156.181 123.984  1.00 29.36           O  
ATOM   2042  CB  ALA A 137     144.897 156.388 122.205  1.00 20.07           C  
ATOM   2048  N   LYS A 138     146.460 154.209 124.045  1.00 23.08           N  
ATOM   2049  CA  LYS A 138     147.657 153.388 124.098  1.00 24.45           C  
ATOM   2050  C   LYS A 138     147.471 152.173 123.207  1.00 22.64           C  
ATOM   2051  O   LYS A 138     146.355 151.690 123.016  1.00 25.32           O  
ATOM   2052  CB  LYS A 138     147.981 152.927 125.517  1.00 28.32           C  
ATOM   2053  CG  LYS A 138     148.614 153.984 126.378  1.00 32.99           C  
ATOM   2054  CD  LYS A 138     148.989 153.423 127.720  1.00 33.21           C  
ATOM   2055  CE  LYS A 138     149.681 154.458 128.564  1.00 34.94           C  
ATOM   2056  NZ  LYS A 138     150.028 153.918 129.897  1.00 37.22           N  
ATOM   2070  N   VAL A 139     148.579 151.687 122.659  1.00 29.58           N  
ATOM   2071  CA  VAL A 139     148.553 150.456 121.882  1.00 27.19           C  
ATOM   2072  C   VAL A 139     148.410 149.285 122.841  1.00 23.64           C  
ATOM   2073  O   VAL A 139     149.292 149.027 123.665  1.00 31.14           O  
ATOM   2074  CB  VAL A 139     149.814 150.319 121.022  1.00 28.18           C  
ATOM   2075  CG1 VAL A 139     149.854 148.965 120.354  1.00 25.79           C  
ATOM   2076  CG2 VAL A 139     149.869 151.419 119.990  1.00 26.63           C  
ATOM   2086  N   ASN A 140     147.289 148.583 122.751  1.00 28.61           N  
ATOM   2087  CA  ASN A 140     147.084 147.400 123.569  1.00 22.27           C  
ATOM   2088  C   ASN A 140     147.667 146.159 122.912  1.00 27.69           C  
ATOM   2089  O   ASN A 140     148.326 145.356 123.577  1.00 34.94           O  
ATOM   2090  CB  ASN A 140     145.594 147.204 123.838  1.00 28.01           C  
ATOM   2091  CG  ASN A 140     145.330 146.139 124.866  1.00 31.57           C  
ATOM   2092  OD1 ASN A 140     146.145 145.898 125.747  1.00 36.38           O  
ATOM   2093  ND2 ASN A 140     144.185 145.489 124.759  1.00 31.36           N  
ATOM   2100  N   GLN A 141     147.444 145.990 121.615  1.00 31.39           N  
ATOM   2101  CA  GLN A 141     148.026 144.879 120.881  1.00 19.53           C  
ATOM   2102  C   GLN A 141     148.551 145.371 119.546  1.00 24.03           C  
ATOM   2103  O   GLN A 141     148.069 146.361 119.004  1.00 34.04           O  
ATOM   2104  CB  GLN A 141     147.022 143.761 120.641  1.00 18.13           C  
ATOM   2105  CG  GLN A 141     146.160 143.456 121.824  1.00 23.72           C  
ATOM   2106  CD  GLN A 141     145.627 142.052 121.794  1.00 38.96           C  
ATOM   2107  OE1 GLN A 141     146.074 141.223 121.005  1.00 38.62           O  
ATOM   2108  NE2 GLN A 141     144.656 141.772 122.651  1.00 38.49           N  
ATOM   2117  N   ALA A 142     149.539 144.655 119.021  1.00 24.99           N  
ATOM   2118  CA  ALA A 142     150.132 144.954 117.727  1.00 21.49           C  
ATOM   2119  C   ALA A 142     150.499 143.651 117.043  1.00 19.37           C  
ATOM   2120  O   ALA A 142     151.340 142.905 117.544  1.00 31.47           O  
ATOM   2121  CB  ALA A 142     151.370 145.835 117.875  1.00 22.61           C  
ATOM   2127  N   THR A 143     149.875 143.381 115.904  1.00 23.31           N  
ATOM   2128  CA  THR A 143     150.113 142.165 115.139  1.00 24.26           C  
ATOM   2129  C   THR A 143     150.793 142.520 113.825  1.00 27.69           C  
ATOM   2130  O   THR A 143     150.269 143.325 113.053  1.00 31.21           O  
ATOM   2131  CB  THR A 143     148.808 141.421 114.869  1.00 25.63           C  
ATOM   2132  OG1 THR A 143     148.131 141.177 116.105  1.00 33.42           O  
ATOM   2133  CG2 THR A 143     149.083 140.095 114.187  1.00 28.17           C  
ATOM   2141  N   PHE A 144     151.955 141.922 113.583  1.00 26.70           N  
ATOM   2142  CA  PHE A 144     152.596 141.929 112.276  1.00 21.07           C  
ATOM   2143  C   PHE A 144     152.175 140.681 111.518  1.00 23.89           C  
ATOM   2144  O   PHE A 144     152.247 139.579 112.058  1.00 32.22           O  
ATOM   2145  CB  PHE A 144     154.115 141.948 112.410  1.00 28.91           C  
ATOM   2146  CG  PHE A 144     154.658 143.196 113.012  1.00 29.62           C  
ATOM   2147  CD1 PHE A 144     154.983 144.273 112.216  1.00 25.55           C  
ATOM   2148  CD2 PHE A 144     154.856 143.291 114.376  1.00 35.11           C  
ATOM   2149  CE1 PHE A 144     155.492 145.417 112.765  1.00 33.23           C  
ATOM   2150  CE2 PHE A 144     155.360 144.437 114.932  1.00 31.92           C  
ATOM   2151  CZ  PHE A 144     155.681 145.502 114.127  1.00 36.97           C  
ATOM   2161  N   SER A 145     151.747 140.850 110.273  1.00 22.29           N  
ATOM   2162  CA  SER A 145     151.282 139.726 109.472  1.00 23.17           C  
ATOM   2163  C   SER A 145     151.908 139.780 108.091  1.00 28.25           C  
ATOM   2164  O   SER A 145     151.930 140.839 107.459  1.00 36.87           O  
ATOM   2165  CB  SER A 145     149.758 139.728 109.345  1.00 33.49           C  
ATOM   2166  OG  SER A 145     149.146 139.470 110.591  1.00 43.42           O  
ATOM   2172  N   ALA A 146     152.399 138.635 107.628  1.00 28.48           N  
ATOM   2173  CA  ALA A 146     152.943 138.487 106.289  1.00 26.21           C  
ATOM   2174  C   ALA A 146     152.300 137.289 105.608  1.00 27.79           C  
ATOM   2175  O   ALA A 146     152.317 136.176 106.143  1.00 31.15           O  
ATOM   2176  CB  ALA A 146     154.455 138.315 106.322  1.00 29.04           C  
ATOM   2182  N   ARG A 147     151.722 137.537 104.435  1.00 32.86           N  
ATOM   2183  CA  ARG A 147     151.118 136.523 103.585  1.00 28.76           C  
ATOM   2184  C   ARG A 147     151.752 136.589 102.204  1.00 28.90           C  
ATOM   2185  O   ARG A 147     152.394 137.578 101.850  1.00 36.35           O  
ATOM   2186  CB  ARG A 147     149.606 136.727 103.446  1.00 30.39           C  
ATOM   2187  CG  ARG A 147     148.766 135.926 104.400  1.00 30.60           C  
ATOM   2188  CD  ARG A 147     148.770 136.541 105.776  1.00 35.68           C  
ATOM   2189  NE  ARG A 147     148.394 135.572 106.797  1.00 40.89           N  
ATOM   2190  CZ  ARG A 147     148.973 135.459 107.985  1.00 42.38           C  
ATOM   2191  NH1 ARG A 147     149.962 136.256 108.354  1.00 38.56           N  
ATOM   2192  NH2 ARG A 147     148.551 134.519 108.823  1.00 42.39           N  
ATOM   2206  N   VAL A 148     151.557 135.531 101.416  1.00 30.81           N  
ATOM   2207  CA  VAL A 148     152.045 135.537 100.043  1.00 28.84           C  
ATOM   2208  C   VAL A 148     151.143 136.418  99.195  1.00 31.60           C  
ATOM   2209  O   VAL A 148     149.920 136.444  99.372  1.00 30.72           O  
ATOM   2210  CB  VAL A 148     152.111 134.108  99.479  1.00 25.84           C  
ATOM   2211  CG1 VAL A 148     152.425 134.133  98.000  1.00 22.48           C  
ATOM   2212  CG2 VAL A 148     153.141 133.294 100.221  1.00 24.17           C  
ATOM   2222  N   ASN A 149     151.750 137.149  98.264  1.00 35.45           N  
ATOM   2223  CA  ASN A 149     151.027 138.056  97.376  1.00 27.70           C  
ATOM   2224  C   ASN A 149     150.355 139.173  98.159  1.00 28.35           C  
ATOM   2225  O   ASN A 149     149.305 139.682  97.767  1.00 36.95           O  
ATOM   2226  CB  ASN A 149     150.001 137.302  96.530  1.00 28.49           C  
ATOM   2227  CG  ASN A 149     150.568 136.835  95.228  1.00 29.80           C  
ATOM   2228  OD1 ASN A 149     151.380 137.516  94.615  1.00 31.49           O  
ATOM   2229  ND2 ASN A 149     150.160 135.654  94.799  1.00 37.04           N  
ATOM   2236  N   ASP A 150     150.966 139.564  99.268  1.00 32.65           N  
ATOM   2237  CA  ASP A 150     150.456 140.630 100.107  1.00 27.35           C  
ATOM   2238  C   ASP A 150     151.630 141.477 100.562  1.00 29.63           C  
ATOM   2239  O   ASP A 150     152.785 141.196 100.244  1.00 35.24           O  
ATOM   2240  CB  ASP A 150     149.693 140.069 101.309  1.00 32.18           C  
ATOM   2241  CG  ASP A 150     148.643 141.020 101.831  1.00 46.08           C  
ATOM   2242  OD1 ASP A 150     148.689 142.219 101.483  1.00 46.64           O  
ATOM   2243  OD2 ASP A 150     147.765 140.565 102.594  1.00 45.32           O  
ATOM   2248  N   MET A 151     151.324 142.529 101.302  1.00 35.95           N  
ATOM   2249  CA  MET A 151     152.335 143.330 101.968  1.00 33.99           C  
ATOM   2250  C   MET A 151     152.362 142.974 103.446  1.00 35.01           C  
ATOM   2251  O   MET A 151     151.526 142.218 103.943  1.00 38.47           O  
ATOM   2252  CB  MET A 151     152.059 144.823 101.790  1.00 35.21           C  
ATOM   2253  CG  MET A 151     151.774 145.243 100.363  1.00 32.52           C  
ATOM   2254  SD  MET A 151     153.119 146.151  99.601  1.00 57.74           S  
ATOM   2255  CE  MET A 151     152.299 146.753  98.130  1.00 39.03           C  
ATOM   2265  N   LEU A 152     153.348 143.516 104.146  1.00 26.21           N  
ATOM   2266  CA  LEU A 152     153.401 143.348 105.588  1.00 23.99           C  
ATOM   2267  C   LEU A 152     152.379 144.269 106.237  1.00 27.51           C  
ATOM   2268  O   LEU A 152     152.432 145.488 106.067  1.00 31.61           O  
ATOM   2269  CB  LEU A 152     154.810 143.650 106.095  1.00 26.46           C  
ATOM   2270  CG  LEU A 152     155.061 143.644 107.602  1.00 25.50           C  
ATOM   2271  CD1 LEU A 152     154.856 142.274 108.194  1.00 23.87           C  
ATOM   2272  CD2 LEU A 152     156.459 144.145 107.882  1.00 33.56           C  
ATOM   2284  N   ASN A 153     151.431 143.687 106.963  1.00 24.18           N  
ATOM   2285  CA  ASN A 153     150.385 144.453 107.622  1.00 24.38           C  
ATOM   2286  C   ASN A 153     150.661 144.551 109.111  1.00 20.51           C  
ATOM   2287  O   ASN A 153     151.293 143.670 109.695  1.00 29.33           O  
ATOM   2288  CB  ASN A 153     149.004 143.840 107.396  1.00 24.67           C  
ATOM   2289  CG  ASN A 153     148.717 143.581 105.942  1.00 36.21           C  
ATOM   2290  OD1 ASN A 153     148.761 144.492 105.118  1.00 30.29           O  
ATOM   2291  ND2 ASN A 153     148.408 142.336 105.614  1.00 40.05           N  
ATOM   2298  N   LEU A 154     150.180 145.633 109.711  1.00 26.87           N  
ATOM   2299  CA  LEU A 154     150.299 145.880 111.140  1.00 26.16           C  
ATOM   2300  C   LEU A 154     148.932 146.280 111.674  1.00 20.59           C  
ATOM   2301  O   LEU A 154     148.419 147.345 111.333  1.00 30.08           O  
ATOM   2302  CB  LEU A 154     151.333 146.970 111.419  1.00 27.79           C  
ATOM   2303  CG  LEU A 154     151.474 147.419 112.872  1.00 30.07           C  
ATOM   2304  CD1 LEU A 154     151.956 146.280 113.744  1.00 30.81           C  
ATOM   2305  CD2 LEU A 154     152.420 148.588 112.961  1.00 27.56           C  
ATOM   2317  N   ASN A 155     148.344 145.428 112.501  1.00 21.14           N  
ATOM   2318  CA  ASN A 155     147.050 145.690 113.112  1.00 16.07           C  
ATOM   2319  C   ASN A 155     147.257 146.084 114.566  1.00 17.60           C  
ATOM   2320  O   ASN A 155     147.836 145.321 115.338  1.00 33.25           O  
ATOM   2321  CB  ASN A 155     146.143 144.462 113.017  1.00 25.71           C  
ATOM   2322  CG  ASN A 155     144.748 144.723 113.551  1.00 37.82           C  
ATOM   2323  OD1 ASN A 155     143.947 145.408 112.920  1.00 40.51           O  
ATOM   2324  ND2 ASN A 155     144.450 144.175 114.720  1.00 35.65           N  
ATOM   2331  N   LEU A 156     146.792 147.273 114.933  1.00 24.61           N  
ATOM   2332  CA  LEU A 156     146.875 147.769 116.298  1.00 24.15           C  
ATOM   2333  C   LEU A 156     145.504 147.704 116.952  1.00 26.38           C  
ATOM   2334  O   LEU A 156     144.525 148.196 116.393  1.00 30.66           O  
ATOM   2335  CB  LEU A 156     147.379 149.211 116.334  1.00 21.88           C  
ATOM   2336  CG  LEU A 156     148.779 149.498 115.804  1.00 29.57           C  
ATOM   2337  CD1 LEU A 156     149.043 150.979 115.863  1.00 29.45           C  
ATOM   2338  CD2 LEU A 156     149.824 148.747 116.583  1.00 27.73           C  
ATOM   2350  N   ASP A 157     145.441 147.097 118.130  1.00 32.13           N  
ATOM   2351  CA  ASP A 157     144.300 147.241 119.021  1.00 23.58           C  
ATOM   2352  C   ASP A 157     144.640 148.325 120.032  1.00 25.38           C  
ATOM   2353  O   ASP A 157     145.595 148.177 120.800  1.00 31.12           O  
ATOM   2354  CB  ASP A 157     143.977 145.932 119.735  1.00 26.57           C  
ATOM   2355  CG  ASP A 157     143.251 146.149 121.054  1.00 44.25           C  
ATOM   2356  OD2 ASP A 157     143.539 145.426 122.028  1.00 46.46           O  
ATOM   2357  OD1 ASP A 157     142.368 147.030 121.118  1.00 40.55           O  
ATOM   2362  N   VAL A 158     143.860 149.402 120.024  1.00 25.95           N  
ATOM   2363  CA  VAL A 158     144.104 150.596 120.817  1.00 22.56           C  
ATOM   2364  C   VAL A 158     143.007 150.708 121.862  1.00 21.97           C  
ATOM   2365  O   VAL A 158     141.829 150.504 121.557  1.00 25.70           O  
ATOM   2366  CB  VAL A 158     144.138 151.852 119.928  1.00 21.30           C  
ATOM   2367  CG1 VAL A 158     144.194 153.109 120.768  1.00 23.60           C  
ATOM   2368  CG2 VAL A 158     145.313 151.799 118.980  1.00 28.00           C  
ATOM   2378  N   GLN A 159     143.397 151.025 123.091  1.00 30.83           N  
ATOM   2379  CA  GLN A 159     142.475 151.417 124.144  1.00 23.00           C  
ATOM   2380  C   GLN A 159     142.697 152.887 124.451  1.00 19.99           C  
ATOM   2381  O   GLN A 159     143.832 153.363 124.432  1.00 31.65           O  
ATOM   2382  CB  GLN A 159     142.683 150.586 125.409  1.00 26.05           C  
ATOM   2383  CG  GLN A 159     142.374 149.123 125.252  1.00 26.79           C  
ATOM   2384  CD  GLN A 159     140.929 148.866 124.910  1.00 31.05           C  
ATOM   2385  OE1 GLN A 159     140.032 149.525 125.422  1.00 33.45           O  
ATOM   2386  NE2 GLN A 159     140.695 147.905 124.034  1.00 36.89           N  
ATOM   2395  N   ALA A 160     141.618 153.604 124.734  1.00 18.84           N  
ATOM   2396  CA  ALA A 160     141.678 155.033 124.978  1.00 17.03           C  
ATOM   2397  C   ALA A 160     140.855 155.365 126.210  1.00 19.53           C  
ATOM   2398  O   ALA A 160     140.118 154.530 126.735  1.00 26.82           O  
ATOM   2399  CB  ALA A 160     141.170 155.828 123.770  1.00 18.81           C  
ATOM   2405  N   ILE A 161     140.997 156.601 126.676  1.00 24.27           N  
ATOM   2406  CA  ILE A 161     140.229 157.042 127.831  1.00 26.92           C  
ATOM   2407  C   ILE A 161     138.846 157.503 127.405  1.00 30.71           C  
ATOM   2408  O   ILE A 161     137.844 157.163 128.041  1.00 32.42           O  
ATOM   2409  CB  ILE A 161     140.988 158.149 128.583  1.00 22.73           C  
ATOM   2410  CG1 ILE A 161     142.342 157.637 129.082  1.00 27.93           C  
ATOM   2411  CG2 ILE A 161     140.153 158.675 129.726  1.00 22.81           C  
ATOM   2412  CD1 ILE A 161     142.267 156.470 130.033  1.00 28.87           C  
ATOM   2424  N   GLY A 162     138.762 158.272 126.329  1.00 23.46           N  
ATOM   2425  CA  GLY A 162     137.471 158.754 125.890  1.00 21.27           C  
ATOM   2426  C   GLY A 162     137.527 159.286 124.477  1.00 29.71           C  
ATOM   2427  O   GLY A 162     138.597 159.450 123.883  1.00 27.99           O  
ATOM   2431  N   LYS A 163     136.334 159.555 123.958  1.00 30.37           N  
ATOM   2432  CA  LYS A 163     136.110 160.088 122.626  1.00 25.23           C  
ATOM   2433  C   LYS A 163     135.407 161.430 122.739  1.00 26.42           C  
ATOM   2434  O   LYS A 163     134.648 161.664 123.681  1.00 29.70           O  
ATOM   2435  CB  LYS A 163     135.254 159.127 121.801  1.00 23.17           C  
ATOM   2436  CG  LYS A 163     134.785 159.670 120.470  1.00 26.17           C  
ATOM   2437  CD  LYS A 163     133.825 158.711 119.809  1.00 27.27           C  
ATOM   2438  CE  LYS A 163     133.281 159.281 118.521  1.00 35.96           C  
ATOM   2439  NZ  LYS A 163     132.356 158.339 117.847  1.00 34.92           N  
ATOM   2453  N   ASP A 164     135.669 162.314 121.783  1.00 30.95           N  
ATOM   2454  CA  ASP A 164     134.891 163.532 121.636  1.00 25.99           C  
ATOM   2455  C   ASP A 164     134.847 163.898 120.161  1.00 22.90           C  
ATOM   2456  O   ASP A 164     135.595 163.364 119.346  1.00 32.82           O  
ATOM   2457  CB  ASP A 164     135.448 164.669 122.510  1.00 29.75           C  
ATOM   2458  CG  ASP A 164     136.727 165.275 121.971  1.00 38.22           C  
ATOM   2459  OD2 ASP A 164     137.570 165.683 122.795  1.00 41.82           O  
ATOM   2460  OD1 ASP A 164     136.889 165.392 120.742  1.00 44.28           O  
ATOM   2465  N   ILE A 165     133.944 164.808 119.816  1.00 29.59           N  
ATOM   2466  CA  ILE A 165     133.723 165.218 118.437  1.00 27.56           C  
ATOM   2467  C   ILE A 165     134.013 166.705 118.325  1.00 30.10           C  
ATOM   2468  O   ILE A 165     133.427 167.518 119.048  1.00 33.60           O  
ATOM   2469  CB  ILE A 165     132.295 164.883 117.976  1.00 27.36           C  
ATOM   2470  CG1 ILE A 165     132.143 163.366 117.847  1.00 32.93           C  
ATOM   2471  CG2 ILE A 165     131.985 165.561 116.658  1.00 27.45           C  
ATOM   2472  CD1 ILE A 165     130.725 162.892 117.778  1.00 34.44           C  
ATOM   2484  N   LEU A 166     134.935 167.051 117.437  1.00 29.33           N  
ATOM   2485  CA  LEU A 166     135.318 168.422 117.157  1.00 33.72           C  
ATOM   2486  C   LEU A 166     134.700 168.832 115.832  1.00 33.49           C  
ATOM   2487  O   LEU A 166     134.709 168.059 114.873  1.00 34.05           O  
ATOM   2488  CB  LEU A 166     136.839 168.555 117.083  1.00 38.90           C  
ATOM   2489  CG  LEU A 166     137.626 168.089 118.306  1.00 34.04           C  
ATOM   2490  CD1 LEU A 166     139.088 167.998 117.960  1.00 39.50           C  
ATOM   2491  CD2 LEU A 166     137.421 169.029 119.469  1.00 38.72           C  
ATOM   2503  N   GLN A 167     134.164 170.043 115.779  1.00 35.12           N  
ATOM   2504  CA  GLN A 167     133.466 170.511 114.594  1.00 34.22           C  
ATOM   2505  C   GLN A 167     133.763 171.987 114.410  1.00 39.32           C  
ATOM   2506  O   GLN A 167     134.174 172.663 115.358  1.00 40.03           O  
ATOM   2507  CB  GLN A 167     131.958 170.279 114.715  1.00 39.37           C  
ATOM   2508  CG  GLN A 167     131.500 168.992 114.081  1.00 44.33           C  
ATOM   2509  CD  GLN A 167     130.021 168.780 114.220  1.00 43.26           C  
ATOM   2510  OE1 GLN A 167     129.475 168.872 115.315  1.00 38.80           O  
ATOM   2511  NE2 GLN A 167     129.357 168.497 113.110  1.00 42.63           N  
ATOM   2520  N   PRO A 168     133.571 172.516 113.206  1.00 41.02           N  
ATOM   2521  CA  PRO A 168     133.810 173.945 112.986  1.00 36.95           C  
ATOM   2522  C   PRO A 168     133.012 174.799 113.958  1.00 40.97           C  
ATOM   2523  O   PRO A 168     131.789 174.691 114.050  1.00 42.51           O  
ATOM   2524  CB  PRO A 168     133.360 174.154 111.539  1.00 30.18           C  
ATOM   2525  CG  PRO A 168     133.541 172.837 110.908  1.00 35.38           C  
ATOM   2526  CD  PRO A 168     133.201 171.831 111.959  1.00 38.20           C  
ATOM   2534  N   GLY A 169     133.718 175.656 114.688  1.00 47.41           N  
ATOM   2535  CA  GLY A 169     133.110 176.489 115.698  1.00 47.41           C  
ATOM   2536  C   GLY A 169     133.397 176.068 117.120  1.00 50.38           C  
ATOM   2537  O   GLY A 169     133.110 176.836 118.046  1.00 51.03           O  
ATOM   2541  N   ASP A 170     133.952 174.879 117.326  1.00 53.12           N  
ATOM   2542  CA  ASP A 170     134.285 174.436 118.666  1.00 50.25           C  
ATOM   2543  C   ASP A 170     135.520 175.180 119.169  1.00 54.34           C  
ATOM   2544  O   ASP A 170     136.301 175.710 118.375  1.00 50.24           O  
ATOM   2545  CB  ASP A 170     134.535 172.932 118.680  1.00 50.39           C  
ATOM   2546  CG  ASP A 170     133.267 172.132 118.475  1.00 52.97           C  
ATOM   2547  OD1 ASP A 170     132.182 172.745 118.397  1.00 50.95           O  
ATOM   2548  OD2 ASP A 170     133.350 170.892 118.405  1.00 50.69           O  
ATOM   2553  N   PRO A 171     135.718 175.240 120.488  1.00 61.30           N  
ATOM   2554  CA  PRO A 171     136.851 176.012 121.018  1.00 56.32           C  
ATOM   2555  C   PRO A 171     138.208 175.486 120.591  1.00 56.80           C  
ATOM   2556  O   PRO A 171     139.166 176.267 120.540  1.00 56.03           O  
ATOM   2557  CB  PRO A 171     136.662 175.911 122.536  1.00 54.61           C  
ATOM   2558  CG  PRO A 171     135.865 174.681 122.736  1.00 56.37           C  
ATOM   2559  CD  PRO A 171     134.937 174.614 121.568  1.00 56.80           C  
ATOM   2567  N   GLY A 172     138.328 174.198 120.288  1.00 50.89           N  
ATOM   2568  CA  GLY A 172     139.584 173.626 119.861  1.00 47.36           C  
ATOM   2569  C   GLY A 172     139.625 173.171 118.425  1.00 49.50           C  
ATOM   2570  O   GLY A 172     140.256 172.154 118.128  1.00 48.16           O  
ATOM   2574  N   TRP A 173     138.978 173.893 117.517  1.00 47.04           N  
ATOM   2575  CA  TRP A 173     138.896 173.451 116.134  1.00 43.92           C  
ATOM   2576  C   TRP A 173     139.914 174.177 115.271  1.00 45.72           C  
ATOM   2577  O   TRP A 173     140.069 175.398 115.361  1.00 44.52           O  
ATOM   2578  CB  TRP A 173     137.499 173.689 115.575  1.00 39.85           C  
ATOM   2579  CG  TRP A 173     137.416 173.441 114.105  1.00 41.90           C  
ATOM   2580  CD1 TRP A 173     137.460 174.373 113.116  1.00 38.73           C  
ATOM   2581  CD2 TRP A 173     137.274 172.174 113.455  1.00 39.53           C  
ATOM   2582  NE1 TRP A 173     137.352 173.769 111.891  1.00 37.07           N  
ATOM   2583  CE2 TRP A 173     137.237 172.418 112.073  1.00 37.18           C  
ATOM   2584  CE3 TRP A 173     137.173 170.858 113.909  1.00 36.49           C  
ATOM   2585  CZ2 TRP A 173     137.101 171.398 111.144  1.00 38.73           C  
ATOM   2586  CZ3 TRP A 173     137.038 169.851 112.986  1.00 37.58           C  
ATOM   2587  CH2 TRP A 173     137.003 170.124 111.620  1.00 37.52           C  
ATOM   2598  N   VAL A 174     140.598 173.418 114.426  1.00 48.91           N  
ATOM   2599  CA  VAL A 174     141.427 173.957 113.361  1.00 44.15           C  
ATOM   2600  C   VAL A 174     141.126 173.165 112.101  1.00 44.51           C  
ATOM   2601  O   VAL A 174     140.941 171.945 112.152  1.00 43.78           O  
ATOM   2602  CB  VAL A 174     142.928 173.892 113.706  1.00 48.08           C  
ATOM   2603  CG1 VAL A 174     143.768 174.204 112.482  1.00 46.87           C  
ATOM   2604  CG2 VAL A 174     143.247 174.859 114.826  1.00 48.94           C  
ATOM   2614  N   ASN A 175     141.054 173.864 110.974  1.00 48.89           N  
ATOM   2615  CA  ASN A 175     140.843 173.206 109.695  1.00 51.06           C  
ATOM   2616  C   ASN A 175     142.145 172.570 109.227  1.00 47.81           C  
ATOM   2617  O   ASN A 175     142.901 173.178 108.464  1.00 46.98           O  
ATOM   2618  CB  ASN A 175     140.321 174.207 108.667  1.00 50.39           C  
ATOM   2619  CG  ASN A 175     139.637 173.539 107.501  1.00 55.52           C  
ATOM   2620  OD1 ASN A 175     139.515 172.316 107.456  1.00 50.96           O  
ATOM   2621  ND2 ASN A 175     139.190 174.339 106.543  1.00 52.76           N  
ATOM   2628  N   VAL A 176     142.417 171.347 109.685  1.00 48.74           N  
ATOM   2629  CA  VAL A 176     143.689 170.710 109.378  1.00 50.00           C  
ATOM   2630  C   VAL A 176     143.651 170.134 107.975  1.00 49.26           C  
ATOM   2631  O   VAL A 176     142.634 169.589 107.529  1.00 45.77           O  
ATOM   2632  CB  VAL A 176     144.015 169.614 110.406  1.00 44.23           C  
ATOM   2633  CG1 VAL A 176     143.810 170.125 111.814  1.00 45.89           C  
ATOM   2634  CG2 VAL A 176     143.172 168.384 110.154  1.00 40.34           C  
ATOM   2644  N   THR A 177     144.774 170.252 107.270  1.00 49.64           N  
ATOM   2645  CA  THR A 177     144.939 169.650 105.959  1.00 51.07           C  
ATOM   2646  C   THR A 177     145.979 168.542 106.057  1.00 51.27           C  
ATOM   2647  O   THR A 177     147.148 168.827 106.353  1.00 46.23           O  
ATOM   2648  CB  THR A 177     145.352 170.699 104.921  1.00 51.78           C  
ATOM   2649  OG1 THR A 177     145.369 170.108 103.616  1.00 51.91           O  
ATOM   2650  CG2 THR A 177     146.721 171.292 105.231  1.00 48.78           C  
ATOM   2658  N   PRO A 178     145.610 167.277 105.862  1.00 46.95           N  
ATOM   2659  CA  PRO A 178     146.594 166.199 106.008  1.00 46.81           C  
ATOM   2660  C   PRO A 178     147.711 166.306 104.983  1.00 46.52           C  
ATOM   2661  O   PRO A 178     147.472 166.521 103.793  1.00 46.69           O  
ATOM   2662  CB  PRO A 178     145.761 164.934 105.797  1.00 45.73           C  
ATOM   2663  CG  PRO A 178     144.395 165.329 106.142  1.00 46.17           C  
ATOM   2664  CD  PRO A 178     144.253 166.738 105.690  1.00 42.65           C  
ATOM   2672  N   VAL A 179     148.941 166.146 105.459  1.00 44.99           N  
ATOM   2673  CA  VAL A 179     150.125 166.137 104.611  1.00 46.52           C  
ATOM   2674  C   VAL A 179     150.777 164.772 104.745  1.00 45.15           C  
ATOM   2675  O   VAL A 179     150.981 164.283 105.862  1.00 44.35           O  
ATOM   2676  CB  VAL A 179     151.115 167.256 104.986  1.00 45.99           C  
ATOM   2677  CG1 VAL A 179     150.512 168.615 104.679  1.00 45.14           C  
ATOM   2678  CG2 VAL A 179     151.502 167.165 106.446  1.00 47.05           C  
ATOM   2688  N   TYR A 180     151.092 164.156 103.618  1.00 44.61           N  
ATOM   2689  CA  TYR A 180     151.617 162.804 103.575  1.00 43.97           C  
ATOM   2690  C   TYR A 180     152.964 162.786 102.875  1.00 44.60           C  
ATOM   2691  O   TYR A 180     153.303 163.718 102.139  1.00 41.28           O  
ATOM   2692  CB  TYR A 180     150.643 161.865 102.852  1.00 42.91           C  
ATOM   2693  CG  TYR A 180     149.330 161.708 103.571  1.00 42.69           C  
ATOM   2694  CD1 TYR A 180     149.199 160.802 104.607  1.00 41.83           C  
ATOM   2695  CD2 TYR A 180     148.224 162.463 103.217  1.00 43.03           C  
ATOM   2696  CE1 TYR A 180     148.014 160.651 105.270  1.00 43.08           C  
ATOM   2697  CE2 TYR A 180     147.029 162.316 103.879  1.00 45.97           C  
ATOM   2698  CZ  TYR A 180     146.931 161.406 104.907  1.00 46.18           C  
ATOM   2699  OH  TYR A 180     145.747 161.240 105.581  1.00 45.22           O  
ATOM   2709  N   PRO A 181     153.762 161.746 103.094  1.00 53.50           N  
ATOM   2710  CA  PRO A 181     155.009 161.612 102.338  1.00 53.00           C  
ATOM   2711  C   PRO A 181     154.728 161.444 100.855  1.00 54.19           C  
ATOM   2712  O   PRO A 181     153.692 160.911 100.453  1.00 51.50           O  
ATOM   2713  CB  PRO A 181     155.650 160.354 102.931  1.00 50.31           C  
ATOM   2714  CG  PRO A 181     155.009 160.190 104.260  1.00 50.24           C  
ATOM   2715  CD  PRO A 181     153.623 160.688 104.108  1.00 48.50           C  
ATOM   2723  N   GLY A 182     155.665 161.909 100.037  1.00 60.56           N  
ATOM   2724  CA  GLY A 182     155.548 161.708  98.612  1.00 59.75           C  
ATOM   2725  C   GLY A 182     155.575 160.239  98.246  1.00 61.20           C  
ATOM   2726  O   GLY A 182     156.156 159.403  98.935  1.00 62.58           O  
ATOM   2730  N   GLY A 183     154.914 159.915  97.136  1.00 60.52           N  
ATOM   2731  CA  GLY A 183     154.944 158.546  96.656  1.00 60.20           C  
ATOM   2732  C   GLY A 183     156.353 158.027  96.468  1.00 62.01           C  
ATOM   2733  O   GLY A 183     156.630 156.857  96.741  1.00 61.12           O  
ATOM   2737  N   ASP A 184     157.262 158.885  96.007  1.00 65.12           N  
ATOM   2738  CA  ASP A 184     158.650 158.489  95.818  1.00 65.37           C  
ATOM   2739  C   ASP A 184     159.425 158.426  97.125  1.00 62.72           C  
ATOM   2740  O   ASP A 184     160.573 157.973  97.124  1.00 63.13           O  
ATOM   2741  CB  ASP A 184     159.344 159.463  94.865  1.00 66.54           C  
ATOM   2742  CG  ASP A 184     159.380 160.879  95.403  1.00 71.10           C  
ATOM   2743  OD1 ASP A 184     158.298 161.471  95.609  1.00 68.69           O  
ATOM   2744  OD2 ASP A 184     160.492 161.404  95.621  1.00 67.35           O  
ATOM   2749  N   GLU A 185     158.831 158.867  98.231  1.00 58.23           N  
ATOM   2750  CA  GLU A 185     159.517 158.877  99.515  1.00 57.20           C  
ATOM   2751  C   GLU A 185     159.143 157.702 100.401  1.00 57.07           C  
ATOM   2752  O   GLU A 185     159.946 157.301 101.249  1.00 58.78           O  
ATOM   2753  CB  GLU A 185     159.210 160.173 100.267  1.00 58.75           C  
ATOM   2754  CG  GLU A 185     160.085 161.337  99.875  1.00 61.10           C  
ATOM   2755  CD  GLU A 185     160.116 162.415 100.934  1.00 63.77           C  
ATOM   2756  OE1 GLU A 185     160.988 163.304 100.850  1.00 62.23           O  
ATOM   2757  OE2 GLU A 185     159.272 162.373 101.852  1.00 61.79           O  
ATOM   2764  N   GLU A 186     157.949 157.146 100.235  1.00 54.49           N  
ATOM   2765  CA  GLU A 186     157.441 156.112 101.122  1.00 52.70           C  
ATOM   2766  C   GLU A 186     157.595 154.745 100.475  1.00 54.70           C  
ATOM   2767  O   GLU A 186     157.326 154.582  99.281  1.00 50.67           O  
ATOM   2768  CB  GLU A 186     155.976 156.365 101.468  1.00 51.04           C  
ATOM   2769  CG  GLU A 186     155.464 155.489 102.588  1.00 55.42           C  
ATOM   2770  CD  GLU A 186     154.047 155.821 102.977  1.00 58.34           C  
ATOM   2771  OE1 GLU A 186     153.423 156.647 102.280  1.00 54.61           O  
ATOM   2772  OE2 GLU A 186     153.563 155.268 103.985  1.00 58.31           O  
ATOM   2779  N   TYR A 187     158.018 153.768 101.272  1.00 53.72           N  
ATOM   2780  CA  TYR A 187     158.267 152.410 100.820  1.00 42.47           C  
ATOM   2781  C   TYR A 187     157.614 151.426 101.776  1.00 44.14           C  
ATOM   2782  O   TYR A 187     157.482 151.695 102.971  1.00 49.54           O  
ATOM   2783  CB  TYR A 187     159.764 152.126 100.737  1.00 43.17           C  
ATOM   2784  CG  TYR A 187     160.489 152.992  99.743  1.00 49.76           C  
ATOM   2785  CD1 TYR A 187     160.824 154.298 100.053  1.00 52.25           C  
ATOM   2786  CD2 TYR A 187     160.834 152.508  98.490  1.00 49.87           C  
ATOM   2787  CE1 TYR A 187     161.481 155.097  99.149  1.00 51.85           C  
ATOM   2788  CE2 TYR A 187     161.492 153.302  97.579  1.00 49.99           C  
ATOM   2789  CZ  TYR A 187     161.813 154.595  97.915  1.00 54.11           C  
ATOM   2790  OH  TYR A 187     162.470 155.395  97.013  1.00 52.40           O  
ATOM   2800  N   ALA A 188     157.209 150.280 101.240  1.00 37.75           N  
ATOM   2801  CA  ALA A 188     156.588 149.227 102.024  1.00 33.59           C  
ATOM   2802  C   ALA A 188     157.391 147.945 101.889  1.00 37.27           C  
ATOM   2803  O   ALA A 188     158.280 147.837 101.043  1.00 40.74           O  
ATOM   2804  CB  ALA A 188     155.145 148.982 101.586  1.00 38.30           C  
ATOM   2810  N   TYR A 189     157.070 146.976 102.742  1.00 36.31           N  
ATOM   2811  CA  TYR A 189     157.688 145.663 102.670  1.00 32.52           C  
ATOM   2812  C   TYR A 189     156.723 144.658 102.067  1.00 29.31           C  
ATOM   2813  O   TYR A 189     155.572 144.548 102.491  1.00 37.69           O  
ATOM   2814  CB  TYR A 189     158.125 145.192 104.054  1.00 33.23           C  
ATOM   2815  CG  TYR A 189     159.292 145.955 104.614  1.00 31.53           C  
ATOM   2816  CD1 TYR A 189     160.559 145.810 104.073  1.00 33.62           C  
ATOM   2817  CD2 TYR A 189     159.138 146.796 105.697  1.00 33.98           C  
ATOM   2818  CE1 TYR A 189     161.629 146.494 104.580  1.00 30.20           C  
ATOM   2819  CE2 TYR A 189     160.203 147.483 106.211  1.00 37.37           C  
ATOM   2820  CZ  TYR A 189     161.446 147.326 105.650  1.00 37.53           C  
ATOM   2821  OH  TYR A 189     162.511 148.018 106.163  1.00 49.18           O  
ATOM   2831  N   VAL A 190     157.205 143.920 101.076  1.00 36.59           N  
ATOM   2832  CA  VAL A 190     156.401 142.953 100.345  1.00 36.10           C  
ATOM   2833  C   VAL A 190     156.746 141.569 100.870  1.00 33.64           C  
ATOM   2834  O   VAL A 190     157.734 141.388 101.585  1.00 36.33           O  
ATOM   2835  CB  VAL A 190     156.652 143.054  98.826  1.00 38.60           C  
ATOM   2836  CG1 VAL A 190     155.582 142.309  98.054  1.00 34.35           C  
ATOM   2837  CG2 VAL A 190     156.724 144.503  98.397  1.00 38.95           C  
ATOM   2847  N   PHE A 191     155.923 140.583 100.512  1.00 34.76           N  
ATOM   2848  CA  PHE A 191     156.119 139.236 101.036  1.00 28.58           C  
ATOM   2849  C   PHE A 191     157.451 138.649 100.587  1.00 27.70           C  
ATOM   2850  O   PHE A 191     158.097 137.915 101.340  1.00 32.31           O  
ATOM   2851  CB  PHE A 191     154.968 138.330 100.600  1.00 26.21           C  
ATOM   2852  CG  PHE A 191     155.006 137.962  99.152  1.00 28.06           C  
ATOM   2853  CD2 PHE A 191     155.504 136.739  98.752  1.00 20.61           C  
ATOM   2854  CD1 PHE A 191     154.564 138.842  98.188  1.00 27.41           C  
ATOM   2855  CE2 PHE A 191     155.549 136.405  97.426  1.00 22.47           C  
ATOM   2856  CE1 PHE A 191     154.609 138.506  96.863  1.00 25.46           C  
ATOM   2857  CZ  PHE A 191     155.101 137.289  96.482  1.00 25.01           C  
ATOM   2867  N   TYR A 192     157.881 138.957  99.363  1.00 27.38           N  
ATOM   2868  CA  TYR A 192     159.079 138.330  98.822  1.00 22.50           C  
ATOM   2869  C   TYR A 192     160.361 138.932  99.372  1.00 33.75           C  
ATOM   2870  O   TYR A 192     161.446 138.533  98.942  1.00 27.23           O  
ATOM   2871  CB  TYR A 192     159.073 138.408  97.297  1.00 23.43           C  
ATOM   2872  CG  TYR A 192     159.049 139.800  96.719  1.00 29.57           C  
ATOM   2873  CD1 TYR A 192     160.211 140.544  96.594  1.00 31.97           C  
ATOM   2874  CD2 TYR A 192     157.866 140.359  96.268  1.00 35.09           C  
ATOM   2875  CE1 TYR A 192     160.191 141.807  96.060  1.00 33.13           C  
ATOM   2876  CE2 TYR A 192     157.838 141.624  95.727  1.00 29.64           C  
ATOM   2877  CZ  TYR A 192     159.005 142.342  95.625  1.00 35.49           C  
ATOM   2878  OH  TYR A 192     158.983 143.606  95.086  1.00 39.22           O  
ATOM   2888  N   GLN A 193     160.263 139.865 100.308  1.00 39.66           N  
ATOM   2889  CA  GLN A 193     161.418 140.372 101.026  1.00 27.09           C  
ATOM   2890  C   GLN A 193     161.576 139.725 102.390  1.00 30.54           C  
ATOM   2891  O   GLN A 193     162.508 140.070 103.119  1.00 37.99           O  
ATOM   2892  CB  GLN A 193     161.298 141.885 101.189  1.00 30.01           C  
ATOM   2893  CG  GLN A 193     161.252 142.628  99.877  1.00 33.41           C  
ATOM   2894  CD  GLN A 193     160.939 144.087 100.050  1.00 38.34           C  
ATOM   2895  OE1 GLN A 193     160.417 144.501 101.078  1.00 35.96           O  
ATOM   2896  NE2 GLN A 193     161.230 144.876  99.032  1.00 41.71           N  
ATOM   2905  N   ALA A 194     160.705 138.783 102.734  1.00 30.66           N  
ATOM   2906  CA  ALA A 194     160.670 138.234 104.078  1.00 27.40           C  
ATOM   2907  C   ALA A 194     161.579 137.021 104.200  1.00 31.70           C  
ATOM   2908  O   ALA A 194     161.820 136.301 103.230  1.00 35.25           O  
ATOM   2909  CB  ALA A 194     159.243 137.844 104.445  1.00 22.14           C  
ATOM   2915  N   ARG A 195     162.083 136.803 105.408  1.00 31.29           N  
ATOM   2916  CA  ARG A 195     162.876 135.632 105.741  1.00 30.43           C  
ATOM   2917  C   ARG A 195     162.590 135.262 107.184  1.00 28.60           C  
ATOM   2918  O   ARG A 195     162.744 136.094 108.081  1.00 37.10           O  
ATOM   2919  CB  ARG A 195     164.369 135.893 105.556  1.00 27.29           C  
ATOM   2920  CG  ARG A 195     164.829 135.865 104.122  1.00 35.08           C  
ATOM   2921  CD  ARG A 195     166.311 136.132 104.021  1.00 35.50           C  
ATOM   2922  NE  ARG A 195     167.100 134.924 104.224  1.00 39.07           N  
ATOM   2923  CZ  ARG A 195     168.204 134.850 104.954  1.00 40.46           C  
ATOM   2924  NH1 ARG A 195     168.686 135.901 105.597  1.00 32.83           N  
ATOM   2925  NH2 ARG A 195     168.840 133.687 105.047  1.00 41.82           N  
ATOM   2939  N   VAL A 196     162.158 134.027 107.404  1.00 32.25           N  
ATOM   2940  CA  VAL A 196     161.981 133.477 108.740  1.00 33.67           C  
ATOM   2941  C   VAL A 196     163.162 132.562 109.006  1.00 34.27           C  
ATOM   2942  O   VAL A 196     163.431 131.647 108.223  1.00 40.42           O  
ATOM   2943  CB  VAL A 196     160.649 132.727 108.882  1.00 34.50           C  
ATOM   2944  CG1 VAL A 196     160.541 132.089 110.250  1.00 34.46           C  
ATOM   2945  CG2 VAL A 196     159.493 133.676 108.644  1.00 34.95           C  
ATOM   2955  N   LEU A 197     163.885 132.831 110.084  1.00 32.58           N  
ATOM   2956  CA  LEU A 197     165.065 132.075 110.458  1.00 28.19           C  
ATOM   2957  C   LEU A 197     164.845 131.462 111.830  1.00 35.32           C  
ATOM   2958  O   LEU A 197     164.319 132.110 112.732  1.00 41.69           O  
ATOM   2959  CB  LEU A 197     166.300 132.975 110.484  1.00 35.64           C  
ATOM   2960  CG  LEU A 197     167.074 133.110 109.178  1.00 39.42           C  
ATOM   2961  CD1 LEU A 197     166.233 133.814 108.151  1.00 39.46           C  
ATOM   2962  CD2 LEU A 197     168.353 133.869 109.404  1.00 38.41           C  
ATOM   2974  N   ILE A 198     165.249 130.206 111.984  1.00 39.32           N  
ATOM   2975  CA  ILE A 198     165.070 129.493 113.243  1.00 33.27           C  
ATOM   2976  C   ILE A 198     166.401 128.895 113.664  1.00 33.42           C  
ATOM   2977  O   ILE A 198     167.298 128.693 112.845  1.00 40.20           O  
ATOM   2978  CB  ILE A 198     163.985 128.401 113.138  1.00 37.82           C  
ATOM   2979  CG1 ILE A 198     163.581 127.934 114.536  1.00 37.34           C  
ATOM   2980  CG2 ILE A 198     164.478 127.236 112.306  1.00 35.07           C  
ATOM   2981  CD1 ILE A 198     162.244 127.266 114.597  1.00 33.87           C  
ATOM   2993  N   LYS A 199     166.522 128.632 114.955  1.00 36.92           N  
ATOM   2994  CA  LYS A 199     167.705 128.015 115.530  1.00 36.64           C  
ATOM   2995  C   LYS A 199     167.300 127.300 116.807  1.00 39.13           C  
ATOM   2996  O   LYS A 199     166.502 127.823 117.584  1.00 42.97           O  
ATOM   2997  CB  LYS A 199     168.768 129.071 115.811  1.00 39.97           C  
ATOM   2998  CG  LYS A 199     170.063 128.558 116.368  1.00 41.44           C  
ATOM   2999  CD  LYS A 199     170.997 129.717 116.625  1.00 43.27           C  
ATOM   3000  CE  LYS A 199     172.298 129.261 117.240  1.00 48.55           C  
ATOM   3001  NZ  LYS A 199     173.196 130.406 117.539  1.00 45.97           N  
ATOM   3015  N   ALA A 200     167.829 126.101 117.024  1.00 38.96           N  
ATOM   3016  CA  ALA A 200     167.485 125.354 118.223  1.00 36.34           C  
ATOM   3017  C   ALA A 200     168.564 124.325 118.504  1.00 36.82           C  
ATOM   3018  O   ALA A 200     169.402 124.028 117.654  1.00 40.95           O  
ATOM   3019  CB  ALA A 200     166.120 124.677 118.089  1.00 36.28           C  
ATOM   3025  N   GLY A 201     168.538 123.788 119.718  1.00 44.98           N  
ATOM   3026  CA  GLY A 201     169.506 122.775 120.091  1.00 44.79           C  
ATOM   3027  C   GLY A 201     170.926 123.264 119.912  1.00 45.07           C  
ATOM   3028  O   GLY A 201     171.308 124.338 120.386  1.00 49.09           O  
ATOM   3032  N   ASP A 202     171.724 122.465 119.214  1.00 47.63           N  
ATOM   3033  CA  ASP A 202     173.129 122.761 118.990  1.00 48.09           C  
ATOM   3034  C   ASP A 202     173.392 123.370 117.623  1.00 51.26           C  
ATOM   3035  O   ASP A 202     174.557 123.539 117.255  1.00 50.22           O  
ATOM   3036  CB  ASP A 202     173.963 121.491 119.152  1.00 50.47           C  
ATOM   3037  CG  ASP A 202     174.076 121.046 120.592  1.00 53.01           C  
ATOM   3038  OD1 ASP A 202     173.840 121.872 121.496  1.00 50.82           O  
ATOM   3039  OD2 ASP A 202     174.391 119.862 120.823  1.00 54.35           O  
ATOM   3044  N   MET A 203     172.347 123.691 116.863  1.00 46.69           N  
ATOM   3045  CA  MET A 203     172.530 124.352 115.579  1.00 46.25           C  
ATOM   3046  C   MET A 203     173.481 125.527 115.722  1.00 45.95           C  
ATOM   3047  O   MET A 203     173.374 126.320 116.659  1.00 43.17           O  
ATOM   3048  CB  MET A 203     171.185 124.826 115.033  1.00 43.02           C  
ATOM   3049  CG  MET A 203     170.180 123.718 114.781  1.00 41.37           C  
ATOM   3050  SD  MET A 203     168.702 124.258 113.906  1.00 49.77           S  
ATOM   3051  CE  MET A 203     169.381 125.324 112.649  1.00 39.70           C  
ATOM   3061  N   ALA A 204     174.423 125.630 114.785  1.00 45.85           N  
ATOM   3062  CA  ALA A 204     175.460 126.647 114.880  1.00 49.71           C  
ATOM   3063  C   ALA A 204     174.946 128.035 114.536  1.00 49.35           C  
ATOM   3064  O   ALA A 204     175.318 129.002 115.206  1.00 47.54           O  
ATOM   3065  CB  ALA A 204     176.629 126.288 113.965  1.00 47.69           C  
ATOM   3071  N   ASP A 205     174.102 128.155 113.518  1.00 53.52           N  
ATOM   3072  CA  ASP A 205     173.621 129.453 113.074  1.00 49.15           C  
ATOM   3073  C   ASP A 205     172.121 129.371 112.854  1.00 44.54           C  
ATOM   3074  O   ASP A 205     171.492 128.340 113.100  1.00 43.85           O  
ATOM   3075  CB  ASP A 205     174.328 129.896 111.791  1.00 48.69           C  
ATOM   3076  CG  ASP A 205     174.591 131.383 111.756  1.00 54.92           C  
ATOM   3077  OD2 ASP A 205     175.665 131.787 111.265  1.00 49.93           O  
ATOM   3078  OD1 ASP A 205     173.723 132.151 112.219  1.00 53.72           O  
ATOM   3083  N   LEU A 206     171.559 130.481 112.391  1.00 42.58           N  
ATOM   3084  CA  LEU A 206     170.148 130.526 112.042  1.00 40.82           C  
ATOM   3085  C   LEU A 206     169.937 129.933 110.656  1.00 42.06           C  
ATOM   3086  O   LEU A 206     170.598 130.331 109.693  1.00 47.61           O  
ATOM   3087  CB  LEU A 206     169.649 131.966 112.079  1.00 38.75           C  
ATOM   3088  CG  LEU A 206     169.405 132.628 113.435  1.00 39.27           C  
ATOM   3089  CD1 LEU A 206     169.415 134.128 113.272  1.00 43.13           C  
ATOM   3090  CD2 LEU A 206     168.086 132.203 114.033  1.00 33.13           C  
ATOM   3102  N   ALA A 207     169.021 128.978 110.555  1.00 34.95           N  
ATOM   3103  CA  ALA A 207     168.669 128.345 109.295  1.00 34.76           C  
ATOM   3104  C   ALA A 207     167.331 128.886 108.818  1.00 36.58           C  
ATOM   3105  O   ALA A 207     166.398 129.035 109.609  1.00 37.54           O  
ATOM   3106  CB  ALA A 207     168.594 126.826 109.448  1.00 37.59           C  
ATOM   3112  N   GLU A 208     167.236 129.180 107.525  1.00 37.38           N  
ATOM   3113  CA  GLU A 208     166.020 129.775 106.994  1.00 33.40           C  
ATOM   3114  C   GLU A 208     164.961 128.710 106.749  1.00 35.76           C  
ATOM   3115  O   GLU A 208     165.236 127.675 106.140  1.00 43.63           O  
ATOM   3116  CB  GLU A 208     166.310 130.521 105.697  1.00 36.90           C  
ATOM   3117  CG  GLU A 208     165.112 131.286 105.177  1.00 45.00           C  
ATOM   3118  CD  GLU A 208     165.364 131.932 103.840  1.00 48.53           C  
ATOM   3119  OE1 GLU A 208     166.496 131.823 103.331  1.00 46.89           O  
ATOM   3120  OE2 GLU A 208     164.422 132.536 103.290  1.00 41.23           O  
ATOM   3127  N   LEU A 209     163.750 128.977 107.213  1.00 37.27           N  
ATOM   3128  CA  LEU A 209     162.619 128.092 106.977  1.00 36.69           C  
ATOM   3129  C   LEU A 209     161.813 128.587 105.784  1.00 42.62           C  
ATOM   3130  O   LEU A 209     161.655 129.799 105.615  1.00 49.24           O  
ATOM   3131  CB  LEU A 209     161.711 128.041 108.196  1.00 33.41           C  
ATOM   3132  CG  LEU A 209     162.256 127.453 109.485  1.00 39.43           C  
ATOM   3133  CD1 LEU A 209     161.254 127.689 110.592  1.00 38.22           C  
ATOM   3134  CD2 LEU A 209     162.544 125.978 109.313  1.00 39.64           C  
ATOM   3146  N   PRO A 210     161.288 127.695 104.944  1.00 40.55           N  
ATOM   3147  CA  PRO A 210     160.313 128.125 103.935  1.00 36.52           C  
ATOM   3148  C   PRO A 210     158.890 128.118 104.468  1.00 38.13           C  
ATOM   3149  O   PRO A 210     158.210 127.090 104.417  1.00 44.46           O  
ATOM   3150  CB  PRO A 210     160.502 127.102 102.813  1.00 34.30           C  
ATOM   3151  CG  PRO A 210     160.996 125.894 103.485  1.00 38.53           C  
ATOM   3152  CD  PRO A 210     161.719 126.304 104.730  1.00 36.97           C  
ATOM   3160  N   VAL A 211     158.427 129.254 104.979  1.00 32.58           N  
ATOM   3161  CA  VAL A 211     157.095 129.377 105.556  1.00 31.70           C  
ATOM   3162  C   VAL A 211     156.181 130.022 104.528  1.00 29.52           C  
ATOM   3163  O   VAL A 211     156.643 130.740 103.637  1.00 34.34           O  
ATOM   3164  CB  VAL A 211     157.105 130.195 106.866  1.00 31.46           C  
ATOM   3165  CG1 VAL A 211     158.050 129.572 107.876  1.00 30.92           C  
ATOM   3166  CG2 VAL A 211     157.470 131.638 106.602  1.00 33.01           C  
ATOM   3176  N   GLU A 212     154.883 129.759 104.650  1.00 27.44           N  
ATOM   3177  CA  GLU A 212     153.916 130.358 103.741  1.00 25.98           C  
ATOM   3178  C   GLU A 212     153.374 131.675 104.274  1.00 33.88           C  
ATOM   3179  O   GLU A 212     153.118 132.595 103.493  1.00 35.40           O  
ATOM   3180  CB  GLU A 212     152.766 129.385 103.487  1.00 27.90           C  
ATOM   3181  CG  GLU A 212     153.079 128.319 102.448  1.00 40.89           C  
ATOM   3182  CD  GLU A 212     153.690 127.054 103.039  1.00 46.91           C  
ATOM   3183  OE1 GLU A 212     152.930 126.225 103.585  1.00 45.02           O  
ATOM   3184  OE2 GLU A 212     154.925 126.881 102.946  1.00 35.98           O  
ATOM   3191  N   SER A 213     153.197 131.786 105.584  1.00 35.45           N  
ATOM   3192  CA  SER A 213     152.717 133.015 106.190  1.00 27.96           C  
ATOM   3193  C   SER A 213     153.205 133.053 107.625  1.00 28.30           C  
ATOM   3194  O   SER A 213     153.615 132.033 108.181  1.00 38.25           O  
ATOM   3195  CB  SER A 213     151.192 133.107 106.136  1.00 37.46           C  
ATOM   3196  OG  SER A 213     150.597 132.170 107.012  1.00 33.05           O  
ATOM   3202  N   PHE A 214     153.156 134.241 108.221  1.00 34.69           N  
ATOM   3203  CA  PHE A 214     153.516 134.386 109.624  1.00 34.95           C  
ATOM   3204  C   PHE A 214     152.728 135.526 110.250  1.00 26.15           C  
ATOM   3205  O   PHE A 214     152.317 136.474 109.581  1.00 34.91           O  
ATOM   3206  CB  PHE A 214     155.041 134.573 109.796  1.00 31.87           C  
ATOM   3207  CG  PHE A 214     155.530 135.994 109.670  1.00 38.16           C  
ATOM   3208  CD1 PHE A 214     155.209 136.961 110.613  1.00 37.64           C  
ATOM   3209  CD2 PHE A 214     156.342 136.354 108.613  1.00 41.96           C  
ATOM   3210  CE1 PHE A 214     155.665 138.254 110.490  1.00 33.24           C  
ATOM   3211  CE2 PHE A 214     156.804 137.645 108.489  1.00 45.27           C  
ATOM   3212  CZ  PHE A 214     156.464 138.596 109.432  1.00 42.37           C  
ATOM   3222  N   ASP A 215     152.509 135.399 111.556  1.00 26.77           N  
ATOM   3223  CA  ASP A 215     151.911 136.425 112.395  1.00 26.64           C  
ATOM   3224  C   ASP A 215     152.699 136.522 113.690  1.00 28.77           C  
ATOM   3225  O   ASP A 215     153.140 135.506 114.230  1.00 33.96           O  
ATOM   3226  CB  ASP A 215     150.457 136.117 112.731  1.00 35.14           C  
ATOM   3227  CG  ASP A 215     149.651 135.720 111.525  1.00 47.71           C  
ATOM   3228  OD2 ASP A 215     148.955 136.589 110.961  1.00 44.83           O  
ATOM   3229  OD1 ASP A 215     149.699 134.533 111.143  1.00 47.45           O  
ATOM   3234  N   LEU A 216     152.859 137.742 114.187  1.00 27.29           N  
ATOM   3235  CA  LEU A 216     153.508 137.999 115.464  1.00 25.25           C  
ATOM   3236  C   LEU A 216     152.705 139.043 116.219  1.00 19.86           C  
ATOM   3237  O   LEU A 216     152.576 140.174 115.754  1.00 28.65           O  
ATOM   3238  CB  LEU A 216     154.943 138.492 115.275  1.00 28.43           C  
ATOM   3239  CG  LEU A 216     155.697 138.777 116.574  1.00 30.84           C  
ATOM   3240  CD1 LEU A 216     156.028 137.490 117.294  1.00 29.99           C  
ATOM   3241  CD2 LEU A 216     156.938 139.564 116.300  1.00 36.34           C  
ATOM   3253  N   THR A 217     152.189 138.676 117.384  1.00 21.80           N  
ATOM   3254  CA  THR A 217     151.380 139.564 118.203  1.00 24.84           C  
ATOM   3255  C   THR A 217     152.141 139.947 119.463  1.00 21.66           C  
ATOM   3256  O   THR A 217     152.622 139.075 120.190  1.00 32.31           O  
ATOM   3257  CB  THR A 217     150.059 138.900 118.586  1.00 25.64           C  
ATOM   3258  OG1 THR A 217     149.516 138.225 117.447  1.00 36.31           O  
ATOM   3259  CG2 THR A 217     149.064 139.934 119.082  1.00 26.46           C  
ATOM   3267  N   ILE A 218     152.249 141.249 119.708  1.00 19.55           N  
ATOM   3268  CA  ILE A 218     152.647 141.796 120.999  1.00 20.28           C  
ATOM   3269  C   ILE A 218     151.381 142.238 121.714  1.00 22.58           C  
ATOM   3270  O   ILE A 218     150.571 142.975 121.146  1.00 36.40           O  
ATOM   3271  CB  ILE A 218     153.625 142.972 120.834  1.00 19.99           C  
ATOM   3272  CG1 ILE A 218     154.884 142.528 120.094  1.00 28.26           C  
ATOM   3273  CG2 ILE A 218     154.008 143.541 122.180  1.00 23.96           C  
ATOM   3274  CD1 ILE A 218     154.929 142.957 118.665  1.00 28.57           C  
ATOM   3286  N   ASN A 219     151.203 141.791 122.952  1.00 25.26           N  
ATOM   3287  CA  ASN A 219     149.992 142.070 123.716  1.00 20.40           C  
ATOM   3288  C   ASN A 219     150.408 142.649 125.058  1.00 24.39           C  
ATOM   3289  O   ASN A 219     150.968 141.938 125.890  1.00 33.76           O  
ATOM   3290  CB  ASN A 219     149.169 140.798 123.895  1.00 22.27           C  
ATOM   3291  CG  ASN A 219     147.883 141.033 124.635  1.00 24.19           C  
ATOM   3292  OD1 ASN A 219     147.335 142.128 124.623  1.00 33.74           O  
ATOM   3293  ND2 ASN A 219     147.384 139.997 125.280  1.00 28.34           N  
ATOM   3300  N   HIS A 220     150.129 143.926 125.278  1.00 24.92           N  
ATOM   3301  CA  HIS A 220     150.586 144.591 126.488  1.00 23.18           C  
ATOM   3302  C   HIS A 220     149.664 144.384 127.675  1.00 28.33           C  
ATOM   3303  O   HIS A 220     150.033 144.769 128.787  1.00 35.48           O  
ATOM   3304  CB  HIS A 220     150.764 146.081 126.223  1.00 24.40           C  
ATOM   3305  CG  HIS A 220     151.841 146.380 125.232  1.00 27.21           C  
ATOM   3306  ND1 HIS A 220     153.173 146.160 125.498  1.00 27.25           N  
ATOM   3307  CD2 HIS A 220     151.786 146.878 123.977  1.00 27.65           C  
ATOM   3308  CE1 HIS A 220     153.892 146.510 124.450  1.00 31.39           C  
ATOM   3309  NE2 HIS A 220     153.074 146.952 123.514  1.00 29.17           N  
ATOM   3317  N   ASN A 221     148.495 143.784 127.479  1.00 23.49           N  
ATOM   3318  CA  ASN A 221     147.621 143.405 128.582  1.00 26.21           C  
ATOM   3319  C   ASN A 221     147.300 144.606 129.464  1.00 31.88           C  
ATOM   3320  O   ASN A 221     147.428 144.562 130.687  1.00 39.37           O  
ATOM   3321  CB  ASN A 221     148.253 142.282 129.404  1.00 30.68           C  
ATOM   3322  CG  ASN A 221     148.191 140.945 128.708  1.00 31.79           C  
ATOM   3323  OD1 ASN A 221     147.229 140.642 128.012  1.00 37.48           O  
ATOM   3324  ND2 ASN A 221     149.238 140.151 128.861  1.00 30.29           N  
ATOM   3331  N   LEU A 222     146.880 145.696 128.829  1.00 31.79           N  
ATOM   3332  CA  LEU A 222     146.517 146.889 129.576  1.00 29.39           C  
ATOM   3333  C   LEU A 222     145.349 146.594 130.504  1.00 34.20           C  
ATOM   3334  O   LEU A 222     144.465 145.798 130.181  1.00 35.62           O  
ATOM   3335  CB  LEU A 222     146.137 148.026 128.632  1.00 28.39           C  
ATOM   3336  CG  LEU A 222     147.180 148.519 127.636  1.00 32.20           C  
ATOM   3337  CD1 LEU A 222     146.616 149.693 126.866  1.00 29.49           C  
ATOM   3338  CD2 LEU A 222     148.469 148.889 128.325  1.00 34.23           C  
ATOM   3350  N   ASN A 223     145.347 147.245 131.661  1.00 36.87           N  
ATOM   3351  CA  ASN A 223     144.227 147.158 132.593  1.00 36.61           C  
ATOM   3352  C   ASN A 223     143.243 148.262 132.240  1.00 37.94           C  
ATOM   3353  O   ASN A 223     143.486 149.439 132.508  1.00 39.80           O  
ATOM   3354  CB  ASN A 223     144.712 147.273 134.032  1.00 39.04           C  
ATOM   3355  CG  ASN A 223     143.606 147.065 135.035  1.00 35.61           C  
ATOM   3356  OD1 ASN A 223     142.584 146.460 134.734  1.00 33.00           O  
ATOM   3357  ND2 ASN A 223     143.813 147.554 136.243  1.00 35.58           N  
ATOM   3364  N   THR A 224     142.128 147.878 131.628  1.00 35.26           N  
ATOM   3365  CA  THR A 224     141.131 148.815 131.136  1.00 37.57           C  
ATOM   3366  C   THR A 224     139.888 148.857 132.011  1.00 35.71           C  
ATOM   3367  O   THR A 224     138.779 148.972 131.485  1.00 35.92           O  
ATOM   3368  CB  THR A 224     140.740 148.454 129.702  1.00 36.91           C  
ATOM   3369  OG1 THR A 224     140.325 147.086 129.642  1.00 32.05           O  
ATOM   3370  CG2 THR A 224     141.904 148.651 128.766  1.00 30.09           C  
ATOM   3378  N   ASN A 225     140.045 148.770 133.331  1.00 34.18           N  
ATOM   3379  CA  ASN A 225     138.918 148.716 134.252  1.00 33.88           C  
ATOM   3380  C   ASN A 225     139.165 149.544 135.505  1.00 31.39           C  
ATOM   3381  O   ASN A 225     138.526 149.314 136.533  1.00 37.55           O  
ATOM   3382  CB  ASN A 225     138.616 147.267 134.629  1.00 35.61           C  
ATOM   3383  CG  ASN A 225     137.626 146.619 133.692  1.00 43.90           C  
ATOM   3384  OD1 ASN A 225     137.991 145.788 132.862  1.00 42.69           O  
ATOM   3385  ND2 ASN A 225     136.361 146.997 133.817  1.00 37.62           N  
ATOM   3392  N   ARG A 226     140.069 150.511 135.439  1.00 28.91           N  
ATOM   3393  CA  ARG A 226     140.405 151.341 136.590  1.00 27.04           C  
ATOM   3394  C   ARG A 226     139.508 152.570 136.577  1.00 25.52           C  
ATOM   3395  O   ARG A 226     139.855 153.617 136.036  1.00 30.41           O  
ATOM   3396  CB  ARG A 226     141.880 151.714 136.558  1.00 34.07           C  
ATOM   3397  CG  ARG A 226     142.801 150.510 136.519  1.00 34.89           C  
ATOM   3398  CD  ARG A 226     143.803 150.528 137.650  1.00 35.18           C  
ATOM   3399  NE  ARG A 226     143.170 150.576 138.961  1.00 35.28           N  
ATOM   3400  CZ  ARG A 226     143.595 151.314 139.979  1.00 38.53           C  
ATOM   3401  NH1 ARG A 226     144.662 152.092 139.877  1.00 37.29           N  
ATOM   3402  NH2 ARG A 226     142.933 151.271 141.130  1.00 37.64           N  
ATOM   3416  N   TYR A 227     138.330 152.430 137.175  1.00 26.75           N  
ATOM   3417  CA  TYR A 227     137.373 153.510 137.338  1.00 21.11           C  
ATOM   3418  C   TYR A 227     137.303 153.907 138.805  1.00 22.74           C  
ATOM   3419  O   TYR A 227     137.724 153.167 139.695  1.00 25.75           O  
ATOM   3420  CB  TYR A 227     135.983 153.102 136.843  1.00 18.09           C  
ATOM   3421  CG  TYR A 227     135.914 152.808 135.370  1.00 19.16           C  
ATOM   3422  CD1 TYR A 227     135.844 153.833 134.446  1.00 23.22           C  
ATOM   3423  CD2 TYR A 227     135.892 151.507 134.903  1.00 20.91           C  
ATOM   3424  CE1 TYR A 227     135.781 153.574 133.105  1.00 23.65           C  
ATOM   3425  CE2 TYR A 227     135.825 151.240 133.563  1.00 19.63           C  
ATOM   3426  CZ  TYR A 227     135.766 152.278 132.668  1.00 21.31           C  
ATOM   3427  OH  TYR A 227     135.695 152.022 131.324  1.00 23.54           O  
ATOM   3437  N   ARG A 228     136.750 155.089 139.055  1.00 24.69           N  
ATOM   3438  CA  ARG A 228     136.655 155.610 140.408  1.00 17.48           C  
ATOM   3439  C   ARG A 228     135.328 156.337 140.565  1.00 20.40           C  
ATOM   3440  O   ARG A 228     134.625 156.600 139.590  1.00 29.34           O  
ATOM   3441  CB  ARG A 228     137.829 156.544 140.722  1.00 17.79           C  
ATOM   3442  CG  ARG A 228     137.774 157.887 140.025  1.00 14.87           C  
ATOM   3443  CD  ARG A 228     138.791 158.826 140.598  1.00 16.21           C  
ATOM   3444  NE  ARG A 228     139.014 159.985 139.747  1.00 17.85           N  
ATOM   3445  CZ  ARG A 228     138.245 161.064 139.731  1.00 19.86           C  
ATOM   3446  NH1 ARG A 228     137.195 161.175 140.523  1.00 27.01           N  
ATOM   3447  NH2 ARG A 228     138.543 162.062 138.908  1.00 14.90           N  
ATOM   3461  N   LEU A 229     134.991 156.652 141.809  1.00 19.96           N  
ATOM   3462  CA  LEU A 229     133.855 157.514 142.089  1.00 18.26           C  
ATOM   3463  C   LEU A 229     134.181 158.940 141.678  1.00 17.52           C  
ATOM   3464  O   LEU A 229     135.245 159.462 142.016  1.00 27.41           O  
ATOM   3465  CB  LEU A 229     133.498 157.472 143.573  1.00 14.24           C  
ATOM   3466  CG  LEU A 229     133.049 156.147 144.173  1.00 11.60           C  
ATOM   3467  CD1 LEU A 229     132.532 156.377 145.562  1.00 13.94           C  
ATOM   3468  CD2 LEU A 229     131.980 155.520 143.324  1.00 13.69           C  
ATOM   3480  N   GLY A 230     133.268 159.569 140.954  1.00 18.09           N  
ATOM   3481  CA  GLY A 230     133.403 160.950 140.556  1.00 19.38           C  
ATOM   3482  C   GLY A 230     133.884 161.143 139.138  1.00 25.43           C  
ATOM   3483  O   GLY A 230     134.161 162.281 138.747  1.00 28.85           O  
ATOM   3487  N   SER A 231     133.978 160.076 138.353  1.00 14.70           N  
ATOM   3488  CA  SER A 231     134.445 160.190 136.984  1.00 13.87           C  
ATOM   3489  C   SER A 231     133.894 159.032 136.171  1.00 24.15           C  
ATOM   3490  O   SER A 231     133.864 157.891 136.632  1.00 27.52           O  
ATOM   3491  CB  SER A 231     135.974 160.204 136.926  1.00 23.39           C  
ATOM   3492  OG  SER A 231     136.435 160.384 135.604  1.00 25.41           O  
ATOM   3498  N   ILE A 232     133.451 159.342 134.951  1.00 21.48           N  
ATOM   3499  CA  ILE A 232     133.006 158.301 134.031  1.00 14.44           C  
ATOM   3500  C   ILE A 232     134.150 157.742 133.201  1.00 18.60           C  
ATOM   3501  O   ILE A 232     133.951 156.776 132.460  1.00 27.89           O  
ATOM   3502  CB  ILE A 232     131.910 158.825 133.088  1.00 21.17           C  
ATOM   3503  CG1 ILE A 232     132.405 160.053 132.320  1.00 19.35           C  
ATOM   3504  CG2 ILE A 232     130.651 159.148 133.864  1.00 19.11           C  
ATOM   3505  CD1 ILE A 232     131.552 160.429 131.162  1.00 21.37           C  
ATOM   3517  N   TYR A 233     135.342 158.318 133.306  1.00 23.94           N  
ATOM   3518  CA  TYR A 233     136.471 157.925 132.483  1.00 19.02           C  
ATOM   3519  C   TYR A 233     137.394 156.969 133.223  1.00 22.17           C  
ATOM   3520  O   TYR A 233     137.461 156.962 134.453  1.00 30.34           O  
ATOM   3521  CB  TYR A 233     137.259 159.155 132.041  1.00 17.68           C  
ATOM   3522  CG  TYR A 233     136.462 160.084 131.169  1.00 21.96           C  
ATOM   3523  CD1 TYR A 233     136.241 159.788 129.837  1.00 22.14           C  
ATOM   3524  CD2 TYR A 233     135.929 161.254 131.676  1.00 21.91           C  
ATOM   3525  CE1 TYR A 233     135.514 160.623 129.039  1.00 26.13           C  
ATOM   3526  CE2 TYR A 233     135.199 162.098 130.882  1.00 25.38           C  
ATOM   3527  CZ  TYR A 233     134.993 161.778 129.563  1.00 33.15           C  
ATOM   3528  OH  TYR A 233     134.261 162.619 128.760  1.00 32.97           O  
ATOM   3538  N   ARG A 234     138.091 156.144 132.449  1.00 32.18           N  
ATOM   3539  CA  ARG A 234     139.189 155.355 132.983  1.00 22.93           C  
ATOM   3540  C   ARG A 234     140.224 156.273 133.607  1.00 22.48           C  
ATOM   3541  O   ARG A 234     140.512 157.354 133.092  1.00 27.35           O  
ATOM   3542  CB  ARG A 234     139.833 154.537 131.871  1.00 24.06           C  
ATOM   3543  CG  ARG A 234     138.979 153.427 131.331  1.00 28.98           C  
ATOM   3544  CD  ARG A 234     139.552 152.916 130.040  1.00 27.50           C  
ATOM   3545  NE  ARG A 234     138.771 151.827 129.477  1.00 24.87           N  
ATOM   3546  CZ  ARG A 234     138.888 151.393 128.232  1.00 22.10           C  
ATOM   3547  NH1 ARG A 234     139.693 151.982 127.369  1.00 24.49           N  
ATOM   3548  NH2 ARG A 234     138.175 150.344 127.843  1.00 25.60           N  
ATOM   3562  N   GLN A 235     140.794 155.836 134.721  1.00 27.50           N  
ATOM   3563  CA  GLN A 235     141.772 156.659 135.412  1.00 32.08           C  
ATOM   3564  C   GLN A 235     143.192 156.361 134.973  1.00 31.03           C  
ATOM   3565  O   GLN A 235     144.095 157.160 135.236  1.00 27.66           O  
ATOM   3566  CB  GLN A 235     141.624 156.473 136.921  1.00 27.97           C  
ATOM   3567  CG  GLN A 235     140.291 156.961 137.420  1.00 30.46           C  
ATOM   3568  CD  GLN A 235     140.071 158.420 137.094  1.00 38.20           C  
ATOM   3569  OE1 GLN A 235     140.916 159.260 137.380  1.00 30.84           O  
ATOM   3570  NE2 GLN A 235     138.955 158.723 136.452  1.00 35.98           N  
ATOM   3579  N   SER A 236     143.401 155.243 134.290  1.00 33.65           N  
ATOM   3580  CA  SER A 236     144.701 154.907 133.744  1.00 27.55           C  
ATOM   3581  C   SER A 236     144.531 153.736 132.794  1.00 33.91           C  
ATOM   3582  O   SER A 236     143.469 153.117 132.721  1.00 33.42           O  
ATOM   3583  CB  SER A 236     145.703 154.579 134.852  1.00 30.36           C  
ATOM   3584  OG  SER A 236     145.310 153.429 135.575  1.00 33.29           O  
ATOM   3590  N   LEU A 237     145.598 153.452 132.050  1.00 38.36           N  
ATOM   3591  CA  LEU A 237     145.693 152.275 131.192  1.00 32.60           C  
ATOM   3592  C   LEU A 237     146.990 151.551 131.555  1.00 33.78           C  
ATOM   3593  O   LEU A 237     147.903 151.424 130.741  1.00 39.42           O  
ATOM   3594  CB  LEU A 237     145.651 152.661 129.715  1.00 34.28           C  
ATOM   3595  CG  LEU A 237     144.308 153.141 129.164  1.00 27.88           C  
ATOM   3596  CD1 LEU A 237     144.497 153.795 127.820  1.00 26.64           C  
ATOM   3597  CD2 LEU A 237     143.327 151.992 129.057  1.00 26.68           C  
ATOM   3609  N   ASP A 238     147.068 151.088 132.798  1.00 42.24           N  
ATOM   3610  CA  ASP A 238     148.279 150.454 133.304  1.00 39.41           C  
ATOM   3611  C   ASP A 238     148.579 149.187 132.516  1.00 40.97           C  
ATOM   3612  O   ASP A 238     147.695 148.352 132.308  1.00 40.61           O  
ATOM   3613  CB  ASP A 238     148.121 150.134 134.788  1.00 39.71           C  
ATOM   3614  CG  ASP A 238     148.238 151.363 135.667  1.00 49.15           C  
ATOM   3615  OD1 ASP A 238     148.792 152.382 135.201  1.00 48.57           O  
ATOM   3616  OD2 ASP A 238     147.770 151.313 136.825  1.00 44.83           O  
ATOM   3621  N   GLU A 239     149.829 149.036 132.093  1.00 42.62           N  
ATOM   3622  CA  GLU A 239     150.210 147.876 131.301  1.00 38.80           C  
ATOM   3623  C   GLU A 239     150.681 146.747 132.204  1.00 37.23           C  
ATOM   3624  O   GLU A 239     151.425 146.964 133.162  1.00 40.42           O  
ATOM   3625  CB  GLU A 239     151.305 148.245 130.299  1.00 40.08           C  
ATOM   3626  CG  GLU A 239     152.429 149.094 130.859  1.00 42.09           C  
ATOM   3627  CD  GLU A 239     152.174 150.581 130.704  1.00 47.12           C  
ATOM   3628  OE1 GLU A 239     151.558 151.175 131.611  1.00 44.75           O  
ATOM   3629  OE2 GLU A 239     152.589 151.158 129.680  1.00 47.21           O  
ATOM   3636  N   GLY A 240     150.236 145.537 131.897  1.00 38.75           N  
ATOM   3637  CA  GLY A 240     150.592 144.353 132.652  1.00 34.90           C  
ATOM   3638  C   GLY A 240     151.919 143.774 132.221  1.00 33.83           C  
ATOM   3639  O   GLY A 240     152.950 144.453 132.216  1.00 30.65           O  
ATOM   3643  N   VAL A 241     151.897 142.491 131.864  1.00 38.35           N  
ATOM   3644  CA  VAL A 241     153.079 141.852 131.303  1.00 36.88           C  
ATOM   3645  C   VAL A 241     152.860 141.633 129.815  1.00 28.39           C  
ATOM   3646  O   VAL A 241     151.790 141.186 129.384  1.00 18.03           O  
ATOM   3647  CB  VAL A 241     153.379 140.527 132.025  1.00 31.46           C  
ATOM   3648  CG1 VAL A 241     154.570 139.838 131.401  1.00 28.36           C  
ATOM   3649  CG2 VAL A 241     153.632 140.773 133.497  1.00 33.06           C  
ATOM   3659  N   THR A 242     153.873 141.957 129.019  1.00 30.66           N  
ATOM   3660  CA  THR A 242     153.777 141.848 127.568  1.00 27.36           C  
ATOM   3661  C   THR A 242     153.881 140.381 127.187  1.00 30.53           C  
ATOM   3662  O   THR A 242     154.869 139.712 127.489  1.00 27.71           O  
ATOM   3663  CB  THR A 242     154.854 142.676 126.883  1.00 31.19           C  
ATOM   3664  OG1 THR A 242     154.856 144.002 127.423  1.00 37.98           O  
ATOM   3665  CG2 THR A 242     154.593 142.739 125.397  1.00 29.86           C  
ATOM   3673  N   GLU A 243     152.842 139.883 126.533  1.00 28.79           N  
ATOM   3674  CA  GLU A 243     152.833 138.537 125.990  1.00 25.67           C  
ATOM   3675  C   GLU A 243     153.079 138.612 124.489  1.00 28.73           C  
ATOM   3676  O   GLU A 243     152.305 139.233 123.758  1.00 29.92           O  
ATOM   3677  CB  GLU A 243     151.497 137.875 126.322  1.00 19.83           C  
ATOM   3678  CG  GLU A 243     150.920 136.921 125.297  1.00 35.37           C  
ATOM   3679  CD  GLU A 243     149.432 136.711 125.502  1.00 46.55           C  
ATOM   3680  OE1 GLU A 243     148.996 136.660 126.671  1.00 41.02           O  
ATOM   3681  OE2 GLU A 243     148.697 136.608 124.496  1.00 40.60           O  
ATOM   3688  N   VAL A 244     154.170 138.013 124.030  1.00 29.97           N  
ATOM   3689  CA  VAL A 244     154.525 138.004 122.618  1.00 22.82           C  
ATOM   3690  C   VAL A 244     154.305 136.596 122.091  1.00 27.67           C  
ATOM   3691  O   VAL A 244     155.051 135.673 122.431  1.00 37.85           O  
ATOM   3692  CB  VAL A 244     155.971 138.463 122.391  1.00 21.26           C  
ATOM   3693  CG1 VAL A 244     156.347 138.317 120.935  1.00 23.76           C  
ATOM   3694  CG2 VAL A 244     156.141 139.893 122.841  1.00 25.54           C  
ATOM   3704  N   THR A 245     153.276 136.431 121.271  1.00 27.26           N  
ATOM   3705  CA  THR A 245     152.967 135.141 120.679  1.00 28.46           C  
ATOM   3706  C   THR A 245     153.073 135.258 119.171  1.00 24.64           C  
ATOM   3707  O   THR A 245     153.302 136.338 118.631  1.00 33.31           O  
ATOM   3708  CB  THR A 245     151.565 134.649 121.061  1.00 31.27           C  
ATOM   3709  OG1 THR A 245     150.581 135.577 120.596  1.00 33.12           O  
ATOM   3710  CG2 THR A 245     151.442 134.493 122.559  1.00 31.50           C  
ATOM   3718  N   GLY A 246     152.910 134.135 118.492  1.00 23.38           N  
ATOM   3719  CA  GLY A 246     152.925 134.180 117.048  1.00 21.41           C  
ATOM   3720  C   GLY A 246     152.642 132.820 116.461  1.00 25.24           C  
ATOM   3721  O   GLY A 246     152.400 131.845 117.171  1.00 27.55           O  
ATOM   3725  N   THR A 247     152.698 132.774 115.139  1.00 30.70           N  
ATOM   3726  CA  THR A 247     152.396 131.571 114.384  1.00 29.26           C  
ATOM   3727  C   THR A 247     153.059 131.690 113.024  1.00 24.81           C  
ATOM   3728  O   THR A 247     153.222 132.789 112.500  1.00 29.43           O  
ATOM   3729  CB  THR A 247     150.878 131.370 114.240  1.00 38.36           C  
ATOM   3730  OG1 THR A 247     150.583 129.988 114.018  1.00 44.35           O  
ATOM   3731  CG2 THR A 247     150.322 132.192 113.096  1.00 36.73           C  
ATOM   3739  N   PHE A 248     153.468 130.560 112.466  1.00 28.67           N  
ATOM   3740  CA  PHE A 248     153.912 130.548 111.080  1.00 27.26           C  
ATOM   3741  C   PHE A 248     153.511 129.239 110.426  1.00 22.04           C  
ATOM   3742  O   PHE A 248     153.539 128.185 111.057  1.00 26.97           O  
ATOM   3743  CB  PHE A 248     155.426 130.787 110.950  1.00 29.56           C  
ATOM   3744  CG  PHE A 248     156.278 129.802 111.687  1.00 32.48           C  
ATOM   3745  CD1 PHE A 248     156.639 128.607 111.107  1.00 34.37           C  
ATOM   3746  CD2 PHE A 248     156.745 130.090 112.953  1.00 31.14           C  
ATOM   3747  CE1 PHE A 248     157.434 127.711 111.783  1.00 38.62           C  
ATOM   3748  CE2 PHE A 248     157.536 129.198 113.631  1.00 31.72           C  
ATOM   3749  CZ  PHE A 248     157.883 128.009 113.045  1.00 35.62           C  
ATOM   3759  N   THR A 249     153.129 129.320 109.159  1.00 25.15           N  
ATOM   3760  CA  THR A 249     152.627 128.178 108.409  1.00 24.16           C  
ATOM   3761  C   THR A 249     153.735 127.617 107.532  1.00 26.92           C  
ATOM   3762  O   THR A 249     154.461 128.372 106.882  1.00 32.18           O  
ATOM   3763  CB  THR A 249     151.424 128.573 107.553  1.00 27.23           C  
ATOM   3764  OG1 THR A 249     150.330 128.925 108.404  1.00 31.16           O  
ATOM   3765  CG2 THR A 249     151.002 127.429 106.667  1.00 33.04           C  
ATOM   3773  N   LEU A 250     153.861 126.296 107.520  1.00 33.27           N  
ATOM   3774  CA  LEU A 250     154.892 125.636 106.736  1.00 35.29           C  
ATOM   3775  C   LEU A 250     154.546 124.159 106.618  1.00 35.61           C  
ATOM   3776  O   LEU A 250     153.592 123.673 107.225  1.00 35.68           O  
ATOM   3777  CB  LEU A 250     156.275 125.836 107.361  1.00 37.96           C  
ATOM   3778  CG  LEU A 250     156.627 125.014 108.598  1.00 35.30           C  
ATOM   3779  CD1 LEU A 250     158.036 125.325 109.014  1.00 36.77           C  
ATOM   3780  CD2 LEU A 250     155.667 125.280 109.738  1.00 26.60           C  
ATOM   3792  N   ASP A 251     155.345 123.450 105.833  1.00 34.97           N  
ATOM   3793  CA  ASP A 251     155.101 122.041 105.583  1.00 35.12           C  
ATOM   3794  C   ASP A 251     155.766 121.176 106.642  1.00 41.23           C  
ATOM   3795  O   ASP A 251     156.651 121.619 107.374  1.00 39.80           O  
ATOM   3796  CB  ASP A 251     155.610 121.647 104.199  1.00 38.59           C  
ATOM   3797  CG  ASP A 251     155.232 122.644 103.136  1.00 48.35           C  
ATOM   3798  OD1 ASP A 251     154.048 122.675 102.740  1.00 45.81           O  
ATOM   3799  OD2 ASP A 251     156.122 123.388 102.682  1.00 51.90           O  
ATOM   3804  N   ALA A 252     155.324 119.926 106.716  1.00 42.25           N  
ATOM   3805  CA  ALA A 252     155.897 118.980 107.656  1.00 33.71           C  
ATOM   3806  C   ALA A 252     157.236 118.468 107.144  1.00 41.30           C  
ATOM   3807  O   ALA A 252     157.416 118.212 105.952  1.00 43.44           O  
ATOM   3808  CB  ALA A 252     154.941 117.814 107.881  1.00 33.21           C  
ATOM   3814  N   ALA A 253     158.188 118.332 108.063  1.00 40.71           N  
ATOM   3815  CA  ALA A 253     159.521 117.824 107.761  1.00 38.49           C  
ATOM   3816  C   ALA A 253     160.280 118.718 106.791  1.00 41.65           C  
ATOM   3817  O   ALA A 253     161.073 118.224 105.986  1.00 42.06           O  
ATOM   3818  CB  ALA A 253     159.450 116.400 107.204  1.00 34.25           C  
ATOM   3824  N   VAL A 254     160.070 120.034 106.854  1.00 42.53           N  
ATOM   3825  CA  VAL A 254     160.706 120.930 105.896  1.00 42.29           C  
ATOM   3826  C   VAL A 254     162.204 120.985 106.132  1.00 42.30           C  
ATOM   3827  O   VAL A 254     162.681 120.938 107.271  1.00 43.98           O  
ATOM   3828  CB  VAL A 254     160.111 122.346 105.975  1.00 46.66           C  
ATOM   3829  CG1 VAL A 254     158.741 122.368 105.369  1.00 51.20           C  
ATOM   3830  CG2 VAL A 254     160.080 122.843 107.412  1.00 42.88           C  
ATOM   3840  N   LYS A 255     162.952 121.099 105.042  1.00 43.47           N  
ATOM   3841  CA  LYS A 255     164.366 121.413 105.118  1.00 43.26           C  
ATOM   3842  C   LYS A 255     164.564 122.921 105.058  1.00 43.33           C  
ATOM   3843  O   LYS A 255     163.716 123.661 104.557  1.00 50.84           O  
ATOM   3844  CB  LYS A 255     165.131 120.750 103.975  1.00 43.40           C  
ATOM   3845  CG  LYS A 255     165.138 119.244 104.014  1.00 43.07           C  
ATOM   3846  CD  LYS A 255     166.026 118.686 102.927  1.00 46.02           C  
ATOM   3847  CE  LYS A 255     166.119 117.177 103.002  1.00 47.30           C  
ATOM   3848  NZ  LYS A 255     164.831 116.534 102.644  1.00 51.40           N  
ATOM   3862  N   SER A 256     165.702 123.373 105.569  1.00 39.57           N  
ATOM   3863  CA  SER A 256     166.014 124.791 105.536  1.00 39.23           C  
ATOM   3864  C   SER A 256     166.494 125.195 104.148  1.00 41.86           C  
ATOM   3865  O   SER A 256     167.175 124.429 103.463  1.00 38.36           O  
ATOM   3866  CB  SER A 256     167.072 125.118 106.584  1.00 36.91           C  
ATOM   3867  OG  SER A 256     168.270 124.410 106.336  1.00 39.90           O  
ATOM   3873  N   ILE A 257     166.124 126.407 103.727  1.00 41.70           N  
ATOM   3874  CA  ILE A 257     166.540 126.894 102.416  1.00 41.61           C  
ATOM   3875  C   ILE A 257     167.999 127.316 102.452  1.00 45.99           C  
ATOM   3876  O   ILE A 257     168.759 127.060 101.512  1.00 48.00           O  
ATOM   3877  CB  ILE A 257     165.653 128.061 101.941  1.00 43.96           C  
ATOM   3878  CG1 ILE A 257     164.175 127.839 102.237  1.00 40.88           C  
ATOM   3879  CG2 ILE A 257     165.828 128.285 100.453  1.00 47.63           C  
ATOM   3880  CD1 ILE A 257     163.467 129.127 102.519  1.00 41.60           C  
ATOM   3892  N   SER A 258     168.408 127.987 103.524  1.00 42.87           N  
ATOM   3893  CA  SER A 258     169.783 128.425 103.685  1.00 42.29           C  
ATOM   3894  C   SER A 258     170.176 128.236 105.141  1.00 41.90           C  
ATOM   3895  O   SER A 258     169.350 127.891 105.988  1.00 43.98           O  
ATOM   3896  CB  SER A 258     169.959 129.881 103.249  1.00 44.81           C  
ATOM   3897  OG  SER A 258     169.614 130.772 104.291  1.00 46.96           O  
ATOM   3903  N   GLY A 259     171.451 128.463 105.425  1.00 43.04           N  
ATOM   3904  CA  GLY A 259     171.978 128.243 106.748  1.00 41.25           C  
ATOM   3905  C   GLY A 259     172.260 126.776 106.985  1.00 41.67           C  
ATOM   3906  O   GLY A 259     172.308 125.975 106.048  1.00 41.30           O  
ATOM   3910  N   PRO A 260     172.451 126.392 108.242  1.00 42.73           N  
ATOM   3911  CA  PRO A 260     172.728 124.987 108.548  1.00 42.64           C  
ATOM   3912  C   PRO A 260     171.502 124.116 108.319  1.00 48.00           C  
ATOM   3913  O   PRO A 260     170.439 124.571 107.896  1.00 46.64           O  
ATOM   3914  CB  PRO A 260     173.130 125.023 110.023  1.00 40.75           C  
ATOM   3915  CG  PRO A 260     172.476 126.220 110.559  1.00 41.73           C  
ATOM   3916  CD  PRO A 260     172.458 127.223 109.454  1.00 44.32           C  
ATOM   3924  N   ALA A 261     171.673 122.828 108.598  1.00 48.24           N  
ATOM   3925  CA  ALA A 261     170.551 121.906 108.531  1.00 41.18           C  
ATOM   3926  C   ALA A 261     169.770 121.940 109.836  1.00 43.34           C  
ATOM   3927  O   ALA A 261     170.335 122.094 110.919  1.00 44.36           O  
ATOM   3928  CB  ALA A 261     171.041 120.487 108.252  1.00 40.23           C  
ATOM   3934  N   LEU A 262     168.456 121.800 109.725  1.00 42.15           N  
ATOM   3935  CA  LEU A 262     167.594 121.743 110.899  1.00 36.47           C  
ATOM   3936  C   LEU A 262     167.913 120.469 111.662  1.00 39.42           C  
ATOM   3937  O   LEU A 262     167.382 119.400 111.361  1.00 44.39           O  
ATOM   3938  CB  LEU A 262     166.129 121.786 110.490  1.00 35.38           C  
ATOM   3939  CG  LEU A 262     165.664 123.051 109.780  1.00 39.45           C  
ATOM   3940  CD1 LEU A 262     164.220 122.899 109.377  1.00 42.61           C  
ATOM   3941  CD2 LEU A 262     165.852 124.266 110.655  1.00 38.91           C  
ATOM   3953  N   ASN A 263     168.789 120.575 112.654  1.00 41.64           N  
ATOM   3954  CA  ASN A 263     169.243 119.406 113.397  1.00 41.79           C  
ATOM   3955  C   ASN A 263     169.593 119.850 114.806  1.00 44.96           C  
ATOM   3956  O   ASN A 263     170.506 120.658 114.989  1.00 51.22           O  
ATOM   3957  CB  ASN A 263     170.443 118.763 112.706  1.00 43.57           C  
ATOM   3958  CG  ASN A 263     170.698 117.353 113.174  1.00 50.62           C  
ATOM   3959  OD1 ASN A 263     169.793 116.665 113.637  1.00 53.79           O  
ATOM   3960  ND2 ASN A 263     171.932 116.909 113.045  1.00 52.56           N  
ATOM   3967  N   LEU A 264     168.875 119.322 115.796  1.00 45.59           N  
ATOM   3968  CA  LEU A 264     169.053 119.738 117.180  1.00 42.42           C  
ATOM   3969  C   LEU A 264     170.436 119.420 117.728  1.00 44.72           C  
ATOM   3970  O   LEU A 264     170.748 119.847 118.842  1.00 46.60           O  
ATOM   3971  CB  LEU A 264     167.994 119.074 118.057  1.00 41.71           C  
ATOM   3972  CG  LEU A 264     166.555 119.504 117.789  1.00 44.74           C  
ATOM   3973  CD1 LEU A 264     165.571 118.565 118.459  1.00 43.79           C  
ATOM   3974  CD2 LEU A 264     166.348 120.919 118.277  1.00 43.67           C  
ATOM   3986  N   THR A 265     171.261 118.684 116.990  1.00 49.21           N  
ATOM   3987  CA  THR A 265     172.610 118.351 117.419  1.00 50.87           C  
ATOM   3988  C   THR A 265     173.675 119.042 116.580  1.00 52.62           C  
ATOM   3989  O   THR A 265     174.862 118.744 116.738  1.00 51.71           O  
ATOM   3990  CB  THR A 265     172.816 116.838 117.376  1.00 52.65           C  
ATOM   3991  OG1 THR A 265     172.565 116.357 116.051  1.00 52.44           O  
ATOM   3992  CG2 THR A 265     171.873 116.150 118.341  1.00 47.48           C  
ATOM   4000  N   GLY A 266     173.284 119.959 115.700  1.00 51.22           N  
ATOM   4001  CA  GLY A 266     174.245 120.676 114.892  1.00 48.36           C  
ATOM   4002  C   GLY A 266     174.863 119.877 113.771  1.00 55.45           C  
ATOM   4003  O   GLY A 266     175.768 120.381 113.100  1.00 56.75           O  
ATOM   4007  N   GLY A 267     174.412 118.647 113.544  1.00 53.27           N  
ATOM   4008  CA  GLY A 267     174.941 117.861 112.453  1.00 48.18           C  
ATOM   4009  C   GLY A 267     174.446 118.345 111.105  1.00 50.04           C  
ATOM   4010  O   GLY A 267     173.607 119.236 110.997  1.00 52.19           O  
ATOM   4014  N   THR A 268     174.987 117.735 110.051  1.00 50.26           N  
ATOM   4015  CA  THR A 268     174.633 118.122 108.693  1.00 53.98           C  
ATOM   4016  C   THR A 268     173.437 117.352 108.155  1.00 52.05           C  
ATOM   4017  O   THR A 268     172.927 117.697 107.085  1.00 48.01           O  
ATOM   4018  CB  THR A 268     175.825 117.914 107.758  1.00 56.03           C  
ATOM   4019  OG1 THR A 268     176.303 116.569 107.880  1.00 49.57           O  
ATOM   4020  CG2 THR A 268     176.947 118.875 108.103  1.00 52.73           C  
ATOM   4028  N   ALA A 269     172.985 116.322 108.861  1.00 52.90           N  
ATOM   4029  CA  ALA A 269     171.851 115.539 108.399  1.00 49.42           C  
ATOM   4030  C   ALA A 269     170.545 116.197 108.817  1.00 51.14           C  
ATOM   4031  O   ALA A 269     170.424 116.729 109.922  1.00 51.92           O  
ATOM   4032  CB  ALA A 269     171.925 114.121 108.957  1.00 49.63           C  
ATOM   4038  N   HIS A 270     169.564 116.156 107.923  1.00 43.78           N  
ATOM   4039  CA  HIS A 270     168.278 116.776 108.196  1.00 40.81           C  
ATOM   4040  C   HIS A 270     167.476 115.946 109.189  1.00 44.14           C  
ATOM   4041  O   HIS A 270     167.511 114.714 109.170  1.00 45.79           O  
ATOM   4042  CB  HIS A 270     167.491 116.947 106.902  1.00 41.48           C  
ATOM   4043  CG  HIS A 270     166.086 117.413 107.110  1.00 41.40           C  
ATOM   4044  ND1 HIS A 270     165.779 118.565 107.799  1.00 42.59           N  
ATOM   4045  CD2 HIS A 270     164.905 116.881 106.721  1.00 44.06           C  
ATOM   4046  CE1 HIS A 270     164.469 118.719 107.831  1.00 43.85           C  
ATOM   4047  NE2 HIS A 270     163.915 117.713 107.180  1.00 47.19           N  
ATOM   4055  N   ASP A 271     166.750 116.636 110.062  1.00 39.94           N  
ATOM   4056  CA  ASP A 271     165.870 115.993 111.020  1.00 36.93           C  
ATOM   4057  C   ASP A 271     164.432 116.198 110.573  1.00 40.78           C  
ATOM   4058  O   ASP A 271     163.917 117.318 110.692  1.00 42.04           O  
ATOM   4059  CB  ASP A 271     166.083 116.579 112.410  1.00 43.56           C  
ATOM   4060  CG  ASP A 271     165.307 115.851 113.475  1.00 42.85           C  
ATOM   4061  OD1 ASP A 271     164.704 114.806 113.169  1.00 45.26           O  
ATOM   4062  OD2 ASP A 271     165.301 116.328 114.625  1.00 45.57           O  
ATOM   4067  N   PRO A 272     163.748 115.178 110.044  1.00 41.18           N  
ATOM   4068  CA  PRO A 272     162.366 115.392 109.594  1.00 37.45           C  
ATOM   4069  C   PRO A 272     161.395 115.673 110.722  1.00 35.47           C  
ATOM   4070  O   PRO A 272     160.277 116.125 110.453  1.00 31.53           O  
ATOM   4071  CB  PRO A 272     162.027 114.082 108.876  1.00 34.27           C  
ATOM   4072  CG  PRO A 272     162.928 113.086 109.476  1.00 34.73           C  
ATOM   4073  CD  PRO A 272     164.196 113.802 109.779  1.00 38.14           C  
ATOM   4081  N   ALA A 273     161.776 115.420 111.969  1.00 35.37           N  
ATOM   4082  CA  ALA A 273     160.941 115.710 113.122  1.00 35.10           C  
ATOM   4083  C   ALA A 273     161.454 116.895 113.923  1.00 41.46           C  
ATOM   4084  O   ALA A 273     161.276 116.929 115.142  1.00 48.85           O  
ATOM   4085  CB  ALA A 273     160.849 114.479 114.021  1.00 35.59           C  
ATOM   4091  N   PHE A 274     162.076 117.872 113.264  1.00 37.55           N  
ATOM   4092  CA  PHE A 274     162.757 118.947 113.973  1.00 35.68           C  
ATOM   4093  C   PHE A 274     161.787 119.760 114.821  1.00 34.55           C  
ATOM   4094  O   PHE A 274     161.952 119.874 116.037  1.00 34.50           O  
ATOM   4095  CB  PHE A 274     163.486 119.841 112.968  1.00 37.30           C  
ATOM   4096  CG  PHE A 274     164.169 121.018 113.590  1.00 39.09           C  
ATOM   4097  CD1 PHE A 274     165.359 120.861 114.271  1.00 38.95           C  
ATOM   4098  CD2 PHE A 274     163.622 122.282 113.494  1.00 36.06           C  
ATOM   4099  CE1 PHE A 274     165.987 121.939 114.844  1.00 38.95           C  
ATOM   4100  CE2 PHE A 274     164.248 123.361 114.067  1.00 38.80           C  
ATOM   4101  CZ  PHE A 274     165.431 123.189 114.743  1.00 35.78           C  
ATOM   4111  N   LEU A 275     160.766 120.342 114.191  1.00 38.68           N  
ATOM   4112  CA  LEU A 275     159.835 121.180 114.938  1.00 37.49           C  
ATOM   4113  C   LEU A 275     159.018 120.370 115.929  1.00 34.97           C  
ATOM   4114  O   LEU A 275     158.752 120.839 117.041  1.00 40.43           O  
ATOM   4115  CB  LEU A 275     158.902 121.921 113.986  1.00 37.03           C  
ATOM   4116  CG  LEU A 275     159.524 122.964 113.065  1.00 36.76           C  
ATOM   4117  CD1 LEU A 275     158.445 123.598 112.230  1.00 36.72           C  
ATOM   4118  CD2 LEU A 275     160.275 124.014 113.856  1.00 37.98           C  
ATOM   4130  N   GLU A 276     158.661 119.140 115.547  1.00 38.26           N  
ATOM   4131  CA  GLU A 276     157.863 118.293 116.416  1.00 37.42           C  
ATOM   4132  C   GLU A 276     158.660 117.960 117.670  1.00 34.14           C  
ATOM   4133  O   GLU A 276     158.075 117.914 118.740  1.00 37.15           O  
ATOM   4134  CB  GLU A 276     157.460 116.999 115.710  1.00 43.26           C  
ATOM   4135  CG  GLU A 276     156.599 117.181 114.458  1.00 43.90           C  
ATOM   4136  CD  GLU A 276     155.189 116.677 114.637  1.00 50.97           C  
ATOM   4137  OE1 GLU A 276     155.038 115.498 114.997  1.00 50.93           O  
ATOM   4138  OE2 GLU A 276     154.236 117.452 114.412  1.00 52.83           O  
ATOM   4145  N   LYS A 277     159.973 117.721 117.540  1.00 33.48           N  
ATOM   4146  CA  LYS A 277     160.809 117.424 118.696  1.00 35.89           C  
ATOM   4147  C   LYS A 277     161.098 118.678 119.507  1.00 37.39           C  
ATOM   4148  O   LYS A 277     161.204 118.617 120.734  1.00 44.61           O  
ATOM   4149  CB  LYS A 277     162.109 116.761 118.252  1.00 35.71           C  
ATOM   4150  CG  LYS A 277     161.931 115.329 117.821  1.00 39.70           C  
ATOM   4151  CD  LYS A 277     163.230 114.563 117.870  1.00 41.51           C  
ATOM   4152  CE  LYS A 277     164.190 115.016 116.812  1.00 39.41           C  
ATOM   4153  NZ  LYS A 277     165.438 114.219 116.846  1.00 39.78           N  
ATOM   4167  N   VAL A 278     161.232 119.824 118.843  1.00 33.63           N  
ATOM   4168  CA  VAL A 278     161.386 121.083 119.564  1.00 34.52           C  
ATOM   4169  C   VAL A 278     160.178 121.325 120.457  1.00 34.34           C  
ATOM   4170  O   VAL A 278     160.304 121.800 121.589  1.00 35.58           O  
ATOM   4171  CB  VAL A 278     161.595 122.244 118.574  1.00 36.76           C  
ATOM   4172  CG1 VAL A 278     161.487 123.574 119.285  1.00 36.88           C  
ATOM   4173  CG2 VAL A 278     162.936 122.125 117.900  1.00 31.22           C  
ATOM   4183  N   ALA A 279     158.988 120.994 119.959  1.00 34.78           N  
ATOM   4184  CA  ALA A 279     157.774 121.213 120.737  1.00 27.80           C  
ATOM   4185  C   ALA A 279     157.604 120.149 121.815  1.00 37.02           C  
ATOM   4186  O   ALA A 279     157.078 120.427 122.897  1.00 36.89           O  
ATOM   4187  CB  ALA A 279     156.564 121.233 119.809  1.00 27.62           C  
ATOM   4193  N   LEU A 280     158.052 118.924 121.542  1.00 39.78           N  
ATOM   4194  CA  LEU A 280     157.801 117.819 122.457  1.00 34.09           C  
ATOM   4195  C   LEU A 280     158.792 117.828 123.611  1.00 32.71           C  
ATOM   4196  O   LEU A 280     158.454 117.450 124.737  1.00 33.88           O  
ATOM   4197  CB  LEU A 280     157.863 116.498 121.690  1.00 36.97           C  
ATOM   4198  CG  LEU A 280     157.585 115.196 122.444  1.00 40.51           C  
ATOM   4199  CD1 LEU A 280     156.133 115.100 122.857  1.00 33.43           C  
ATOM   4200  CD2 LEU A 280     157.962 114.014 121.587  1.00 34.56           C  
ATOM   4212  N   TYR A 281     160.024 118.260 123.353  1.00 37.88           N  
ATOM   4213  CA  TYR A 281     161.041 118.329 124.390  1.00 34.88           C  
ATOM   4214  C   TYR A 281     161.088 119.679 125.083  1.00 40.70           C  
ATOM   4215  O   TYR A 281     161.978 119.897 125.910  1.00 39.83           O  
ATOM   4216  CB  TYR A 281     162.419 118.023 123.808  1.00 36.70           C  
ATOM   4217  CG  TYR A 281     162.529 116.664 123.164  1.00 42.22           C  
ATOM   4218  CD1 TYR A 281     161.825 115.580 123.660  1.00 41.36           C  
ATOM   4219  CD2 TYR A 281     163.362 116.459 122.077  1.00 44.36           C  
ATOM   4220  CE1 TYR A 281     161.925 114.343 123.078  1.00 43.79           C  
ATOM   4221  CE2 TYR A 281     163.472 115.223 121.491  1.00 46.21           C  
ATOM   4222  CZ  TYR A 281     162.751 114.166 121.995  1.00 48.52           C  
ATOM   4223  OH  TYR A 281     162.859 112.924 121.410  1.00 44.76           O  
ATOM   4233  N   GLY A 282     160.166 120.584 124.772  1.00 38.76           N  
ATOM   4234  CA  GLY A 282     160.152 121.879 125.418  1.00 33.16           C  
ATOM   4235  C   GLY A 282     161.424 122.670 125.235  1.00 40.16           C  
ATOM   4236  O   GLY A 282     161.820 123.411 126.137  1.00 40.57           O  
ATOM   4240  N   LYS A 283     162.079 122.529 124.089  1.00 42.10           N  
ATOM   4241  CA  LYS A 283     163.288 123.290 123.824  1.00 32.42           C  
ATOM   4242  C   LYS A 283     162.943 124.732 123.494  1.00 34.93           C  
ATOM   4243  O   LYS A 283     161.834 125.041 123.056  1.00 41.06           O  
ATOM   4244  CB  LYS A 283     164.065 122.666 122.670  1.00 36.61           C  
ATOM   4245  CG  LYS A 283     164.430 121.221 122.894  1.00 35.50           C  
ATOM   4246  CD  LYS A 283     165.557 120.786 121.974  1.00 42.37           C  
ATOM   4247  CE  LYS A 283     166.695 120.074 122.705  1.00 45.73           C  
ATOM   4248  NZ  LYS A 283     166.295 119.383 123.962  1.00 44.31           N  
ATOM   4262  N   TYR A 284     163.907 125.618 123.706  1.00 30.67           N  
ATOM   4263  CA  TYR A 284     163.750 127.023 123.362  1.00 29.64           C  
ATOM   4264  C   TYR A 284     164.466 127.273 122.047  1.00 33.51           C  
ATOM   4265  O   TYR A 284     165.629 126.897 121.883  1.00 36.38           O  
ATOM   4266  CB  TYR A 284     164.296 127.911 124.475  1.00 24.85           C  
ATOM   4267  CG  TYR A 284     163.414 127.909 125.693  1.00 26.89           C  
ATOM   4268  CD1 TYR A 284     162.339 128.771 125.787  1.00 28.63           C  
ATOM   4269  CD2 TYR A 284     163.643 127.031 126.739  1.00 24.41           C  
ATOM   4270  CE1 TYR A 284     161.524 128.767 126.887  1.00 30.87           C  
ATOM   4271  CE2 TYR A 284     162.831 127.020 127.845  1.00 27.49           C  
ATOM   4272  CZ  TYR A 284     161.770 127.892 127.913  1.00 38.83           C  
ATOM   4273  OH  TYR A 284     160.950 127.895 129.012  1.00 36.04           O  
ATOM   4283  N   ALA A 285     163.768 127.890 121.105  1.00 33.96           N  
ATOM   4284  CA  ALA A 285     164.360 128.220 119.826  1.00 28.79           C  
ATOM   4285  C   ALA A 285     164.473 129.731 119.677  1.00 29.79           C  
ATOM   4286  O   ALA A 285     163.794 130.506 120.349  1.00 37.89           O  
ATOM   4287  CB  ALA A 285     163.533 127.630 118.689  1.00 30.67           C  
ATOM   4293  N   ALA A 286     165.366 130.144 118.790  1.00 29.03           N  
ATOM   4294  CA  ALA A 286     165.537 131.534 118.411  1.00 29.96           C  
ATOM   4295  C   ALA A 286     164.928 131.736 117.036  1.00 30.50           C  
ATOM   4296  O   ALA A 286     165.300 131.043 116.086  1.00 40.03           O  
ATOM   4297  CB  ALA A 286     167.014 131.921 118.394  1.00 32.26           C  
ATOM   4303  N   LEU A 287     163.984 132.663 116.939  1.00 30.26           N  
ATOM   4304  CA  LEU A 287     163.419 133.072 115.665  1.00 32.13           C  
ATOM   4305  C   LEU A 287     163.983 134.419 115.249  1.00 31.39           C  
ATOM   4306  O   LEU A 287     164.478 135.183 116.078  1.00 34.96           O  
ATOM   4307  CB  LEU A 287     161.897 133.170 115.724  1.00 31.86           C  
ATOM   4308  CG  LEU A 287     161.086 131.884 115.700  1.00 32.68           C  
ATOM   4309  CD1 LEU A 287     159.637 132.206 115.930  1.00 28.56           C  
ATOM   4310  CD2 LEU A 287     161.268 131.175 114.376  1.00 35.03           C  
ATOM   4322  N   LYS A 288     163.911 134.692 113.956  1.00 28.74           N  
ATOM   4323  CA  LYS A 288     164.243 135.994 113.403  1.00 26.89           C  
ATOM   4324  C   LYS A 288     163.408 136.201 112.152  1.00 31.94           C  
ATOM   4325  O   LYS A 288     163.610 135.515 111.149  1.00 39.05           O  
ATOM   4326  CB  LYS A 288     165.732 136.103 113.084  1.00 30.50           C  
ATOM   4327  CG  LYS A 288     166.150 137.497 112.682  1.00 36.99           C  
ATOM   4328  CD  LYS A 288     167.645 137.613 112.522  1.00 34.74           C  
ATOM   4329  CE  LYS A 288     168.105 136.998 111.220  1.00 41.45           C  
ATOM   4330  NZ  LYS A 288     169.494 137.401 110.870  1.00 41.88           N  
ATOM   4344  N   LEU A 289     162.456 137.121 112.225  1.00 36.74           N  
ATOM   4345  CA  LEU A 289     161.667 137.543 111.077  1.00 32.50           C  
ATOM   4346  C   LEU A 289     162.314 138.802 110.525  1.00 32.00           C  
ATOM   4347  O   LEU A 289     162.448 139.794 111.245  1.00 36.80           O  
ATOM   4348  CB  LEU A 289     160.214 137.802 111.471  1.00 34.73           C  
ATOM   4349  CG  LEU A 289     159.676 136.955 112.627  1.00 41.23           C  
ATOM   4350  CD1 LEU A 289     158.323 137.459 113.086  1.00 40.82           C  
ATOM   4351  CD2 LEU A 289     159.595 135.491 112.232  1.00 39.44           C  
ATOM   4363  N   GLU A 290     162.723 138.763 109.262  1.00 28.94           N  
ATOM   4364  CA  GLU A 290     163.542 139.830 108.710  1.00 27.27           C  
ATOM   4365  C   GLU A 290     163.054 140.200 107.321  1.00 31.97           C  
ATOM   4366  O   GLU A 290     162.955 139.339 106.447  1.00 32.81           O  
ATOM   4367  CB  GLU A 290     165.008 139.401 108.657  1.00 26.53           C  
ATOM   4368  CG  GLU A 290     165.969 140.509 108.301  1.00 31.87           C  
ATOM   4369  CD  GLU A 290     167.406 140.092 108.491  1.00 44.93           C  
ATOM   4370  OE1 GLU A 290     167.636 138.910 108.813  1.00 43.33           O  
ATOM   4371  OE2 GLU A 290     168.307 140.940 108.334  1.00 45.52           O  
ATOM   4378  N   PHE A 291     162.754 141.478 107.122  1.00 37.96           N  
ATOM   4379  CA  PHE A 291     162.448 142.028 105.811  1.00 28.48           C  
ATOM   4380  C   PHE A 291     163.628 142.865 105.347  1.00 27.24           C  
ATOM   4381  O   PHE A 291     164.128 143.702 106.101  1.00 37.97           O  
ATOM   4382  CB  PHE A 291     161.186 142.885 105.856  1.00 27.64           C  
ATOM   4383  CG  PHE A 291     159.926 142.102 106.020  1.00 30.51           C  
ATOM   4384  CD1 PHE A 291     159.530 141.658 107.263  1.00 28.29           C  
ATOM   4385  CD2 PHE A 291     159.133 141.812 104.928  1.00 30.71           C  
ATOM   4386  CE1 PHE A 291     158.372 140.940 107.412  1.00 28.35           C  
ATOM   4387  CE2 PHE A 291     157.977 141.099 105.074  1.00 36.38           C  
ATOM   4388  CZ  PHE A 291     157.596 140.660 106.318  1.00 36.98           C  
ATOM   4398  N   ILE A 292     164.079 142.633 104.119  1.00 30.59           N  
ATOM   4399  CA  ILE A 292     165.198 143.360 103.532  1.00 31.53           C  
ATOM   4400  C   ILE A 292     164.763 143.867 102.169  1.00 38.13           C  
ATOM   4401  O   ILE A 292     164.294 143.087 101.335  1.00 48.66           O  
ATOM   4402  CB  ILE A 292     166.454 142.479 103.388  1.00 38.66           C  
ATOM   4403  CG1 ILE A 292     166.866 141.856 104.723  1.00 37.37           C  
ATOM   4404  CG2 ILE A 292     167.598 143.292 102.812  1.00 37.63           C  
ATOM   4405  CD1 ILE A 292     167.808 142.692 105.529  1.00 37.06           C  
ATOM   4417  N   ASP A 293     164.927 145.165 101.938  1.00 40.91           N  
ATOM   4418  CA  ASP A 293     164.692 145.750 100.623  1.00 43.02           C  
ATOM   4419  C   ASP A 293     166.031 146.142 100.014  1.00 46.42           C  
ATOM   4420  O   ASP A 293     166.541 147.236 100.293  1.00 47.32           O  
ATOM   4421  CB  ASP A 293     163.772 146.968 100.722  1.00 46.83           C  
ATOM   4422  CG  ASP A 293     163.315 147.459  99.369  1.00 51.77           C  
ATOM   4423  OD1 ASP A 293     163.591 146.777  98.364  1.00 48.08           O  
ATOM   4424  OD2 ASP A 293     162.680 148.530  99.306  1.00 52.28           O  
ATOM   4429  N   PRO A 294     166.650 145.291  99.190  1.00 52.35           N  
ATOM   4430  CA  PRO A 294     167.948 145.650  98.605  1.00 51.18           C  
ATOM   4431  C   PRO A 294     167.885 146.829  97.659  1.00 52.05           C  
ATOM   4432  O   PRO A 294     168.908 147.494  97.462  1.00 52.35           O  
ATOM   4433  CB  PRO A 294     168.358 144.376  97.857  1.00 50.22           C  
ATOM   4434  CG  PRO A 294     167.575 143.293  98.483  1.00 50.91           C  
ATOM   4435  CD  PRO A 294     166.273 143.910  98.855  1.00 51.14           C  
ATOM   4443  N   THR A 295     166.730 147.104  97.064  1.00 54.22           N  
ATOM   4444  CA  THR A 295     166.599 148.183  96.098  1.00 53.97           C  
ATOM   4445  C   THR A 295     166.590 149.558  96.749  1.00 53.30           C  
ATOM   4446  O   THR A 295     166.593 150.564  96.034  1.00 54.49           O  
ATOM   4447  CB  THR A 295     165.321 147.991  95.279  1.00 55.84           C  
ATOM   4448  OG1 THR A 295     164.179 148.094  96.136  1.00 54.51           O  
ATOM   4449  CG2 THR A 295     165.324 146.624  94.618  1.00 52.72           C  
ATOM   4457  N   ARG A 296     166.580 149.622  98.078  1.00 52.99           N  
ATOM   4458  CA  ARG A 296     166.571 150.876  98.822  1.00 53.03           C  
ATOM   4459  C   ARG A 296     167.764 150.854  99.763  1.00 50.78           C  
ATOM   4460  O   ARG A 296     167.828 150.010 100.661  1.00 52.74           O  
ATOM   4461  CB  ARG A 296     165.272 151.034  99.606  1.00 51.07           C  
ATOM   4462  CG  ARG A 296     165.098 152.369 100.298  1.00 48.52           C  
ATOM   4463  CD  ARG A 296     163.755 152.395 100.970  1.00 57.51           C  
ATOM   4464  NE  ARG A 296     163.793 152.961 102.317  1.00 59.38           N  
ATOM   4465  CZ  ARG A 296     162.987 152.600 103.308  1.00 53.08           C  
ATOM   4466  NH1 ARG A 296     162.143 151.590 103.184  1.00 50.97           N  
ATOM   4467  NH2 ARG A 296     163.051 153.247 104.465  1.00 50.93           N  
ATOM   4481  N   GLU A 297     168.701 151.774  99.569  1.00 58.16           N  
ATOM   4482  CA  GLU A 297     169.930 151.811 100.349  1.00 59.26           C  
ATOM   4483  C   GLU A 297     169.844 152.925 101.380  1.00 57.60           C  
ATOM   4484  O   GLU A 297     169.519 154.066 101.043  1.00 57.77           O  
ATOM   4485  CB  GLU A 297     171.144 152.026  99.444  1.00 59.69           C  
ATOM   4486  CG  GLU A 297     171.403 150.884  98.480  1.00 58.50           C  
ATOM   4487  CD  GLU A 297     171.701 149.580  99.183  1.00 63.82           C  
ATOM   4488  OE1 GLU A 297     172.448 149.601 100.181  1.00 64.72           O  
ATOM   4489  OE2 GLU A 297     171.184 148.533  98.743  1.00 62.85           O  
ATOM   4496  N   VAL A 298     170.135 152.588 102.632  1.00 51.80           N  
ATOM   4497  CA  VAL A 298     170.119 153.580 103.698  1.00 53.92           C  
ATOM   4498  C   VAL A 298     171.512 154.142 103.957  1.00 57.14           C  
ATOM   4499  O   VAL A 298     171.644 155.299 104.365  1.00 58.41           O  
ATOM   4500  CB  VAL A 298     169.523 152.968 104.976  1.00 51.84           C  
ATOM   4501  CG1 VAL A 298     169.482 153.993 106.091  1.00 51.89           C  
ATOM   4502  CG2 VAL A 298     168.133 152.427 104.693  1.00 53.15           C  
ATOM   4512  N   ALA A 299     172.554 153.348 103.731  1.00 64.71           N  
ATOM   4513  CA  ALA A 299     173.929 153.804 103.842  1.00 64.32           C  
ATOM   4514  C   ALA A 299     174.666 153.407 102.571  1.00 64.53           C  
ATOM   4515  O   ALA A 299     174.054 153.058 101.558  1.00 61.84           O  
ATOM   4516  CB  ALA A 299     174.611 153.227 105.087  1.00 66.51           C  
ATOM   4522  N   GLU A 300     175.998 153.458 102.629  1.00 74.60           N  
ATOM   4523  CA  GLU A 300     176.800 153.190 101.441  1.00 75.78           C  
ATOM   4524  C   GLU A 300     176.477 151.826 100.847  1.00 75.89           C  
ATOM   4525  O   GLU A 300     176.366 151.684  99.624  1.00 73.72           O  
ATOM   4526  CB  GLU A 300     178.287 153.288 101.785  1.00 76.22           C  
ATOM   4527  CG  GLU A 300     178.735 154.697 102.140  1.00 77.80           C  
ATOM   4528  CD  GLU A 300     180.189 154.764 102.563  1.00 78.33           C  
ATOM   4529  OE1 GLU A 300     180.799 153.696 102.776  1.00 75.39           O  
ATOM   4530  OE2 GLU A 300     180.723 155.887 102.680  1.00 75.47           O  
ATOM   4537  N   GLY A 301     176.319 150.813 101.694  1.00 66.65           N  
ATOM   4538  CA  GLY A 301     175.957 149.491 101.227  1.00 63.84           C  
ATOM   4539  C   GLY A 301     175.026 148.771 102.179  1.00 65.41           C  
ATOM   4540  O   GLY A 301     175.089 147.545 102.307  1.00 62.58           O  
ATOM   4544  N   VAL A 302     174.164 149.521 102.852  1.00 61.17           N  
ATOM   4545  CA  VAL A 302     173.235 148.993 103.846  1.00 58.05           C  
ATOM   4546  C   VAL A 302     171.820 149.158 103.305  1.00 55.78           C  
ATOM   4547  O   VAL A 302     171.403 150.287 103.020  1.00 59.63           O  
ATOM   4548  CB  VAL A 302     173.393 149.709 105.196  1.00 59.18           C  
ATOM   4549  CG1 VAL A 302     172.419 149.154 106.210  1.00 56.55           C  
ATOM   4550  CG2 VAL A 302     174.820 149.580 105.696  1.00 55.83           C  
ATOM   4560  N   PRO A 303     171.051 148.085 103.149  1.00 49.59           N  
ATOM   4561  CA  PRO A 303     169.687 148.221 102.639  1.00 51.42           C  
ATOM   4562  C   PRO A 303     168.671 148.448 103.750  1.00 47.86           C  
ATOM   4563  O   PRO A 303     168.926 148.215 104.931  1.00 48.31           O  
ATOM   4564  CB  PRO A 303     169.452 146.877 101.947  1.00 52.75           C  
ATOM   4565  CG  PRO A 303     170.230 145.928 102.767  1.00 48.47           C  
ATOM   4566  CD  PRO A 303     171.453 146.671 103.232  1.00 48.96           C  
ATOM   4574  N   CYS A 304     167.500 148.924 103.338  1.00 46.02           N  
ATOM   4575  CA  CYS A 304     166.363 149.005 104.243  1.00 43.96           C  
ATOM   4576  C   CYS A 304     166.115 147.643 104.873  1.00 40.94           C  
ATOM   4577  O   CYS A 304     166.284 146.609 104.226  1.00 51.43           O  
ATOM   4578  CB  CYS A 304     165.127 149.477 103.482  1.00 44.66           C  
ATOM   4579  SG  CYS A 304     163.639 149.643 104.477  1.00 63.44           S  
ATOM   4585  N   ARG A 305     165.704 147.638 106.136  1.00 31.18           N  
ATOM   4586  CA  ARG A 305     165.622 146.384 106.863  1.00 31.77           C  
ATOM   4587  C   ARG A 305     164.665 146.522 108.036  1.00 30.74           C  
ATOM   4588  O   ARG A 305     164.599 147.567 108.679  1.00 37.47           O  
ATOM   4589  CB  ARG A 305     167.013 145.961 107.336  1.00 31.09           C  
ATOM   4590  CG  ARG A 305     167.042 144.698 108.137  1.00 32.94           C  
ATOM   4591  CD  ARG A 305     168.459 144.306 108.447  1.00 34.02           C  
ATOM   4592  NE  ARG A 305     168.776 144.474 109.859  1.00 34.39           N  
ATOM   4593  CZ  ARG A 305     169.731 145.256 110.344  1.00 35.35           C  
ATOM   4594  NH1 ARG A 305     170.495 145.995 109.557  1.00 37.48           N  
ATOM   4595  NH2 ARG A 305     169.931 145.291 111.655  1.00 37.97           N  
ATOM   4609  N   LEU A 306     163.916 145.456 108.301  1.00 32.12           N  
ATOM   4610  CA  LEU A 306     163.055 145.370 109.479  1.00 31.34           C  
ATOM   4611  C   LEU A 306     163.247 143.974 110.061  1.00 31.78           C  
ATOM   4612  O   LEU A 306     162.700 143.002 109.540  1.00 36.39           O  
ATOM   4613  CB  LEU A 306     161.596 145.630 109.130  1.00 31.46           C  
ATOM   4614  CG  LEU A 306     160.599 145.474 110.280  1.00 36.68           C  
ATOM   4615  CD1 LEU A 306     160.791 146.556 111.321  1.00 30.02           C  
ATOM   4616  CD2 LEU A 306     159.181 145.470 109.757  1.00 37.05           C  
ATOM   4628  N   THR A 307     164.018 143.881 111.135  1.00 30.27           N  
ATOM   4629  CA  THR A 307     164.329 142.614 111.777  1.00 27.71           C  
ATOM   4630  C   THR A 307     163.588 142.524 113.100  1.00 28.40           C  
ATOM   4631  O   THR A 307     163.560 143.490 113.864  1.00 33.63           O  
ATOM   4632  CB  THR A 307     165.831 142.474 112.015  1.00 30.72           C  
ATOM   4633  OG1 THR A 307     166.528 142.644 110.779  1.00 39.04           O  
ATOM   4634  CG2 THR A 307     166.152 141.111 112.572  1.00 31.23           C  
ATOM   4642  N   ILE A 308     162.994 141.367 113.365  1.00 31.65           N  
ATOM   4643  CA  ILE A 308     162.355 141.070 114.639  1.00 29.20           C  
ATOM   4644  C   ILE A 308     163.109 139.912 115.271  1.00 27.19           C  
ATOM   4645  O   ILE A 308     162.973 138.764 114.838  1.00 33.99           O  
ATOM   4646  CB  ILE A 308     160.870 140.727 114.465  1.00 33.34           C  
ATOM   4647  CG1 ILE A 308     160.111 141.930 113.904  1.00 34.46           C  
ATOM   4648  CG2 ILE A 308     160.284 140.284 115.789  1.00 29.46           C  
ATOM   4649  CD1 ILE A 308     158.708 141.616 113.442  1.00 26.00           C  
ATOM   4661  N   HIS A 309     163.907 140.211 116.288  1.00 35.09           N  
ATOM   4662  CA  HIS A 309     164.675 139.210 117.009  1.00 31.27           C  
ATOM   4663  C   HIS A 309     163.847 138.671 118.162  1.00 30.20           C  
ATOM   4664  O   HIS A 309     163.483 139.420 119.078  1.00 28.50           O  
ATOM   4665  CB  HIS A 309     165.979 139.795 117.543  1.00 35.70           C  
ATOM   4666  CG  HIS A 309     166.694 140.669 116.565  1.00 42.34           C  
ATOM   4667  ND1 HIS A 309     166.421 142.013 116.433  1.00 44.55           N  
ATOM   4668  CD2 HIS A 309     167.677 140.395 115.677  1.00 36.58           C  
ATOM   4669  CE1 HIS A 309     167.203 142.529 115.503  1.00 38.66           C  
ATOM   4670  NE2 HIS A 309     167.975 141.568 115.028  1.00 44.58           N  
ATOM   4678  N   LEU A 310     163.561 137.373 118.108  1.00 29.11           N  
ATOM   4679  CA  LEU A 310     162.865 136.651 119.168  1.00 28.80           C  
ATOM   4680  C   LEU A 310     163.770 135.529 119.645  1.00 25.52           C  
ATOM   4681  O   LEU A 310     163.571 134.365 119.281  1.00 27.67           O  
ATOM   4682  CB  LEU A 310     161.537 136.077 118.681  1.00 26.60           C  
ATOM   4683  CG  LEU A 310     160.486 137.059 118.191  1.00 26.31           C  
ATOM   4684  CD1 LEU A 310     159.945 136.590 116.865  1.00 34.10           C  
ATOM   4685  CD2 LEU A 310     159.383 137.194 119.199  1.00 33.41           C  
ATOM   4697  N   PRO A 311     164.780 135.837 120.450  1.00 35.35           N  
ATOM   4698  CA  PRO A 311     165.525 134.766 121.109  1.00 26.93           C  
ATOM   4699  C   PRO A 311     164.635 134.094 122.134  1.00 34.24           C  
ATOM   4700  O   PRO A 311     163.709 134.700 122.676  1.00 45.60           O  
ATOM   4701  CB  PRO A 311     166.690 135.501 121.773  1.00 30.08           C  
ATOM   4702  CG  PRO A 311     166.165 136.859 122.015  1.00 31.15           C  
ATOM   4703  CD  PRO A 311     165.247 137.165 120.878  1.00 34.47           C  
ATOM   4711  N   PHE A 312     164.910 132.826 122.398  1.00 23.43           N  
ATOM   4712  CA  PHE A 312     164.100 132.038 123.314  1.00 23.96           C  
ATOM   4713  C   PHE A 312     162.631 132.045 122.930  1.00 15.71           C  
ATOM   4714  O   PHE A 312     161.906 132.978 123.265  1.00 25.15           O  
ATOM   4715  CB  PHE A 312     164.266 132.531 124.752  1.00 23.15           C  
ATOM   4716  CG  PHE A 312     165.659 132.943 125.072  1.00 29.24           C  
ATOM   4717  CD1 PHE A 312     166.636 131.997 125.288  1.00 23.94           C  
ATOM   4718  CD2 PHE A 312     166.001 134.276 125.134  1.00 27.67           C  
ATOM   4719  CE1 PHE A 312     167.917 132.371 125.563  1.00 24.89           C  
ATOM   4720  CE2 PHE A 312     167.286 134.652 125.408  1.00 27.19           C  
ATOM   4721  CZ  PHE A 312     168.243 133.699 125.627  1.00 27.05           C  
ATOM   4724  N   VAL A 313     162.186 131.016 122.222  1.00 32.07           N  
ATOM   4725  CA  VAL A 313     160.804 130.891 121.786  1.00 28.15           C  
ATOM   4726  C   VAL A 313     160.381 129.450 122.025  1.00 23.89           C  
ATOM   4727  O   VAL A 313     161.162 128.524 121.797  1.00 30.98           O  
ATOM   4728  CB  VAL A 313     160.656 131.291 120.305  1.00 22.07           C  
ATOM   4729  CG1 VAL A 313     159.321 130.906 119.794  1.00 26.88           C  
ATOM   4730  CG2 VAL A 313     160.856 132.777 120.130  1.00 29.02           C  
ATOM   4740  N   ARG A 314     159.159 129.247 122.504  1.00 24.51           N  
ATOM   4741  CA  ARG A 314     158.657 127.894 122.691  1.00 28.14           C  
ATOM   4742  C   ARG A 314     157.491 127.610 121.760  1.00 27.50           C  
ATOM   4743  O   ARG A 314     156.456 128.274 121.800  1.00 33.90           O  
ATOM   4744  CB  ARG A 314     158.221 127.671 124.132  1.00 23.86           C  
ATOM   4745  CG  ARG A 314     159.266 126.975 124.954  1.00 35.23           C  
ATOM   4746  CD  ARG A 314     158.730 126.558 126.295  1.00 38.88           C  
ATOM   4747  NE  ARG A 314     158.083 125.255 126.229  1.00 38.79           N  
ATOM   4748  CZ  ARG A 314     158.088 124.361 127.206  1.00 38.95           C  
ATOM   4749  NH1 ARG A 314     158.689 124.598 128.359  1.00 35.45           N  
ATOM   4750  NH2 ARG A 314     157.470 123.199 127.024  1.00 36.07           N  
ATOM   4764  N   LEU A 315     157.664 126.591 120.930  1.00 27.05           N  
ATOM   4765  CA  LEU A 315     156.653 126.169 119.978  1.00 31.39           C  
ATOM   4766  C   LEU A 315     155.673 125.213 120.634  1.00 32.34           C  
ATOM   4767  O   LEU A 315     156.050 124.410 121.489  1.00 34.05           O  
ATOM   4768  CB  LEU A 315     157.275 125.490 118.760  1.00 30.10           C  
ATOM   4769  CG  LEU A 315     158.620 126.008 118.271  1.00 33.66           C  
ATOM   4770  CD1 LEU A 315     159.143 125.095 117.191  1.00 34.54           C  
ATOM   4771  CD2 LEU A 315     158.479 127.421 117.751  1.00 32.69           C  
ATOM   4783  N   GLU A 316     154.414 125.323 120.233  1.00 37.41           N  
ATOM   4784  CA  GLU A 316     153.425 124.297 120.496  1.00 37.19           C  
ATOM   4785  C   GLU A 316     153.564 123.184 119.461  1.00 44.27           C  
ATOM   4786  O   GLU A 316     154.317 123.297 118.493  1.00 48.01           O  
ATOM   4787  CB  GLU A 316     152.023 124.899 120.462  1.00 34.90           C  
ATOM   4788  CG  GLU A 316     151.633 125.638 121.722  1.00 40.12           C  
ATOM   4789  CD  GLU A 316     151.991 127.110 121.682  1.00 50.02           C  
ATOM   4790  OE1 GLU A 316     153.188 127.436 121.819  1.00 45.52           O  
ATOM   4791  OE2 GLU A 316     151.075 127.943 121.521  1.00 45.11           O  
ATOM   4798  N   GLU A 317     152.837 122.095 119.672  1.00 38.12           N  
ATOM   4799  CA  GLU A 317     152.868 121.001 118.713  1.00 42.42           C  
ATOM   4800  C   GLU A 317     152.585 121.546 117.313  1.00 40.96           C  
ATOM   4801  O   GLU A 317     151.541 122.174 117.100  1.00 39.30           O  
ATOM   4802  CB  GLU A 317     151.851 119.923 119.088  1.00 45.49           C  
ATOM   4803  CG  GLU A 317     152.397 118.489 119.093  1.00 45.02           C  
ATOM   4804  CD  GLU A 317     153.687 118.321 119.893  1.00 52.48           C  
ATOM   4805  OE1 GLU A 317     153.641 118.403 121.140  1.00 46.52           O  
ATOM   4806  OE2 GLU A 317     154.748 118.096 119.270  1.00 45.94           O  
ATOM   4813  N   PRO A 318     153.479 121.329 116.335  1.00 36.11           N  
ATOM   4814  CA  PRO A 318     153.401 122.095 115.083  1.00 35.71           C  
ATOM   4815  C   PRO A 318     152.123 121.944 114.277  1.00 37.07           C  
ATOM   4816  O   PRO A 318     151.969 122.641 113.271  1.00 42.41           O  
ATOM   4817  CB  PRO A 318     154.599 121.568 114.288  1.00 37.06           C  
ATOM   4818  CG  PRO A 318     155.530 121.079 115.298  1.00 44.75           C  
ATOM   4819  CD  PRO A 318     154.686 120.489 116.367  1.00 42.80           C  
ATOM   4827  N   ASP A 319     151.210 121.060 114.670  1.00 40.41           N  
ATOM   4828  CA  ASP A 319     149.922 120.925 113.986  1.00 37.14           C  
ATOM   4829  C   ASP A 319     150.087 120.372 112.573  1.00 36.72           C  
ATOM   4830  O   ASP A 319     149.556 120.925 111.611  1.00 35.68           O  
ATOM   4831  CB  ASP A 319     149.180 122.264 113.944  1.00 37.79           C  
ATOM   4832  CG  ASP A 319     147.807 122.152 113.324  1.00 45.94           C  
ATOM   4833  OD2 ASP A 319     147.151 123.197 113.137  1.00 43.21           O  
ATOM   4834  OD1 ASP A 319     147.380 121.021 113.025  1.00 49.28           O  
ATOM   4839  N   PHE A 320     150.819 119.268 112.441  1.00 38.06           N  
ATOM   4840  CA  PHE A 320     151.051 118.625 111.151  1.00 35.19           C  
ATOM   4841  C   PHE A 320     150.143 117.403 111.007  1.00 38.25           C  
ATOM   4842  O   PHE A 320     150.526 116.262 111.254  1.00 41.18           O  
ATOM   4843  CB  PHE A 320     152.519 118.243 111.019  1.00 33.45           C  
ATOM   4844  CG  PHE A 320     153.454 119.414 110.919  1.00 36.52           C  
ATOM   4845  CD1 PHE A 320     153.055 120.604 110.342  1.00 31.19           C  
ATOM   4846  CD2 PHE A 320     154.736 119.324 111.419  1.00 40.98           C  
ATOM   4847  CE1 PHE A 320     153.917 121.668 110.256  1.00 34.05           C  
ATOM   4848  CE2 PHE A 320     155.601 120.390 111.335  1.00 41.53           C  
ATOM   4849  CZ  PHE A 320     155.189 121.562 110.752  1.00 36.02           C  
ATOM   4859  N   GLN A 321     148.911 117.671 110.591  1.00 36.62           N  
ATOM   4860  CA  GLN A 321     147.901 116.627 110.501  1.00 29.51           C  
ATOM   4861  C   GLN A 321     147.852 116.050 109.097  1.00 35.41           C  
ATOM   4862  O   GLN A 321     147.966 116.774 108.106  1.00 43.09           O  
ATOM   4863  CB  GLN A 321     146.537 117.192 110.874  1.00 30.14           C  
ATOM   4864  CG  GLN A 321     146.366 117.445 112.344  1.00 37.07           C  
ATOM   4865  CD  GLN A 321     145.260 118.426 112.638  1.00 37.54           C  
ATOM   4866  OE1 GLN A 321     145.398 119.288 113.501  1.00 38.51           O  
ATOM   4867  NE2 GLN A 321     144.153 118.305 111.919  1.00 36.77           N  
ATOM   4876  N   VAL A 322     147.672 114.736 109.011  1.00 33.14           N  
ATOM   4877  CA  VAL A 322     147.504 114.080 107.722  1.00 27.32           C  
ATOM   4878  C   VAL A 322     146.040 114.205 107.330  1.00 29.77           C  
ATOM   4879  O   VAL A 322     145.204 113.393 107.731  1.00 34.47           O  
ATOM   4880  CB  VAL A 322     147.951 112.610 107.764  1.00 30.89           C  
ATOM   4881  CG1 VAL A 322     147.900 112.012 106.375  1.00 30.29           C  
ATOM   4882  CG2 VAL A 322     149.342 112.496 108.351  1.00 28.88           C  
ATOM   4892  N   ARG A 323     145.728 115.232 106.546  1.00 40.93           N  
ATOM   4893  CA  ARG A 323     144.349 115.550 106.210  1.00 31.86           C  
ATOM   4894  C   ARG A 323     143.939 114.958 104.871  1.00 35.19           C  
ATOM   4895  O   ARG A 323     142.746 114.762 104.623  1.00 36.32           O  
ATOM   4896  CB  ARG A 323     144.172 117.068 106.174  1.00 35.31           C  
ATOM   4897  CG  ARG A 323     144.410 117.766 107.503  1.00 40.22           C  
ATOM   4898  CD  ARG A 323     144.417 119.276 107.337  1.00 40.55           C  
ATOM   4899  NE  ARG A 323     145.053 119.974 108.449  1.00 44.80           N  
ATOM   4900  CZ  ARG A 323     146.363 120.089 108.624  1.00 47.33           C  
ATOM   4901  NH1 ARG A 323     147.227 119.535 107.788  1.00 41.05           N  
ATOM   4902  NH2 ARG A 323     146.820 120.779 109.665  1.00 41.11           N  
ATOM   4916  N   ASP A 324     144.903 114.673 104.007  1.00 43.03           N  
ATOM   4917  CA  ASP A 324     144.636 114.277 102.632  1.00 40.01           C  
ATOM   4918  C   ASP A 324     145.920 113.700 102.059  1.00 39.89           C  
ATOM   4919  O   ASP A 324     146.983 113.799 102.683  1.00 43.45           O  
ATOM   4920  CB  ASP A 324     144.141 115.473 101.801  1.00 41.89           C  
ATOM   4921  CG  ASP A 324     145.191 116.548 101.640  1.00 50.58           C  
ATOM   4922  OD1 ASP A 324     145.359 117.367 102.566  1.00 49.51           O  
ATOM   4923  OD2 ASP A 324     145.848 116.581 100.580  1.00 49.19           O  
ATOM   4928  N   PRO A 325     145.861 113.072 100.881  1.00 36.75           N  
ATOM   4929  CA  PRO A 325     147.080 112.480 100.310  1.00 38.41           C  
ATOM   4930  C   PRO A 325     148.081 113.488  99.771  1.00 40.70           C  
ATOM   4931  O   PRO A 325     149.083 113.076  99.180  1.00 32.77           O  
ATOM   4932  CB  PRO A 325     146.536 111.591  99.184  1.00 37.94           C  
ATOM   4933  CG  PRO A 325     145.238 112.171  98.841  1.00 35.95           C  
ATOM   4934  CD  PRO A 325     144.668 112.690 100.109  1.00 36.18           C  
ATOM   4942  N   GLY A 326     147.857 114.784  99.950  1.00 41.00           N  
ATOM   4943  CA  GLY A 326     148.777 115.790  99.473  1.00 37.81           C  
ATOM   4944  C   GLY A 326     149.794 116.180 100.526  1.00 38.79           C  
ATOM   4945  O   GLY A 326     149.935 115.549 101.574  1.00 40.56           O  
ATOM   4949  N   VAL A 327     150.515 117.262 100.232  1.00 36.82           N  
ATOM   4950  CA  VAL A 327     151.580 117.712 101.117  1.00 38.56           C  
ATOM   4951  C   VAL A 327     151.008 118.044 102.485  1.00 37.43           C  
ATOM   4952  O   VAL A 327     149.981 118.722 102.603  1.00 37.72           O  
ATOM   4953  CB  VAL A 327     152.304 118.921 100.508  1.00 35.30           C  
ATOM   4954  CG1 VAL A 327     153.327 119.467 101.475  1.00 32.73           C  
ATOM   4955  CG2 VAL A 327     152.969 118.529  99.209  1.00 37.06           C  
ATOM   4965  N   ILE A 328     151.679 117.566 103.529  1.00 30.87           N  
ATOM   4966  CA  ILE A 328     151.257 117.850 104.894  1.00 32.80           C  
ATOM   4967  C   ILE A 328     151.737 119.244 105.270  1.00 32.37           C  
ATOM   4968  O   ILE A 328     152.943 119.502 105.345  1.00 35.75           O  
ATOM   4969  CB  ILE A 328     151.796 116.795 105.866  1.00 32.90           C  
ATOM   4970  CG1 ILE A 328     151.296 115.404 105.485  1.00 30.09           C  
ATOM   4971  CG2 ILE A 328     151.379 117.126 107.284  1.00 31.52           C  
ATOM   4972  CD1 ILE A 328     152.060 114.287 106.133  1.00 27.56           C  
ATOM   4984  N   THR A 329     150.796 120.151 105.495  1.00 39.68           N  
ATOM   4985  CA  THR A 329     151.090 121.510 105.910  1.00 41.34           C  
ATOM   4986  C   THR A 329     150.450 121.749 107.268  1.00 40.12           C  
ATOM   4987  O   THR A 329     149.540 121.025 107.676  1.00 43.96           O  
ATOM   4988  CB  THR A 329     150.576 122.536 104.882  1.00 44.92           C  
ATOM   4989  OG1 THR A 329     151.108 122.227 103.590  1.00 43.37           O  
ATOM   4990  CG2 THR A 329     150.998 123.944 105.252  1.00 43.88           C  
ATOM   4998  N   GLY A 330     150.941 122.758 107.973  1.00 36.11           N  
ATOM   4999  CA  GLY A 330     150.404 123.074 109.278  1.00 31.76           C  
ATOM   5000  C   GLY A 330     150.925 124.415 109.732  1.00 29.73           C  
ATOM   5001  O   GLY A 330     151.712 125.066 109.045  1.00 36.07           O  
ATOM   5005  N   SER A 331     150.455 124.833 110.900  1.00 34.17           N  
ATOM   5006  CA  SER A 331     150.867 126.088 111.509  1.00 35.01           C  
ATOM   5007  C   SER A 331     151.513 125.781 112.847  1.00 35.86           C  
ATOM   5008  O   SER A 331     150.931 125.074 113.674  1.00 36.30           O  
ATOM   5009  CB  SER A 331     149.683 127.036 111.688  1.00 33.64           C  
ATOM   5010  OG  SER A 331     148.778 126.537 112.649  1.00 38.60           O  
ATOM   5016  N   ALA A 332     152.716 126.302 113.050  1.00 35.25           N  
ATOM   5017  CA  ALA A 332     153.415 126.199 114.319  1.00 29.99           C  
ATOM   5018  C   ALA A 332     153.196 127.497 115.083  1.00 29.84           C  
ATOM   5019  O   ALA A 332     153.619 128.566 114.634  1.00 39.10           O  
ATOM   5020  CB  ALA A 332     154.899 125.932 114.093  1.00 33.41           C  
ATOM   5026  N   ARG A 333     152.507 127.405 116.215  1.00 30.50           N  
ATOM   5027  CA  ARG A 333     152.365 128.525 117.128  1.00 27.86           C  
ATOM   5028  C   ARG A 333     153.564 128.581 118.060  1.00 28.42           C  
ATOM   5029  O   ARG A 333     154.220 127.573 118.320  1.00 33.66           O  
ATOM   5030  CB  ARG A 333     151.087 128.392 117.951  1.00 30.03           C  
ATOM   5031  CG  ARG A 333     149.813 128.541 117.154  1.00 32.87           C  
ATOM   5032  CD  ARG A 333     148.771 129.347 117.905  1.00 37.29           C  
ATOM   5033  NE  ARG A 333     148.841 130.771 117.595  1.00 41.72           N  
ATOM   5034  CZ  ARG A 333     149.435 131.688 118.349  1.00 43.36           C  
ATOM   5035  NH1 ARG A 333     150.044 131.370 119.481  1.00 37.68           N  
ATOM   5036  NH2 ARG A 333     149.417 132.958 117.957  1.00 38.50           N  
ATOM   5050  N   PHE A 334     153.849 129.773 118.567  1.00 32.38           N  
ATOM   5051  CA  PHE A 334     154.972 129.935 119.470  1.00 23.14           C  
ATOM   5052  C   PHE A 334     154.692 131.069 120.439  1.00 24.19           C  
ATOM   5053  O   PHE A 334     153.874 131.952 120.178  1.00 32.95           O  
ATOM   5054  CB  PHE A 334     156.279 130.195 118.715  1.00 23.44           C  
ATOM   5055  CG  PHE A 334     156.300 131.484 117.944  1.00 25.17           C  
ATOM   5056  CD1 PHE A 334     156.601 132.679 118.570  1.00 28.05           C  
ATOM   5057  CD2 PHE A 334     156.044 131.496 116.588  1.00 30.72           C  
ATOM   5058  CE1 PHE A 334     156.621 133.853 117.869  1.00 29.34           C  
ATOM   5059  CE2 PHE A 334     156.067 132.671 115.881  1.00 27.96           C  
ATOM   5060  CZ  PHE A 334     156.362 133.849 116.519  1.00 24.39           C  
ATOM   5070  N   ASN A 335     155.391 131.018 121.570  1.00 22.80           N  
ATOM   5071  CA  ASN A 335     155.393 132.067 122.576  1.00 21.98           C  
ATOM   5072  C   ASN A 335     156.830 132.494 122.804  1.00 25.45           C  
ATOM   5073  O   ASN A 335     157.695 131.648 123.034  1.00 33.12           O  
ATOM   5074  CB  ASN A 335     154.784 131.583 123.893  1.00 26.58           C  
ATOM   5075  CG  ASN A 335     153.495 130.832 123.697  1.00 31.69           C  
ATOM   5076  OD1 ASN A 335     152.422 131.423 123.651  1.00 28.98           O  
ATOM   5077  ND2 ASN A 335     153.592 129.518 123.568  1.00 34.26           N  
ATOM   5084  N   ALA A 336     157.085 133.794 122.732  1.00 22.51           N  
ATOM   5085  CA  ALA A 336     158.398 134.336 123.037  1.00 21.24           C  
ATOM   5086  C   ALA A 336     158.516 134.583 124.533  1.00 25.69           C  
ATOM   5087  O   ALA A 336     157.524 134.851 125.213  1.00 27.23           O  
ATOM   5088  CB  ALA A 336     158.642 135.628 122.265  1.00 25.17           C  
ATOM   5094  N   TYR A 337     159.738 134.488 125.046  1.00 29.92           N  
ATOM   5095  CA  TYR A 337     159.891 134.553 126.482  1.00 30.54           C  
ATOM   5096  C   TYR A 337     160.670 135.661 127.066  1.00 30.14           C  
ATOM   5097  O   TYR A 337     160.083 136.537 127.641  1.00 41.79           O  
ATOM   5098  CB  TYR A 337     160.508 133.231 126.987  1.00 28.39           C  
ATOM   5099  CG  TYR A 337     159.483 132.132 127.157  1.00 29.83           C  
ATOM   5100  CD1 TYR A 337     158.767 131.666 126.071  1.00 31.40           C  
ATOM   5101  CD2 TYR A 337     159.217 131.571 128.396  1.00 25.55           C  
ATOM   5102  CE1 TYR A 337     157.821 130.683 126.202  1.00 31.07           C  
ATOM   5103  CE2 TYR A 337     158.268 130.576 128.526  1.00 33.40           C  
ATOM   5104  CZ  TYR A 337     157.577 130.134 127.430  1.00 34.05           C  
ATOM   5105  OH  TYR A 337     156.633 129.143 127.596  1.00 34.20           O  
ATOM   5115  N   GLU A 338     161.949 135.765 126.776  1.00 21.15           N  
ATOM   5116  CA  GLU A 338     162.770 136.653 127.590  1.00 26.76           C  
ATOM   5117  C   GLU A 338     162.726 138.082 127.071  1.00 30.64           C  
ATOM   5118  O   GLU A 338     162.465 139.019 127.831  1.00 29.39           O  
ATOM   5119  CB  GLU A 338     164.201 136.130 127.641  1.00 31.56           C  
ATOM   5120  CG  GLU A 338     164.291 134.755 128.261  1.00 33.98           C  
ATOM   5121  CD  GLU A 338     165.111 134.726 129.519  1.00 36.94           C  
ATOM   5122  OE1 GLU A 338     166.343 134.557 129.421  1.00 43.36           O  
ATOM   5123  OE2 GLU A 338     164.523 134.851 130.609  1.00 33.94           O  
ATOM   5130  N   THR A 339     162.981 138.270 125.780  1.00 39.08           N  
ATOM   5131  CA  THR A 339     163.039 139.603 125.202  1.00 28.59           C  
ATOM   5132  C   THR A 339     162.557 139.541 123.763  1.00 29.14           C  
ATOM   5133  O   THR A 339     162.565 138.485 123.130  1.00 42.63           O  
ATOM   5134  CB  THR A 339     164.456 140.180 125.249  1.00 39.15           C  
ATOM   5135  OG1 THR A 339     165.311 139.422 124.390  1.00 38.54           O  
ATOM   5136  CG2 THR A 339     165.016 140.145 126.659  1.00 37.92           C  
ATOM   5144  N   ILE A 340     162.128 140.693 123.262  1.00 26.66           N  
ATOM   5145  CA  ILE A 340     161.825 140.888 121.850  1.00 26.26           C  
ATOM   5146  C   ILE A 340     162.489 142.182 121.420  1.00 31.11           C  
ATOM   5147  O   ILE A 340     162.366 143.201 122.105  1.00 33.68           O  
ATOM   5148  CB  ILE A 340     160.312 140.942 121.567  1.00 26.17           C  
ATOM   5149  CG1 ILE A 340     160.073 141.243 120.088  1.00 33.34           C  
ATOM   5150  CG2 ILE A 340     159.641 141.990 122.432  1.00 26.87           C  
ATOM   5151  CD1 ILE A 340     158.659 141.082 119.639  1.00 29.41           C  
ATOM   5163  N   SER A 341     163.195 142.148 120.297  1.00 35.78           N  
ATOM   5164  CA  SER A 341     163.848 143.337 119.773  1.00 31.12           C  
ATOM   5165  C   SER A 341     163.386 143.563 118.345  1.00 31.62           C  
ATOM   5166  O   SER A 341     163.100 142.607 117.626  1.00 38.97           O  
ATOM   5167  CB  SER A 341     165.367 143.198 119.827  1.00 33.74           C  
ATOM   5168  OG  SER A 341     166.003 144.281 119.178  1.00 44.07           O  
ATOM   5174  N   VAL A 342     163.297 144.824 117.936  1.00 29.20           N  
ATOM   5175  CA  VAL A 342     162.912 145.172 116.574  1.00 25.93           C  
ATOM   5176  C   VAL A 342     163.866 146.237 116.061  1.00 28.38           C  
ATOM   5177  O   VAL A 342     163.888 147.353 116.580  1.00 44.14           O  
ATOM   5178  CB  VAL A 342     161.454 145.661 116.502  1.00 26.30           C  
ATOM   5179  CG1 VAL A 342     161.112 146.102 115.097  1.00 28.70           C  
ATOM   5180  CG2 VAL A 342     160.512 144.568 116.947  1.00 28.15           C  
ATOM   5190  N   THR A 343     164.643 145.901 115.042  1.00 31.71           N  
ATOM   5191  CA  THR A 343     165.565 146.844 114.425  1.00 30.84           C  
ATOM   5192  C   THR A 343     164.982 147.299 113.098  1.00 28.90           C  
ATOM   5193  O   THR A 343     164.666 146.472 112.240  1.00 34.91           O  
ATOM   5194  CB  THR A 343     166.945 146.226 114.220  1.00 39.00           C  
ATOM   5195  OG1 THR A 343     167.533 145.939 115.491  1.00 43.84           O  
ATOM   5196  CG2 THR A 343     167.848 147.185 113.472  1.00 32.65           C  
ATOM   5204  N   HIS A 344     164.841 148.608 112.932  1.00 33.00           N  
ATOM   5205  CA  HIS A 344     164.354 149.200 111.695  1.00 30.11           C  
ATOM   5206  C   HIS A 344     165.436 150.107 111.129  1.00 30.90           C  
ATOM   5207  O   HIS A 344     165.814 151.100 111.757  1.00 38.73           O  
ATOM   5208  CB  HIS A 344     163.050 149.961 111.932  1.00 35.62           C  
ATOM   5209  CG  HIS A 344     162.423 150.494 110.682  1.00 37.65           C  
ATOM   5210  ND1 HIS A 344     162.308 149.747 109.532  1.00 40.97           N  
ATOM   5211  CD2 HIS A 344     161.828 151.680 110.419  1.00 34.72           C  
ATOM   5212  CE1 HIS A 344     161.705 150.463 108.601  1.00 37.80           C  
ATOM   5213  NE2 HIS A 344     161.400 151.639 109.116  1.00 35.85           N  
ATOM   5221  N   VAL A 345     165.959 149.730 109.967  1.00 35.62           N  
ATOM   5222  CA  VAL A 345     166.918 150.518 109.205  1.00 38.84           C  
ATOM   5223  C   VAL A 345     166.168 151.117 108.028  1.00 41.83           C  
ATOM   5224  O   VAL A 345     165.695 150.386 107.151  1.00 42.56           O  
ATOM   5225  CB  VAL A 345     168.099 149.663 108.721  1.00 34.31           C  
ATOM   5226  CG1 VAL A 345     169.121 150.525 108.026  1.00 38.88           C  
ATOM   5227  CG2 VAL A 345     168.726 148.921 109.872  1.00 35.32           C  
ATOM   5237  N   ALA A 346     166.059 152.441 108.007  1.00 44.35           N  
ATOM   5238  CA  ALA A 346     165.207 153.116 107.043  1.00 44.33           C  
ATOM   5239  C   ALA A 346     165.720 154.527 106.817  1.00 46.61           C  
ATOM   5240  O   ALA A 346     166.289 155.153 107.712  1.00 54.35           O  
ATOM   5241  CB  ALA A 346     163.756 153.149 107.523  1.00 43.50           C  
ATOM   5247  N   LYS A 347     165.508 155.014 105.601  1.00 49.77           N  
ATOM   5248  CA  LYS A 347     165.835 156.374 105.213  1.00 51.10           C  
ATOM   5249  C   LYS A 347     164.543 157.110 104.890  1.00 55.40           C  
ATOM   5250  O   LYS A 347     163.618 156.542 104.305  1.00 51.12           O  
ATOM   5251  CB  LYS A 347     166.791 156.378 104.007  1.00 45.73           C  
ATOM   5252  CG  LYS A 347     166.966 157.712 103.294  1.00 48.97           C  
ATOM   5253  CD  LYS A 347     167.230 157.517 101.810  1.00 54.39           C  
ATOM   5254  CE  LYS A 347     168.648 157.046 101.547  1.00 55.94           C  
ATOM   5255  NZ  LYS A 347     169.657 158.097 101.852  1.00 54.42           N  
ATOM   5269  N   PHE A 348     164.484 158.378 105.278  1.00 53.56           N  
ATOM   5270  CA  PHE A 348     163.277 159.170 105.088  1.00 50.17           C  
ATOM   5271  C   PHE A 348     163.552 160.394 104.222  1.00 53.63           C  
ATOM   5272  O   PHE A 348     162.672 160.867 103.504  1.00 53.01           O  
ATOM   5273  CB  PHE A 348     162.713 159.602 106.437  1.00 48.16           C  
ATOM   5274  CG  PHE A 348     162.548 158.476 107.405  1.00 51.09           C  
ATOM   5275  CD1 PHE A 348     161.487 157.600 107.296  1.00 46.60           C  
ATOM   5276  CD2 PHE A 348     163.458 158.295 108.428  1.00 49.16           C  
ATOM   5277  CE1 PHE A 348     161.341 156.568 108.188  1.00 46.00           C  
ATOM   5278  CE2 PHE A 348     163.313 157.267 109.319  1.00 47.29           C  
ATOM   5279  CZ  PHE A 348     162.255 156.398 109.198  1.00 44.44           C  
ATOM   5280  OXT PHE A 348     164.656 160.939 104.222  1.00 51.20           O  
TER    5290      PHE A 348                                                      
ATOM   5291  N   MET B   1     156.764 115.995 102.889  1.00 43.20           N  
ATOM   5292  CA  MET B   1     155.940 114.811 103.245  1.00 38.39           C  
ATOM   5293  C   MET B   1     154.553 114.931 102.654  1.00 39.36           C  
ATOM   5294  O   MET B   1     153.962 116.004 102.649  1.00 38.09           O  
ATOM   5295  CB  MET B   1     155.835 114.658 104.760  1.00 36.40           C  
ATOM   5296  CG  MET B   1     157.078 114.113 105.404  1.00 43.56           C  
ATOM   5297  SD  MET B   1     157.253 112.339 105.195  1.00 60.44           S  
ATOM   5298  CE  MET B   1     158.881 112.102 105.897  1.00 38.97           C  
ATOM   5310  N   ARG B   2     154.037 113.815 102.162  1.00 42.56           N  
ATOM   5311  CA  ARG B   2     152.679 113.720 101.660  1.00 30.57           C  
ATOM   5312  C   ARG B   2     151.893 112.729 102.506  1.00 30.33           C  
ATOM   5313  O   ARG B   2     152.461 111.888 103.201  1.00 39.12           O  
ATOM   5314  CB  ARG B   2     152.673 113.295 100.192  1.00 34.18           C  
ATOM   5315  CG  ARG B   2     153.257 114.332  99.256  1.00 31.86           C  
ATOM   5316  CD  ARG B   2     153.174 113.865  97.810  1.00 45.54           C  
ATOM   5317  NE  ARG B   2     153.795 114.819  96.889  1.00 53.15           N  
ATOM   5318  CZ  ARG B   2     153.973 114.628  95.587  1.00 43.33           C  
ATOM   5319  NH1 ARG B   2     153.603 113.505  94.990  1.00 26.13           N  
ATOM   5320  NH2 ARG B   2     154.532 115.594  94.865  1.00 34.04           N  
ATOM   5334  N   GLY B   3     150.569 112.851 102.456  1.00 28.28           N  
ATOM   5335  CA  GLY B   3     149.724 111.908 103.160  1.00 22.09           C  
ATOM   5336  C   GLY B   3     149.885 110.485 102.679  1.00 26.53           C  
ATOM   5337  O   GLY B   3     149.564 109.550 103.416  1.00 34.52           O  
ATOM   5341  N   VAL B   4     150.363 110.297 101.451  1.00 36.54           N  
ATOM   5342  CA  VAL B   4     150.629 108.955 100.953  1.00 33.41           C  
ATOM   5343  C   VAL B   4     151.935 108.406 101.501  1.00 32.51           C  
ATOM   5344  O   VAL B   4     152.145 107.189 101.481  1.00 41.15           O  
ATOM   5345  CB  VAL B   4     150.651 108.945  99.417  1.00 32.52           C  
ATOM   5346  CG1 VAL B   4     149.310 109.370  98.878  1.00 34.05           C  
ATOM   5347  CG2 VAL B   4     151.743 109.850  98.887  1.00 29.16           C  
ATOM   5357  N   ASP B   5     152.817 109.270 101.989  1.00 33.96           N  
ATOM   5358  CA  ASP B   5     154.078 108.859 102.587  1.00 34.43           C  
ATOM   5359  C   ASP B   5     153.918 108.339 104.006  1.00 35.19           C  
ATOM   5360  O   ASP B   5     154.875 107.794 104.557  1.00 43.03           O  
ATOM   5361  CB  ASP B   5     155.055 110.035 102.584  1.00 39.28           C  
ATOM   5362  CG  ASP B   5     155.560 110.371 101.201  1.00 43.67           C  
ATOM   5363  OD1 ASP B   5     155.479 109.507 100.309  1.00 45.88           O  
ATOM   5364  OD2 ASP B   5     156.028 111.506 100.997  1.00 44.48           O  
ATOM   5369  N   THR B   6     152.742 108.484 104.605  1.00 33.49           N  
ATOM   5370  CA  THR B   6     152.518 108.124 105.993  1.00 33.86           C  
ATOM   5371  C   THR B   6     151.685 106.855 106.096  1.00 33.89           C  
ATOM   5372  O   THR B   6     150.878 106.545 105.217  1.00 42.06           O  
ATOM   5373  CB  THR B   6     151.827 109.272 106.756  1.00 32.57           C  
ATOM   5374  OG1 THR B   6     151.605 108.892 108.117  1.00 38.83           O  
ATOM   5375  CG2 THR B   6     150.515 109.638 106.121  1.00 31.03           C  
ATOM   5383  N   PHE B   7     151.899 106.121 107.180  1.00 27.17           N  
ATOM   5384  CA  PHE B   7     151.088 104.970 107.534  1.00 26.67           C  
ATOM   5385  C   PHE B   7     150.534 105.143 108.937  1.00 27.08           C  
ATOM   5386  O   PHE B   7     151.073 105.896 109.748  1.00 37.39           O  
ATOM   5387  CB  PHE B   7     151.876 103.650 107.456  1.00 33.04           C  
ATOM   5388  CG  PHE B   7     152.979 103.523 108.473  1.00 28.67           C  
ATOM   5389  CD1 PHE B   7     152.709 103.145 109.775  1.00 28.18           C  
ATOM   5390  CD2 PHE B   7     154.292 103.737 108.110  1.00 33.45           C  
ATOM   5391  CE1 PHE B   7     153.720 103.022 110.698  1.00 31.28           C  
ATOM   5392  CE2 PHE B   7     155.303 103.607 109.028  1.00 36.53           C  
ATOM   5393  CZ  PHE B   7     155.017 103.246 110.322  1.00 37.41           C  
ATOM   5403  N   LEU B   8     149.452 104.430 109.214  1.00 29.11           N  
ATOM   5404  CA  LEU B   8     148.833 104.392 110.529  1.00 24.59           C  
ATOM   5405  C   LEU B   8     148.703 102.940 110.954  1.00 28.63           C  
ATOM   5406  O   LEU B   8     148.289 102.093 110.160  1.00 34.64           O  
ATOM   5407  CB  LEU B   8     147.463 105.066 110.508  1.00 27.36           C  
ATOM   5408  CG  LEU B   8     146.651 105.003 111.798  1.00 25.49           C  
ATOM   5409  CD1 LEU B   8     147.330 105.779 112.898  1.00 32.16           C  
ATOM   5410  CD2 LEU B   8     145.262 105.523 111.563  1.00 28.11           C  
ATOM   5422  N   ALA B   9     149.057 102.655 112.201  1.00 29.93           N  
ATOM   5423  CA  ALA B   9     148.990 101.302 112.731  1.00 27.14           C  
ATOM   5424  C   ALA B   9     148.549 101.338 114.181  1.00 22.16           C  
ATOM   5425  O   ALA B   9     149.205 101.962 115.010  1.00 31.36           O  
ATOM   5426  CB  ALA B   9     150.344 100.600 112.619  1.00 28.44           C  
ATOM   5432  N   PHE B  10     147.450 100.668 114.495  1.00 34.90           N  
ATOM   5433  CA  PHE B  10     147.070 100.433 115.876  1.00 31.40           C  
ATOM   5434  C   PHE B  10     147.568  99.062 116.297  1.00 31.97           C  
ATOM   5435  O   PHE B  10     147.522  98.109 115.517  1.00 40.82           O  
ATOM   5436  CB  PHE B  10     145.554 100.504 116.080  1.00 29.39           C  
ATOM   5437  CG  PHE B  10     144.957 101.856 115.822  1.00 31.75           C  
ATOM   5438  CD1 PHE B  10     145.739 102.991 115.795  1.00 34.78           C  
ATOM   5439  CD2 PHE B  10     143.597 101.994 115.664  1.00 31.68           C  
ATOM   5440  CE1 PHE B  10     145.179 104.222 115.573  1.00 34.50           C  
ATOM   5441  CE2 PHE B  10     143.036 103.227 115.447  1.00 29.06           C  
ATOM   5442  CZ  PHE B  10     143.827 104.341 115.404  1.00 31.07           C  
ATOM   5452  N   LYS B  11     148.060  98.959 117.525  1.00 27.97           N  
ATOM   5453  CA  LYS B  11     148.400  97.642 118.050  1.00 34.14           C  
ATOM   5454  C   LYS B  11     147.993  97.553 119.508  1.00 34.34           C  
ATOM   5455  O   LYS B  11     148.291  98.450 120.293  1.00 36.38           O  
ATOM   5456  CB  LYS B  11     149.881  97.331 117.897  1.00 35.80           C  
ATOM   5457  CG  LYS B  11     150.099  95.845 117.785  1.00 37.56           C  
ATOM   5458  CD  LYS B  11     151.507  95.423 118.050  1.00 40.87           C  
ATOM   5459  CE  LYS B  11     151.530  93.995 118.544  1.00 39.25           C  
ATOM   5460  NZ  LYS B  11     151.370  93.045 117.412  1.00 35.49           N  
ATOM   5474  N   GLU B  12     147.347  96.455 119.869  1.00 36.20           N  
ATOM   5475  CA  GLU B  12     146.853  96.289 121.225  1.00 34.20           C  
ATOM   5476  C   GLU B  12     148.003  95.957 122.159  1.00 40.29           C  
ATOM   5477  O   GLU B  12     148.880  95.155 121.832  1.00 44.77           O  
ATOM   5478  CB  GLU B  12     145.788  95.194 121.282  1.00 36.37           C  
ATOM   5479  CG  GLU B  12     144.658  95.322 120.258  1.00 42.10           C  
ATOM   5480  CD  GLU B  12     145.086  95.033 118.831  1.00 48.48           C  
ATOM   5481  OE1 GLU B  12     144.508  95.636 117.904  1.00 43.42           O  
ATOM   5482  OE2 GLU B  12     146.008  94.216 118.633  1.00 48.94           O  
ATOM   5489  N   GLN B  13     148.004  96.589 123.325  1.00 43.28           N  
ATOM   5490  CA  GLN B  13     149.072  96.425 124.295  1.00 40.29           C  
ATOM   5491  C   GLN B  13     148.518  95.801 125.569  1.00 41.42           C  
ATOM   5492  O   GLN B  13     147.368  96.040 125.948  1.00 37.82           O  
ATOM   5493  CB  GLN B  13     149.749  97.765 124.594  1.00 36.38           C  
ATOM   5494  CG  GLN B  13     148.864  98.799 125.228  1.00 35.48           C  
ATOM   5495  CD  GLN B  13     149.516 100.156 125.263  1.00 31.13           C  
ATOM   5496  OE1 GLN B  13     150.350 100.470 124.426  1.00 35.36           O  
ATOM   5497  NE2 GLN B  13     149.151 100.964 126.237  1.00 32.79           N  
ATOM   5506  N   ALA B  14     149.351  94.989 126.221  1.00 51.06           N  
ATOM   5507  CA  ALA B  14     148.898  94.227 127.379  1.00 50.95           C  
ATOM   5508  C   ALA B  14     148.453  95.140 128.515  1.00 51.45           C  
ATOM   5509  O   ALA B  14     147.347  94.989 129.043  1.00 47.04           O  
ATOM   5510  CB  ALA B  14     150.009  93.294 127.851  1.00 47.68           C  
ATOM   5516  N   ASP B  15     149.301  96.085 128.907  1.00 49.49           N  
ATOM   5517  CA  ASP B  15     149.020  97.001 129.999  1.00 44.15           C  
ATOM   5518  C   ASP B  15     148.945  98.413 129.439  1.00 45.96           C  
ATOM   5519  O   ASP B  15     149.529  98.710 128.398  1.00 48.99           O  
ATOM   5520  CB  ASP B  15     150.101  96.880 131.093  1.00 47.69           C  
ATOM   5521  CG  ASP B  15     150.212  98.117 131.961  1.00 56.53           C  
ATOM   5522  OD2 ASP B  15     151.241  98.816 131.861  1.00 51.21           O  
ATOM   5523  OD1 ASP B  15     149.281  98.387 132.750  1.00 53.31           O  
ATOM   5528  N   LEU B  16     148.208  99.283 130.130  1.00 35.92           N  
ATOM   5529  CA  LEU B  16     148.020 100.640 129.629  1.00 38.63           C  
ATOM   5530  C   LEU B  16     149.332 101.408 129.562  1.00 41.24           C  
ATOM   5531  O   LEU B  16     149.463 102.339 128.761  1.00 40.26           O  
ATOM   5532  CB  LEU B  16     147.025 101.390 130.511  1.00 39.58           C  
ATOM   5533  CG  LEU B  16     146.670 102.817 130.090  1.00 36.62           C  
ATOM   5534  CD1 LEU B  16     145.846 102.815 128.817  1.00 35.07           C  
ATOM   5535  CD2 LEU B  16     145.933 103.528 131.200  1.00 34.65           C  
ATOM   5547  N   LYS B  17     150.313 101.037 130.382  1.00 42.41           N  
ATOM   5548  CA  LYS B  17     151.526 101.834 130.507  1.00 45.77           C  
ATOM   5549  C   LYS B  17     152.681 101.294 129.675  1.00 46.21           C  
ATOM   5550  O   LYS B  17     153.734 101.938 129.620  1.00 45.92           O  
ATOM   5551  CB  LYS B  17     151.949 101.898 131.978  1.00 44.69           C  
ATOM   5552  CG  LYS B  17     151.290 102.983 132.854  1.00 46.28           C  
ATOM   5553  CD  LYS B  17     151.157 104.369 132.212  1.00 46.20           C  
ATOM   5554  CE  LYS B  17     150.164 105.233 132.975  1.00 48.31           C  
ATOM   5555  NZ  LYS B  17     150.599 106.658 133.041  1.00 44.51           N  
ATOM   5569  N   THR B  18     152.517 100.141 129.024  1.00 44.32           N  
ATOM   5570  CA  THR B  18     153.599  99.550 128.249  1.00 48.19           C  
ATOM   5571  C   THR B  18     153.301  99.694 126.761  1.00 44.41           C  
ATOM   5572  O   THR B  18     152.486  98.933 126.219  1.00 44.41           O  
ATOM   5573  CB  THR B  18     153.799  98.079 128.624  1.00 48.00           C  
ATOM   5574  OG1 THR B  18     154.933  97.558 127.920  1.00 46.20           O  
ATOM   5575  CG2 THR B  18     152.578  97.245 128.284  1.00 48.18           C  
ATOM   5583  N   PRO B  19     153.918 100.639 126.055  1.00 37.93           N  
ATOM   5584  CA  PRO B  19     153.618 100.802 124.625  1.00 37.17           C  
ATOM   5585  C   PRO B  19     154.060  99.587 123.826  1.00 38.32           C  
ATOM   5586  O   PRO B  19     155.022  98.906 124.180  1.00 43.77           O  
ATOM   5587  CB  PRO B  19     154.409 102.054 124.235  1.00 40.13           C  
ATOM   5588  CG  PRO B  19     155.398 102.247 125.304  1.00 40.16           C  
ATOM   5589  CD  PRO B  19     154.826 101.683 126.551  1.00 38.60           C  
ATOM   5591  N   ALA B  20     153.343  99.318 122.742  1.00 37.16           N  
ATOM   5592  CA  ALA B  20     153.740  98.259 121.829  1.00 30.90           C  
ATOM   5593  C   ALA B  20     155.019  98.650 121.107  1.00 36.21           C  
ATOM   5594  O   ALA B  20     155.255  99.826 120.829  1.00 42.53           O  
ATOM   5595  CB  ALA B  20     152.622  97.988 120.825  1.00 37.38           C  
ATOM   5601  N   THR B  21     155.853  97.658 120.818  1.00 40.06           N  
ATOM   5602  CA  THR B  21     157.104  97.927 120.131  1.00 39.37           C  
ATOM   5603  C   THR B  21     156.865  98.086 118.638  1.00 40.53           C  
ATOM   5604  O   THR B  21     155.911  97.550 118.071  1.00 41.67           O  
ATOM   5605  CB  THR B  21     158.111  96.807 120.382  1.00 41.03           C  
ATOM   5606  OG1 THR B  21     157.599  95.574 119.872  1.00 40.60           O  
ATOM   5607  CG2 THR B  21     158.380  96.666 121.861  1.00 40.34           C  
ATOM   5615  N   LEU B  22     157.750  98.848 118.000  1.00 41.59           N  
ATOM   5616  CA  LEU B  22     157.606  99.116 116.578  1.00 40.00           C  
ATOM   5617  C   LEU B  22     158.042  97.916 115.749  1.00 42.97           C  
ATOM   5618  O   LEU B  22     157.916  97.928 114.521  1.00 43.83           O  
ATOM   5619  CB  LEU B  22     158.416 100.364 116.233  1.00 40.37           C  
ATOM   5620  CG  LEU B  22     158.316 100.994 114.853  1.00 43.66           C  
ATOM   5621  CD1 LEU B  22     156.921 101.525 114.615  1.00 37.54           C  
ATOM   5622  CD2 LEU B  22     159.328 102.106 114.746  1.00 42.99           C  
ATOM   5634  N   ALA B  23     158.552  96.871 116.406  1.00 49.84           N  
ATOM   5635  CA  ALA B  23     158.973  95.668 115.699  1.00 42.56           C  
ATOM   5636  C   ALA B  23     157.882  94.610 115.701  1.00 48.19           C  
ATOM   5637  O   ALA B  23     157.953  93.643 114.934  1.00 49.34           O  
ATOM   5638  CB  ALA B  23     160.241  95.107 116.335  1.00 42.54           C  
ATOM   5644  N   SER B  24     156.875  94.768 116.556  1.00 44.74           N  
ATOM   5645  CA  SER B  24     155.763  93.832 116.625  1.00 41.20           C  
ATOM   5646  C   SER B  24     154.691  94.103 115.580  1.00 42.26           C  
ATOM   5647  O   SER B  24     153.779  93.285 115.432  1.00 46.39           O  
ATOM   5648  CB  SER B  24     155.139  93.880 118.018  1.00 41.51           C  
ATOM   5649  OG  SER B  24     154.582  95.153 118.278  1.00 47.09           O  
ATOM   5655  N   LEU B  25     154.771  95.217 114.859  1.00 39.79           N  
ATOM   5656  CA  LEU B  25     153.772  95.519 113.845  1.00 39.35           C  
ATOM   5657  C   LEU B  25     153.831  94.497 112.720  1.00 43.12           C  
ATOM   5658  O   LEU B  25     154.902  94.183 112.199  1.00 42.48           O  
ATOM   5659  CB  LEU B  25     153.993  96.922 113.286  1.00 41.17           C  
ATOM   5660  CG  LEU B  25     153.838  98.068 114.281  1.00 37.82           C  
ATOM   5661  CD1 LEU B  25     154.126  99.387 113.604  1.00 38.65           C  
ATOM   5662  CD2 LEU B  25     152.450  98.060 114.882  1.00 40.24           C  
ATOM   5674  N   ALA B  26     152.663  93.982 112.339  1.00 45.03           N  
ATOM   5675  CA  ALA B  26     152.555  92.971 111.301  1.00 42.21           C  
ATOM   5676  C   ALA B  26     151.251  93.183 110.543  1.00 44.72           C  
ATOM   5677  O   ALA B  26     150.528  94.154 110.771  1.00 45.65           O  
ATOM   5678  CB  ALA B  26     152.626  91.562 111.896  1.00 42.91           C  
ATOM   5684  N   ALA B  27     150.953  92.258 109.635  1.00 50.08           N  
ATOM   5685  CA  ALA B  27     149.744  92.353 108.829  1.00 46.81           C  
ATOM   5686  C   ALA B  27     148.511  92.419 109.714  1.00 49.60           C  
ATOM   5687  O   ALA B  27     148.383  91.671 110.685  1.00 45.96           O  
ATOM   5688  CB  ALA B  27     149.651  91.157 107.883  1.00 43.08           C  
ATOM   5694  N   GLY B  28     147.599  93.322 109.367  1.00 44.67           N  
ATOM   5695  CA  GLY B  28     146.419  93.564 110.162  1.00 40.44           C  
ATOM   5696  C   GLY B  28     146.530  94.743 111.093  1.00 43.78           C  
ATOM   5697  O   GLY B  28     145.497  95.264 111.529  1.00 47.47           O  
ATOM   5701  N   ASP B  29     147.743  95.185 111.408  1.00 44.39           N  
ATOM   5702  CA  ASP B  29     147.943  96.349 112.259  1.00 36.37           C  
ATOM   5703  C   ASP B  29     147.832  97.649 111.480  1.00 34.80           C  
ATOM   5704  O   ASP B  29     147.376  98.655 112.024  1.00 36.31           O  
ATOM   5705  CB  ASP B  29     149.308  96.267 112.941  1.00 36.35           C  
ATOM   5706  CG  ASP B  29     149.384  95.145 113.949  1.00 46.68           C  
ATOM   5707  OD1 ASP B  29     148.322  94.629 114.345  1.00 51.16           O  
ATOM   5708  OD2 ASP B  29     150.503  94.772 114.346  1.00 45.64           O  
ATOM   5713  N   PHE B  30     148.224  97.638 110.212  1.00 34.93           N  
ATOM   5714  CA  PHE B  30     148.220  98.851 109.410  1.00 37.46           C  
ATOM   5715  C   PHE B  30     146.851  99.070 108.790  1.00 32.89           C  
ATOM   5716  O   PHE B  30     146.283  98.163 108.177  1.00 35.94           O  
ATOM   5717  CB  PHE B  30     149.287  98.760 108.325  1.00 41.93           C  
ATOM   5718  CG  PHE B  30     150.672  98.607 108.861  1.00 37.56           C  
ATOM   5719  CD1 PHE B  30     151.428  99.716 109.177  1.00 35.16           C  
ATOM   5720  CD2 PHE B  30     151.213  97.354 109.069  1.00 37.61           C  
ATOM   5721  CE1 PHE B  30     152.699  99.579 109.676  1.00 39.52           C  
ATOM   5722  CE2 PHE B  30     152.483  97.214 109.570  1.00 37.74           C  
ATOM   5723  CZ  PHE B  30     153.227  98.327 109.872  1.00 39.50           C  
ATOM   5733  N   LEU B  31     146.327 100.280 108.943  1.00 32.04           N  
ATOM   5734  CA  LEU B  31     144.998 100.638 108.479  1.00 31.21           C  
ATOM   5735  C   LEU B  31     145.083 101.810 107.518  1.00 28.66           C  
ATOM   5736  O   LEU B  31     145.862 102.740 107.731  1.00 38.96           O  
ATOM   5737  CB  LEU B  31     144.093 101.009 109.651  1.00 33.40           C  
ATOM   5738  CG  LEU B  31     143.780  99.899 110.651  1.00 38.14           C  
ATOM   5739  CD1 LEU B  31     143.022 100.464 111.828  1.00 37.36           C  
ATOM   5740  CD2 LEU B  31     142.990  98.792 109.990  1.00 32.59           C  
ATOM   5752  N   ALA B  32     144.281 101.760 106.461  1.00 28.39           N  
ATOM   5753  CA  ALA B  32     144.126 102.905 105.578  1.00 28.37           C  
ATOM   5754  C   ALA B  32     143.085 103.845 106.164  1.00 33.23           C  
ATOM   5755  O   ALA B  32     141.949 103.444 106.427  1.00 34.77           O  
ATOM   5756  CB  ALA B  32     143.717 102.463 104.178  1.00 25.62           C  
ATOM   5762  N   PHE B  33     143.477 105.095 106.370  1.00 23.57           N  
ATOM   5763  CA  PHE B  33     142.647 106.080 107.038  1.00 23.24           C  
ATOM   5764  C   PHE B  33     142.352 107.219 106.076  1.00 19.75           C  
ATOM   5765  O   PHE B  33     143.008 107.374 105.048  1.00 18.79           O  
ATOM   5766  CB  PHE B  33     143.334 106.607 108.303  1.00 26.65           C  
ATOM   5767  CG  PHE B  33     144.693 107.189 108.051  1.00 28.25           C  
ATOM   5768  CD2 PHE B  33     144.867 108.550 107.938  1.00 26.57           C  
ATOM   5769  CD1 PHE B  33     145.792 106.368 107.908  1.00 30.96           C  
ATOM   5770  CE2 PHE B  33     146.103 109.078 107.699  1.00 22.08           C  
ATOM   5771  CE1 PHE B  33     147.030 106.896 107.665  1.00 28.72           C  
ATOM   5772  CZ  PHE B  33     147.187 108.250 107.563  1.00 23.94           C  
ATOM   5782  N   ASN B  34     141.335 108.004 106.416  1.00 26.69           N  
ATOM   5783  CA  ASN B  34     141.002 109.193 105.648  1.00 19.01           C  
ATOM   5784  C   ASN B  34     141.784 110.399 106.144  1.00 24.78           C  
ATOM   5785  O   ASN B  34     142.215 111.236 105.349  1.00 26.51           O  
ATOM   5786  CB  ASN B  34     139.504 109.484 105.731  1.00 19.63           C  
ATOM   5787  CG  ASN B  34     138.665 108.387 105.144  1.00 22.55           C  
ATOM   5788  OD1 ASN B  34     139.164 107.511 104.453  1.00 30.81           O  
ATOM   5789  ND2 ASN B  34     137.370 108.445 105.391  1.00 25.26           N  
ATOM   5796  N   SER B  35     141.977 110.493 107.454  1.00 27.19           N  
ATOM   5797  CA  SER B  35     142.695 111.607 108.047  1.00 24.00           C  
ATOM   5798  C   SER B  35     142.955 111.289 109.508  1.00 25.89           C  
ATOM   5799  O   SER B  35     142.152 110.634 110.170  1.00 33.77           O  
ATOM   5800  CB  SER B  35     141.912 112.911 107.905  1.00 30.57           C  
ATOM   5801  OG  SER B  35     140.682 112.847 108.598  1.00 34.67           O  
ATOM   5807  N   GLU B  36     144.099 111.756 109.996  1.00 30.89           N  
ATOM   5808  CA  GLU B  36     144.466 111.607 111.395  1.00 25.15           C  
ATOM   5809  C   GLU B  36     144.712 112.988 111.977  1.00 29.30           C  
ATOM   5810  O   GLU B  36     145.190 113.888 111.286  1.00 31.27           O  
ATOM   5811  CB  GLU B  36     145.713 110.734 111.569  1.00 25.09           C  
ATOM   5812  CG  GLU B  36     147.014 111.425 111.153  1.00 36.56           C  
ATOM   5813  CD  GLU B  36     147.789 112.030 112.319  1.00 40.88           C  
ATOM   5814  OE1 GLU B  36     147.683 111.512 113.448  1.00 47.21           O  
ATOM   5815  OE2 GLU B  36     148.503 113.031 112.108  1.00 28.25           O  
ATOM   5822  N   SER B  37     144.369 113.153 113.252  1.00 29.54           N  
ATOM   5823  CA  SER B  37     144.734 114.370 113.963  1.00 21.03           C  
ATOM   5824  C   SER B  37     145.222 114.059 115.371  1.00 24.31           C  
ATOM   5825  O   SER B  37     144.929 114.819 116.298  1.00 34.78           O  
ATOM   5826  CB  SER B  37     143.569 115.355 114.023  1.00 23.57           C  
ATOM   5827  OG  SER B  37     142.518 114.875 114.832  1.00 29.85           O  
ATOM   5833  N   LEU B  38     145.949 112.963 115.549  1.00 23.00           N  
ATOM   5834  CA  LEU B  38     146.554 112.636 116.831  1.00 27.69           C  
ATOM   5835  C   LEU B  38     147.670 113.610 117.154  1.00 29.51           C  
ATOM   5836  O   LEU B  38     148.530 113.882 116.314  1.00 35.68           O  
ATOM   5839  CB  LEU B  38     147.086 111.201 116.828  1.00 30.00           C  
ATOM   5840  CG  LEU B  38     146.040 110.091 116.694  1.00 30.00           C  
ATOM   5841  CD1 LEU B  38     146.713 108.734 116.557  1.00 30.00           C  
ATOM   5842  CD2 LEU B  38     145.087 110.104 117.879  1.00 30.00           C  
ATOM   5843  N   SER B  39     147.669 114.129 118.377  1.00 27.88           N  
ATOM   5844  CA  SER B  39     148.709 115.054 118.790  1.00 30.50           C  
ATOM   5845  C   SER B  39     148.830 115.037 120.302  1.00 30.15           C  
ATOM   5846  O   SER B  39     147.927 114.594 121.010  1.00 34.60           O  
ATOM   5847  CB  SER B  39     148.420 116.475 118.296  1.00 38.24           C  
ATOM   5848  OG  SER B  39     147.231 116.981 118.869  1.00 39.31           O  
ATOM   5854  N   GLY B  40     149.965 115.528 120.785  1.00 34.88           N  
ATOM   5855  CA  GLY B  40     150.223 115.663 122.205  1.00 34.06           C  
ATOM   5856  C   GLY B  40     150.411 117.119 122.578  1.00 32.77           C  
ATOM   5857  O   GLY B  40     150.943 117.906 121.797  1.00 40.13           O  
ATOM   5861  N   ARG B  41     149.970 117.473 123.781  1.00 34.71           N  
ATOM   5862  CA  ARG B  41     150.063 118.840 124.294  1.00 30.68           C  
ATOM   5863  C   ARG B  41     150.727 118.782 125.664  1.00 26.40           C  
ATOM   5864  O   ARG B  41     150.269 118.058 126.548  1.00 30.82           O  
ATOM   5865  CB  ARG B  41     148.690 119.496 124.391  1.00 31.07           C  
ATOM   5866  CG  ARG B  41     147.897 119.478 123.100  1.00 38.65           C  
ATOM   5867  CD  ARG B  41     146.438 119.114 123.336  1.00 44.47           C  
ATOM   5868  NE  ARG B  41     145.853 118.437 122.184  1.00 46.51           N  
ATOM   5869  CZ  ARG B  41     145.850 117.123 122.004  1.00 42.55           C  
ATOM   5870  NH1 ARG B  41     146.397 116.303 122.883  1.00 37.40           N  
ATOM   5871  NH2 ARG B  41     145.281 116.619 120.914  1.00 39.42           N  
ATOM   5885  N   GLN B  42     151.794 119.548 125.840  1.00 31.75           N  
ATOM   5886  CA  GLN B  42     152.421 119.691 127.145  1.00 24.63           C  
ATOM   5887  C   GLN B  42     151.910 120.968 127.792  1.00 27.43           C  
ATOM   5888  O   GLN B  42     151.682 121.969 127.109  1.00 32.06           O  
ATOM   5889  CB  GLN B  42     153.939 119.738 127.001  1.00 32.29           C  
ATOM   5890  CG  GLN B  42     154.687 118.626 127.714  1.00 33.38           C  
ATOM   5891  CD  GLN B  42     154.879 118.897 129.176  1.00 26.72           C  
ATOM   5892  OE1 GLN B  42     154.361 119.871 129.699  1.00 31.39           O  
ATOM   5893  NE2 GLN B  42     155.626 118.038 129.848  1.00 22.88           N  
ATOM   5902  N   GLN B  43     151.715 120.932 129.103  1.00 25.36           N  
ATOM   5903  CA  GLN B  43     151.255 122.104 129.823  1.00 23.10           C  
ATOM   5904  C   GLN B  43     152.451 122.871 130.379  1.00 24.85           C  
ATOM   5905  O   GLN B  43     153.446 122.289 130.815  1.00 29.49           O  
ATOM   5906  CB  GLN B  43     150.294 121.686 130.929  1.00 22.56           C  
ATOM   5907  CG  GLN B  43     149.468 122.809 131.486  1.00 22.14           C  
ATOM   5908  CD  GLN B  43     148.010 122.440 131.610  1.00 29.76           C  
ATOM   5909  OE1 GLN B  43     147.494 121.645 130.830  1.00 32.52           O  
ATOM   5910  NE2 GLN B  43     147.333 123.019 132.593  1.00 33.95           N  
ATOM   5919  N   VAL B  44     152.369 124.195 130.352  1.00 24.65           N  
ATOM   5920  CA  VAL B  44     153.445 125.051 130.832  1.00 30.98           C  
ATOM   5921  C   VAL B  44     152.999 125.711 132.127  1.00 27.13           C  
ATOM   5922  O   VAL B  44     151.931 126.326 132.190  1.00 30.40           O  
ATOM   5923  CB  VAL B  44     153.853 126.107 129.785  1.00 31.16           C  
ATOM   5924  CG1 VAL B  44     154.814 127.091 130.387  1.00 26.33           C  
ATOM   5925  CG2 VAL B  44     154.487 125.440 128.585  1.00 28.78           C  
ATOM   5935  N   ILE B  45     153.823 125.574 133.160  1.00 27.56           N  
ATOM   5936  CA  ILE B  45     153.567 126.134 134.480  1.00 28.84           C  
ATOM   5937  C   ILE B  45     154.394 127.403 134.617  1.00 29.21           C  
ATOM   5938  O   ILE B  45     155.586 127.411 134.295  1.00 26.48           O  
ATOM   5939  CB  ILE B  45     153.922 125.133 135.593  1.00 33.05           C  
ATOM   5940  CG1 ILE B  45     153.074 123.871 135.472  1.00 27.79           C  
ATOM   5941  CG2 ILE B  45     153.734 125.758 136.962  1.00 30.39           C  
ATOM   5942  CD1 ILE B  45     153.630 122.712 136.247  1.00 29.94           C  
ATOM   5954  N   GLN B  46     153.768 128.469 135.098  1.00 38.98           N  
ATOM   5955  CA  GLN B  46     154.440 129.737 135.337  1.00 41.84           C  
ATOM   5956  C   GLN B  46     154.472 130.017 136.831  1.00 42.96           C  
ATOM   5957  O   GLN B  46     153.429 130.005 137.490  1.00 42.79           O  
ATOM   5958  CB  GLN B  46     153.734 130.876 134.604  1.00 40.01           C  
ATOM   5959  CG  GLN B  46     154.459 132.203 134.689  1.00 44.04           C  
ATOM   5960  CD  GLN B  46     153.822 133.257 133.817  1.00 52.75           C  
ATOM   5961  OE1 GLN B  46     152.884 132.975 133.069  1.00 51.09           O  
ATOM   5962  NE2 GLN B  46     154.326 134.483 133.904  1.00 47.34           N  
ATOM   5971  N   SER B  47     155.667 130.263 137.358  1.00 37.73           N  
ATOM   5972  CA  SER B  47     155.812 130.595 138.769  1.00 35.96           C  
ATOM   5973  C   SER B  47     154.980 131.823 139.106  1.00 40.03           C  
ATOM   5974  O   SER B  47     154.888 132.761 138.311  1.00 37.55           O  
ATOM   5975  CB  SER B  47     157.284 130.843 139.095  1.00 36.60           C  
ATOM   5976  OG  SER B  47     157.461 131.187 140.454  1.00 34.81           O  
ATOM   5982  N   ARG B  48     154.365 131.814 140.286  1.00 40.61           N  
ATOM   5983  CA  ARG B  48     153.536 132.926 140.728  1.00 35.26           C  
ATOM   5984  C   ARG B  48     154.300 133.949 141.553  1.00 31.93           C  
ATOM   5985  O   ARG B  48     153.714 134.957 141.953  1.00 38.32           O  
ATOM   5986  CB  ARG B  48     152.339 132.406 141.527  1.00 34.78           C  
ATOM   5987  CG  ARG B  48     151.332 131.675 140.667  1.00 38.04           C  
ATOM   5988  CD  ARG B  48     150.147 131.129 141.448  1.00 38.37           C  
ATOM   5989  NE  ARG B  48     150.482 130.671 142.792  1.00 41.27           N  
ATOM   5990  CZ  ARG B  48     150.268 131.364 143.903  1.00 47.79           C  
ATOM   5991  NH1 ARG B  48     149.776 132.593 143.873  1.00 39.92           N  
ATOM   5992  NH2 ARG B  48     150.551 130.808 145.078  1.00 44.51           N  
ATOM   6006  N   ALA B  49     155.583 133.728 141.809  1.00 26.35           N  
ATOM   6007  CA  ALA B  49     156.382 134.718 142.515  1.00 25.10           C  
ATOM   6008  C   ALA B  49     156.406 136.012 141.722  1.00 29.47           C  
ATOM   6009  O   ALA B  49     156.799 136.023 140.554  1.00 41.02           O  
ATOM   6010  CB  ALA B  49     157.799 134.193 142.727  1.00 20.96           C  
ATOM   6016  N   ILE B  50     155.978 137.106 142.348  1.00 30.65           N  
ATOM   6017  CA  ILE B  50     155.865 138.366 141.627  1.00 37.20           C  
ATOM   6018  C   ILE B  50     157.255 138.937 141.392  1.00 33.02           C  
ATOM   6019  O   ILE B  50     158.044 139.108 142.329  1.00 30.93           O  
ATOM   6020  CB  ILE B  50     154.955 139.351 142.382  1.00 29.16           C  
ATOM   6021  CG1 ILE B  50     155.516 139.699 143.753  1.00 32.12           C  
ATOM   6022  CG2 ILE B  50     153.574 138.754 142.550  1.00 33.50           C  
ATOM   6023  CD1 ILE B  50     154.468 140.228 144.712  1.00 27.76           C  
ATOM   6035  N   ARG B  51     157.566 139.216 140.128  1.00 37.50           N  
ATOM   6036  CA  ARG B  51     158.875 139.700 139.723  1.00 30.64           C  
ATOM   6037  C   ARG B  51     158.699 140.741 138.629  1.00 29.59           C  
ATOM   6038  O   ARG B  51     157.820 140.618 137.776  1.00 35.93           O  
ATOM   6039  CB  ARG B  51     159.755 138.556 139.221  1.00 31.78           C  
ATOM   6040  CG  ARG B  51     160.615 137.936 140.292  1.00 36.80           C  
ATOM   6041  CD  ARG B  51     161.573 136.926 139.718  1.00 31.51           C  
ATOM   6042  NE  ARG B  51     161.636 135.709 140.513  1.00 31.33           N  
ATOM   6043  CZ  ARG B  51     160.730 134.745 140.486  1.00 33.64           C  
ATOM   6044  NH1 ARG B  51     159.648 134.832 139.729  1.00 34.07           N  
ATOM   6045  NH2 ARG B  51     160.915 133.663 141.234  1.00 31.34           N  
ATOM   6059  N   ARG B  52     159.544 141.767 138.660  1.00 33.94           N  
ATOM   6060  CA  ARG B  52     159.514 142.799 137.633  1.00 32.67           C  
ATOM   6061  C   ARG B  52     160.209 142.273 136.387  1.00 35.50           C  
ATOM   6062  O   ARG B  52     161.409 141.985 136.410  1.00 38.71           O  
ATOM   6063  CB  ARG B  52     160.190 144.079 138.115  1.00 35.24           C  
ATOM   6064  CG  ARG B  52     159.961 145.254 137.180  1.00 39.61           C  
ATOM   6065  CD  ARG B  52     160.871 146.430 137.485  1.00 41.45           C  
ATOM   6066  NE  ARG B  52     160.708 146.952 138.835  1.00 42.91           N  
ATOM   6067  CZ  ARG B  52     159.749 147.787 139.208  1.00 42.60           C  
ATOM   6068  NH1 ARG B  52     158.823 148.201 138.361  1.00 36.74           N  
ATOM   6069  NH2 ARG B  52     159.723 148.222 140.464  1.00 42.91           N  
ATOM   6083  N   MET B  53     159.455 142.145 135.298  1.00 38.31           N  
ATOM   6084  CA  MET B  53     159.990 141.620 134.057  1.00 33.85           C  
ATOM   6085  C   MET B  53     159.046 142.009 132.937  1.00 31.99           C  
ATOM   6086  O   MET B  53     157.829 141.862 133.102  1.00 29.94           O  
ATOM   6087  CB  MET B  53     160.148 140.101 134.125  1.00 34.22           C  
ATOM   6088  CG  MET B  53     158.838 139.357 133.989  1.00 34.89           C  
ATOM   6089  SD  MET B  53     158.811 137.763 134.812  1.00 51.66           S  
ATOM   6090  CE  MET B  53     157.210 137.177 134.269  1.00 36.96           C  
ATOM   6100  N   PRO B  54     159.546 142.509 131.806  1.00 32.77           N  
ATOM   6101  CA  PRO B  54     158.625 142.891 130.730  1.00 31.58           C  
ATOM   6102  C   PRO B  54     157.937 141.706 130.083  1.00 32.02           C  
ATOM   6103  O   PRO B  54     156.829 141.863 129.561  1.00 32.09           O  
ATOM   6104  CB  PRO B  54     159.535 143.632 129.744  1.00 30.96           C  
ATOM   6105  CG  PRO B  54     160.865 143.051 129.969  1.00 29.57           C  
ATOM   6106  CD  PRO B  54     160.948 142.748 131.430  1.00 30.14           C  
ATOM   6114  N   MET B  55     158.548 140.523 130.117  1.00 37.81           N  
ATOM   6115  CA  MET B  55     158.033 139.352 129.430  1.00 29.65           C  
ATOM   6116  C   MET B  55     158.252 138.118 130.289  1.00 34.07           C  
ATOM   6117  O   MET B  55     159.095 138.097 131.185  1.00 39.62           O  
ATOM   6118  CB  MET B  55     158.722 139.150 128.080  1.00 30.70           C  
ATOM   6119  CG  MET B  55     158.346 140.136 127.012  1.00 29.90           C  
ATOM   6120  SD  MET B  55     159.346 139.892 125.542  1.00 45.78           S  
ATOM   6121  CE  MET B  55     158.749 138.306 124.993  1.00 23.04           C  
ATOM   6131  N   ARG B  56     157.594 137.012 129.954  1.00 35.79           N  
ATOM   6132  CA  ARG B  56     157.835 135.758 130.686  1.00 27.64           C  
ATOM   6133  C   ARG B  56     159.331 135.409 130.821  1.00 28.84           C  
ATOM   6134  O   ARG B  56     160.169 135.870 130.074  1.00 30.97           O  
ATOM   6135  CB  ARG B  56     157.091 134.599 130.024  1.00 30.82           C  
ATOM   6136  CG  ARG B  56     155.580 134.704 130.116  1.00 43.49           C  
ATOM   6137  CD  ARG B  56     154.909 133.498 129.482  1.00 47.09           C  
ATOM   6138  NE  ARG B  56     153.455 133.615 129.499  1.00 40.82           N  
ATOM   6139  CZ  ARG B  56     152.633 132.755 128.908  1.00 30.08           C  
ATOM   6140  NH1 ARG B  56     153.123 131.715 128.248  1.00 15.17           N  
ATOM   6141  NH2 ARG B  56     151.322 132.936 128.973  1.00 31.19           N  
ATOM   6155  N   GLN B  57     159.688 134.592 131.791  1.00 32.13           N  
ATOM   6156  CA  GLN B  57     161.091 134.279 131.972  1.00 28.76           C  
ATOM   6157  C   GLN B  57     161.364 132.814 131.939  1.00 33.22           C  
ATOM   6158  O   GLN B  57     160.623 132.033 132.530  1.00 37.07           O  
ATOM   6159  CB  GLN B  57     161.426 134.862 133.322  1.00 32.62           C  
ATOM   6160  CG  GLN B  57     161.622 136.373 133.358  1.00 36.61           C  
ATOM   6161  CD  GLN B  57     162.860 136.838 132.611  1.00 37.23           C  
ATOM   6162  OE1 GLN B  57     163.982 136.638 133.076  1.00 35.24           O  
ATOM   6163  NE2 GLN B  57     162.666 137.467 131.452  1.00 37.24           N  
ATOM   6172  N   ILE B  58     162.441 132.429 131.267  1.00 36.34           N  
ATOM   6173  CA  ILE B  58     162.695 130.998 131.133  1.00 30.80           C  
ATOM   6174  C   ILE B  58     163.018 130.359 132.474  1.00 33.89           C  
ATOM   6175  O   ILE B  58     162.674 129.197 132.711  1.00 36.15           O  
ATOM   6176  CB  ILE B  58     163.833 130.772 130.123  1.00 27.72           C  
ATOM   6177  CG1 ILE B  58     163.372 131.140 128.717  1.00 29.09           C  
ATOM   6178  CG2 ILE B  58     164.323 129.343 130.184  1.00 34.26           C  
ATOM   6179  CD1 ILE B  58     164.495 131.277 127.740  1.00 30.57           C  
ATOM   6191  N   ALA B  59     163.693 131.084 133.365  1.00 28.42           N  
ATOM   6192  CA  ALA B  59     164.123 130.487 134.624  1.00 23.95           C  
ATOM   6193  C   ALA B  59     162.942 130.222 135.544  1.00 28.36           C  
ATOM   6194  O   ALA B  59     163.031 129.390 136.452  1.00 31.66           O  
ATOM   6195  CB  ALA B  59     165.139 131.394 135.309  1.00 28.84           C  
ATOM   6201  N   TYR B  60     161.831 130.915 135.324  1.00 33.48           N  
ATOM   6202  CA  TYR B  60     160.669 130.816 136.192  1.00 26.93           C  
ATOM   6203  C   TYR B  60     159.500 130.112 135.533  1.00 29.45           C  
ATOM   6204  O   TYR B  60     158.362 130.271 135.983  1.00 35.03           O  
ATOM   6205  CB  TYR B  60     160.251 132.216 136.637  1.00 26.09           C  
ATOM   6206  CG  TYR B  60     161.428 133.057 137.049  1.00 28.90           C  
ATOM   6207  CD1 TYR B  60     162.370 132.565 137.936  1.00 27.27           C  
ATOM   6208  CD2 TYR B  60     161.624 134.320 136.526  1.00 31.24           C  
ATOM   6209  CE1 TYR B  60     163.453 133.314 138.308  1.00 27.20           C  
ATOM   6210  CE2 TYR B  60     162.706 135.078 136.894  1.00 32.98           C  
ATOM   6211  CZ  TYR B  60     163.619 134.569 137.785  1.00 32.10           C  
ATOM   6212  OH  TYR B  60     164.704 135.321 138.161  1.00 33.30           O  
ATOM   6222  N   THR B  61     159.755 129.348 134.480  1.00 34.44           N  
ATOM   6223  CA  THR B  61     158.734 128.547 133.836  1.00 32.04           C  
ATOM   6224  C   THR B  61     159.075 127.069 133.962  1.00 31.60           C  
ATOM   6225  O   THR B  61     160.227 126.654 133.825  1.00 30.83           O  
ATOM   6226  CB  THR B  61     158.595 128.928 132.362  1.00 33.88           C  
ATOM   6227  OG1 THR B  61     158.393 130.340 132.241  1.00 39.36           O  
ATOM   6228  CG2 THR B  61     157.428 128.211 131.733  1.00 34.12           C  
ATOM   6236  N   ALA B  62     158.054 126.275 134.258  1.00 30.50           N  
ATOM   6237  CA  ALA B  62     158.175 124.827 134.288  1.00 27.01           C  
ATOM   6238  C   ALA B  62     157.081 124.265 133.387  1.00 30.42           C  
ATOM   6239  O   ALA B  62     156.119 124.967 133.058  1.00 38.51           O  
ATOM   6240  CB  ALA B  62     158.088 124.305 135.729  1.00 25.69           C  
ATOM   6246  N   ASN B  63     157.226 123.012 132.985  1.00 28.19           N  
ATOM   6247  CA  ASN B  63     156.217 122.382 132.153  1.00 30.71           C  
ATOM   6248  C   ASN B  63     155.568 121.267 132.954  1.00 24.53           C  
ATOM   6249  O   ASN B  63     156.229 120.555 133.709  1.00 25.17           O  
ATOM   6250  CB  ASN B  63     156.815 121.877 130.837  1.00 27.13           C  
ATOM   6251  CG  ASN B  63     158.060 121.069 131.040  1.00 31.30           C  
ATOM   6252  OD1 ASN B  63     158.189 120.358 132.030  1.00 36.57           O  
ATOM   6253  ND2 ASN B  63     158.990 121.170 130.106  1.00 25.66           N  
ATOM   6260  N   GLY B  64     154.255 121.146 132.792  1.00 19.87           N  
ATOM   6261  CA  GLY B  64     153.473 120.258 133.619  1.00 21.13           C  
ATOM   6262  C   GLY B  64     152.940 119.041 132.904  1.00 20.76           C  
ATOM   6263  O   GLY B  64     153.670 118.346 132.198  1.00 31.79           O  
ATOM   6267  N   THR B  65     151.650 118.780 133.086  1.00 19.64           N  
ATOM   6268  CA  THR B  65     151.042 117.542 132.622  1.00 21.01           C  
ATOM   6269  C   THR B  65     150.919 117.498 131.108  1.00 22.94           C  
ATOM   6270  O   THR B  65     150.842 118.539 130.454  1.00 29.91           O  
ATOM   6271  CB  THR B  65     149.666 117.359 133.259  1.00 21.06           C  
ATOM   6272  OG1 THR B  65     148.700 118.148 132.558  1.00 31.81           O  
ATOM   6273  CG2 THR B  65     149.677 117.734 134.718  1.00 15.43           C  
ATOM   6281  N   VAL B  66     150.888 116.292 130.546  1.00 23.07           N  
ATOM   6282  CA  VAL B  66     150.772 116.118 129.105  1.00 21.81           C  
ATOM   6283  C   VAL B  66     149.469 115.406 128.780  1.00 24.61           C  
ATOM   6284  O   VAL B  66     149.022 114.517 129.512  1.00 28.00           O  
ATOM   6285  CB  VAL B  66     151.981 115.344 128.553  1.00 18.40           C  
ATOM   6286  CG1 VAL B  66     153.238 115.835 129.182  1.00 21.45           C  
ATOM   6287  CG2 VAL B  66     151.830 113.865 128.787  1.00 26.11           C  
ATOM   6297  N   GLU B  67     148.852 115.813 127.677  1.00 33.79           N  
ATOM   6298  CA  GLU B  67     147.714 115.126 127.092  1.00 29.43           C  
ATOM   6299  C   GLU B  67     148.134 114.570 125.744  1.00 31.32           C  
ATOM   6300  O   GLU B  67     149.067 115.067 125.116  1.00 33.91           O  
ATOM   6301  CB  GLU B  67     146.517 116.057 126.890  1.00 25.34           C  
ATOM   6302  CG  GLU B  67     146.472 117.245 127.807  1.00 36.13           C  
ATOM   6303  CD  GLU B  67     145.328 118.174 127.475  1.00 48.18           C  
ATOM   6304  OE1 GLU B  67     144.482 118.425 128.358  1.00 38.87           O  
ATOM   6305  OE2 GLU B  67     145.278 118.658 126.326  1.00 44.42           O  
ATOM   6312  N   ALA B  68     147.429 113.542 125.292  1.00 29.00           N  
ATOM   6313  CA  ALA B  68     147.610 113.068 123.931  1.00 21.97           C  
ATOM   6314  C   ALA B  68     146.278 112.555 123.415  1.00 24.52           C  
ATOM   6315  O   ALA B  68     145.427 112.110 124.184  1.00 30.91           O  
ATOM   6316  CB  ALA B  68     148.679 111.978 123.845  1.00 22.99           C  
ATOM   6322  N   GLY B  69     146.116 112.612 122.111  1.00 27.26           N  
ATOM   6323  CA  GLY B  69     144.915 112.103 121.485  1.00 23.23           C  
ATOM   6324  C   GLY B  69     144.530 112.954 120.296  1.00 26.14           C  
ATOM   6325  O   GLY B  69     145.217 113.897 119.924  1.00 27.22           O  
ATOM   6329  N   GLY B  70     143.407 112.596 119.714  1.00 29.11           N  
ATOM   6330  CA  GLY B  70     142.913 113.263 118.532  1.00 22.92           C  
ATOM   6331  C   GLY B  70     141.959 112.357 117.788  1.00 18.88           C  
ATOM   6332  O   GLY B  70     141.545 111.322 118.285  1.00 28.18           O  
ATOM   6336  N   ALA B  71     141.624 112.768 116.575  1.00 26.90           N  
ATOM   6337  CA  ALA B  71     140.642 112.060 115.779  1.00 18.41           C  
ATOM   6338  C   ALA B  71     141.306 111.270 114.663  1.00 25.84           C  
ATOM   6339  O   ALA B  71     142.392 111.609 114.193  1.00 29.67           O  
ATOM   6340  CB  ALA B  71     139.633 113.039 115.186  1.00 27.37           C  
ATOM   6346  N   VAL B  72     140.641 110.200 114.249  1.00 28.39           N  
ATOM   6347  CA  VAL B  72     141.037 109.427 113.080  1.00 21.24           C  
ATOM   6348  C   VAL B  72     139.773 109.032 112.335  1.00 18.53           C  
ATOM   6349  O   VAL B  72     138.870 108.428 112.916  1.00 30.83           O  
ATOM   6350  CB  VAL B  72     141.847 108.174 113.457  1.00 21.88           C  
ATOM   6351  CG1 VAL B  72     142.421 107.538 112.215  1.00 24.18           C  
ATOM   6352  CG2 VAL B  72     142.941 108.515 114.437  1.00 23.17           C  
ATOM   6362  N   GLU B  73     139.705 109.372 111.057  1.00 25.24           N  
ATOM   6363  CA  GLU B  73     138.587 108.997 110.209  1.00 23.13           C  
ATOM   6364  C   GLU B  73     138.980 107.809 109.346  1.00 18.74           C  
ATOM   6365  O   GLU B  73     140.082 107.766 108.796  1.00 18.98           O  
ATOM   6366  CB  GLU B  73     138.155 110.165 109.327  1.00 28.90           C  
ATOM   6367  CG  GLU B  73     136.890 109.905 108.535  1.00 35.49           C  
ATOM   6368  CD  GLU B  73     136.559 111.037 107.584  1.00 43.20           C  
ATOM   6369  OE1 GLU B  73     137.333 112.016 107.531  1.00 40.46           O  
ATOM   6370  OE2 GLU B  73     135.534 110.942 106.879  1.00 36.50           O  
ATOM   6377  N   PHE B  74     138.073 106.846 109.233  1.00 29.21           N  
ATOM   6378  CA  PHE B  74     138.264 105.658 108.420  1.00 27.16           C  
ATOM   6379  C   PHE B  74     137.081 105.511 107.482  1.00 28.06           C  
ATOM   6380  O   PHE B  74     135.973 105.947 107.800  1.00 27.47           O  
ATOM   6381  CB  PHE B  74     138.353 104.391 109.273  1.00 23.38           C  
ATOM   6382  CG  PHE B  74     139.501 104.371 110.222  1.00 24.97           C  
ATOM   6383  CD1 PHE B  74     140.739 103.912 109.824  1.00 26.50           C  
ATOM   6384  CD2 PHE B  74     139.337 104.796 111.522  1.00 25.19           C  
ATOM   6385  CE1 PHE B  74     141.786 103.887 110.699  1.00 24.19           C  
ATOM   6386  CE2 PHE B  74     140.383 104.773 112.397  1.00 25.71           C  
ATOM   6387  CZ  PHE B  74     141.609 104.318 111.988  1.00 23.99           C  
ATOM   6397  N   THR B  75     137.317 104.884 106.336  1.00 35.89           N  
ATOM   6398  CA  THR B  75     136.221 104.345 105.547  1.00 30.99           C  
ATOM   6399  C   THR B  75     135.927 102.931 106.021  1.00 33.28           C  
ATOM   6400  O   THR B  75     136.686 102.000 105.746  1.00 36.71           O  
ATOM   6401  CB  THR B  75     136.565 104.350 104.059  1.00 31.04           C  
ATOM   6402  OG1 THR B  75     136.685 105.697 103.594  1.00 32.11           O  
ATOM   6403  CG2 THR B  75     135.491 103.647 103.263  1.00 34.21           C  
ATOM   6411  N   THR B  76     134.834 102.781 106.758  1.00 32.73           N  
ATOM   6412  CA  THR B  76     134.462 101.501 107.340  1.00 32.34           C  
ATOM   6413  C   THR B  76     134.544 100.391 106.303  1.00 35.87           C  
ATOM   6414  O   THR B  76     133.608 100.186 105.527  1.00 40.11           O  
ATOM   6415  CB  THR B  76     133.050 101.587 107.910  1.00 34.03           C  
ATOM   6416  OG1 THR B  76     133.026 102.539 108.977  1.00 40.10           O  
ATOM   6417  CG2 THR B  76     132.609 100.264 108.433  1.00 34.88           C  
ATOM   6425  N   SER B  77     135.659  99.666 106.301  1.00 37.76           N  
ATOM   6426  CA  SER B  77     135.856  98.555 105.388  1.00 36.78           C  
ATOM   6427  C   SER B  77     135.971  97.257 106.168  1.00 32.62           C  
ATOM   6428  O   SER B  77     135.806  97.208 107.388  1.00 29.98           O  
ATOM   6429  CB  SER B  77     137.107  98.727 104.519  1.00 37.95           C  
ATOM   6430  OG  SER B  77     138.278  98.788 105.308  1.00 38.91           O  
ATOM   6436  N   ASN B  78     136.266  96.201 105.417  1.00 40.77           N  
ATOM   6437  CA  ASN B  78     136.380  94.850 105.946  1.00 37.73           C  
ATOM   6438  C   ASN B  78     137.367  94.770 107.110  1.00 42.08           C  
ATOM   6439  O   ASN B  78     136.991  94.531 108.267  1.00 38.36           O  
ATOM   6440  CB  ASN B  78     136.816  93.961 104.775  1.00 38.69           C  
ATOM   6441  CG  ASN B  78     136.732  92.496 105.067  1.00 45.33           C  
ATOM   6442  OD1 ASN B  78     136.190  92.106 106.096  1.00 54.29           O  
ATOM   6443  ND2 ASN B  78     137.298  91.669 104.204  1.00 45.87           N  
ATOM   6450  N   TYR B  79     138.645  94.996 106.810  1.00 49.65           N  
ATOM   6451  CA  TYR B  79     139.716  94.908 107.789  1.00 36.35           C  
ATOM   6452  C   TYR B  79     139.705  96.050 108.789  1.00 36.13           C  
ATOM   6453  O   TYR B  79     140.096  95.855 109.943  1.00 42.00           O  
ATOM   6454  CB  TYR B  79     141.063  94.868 107.073  1.00 37.56           C  
ATOM   6455  CG  TYR B  79     141.284  93.598 106.300  1.00 45.35           C  
ATOM   6456  CD1 TYR B  79     140.794  93.451 105.018  1.00 44.54           C  
ATOM   6457  CD2 TYR B  79     141.970  92.537 106.863  1.00 42.86           C  
ATOM   6458  CE1 TYR B  79     140.989  92.290 104.314  1.00 42.30           C  
ATOM   6459  CE2 TYR B  79     142.169  91.374 106.167  1.00 42.76           C  
ATOM   6460  CZ  TYR B  79     141.675  91.254 104.893  1.00 44.80           C  
ATOM   6461  OH  TYR B  79     141.871  90.091 104.193  1.00 45.00           O  
ATOM   6471  N   VAL B  80     139.262  97.237 108.382  1.00 33.27           N  
ATOM   6472  CA  VAL B  80     139.118  98.330 109.337  1.00 30.43           C  
ATOM   6473  C   VAL B  80     138.177  97.923 110.460  1.00 28.96           C  
ATOM   6474  O   VAL B  80     138.479  98.108 111.641  1.00 35.54           O  
ATOM   6475  CB  VAL B  80     138.631  99.604 108.626  1.00 32.01           C  
ATOM   6476  CG1 VAL B  80     138.185 100.637 109.633  1.00 29.06           C  
ATOM   6477  CG2 VAL B  80     139.728 100.158 107.751  1.00 36.94           C  
ATOM   6487  N   LEU B  81     137.017  97.368 110.105  1.00 33.77           N  
ATOM   6488  CA  LEU B  81     136.085  96.902 111.126  1.00 28.11           C  
ATOM   6489  C   LEU B  81     136.694  95.781 111.944  1.00 27.77           C  
ATOM   6490  O   LEU B  81     136.630  95.803 113.178  1.00 33.69           O  
ATOM   6491  CB  LEU B  81     134.784  96.433 110.484  1.00 32.16           C  
ATOM   6492  CG  LEU B  81     133.848  97.528 109.992  1.00 29.74           C  
ATOM   6493  CD1 LEU B  81     132.712  96.937 109.199  1.00 29.38           C  
ATOM   6494  CD2 LEU B  81     133.323  98.347 111.154  1.00 33.13           C  
ATOM   6506  N   LYS B  82     137.301  94.796 111.274  1.00 34.41           N  
ATOM   6507  CA  LYS B  82     137.949  93.708 112.000  1.00 36.59           C  
ATOM   6508  C   LYS B  82     138.902  94.234 113.065  1.00 35.35           C  
ATOM   6509  O   LYS B  82     139.020  93.648 114.146  1.00 34.97           O  
ATOM   6510  CB  LYS B  82     138.700  92.810 111.025  1.00 40.75           C  
ATOM   6511  CG  LYS B  82     139.409  91.648 111.683  1.00 35.88           C  
ATOM   6512  CD  LYS B  82     140.239  90.882 110.686  1.00 42.41           C  
ATOM   6513  CE  LYS B  82     141.023  89.777 111.358  1.00 46.13           C  
ATOM   6514  NZ  LYS B  82     141.892  89.060 110.391  1.00 45.15           N  
ATOM   6528  N   LYS B  83     139.600  95.328 112.774  1.00 36.52           N  
ATOM   6529  CA  LYS B  83     140.599  95.843 113.702  1.00 30.18           C  
ATOM   6530  C   LYS B  83     139.964  96.711 114.781  1.00 27.75           C  
ATOM   6531  O   LYS B  83     140.379  96.671 115.943  1.00 28.94           O  
ATOM   6532  CB  LYS B  83     141.649  96.642 112.931  1.00 37.23           C  
ATOM   6533  CG  LYS B  83     142.785  97.210 113.768  1.00 34.73           C  
ATOM   6534  CD  LYS B  83     143.650  96.115 114.341  1.00 36.55           C  
ATOM   6535  CE  LYS B  83     144.864  96.678 115.041  1.00 37.88           C  
ATOM   6536  NZ  LYS B  83     145.608  95.630 115.782  1.00 34.93           N  
ATOM   6550  N   LEU B  84     138.950  97.495 114.421  1.00 31.17           N  
ATOM   6551  CA  LEU B  84     138.484  98.561 115.298  1.00 27.62           C  
ATOM   6552  C   LEU B  84     137.309  98.159 116.174  1.00 27.98           C  
ATOM   6553  O   LEU B  84     137.224  98.617 117.315  1.00 33.17           O  
ATOM   6554  CB  LEU B  84     138.099  99.789 114.475  1.00 30.09           C  
ATOM   6555  CG  LEU B  84     139.239 100.491 113.736  1.00 31.00           C  
ATOM   6556  CD1 LEU B  84     138.701 101.652 112.947  1.00 31.01           C  
ATOM   6557  CD2 LEU B  84     140.310 100.948 114.693  1.00 22.69           C  
ATOM   6569  N   LEU B  85     136.388  97.331 115.685  1.00 29.70           N  
ATOM   6570  CA  LEU B  85     135.258  96.957 116.528  1.00 26.98           C  
ATOM   6571  C   LEU B  85     135.699  96.360 117.854  1.00 26.51           C  
ATOM   6572  O   LEU B  85     135.063  96.667 118.877  1.00 25.24           O  
ATOM   6573  CB  LEU B  85     134.328  95.999 115.777  1.00 27.89           C  
ATOM   6574  CG  LEU B  85     133.439  96.618 114.699  1.00 27.56           C  
ATOM   6575  CD1 LEU B  85     132.640  95.552 113.985  1.00 27.30           C  
ATOM   6576  CD2 LEU B  85     132.516  97.653 115.288  1.00 31.40           C  
ATOM   6588  N   PRO B  86     136.745  95.534 117.925  1.00 34.02           N  
ATOM   6589  CA  PRO B  86     137.215  95.077 119.239  1.00 28.63           C  
ATOM   6590  C   PRO B  86     137.738  96.190 120.127  1.00 31.91           C  
ATOM   6591  O   PRO B  86     137.815  96.007 121.346  1.00 33.87           O  
ATOM   6592  CB  PRO B  86     138.320  94.080 118.875  1.00 26.28           C  
ATOM   6593  CG  PRO B  86     137.976  93.620 117.527  1.00 29.46           C  
ATOM   6594  CD  PRO B  86     137.388  94.790 116.833  1.00 35.65           C  
ATOM   6602  N   LEU B  87     138.103  97.340 119.560  1.00 32.54           N  
ATOM   6603  CA  LEU B  87     138.612  98.439 120.371  1.00 27.22           C  
ATOM   6604  C   LEU B  87     137.502  99.361 120.846  1.00 27.40           C  
ATOM   6605  O   LEU B  87     137.717 100.151 121.770  1.00 28.61           O  
ATOM   6606  CB  LEU B  87     139.639  99.249 119.583  1.00 30.76           C  
ATOM   6607  CG  LEU B  87     140.930  98.547 119.171  1.00 31.16           C  
ATOM   6608  CD1 LEU B  87     141.761  99.481 118.322  1.00 24.79           C  
ATOM   6609  CD2 LEU B  87     141.708  98.075 120.378  1.00 27.81           C  
ATOM   6621  N   ILE B  88     136.323  99.283 120.232  1.00 27.57           N  
ATOM   6622  CA  ILE B  88     135.238 100.191 120.579  1.00 21.68           C  
ATOM   6623  C   ILE B  88     134.326  99.579 121.631  1.00 24.20           C  
ATOM   6624  O   ILE B  88     133.710 100.305 122.416  1.00 29.70           O  
ATOM   6625  CB  ILE B  88     134.442 100.571 119.319  1.00 28.53           C  
ATOM   6626  CG1 ILE B  88     135.338 101.280 118.307  1.00 25.78           C  
ATOM   6627  CG2 ILE B  88     133.272 101.459 119.686  1.00 25.38           C  
ATOM   6628  CD1 ILE B  88     134.764 101.314 116.921  1.00 29.92           C  
ATOM   6640  N   PHE B  89     134.216  98.257 121.668  1.00 30.95           N  
ATOM   6641  CA  PHE B  89     133.275  97.568 122.534  1.00 30.00           C  
ATOM   6642  C   PHE B  89     134.010  96.770 123.598  1.00 35.29           C  
ATOM   6643  O   PHE B  89     135.235  96.632 123.562  1.00 38.21           O  
ATOM   6644  CB  PHE B  89     132.367  96.646 121.721  1.00 28.08           C  
ATOM   6645  CG  PHE B  89     131.451  97.379 120.795  1.00 35.50           C  
ATOM   6646  CD1 PHE B  89     130.240  97.866 121.244  1.00 32.31           C  
ATOM   6647  CD2 PHE B  89     131.809  97.603 119.482  1.00 31.31           C  
ATOM   6648  CE1 PHE B  89     129.406  98.550 120.402  1.00 28.03           C  
ATOM   6649  CE2 PHE B  89     130.980  98.289 118.639  1.00 30.79           C  
ATOM   6650  CZ  PHE B  89     129.778  98.764 119.099  1.00 30.51           C  
ATOM   6660  N   HIS B  90     133.241  96.245 124.552  1.00 37.36           N  
ATOM   6661  CA  HIS B  90     133.835  95.531 125.674  1.00 34.38           C  
ATOM   6662  C   HIS B  90     134.021  94.054 125.371  1.00 37.51           C  
ATOM   6663  O   HIS B  90     135.101  93.508 125.617  1.00 41.54           O  
ATOM   6664  CB  HIS B  90     132.971  95.697 126.919  1.00 34.84           C  
ATOM   6665  CG  HIS B  90     132.772  97.119 127.329  1.00 36.49           C  
ATOM   6666  ND1 HIS B  90     133.682  98.111 127.039  1.00 36.86           N  
ATOM   6667  CD2 HIS B  90     131.769  97.717 128.012  1.00 34.77           C  
ATOM   6668  CE1 HIS B  90     133.247  99.258 127.522  1.00 38.57           C  
ATOM   6669  NE2 HIS B  90     132.088  99.047 128.117  1.00 38.83           N  
ATOM   6677  N   SER B  91     132.995  93.389 124.847  1.00 40.88           N  
ATOM   6678  CA  SER B  91     133.060  91.950 124.649  1.00 40.10           C  
ATOM   6679  C   SER B  91     132.777  91.615 123.195  1.00 38.84           C  
ATOM   6680  O   SER B  91     131.996  92.293 122.524  1.00 42.33           O  
ATOM   6681  CB  SER B  91     132.071  91.215 125.558  1.00 41.62           C  
ATOM   6682  OG  SER B  91     130.734  91.543 125.236  1.00 46.64           O  
ATOM   6688  N   LYS B  92     133.430  90.552 122.727  1.00 40.44           N  
ATOM   6689  CA  LYS B  92     133.234  89.986 121.402  1.00 38.61           C  
ATOM   6690  C   LYS B  92     132.924  88.503 121.536  1.00 43.38           C  
ATOM   6691  O   LYS B  92     133.554  87.801 122.330  1.00 47.93           O  
ATOM   6692  CB  LYS B  92     134.475  90.167 120.532  1.00 38.70           C  
ATOM   6693  CG  LYS B  92     134.388  89.503 119.174  1.00 38.52           C  
ATOM   6694  CD  LYS B  92     135.725  89.520 118.471  1.00 42.90           C  
ATOM   6695  CE  LYS B  92     135.653  88.784 117.155  1.00 44.84           C  
ATOM   6696  NZ  LYS B  92     136.953  88.753 116.451  1.00 40.73           N  
ATOM   6710  N   THR B  93     131.960  88.031 120.754  1.00 43.36           N  
ATOM   6711  CA  THR B  93     131.590  86.624 120.746  1.00 47.04           C  
ATOM   6712  C   THR B  93     131.438  86.154 119.309  1.00 44.23           C  
ATOM   6713  O   THR B  93     130.659  86.726 118.545  1.00 51.56           O  
ATOM   6714  CB  THR B  93     130.287  86.372 121.511  1.00 49.99           C  
ATOM   6715  OG1 THR B  93     129.215  87.077 120.879  1.00 50.02           O  
ATOM   6716  CG2 THR B  93     130.411  86.842 122.947  1.00 47.90           C  
ATOM   6724  N   GLY B  94     132.181  85.116 118.950  1.00 40.14           N  
ATOM   6725  CA  GLY B  94     132.132  84.574 117.609  1.00 38.31           C  
ATOM   6726  C   GLY B  94     133.275  85.090 116.756  1.00 46.02           C  
ATOM   6727  O   GLY B  94     134.124  85.862 117.190  1.00 49.61           O  
ATOM   6731  N   GLN B  95     133.286  84.637 115.507  1.00 50.03           N  
ATOM   6732  CA  GLN B  95     134.268  85.056 114.520  1.00 48.79           C  
ATOM   6733  C   GLN B  95     133.538  85.543 113.281  1.00 49.06           C  
ATOM   6734  O   GLN B  95     132.603  84.891 112.814  1.00 52.97           O  
ATOM   6735  CB  GLN B  95     135.215  83.911 114.151  1.00 52.16           C  
ATOM   6736  CG  GLN B  95     135.970  83.325 115.329  1.00 52.92           C  
ATOM   6737  CD  GLN B  95     137.030  84.262 115.875  1.00 57.70           C  
ATOM   6738  OE1 GLN B  95     137.100  84.501 117.080  1.00 56.75           O  
ATOM   6739  NE2 GLN B  95     137.866  84.792 114.994  1.00 50.94           N  
ATOM   6748  N   GLU B  96     133.964  86.692 112.755  1.00 49.00           N  
ATOM   6749  CA  GLU B  96     133.288  87.269 111.596  1.00 44.24           C  
ATOM   6750  C   GLU B  96     133.091  86.235 110.498  1.00 47.72           C  
ATOM   6751  O   GLU B  96     131.984  86.083 109.970  1.00 48.33           O  
ATOM   6752  CB  GLU B  96     134.079  88.458 111.060  1.00 39.79           C  
ATOM   6753  CG  GLU B  96     134.073  89.677 111.953  1.00 45.39           C  
ATOM   6754  CD  GLU B  96     135.175  89.664 112.988  1.00 50.33           C  
ATOM   6755  OE1 GLU B  96     135.856  88.629 113.124  1.00 51.33           O  
ATOM   6756  OE2 GLU B  96     135.374  90.702 113.652  1.00 46.53           O  
ATOM   6763  N   ASP B  97     134.151  85.516 110.140  1.00 53.04           N  
ATOM   6764  CA  ASP B  97     134.106  84.522 109.079  1.00 51.36           C  
ATOM   6765  C   ASP B  97     133.701  83.144 109.587  1.00 53.04           C  
ATOM   6766  O   ASP B  97     134.094  82.133 109.001  1.00 54.67           O  
ATOM   6767  CB  ASP B  97     135.456  84.457 108.369  1.00 55.58           C  
ATOM   6768  CG  ASP B  97     136.606  84.257 109.324  1.00 60.24           C  
ATOM   6769  OD1 ASP B  97     136.366  84.234 110.548  1.00 58.09           O  
ATOM   6770  OD2 ASP B  97     137.755  84.132 108.851  1.00 57.81           O  
ATOM   6775  N   ASP B  98     132.929  83.087 110.662  1.00 57.62           N  
ATOM   6776  CA  ASP B  98     132.366  81.827 111.114  1.00 57.07           C  
ATOM   6777  C   ASP B  98     131.585  81.186 109.968  1.00 61.15           C  
ATOM   6778  O   ASP B  98     130.751  81.859 109.347  1.00 63.56           O  
ATOM   6779  CB  ASP B  98     131.456  82.077 112.315  1.00 58.83           C  
ATOM   6780  CG  ASP B  98     130.987  80.803 112.972  1.00 60.93           C  
ATOM   6781  OD1 ASP B  98     131.385  79.711 112.524  1.00 62.07           O  
ATOM   6782  OD2 ASP B  98     130.209  80.894 113.944  1.00 60.73           O  
ATOM   6787  N   PRO B  99     131.830  79.914 109.641  1.00 63.18           N  
ATOM   6788  CA  PRO B  99     131.131  79.317 108.489  1.00 61.57           C  
ATOM   6789  C   PRO B  99     129.616  79.341 108.597  1.00 61.44           C  
ATOM   6790  O   PRO B  99     128.950  79.570 107.582  1.00 61.35           O  
ATOM   6791  CB  PRO B  99     131.667  77.882 108.464  1.00 59.46           C  
ATOM   6792  CG  PRO B  99     133.005  77.982 109.076  1.00 59.08           C  
ATOM   6793  CD  PRO B  99     132.883  79.016 110.151  1.00 59.34           C  
ATOM   6801  N   ASP B 100     129.048  79.106 109.779  1.00 61.75           N  
ATOM   6802  CA  ASP B 100     127.598  79.123 109.925  1.00 62.35           C  
ATOM   6803  C   ASP B 100     126.977  80.444 109.493  1.00 63.85           C  
ATOM   6804  O   ASP B 100     125.879  80.434 108.927  1.00 61.73           O  
ATOM   6805  CB  ASP B 100     127.213  78.815 111.374  1.00 59.12           C  
ATOM   6806  CG  ASP B 100     127.735  79.847 112.342  1.00 63.99           C  
ATOM   6807  OD1 ASP B 100     128.442  80.769 111.890  1.00 65.55           O  
ATOM   6808  OD2 ASP B 100     127.439  79.743 113.551  1.00 61.55           O  
ATOM   6813  N   GLY B 101     127.638  81.571 109.747  1.00 57.52           N  
ATOM   6814  CA  GLY B 101     127.218  82.828 109.166  1.00 55.04           C  
ATOM   6815  C   GLY B 101     126.594  83.823 110.115  1.00 57.06           C  
ATOM   6816  O   GLY B 101     125.887  84.725 109.661  1.00 55.92           O  
ATOM   6820  N   ASP B 102     126.832  83.700 111.417  1.00 55.87           N  
ATOM   6821  CA  ASP B 102     126.346  84.689 112.369  1.00 51.97           C  
ATOM   6822  C   ASP B 102     127.412  85.706 112.750  1.00 54.44           C  
ATOM   6823  O   ASP B 102     127.133  86.602 113.551  1.00 54.49           O  
ATOM   6824  CB  ASP B 102     125.813  84.005 113.631  1.00 54.36           C  
ATOM   6825  CG  ASP B 102     126.768  82.980 114.182  1.00 61.21           C  
ATOM   6826  OD1 ASP B 102     127.608  82.489 113.408  1.00 62.91           O  
ATOM   6827  OD2 ASP B 102     126.674  82.658 115.383  1.00 58.41           O  
ATOM   6832  N   GLY B 103     128.616  85.592 112.200  1.00 47.01           N  
ATOM   6833  CA  GLY B 103     129.638  86.589 112.410  1.00 45.88           C  
ATOM   6834  C   GLY B 103     130.005  86.761 113.872  1.00 46.93           C  
ATOM   6835  O   GLY B 103     129.726  85.926 114.726  1.00 47.87           O  
ATOM   6839  N   ALA B 104     130.659  87.885 114.140  1.00 37.55           N  
ATOM   6840  CA  ALA B 104     131.060  88.239 115.490  1.00 37.90           C  
ATOM   6841  C   ALA B 104     130.134  89.310 116.035  1.00 41.41           C  
ATOM   6842  O   ALA B 104     129.769  90.245 115.326  1.00 42.36           O  
ATOM   6843  CB  ALA B 104     132.502  88.743 115.516  1.00 36.37           C  
ATOM   6849  N   THR B 105     129.760  89.172 117.301  1.00 39.96           N  
ATOM   6850  CA  THR B 105     128.893  90.128 117.969  1.00 34.95           C  
ATOM   6851  C   THR B 105     129.695  90.884 119.015  1.00 33.65           C  
ATOM   6852  O   THR B 105     130.380  90.276 119.839  1.00 38.37           O  
ATOM   6853  CB  THR B 105     127.697  89.434 118.617  1.00 41.96           C  
ATOM   6854  OG1 THR B 105     127.004  88.661 117.635  1.00 46.72           O  
ATOM   6855  CG2 THR B 105     126.747  90.460 119.196  1.00 38.57           C  
ATOM   6863  N   PHE B 106     129.603  92.205 118.970  1.00 31.87           N  
ATOM   6864  CA  PHE B 106     130.308  93.100 119.869  1.00 30.60           C  
ATOM   6865  C   PHE B 106     129.286  93.815 120.729  1.00 31.17           C  
ATOM   6866  O   PHE B 106     128.330  94.397 120.206  1.00 34.14           O  
ATOM   6867  CB  PHE B 106     131.139  94.112 119.082  1.00 27.94           C  
ATOM   6868  CG  PHE B 106     132.150  93.485 118.186  1.00 30.70           C  
ATOM   6869  CD1 PHE B 106     133.419  93.214 118.640  1.00 26.52           C  
ATOM   6870  CD2 PHE B 106     131.826  93.155 116.888  1.00 33.17           C  
ATOM   6871  CE1 PHE B 106     134.343  92.633 117.819  1.00 28.04           C  
ATOM   6872  CE2 PHE B 106     132.750  92.574 116.067  1.00 34.37           C  
ATOM   6873  CZ  PHE B 106     134.009  92.314 116.533  1.00 32.42           C  
ATOM   6883  N   THR B 107     129.482  93.764 122.041  1.00 37.03           N  
ATOM   6884  CA  THR B 107     128.539  94.366 122.969  1.00 37.46           C  
ATOM   6885  C   THR B 107     129.291  95.037 124.104  1.00 36.29           C  
ATOM   6886  O   THR B 107     130.472  94.778 124.341  1.00 34.75           O  
ATOM   6887  CB  THR B 107     127.562  93.334 123.553  1.00 38.46           C  
ATOM   6888  OG1 THR B 107     128.291  92.300 124.224  1.00 39.74           O  
ATOM   6889  CG2 THR B 107     126.707  92.716 122.465  1.00 38.05           C  
ATOM   6897  N   LEU B 108     128.577  95.912 124.800  1.00 35.89           N  
ATOM   6898  CA  LEU B 108     129.048  96.445 126.063  1.00 35.13           C  
ATOM   6899  C   LEU B 108     128.530  95.582 127.208  1.00 38.55           C  
ATOM   6900  O   LEU B 108     127.345  95.256 127.288  1.00 35.49           O  
ATOM   6901  CB  LEU B 108     128.577  97.886 126.242  1.00 29.77           C  
ATOM   6902  CG  LEU B 108     128.908  98.860 125.115  1.00 33.51           C  
ATOM   6903  CD1 LEU B 108     128.210 100.169 125.364  1.00 34.41           C  
ATOM   6904  CD2 LEU B 108     130.401  99.069 124.973  1.00 30.91           C  
ATOM   6916  N   VAL B 109     129.442  95.198 128.100  1.00 45.12           N  
ATOM   6917  CA  VAL B 109     129.115  94.340 129.231  1.00 42.65           C  
ATOM   6918  C   VAL B 109     129.087  95.192 130.490  1.00 39.26           C  
ATOM   6919  O   VAL B 109     129.447  96.370 130.479  1.00 41.67           O  
ATOM   6920  CB  VAL B 109     130.108  93.167 129.383  1.00 45.21           C  
ATOM   6921  CG1 VAL B 109     130.072  92.292 128.149  1.00 41.19           C  
ATOM   6922  CG2 VAL B 109     131.511  93.668 129.639  1.00 42.64           C  
ATOM   6932  N   ASN B 110     128.656  94.576 131.591  1.00 42.32           N  
ATOM   6933  CA  ASN B 110     128.350  95.346 132.793  1.00 45.26           C  
ATOM   6934  C   ASN B 110     129.571  96.096 133.308  1.00 46.50           C  
ATOM   6935  O   ASN B 110     129.571  97.332 133.357  1.00 46.18           O  
ATOM   6936  CB  ASN B 110     127.795  94.428 133.876  1.00 40.51           C  
ATOM   6937  CG  ASN B 110     126.617  95.034 134.590  1.00 44.49           C  
ATOM   6938  OD1 ASN B 110     125.569  95.260 133.992  1.00 43.61           O  
ATOM   6939  ND2 ASN B 110     126.780  95.305 135.876  1.00 48.24           N  
ATOM   6946  N   GLY B 111     130.612  95.373 133.708  1.00 43.95           N  
ATOM   6947  CA  GLY B 111     131.812  96.006 134.214  1.00 38.36           C  
ATOM   6948  C   GLY B 111     132.955  95.940 133.225  1.00 45.53           C  
ATOM   6949  O   GLY B 111     134.120  95.844 133.617  1.00 43.92           O  
ATOM   6953  N   GLY B 112     132.629  95.997 131.936  1.00 45.49           N  
ATOM   6954  CA  GLY B 112     133.634  95.827 130.913  1.00 41.43           C  
ATOM   6955  C   GLY B 112     134.576  97.009 130.818  1.00 41.15           C  
ATOM   6956  O   GLY B 112     134.292  98.116 131.269  1.00 37.73           O  
ATOM   6960  N   VAL B 113     135.725  96.750 130.201  1.00 37.68           N  
ATOM   6961  CA  VAL B 113     136.776  97.742 130.036  1.00 33.98           C  
ATOM   6962  C   VAL B 113     137.187  97.786 128.573  1.00 33.80           C  
ATOM   6963  O   VAL B 113     136.980  96.831 127.821  1.00 29.23           O  
ATOM   6964  CB  VAL B 113     137.995  97.435 130.933  1.00 36.43           C  
ATOM   6965  CG1 VAL B 113     137.646  97.646 132.387  1.00 35.65           C  
ATOM   6966  CG2 VAL B 113     138.471  96.014 130.708  1.00 36.24           C  
ATOM   6976  N   LEU B 114     137.783  98.905 128.178  1.00 37.02           N  
ATOM   6977  CA  LEU B 114     138.272  99.088 126.823  1.00 31.65           C  
ATOM   6978  C   LEU B 114     139.702  98.589 126.697  1.00 32.80           C  
ATOM   6979  O   LEU B 114     140.482  98.628 127.648  1.00 32.16           O  
ATOM   6980  CB  LEU B 114     138.209 100.558 126.420  1.00 33.50           C  
ATOM   6981  CG  LEU B 114     136.822 101.177 126.322  1.00 31.69           C  
ATOM   6982  CD1 LEU B 114     136.950 102.653 126.055  1.00 28.82           C  
ATOM   6983  CD2 LEU B 114     136.018 100.493 125.238  1.00 32.26           C  
ATOM   6995  N   THR B 115     140.037  98.120 125.507  1.00 35.37           N  
ATOM   6996  CA  THR B 115     141.384  97.637 125.247  1.00 31.87           C  
ATOM   6997  C   THR B 115     142.307  98.817 124.964  1.00 31.45           C  
ATOM   6998  O   THR B 115     142.005  99.629 124.084  1.00 31.68           O  
ATOM   6999  CB  THR B 115     141.385  96.681 124.060  1.00 37.36           C  
ATOM   7000  OG1 THR B 115     140.501  95.589 124.322  1.00 36.29           O  
ATOM   7001  CG2 THR B 115     142.778  96.138 123.809  1.00 34.70           C  
ATOM   7009  N   PRO B 116     143.418  98.959 125.682  1.00 32.16           N  
ATOM   7010  CA  PRO B 116     144.379 100.005 125.336  1.00 28.09           C  
ATOM   7011  C   PRO B 116     145.257  99.581 124.174  1.00 29.62           C  
ATOM   7012  O   PRO B 116     145.570  98.402 123.996  1.00 34.79           O  
ATOM   7013  CB  PRO B 116     145.198 100.164 126.620  1.00 31.31           C  
ATOM   7014  CG  PRO B 116     145.177  98.822 127.213  1.00 33.59           C  
ATOM   7015  CD  PRO B 116     143.832  98.236 126.897  1.00 33.64           C  
ATOM   7023  N   PHE B 117     145.652 100.560 123.373  1.00 22.25           N  
ATOM   7024  CA  PHE B 117     146.462 100.284 122.202  1.00 25.25           C  
ATOM   7025  C   PHE B 117     147.445 101.422 121.987  1.00 25.34           C  
ATOM   7026  O   PHE B 117     147.329 102.496 122.577  1.00 24.73           O  
ATOM   7027  CB  PHE B 117     145.588 100.061 120.956  1.00 24.68           C  
ATOM   7028  CG  PHE B 117     144.697 101.217 120.618  1.00 24.18           C  
ATOM   7029  CD2 PHE B 117     145.095 102.173 119.709  1.00 24.19           C  
ATOM   7030  CD1 PHE B 117     143.457 101.347 121.210  1.00 23.61           C  
ATOM   7031  CE2 PHE B 117     144.279 103.231 119.406  1.00 17.03           C  
ATOM   7032  CE1 PHE B 117     142.642 102.401 120.905  1.00 16.59           C  
ATOM   7033  CZ  PHE B 117     143.051 103.342 120.004  1.00 19.05           C  
ATOM   7043  N   THR B 118     148.437 101.149 121.154  1.00 29.64           N  
ATOM   7044  CA  THR B 118     149.421 102.129 120.730  1.00 27.06           C  
ATOM   7045  C   THR B 118     149.148 102.489 119.280  1.00 28.41           C  
ATOM   7046  O   THR B 118     148.994 101.601 118.435  1.00 29.78           O  
ATOM   7047  CB  THR B 118     150.842 101.586 120.884  1.00 27.06           C  
ATOM   7048  OG1 THR B 118     151.089 101.280 122.258  1.00 38.41           O  
ATOM   7049  CG2 THR B 118     151.857 102.600 120.413  1.00 27.71           C  
ATOM   7057  N   ALA B 119     149.069 103.786 119.007  1.00 32.50           N  
ATOM   7058  CA  ALA B 119     148.874 104.290 117.658  1.00 26.54           C  
ATOM   7059  C   ALA B 119     150.200 104.783 117.096  1.00 29.48           C  
ATOM   7060  O   ALA B 119     150.834 105.668 117.667  1.00 32.50           O  
ATOM   7061  CB  ALA B 119     147.847 105.420 117.652  1.00 30.18           C  
ATOM   7067  N   PHE B 120     150.615 104.204 115.980  1.00 33.45           N  
ATOM   7068  CA  PHE B 120     151.811 104.609 115.264  1.00 24.18           C  
ATOM   7069  C   PHE B 120     151.382 105.399 114.043  1.00 26.11           C  
ATOM   7070  O   PHE B 120     150.644 104.885 113.200  1.00 36.22           O  
ATOM   7071  CB  PHE B 120     152.636 103.397 114.838  1.00 29.84           C  
ATOM   7072  CG  PHE B 120     153.093 102.547 115.976  1.00 30.59           C  
ATOM   7073  CD1 PHE B 120     154.278 102.818 116.623  1.00 33.78           C  
ATOM   7074  CD2 PHE B 120     152.335 101.477 116.402  1.00 27.50           C  
ATOM   7075  CE1 PHE B 120     154.699 102.037 117.664  1.00 34.26           C  
ATOM   7076  CE2 PHE B 120     152.755 100.694 117.446  1.00 30.05           C  
ATOM   7077  CZ  PHE B 120     153.937 100.974 118.078  1.00 32.84           C  
ATOM   7087  N   VAL B 121     151.828 106.646 113.964  1.00 29.37           N  
ATOM   7088  CA  VAL B 121     151.689 107.458 112.766  1.00 28.70           C  
ATOM   7089  C   VAL B 121     153.083 107.606 112.180  1.00 23.52           C  
ATOM   7090  O   VAL B 121     153.869 108.440 112.629  1.00 35.47           O  
ATOM   7091  CB  VAL B 121     151.059 108.825 113.080  1.00 25.96           C  
ATOM   7092  CG1 VAL B 121     150.894 109.641 111.817  1.00 23.38           C  
ATOM   7093  CG2 VAL B 121     149.734 108.641 113.778  1.00 31.53           C  
ATOM   7103  N   GLY B 122     153.412 106.781 111.205  1.00 21.17           N  
ATOM   7104  CA  GLY B 122     154.749 106.766 110.664  1.00 24.25           C  
ATOM   7105  C   GLY B 122     154.847 107.540 109.368  1.00 24.82           C  
ATOM   7106  O   GLY B 122     153.912 107.600 108.596  1.00 28.78           O  
ATOM   7110  N   PHE B 123     156.013 108.132 109.150  1.00 33.54           N  
ATOM   7111  CA  PHE B 123     156.313 108.915 107.968  1.00 30.03           C  
ATOM   7112  C   PHE B 123     157.576 108.354 107.346  1.00 31.61           C  
ATOM   7113  O   PHE B 123     158.556 108.093 108.049  1.00 32.16           O  
ATOM   7114  CB  PHE B 123     156.523 110.386 108.311  1.00 29.27           C  
ATOM   7115  CG  PHE B 123     155.341 111.025 108.954  1.00 29.56           C  
ATOM   7116  CD2 PHE B 123     154.397 111.678 108.199  1.00 30.66           C  
ATOM   7117  CD1 PHE B 123     155.170 110.964 110.319  1.00 23.37           C  
ATOM   7118  CE2 PHE B 123     153.312 112.263 108.794  1.00 30.76           C  
ATOM   7119  CE1 PHE B 123     154.086 111.543 110.912  1.00 29.60           C  
ATOM   7120  CZ  PHE B 123     153.156 112.192 110.149  1.00 30.56           C  
ATOM   7130  N   ASP B 124     157.542 108.168 106.032  1.00 35.79           N  
ATOM   7131  CA  ASP B 124     158.695 107.676 105.281  1.00 39.76           C  
ATOM   7132  C   ASP B 124     158.664 108.381 103.926  1.00 42.25           C  
ATOM   7133  O   ASP B 124     158.012 107.919 102.989  1.00 38.24           O  
ATOM   7134  CB  ASP B 124     158.658 106.165 105.131  1.00 41.21           C  
ATOM   7135  CG  ASP B 124     159.856 105.625 104.391  1.00 43.76           C  
ATOM   7136  OD1 ASP B 124     160.734 106.425 104.015  1.00 43.97           O  
ATOM   7137  OD2 ASP B 124     159.923 104.397 104.184  1.00 43.16           O  
ATOM   7142  N   GLY B 125     159.370 109.502 103.839  1.00 45.88           N  
ATOM   7143  CA  GLY B 125     159.348 110.310 102.649  1.00 45.92           C  
ATOM   7144  C   GLY B 125     160.726 110.783 102.252  1.00 48.65           C  
ATOM   7145  O   GLY B 125     161.735 110.436 102.876  1.00 49.29           O  
ATOM   7149  N   PRO B 126     160.794 111.599 101.200  1.00 53.71           N  
ATOM   7150  CA  PRO B 126     162.098 112.117 100.763  1.00 47.89           C  
ATOM   7151  C   PRO B 126     162.869 112.811 101.867  1.00 47.39           C  
ATOM   7152  O   PRO B 126     164.104 112.849 101.818  1.00 48.36           O  
ATOM   7153  CB  PRO B 126     161.722 113.093  99.641  1.00 49.01           C  
ATOM   7154  CG  PRO B 126     160.401 112.621  99.156  1.00 50.12           C  
ATOM   7155  CD  PRO B 126     159.693 112.092 100.360  1.00 50.22           C  
ATOM   7163  N   GLU B 127     162.177 113.363 102.865  1.00 45.73           N  
ATOM   7164  CA  GLU B 127     162.847 114.062 103.949  1.00 45.65           C  
ATOM   7165  C   GLU B 127     163.450 113.116 104.973  1.00 45.78           C  
ATOM   7166  O   GLU B 127     164.416 113.489 105.645  1.00 44.06           O  
ATOM   7167  CB  GLU B 127     161.872 114.999 104.657  1.00 46.89           C  
ATOM   7168  CG  GLU B 127     161.328 116.110 103.786  1.00 48.34           C  
ATOM   7169  CD  GLU B 127     160.103 115.685 103.010  1.00 51.25           C  
ATOM   7170  OE1 GLU B 127     159.737 114.497 103.080  1.00 53.76           O  
ATOM   7171  OE2 GLU B 127     159.494 116.541 102.339  1.00 47.12           O  
ATOM   7178  N   GLY B 128     162.913 111.922 105.109  1.00 43.27           N  
ATOM   7179  CA  GLY B 128     163.422 110.978 106.071  1.00 39.99           C  
ATOM   7180  C   GLY B 128     162.292 110.119 106.621  1.00 40.77           C  
ATOM   7181  O   GLY B 128     161.209 110.055 106.043  1.00 44.60           O  
ATOM   7185  N   LYS B 129     162.579 109.473 107.747  1.00 39.62           N  
ATOM   7186  CA  LYS B 129     161.679 108.512 108.356  1.00 36.77           C  
ATOM   7187  C   LYS B 129     161.539 108.826 109.834  1.00 36.42           C  
ATOM   7188  O   LYS B 129     162.535 109.078 110.514  1.00 40.87           O  
ATOM   7189  CB  LYS B 129     162.202 107.084 108.196  1.00 38.63           C  
ATOM   7190  CG  LYS B 129     161.814 106.411 106.907  1.00 41.44           C  
ATOM   7191  CD  LYS B 129     162.559 105.103 106.736  1.00 44.89           C  
ATOM   7192  CE  LYS B 129     163.792 105.268 105.872  1.00 43.15           C  
ATOM   7193  NZ  LYS B 129     164.274 103.974 105.325  1.00 42.82           N  
ATOM   7207  N   TYR B 130     160.307 108.808 110.330  1.00 28.51           N  
ATOM   7208  CA  TYR B 130     160.105 108.917 111.768  1.00 28.98           C  
ATOM   7209  C   TYR B 130     158.674 108.547 112.107  1.00 29.50           C  
ATOM   7210  O   TYR B 130     157.769 108.727 111.300  1.00 35.24           O  
ATOM   7211  CB  TYR B 130     160.437 110.322 112.289  1.00 29.14           C  
ATOM   7212  CG  TYR B 130     159.425 111.400 111.973  1.00 29.76           C  
ATOM   7213  CD1 TYR B 130     159.412 112.024 110.740  1.00 27.91           C  
ATOM   7214  CD2 TYR B 130     158.497 111.806 112.919  1.00 27.10           C  
ATOM   7215  CE1 TYR B 130     158.503 113.009 110.454  1.00 29.75           C  
ATOM   7216  CE2 TYR B 130     157.582 112.789 112.640  1.00 23.49           C  
ATOM   7217  CZ  TYR B 130     157.591 113.389 111.408  1.00 32.11           C  
ATOM   7218  OH  TYR B 130     156.683 114.378 111.123  1.00 31.08           O  
ATOM   7228  N   VAL B 131     158.481 108.038 113.317  1.00 31.94           N  
ATOM   7229  CA  VAL B 131     157.190 107.535 113.763  1.00 25.41           C  
ATOM   7230  C   VAL B 131     156.749 108.344 114.971  1.00 25.56           C  
ATOM   7231  O   VAL B 131     157.544 108.582 115.884  1.00 29.34           O  
ATOM   7232  CB  VAL B 131     157.249 106.035 114.106  1.00 29.14           C  
ATOM   7233  CG1 VAL B 131     155.919 105.552 114.621  1.00 29.13           C  
ATOM   7234  CG2 VAL B 131     157.651 105.232 112.892  1.00 32.34           C  
ATOM   7244  N   ARG B 132     155.497 108.788 114.967  1.00 29.14           N  
ATOM   7245  CA  ARG B 132     154.843 109.315 116.160  1.00 22.99           C  
ATOM   7246  C   ARG B 132     154.167 108.140 116.844  1.00 27.94           C  
ATOM   7247  O   ARG B 132     153.282 107.502 116.286  1.00 33.13           O  
ATOM   7248  CB  ARG B 132     153.823 110.385 115.801  1.00 25.41           C  
ATOM   7249  CG  ARG B 132     154.365 111.595 115.107  1.00 23.65           C  
ATOM   7250  CD  ARG B 132     153.227 112.417 114.565  1.00 18.72           C  
ATOM   7251  NE  ARG B 132     153.689 113.444 113.644  1.00 32.61           N  
ATOM   7252  CZ  ARG B 132     152.900 114.129 112.830  1.00 32.90           C  
ATOM   7253  NH1 ARG B 132     151.596 113.923 112.797  1.00 26.18           N  
ATOM   7254  NH2 ARG B 132     153.435 115.044 112.030  1.00 28.60           N  
ATOM   7257  N   ARG B 133     154.585 107.840 118.064  1.00 30.06           N  
ATOM   7258  CA  ARG B 133     153.973 106.762 118.824  1.00 24.76           C  
ATOM   7259  C   ARG B 133     153.147 107.352 119.956  1.00 21.91           C  
ATOM   7260  O   ARG B 133     153.676 108.061 120.814  1.00 25.50           O  
ATOM   7261  CB  ARG B 133     155.042 105.821 119.364  1.00 31.03           C  
ATOM   7262  CG  ARG B 133     154.588 105.007 120.550  1.00 34.67           C  
ATOM   7263  CD  ARG B 133     155.565 103.923 120.876  1.00 33.81           C  
ATOM   7264  NE  ARG B 133     156.515 104.368 121.884  1.00 35.76           N  
ATOM   7265  CZ  ARG B 133     157.649 103.746 122.168  1.00 38.65           C  
ATOM   7266  NH1 ARG B 133     157.999 102.631 121.549  1.00 33.18           N  
ATOM   7267  NH2 ARG B 133     158.453 104.256 123.094  1.00 36.24           N  
ATOM   7281  N   PHE B 134     151.853 107.061 119.950  1.00 26.48           N  
ATOM   7282  CA  PHE B 134     150.917 107.481 120.980  1.00 23.24           C  
ATOM   7283  C   PHE B 134     150.564 106.255 121.803  1.00 19.46           C  
ATOM   7284  O   PHE B 134     149.842 105.377 121.327  1.00 33.79           O  
ATOM   7285  CB  PHE B 134     149.667 108.093 120.354  1.00 20.18           C  
ATOM   7286  CG  PHE B 134     149.952 109.263 119.477  1.00 22.58           C  
ATOM   7287  CD2 PHE B 134     149.929 110.545 119.983  1.00 22.03           C  
ATOM   7288  CD1 PHE B 134     150.269 109.081 118.148  1.00 25.29           C  
ATOM   7289  CE2 PHE B 134     150.203 111.615 119.180  1.00 22.90           C  
ATOM   7290  CE1 PHE B 134     150.545 110.151 117.343  1.00 22.64           C  
ATOM   7291  CZ  PHE B 134     150.514 111.418 117.858  1.00 24.38           C  
ATOM   7301  N   PHE B 135     151.077 106.193 123.023  1.00 24.61           N  
ATOM   7302  CA  PHE B 135     150.967 104.994 123.837  1.00 23.36           C  
ATOM   7303  C   PHE B 135     149.850 105.160 124.856  1.00 29.39           C  
ATOM   7304  O   PHE B 135     149.536 106.272 125.280  1.00 30.95           O  
ATOM   7305  CB  PHE B 135     152.287 104.681 124.551  1.00 29.64           C  
ATOM   7306  CG  PHE B 135     152.744 105.760 125.485  1.00 37.40           C  
ATOM   7307  CD2 PHE B 135     152.393 105.729 126.821  1.00 35.39           C  
ATOM   7308  CD1 PHE B 135     153.522 106.808 125.027  1.00 32.63           C  
ATOM   7309  CE2 PHE B 135     152.806 106.720 127.681  1.00 33.40           C  
ATOM   7310  CE1 PHE B 135     153.935 107.801 125.887  1.00 34.09           C  
ATOM   7311  CZ  PHE B 135     153.575 107.757 127.213  1.00 33.29           C  
ATOM   7321  N   GLY B 136     149.251 104.039 125.239  1.00 33.43           N  
ATOM   7322  CA  GLY B 136     148.160 104.071 126.196  1.00 24.83           C  
ATOM   7323  C   GLY B 136     146.891 104.657 125.624  1.00 26.56           C  
ATOM   7324  O   GLY B 136     146.178 105.385 126.320  1.00 35.37           O  
ATOM   7328  N   ALA B 137     146.588 104.345 124.371  1.00 29.99           N  
ATOM   7329  CA  ALA B 137     145.454 104.950 123.696  1.00 24.05           C  
ATOM   7330  C   ALA B 137     144.195 104.130 123.916  1.00 23.16           C  
ATOM   7331  O   ALA B 137     144.239 102.901 123.983  1.00 29.36           O  
ATOM   7332  CB  ALA B 137     145.739 105.085 122.203  1.00 20.07           C  
ATOM   7338  N   LYS B 138     143.071 104.822 124.044  1.00 23.08           N  
ATOM   7339  CA  LYS B 138     141.761 104.196 124.098  1.00 24.45           C  
ATOM   7340  C   LYS B 138     140.802 104.964 123.207  1.00 22.64           C  
ATOM   7341  O   LYS B 138     140.941 106.172 123.015  1.00 25.32           O  
ATOM   7342  CB  LYS B 138     141.201 104.146 125.517  1.00 28.32           C  
ATOM   7343  CG  LYS B 138     141.800 103.070 126.378  1.00 32.99           C  
ATOM   7344  CD  LYS B 138     141.127 103.026 127.721  1.00 33.21           C  
ATOM   7345  CE  LYS B 138     141.678 101.910 128.565  1.00 34.94           C  
ATOM   7346  NZ  LYS B 138     141.038 101.880 129.898  1.00 37.22           N  
ATOM   7360  N   VAL B 139     139.827 104.247 122.660  1.00 29.58           N  
ATOM   7361  CA  VAL B 139     138.773 104.885 121.883  1.00 27.19           C  
ATOM   7362  C   VAL B 139     137.831 105.594 122.842  1.00 23.64           C  
ATOM   7363  O   VAL B 139     137.167 104.960 123.667  1.00 31.14           O  
ATOM   7364  CB  VAL B 139     138.024 103.861 121.024  1.00 28.18           C  
ATOM   7365  CG1 VAL B 139     136.831 104.503 120.356  1.00 25.79           C  
ATOM   7366  CG2 VAL B 139     138.948 103.262 119.992  1.00 26.63           C  
ATOM   7376  N   ASN B 140     137.783 106.916 122.752  1.00 28.61           N  
ATOM   7377  CA  ASN B 140     136.862 107.685 123.570  1.00 22.27           C  
ATOM   7378  C   ASN B 140     135.495 107.801 122.913  1.00 27.69           C  
ATOM   7379  O   ASN B 140     134.471 107.632 123.579  1.00 34.94           O  
ATOM   7380  CB  ASN B 140     137.437 109.074 123.838  1.00 28.01           C  
ATOM   7381  CG  ASN B 140     136.647 109.835 124.866  1.00 31.57           C  
ATOM   7382  OD1 ASN B 140     136.031 109.251 125.747  1.00 36.38           O  
ATOM   7383  ND2 ASN B 140     136.657 111.152 124.758  1.00 31.36           N  
ATOM   7390  N   GLN B 141     135.460 108.078 121.616  1.00 31.39           N  
ATOM   7391  CA  GLN B 141     134.206 108.129 120.883  1.00 19.53           C  
ATOM   7392  C   GLN B 141     134.369 107.427 119.548  1.00 24.03           C  
ATOM   7393  O   GLN B 141     135.467 107.350 119.006  1.00 34.04           O  
ATOM   7394  CB  GLN B 141     133.740 109.557 120.642  1.00 18.13           C  
ATOM   7395  CG  GLN B 141     133.907 110.457 121.825  1.00 23.72           C  
ATOM   7396  CD  GLN B 141     132.958 111.620 121.795  1.00 38.96           C  
ATOM   7397  OE1 GLN B 141     132.016 111.647 121.006  1.00 38.62           O  
ATOM   7398  NE2 GLN B 141     133.201 112.602 122.651  1.00 38.49           N  
ATOM   7407  N   ALA B 142     133.255 106.930 119.024  1.00 24.99           N  
ATOM   7408  CA  ALA B 142     133.217 106.266 117.730  1.00 21.49           C  
ATOM   7409  C   ALA B 142     131.904 106.599 117.047  1.00 19.37           C  
ATOM   7410  O   ALA B 142     130.838 106.244 117.548  1.00 31.47           O  
ATOM   7411  CB  ALA B 142     133.361 104.753 117.879  1.00 22.61           C  
ATOM   7417  N   THR B 143     131.982 107.274 115.907  1.00 23.31           N  
ATOM   7418  CA  THR B 143     130.810 107.676 115.143  1.00 24.26           C  
ATOM   7419  C   THR B 143     130.776 106.909 113.829  1.00 27.69           C  
ATOM   7420  O   THR B 143     131.735 106.960 113.057  1.00 31.21           O  
ATOM   7421  CB  THR B 143     130.818 109.178 114.872  1.00 25.63           C  
ATOM   7422  OG1 THR B 143     130.945 109.887 116.108  1.00 33.42           O  
ATOM   7423  CG2 THR B 143     129.531 109.602 114.190  1.00 28.17           C  
ATOM   7431  N   PHE B 144     129.677 106.201 113.588  1.00 26.70           N  
ATOM   7432  CA  PHE B 144     129.362 105.642 112.281  1.00 21.07           C  
ATOM   7433  C   PHE B 144     128.492 106.630 111.523  1.00 23.89           C  
ATOM   7434  O   PHE B 144     127.502 107.119 112.063  1.00 32.22           O  
ATOM   7435  CB  PHE B 144     128.619 104.317 112.416  1.00 28.91           C  
ATOM   7436  CG  PHE B 144     129.429 103.223 113.018  1.00 29.62           C  
ATOM   7437  CD1 PHE B 144     130.199 102.403 112.222  1.00 25.55           C  
ATOM   7438  CD2 PHE B 144     129.413 103.005 114.382  1.00 35.11           C  
ATOM   7439  CE1 PHE B 144     130.935 101.390 112.771  1.00 33.23           C  
ATOM   7440  CE2 PHE B 144     130.154 101.995 114.939  1.00 31.92           C  
ATOM   7441  CZ  PHE B 144     130.915 101.185 114.134  1.00 36.97           C  
ATOM   7451  N   SER B 145     128.851 106.916 110.278  1.00 22.29           N  
ATOM   7452  CA  SER B 145     128.110 107.880 109.477  1.00 23.17           C  
ATOM   7453  C   SER B 145     127.843 107.310 108.096  1.00 28.25           C  
ATOM   7454  O   SER B 145     128.749 106.761 107.464  1.00 36.87           O  
ATOM   7455  CB  SER B 145     128.874 109.199 109.349  1.00 33.49           C  
ATOM   7456  OG  SER B 145     128.957 109.858 110.595  1.00 43.42           O  
ATOM   7462  N   ALA B 146     126.606 107.457 107.634  1.00 28.48           N  
ATOM   7463  CA  ALA B 146     126.205 107.059 106.295  1.00 26.21           C  
ATOM   7464  C   ALA B 146     125.489 108.215 105.614  1.00 27.79           C  
ATOM   7465  O   ALA B 146     124.517 108.757 106.149  1.00 31.15           O  
ATOM   7466  CB  ALA B 146     125.300 105.836 106.329  1.00 29.04           C  
ATOM   7472  N   ARG B 147     125.992 108.591 104.441  1.00 32.86           N  
ATOM   7473  CA  ARG B 147     125.415 109.621 103.590  1.00 28.76           C  
ATOM   7474  C   ARG B 147     125.155 109.038 102.210  1.00 28.90           C  
ATOM   7475  O   ARG B 147     125.690 107.987 101.856  1.00 36.35           O  
ATOM   7476  CB  ARG B 147     126.348 110.828 103.450  1.00 30.39           C  
ATOM   7477  CG  ARG B 147     126.075 111.957 104.404  1.00 30.60           C  
ATOM   7478  CD  ARG B 147     126.606 111.646 105.780  1.00 35.68           C  
ATOM   7479  NE  ARG B 147     125.955 112.457 106.801  1.00 40.89           N  
ATOM   7480  CZ  ARG B 147     125.568 112.012 107.989  1.00 42.38           C  
ATOM   7481  NH1 ARG B 147     125.764 110.758 108.359  1.00 38.56           N  
ATOM   7482  NH2 ARG B 147     124.966 112.848 108.827  1.00 42.39           N  
ATOM   7496  N   VAL B 148     124.336 109.735 101.422  1.00 30.81           N  
ATOM   7497  CA  VAL B 148     124.096 109.309 100.049  1.00 28.84           C  
ATOM   7498  C   VAL B 148     125.310 109.650  99.200  1.00 31.60           C  
ATOM   7499  O   VAL B 148     125.944 110.696  99.377  1.00 30.72           O  
ATOM   7500  CB  VAL B 148     122.825 109.966  99.485  1.00 25.84           C  
ATOM   7501  CG1 VAL B 148     122.689 109.681  98.007  1.00 22.48           C  
ATOM   7502  CG2 VAL B 148     121.606 109.482 100.228  1.00 24.17           C  
ATOM   7512  N   ASN B 149     125.639 108.758  98.270  1.00 35.45           N  
ATOM   7513  CA  ASN B 149     126.785 108.930  97.381  1.00 27.70           C  
ATOM   7514  C   ASN B 149     128.089 108.954  98.163  1.00 28.35           C  
ATOM   7515  O   ASN B 149     129.055 109.609  97.771  1.00 36.95           O  
ATOM   7516  CB  ASN B 149     126.645 110.195  96.534  1.00 28.49           C  
ATOM   7517  CG  ASN B 149     125.956 109.937  95.233  1.00 29.80           C  
ATOM   7518  OD1 ASN B 149     126.140 108.893  94.620  1.00 31.49           O  
ATOM   7519  ND2 ASN B 149     125.137 110.881  94.804  1.00 37.04           N  
ATOM   7526  N   ASP B 150     128.123 108.230  99.273  1.00 32.65           N  
ATOM   7527  CA  ASP B 150     129.301 108.139 100.111  1.00 27.35           C  
ATOM   7528  C   ASP B 150     129.448 106.699 100.567  1.00 29.63           C  
ATOM   7529  O   ASP B 150     128.627 105.839 100.250  1.00 35.24           O  
ATOM   7530  CB  ASP B 150     129.198 109.081 101.313  1.00 32.18           C  
ATOM   7531  CG  ASP B 150     130.546 109.515 101.834  1.00 46.08           C  
ATOM   7532  OD1 ASP B 150     131.562 108.876 101.486  1.00 46.64           O  
ATOM   7533  OD2 ASP B 150     130.592 110.503 102.596  1.00 45.32           O  
ATOM   7538  N   MET B 151     130.513 106.438 101.306  1.00 35.95           N  
ATOM   7539  CA  MET B 151     130.701 105.163 101.973  1.00 33.99           C  
ATOM   7540  C   MET B 151     130.380 105.318 103.451  1.00 35.01           C  
ATOM   7541  O   MET B 151     130.144 106.420 103.948  1.00 38.47           O  
ATOM   7542  CB  MET B 151     132.132 104.655 101.794  1.00 35.21           C  
ATOM   7543  CG  MET B 151     132.638 104.691 100.367  1.00 32.52           C  
ATOM   7544  SD  MET B 151     132.751 103.072  99.606  1.00 57.74           S  
ATOM   7545  CE  MET B 151     133.682 103.481  98.134  1.00 39.03           C  
ATOM   7555  N   LEU B 152     130.357 104.193 104.151  1.00 26.21           N  
ATOM   7556  CA  LEU B 152     130.186 104.232 105.594  1.00 23.99           C  
ATOM   7557  C   LEU B 152     131.495 104.657 106.242  1.00 27.51           C  
ATOM   7558  O   LEU B 152     132.524 104.002 106.072  1.00 31.61           O  
ATOM   7559  CB  LEU B 152     129.743 102.861 106.101  1.00 26.46           C  
ATOM   7560  CG  LEU B 152     129.613 102.647 107.609  1.00 25.50           C  
ATOM   7561  CD1 LEU B 152     128.529 103.510 108.201  1.00 23.87           C  
ATOM   7562  CD2 LEU B 152     129.348 101.186 107.889  1.00 33.56           C  
ATOM   7574  N   ASN B 153     131.465 105.769 106.967  1.00 24.18           N  
ATOM   7575  CA  ASN B 153     132.651 106.293 107.625  1.00 24.38           C  
ATOM   7576  C   ASN B 153     132.599 106.005 109.115  1.00 20.51           C  
ATOM   7577  O   ASN B 153     131.520 105.899 109.699  1.00 29.33           O  
ATOM   7578  CB  ASN B 153     132.811 107.795 107.399  1.00 24.67           C  
ATOM   7579  CG  ASN B 153     132.729 108.172 105.944  1.00 36.21           C  
ATOM   7580  OD1 ASN B 153     133.496 107.678 105.120  1.00 30.29           O  
ATOM   7581  ND2 ASN B 153     131.805 109.062 105.617  1.00 40.05           N  
ATOM   7588  N   LEU B 154     133.777 105.881 109.714  1.00 26.87           N  
ATOM   7589  CA  LEU B 154     133.932 105.655 111.143  1.00 26.16           C  
ATOM   7590  C   LEU B 154     134.962 106.639 111.676  1.00 20.59           C  
ATOM   7591  O   LEU B 154     136.141 106.551 111.335  1.00 30.08           O  
ATOM   7592  CB  LEU B 154     134.359 104.215 111.423  1.00 27.79           C  
ATOM   7593  CG  LEU B 154     134.678 103.869 112.876  1.00 30.07           C  
ATOM   7594  CD1 LEU B 154     133.451 104.021 113.748  1.00 30.81           C  
ATOM   7595  CD2 LEU B 154     135.218 102.465 112.965  1.00 27.56           C  
ATOM   7607  N   ASN B 155     134.519 107.575 112.503  1.00 21.14           N  
ATOM   7608  CA  ASN B 155     135.393 108.565 113.113  1.00 16.07           C  
ATOM   7609  C   ASN B 155     135.631 108.189 114.567  1.00 17.60           C  
ATOM   7610  O   ASN B 155     134.681 108.070 115.340  1.00 33.25           O  
ATOM   7611  CB  ASN B 155     134.783 109.964 113.018  1.00 25.71           C  
ATOM   7612  CG  ASN B 155     135.706 111.042 113.551  1.00 37.82           C  
ATOM   7613  OD1 ASN B 155     136.700 111.393 112.919  1.00 40.51           O  
ATOM   7614  ND2 ASN B 155     135.381 111.575 114.720  1.00 35.65           N  
ATOM   7621  N   LEU B 156     136.894 107.998 114.934  1.00 24.61           N  
ATOM   7622  CA  LEU B 156     137.282 107.679 116.299  1.00 24.15           C  
ATOM   7623  C   LEU B 156     137.912 108.899 116.952  1.00 26.38           C  
ATOM   7624  O   LEU B 156     138.827 109.500 116.392  1.00 30.66           O  
ATOM   7625  CB  LEU B 156     138.279 106.521 116.335  1.00 21.88           C  
ATOM   7626  CG  LEU B 156     137.828 105.165 115.805  1.00 29.57           C  
ATOM   7627  CD1 LEU B 156     138.978 104.196 115.864  1.00 29.45           C  
ATOM   7628  CD2 LEU B 156     136.655 104.636 116.585  1.00 27.73           C  
ATOM   7640  N   ASP B 157     137.418 109.257 118.130  1.00 32.13           N  
ATOM   7641  CA  ASP B 157     138.114 110.174 119.020  1.00 23.58           C  
ATOM   7642  C   ASP B 157     138.883 109.338 120.031  1.00 25.38           C  
ATOM   7643  O   ASP B 157     138.278 108.585 120.800  1.00 31.12           O  
ATOM   7644  CB  ASP B 157     137.142 111.108 119.734  1.00 26.57           C  
ATOM   7645  CG  ASP B 157     137.693 111.629 121.053  1.00 44.25           C  
ATOM   7646  OD2 ASP B 157     136.924 111.742 122.027  1.00 46.46           O  
ATOM   7647  OD1 ASP B 157     138.898 111.954 121.116  1.00 40.55           O  
ATOM   7652  N   VAL B 158     140.206 109.475 120.022  1.00 25.95           N  
ATOM   7653  CA  VAL B 158     141.118 108.667 120.815  1.00 22.56           C  
ATOM   7654  C   VAL B 158     141.764 109.562 121.860  1.00 21.97           C  
ATOM   7655  O   VAL B 158     142.176 110.684 121.554  1.00 25.70           O  
ATOM   7656  CB  VAL B 158     142.188 108.009 119.926  1.00 21.30           C  
ATOM   7657  CG1 VAL B 158     143.250 107.333 120.766  1.00 23.60           C  
ATOM   7658  CG2 VAL B 158     141.555 107.018 118.979  1.00 28.00           C  
ATOM   7668  N   GLN B 159     141.844 109.066 123.089  1.00 30.83           N  
ATOM   7669  CA  GLN B 159     142.645 109.669 124.141  1.00 23.00           C  
ATOM   7670  C   GLN B 159     143.807 108.742 124.448  1.00 19.99           C  
ATOM   7671  O   GLN B 159     143.652 107.521 124.430  1.00 31.65           O  
ATOM   7672  CB  GLN B 159     141.822 109.905 125.406  1.00 26.05           C  
ATOM   7673  CG  GLN B 159     140.710 110.904 125.249  1.00 26.79           C  
ATOM   7674  CD  GLN B 159     141.209 112.284 124.907  1.00 31.05           C  
ATOM   7675  OE1 GLN B 159     142.229 112.731 125.418  1.00 33.45           O  
ATOM   7676  NE2 GLN B 159     140.494 112.966 124.031  1.00 36.89           N  
ATOM   7685  N   ALA B 160     144.968 109.318 124.730  1.00 18.84           N  
ATOM   7686  CA  ALA B 160     146.176 108.552 124.974  1.00 17.03           C  
ATOM   7687  C   ALA B 160     146.875 109.099 126.205  1.00 19.53           C  
ATOM   7688  O   ALA B 160     146.521 110.155 126.730  1.00 26.82           O  
ATOM   7689  CB  ALA B 160     147.118 108.594 123.765  1.00 18.81           C  
ATOM   7695  N   ILE B 161     147.875 108.358 126.671  1.00 24.27           N  
ATOM   7696  CA  ILE B 161     148.641 108.803 127.826  1.00 26.92           C  
ATOM   7697  C   ILE B 161     149.732 109.771 127.399  1.00 30.71           C  
ATOM   7698  O   ILE B 161     149.939 110.809 128.034  1.00 32.42           O  
ATOM   7699  CB  ILE B 161     149.221 107.593 128.578  1.00 22.73           C  
ATOM   7700  CG1 ILE B 161     148.101 106.677 129.078  1.00 27.93           C  
ATOM   7701  CG2 ILE B 161     150.095 108.054 129.720  1.00 22.81           C  
ATOM   7702  CD1 ILE B 161     147.128 107.325 130.029  1.00 28.87           C  
ATOM   7714  N   GLY B 162     150.439 109.458 126.322  1.00 23.46           N  
ATOM   7715  CA  GLY B 162     151.502 110.335 125.883  1.00 21.27           C  
ATOM   7716  C   GLY B 162     151.934 110.020 124.469  1.00 29.71           C  
ATOM   7717  O   GLY B 162     151.541 109.011 123.876  1.00 27.99           O  
ATOM   7721  N   LYS B 163     152.763 110.919 123.950  1.00 30.37           N  
ATOM   7722  CA  LYS B 163     153.336 110.845 122.617  1.00 25.23           C  
ATOM   7723  C   LYS B 163     154.850 110.783 122.730  1.00 26.42           C  
ATOM   7724  O   LYS B 163     155.433 111.324 123.671  1.00 29.70           O  
ATOM   7725  CB  LYS B 163     152.932 112.067 121.792  1.00 23.17           C  
ATOM   7726  CG  LYS B 163     153.636 112.201 120.461  1.00 26.17           C  
ATOM   7727  CD  LYS B 163     153.285 113.512 119.799  1.00 27.27           C  
ATOM   7728  CE  LYS B 163     154.050 113.697 118.511  1.00 35.96           C  
ATOM   7729  NZ  LYS B 163     153.696 114.969 117.836  1.00 34.92           N  
ATOM   7743  N   ASP B 164     155.484 110.114 121.774  1.00 30.95           N  
ATOM   7744  CA  ASP B 164     156.928 110.179 121.626  1.00 25.99           C  
ATOM   7745  C   ASP B 164     157.266 110.033 120.151  1.00 22.90           C  
ATOM   7746  O   ASP B 164     156.429 109.652 119.336  1.00 32.82           O  
ATOM   7747  CB  ASP B 164     157.635 109.128 122.500  1.00 29.75           C  
ATOM   7748  CG  ASP B 164     157.520 107.717 121.962  1.00 38.22           C  
ATOM   7749  OD2 ASP B 164     157.452 106.784 122.786  1.00 41.82           O  
ATOM   7750  OD1 ASP B 164     157.539 107.518 120.733  1.00 44.28           O  
ATOM   7755  N   ILE B 165     158.506 110.360 119.805  1.00 29.59           N  
ATOM   7756  CA  ILE B 165     158.970 110.346 118.426  1.00 27.56           C  
ATOM   7757  C   ILE B 165     160.113 109.351 118.314  1.00 30.10           C  
ATOM   7758  O   ILE B 165     161.111 109.453 119.036  1.00 33.60           O  
ATOM   7759  CB  ILE B 165     159.394 111.750 117.964  1.00 27.36           C  
ATOM   7760  CG1 ILE B 165     158.156 112.640 117.835  1.00 32.93           C  
ATOM   7761  CG2 ILE B 165     160.136 111.679 116.646  1.00 27.45           C  
ATOM   7762  CD1 ILE B 165     158.455 114.105 117.765  1.00 34.44           C  
ATOM   7774  N   LEU B 166     159.952 108.379 117.426  1.00 29.33           N  
ATOM   7775  CA  LEU B 166     160.947 107.362 117.146  1.00 33.72           C  
ATOM   7776  C   LEU B 166     161.611 107.692 115.821  1.00 33.49           C  
ATOM   7777  O   LEU B 166     160.936 108.070 114.862  1.00 34.05           O  
ATOM   7778  CB  LEU B 166     160.302 105.978 117.073  1.00 38.90           C  
ATOM   7779  CG  LEU B 166     159.505 105.530 118.297  1.00 34.04           C  
ATOM   7780  CD1 LEU B 166     158.696 104.310 117.952  1.00 39.50           C  
ATOM   7781  CD2 LEU B 166     160.423 105.238 119.460  1.00 38.72           C  
ATOM   7793  N   GLN B 167     162.927 107.550 115.767  1.00 35.12           N  
ATOM   7794  CA  GLN B 167     163.681 107.920 114.582  1.00 34.22           C  
ATOM   7795  C   GLN B 167     164.811 106.925 114.398  1.00 39.32           C  
ATOM   7796  O   GLN B 167     165.191 106.232 115.346  1.00 40.03           O  
ATOM   7797  CB  GLN B 167     164.234 109.343 114.702  1.00 39.37           C  
ATOM   7798  CG  GLN B 167     163.348 110.382 114.068  1.00 44.33           C  
ATOM   7799  CD  GLN B 167     163.904 111.769 114.206  1.00 43.26           C  
ATOM   7800  OE1 GLN B 167     164.257 112.197 115.301  1.00 38.80           O  
ATOM   7801  NE2 GLN B 167     163.991 112.485 113.096  1.00 42.63           N  
ATOM   7810  N   PRO B 168     165.364 106.826 113.193  1.00 41.02           N  
ATOM   7811  CA  PRO B 168     166.482 105.905 112.973  1.00 36.95           C  
ATOM   7812  C   PRO B 168     167.621 106.170 113.945  1.00 40.97           C  
ATOM   7813  O   PRO B 168     168.139 107.283 114.036  1.00 42.51           O  
ATOM   7814  CB  PRO B 168     166.888 106.189 111.526  1.00 30.18           C  
ATOM   7815  CG  PRO B 168     165.656 106.691 110.895  1.00 35.38           C  
ATOM   7816  CD  PRO B 168     164.956 107.489 111.946  1.00 38.20           C  
ATOM   7824  N   GLY B 169     168.011 105.130 114.675  1.00 47.41           N  
ATOM   7825  CA  GLY B 169     169.037 105.241 115.684  1.00 47.41           C  
ATOM   7826  C   GLY B 169     168.529 105.203 117.107  1.00 50.38           C  
ATOM   7827  O   GLY B 169     169.338 105.068 118.032  1.00 51.03           O  
ATOM   7831  N   ASP B 170     167.222 105.317 117.313  1.00 53.12           N  
ATOM   7832  CA  ASP B 170     166.673 105.251 118.654  1.00 50.25           C  
ATOM   7833  C   ASP B 170     166.700 103.809 119.157  1.00 54.34           C  
ATOM   7834  O   ASP B 170     166.768 102.868 118.364  1.00 50.24           O  
ATOM   7835  CB  ASP B 170     165.245 105.786 118.668  1.00 50.39           C  
ATOM   7836  CG  ASP B 170     165.186 107.284 118.462  1.00 52.97           C  
ATOM   7837  OD1 ASP B 170     166.260 107.917 118.384  1.00 50.95           O  
ATOM   7838  OD2 ASP B 170     164.071 107.832 118.393  1.00 50.69           O  
ATOM   7843  N   PRO B 171     166.654 103.609 120.476  1.00 61.30           N  
ATOM   7844  CA  PRO B 171     166.756 102.242 121.007  1.00 56.32           C  
ATOM   7845  C   PRO B 171     165.622 101.329 120.581  1.00 56.80           C  
ATOM   7846  O   PRO B 171     165.819 100.109 120.530  1.00 56.03           O  
ATOM   7847  CB  PRO B 171     166.764 102.456 122.525  1.00 54.61           C  
ATOM   7848  CG  PRO B 171     166.097 103.762 122.725  1.00 56.37           C  
ATOM   7849  CD  PRO B 171     166.502 104.598 121.556  1.00 56.80           C  
ATOM   7857  N   GLY B 172     164.446 101.869 120.278  1.00 50.89           N  
ATOM   7858  CA  GLY B 172     163.323 101.067 119.852  1.00 47.36           C  
ATOM   7859  C   GLY B 172     162.907 101.258 118.416  1.00 49.50           C  
ATOM   7860  O   GLY B 172     161.711 101.220 118.120  1.00 48.16           O  
ATOM   7864  N   TRP B 173     163.856 101.457 117.508  1.00 47.04           N  
ATOM   7865  CA  TRP B 173     163.513 101.749 116.125  1.00 43.92           C  
ATOM   7866  C   TRP B 173     163.633 100.504 115.262  1.00 45.72           C  
ATOM   7867  O   TRP B 173     164.613  99.759 115.352  1.00 44.52           O  
ATOM   7868  CB  TRP B 173     164.418 102.839 115.565  1.00 39.85           C  
ATOM   7869  CG  TRP B 173     164.244 103.034 114.095  1.00 41.90           C  
ATOM   7870  CD1 TRP B 173     165.028 102.530 113.106  1.00 38.73           C  
ATOM   7871  CD2 TRP B 173     163.217 103.791 113.445  1.00 39.53           C  
ATOM   7872  NE1 TRP B 173     164.559 102.925 111.881  1.00 37.07           N  
ATOM   7873  CE2 TRP B 173     163.446 103.700 112.063  1.00 37.18           C  
ATOM   7874  CE3 TRP B 173     162.128 104.536 113.899  1.00 36.49           C  
ATOM   7875  CZ2 TRP B 173     162.630 104.327 111.134  1.00 38.73           C  
ATOM   7876  CZ3 TRP B 173     161.323 105.156 112.976  1.00 37.58           C  
ATOM   7877  CH2 TRP B 173     161.576 105.049 111.610  1.00 37.52           C  
ATOM   7888  N   VAL B 174     162.633 100.290 114.418  1.00 48.91           N  
ATOM   7889  CA  VAL B 174     162.685  99.302 113.353  1.00 44.15           C  
ATOM   7890  C   VAL B 174     162.149  99.959 112.093  1.00 44.51           C  
ATOM   7891  O   VAL B 174     161.185 100.729 112.144  1.00 43.78           O  
ATOM   7892  CB  VAL B 174     161.878  98.035 113.699  1.00 48.08           C  
ATOM   7893  CG1 VAL B 174     161.728  97.151 112.476  1.00 46.87           C  
ATOM   7894  CG2 VAL B 174     162.557  97.276 114.819  1.00 48.94           C  
ATOM   7904  N   ASN B 175     162.790  99.671 110.966  1.00 48.89           N  
ATOM   7905  CA  ASN B 175     162.325 100.182 109.687  1.00 51.06           C  
ATOM   7906  C   ASN B 175     161.123  99.372 109.220  1.00 47.81           C  
ATOM   7907  O   ASN B 175     161.271  98.413 108.457  1.00 46.98           O  
ATOM   7908  CB  ASN B 175     163.452 100.133 108.658  1.00 50.39           C  
ATOM   7909  CG  ASN B 175     163.215 101.059 107.492  1.00 55.52           C  
ATOM   7910  OD1 ASN B 175     162.217 101.776 107.447  1.00 50.96           O  
ATOM   7911  ND2 ASN B 175     164.131 101.046 106.534  1.00 52.76           N  
ATOM   7918  N   VAL B 176     159.928  99.748 109.678  1.00 48.74           N  
ATOM   7919  CA  VAL B 176     158.740  98.965 109.372  1.00 50.00           C  
ATOM   7920  C   VAL B 176     158.259  99.285 107.969  1.00 49.26           C  
ATOM   7921  O   VAL B 176     158.296 100.438 107.523  1.00 45.77           O  
ATOM   7922  CB  VAL B 176     157.628  99.231 110.401  1.00 44.23           C  
ATOM   7923  CG1 VAL B 176     158.174  99.154 111.808  1.00 45.89           C  
ATOM   7924  CG2 VAL B 176     156.984 100.576 110.148  1.00 40.34           C  
ATOM   7934  N   THR B 177     157.800  98.253 107.265  1.00 49.64           N  
ATOM   7935  CA  THR B 177     157.195  98.411 105.954  1.00 51.07           C  
ATOM   7936  C   THR B 177     155.716  98.064 106.053  1.00 51.27           C  
ATOM   7937  O   THR B 177     155.378  96.909 106.350  1.00 46.23           O  
ATOM   7938  CB  THR B 177     157.897  97.528 104.916  1.00 51.78           C  
ATOM   7939  OG1 THR B 177     157.376  97.808 103.611  1.00 51.91           O  
ATOM   7940  CG2 THR B 177     157.726  96.046 105.227  1.00 48.78           C  
ATOM   7948  N   PRO B 178     154.805  99.016 105.858  1.00 46.95           N  
ATOM   7949  CA  PRO B 178     153.379  98.703 106.005  1.00 46.81           C  
ATOM   7950  C   PRO B 178     152.913  97.682 104.981  1.00 46.52           C  
ATOM   7951  O   PRO B 178     153.218  97.781 103.790  1.00 46.69           O  
ATOM   7952  CB  PRO B 178     152.700 100.057 105.794  1.00 45.73           C  
ATOM   7953  CG  PRO B 178     153.725 101.042 106.138  1.00 46.17           C  
ATOM   7954  CD  PRO B 178     155.016 100.461 105.685  1.00 42.65           C  
ATOM   7962  N   VAL B 179     152.160  96.697 105.457  1.00 44.99           N  
ATOM   7963  CA  VAL B 179     151.559  95.675 104.610  1.00 46.52           C  
ATOM   7964  C   VAL B 179     150.051  95.793 104.745  1.00 45.15           C  
ATOM   7965  O   VAL B 179     149.526  95.861 105.862  1.00 44.35           O  
ATOM   7966  CB  VAL B 179     152.034  94.259 104.986  1.00 45.99           C  
ATOM   7967  CG1 VAL B 179     153.512  94.101 104.678  1.00 45.14           C  
ATOM   7968  CG2 VAL B 179     151.762  93.970 106.446  1.00 47.05           C  
ATOM   7978  N   TYR B 180     149.360  95.828 103.618  1.00 44.61           N  
ATOM   7979  CA  TYR B 180     147.926  96.049 103.576  1.00 43.97           C  
ATOM   7980  C   TYR B 180     147.237  94.891 102.877  1.00 44.60           C  
ATOM   7981  O   TYR B 180     147.874  94.131 102.141  1.00 41.28           O  
ATOM   7982  CB  TYR B 180     147.600  97.362 102.852  1.00 42.91           C  
ATOM   7983  CG  TYR B 180     148.121  98.578 103.571  1.00 42.69           C  
ATOM   7984  CD1 TYR B 180     147.402  99.145 104.607  1.00 41.83           C  
ATOM   7985  CD2 TYR B 180     149.327  99.158 103.216  1.00 43.03           C  
ATOM   7986  CE1 TYR B 180     147.864 100.247 105.269  1.00 43.08           C  
ATOM   7987  CE2 TYR B 180     149.798 100.267 103.877  1.00 45.97           C  
ATOM   7988  CZ  TYR B 180     149.059 100.807 104.905  1.00 46.18           C  
ATOM   7989  OH  TYR B 180     149.508 101.916 105.578  1.00 45.22           O  
ATOM   7999  N   PRO B 181     145.937  94.720 103.096  1.00 53.50           N  
ATOM   8000  CA  PRO B 181     145.198  93.707 102.341  1.00 53.00           C  
ATOM   8001  C   PRO B 181     145.192  94.033 100.858  1.00 54.19           C  
ATOM   8002  O   PRO B 181     145.248  95.197 100.455  1.00 51.50           O  
ATOM   8003  CB  PRO B 181     143.788  93.781 102.935  1.00 50.31           C  
ATOM   8004  CG  PRO B 181     143.967  94.419 104.263  1.00 50.24           C  
ATOM   8005  CD  PRO B 181     145.091  95.370 104.110  1.00 48.50           C  
ATOM   8013  N   GLY B 182     145.126  92.989 100.041  1.00 60.56           N  
ATOM   8014  CA  GLY B 182     145.009  93.190  98.615  1.00 59.75           C  
ATOM   8015  C   GLY B 182     143.724  93.901  98.250  1.00 61.20           C  
ATOM   8016  O   GLY B 182     142.709  93.816  98.939  1.00 62.58           O  
ATOM   8020  N   GLY B 183     143.773  94.635  97.139  1.00 60.52           N  
ATOM   8021  CA  GLY B 183     142.572  95.293  96.660  1.00 60.20           C  
ATOM   8022  C   GLY B 183     141.418  94.332  96.473  1.00 62.01           C  
ATOM   8023  O   GLY B 183     140.266  94.678  96.746  1.00 61.12           O  
ATOM   8027  N   ASP B 184     141.706  93.116  96.012  1.00 65.12           N  
ATOM   8028  CA  ASP B 184     140.669  92.112  95.824  1.00 65.37           C  
ATOM   8029  C   ASP B 184     140.228  91.473  97.132  1.00 62.72           C  
ATOM   8030  O   ASP B 184     139.262  90.705  97.131  1.00 63.13           O  
ATOM   8031  CB  ASP B 184     141.166  91.023  94.871  1.00 66.54           C  
ATOM   8032  CG  ASP B 184     142.374  90.285  95.409  1.00 71.10           C  
ATOM   8033  OD1 ASP B 184     143.428  90.926  95.614  1.00 68.69           O  
ATOM   8034  OD2 ASP B 184     142.273  89.059  95.628  1.00 67.35           O  
ATOM   8039  N   GLU B 185     140.907  91.767  98.237  1.00 58.23           N  
ATOM   8040  CA  GLU B 185     140.574  91.169  99.522  1.00 57.20           C  
ATOM   8041  C   GLU B 185     139.744  92.081 100.408  1.00 57.07           C  
ATOM   8042  O   GLU B 185     138.995  91.586 101.256  1.00 58.78           O  
ATOM   8043  CB  GLU B 185     141.850  90.787 100.273  1.00 58.75           C  
ATOM   8044  CG  GLU B 185     142.420  89.447  99.881  1.00 61.10           C  
ATOM   8045  CD  GLU B 185     143.339  88.882 100.940  1.00 63.77           C  
ATOM   8046  OE1 GLU B 185     143.673  87.682 100.857  1.00 62.23           O  
ATOM   8047  OE2 GLU B 185     143.725  89.634 101.858  1.00 61.79           O  
ATOM   8054  N   GLU B 186     139.859  93.392 100.241  1.00 54.49           N  
ATOM   8055  CA  GLU B 186     139.218  94.350 101.128  1.00 52.70           C  
ATOM   8056  C   GLU B 186     137.957  94.900 100.481  1.00 54.70           C  
ATOM   8057  O   GLU B 186     137.949  95.213  99.287  1.00 50.67           O  
ATOM   8058  CB  GLU B 186     140.170  95.492 101.473  1.00 51.04           C  
ATOM   8059  CG  GLU B 186     139.667  96.374 102.593  1.00 55.42           C  
ATOM   8060  CD  GLU B 186     140.664  97.435 102.981  1.00 58.34           C  
ATOM   8061  OE1 GLU B 186     141.691  97.563 102.283  1.00 54.61           O  
ATOM   8062  OE2 GLU B 186     140.427  98.132 103.988  1.00 58.31           O  
ATOM   8069  N   TYR B 187     136.899  95.022 101.279  1.00 53.72           N  
ATOM   8070  CA  TYR B 187     135.599  95.485 100.827  1.00 42.47           C  
ATOM   8071  C   TYR B 187     135.073  96.543 101.783  1.00 44.14           C  
ATOM   8072  O   TYR B 187     135.373  96.523 102.978  1.00 49.54           O  
ATOM   8073  CB  TYR B 187     134.604  94.331 100.745  1.00 43.17           C  
ATOM   8074  CG  TYR B 187     134.991  93.269  99.751  1.00 49.76           C  
ATOM   8075  CD1 TYR B 187     135.955  92.326 100.061  1.00 52.25           C  
ATOM   8076  CD2 TYR B 187     134.399  93.212  98.499  1.00 49.87           C  
ATOM   8077  CE1 TYR B 187     136.318  91.358  99.157  1.00 51.85           C  
ATOM   8078  CE2 TYR B 187     134.757  92.245  97.588  1.00 49.99           C  
ATOM   8079  CZ  TYR B 187     135.717  91.320  97.924  1.00 54.11           C  
ATOM   8080  OH  TYR B 187     136.081  90.351  97.022  1.00 52.40           O  
ATOM   8090  N   ALA B 188     134.283  97.467 101.247  1.00 37.75           N  
ATOM   8091  CA  ALA B 188     133.682  98.531 102.030  1.00 33.59           C  
ATOM   8092  C   ALA B 188     132.170  98.477 101.896  1.00 37.27           C  
ATOM   8093  O   ALA B 188     131.632  97.760 101.051  1.00 40.74           O  
ATOM   8094  CB  ALA B 188     134.191  99.903 101.592  1.00 38.30           C  
ATOM   8100  N   TYR B 189     131.492  99.240 102.749  1.00 36.31           N  
ATOM   8101  CA  TYR B 189     130.046  99.361 102.678  1.00 32.52           C  
ATOM   8102  C   TYR B 189     129.658 100.699 102.074  1.00 29.31           C  
ATOM   8103  O   TYR B 189     130.138 101.751 102.498  1.00 37.69           O  
ATOM   8104  CB  TYR B 189     129.420  99.218 104.062  1.00 33.23           C  
ATOM   8105  CG  TYR B 189     129.498  97.826 104.623  1.00 31.53           C  
ATOM   8106  CD1 TYR B 189     128.738  96.801 104.083  1.00 33.62           C  
ATOM   8107  CD2 TYR B 189     130.304  97.540 105.706  1.00 33.98           C  
ATOM   8108  CE1 TYR B 189     128.796  95.533 104.590  1.00 30.20           C  
ATOM   8109  CE2 TYR B 189     130.366  96.274 106.220  1.00 37.37           C  
ATOM   8110  CZ  TYR B 189     129.609  95.276 105.660  1.00 37.53           C  
ATOM   8111  OH  TYR B 189     129.676  94.008 106.173  1.00 49.18           O  
ATOM   8121  N   VAL B 190     128.777 100.650 101.084  1.00 36.59           N  
ATOM   8122  CA  VAL B 190     128.341 101.829 100.352  1.00 36.10           C  
ATOM   8123  C   VAL B 190     126.970 102.223 100.878  1.00 33.64           C  
ATOM   8124  O   VAL B 190     126.320 101.458 101.594  1.00 36.33           O  
ATOM   8125  CB  VAL B 190     128.302 101.561  98.834  1.00 38.60           C  
ATOM   8126  CG1 VAL B 190     128.192 102.859  98.061  1.00 34.35           C  
ATOM   8127  CG2 VAL B 190     129.521 100.774  98.404  1.00 38.95           C  
ATOM   8137  N   PHE B 191     126.528 103.428 100.520  1.00 34.76           N  
ATOM   8138  CA  PHE B 191     125.263 103.932 101.044  1.00 28.58           C  
ATOM   8139  C   PHE B 191     124.089 103.072 100.596  1.00 27.70           C  
ATOM   8140  O   PHE B 191     123.131 102.880 101.350  1.00 32.31           O  
ATOM   8141  CB  PHE B 191     125.054 105.382 100.607  1.00 26.21           C  
ATOM   8142  CG  PHE B 191     124.716 105.532  99.160  1.00 28.06           C  
ATOM   8143  CD2 PHE B 191     123.407 105.712  98.760  1.00 20.61           C  
ATOM   8144  CD1 PHE B 191     125.698 105.474  98.195  1.00 27.41           C  
ATOM   8145  CE2 PHE B 191     123.095 105.839  97.434  1.00 22.47           C  
ATOM   8146  CE1 PHE B 191     125.384 105.603  96.870  1.00 25.46           C  
ATOM   8147  CZ  PHE B 191     124.084 105.785  96.490  1.00 25.01           C  
ATOM   8157  N   TYR B 192     124.140 102.545  99.372  1.00 27.38           N  
ATOM   8158  CA  TYR B 192     122.998 101.820  98.832  1.00 22.50           C  
ATOM   8159  C   TYR B 192     122.878 100.410  99.383  1.00 33.75           C  
ATOM   8160  O   TYR B 192     121.990  99.669  98.954  1.00 27.23           O  
ATOM   8161  CB  TYR B 192     123.068 101.786  97.307  1.00 23.43           C  
ATOM   8162  CG  TYR B 192     124.285 101.111  96.729  1.00 29.57           C  
ATOM   8163  CD1 TYR B 192     124.348  99.732  96.604  1.00 31.97           C  
ATOM   8164  CD2 TYR B 192     125.360 101.855  96.277  1.00 35.09           C  
ATOM   8165  CE1 TYR B 192     125.452  99.118  96.070  1.00 33.13           C  
ATOM   8166  CE2 TYR B 192     126.469 101.247  95.736  1.00 29.64           C  
ATOM   8167  CZ  TYR B 192     126.508  99.877  95.634  1.00 35.49           C  
ATOM   8168  OH  TYR B 192     127.613  99.264  95.095  1.00 39.22           O  
ATOM   8178  N   GLN B 193     123.736 100.028 100.319  1.00 39.66           N  
ATOM   8179  CA  GLN B 193     123.598  98.775 101.037  1.00 27.09           C  
ATOM   8180  C   GLN B 193     122.959  98.962 102.401  1.00 30.54           C  
ATOM   8181  O   GLN B 193     122.792  97.983 103.131  1.00 37.99           O  
ATOM   8182  CB  GLN B 193     124.968  98.122 101.200  1.00 30.01           C  
ATOM   8183  CG  GLN B 193     125.634  97.790  99.888  1.00 33.41           C  
ATOM   8184  CD  GLN B 193     127.054  97.332 100.060  1.00 38.34           C  
ATOM   8185  OE1 GLN B 193     127.674  97.577 101.088  1.00 35.96           O  
ATOM   8186  NE2 GLN B 193     127.592  96.685  99.042  1.00 41.71           N  
ATOM   8195  N   ALA B 194     122.579 100.188 102.745  1.00 30.66           N  
ATOM   8196  CA  ALA B 194     122.122 100.493 104.089  1.00 27.40           C  
ATOM   8197  C   ALA B 194     120.617 100.312 104.212  1.00 31.70           C  
ATOM   8198  O   ALA B 194     119.872 100.463 103.242  1.00 35.25           O  
ATOM   8199  CB  ALA B 194     122.498 101.924 104.455  1.00 22.14           C  
ATOM   8205  N   ARG B 195     120.177  99.985 105.420  1.00 31.29           N  
ATOM   8206  CA  ARG B 195     118.766  99.884 105.754  1.00 30.43           C  
ATOM   8207  C   ARG B 195     118.589 100.318 107.197  1.00 28.60           C  
ATOM   8208  O   ARG B 195     119.233  99.769 108.094  1.00 37.10           O  
ATOM   8209  CB  ARG B 195     118.246  98.461 105.570  1.00 27.29           C  
ATOM   8210  CG  ARG B 195     117.991  98.076 104.136  1.00 35.08           C  
ATOM   8211  CD  ARG B 195     117.481  96.659 104.036  1.00 35.50           C  
ATOM   8212  NE  ARG B 195     116.040  96.579 104.240  1.00 39.07           N  
ATOM   8213  CZ  ARG B 195     115.425  95.661 104.971  1.00 40.46           C  
ATOM   8214  NH1 ARG B 195     116.094  94.718 105.614  1.00 32.83           N  
ATOM   8215  NH2 ARG B 195     114.100  95.691 105.064  1.00 41.82           N  
ATOM   8229  N   VAL B 196     117.736 101.309 107.417  1.00 32.25           N  
ATOM   8230  CA  VAL B 196     117.349 101.738 108.753  1.00 33.67           C  
ATOM   8231  C   VAL B 196     115.966 101.173 109.020  1.00 34.27           C  
ATOM   8232  O   VAL B 196     115.039 101.397 108.237  1.00 40.42           O  
ATOM   8233  CB  VAL B 196     117.365 103.267 108.894  1.00 34.50           C  
ATOM   8234  CG1 VAL B 196     116.867 103.680 110.262  1.00 34.46           C  
ATOM   8235  CG2 VAL B 196     118.765 103.793 108.655  1.00 34.95           C  
ATOM   8245  N   LEU B 197     115.838 100.413 110.098  1.00 32.58           N  
ATOM   8246  CA  LEU B 197     114.593  99.769 110.473  1.00 28.19           C  
ATOM   8247  C   LEU B 197     114.173 100.267 111.845  1.00 35.32           C  
ATOM   8248  O   LEU B 197     114.998 100.399 112.747  1.00 41.69           O  
ATOM   8249  CB  LEU B 197     114.755  98.249 110.500  1.00 35.64           C  
ATOM   8250  CG  LEU B 197     114.485  97.511 109.194  1.00 39.42           C  
ATOM   8251  CD1 LEU B 197     115.514  97.887 108.166  1.00 39.46           C  
ATOM   8252  CD2 LEU B 197     114.503  96.024 109.421  1.00 38.41           C  
ATOM   8264  N   ILE B 198     112.884 100.545 111.999  1.00 39.32           N  
ATOM   8265  CA  ILE B 198     112.356 101.057 113.259  1.00 33.27           C  
ATOM   8266  C   ILE B 198     111.173 100.203 113.680  1.00 33.42           C  
ATOM   8267  O   ILE B 198     110.549  99.527 112.862  1.00 40.20           O  
ATOM   8268  CB  ILE B 198     111.953 102.542 113.153  1.00 37.82           C  
ATOM   8269  CG1 ILE B 198     111.751 103.126 114.551  1.00 37.34           C  
ATOM   8270  CG2 ILE B 198     110.697 102.697 112.322  1.00 35.07           C  
ATOM   8271  CD1 ILE B 198     111.841 104.618 114.611  1.00 33.87           C  
ATOM   8283  N   LYS B 199     110.885 100.231 114.972  1.00 36.92           N  
ATOM   8284  CA  LYS B 199     109.760  99.515 115.547  1.00 36.64           C  
ATOM   8285  C   LYS B 199     109.344 100.224 116.824  1.00 39.13           C  
ATOM   8286  O   LYS B 199     110.196 100.654 117.601  1.00 42.97           O  
ATOM   8287  CB  LYS B 199     110.143  98.066 115.829  1.00 39.97           C  
ATOM   8288  CG  LYS B 199     109.052  97.202 116.387  1.00 41.44           C  
ATOM   8289  CD  LYS B 199     109.588  95.813 116.644  1.00 43.27           C  
ATOM   8290  CE  LYS B 199     108.543  94.915 117.260  1.00 48.55           C  
ATOM   8291  NZ  LYS B 199     109.086  93.565 117.560  1.00 45.97           N  
ATOM   8305  N   ALA B 200     108.041 100.365 117.042  1.00 38.96           N  
ATOM   8306  CA  ALA B 200     107.567 101.037 118.241  1.00 36.34           C  
ATOM   8307  C   ALA B 200     106.136 100.617 118.523  1.00 36.82           C  
ATOM   8308  O   ALA B 200     105.459 100.039 117.673  1.00 40.95           O  
ATOM   8309  CB  ALA B 200     107.663 102.557 118.106  1.00 36.28           C  
ATOM   8315  N   GLY B 201     105.685 100.909 119.737  1.00 44.98           N  
ATOM   8316  CA  GLY B 201     104.323 100.577 120.111  1.00 44.79           C  
ATOM   8317  C   GLY B 201     104.037  99.103 119.932  1.00 45.07           C  
ATOM   8318  O   GLY B 201     104.776  98.235 120.406  1.00 49.09           O  
ATOM   8322  N   ASP B 202     102.946  98.811 119.235  1.00 47.63           N  
ATOM   8323  CA  ASP B 202     102.499  97.446 119.012  1.00 48.09           C  
ATOM   8324  C   ASP B 202     102.895  96.913 117.645  1.00 51.26           C  
ATOM   8325  O   ASP B 202     102.458  95.819 117.278  1.00 50.22           O  
ATOM   8326  CB  ASP B 202     100.983  97.358 119.175  1.00 50.47           C  
ATOM   8327  CG  ASP B 202     100.541  97.484 120.615  1.00 53.01           C  
ATOM   8328  OD1 ASP B 202     101.375  97.276 121.519  1.00 50.82           O  
ATOM   8329  OD2 ASP B 202      99.359  97.803 120.846  1.00 54.35           O  
ATOM   8334  N   MET B 203     103.695  97.657 116.884  1.00 46.69           N  
ATOM   8335  CA  MET B 203     104.175  97.167 115.600  1.00 46.25           C  
ATOM   8336  C   MET B 203     104.717  95.756 115.744  1.00 45.95           C  
ATOM   8337  O   MET B 203     105.458  95.453 116.680  1.00 43.17           O  
ATOM   8338  CB  MET B 203     105.258  98.095 115.053  1.00 43.02           C  
ATOM   8339  CG  MET B 203     104.801  99.519 114.801  1.00 41.37           C  
ATOM   8340  SD  MET B 203     106.007 100.529 113.925  1.00 49.77           S  
ATOM   8341  CE  MET B 203     106.590  99.407 112.668  1.00 39.70           C  
ATOM   8351  N   ALA B 204     104.335  94.889 114.807  1.00 45.85           N  
ATOM   8352  CA  ALA B 204     104.698  93.482 114.903  1.00 49.71           C  
ATOM   8353  C   ALA B 204     106.156  93.233 114.558  1.00 49.35           C  
ATOM   8354  O   ALA B 204     106.808  92.428 115.228  1.00 47.54           O  
ATOM   8355  CB  ALA B 204     103.802  92.649 113.988  1.00 47.69           C  
ATOM   8361  N   ASP B 205     106.682  93.904 113.540  1.00 53.52           N  
ATOM   8362  CA  ASP B 205     108.046  93.671 113.095  1.00 49.15           C  
ATOM   8363  C   ASP B 205     108.725  95.011 112.874  1.00 44.54           C  
ATOM   8364  O   ASP B 205     108.147  96.071 113.120  1.00 43.85           O  
ATOM   8365  CB  ASP B 205     108.076  92.837 111.812  1.00 48.69           C  
ATOM   8366  CG  ASP B 205     109.232  91.866 111.777  1.00 54.92           C  
ATOM   8367  OD2 ASP B 205     109.045  90.733 111.287  1.00 49.93           O  
ATOM   8368  OD1 ASP B 205     110.331  92.234 112.240  1.00 53.72           O  
ATOM   8373  N   LEU B 206     109.967  94.943 112.410  1.00 42.58           N  
ATOM   8374  CA  LEU B 206     110.711  96.142 112.061  1.00 40.82           C  
ATOM   8375  C   LEU B 206     110.303  96.621 110.675  1.00 42.06           C  
ATOM   8376  O   LEU B 206     110.316  95.849 109.712  1.00 47.61           O  
ATOM   8377  CB  LEU B 206     112.208  95.854 112.097  1.00 38.75           C  
ATOM   8378  CG  LEU B 206     112.904  95.735 113.453  1.00 39.27           C  
ATOM   8379  CD1 LEU B 206     114.198  94.977 113.289  1.00 43.13           C  
ATOM   8380  CD2 LEU B 206     113.196  97.090 114.050  1.00 33.13           C  
ATOM   8392  N   ALA B 207     109.933  97.891 110.573  1.00 34.95           N  
ATOM   8393  CA  ALA B 207     109.561  98.512 109.313  1.00 34.76           C  
ATOM   8394  C   ALA B 207     110.698  99.400 108.835  1.00 36.58           C  
ATOM   8395  O   ALA B 207     111.294 100.134 109.625  1.00 37.54           O  
ATOM   8396  CB  ALA B 207     108.283  99.337 109.466  1.00 37.59           C  
ATOM   8402  N   GLU B 208     110.999  99.335 107.542  1.00 37.38           N  
ATOM   8403  CA  GLU B 208     112.122 100.090 107.010  1.00 33.40           C  
ATOM   8404  C   GLU B 208     111.729 101.540 106.765  1.00 35.76           C  
ATOM   8405  O   GLU B 208     110.695 101.819 106.156  1.00 43.63           O  
ATOM   8406  CB  GLU B 208     112.623  99.465 105.713  1.00 36.90           C  
ATOM   8407  CG  GLU B 208     113.884 100.120 105.192  1.00 45.00           C  
ATOM   8408  CD  GLU B 208     114.317  99.578 103.855  1.00 48.53           C  
ATOM   8409  OE1 GLU B 208     113.656  98.652 103.347  1.00 46.89           O  
ATOM   8410  OE2 GLU B 208     115.311 100.092 103.305  1.00 41.23           O  
ATOM   8417  N   LEU B 209     112.566 102.455 107.228  1.00 37.27           N  
ATOM   8418  CA  LEU B 209     112.365 103.877 106.991  1.00 36.69           C  
ATOM   8419  C   LEU B 209     113.196 104.327 105.798  1.00 42.62           C  
ATOM   8420  O   LEU B 209     114.325 103.858 105.628  1.00 49.24           O  
ATOM   8421  CB  LEU B 209     112.776 104.689 108.210  1.00 33.41           C  
ATOM   8422  CG  LEU B 209     111.994 104.512 109.499  1.00 39.43           C  
ATOM   8423  CD1 LEU B 209     112.700 105.262 110.605  1.00 38.22           C  
ATOM   8424  CD2 LEU B 209     110.573 105.000 109.328  1.00 39.64           C  
ATOM   8436  N   PRO B 210     112.686 105.227 104.957  1.00 40.55           N  
ATOM   8437  CA  PRO B 210     113.545 105.856 103.948  1.00 36.52           C  
ATOM   8438  C   PRO B 210     114.251 107.092 104.480  1.00 38.13           C  
ATOM   8439  O   PRO B 210     113.701 108.195 104.429  1.00 44.46           O  
ATOM   8440  CB  PRO B 210     112.564 106.204 102.826  1.00 34.30           C  
ATOM   8441  CG  PRO B 210     111.271 106.380 103.499  1.00 38.53           C  
ATOM   8442  CD  PRO B 210     111.266 105.549 104.744  1.00 36.97           C  
ATOM   8450  N   VAL B 211     115.466 106.926 104.990  1.00 32.58           N  
ATOM   8451  CA  VAL B 211     116.239 108.018 105.566  1.00 31.70           C  
ATOM   8452  C   VAL B 211     117.254 108.487 104.538  1.00 29.52           C  
ATOM   8453  O   VAL B 211     117.645 107.727 103.647  1.00 34.34           O  
ATOM   8454  CB  VAL B 211     116.943 107.601 106.876  1.00 31.46           C  
ATOM   8455  CG1 VAL B 211     115.932 107.094 107.887  1.00 30.92           C  
ATOM   8456  CG2 VAL B 211     118.010 106.563 106.612  1.00 33.01           C  
ATOM   8466  N   GLU B 212     117.676 109.742 104.659  1.00 27.44           N  
ATOM   8467  CA  GLU B 212     118.677 110.280 103.749  1.00 25.98           C  
ATOM   8468  C   GLU B 212     120.089 110.091 104.282  1.00 33.88           C  
ATOM   8469  O   GLU B 212     121.013 109.852 103.500  1.00 35.40           O  
ATOM   8470  CB  GLU B 212     118.409 111.762 103.495  1.00 27.90           C  
ATOM   8471  CG  GLU B 212     117.329 112.024 102.456  1.00 40.89           C  
ATOM   8472  CD  GLU B 212     115.929 112.127 103.048  1.00 46.91           C  
ATOM   8473  OE1 GLU B 212     115.591 113.200 103.593  1.00 45.02           O  
ATOM   8474  OE2 GLU B 212     115.161 111.144 102.956  1.00 35.98           O  
ATOM   8481  N   SER B 213     120.274 110.189 105.592  1.00 35.45           N  
ATOM   8482  CA  SER B 213     121.579 109.991 106.197  1.00 27.96           C  
ATOM   8483  C   SER B 213     121.369 109.550 107.632  1.00 28.30           C  
ATOM   8484  O   SER B 213     120.281 109.705 108.189  1.00 38.25           O  
ATOM   8485  CB  SER B 213     122.421 111.266 106.142  1.00 37.46           C  
ATOM   8486  OG  SER B 213     121.908 112.250 107.018  1.00 33.05           O  
ATOM   8492  N   PHE B 214     122.422 108.999 108.228  1.00 34.69           N  
ATOM   8493  CA  PHE B 214     122.369 108.615 109.631  1.00 34.95           C  
ATOM   8494  C   PHE B 214     123.750 108.728 110.257  1.00 26.15           C  
ATOM   8495  O   PHE B 214     124.776 108.610 109.587  1.00 34.91           O  
ATOM   8496  CB  PHE B 214     121.768 107.201 109.804  1.00 31.87           C  
ATOM   8497  CG  PHE B 214     122.754 106.067 109.678  1.00 38.16           C  
ATOM   8498  CD1 PHE B 214     123.753 105.862 110.621  1.00 37.64           C  
ATOM   8499  CD2 PHE B 214     122.660 105.183 108.622  1.00 41.96           C  
ATOM   8500  CE1 PHE B 214     124.644 104.821 110.498  1.00 33.24           C  
ATOM   8501  CE2 PHE B 214     123.547 104.138 108.498  1.00 45.27           C  
ATOM   8502  CZ  PHE B 214     124.541 103.957 109.440  1.00 42.37           C  
ATOM   8512  N   ASP B 215     123.750 108.982 111.562  1.00 26.77           N  
ATOM   8513  CA  ASP B 215     124.938 108.987 112.401  1.00 26.64           C  
ATOM   8514  C   ASP B 215     124.629 108.257 113.696  1.00 28.77           C  
ATOM   8515  O   ASP B 215     123.529 108.383 114.237  1.00 33.96           O  
ATOM   8516  CB  ASP B 215     125.399 110.400 112.736  1.00 35.14           C  
ATOM   8517  CG  ASP B 215     125.457 111.296 111.530  1.00 47.71           C  
ATOM   8518  OD2 ASP B 215     126.557 111.464 110.965  1.00 44.83           O  
ATOM   8519  OD1 ASP B 215     124.405 111.848 111.148  1.00 47.45           O  
ATOM   8524  N   LEU B 216     125.606 107.508 114.193  1.00 27.29           N  
ATOM   8525  CA  LEU B 216     125.504 106.818 115.471  1.00 25.25           C  
ATOM   8526  C   LEU B 216     126.810 106.992 116.225  1.00 19.86           C  
ATOM   8527  O   LEU B 216     127.854 106.538 115.760  1.00 28.65           O  
ATOM   8528  CB  LEU B 216     125.214 105.329 115.282  1.00 28.43           C  
ATOM   8529  CG  LEU B 216     125.084 104.534 116.582  1.00 30.84           C  
ATOM   8530  CD1 LEU B 216     123.805 104.891 117.302  1.00 29.99           C  
ATOM   8531  CD2 LEU B 216     125.145 103.066 116.308  1.00 36.34           C  
ATOM   8543  N   THR B 217     126.751 107.623 117.390  1.00 21.80           N  
ATOM   8544  CA  THR B 217     127.925 107.880 118.208  1.00 24.84           C  
ATOM   8545  C   THR B 217     127.877 107.030 119.468  1.00 21.66           C  
ATOM   8546  O   THR B 217     126.881 107.050 120.196  1.00 32.31           O  
ATOM   8547  CB  THR B 217     128.011 109.356 118.590  1.00 25.64           C  
ATOM   8548  OG1 THR B 217     127.697 110.164 117.451  1.00 36.31           O  
ATOM   8549  CG2 THR B 217     129.404 109.701 119.085  1.00 26.46           C  
ATOM   8557  N   ILE B 218     128.951 106.286 119.713  1.00 19.55           N  
ATOM   8558  CA  ILE B 218     129.226 105.668 121.004  1.00 20.28           C  
ATOM   8559  C   ILE B 218     130.242 106.544 121.718  1.00 22.58           C  
ATOM   8560  O   ILE B 218     131.285 106.877 121.150  1.00 36.40           O  
ATOM   8561  CB  ILE B 218     129.755 104.233 120.840  1.00 19.99           C  
ATOM   8562  CG1 ILE B 218     128.741 103.364 120.101  1.00 28.26           C  
ATOM   8563  CG2 ILE B 218     130.057 103.618 122.186  1.00 23.96           C  
ATOM   8564  CD1 ILE B 218     129.089 103.110 118.672  1.00 28.57           C  
ATOM   8576  N   ASN B 219     129.944 106.922 122.956  1.00 25.26           N  
ATOM   8577  CA  ASN B 219     130.792 107.832 123.720  1.00 20.40           C  
ATOM   8578  C   ASN B 219     131.086 107.183 125.062  1.00 24.39           C  
ATOM   8579  O   ASN B 219     130.191 107.054 125.894  1.00 33.76           O  
ATOM   8580  CB  ASN B 219     130.102 109.181 123.898  1.00 22.27           C  
ATOM   8581  CG  ASN B 219     130.949 110.177 124.637  1.00 24.19           C  
ATOM   8582  OD1 ASN B 219     132.171 110.104 124.625  1.00 33.74           O  
ATOM   8583  ND2 ASN B 219     130.301 111.128 125.282  1.00 28.34           N  
ATOM   8590  N   HIS B 220     132.331 106.786 125.281  1.00 24.92           N  
ATOM   8591  CA  HIS B 220     132.680 106.058 126.491  1.00 23.18           C  
ATOM   8592  C   HIS B 220     132.962 106.961 127.678  1.00 28.33           C  
ATOM   8593  O   HIS B 220     133.111 106.449 128.790  1.00 35.48           O  
ATOM   8594  CB  HIS B 220     133.881 105.159 126.226  1.00 24.40           C  
ATOM   8595  CG  HIS B 220     133.601 104.076 125.236  1.00 27.21           C  
ATOM   8596  ND1 HIS B 220     132.744 103.033 125.503  1.00 27.25           N  
ATOM   8597  CD2 HIS B 220     134.059 103.874 123.981  1.00 27.65           C  
ATOM   8598  CE1 HIS B 220     132.688 102.235 124.455  1.00 31.39           C  
ATOM   8599  NE2 HIS B 220     133.479 102.722 123.519  1.00 29.17           N  
ATOM   8607  N   ASN B 221     133.027 108.273 127.481  1.00 23.49           N  
ATOM   8608  CA  ASN B 221     133.136 109.220 128.584  1.00 26.21           C  
ATOM   8609  C   ASN B 221     134.337 108.898 129.465  1.00 31.88           C  
ATOM   8610  O   ASN B 221     134.235 108.810 130.688  1.00 39.37           O  
ATOM   8611  CB  ASN B 221     131.848 109.234 129.406  1.00 30.68           C  
ATOM   8612  CG  ASN B 221     130.720 109.956 128.711  1.00 31.79           C  
ATOM   8613  OD1 ASN B 221     130.939 110.941 128.014  1.00 37.48           O  
ATOM   8614  ND2 ASN B 221     129.509 109.447 128.864  1.00 30.29           N  
ATOM   8621  N   LEU B 222     135.490 108.716 128.830  1.00 31.79           N  
ATOM   8622  CA  LEU B 222     136.706 108.435 129.576  1.00 29.39           C  
ATOM   8623  C   LEU B 222     137.034 109.594 130.504  1.00 34.20           C  
ATOM   8624  O   LEU B 222     136.787 110.758 130.180  1.00 35.62           O  
ATOM   8625  CB  LEU B 222     137.880 108.195 128.632  1.00 28.39           C  
ATOM   8626  CG  LEU B 222     137.785 107.045 127.637  1.00 32.20           C  
ATOM   8627  CD1 LEU B 222     139.083 106.946 126.866  1.00 29.49           C  
ATOM   8628  CD2 LEU B 222     137.461 105.744 128.326  1.00 34.23           C  
ATOM   8640  N   ASN B 223     137.600 109.271 131.661  1.00 36.87           N  
ATOM   8641  CA  ASN B 223     138.085 110.285 132.592  1.00 36.61           C  
ATOM   8642  C   ASN B 223     139.533 110.585 132.238  1.00 37.94           C  
ATOM   8643  O   ASN B 223     140.431 109.786 132.506  1.00 39.80           O  
ATOM   8644  CB  ASN B 223     137.943 109.808 134.031  1.00 39.04           C  
ATOM   8645  CG  ASN B 223     138.316 110.870 135.034  1.00 35.61           C  
ATOM   8646  OD1 ASN B 223     138.303 112.058 134.732  1.00 33.00           O  
ATOM   8647  ND2 ASN B 223     138.637 110.447 136.242  1.00 35.58           N  
ATOM   8654  N   THR B 224     139.757 111.742 131.625  1.00 35.26           N  
ATOM   8655  CA  THR B 224     141.067 112.137 131.133  1.00 37.57           C  
ATOM   8656  C   THR B 224     141.725 113.193 132.007  1.00 35.71           C  
ATOM   8657  O   THR B 224     142.379 114.096 131.480  1.00 35.92           O  
ATOM   8658  CB  THR B 224     140.949 112.655 129.699  1.00 36.91           C  
ATOM   8659  OG1 THR B 224     139.972 113.699 129.638  1.00 32.05           O  
ATOM   8660  CG2 THR B 224     140.537 111.548 128.763  1.00 30.09           C  
ATOM   8668  N   ASN B 225     141.572 113.101 133.327  1.00 34.18           N  
ATOM   8669  CA  ASN B 225     142.089 114.104 134.247  1.00 33.88           C  
ATOM   8670  C   ASN B 225     142.683 113.477 135.500  1.00 31.39           C  
ATOM   8671  O   ASN B 225     142.804 114.146 136.528  1.00 37.55           O  
ATOM   8672  CB  ASN B 225     140.986 115.091 134.624  1.00 35.61           C  
ATOM   8673  CG  ASN B 225     140.919 116.272 133.687  1.00 43.90           C  
ATOM   8674  OD1 ASN B 225     140.016 116.371 132.857  1.00 42.69           O  
ATOM   8675  ND2 ASN B 225     141.879 117.178 133.811  1.00 37.62           N  
ATOM   8682  N   ARG B 226     143.069 112.211 135.435  1.00 28.91           N  
ATOM   8683  CA  ARG B 226     143.620 111.505 136.586  1.00 27.04           C  
ATOM   8684  C   ARG B 226     145.133 111.668 136.572  1.00 25.52           C  
ATOM   8685  O   ARG B 226     145.866 110.843 136.031  1.00 30.41           O  
ATOM   8686  CB  ARG B 226     143.206 110.041 136.555  1.00 34.07           C  
ATOM   8687  CG  ARG B 226     141.703 109.846 136.516  1.00 34.89           C  
ATOM   8688  CD  ARG B 226     141.218 108.969 137.648  1.00 35.18           C  
ATOM   8689  NE  ARG B 226     141.577 109.494 138.959  1.00 35.28           N  
ATOM   8690  CZ  ARG B 226     142.004 108.758 139.977  1.00 38.53           C  
ATOM   8691  NH1 ARG B 226     142.144 107.445 139.875  1.00 37.29           N  
ATOM   8692  NH2 ARG B 226     142.298 109.353 141.127  1.00 37.64           N  
ATOM   8706  N   TYR B 227     145.601 112.758 137.169  1.00 26.75           N  
ATOM   8707  CA  TYR B 227     147.015 113.047 137.331  1.00 21.11           C  
ATOM   8708  C   TYR B 227     147.395 112.910 138.798  1.00 22.74           C  
ATOM   8709  O   TYR B 227     146.544 112.916 139.689  1.00 25.75           O  
ATOM   8710  CB  TYR B 227     147.356 114.455 136.836  1.00 18.09           C  
ATOM   8711  CG  TYR B 227     147.136 114.661 135.363  1.00 19.16           C  
ATOM   8712  CD1 TYR B 227     148.058 114.208 134.438  1.00 23.22           C  
ATOM   8713  CD2 TYR B 227     146.020 115.330 134.896  1.00 20.91           C  
ATOM   8714  CE1 TYR B 227     147.864 114.392 133.097  1.00 23.65           C  
ATOM   8715  CE2 TYR B 227     145.821 115.521 133.556  1.00 19.63           C  
ATOM   8716  CZ  TYR B 227     146.749 115.053 132.661  1.00 21.31           C  
ATOM   8717  OH  TYR B 227     146.562 115.242 131.317  1.00 23.54           O  
ATOM   8727  N   ARG B 228     148.695 112.798 139.048  1.00 24.69           N  
ATOM   8728  CA  ARG B 228     149.194 112.620 140.401  1.00 17.48           C  
ATOM   8729  C   ARG B 228     150.487 113.406 140.557  1.00 20.40           C  
ATOM   8730  O   ARG B 228     151.066 113.883 139.581  1.00 29.34           O  
ATOM   8731  CB  ARG B 228     149.416 111.137 140.715  1.00 17.79           C  
ATOM   8732  CG  ARG B 228     150.606 110.513 140.018  1.00 14.87           C  
ATOM   8733  CD  ARG B 228     150.912 109.163 140.591  1.00 16.21           C  
ATOM   8734  NE  ARG B 228     151.803 108.390 139.740  1.00 17.85           N  
ATOM   8735  CZ  ARG B 228     153.122 108.516 139.724  1.00 19.86           C  
ATOM   8736  NH1 ARG B 228     153.744 109.371 140.515  1.00 27.01           N  
ATOM   8737  NH2 ARG B 228     153.837 107.759 138.901  1.00 14.90           N  
ATOM   8751  N   LEU B 229     150.929 113.541 141.800  1.00 19.96           N  
ATOM   8752  CA  LEU B 229     152.244 114.094 142.079  1.00 18.26           C  
ATOM   8753  C   LEU B 229     153.316 113.099 141.668  1.00 17.52           C  
ATOM   8754  O   LEU B 229     153.236 111.916 142.007  1.00 27.41           O  
ATOM   8755  CB  LEU B 229     152.387 114.425 143.563  1.00 14.24           C  
ATOM   8756  CG  LEU B 229     151.464 115.477 144.163  1.00 11.60           C  
ATOM   8757  CD1 LEU B 229     151.922 115.810 145.552  1.00 13.94           C  
ATOM   8758  CD2 LEU B 229     151.455 116.716 143.314  1.00 13.69           C  
ATOM   8770  N   GLY B 230     154.316 113.575 140.944  1.00 18.09           N  
ATOM   8771  CA  GLY B 230     155.445 112.767 140.546  1.00 19.38           C  
ATOM   8772  C   GLY B 230     155.371 112.253 139.128  1.00 25.43           C  
ATOM   8773  O   GLY B 230     156.218 111.444 138.737  1.00 28.85           O  
ATOM   8777  N   SER B 231     154.399 112.705 138.343  1.00 14.70           N  
ATOM   8778  CA  SER B 231     154.264 112.243 136.974  1.00 13.87           C  
ATOM   8779  C   SER B 231     153.536 113.299 136.161  1.00 24.15           C  
ATOM   8780  O   SER B 231     152.563 113.895 136.622  1.00 27.52           O  
ATOM   8781  CB  SER B 231     153.512 110.912 136.917  1.00 23.39           C  
ATOM   8782  OG  SER B 231     153.436 110.422 135.596  1.00 25.41           O  
ATOM   8788  N   ILE B 232     154.025 113.527 134.941  1.00 21.48           N  
ATOM   8789  CA  ILE B 232     153.346 114.432 134.021  1.00 14.44           C  
ATOM   8790  C   ILE B 232     152.290 113.721 133.192  1.00 18.60           C  
ATOM   8791  O   ILE B 232     151.552 114.376 132.451  1.00 27.89           O  
ATOM   8792  CB  ILE B 232     154.347 115.119 133.077  1.00 21.17           C  
ATOM   8793  CG1 ILE B 232     155.163 114.076 132.309  1.00 19.35           C  
ATOM   8794  CG2 ILE B 232     155.257 116.048 133.852  1.00 19.11           C  
ATOM   8795  CD1 ILE B 232     155.914 114.626 131.150  1.00 21.37           C  
ATOM   8807  N   TYR B 233     152.192 112.400 133.297  1.00 23.94           N  
ATOM   8808  CA  TYR B 233     151.287 111.619 132.475  1.00 19.02           C  
ATOM   8809  C   TYR B 233     149.998 111.298 133.216  1.00 22.17           C  
ATOM   8810  O   TYR B 233     149.959 111.244 134.446  1.00 30.34           O  
ATOM   8811  CB  TYR B 233     151.958 110.321 132.033  1.00 17.68           C  
ATOM   8812  CG  TYR B 233     153.161 110.547 131.161  1.00 21.96           C  
ATOM   8813  CD1 TYR B 233     153.014 110.885 129.829  1.00 22.14           C  
ATOM   8814  CD2 TYR B 233     154.441 110.423 131.667  1.00 21.91           C  
ATOM   8815  CE1 TYR B 233     154.101 111.097 129.030  1.00 26.13           C  
ATOM   8816  CE2 TYR B 233     155.536 110.633 130.872  1.00 25.38           C  
ATOM   8817  CZ  TYR B 233     155.362 110.971 129.553  1.00 33.15           C  
ATOM   8818  OH  TYR B 233     156.456 111.184 128.750  1.00 32.97           O  
ATOM   8828  N   ARG B 234     148.935 111.106 132.442  1.00 32.18           N  
ATOM   8829  CA  ARG B 234     147.703 110.550 132.977  1.00 22.93           C  
ATOM   8830  C   ARG B 234     147.981 109.195 133.602  1.00 22.48           C  
ATOM   8831  O   ARG B 234     148.773 108.405 133.087  1.00 27.35           O  
ATOM   8832  CB  ARG B 234     146.672 110.401 131.866  1.00 24.06           C  
ATOM   8833  CG  ARG B 234     146.137 111.695 131.325  1.00 28.98           C  
ATOM   8834  CD  ARG B 234     145.408 111.454 130.035  1.00 27.50           C  
ATOM   8835  NE  ARG B 234     144.855 112.674 129.472  1.00 24.87           N  
ATOM   8836  CZ  ARG B 234     144.420 112.789 128.227  1.00 22.10           C  
ATOM   8837  NH1 ARG B 234     144.527 111.797 127.364  1.00 24.49           N  
ATOM   8838  NH2 ARG B 234     143.868 113.931 127.838  1.00 25.60           N  
ATOM   8852  N   GLN B 235     147.318 108.920 134.716  1.00 27.50           N  
ATOM   8853  CA  GLN B 235     147.542 107.662 135.408  1.00 32.08           C  
ATOM   8854  C   GLN B 235     146.574 106.581 134.970  1.00 31.03           C  
ATOM   8855  O   GLN B 235     146.814 105.400 135.233  1.00 27.66           O  
ATOM   8856  CB  GLN B 235     147.456 107.884 136.917  1.00 27.97           C  
ATOM   8857  CG  GLN B 235     148.545 108.795 137.415  1.00 30.46           C  
ATOM   8858  CD  GLN B 235     149.918 108.256 137.088  1.00 38.20           C  
ATOM   8859  OE1 GLN B 235     150.223 107.104 137.375  1.00 30.84           O  
ATOM   8860  NE2 GLN B 235     150.738 109.070 136.445  1.00 35.98           N  
ATOM   8869  N   SER B 236     145.501 106.959 134.287  1.00 33.65           N  
ATOM   8870  CA  SER B 236     144.559 106.001 133.742  1.00 27.55           C  
ATOM   8871  C   SER B 236     143.630 106.733 132.792  1.00 33.91           C  
ATOM   8872  O   SER B 236     143.625 107.962 132.718  1.00 33.42           O  
ATOM   8873  CB  SER B 236     143.775 105.297 134.851  1.00 30.36           C  
ATOM   8874  OG  SER B 236     142.976 106.213 135.573  1.00 33.29           O  
ATOM   8880  N   LEU B 237     142.850 105.950 132.049  1.00 38.36           N  
ATOM   8881  CA  LEU B 237     141.783 106.456 131.191  1.00 32.60           C  
ATOM   8882  C   LEU B 237     140.507 105.695 131.555  1.00 33.78           C  
ATOM   8883  O   LEU B 237     139.941 104.968 130.742  1.00 39.42           O  
ATOM   8884  CB  LEU B 237     142.137 106.299 129.714  1.00 34.28           C  
ATOM   8885  CG  LEU B 237     143.224 107.222 129.162  1.00 27.88           C  
ATOM   8886  CD1 LEU B 237     143.696 106.731 127.818  1.00 26.64           C  
ATOM   8887  CD2 LEU B 237     142.720 108.646 129.054  1.00 26.68           C  
ATOM   8899  N   ASP B 238     140.068 105.860 132.798  1.00 42.24           N  
ATOM   8900  CA  ASP B 238     138.914 105.128 133.305  1.00 39.41           C  
ATOM   8901  C   ASP B 238     137.666 105.501 132.517  1.00 40.97           C  
ATOM   8902  O   ASP B 238     137.385 106.684 132.309  1.00 40.61           O  
ATOM   8903  CB  ASP B 238     138.716 105.426 134.789  1.00 39.71           C  
ATOM   8904  CG  ASP B 238     139.723 104.710 135.668  1.00 49.15           C  
ATOM   8905  OD1 ASP B 238     140.328 103.721 135.202  1.00 48.57           O  
ATOM   8906  OD2 ASP B 238     139.914 105.141 136.825  1.00 44.83           O  
ATOM   8911  N   GLU B 239     136.910 104.494 132.095  1.00 42.62           N  
ATOM   8912  CA  GLU B 239     135.715 104.744 131.304  1.00 38.80           C  
ATOM   8913  C   GLU B 239     134.502 104.901 132.207  1.00 37.23           C  
ATOM   8914  O   GLU B 239     134.318 104.148 133.166  1.00 40.42           O  
ATOM   8915  CB  GLU B 239     135.486 103.610 130.302  1.00 40.08           C  
ATOM   8916  CG  GLU B 239     135.660 102.213 130.863  1.00 42.09           C  
ATOM   8917  CD  GLU B 239     137.075 101.690 130.707  1.00 47.12           C  
ATOM   8918  OE1 GLU B 239     137.898 101.927 131.614  1.00 44.75           O  
ATOM   8919  OE2 GLU B 239     137.367 101.042 129.684  1.00 47.21           O  
ATOM   8926  N   GLY B 240     133.676 105.891 131.900  1.00 38.75           N  
ATOM   8927  CA  GLY B 240     132.473 106.175 132.656  1.00 34.90           C  
ATOM   8928  C   GLY B 240     131.308 105.315 132.225  1.00 33.83           C  
ATOM   8929  O   GLY B 240     131.381 104.083 132.221  1.00 30.65           O  
ATOM   8933  N   VAL B 241     130.208 105.975 131.869  1.00 38.35           N  
ATOM   8934  CA  VAL B 241     129.063 105.271 131.309  1.00 36.88           C  
ATOM   8935  C   VAL B 241     128.982 105.569 129.820  1.00 28.39           C  
ATOM   8936  O   VAL B 241     129.130 106.719 129.389  1.00 18.03           O  
ATOM   8937  CB  VAL B 241     127.766 105.674 132.031  1.00 31.46           C  
ATOM   8938  CG1 VAL B 241     126.574 104.986 131.408  1.00 28.36           C  
ATOM   8939  CG2 VAL B 241     127.853 105.332 133.503  1.00 33.06           C  
ATOM   8949  N   THR B 242     128.756 104.530 129.025  1.00 30.66           N  
ATOM   8950  CA  THR B 242     128.709 104.667 127.574  1.00 27.36           C  
ATOM   8951  C   THR B 242     127.386 105.310 127.193  1.00 30.53           C  
ATOM   8952  O   THR B 242     126.313 104.789 127.496  1.00 27.71           O  
ATOM   8953  CB  THR B 242     128.887 103.320 126.890  1.00 31.19           C  
ATOM   8954  OG1 THR B 242     130.035 102.655 127.429  1.00 37.98           O  
ATOM   8955  CG2 THR B 242     129.072 103.513 125.403  1.00 29.86           C  
ATOM   8963  N   GLU B 243     127.474 106.458 126.539  1.00 28.79           N  
ATOM   8964  CA  GLU B 243     126.313 107.139 125.996  1.00 25.67           C  
ATOM   8965  C   GLU B 243     126.254 106.888 124.495  1.00 28.73           C  
ATOM   8966  O   GLU B 243     127.178 107.247 123.764  1.00 29.92           O  
ATOM   8967  CB  GLU B 243     126.408 108.627 126.327  1.00 19.83           C  
ATOM   8968  CG  GLU B 243     125.869 109.603 125.302  1.00 35.37           C  
ATOM   8969  CD  GLU B 243     126.432 110.997 125.506  1.00 46.55           C  
ATOM   8970  OE1 GLU B 243     126.606 111.401 126.675  1.00 41.02           O  
ATOM   8971  OE2 GLU B 243     126.709 111.684 124.500  1.00 40.60           O  
ATOM   8978  N   VAL B 244     125.190 106.242 124.037  1.00 29.97           N  
ATOM   8979  CA  VAL B 244     125.004 105.938 122.625  1.00 22.82           C  
ATOM   8980  C   VAL B 244     123.894 106.833 122.098  1.00 27.67           C  
ATOM   8981  O   VAL B 244     122.722 106.648 122.439  1.00 37.85           O  
ATOM   8982  CB  VAL B 244     124.678 104.456 122.399  1.00 21.26           C  
ATOM   8983  CG1 VAL B 244     124.363 104.203 120.943  1.00 23.76           C  
ATOM   8984  CG2 VAL B 244     125.832 103.595 122.849  1.00 25.54           C  
ATOM   8994  N   THR B 245     124.265 107.806 121.278  1.00 27.26           N  
ATOM   8995  CA  THR B 245     123.302 108.718 120.686  1.00 28.46           C  
ATOM   8996  C   THR B 245     123.350 108.567 119.178  1.00 24.64           C  
ATOM   8997  O   THR B 245     124.170 107.829 118.638  1.00 33.31           O  
ATOM   8998  CB  THR B 245     123.577 110.179 121.067  1.00 31.27           C  
ATOM   8999  OG1 THR B 245     124.873 110.567 120.601  1.00 33.12           O  
ATOM   9000  CG2 THR B 245     123.504 110.364 122.565  1.00 31.50           C  
ATOM   9008  N   GLY B 246     122.458 109.270 118.499  1.00 23.38           N  
ATOM   9009  CA  GLY B 246     122.489 109.233 117.055  1.00 21.41           C  
ATOM   9010  C   GLY B 246     121.453 110.158 116.468  1.00 25.24           C  
ATOM   9011  O   GLY B 246     120.729 110.855 117.178  1.00 27.55           O  
ATOM   9015  N   THR B 247     121.384 110.132 115.146  1.00 30.70           N  
ATOM   9016  CA  THR B 247     120.493 110.995 114.391  1.00 29.26           C  
ATOM   9017  C   THR B 247     120.264 110.360 113.031  1.00 24.81           C  
ATOM   9018  O   THR B 247     121.134 109.669 112.507  1.00 29.43           O  
ATOM   9019  CB  THR B 247     121.078 112.410 114.246  1.00 38.36           C  
ATOM   9020  OG1 THR B 247     120.028 113.356 114.024  1.00 44.35           O  
ATOM   9021  CG2 THR B 247     122.067 112.480 113.102  1.00 36.73           C  
ATOM   9029  N   PHE B 248     119.080 110.571 112.474  1.00 28.67           N  
ATOM   9030  CA  PHE B 248     118.847 110.192 111.088  1.00 27.26           C  
ATOM   9031  C   PHE B 248     117.914 111.193 110.434  1.00 22.04           C  
ATOM   9032  O   PHE B 248     116.987 111.696 111.065  1.00 26.97           O  
ATOM   9033  CB  PHE B 248     118.297 108.761 110.959  1.00 29.56           C  
ATOM   9034  CG  PHE B 248     117.019 108.516 111.697  1.00 32.48           C  
ATOM   9035  CD1 PHE B 248     115.803 108.800 111.117  1.00 34.37           C  
ATOM   9036  CD2 PHE B 248     117.035 107.968 112.963  1.00 31.14           C  
ATOM   9037  CE1 PHE B 248     114.630 108.560 111.794  1.00 38.62           C  
ATOM   9038  CE2 PHE B 248     115.868 107.729 113.642  1.00 31.72           C  
ATOM   9039  CZ  PHE B 248     114.664 108.023 113.056  1.00 35.62           C  
ATOM   9049  N   THR B 249     118.174 111.483 109.167  1.00 25.15           N  
ATOM   9050  CA  THR B 249     117.436 112.488 108.417  1.00 24.16           C  
ATOM   9051  C   THR B 249     116.396 111.809 107.541  1.00 26.92           C  
ATOM   9052  O   THR B 249     116.686 110.802 106.891  1.00 32.18           O  
ATOM   9053  CB  THR B 249     118.379 113.332 107.560  1.00 27.23           C  
ATOM   9054  OG1 THR B 249     119.231 114.104 108.410  1.00 31.16           O  
ATOM   9055  CG2 THR B 249     117.599 114.269 106.674  1.00 33.04           C  
ATOM   9063  N   LEU B 250     115.189 112.360 107.529  1.00 33.27           N  
ATOM   9064  CA  LEU B 250     114.101 111.797 106.746  1.00 35.29           C  
ATOM   9065  C   LEU B 250     112.995 112.835 106.628  1.00 35.61           C  
ATOM   9066  O   LEU B 250     113.051 113.904 107.234  1.00 35.68           O  
ATOM   9067  CB  LEU B 250     113.583 110.499 107.372  1.00 37.96           C  
ATOM   9068  CG  LEU B 250     112.696 110.606 108.609  1.00 35.30           C  
ATOM   9069  CD1 LEU B 250     112.261 109.230 109.026  1.00 36.77           C  
ATOM   9070  CD2 LEU B 250     113.407 111.305 109.748  1.00 26.60           C  
ATOM   9082  N   ASP B 251     111.981 112.497 105.843  1.00 34.97           N  
ATOM   9083  CA  ASP B 251     110.883 113.413 105.594  1.00 35.12           C  
ATOM   9084  C   ASP B 251     109.802 113.270 106.653  1.00 41.23           C  
ATOM   9085  O   ASP B 251     109.743 112.282 107.386  1.00 39.80           O  
ATOM   9086  CB  ASP B 251     110.286 113.168 104.210  1.00 38.59           C  
ATOM   9087  CG  ASP B 251     111.338 112.997 103.147  1.00 48.35           C  
ATOM   9088  OD1 ASP B 251     111.957 114.006 102.750  1.00 45.81           O  
ATOM   9089  OD2 ASP B 251     111.538 111.854 102.693  1.00 51.90           O  
ATOM   9094  N   ALA B 252     108.940 114.277 106.727  1.00 42.25           N  
ATOM   9095  CA  ALA B 252     107.835 114.255 107.668  1.00 33.71           C  
ATOM   9096  C   ALA B 252     106.722 113.351 107.157  1.00 41.30           C  
ATOM   9097  O   ALA B 252     106.409 113.322 105.965  1.00 43.44           O  
ATOM   9098  CB  ALA B 252     107.303 115.666 107.892  1.00 33.21           C  
ATOM   9104  N   ALA B 253     106.128 112.595 108.076  1.00 40.71           N  
ATOM   9105  CA  ALA B 253     105.022 111.694 107.775  1.00 38.49           C  
ATOM   9106  C   ALA B 253     105.416 110.589 106.805  1.00 41.65           C  
ATOM   9107  O   ALA B 253     104.592 110.149 106.001  1.00 42.06           O  
ATOM   9108  CB  ALA B 253     103.824 112.467 107.218  1.00 34.25           C  
ATOM   9114  N   VAL B 254     106.661 110.113 106.868  1.00 42.53           N  
ATOM   9115  CA  VAL B 254     107.118 109.114 105.910  1.00 42.29           C  
ATOM   9116  C   VAL B 254     106.417 107.789 106.147  1.00 42.30           C  
ATOM   9117  O   VAL B 254     106.139 107.400 107.287  1.00 43.98           O  
ATOM   9118  CB  VAL B 254     108.642 108.921 105.989  1.00 46.66           C  
ATOM   9119  CG1 VAL B 254     109.346 110.097 105.382  1.00 51.20           C  
ATOM   9120  CG2 VAL B 254     109.089 108.700 107.426  1.00 42.88           C  
ATOM   9130  N   LYS B 255     106.142 107.084 105.058  1.00 43.47           N  
ATOM   9131  CA  LYS B 255     105.707 105.702 105.135  1.00 43.26           C  
ATOM   9132  C   LYS B 255     106.914 104.777 105.074  1.00 43.33           C  
ATOM   9133  O   LYS B 255     107.978 105.141 104.573  1.00 50.84           O  
ATOM   9134  CB  LYS B 255     104.749 105.371 103.992  1.00 43.40           C  
ATOM   9135  CG  LYS B 255     103.442 106.118 104.031  1.00 43.07           C  
ATOM   9136  CD  LYS B 255     102.514 105.627 102.945  1.00 46.02           C  
ATOM   9137  CE  LYS B 255     101.161 106.301 103.020  1.00 47.30           C  
ATOM   9138  NZ  LYS B 255     101.247 107.738 102.662  1.00 51.40           N  
ATOM   9152  N   SER B 256     106.736 103.566 105.586  1.00 39.57           N  
ATOM   9153  CA  SER B 256     107.808 102.587 105.553  1.00 39.23           C  
ATOM   9154  C   SER B 256     107.918 101.968 104.165  1.00 41.86           C  
ATOM   9155  O   SER B 256     106.913 101.761 103.481  1.00 38.36           O  
ATOM   9156  CB  SER B 256     107.563 101.507 106.602  1.00 36.91           C  
ATOM   9157  OG  SER B 256     106.351 100.824 106.354  1.00 39.90           O  
ATOM   9163  N   ILE B 257     109.152 101.683 103.744  1.00 41.70           N  
ATOM   9164  CA  ILE B 257     109.365 101.078 102.433  1.00 41.61           C  
ATOM   9165  C   ILE B 257     109.001  99.604 102.470  1.00 45.99           C  
ATOM   9166  O   ILE B 257     108.399  99.073 101.530  1.00 48.00           O  
ATOM   9167  CB  ILE B 257     110.819 101.263 101.957  1.00 43.96           C  
ATOM   9168  CG1 ILE B 257     111.366 102.654 102.252  1.00 40.88           C  
ATOM   9169  CG2 ILE B 257     110.925 100.998 100.469  1.00 47.63           C  
ATOM   9170  CD1 ILE B 257     112.835 102.623 102.534  1.00 41.60           C  
ATOM   9182  N   SER B 258     109.378  98.914 103.542  1.00 42.87           N  
ATOM   9183  CA  SER B 258     109.070  97.505 103.704  1.00 42.29           C  
ATOM   9184  C   SER B 258     108.711  97.260 105.160  1.00 41.90           C  
ATOM   9185  O   SER B 258     108.825  98.148 106.007  1.00 43.98           O  
ATOM   9186  CB  SER B 258     110.243  96.624 103.268  1.00 44.81           C  
ATOM   9187  OG  SER B 258     111.188  96.478 104.309  1.00 46.96           O  
ATOM   9193  N   GLY B 259     108.270  96.042 105.445  1.00 43.04           N  
ATOM   9194  CA  GLY B 259     107.817  95.696 106.768  1.00 41.25           C  
ATOM   9195  C   GLY B 259     106.405  96.185 107.006  1.00 41.67           C  
ATOM   9196  O   GLY B 259     105.687  96.544 106.069  1.00 41.30           O  
ATOM   9200  N   PRO B 260     105.978  96.213 108.263  1.00 42.73           N  
ATOM   9201  CA  PRO B 260     104.623  96.675 108.569  1.00 42.64           C  
ATOM   9202  C   PRO B 260     104.481  98.172 108.340  1.00 48.00           C  
ATOM   9203  O   PRO B 260     105.407  98.865 107.916  1.00 46.64           O  
ATOM   9204  CB  PRO B 260     104.454  96.310 110.044  1.00 40.75           C  
ATOM   9205  CG  PRO B 260     105.818  96.278 110.580  1.00 41.73           C  
ATOM   9206  CD  PRO B 260     106.695  95.792 109.475  1.00 44.32           C  
ATOM   9214  N   ALA B 261     103.280  98.668 108.619  1.00 48.24           N  
ATOM   9215  CA  ALA B 261     103.043 100.101 108.551  1.00 41.18           C  
ATOM   9216  C   ALA B 261     103.463 100.761 109.856  1.00 43.34           C  
ATOM   9217  O   ALA B 261     103.315 100.195 110.939  1.00 44.36           O  
ATOM   9218  CB  ALA B 261     101.569 100.386 108.273  1.00 40.23           C  
ATOM   9224  N   LEU B 262     103.999 101.969 109.744  1.00 42.15           N  
ATOM   9225  CA  LEU B 262     104.381 102.745 110.918  1.00 36.47           C  
ATOM   9226  C   LEU B 262     103.119 103.106 111.681  1.00 39.42           C  
ATOM   9227  O   LEU B 262     102.458 104.100 111.380  1.00 44.39           O  
ATOM   9228  CB  LEU B 262     105.151 103.992 110.508  1.00 35.38           C  
ATOM   9229  CG  LEU B 262     106.478 103.762 109.797  1.00 39.45           C  
ATOM   9230  CD1 LEU B 262     107.069 105.088 109.393  1.00 42.61           C  
ATOM   9231  CD2 LEU B 262     107.437 102.992 110.672  1.00 38.91           C  
ATOM   9243  N   ASN B 263     102.773 102.294 112.674  1.00 41.64           N  
ATOM   9244  CA  ASN B 263     101.534 102.486 113.417  1.00 41.79           C  
ATOM   9245  C   ASN B 263     101.744 101.962 114.826  1.00 44.96           C  
ATOM   9246  O   ASN B 263     101.988 100.767 115.010  1.00 51.22           O  
ATOM   9247  CB  ASN B 263     100.377 101.768 112.727  1.00 43.57           C  
ATOM   9248  CG  ASN B 263      99.029 102.252 113.195  1.00 50.62           C  
ATOM   9249  OD1 ASN B 263      98.885 103.380 113.658  1.00 53.79           O  
ATOM   9250  ND2 ASN B 263      98.027 101.405 113.067  1.00 52.56           N  
ATOM   9257  N   LEU B 264     101.646 102.848 115.816  1.00 45.59           N  
ATOM   9258  CA  LEU B 264     101.918 102.486 117.200  1.00 42.42           C  
ATOM   9259  C   LEU B 264     100.952 101.448 117.749  1.00 44.72           C  
ATOM   9260  O   LEU B 264     101.166 100.965 118.863  1.00 46.60           O  
ATOM   9261  CB  LEU B 264     101.873 103.736 118.076  1.00 41.71           C  
ATOM   9262  CG  LEU B 264     102.965 104.767 117.807  1.00 44.74           C  
ATOM   9263  CD1 LEU B 264     102.644 106.089 118.477  1.00 43.79           C  
ATOM   9264  CD2 LEU B 264     104.294 104.239 118.295  1.00 43.67           C  
ATOM   9276  N   THR B 265      99.902 101.101 117.011  1.00 49.21           N  
ATOM   9277  CA  THR B 265      98.939 100.099 117.441  1.00 50.87           C  
ATOM   9278  C   THR B 265      99.004  98.831 116.603  1.00 52.62           C  
ATOM   9279  O   THR B 265      98.153  97.952 116.762  1.00 51.71           O  
ATOM   9280  CB  THR B 265      97.526 100.677 117.399  1.00 52.65           C  
ATOM   9281  OG1 THR B 265      97.234 101.135 116.074  1.00 52.44           O  
ATOM   9282  CG2 THR B 265      97.402 101.838 118.363  1.00 47.48           C  
ATOM   9290  N   GLY B 266      99.994  98.711 115.723  1.00 51.22           N  
ATOM   9291  CA  GLY B 266     100.134  97.520 114.915  1.00 48.36           C  
ATOM   9292  C   GLY B 266      99.132  97.383 113.795  1.00 55.45           C  
ATOM   9293  O   GLY B 266      99.116  96.347 113.124  1.00 56.75           O  
ATOM   9297  N   GLY B 267      98.292  98.389 113.567  1.00 53.27           N  
ATOM   9298  CA  GLY B 267      97.347  98.323 112.477  1.00 48.18           C  
ATOM   9299  C   GLY B 267      98.013  98.509 111.129  1.00 50.04           C  
ATOM   9300  O   GLY B 267      99.204  98.790 111.020  1.00 52.19           O  
ATOM   9304  N   THR B 268      97.213  98.345 110.075  1.00 50.26           N  
ATOM   9305  CA  THR B 268      97.725  98.458 108.717  1.00 53.98           C  
ATOM   9306  C   THR B 268      97.656  99.878 108.178  1.00 52.05           C  
ATOM   9307  O   THR B 268      98.209 100.147 107.108  1.00 48.01           O  
ATOM   9308  CB  THR B 268      96.948  97.529 107.783  1.00 56.03           C  
ATOM   9309  OG1 THR B 268      95.545  97.788 107.905  1.00 49.57           O  
ATOM   9310  CG2 THR B 268      97.220  96.077 108.128  1.00 52.73           C  
ATOM   9318  N   ALA B 269      96.990 100.785 108.884  1.00 52.90           N  
ATOM   9319  CA  ALA B 269      96.879 102.158 108.421  1.00 49.42           C  
ATOM   9320  C   ALA B 269      98.102 102.961 108.838  1.00 51.14           C  
ATOM   9321  O   ALA B 269      98.624 102.800 109.943  1.00 51.92           O  
ATOM   9322  CB  ALA B 269      95.614 102.804 108.980  1.00 49.63           C  
ATOM   9328  N   HIS B 270      98.556 103.830 107.944  1.00 43.78           N  
ATOM   9329  CA  HIS B 270      99.736 104.634 108.216  1.00 40.81           C  
ATOM   9330  C   HIS B 270      99.419 105.744 109.209  1.00 44.14           C  
ATOM   9331  O   HIS B 270      98.334 106.330 109.190  1.00 45.79           O  
ATOM   9332  CB  HIS B 270     100.277 105.230 106.921  1.00 41.48           C  
ATOM   9333  CG  HIS B 270     101.383 106.214 107.128  1.00 41.40           C  
ATOM   9334  ND1 HIS B 270     102.535 105.904 107.817  1.00 42.59           N  
ATOM   9335  CD2 HIS B 270     101.513 107.502 106.739  1.00 44.06           C  
ATOM   9336  CE1 HIS B 270     103.323 106.961 107.848  1.00 43.85           C  
ATOM   9337  NE2 HIS B 270     102.729 107.944 107.197  1.00 47.19           N  
ATOM   9345  N   ASP B 271     100.380 106.028 110.081  1.00 39.94           N  
ATOM   9346  CA  ASP B 271     100.263 107.112 111.039  1.00 36.93           C  
ATOM   9347  C   ASP B 271     101.160 108.255 110.591  1.00 40.78           C  
ATOM   9348  O   ASP B 271     102.387 108.141 110.709  1.00 42.04           O  
ATOM   9349  CB  ASP B 271     100.665 106.636 112.429  1.00 43.56           C  
ATOM   9350  CG  ASP B 271     100.423 107.672 113.493  1.00 42.85           C  
ATOM   9351  OD1 ASP B 271      99.819 108.717 113.187  1.00 45.26           O  
ATOM   9352  OD2 ASP B 271     100.840 107.439 114.643  1.00 45.57           O  
ATOM   9357  N   PRO B 272     100.618 109.357 110.061  1.00 41.18           N  
ATOM   9358  CA  PRO B 272     101.494 110.447 109.610  1.00 37.45           C  
ATOM   9359  C   PRO B 272     102.224 111.148 110.738  1.00 35.47           C  
ATOM   9360  O   PRO B 272     103.174 111.890 110.468  1.00 31.53           O  
ATOM   9361  CB  PRO B 272     100.529 111.395 108.892  1.00 34.27           C  
ATOM   9362  CG  PRO B 272      99.216 111.113 109.493  1.00 34.73           C  
ATOM   9363  CD  PRO B 272      99.202 109.657 109.797  1.00 38.14           C  
ATOM   9371  N   ALA B 273     101.815 110.945 111.985  1.00 35.37           N  
ATOM   9372  CA  ALA B 273     102.484 111.524 113.137  1.00 35.10           C  
ATOM   9373  C   ALA B 273     103.254 110.487 113.939  1.00 41.46           C  
ATOM   9374  O   ALA B 273     103.373 110.625 115.157  1.00 48.85           O  
ATOM   9375  CB  ALA B 273     101.464 112.219 114.037  1.00 35.59           C  
ATOM   9381  N   PHE B 274     103.789 109.460 113.280  1.00 37.55           N  
ATOM   9382  CA  PHE B 274     104.380 108.333 113.989  1.00 35.68           C  
ATOM   9383  C   PHE B 274     105.569 108.767 114.836  1.00 34.55           C  
ATOM   9384  O   PHE B 274     105.586 108.568 116.052  1.00 34.50           O  
ATOM   9385  CB  PHE B 274     104.789 107.254 112.984  1.00 37.30           C  
ATOM   9386  CG  PHE B 274     105.467 106.074 113.607  1.00 39.09           C  
ATOM   9387  CD1 PHE B 274     104.736 105.123 114.288  1.00 38.95           C  
ATOM   9388  CD2 PHE B 274     106.835 105.916 113.510  1.00 36.06           C  
ATOM   9389  CE1 PHE B 274     105.356 104.040 114.861  1.00 38.95           C  
ATOM   9390  CE2 PHE B 274     107.457 104.835 114.083  1.00 38.80           C  
ATOM   9391  CZ  PHE B 274     106.717 103.897 114.760  1.00 35.78           C  
ATOM   9401  N   LEU B 275     106.583 109.360 114.205  1.00 38.68           N  
ATOM   9402  CA  LEU B 275     107.775 109.748 114.952  1.00 37.49           C  
ATOM   9403  C   LEU B 275     107.482 110.861 115.942  1.00 34.97           C  
ATOM   9404  O   LEU B 275     108.022 110.857 117.054  1.00 40.43           O  
ATOM   9405  CB  LEU B 275     108.883 110.185 113.999  1.00 37.03           C  
ATOM   9406  CG  LEU B 275     109.474 109.124 113.078  1.00 36.76           C  
ATOM   9407  CD1 LEU B 275     110.563 109.741 112.242  1.00 36.72           C  
ATOM   9408  CD2 LEU B 275     110.009 107.949 113.869  1.00 37.98           C  
ATOM   9420  N   GLU B 276     106.646 111.822 115.560  1.00 38.26           N  
ATOM   9421  CA  GLU B 276     106.285 112.887 116.484  1.00 37.42           C  
ATOM   9422  C   GLU B 276     105.603 112.333 117.723  1.00 34.14           C  
ATOM   9423  O   GLU B 276     105.880 112.779 118.836  1.00 37.15           O  
ATOM   9424  CB  GLU B 276     105.384 113.899 115.789  1.00 43.26           C  
ATOM   9425  CG  GLU B 276     106.073 114.688 114.704  1.00 43.90           C  
ATOM   9426  CD  GLU B 276     105.234 115.846 114.229  1.00 50.97           C  
ATOM   9427  OE1 GLU B 276     104.076 115.951 114.674  1.00 50.93           O  
ATOM   9428  OE2 GLU B 276     105.726 116.650 113.416  1.00 52.83           O  
ATOM   9435  N   LYS B 277     104.711 111.359 117.554  1.00 33.48           N  
ATOM   9436  CA  LYS B 277     104.037 110.784 118.711  1.00 35.89           C  
ATOM   9437  C   LYS B 277     104.979 109.907 119.522  1.00 37.39           C  
ATOM   9438  O   LYS B 277     104.873 109.846 120.749  1.00 44.61           O  
ATOM   9439  CB  LYS B 277     102.812 109.989 118.268  1.00 35.71           C  
ATOM   9440  CG  LYS B 277     101.661 110.859 117.837  1.00 39.70           C  
ATOM   9441  CD  LYS B 277     100.348 110.117 117.887  1.00 41.51           C  
ATOM   9442  CE  LYS B 277     100.260 109.059 116.830  1.00 39.41           C  
ATOM   9443  NZ  LYS B 277      98.946 108.376 116.865  1.00 39.78           N  
ATOM   9457  N   VAL B 278     105.904 109.217 118.858  1.00 33.63           N  
ATOM   9458  CA  VAL B 278     106.918 108.455 119.579  1.00 34.52           C  
ATOM   9459  C   VAL B 278     107.732 109.381 120.471  1.00 34.34           C  
ATOM   9460  O   VAL B 278     108.080 109.034 121.603  1.00 35.58           O  
ATOM   9461  CB  VAL B 278     107.818 107.693 118.589  1.00 36.76           C
[truncated: 913,604 more chars]
