# Supplementary material for: Conformational dynamics control assembly of an extremely long bacteriophage tail tube
Source: J Biol Chem. 2023 Feb 13;299(3):103021. doi: 10.1016/j.jbc.2023.103021 (PMC10034513; doi:10.1016/j.jbc.2023.103021)
Supplement: 2rings_vitrotubes [file mmc3.zip › jbc_103021_mmc3.pdb]

HELIX    1   1 GLY A    3  ASP A    5  1                                   3    
HELIX    2   2 LEU A   22  SER A   24  1                                   3    
HELIX    3   3 ILE A   58  TYR A   60  1                                   3    
HELIX    4   4 ASN A   78  ILE A   88  1                                  11    
HELIX    5   5 PHE A  191  GLN A  193  1                                   3    
HELIX    6   6 PHE A  274  TYR A  281  1                                   8    
HELIX    7   7 GLY B    3  ASP B    5  1                                   3    
HELIX    8   8 LEU B   22  SER B   24  1                                   3    
HELIX    9   9 ILE B   58  TYR B   60  1                                   3    
HELIX   10  10 ASN B   78  ILE B   88  1                                  11    
HELIX   11  11 PHE B  191  GLN B  193  1                                   3    
HELIX   12  12 PHE B  274  TYR B  281  1                                   8    
HELIX   13  13 GLY C    3  ASP C    5  1                                   3    
HELIX   14  14 LEU C   22  SER C   24  1                                   3    
HELIX   15  15 ILE C   58  TYR C   60  1                                   3    
HELIX   16  16 ASN C   78  ILE C   88  1                                  11    
HELIX   17  17 PHE C  191  GLN C  193  1                                   3    
HELIX   18  18 PHE C  274  TYR C  281  1                                   8    
HELIX   19  19 GLY D    3  ASP D    5  1                                   3    
HELIX   20  20 LEU D   22  SER D   24  1                                   3    
HELIX   21  21 ILE D   58  TYR D   60  1                                   3    
HELIX   22  22 ASN D   78  ILE D   88  1                                  11    
HELIX   23  23 PHE D  191  GLN D  193  1                                   3    
HELIX   24  24 PHE D  274  TYR D  281  1                                   8    
HELIX   25  25 GLY E    3  ASP E    5  1                                   3    
HELIX   26  26 LEU E   22  SER E   24  1                                   3    
HELIX   27  27 ILE E   58  TYR E   60  1                                   3    
HELIX   28  28 ASN E   78  ILE E   88  1                                  11    
HELIX   29  29 PHE E  191  GLN E  193  1                                   3    
HELIX   30  30 PHE E  274  TYR E  281  1                                   8    
HELIX   31  31 GLY F    3  ASP F    5  1                                   3    
HELIX   32  32 LEU F   22  SER F   24  1                                   3    
HELIX   33  33 ILE F   58  TYR F   60  1                                   3    
HELIX   34  34 ASN F   78  ILE F   88  1                                  11    
HELIX   35  35 PHE F  191  GLN F  193  1                                   3    
HELIX   36  36 PHE F  274  TYR F  281  1                                   8    
SHEET    1   1 1 THR A   6  GLU A  12  0                                        
SHEET    2   2 2 SER A  39  GLN A  42  0                                        
SHEET    3   3 3 VAL A  66  THR A  75  0                                        
SHEET    4   4 4 SER A  91  THR A  93  0                                        
SHEET    5   5 5 ALA A 104  THR A 107  0                                        
SHEET    6   6 6 PHE A 117  GLY A 125  0                                        
SHEET    7   7 7 GLY A 128  PHE A 135  0                                        
SHEET    8   8 8 LYS A 138  ARG A 147  0                                        
SHEET    9   9 9 ASN A 153  ALA A 160  0                                        
SHEET   10  1010 GLY A 162  LEU A 166  0                                        
SHEET   11  1111 ALA A 194  LYS A 199  0                                        
SHEET   12  1212 ALA A 207  LEU A 209  0                                        
SHEET   13  1313 SER A 213  ASN A 219  0                                        
SHEET   14  1414 GLU A 243  ASP A 251  0                                        
SHEET   15  1515 ALA A 286  GLU A 297  0                                        
SHEET   16  1616 PRO A 303  LEU A 310  0                                        
SHEET   17  1717 VAL A 313  LEU A 315  0                                        
SHEET   18  1818 THR A 329  ALA A 336  0                                        
SHEET   19  1919 SER A 341  VAL A 345  0                                        
SHEET   20  2020 THR B   6  GLU B  12  0                                        
SHEET   21  2121 SER B  39  GLN B  42  0                                        
SHEET   22  2222 VAL B  66  THR B  75  0                                        
SHEET   23  2323 SER B  91  THR B  93  0                                        
SHEET   24  2424 ALA B 104  THR B 107  0                                        
SHEET   25  2525 PHE B 117  GLY B 125  0                                        
SHEET   26  2626 GLY B 128  PHE B 135  0                                        
SHEET   27  2727 LYS B 138  ARG B 147  0                                        
SHEET   28  2828 ASN B 153  ALA B 160  0                                        
SHEET   29  2929 GLY B 162  LEU B 166  0                                        
SHEET   30  3030 ALA B 194  LYS B 199  0                                        
SHEET   31  3131 ALA B 207  LEU B 209  0                                        
SHEET   32  3232 SER B 213  ASN B 219  0                                        
SHEET   33  3333 GLU B 243  ASP B 251  0                                        
SHEET   34  3434 ALA B 286  GLU B 297  0                                        
SHEET   35  3535 PRO B 303  LEU B 310  0                                        
SHEET   36  3636 VAL B 313  LEU B 315  0                                        
SHEET   37  3737 THR B 329  ALA B 336  0                                        
SHEET   38  3838 SER B 341  VAL B 345  0                                        
SHEET   39  3939 THR C   6  GLU C  12  0                                        
SHEET   40  4040 SER C  39  GLN C  42  0                                        
SHEET   41  4141 VAL C  66  THR C  75  0                                        
SHEET   42  4242 SER C  91  THR C  93  0                                        
SHEET   43  4343 ALA C 104  THR C 107  0                                        
SHEET   44  4444 PHE C 117  GLY C 125  0                                        
SHEET   45  4545 GLY C 128  PHE C 135  0                                        
SHEET   46  4646 LYS C 138  ARG C 147  0                                        
SHEET   47  4747 ASN C 153  ALA C 160  0                                        
SHEET   48  4848 GLY C 162  LEU C 166  0                                        
SHEET   49  4949 ALA C 194  LYS C 199  0                                        
SHEET   50  5050 ALA C 207  LEU C 209  0                                        
SHEET   51  5151 SER C 213  ASN C 219  0                                        
SHEET   52  5252 GLU C 243  ASP C 251  0                                        
SHEET   53  5353 ALA C 286  GLU C 297  0                                        
SHEET   54  5454 PRO C 303  LEU C 310  0                                        
SHEET   55  5555 VAL C 313  LEU C 315  0                                        
SHEET   56  5656 THR C 329  ALA C 336  0                                        
SHEET   57  5757 SER C 341  VAL C 345  0                                        
SHEET   58  5858 THR D   6  GLU D  12  0                                        
SHEET   59  5959 SER D  39  GLN D  42  0                                        
SHEET   60  6060 VAL D  66  THR D  75  0                                        
SHEET   61  6161 SER D  91  THR D  93  0                                        
SHEET   62  6262 ALA D 104  THR D 107  0                                        
SHEET   63  6363 PHE D 117  GLY D 125  0                                        
SHEET   64  6464 GLY D 128  PHE D 135  0                                        
SHEET   65  6565 LYS D 138  ARG D 147  0                                        
SHEET   66  6666 ASN D 153  ALA D 160  0                                        
SHEET   67  6767 GLY D 162  LEU D 166  0                                        
SHEET   68  6868 ALA D 194  LYS D 199  0                                        
SHEET   69  6969 ALA D 207  LEU D 209  0                                        
SHEET   70  7070 SER D 213  ASN D 219  0                                        
SHEET   71  7171 GLU D 243  ASP D 251  0                                        
SHEET   72  7272 ALA D 286  GLU D 297  0                                        
SHEET   73  7373 PRO D 303  LEU D 310  0                                        
SHEET   74  7474 VAL D 313  LEU D 315  0                                        
SHEET   75  7575 THR D 329  ALA D 336  0                                        
SHEET   76  7676 SER D 341  VAL D 345  0                                        
SHEET   77  7777 THR E   6  GLU E  12  0                                        
SHEET   78  7878 SER E  39  GLN E  42  0                                        
SHEET   79  7979 VAL E  66  THR E  75  0                                        
SHEET   80  8080 SER E  91  THR E  93  0                                        
SHEET   81  8181 ALA E 104  THR E 107  0                                        
SHEET   82  8282 PHE E 117  GLY E 125  0                                        
SHEET   83  8383 GLY E 128  PHE E 135  0                                        
SHEET   84  8484 LYS E 138  ARG E 147  0                                        
SHEET   85  8585 ASN E 153  ALA E 160  0                                        
SHEET   86  8686 GLY E 162  LEU E 166  0                                        
SHEET   87  8787 ALA E 194  LYS E 199  0                                        
SHEET   88  8888 ALA E 207  LEU E 209  0                                        
SHEET   89  8989 SER E 213  ASN E 219  0                                        
SHEET   90  9090 GLU E 243  ASP E 251  0                                        
SHEET   91  9191 ALA E 286  GLU E 297  0                                        
SHEET   92  9292 PRO E 303  LEU E 310  0                                        
SHEET   93  9393 VAL E 313  LEU E 315  0                                        
SHEET   94  9494 THR E 329  ALA E 336  0                                        
SHEET   95  9595 SER E 341  VAL E 345  0                                        
SHEET   96  9696 THR F   6  GLU F  12  0                                        
SHEET   97  9797 SER F  39  GLN F  42  0                                        
SHEET   98  9898 VAL F  66  THR F  75  0                                        
SHEET   99  9999 SER F  91  THR F  93  0                                        
SHEET  100 10010 ALA F 104  THR F 107  0                                        
SHEET  101 10110 PHE F 117  GLY F 125  0                                        
SHEET  102 10210 GLY F 128  PHE F 135  0                                        
SHEET  103 10310 LYS F 138  ARG F 147  0                                        
SHEET  104 10410 ASN F 153  ALA F 160  0                                        
SHEET  105 10510 GLY F 162  LEU F 166  0                                        
SHEET  106 10610 ALA F 194  LYS F 199  0                                        
SHEET  107 10710 ALA F 207  LEU F 209  0                                        
SHEET  108 10810 SER F 213  ASN F 219  0                                        
SHEET  109 10910 GLU F 243  ASP F 251  0                                        
SHEET  110 11011 ALA F 286  GLU F 297  0                                        
SHEET  111 11111 PRO F 303  LEU F 310  0                                        
SHEET  112 11211 VAL F 313  LEU F 315  0                                        
SHEET  113 11311 THR F 329  ALA F 336  0                                        
SHEET  114 11411 SER F 341  VAL F 345  0                                        
ATOM      1  N   MET A   1     157.117 144.382 152.291  1.00 33.96           N  
ATOM      2  CA  MET A   1     156.242 145.503 151.858  1.00 28.07           C  
ATOM      3  C   MET A   1     154.874 145.403 152.501  1.00 34.96           C  
ATOM      4  O   MET A   1     154.245 144.350 152.478  1.00 38.86           O  
ATOM      5  CB  MET A   1     156.082 145.518 150.339  1.00 31.59           C  
ATOM      6  CG  MET A   1     157.280 146.043 149.592  1.00 38.47           C  
ATOM      7  SD  MET A   1     157.478 147.822 149.740  1.00 49.90           S  
ATOM      8  CE  MET A   1     159.254 147.947 149.573  1.00 35.89           C  
ATOM     20  N   ARG A   2     154.416 146.511 153.066  1.00 37.15           N  
ATOM     21  CA  ARG A   2     153.067 146.635 153.584  1.00 29.21           C  
ATOM     22  C   ARG A   2     152.317 147.663 152.755  1.00 27.10           C  
ATOM     23  O   ARG A   2     152.916 148.505 152.086  1.00 31.52           O  
ATOM     24  CB  ARG A   2     153.074 147.040 155.061  1.00 30.11           C  
ATOM     25  CG  ARG A   2     153.560 145.945 155.983  1.00 28.94           C  
ATOM     26  CD  ARG A   2     153.397 146.327 157.433  1.00 34.37           C  
ATOM     27  NE  ARG A   2     154.168 147.517 157.766  1.00 41.67           N  
ATOM     28  CZ  ARG A   2     154.006 148.231 158.871  1.00 42.48           C  
ATOM     29  NH1 ARG A   2     153.105 147.902 159.782  1.00 37.14           N  
ATOM     30  NH2 ARG A   2     154.769 149.303 159.067  1.00 36.29           N  
ATOM     44  N   GLY A   3     150.992 147.579 152.791  1.00 25.08           N  
ATOM     45  CA  GLY A   3     150.188 148.532 152.053  1.00 17.70           C  
ATOM     46  C   GLY A   3     150.475 149.966 152.437  1.00 20.87           C  
ATOM     47  O   GLY A   3     150.395 150.865 151.600  1.00 29.85           O  
ATOM     51  N   VAL A   4     150.814 150.204 153.706  1.00 27.56           N  
ATOM     52  CA  VAL A   4     151.106 151.555 154.164  1.00 25.34           C  
ATOM     53  C   VAL A   4     152.422 152.072 153.603  1.00 27.17           C  
ATOM     54  O   VAL A   4     152.677 153.279 153.647  1.00 30.51           O  
ATOM     55  CB  VAL A   4     151.120 151.603 155.703  1.00 23.84           C  
ATOM     56  CG1 VAL A   4     149.764 151.223 156.247  1.00 28.86           C  
ATOM     57  CG2 VAL A   4     152.197 150.691 156.265  1.00 23.90           C  
ATOM     67  N   ASP A   5     153.268 151.190 153.080  1.00 31.94           N  
ATOM     68  CA  ASP A   5     154.533 151.588 152.479  1.00 32.03           C  
ATOM     69  C   ASP A   5     154.382 152.075 151.047  1.00 26.90           C  
ATOM     70  O   ASP A   5     155.373 152.502 150.450  1.00 32.38           O  
ATOM     71  CB  ASP A   5     155.514 150.416 152.506  1.00 34.88           C  
ATOM     72  CG  ASP A   5     155.915 150.021 153.909  1.00 37.89           C  
ATOM     73  OD1 ASP A   5     155.718 150.830 154.835  1.00 38.92           O  
ATOM     74  OD2 ASP A   5     156.426 148.898 154.089  1.00 37.06           O  
ATOM     79  N   THR A   6     153.181 152.025 150.487  1.00 26.21           N  
ATOM     80  CA  THR A   6     152.947 152.359 149.093  1.00 25.06           C  
ATOM     81  C   THR A   6     152.206 153.682 148.978  1.00 26.24           C  
ATOM     82  O   THR A   6     151.400 154.039 149.839  1.00 32.86           O  
ATOM     83  CB  THR A   6     152.136 151.265 148.400  1.00 23.78           C  
ATOM     84  OG1 THR A   6     150.754 151.417 148.731  1.00 21.32           O  
ATOM     85  CG2 THR A   6     152.597 149.899 148.848  1.00 30.17           C  
ATOM     93  N   PHE A   7     152.488 154.404 147.902  1.00 21.80           N  
ATOM     94  CA  PHE A   7     151.759 155.612 147.561  1.00 17.58           C  
ATOM     95  C   PHE A   7     151.221 155.485 146.146  1.00 20.32           C  
ATOM     96  O   PHE A   7     151.819 154.830 145.292  1.00 25.73           O  
ATOM     97  CB  PHE A   7     152.636 156.870 147.695  1.00 18.53           C  
ATOM     98  CG  PHE A   7     153.673 157.024 146.617  1.00 22.02           C  
ATOM     99  CD1 PHE A   7     153.330 157.466 145.353  1.00 21.88           C  
ATOM    100  CD2 PHE A   7     155.002 156.753 146.881  1.00 23.51           C  
ATOM    101  CE1 PHE A   7     154.281 157.608 144.373  1.00 24.77           C  
ATOM    102  CE2 PHE A   7     155.957 156.905 145.906  1.00 21.45           C  
ATOM    103  CZ  PHE A   7     155.596 157.331 144.650  1.00 23.18           C  
ATOM    113  N   LEU A   8     150.075 156.109 145.916  1.00 23.26           N  
ATOM    114  CA  LEU A   8     149.477 156.207 144.596  1.00 16.13           C  
ATOM    115  C   LEU A   8     149.494 157.662 144.164  1.00 17.68           C  
ATOM    116  O   LEU A   8     149.317 158.562 144.986  1.00 25.90           O  
ATOM    117  CB  LEU A   8     148.045 155.677 144.604  1.00 18.51           C  
ATOM    118  CG  LEU A   8     147.302 155.676 143.275  1.00 17.70           C  
ATOM    119  CD1 LEU A   8     147.911 154.680 142.317  1.00 18.15           C  
ATOM    120  CD2 LEU A   8     145.850 155.369 143.507  1.00 18.45           C  
ATOM    132  N   ALA A   9     149.717 157.892 142.876  1.00 18.52           N  
ATOM    133  CA  ALA A   9     149.736 159.245 142.348  1.00 15.64           C  
ATOM    134  C   ALA A   9     149.254 159.222 140.911  1.00 23.40           C  
ATOM    135  O   ALA A   9     149.712 158.402 140.115  1.00 27.34           O  
ATOM    136  CB  ALA A   9     151.137 159.853 142.430  1.00 21.21           C  
ATOM    142  N   PHE A  10     148.317 160.106 140.593  1.00 25.14           N  
ATOM    143  CA  PHE A  10     147.867 160.321 139.228  1.00 19.38           C  
ATOM    144  C   PHE A  10     148.424 161.649 138.746  1.00 19.34           C  
ATOM    145  O   PHE A  10     148.454 162.626 139.496  1.00 26.98           O  
ATOM    146  CB  PHE A  10     146.339 160.329 139.139  1.00 18.22           C  
ATOM    147  CG  PHE A  10     145.701 158.978 139.319  1.00 18.93           C  
ATOM    148  CD1 PHE A  10     146.444 157.872 139.678  1.00 21.10           C  
ATOM    149  CD2 PHE A  10     144.342 158.822 139.141  1.00 25.08           C  
ATOM    150  CE1 PHE A  10     145.846 156.644 139.844  1.00 22.69           C  
ATOM    151  CE2 PHE A  10     143.743 157.591 139.305  1.00 22.51           C  
ATOM    152  CZ  PHE A  10     144.496 156.506 139.657  1.00 15.98           C  
ATOM    162  N   LYS A  11     148.878 161.680 137.500  1.00 21.00           N  
ATOM    163  CA  LYS A  11     149.466 162.886 136.928  1.00 20.42           C  
ATOM    164  C   LYS A  11     148.957 163.023 135.502  1.00 20.70           C  
ATOM    165  O   LYS A  11     149.254 162.181 134.652  1.00 23.94           O  
ATOM    166  CB  LYS A  11     150.990 162.829 136.964  1.00 27.07           C  
ATOM    167  CG  LYS A  11     151.670 164.123 136.571  1.00 25.70           C  
ATOM    168  CD  LYS A  11     151.412 165.214 137.582  1.00 27.18           C  
ATOM    169  CE  LYS A  11     152.263 166.434 137.305  1.00 28.88           C  
ATOM    170  NZ  LYS A  11     151.948 167.555 138.230  1.00 27.73           N  
ATOM    184  N   GLU A  12     148.196 164.079 135.243  1.00 27.48           N  
ATOM    185  CA  GLU A  12     147.654 164.306 133.912  1.00 24.16           C  
ATOM    186  C   GLU A  12     148.786 164.621 132.948  1.00 28.36           C  
ATOM    187  O   GLU A  12     149.497 165.614 133.118  1.00 30.83           O  
ATOM    188  CB  GLU A  12     146.643 165.446 133.939  1.00 23.70           C  
ATOM    189  CG  GLU A  12     145.335 165.098 134.621  1.00 31.86           C  
ATOM    190  CD  GLU A  12     145.476 164.959 136.123  1.00 36.49           C  
ATOM    191  OE1 GLU A  12     145.759 165.978 136.789  1.00 36.46           O  
ATOM    192  OE2 GLU A  12     145.305 163.833 136.639  1.00 33.67           O  
ATOM    199  N   GLN A  13     148.951 163.782 131.936  1.00 27.35           N  
ATOM    200  CA  GLN A  13     149.983 163.976 130.932  1.00 28.32           C  
ATOM    201  C   GLN A  13     149.404 164.661 129.703  1.00 30.47           C  
ATOM    202  O   GLN A  13     148.200 164.615 129.441  1.00 32.29           O  
ATOM    203  CB  GLN A  13     150.623 162.641 130.552  1.00 26.58           C  
ATOM    204  CG  GLN A  13     149.697 161.654 129.901  1.00 21.97           C  
ATOM    205  CD  GLN A  13     150.307 160.279 129.828  1.00 25.12           C  
ATOM    206  OE1 GLN A  13     151.043 159.872 130.717  1.00 20.71           O  
ATOM    207  NE2 GLN A  13     150.015 159.561 128.760  1.00 28.40           N  
ATOM    216  N   ALA A  14     150.287 165.319 128.950  1.00 40.39           N  
ATOM    217  CA  ALA A  14     149.849 166.109 127.804  1.00 41.27           C  
ATOM    218  C   ALA A  14     149.324 165.214 126.688  1.00 39.51           C  
ATOM    219  O   ALA A  14     148.170 165.340 126.262  1.00 39.57           O  
ATOM    220  CB  ALA A  14     151.001 166.980 127.304  1.00 34.63           C  
ATOM    226  N   ASP A  15     150.160 164.308 126.196  1.00 38.93           N  
ATOM    227  CA  ASP A  15     149.786 163.364 125.157  1.00 37.84           C  
ATOM    228  C   ASP A  15     149.661 161.970 125.751  1.00 36.16           C  
ATOM    229  O   ASP A  15     150.188 161.679 126.824  1.00 40.16           O  
ATOM    230  CB  ASP A  15     150.818 163.360 124.025  1.00 41.48           C  
ATOM    231  CG  ASP A  15     150.194 163.114 122.667  1.00 45.28           C  
ATOM    232  OD1 ASP A  15     149.654 164.073 122.078  1.00 44.30           O  
ATOM    233  OD2 ASP A  15     150.242 161.962 122.188  1.00 44.90           O  
ATOM    238  N   LEU A  16     148.957 161.097 125.030  1.00 28.88           N  
ATOM    239  CA  LEU A  16     148.782 159.732 125.504  1.00 28.90           C  
ATOM    240  C   LEU A  16     150.088 158.953 125.533  1.00 32.09           C  
ATOM    241  O   LEU A  16     150.208 158.004 126.314  1.00 33.19           O  
ATOM    242  CB  LEU A  16     147.770 158.998 124.626  1.00 28.95           C  
ATOM    243  CG  LEU A  16     147.368 157.593 125.078  1.00 27.78           C  
ATOM    244  CD1 LEU A  16     146.304 157.638 126.156  1.00 25.28           C  
ATOM    245  CD2 LEU A  16     146.889 156.795 123.891  1.00 29.98           C  
ATOM    257  N   LYS A  17     151.068 159.331 124.718  1.00 35.16           N  
ATOM    258  CA  LYS A  17     152.278 158.541 124.551  1.00 35.95           C  
ATOM    259  C   LYS A  17     153.486 159.123 125.273  1.00 33.47           C  
ATOM    260  O   LYS A  17     154.600 158.635 125.069  1.00 35.18           O  
ATOM    261  CB  LYS A  17     152.601 158.394 123.059  1.00 33.13           C  
ATOM    262  CG  LYS A  17     151.663 157.473 122.276  1.00 35.15           C  
ATOM    263  CD  LYS A  17     151.297 156.197 123.027  1.00 34.50           C  
ATOM    264  CE  LYS A  17     150.572 155.204 122.128  1.00 33.97           C  
ATOM    265  NZ  LYS A  17     151.372 153.977 121.870  1.00 30.64           N  
ATOM    279  N   THR A  18     153.301 160.132 126.114  1.00 30.76           N  
ATOM    280  CA  THR A  18     154.416 160.754 126.829  1.00 37.38           C  
ATOM    281  C   THR A  18     154.186 160.661 128.332  1.00 34.30           C  
ATOM    282  O   THR A  18     153.381 161.436 128.881  1.00 35.36           O  
ATOM    283  CB  THR A  18     154.596 162.211 126.396  1.00 39.66           C  
ATOM    284  OG1 THR A  18     155.726 162.776 127.071  1.00 33.66           O  
ATOM    285  CG2 THR A  18     153.356 163.045 126.693  1.00 35.90           C  
ATOM    293  N   PRO A  19     154.855 159.753 129.041  1.00 27.61           N  
ATOM    294  CA  PRO A  19     154.614 159.624 130.480  1.00 24.00           C  
ATOM    295  C   PRO A  19     155.005 160.880 131.236  1.00 27.39           C  
ATOM    296  O   PRO A  19     155.896 161.631 130.833  1.00 34.29           O  
ATOM    297  CB  PRO A  19     155.501 158.443 130.889  1.00 22.97           C  
ATOM    298  CG  PRO A  19     155.858 157.758 129.635  1.00 27.11           C  
ATOM    299  CD  PRO A  19     155.868 158.796 128.576  1.00 29.22           C  
ATOM    307  N   ALA A  20     154.322 161.103 132.352  1.00 23.20           N  
ATOM    308  CA  ALA A  20     154.722 162.161 133.261  1.00 25.88           C  
ATOM    309  C   ALA A  20     155.977 161.745 134.012  1.00 28.09           C  
ATOM    310  O   ALA A  20     156.193 160.568 134.303  1.00 31.78           O  
ATOM    311  CB  ALA A  20     153.598 162.475 134.244  1.00 24.37           C  
ATOM    317  N   THR A  21     156.820 162.724 134.316  1.00 30.20           N  
ATOM    318  CA  THR A  21     158.066 162.439 135.006  1.00 29.76           C  
ATOM    319  C   THR A  21     157.830 162.321 136.504  1.00 29.74           C  
ATOM    320  O   THR A  21     156.952 162.973 137.073  1.00 28.00           O  
ATOM    321  CB  THR A  21     159.104 163.526 134.728  1.00 26.44           C  
ATOM    322  OG1 THR A  21     158.585 164.800 135.124  1.00 31.19           O  
ATOM    323  CG2 THR A  21     159.455 163.559 133.253  1.00 24.23           C  
ATOM    331  N   LEU A  22     158.627 161.465 137.140  1.00 32.08           N  
ATOM    332  CA  LEU A  22     158.564 161.315 138.586  1.00 29.44           C  
ATOM    333  C   LEU A  22     158.937 162.599 139.308  1.00 28.88           C  
ATOM    334  O   LEU A  22     158.565 162.775 140.471  1.00 30.03           O  
ATOM    335  CB  LEU A  22     159.495 160.180 139.018  1.00 29.27           C  
ATOM    336  CG  LEU A  22     159.188 159.355 140.266  1.00 31.07           C  
ATOM    337  CD1 LEU A  22     157.714 159.049 140.409  1.00 29.11           C  
ATOM    338  CD2 LEU A  22     159.991 158.073 140.214  1.00 28.07           C  
ATOM    350  N   ALA A  23     159.660 163.500 138.642  1.00 35.04           N  
ATOM    351  CA  ALA A  23     160.065 164.758 139.251  1.00 34.97           C  
ATOM    352  C   ALA A  23     158.955 165.796 139.258  1.00 31.93           C  
ATOM    353  O   ALA A  23     159.070 166.797 139.970  1.00 33.73           O  
ATOM    354  CB  ALA A  23     161.279 165.324 138.514  1.00 34.06           C  
ATOM    360  N   SER A  24     157.889 165.586 138.485  1.00 31.37           N  
ATOM    361  CA  SER A  24     156.813 166.563 138.396  1.00 26.93           C  
ATOM    362  C   SER A  24     155.750 166.379 139.468  1.00 28.23           C  
ATOM    363  O   SER A  24     154.941 167.288 139.675  1.00 30.92           O  
ATOM    364  CB  SER A  24     156.155 166.490 137.018  1.00 29.36           C  
ATOM    365  OG  SER A  24     155.486 165.256 136.843  1.00 35.87           O  
ATOM    371  N   LEU A  25     155.731 165.240 140.152  1.00 30.60           N  
ATOM    372  CA  LEU A  25     154.729 165.009 141.183  1.00 28.07           C  
ATOM    373  C   LEU A  25     154.805 166.088 142.253  1.00 31.76           C  
ATOM    374  O   LEU A  25     155.889 166.499 142.671  1.00 34.81           O  
ATOM    375  CB  LEU A  25     154.926 163.634 141.816  1.00 26.77           C  
ATOM    376  CG  LEU A  25     154.729 162.424 140.903  1.00 27.45           C  
ATOM    377  CD1 LEU A  25     154.979 161.143 141.669  1.00 28.81           C  
ATOM    378  CD2 LEU A  25     153.339 162.422 140.302  1.00 26.16           C  
ATOM    390  N   ALA A  26     153.640 166.547 142.700  1.00 36.84           N  
ATOM    391  CA  ALA A  26     153.554 167.606 143.694  1.00 31.61           C  
ATOM    392  C   ALA A  26     152.317 167.361 144.549  1.00 35.86           C  
ATOM    393  O   ALA A  26     151.736 166.273 144.531  1.00 38.71           O  
ATOM    394  CB  ALA A  26     153.523 168.979 143.013  1.00 35.74           C  
ATOM    400  N   ALA A  27     151.916 168.378 145.305  1.00 39.02           N  
ATOM    401  CA  ALA A  27     150.729 168.265 146.141  1.00 33.54           C  
ATOM    402  C   ALA A  27     149.484 168.136 145.276  1.00 37.49           C  
ATOM    403  O   ALA A  27     149.353 168.793 144.240  1.00 35.63           O  
ATOM    404  CB  ALA A  27     150.604 169.479 147.057  1.00 31.21           C  
ATOM    410  N   GLY A  28     148.561 167.285 145.714  1.00 36.74           N  
ATOM    411  CA  GLY A  28     147.360 167.003 144.970  1.00 31.67           C  
ATOM    412  C   GLY A  28     147.477 165.844 144.009  1.00 37.80           C  
ATOM    413  O   GLY A  28     146.451 165.315 143.569  1.00 40.74           O  
ATOM    417  N   ASP A  29     148.698 165.431 143.670  1.00 32.40           N  
ATOM    418  CA  ASP A  29     148.877 164.277 142.803  1.00 23.44           C  
ATOM    419  C   ASP A  29     148.767 162.970 143.571  1.00 25.94           C  
ATOM    420  O   ASP A  29     148.374 161.954 142.996  1.00 36.51           O  
ATOM    421  CB  ASP A  29     150.228 164.357 142.098  1.00 24.72           C  
ATOM    422  CG  ASP A  29     150.272 165.457 141.063  1.00 35.17           C  
ATOM    423  OD1 ASP A  29     149.349 165.521 140.227  1.00 36.26           O  
ATOM    424  OD2 ASP A  29     151.228 166.258 141.083  1.00 33.51           O  
ATOM    429  N   PHE A  30     149.085 162.982 144.860  1.00 24.81           N  
ATOM    430  CA  PHE A  30     149.062 161.779 145.675  1.00 24.82           C  
ATOM    431  C   PHE A  30     147.678 161.590 146.273  1.00 23.04           C  
ATOM    432  O   PHE A  30     147.118 162.517 146.865  1.00 35.59           O  
ATOM    433  CB  PHE A  30     150.116 161.861 146.778  1.00 30.25           C  
ATOM    434  CG  PHE A  30     151.510 162.016 146.260  1.00 27.25           C  
ATOM    435  CD1 PHE A  30     152.250 160.912 145.893  1.00 26.22           C  
ATOM    436  CD2 PHE A  30     152.075 163.267 146.127  1.00 27.57           C  
ATOM    437  CE1 PHE A  30     153.525 161.055 145.408  1.00 29.85           C  
ATOM    438  CE2 PHE A  30     153.348 163.413 145.643  1.00 25.78           C  
ATOM    439  CZ  PHE A  30     154.075 162.306 145.285  1.00 28.28           C  
ATOM    449  N   LEU A  31     147.137 160.388 146.122  1.00 21.11           N  
ATOM    450  CA  LEU A  31     145.787 160.064 146.549  1.00 22.98           C  
ATOM    451  C   LEU A  31     145.819 158.893 147.517  1.00 23.13           C  
ATOM    452  O   LEU A  31     146.614 157.965 147.353  1.00 26.71           O  
ATOM    453  CB  LEU A  31     144.908 159.710 145.348  1.00 26.92           C  
ATOM    454  CG  LEU A  31     144.410 160.852 144.463  1.00 30.70           C  
ATOM    455  CD1 LEU A  31     143.569 160.294 143.343  1.00 30.82           C  
ATOM    456  CD2 LEU A  31     143.614 161.865 145.264  1.00 25.65           C  
ATOM    468  N   ALA A  32     144.956 158.941 148.526  1.00 20.63           N  
ATOM    469  CA  ALA A  32     144.766 157.818 149.430  1.00 14.66           C  
ATOM    470  C   ALA A  32     143.712 156.891 148.848  1.00 22.79           C  
ATOM    471  O   ALA A  32     142.618 157.334 148.487  1.00 30.14           O  
ATOM    472  CB  ALA A  32     144.350 158.297 150.818  1.00 15.77           C  
ATOM    478  N   PHE A  33     144.044 155.609 148.757  1.00 12.49           N  
ATOM    479  CA  PHE A  33     143.206 154.632 148.087  1.00 13.43           C  
ATOM    480  C   PHE A  33     142.917 153.479 149.034  1.00  7.88           C  
ATOM    481  O   PHE A  33     143.655 153.231 149.986  1.00 15.42           O  
ATOM    482  CB  PHE A  33     143.875 154.116 146.802  1.00 18.56           C  
ATOM    483  CG  PHE A  33     145.217 153.483 147.030  1.00 17.97           C  
ATOM    484  CD1 PHE A  33     146.338 154.259 147.242  1.00 20.59           C  
ATOM    485  CD2 PHE A  33     145.356 152.112 147.035  1.00 17.05           C  
ATOM    486  CE1 PHE A  33     147.563 153.678 147.460  1.00 14.96           C  
ATOM    487  CE2 PHE A  33     146.578 151.532 147.252  1.00 10.00           C  
ATOM    488  CZ  PHE A  33     147.681 152.314 147.461  1.00 13.03           C  
ATOM    498  N   ASN A  34     141.813 152.783 148.769  1.00 10.75           N  
ATOM    499  CA  ASN A  34     141.503 151.580 149.527  1.00  8.75           C  
ATOM    500  C   ASN A  34     142.293 150.391 149.009  1.00 16.90           C  
ATOM    501  O   ASN A  34     142.706 149.527 149.788  1.00 22.33           O  
ATOM    502  CB  ASN A  34     140.011 151.271 149.454  1.00 11.64           C  
ATOM    503  CG  ASN A  34     139.151 152.422 149.888  1.00 16.14           C  
ATOM    504  OD1 ASN A  34     139.640 153.438 150.366  1.00 18.36           O  
ATOM    505  ND2 ASN A  34     137.849 152.272 149.719  1.00 19.89           N  
ATOM    512  N   SER A  35     142.511 150.331 147.700  1.00 14.71           N  
ATOM    513  CA  SER A  35     143.193 149.214 147.073  1.00 11.93           C  
ATOM    514  C   SER A  35     143.450 149.556 145.617  1.00 14.88           C  
ATOM    515  O   SER A  35     142.702 150.324 145.012  1.00 20.22           O  
ATOM    516  CB  SER A  35     142.366 147.931 147.182  1.00 20.57           C  
ATOM    517  OG  SER A  35     141.217 148.004 146.367  1.00 18.00           O  
ATOM    523  N   GLU A  36     144.520 148.988 145.069  1.00 15.33           N  
ATOM    524  CA  GLU A  36     144.848 149.139 143.659  1.00 12.84           C  
ATOM    525  C   GLU A  36     145.261 147.787 143.111  1.00 12.73           C  
ATOM    526  O   GLU A  36     145.938 147.017 143.795  1.00 17.70           O  
ATOM    527  CB  GLU A  36     145.960 150.179 143.441  1.00 13.37           C  
ATOM    528  CG  GLU A  36     147.280 149.913 144.160  1.00 21.44           C  
ATOM    529  CD  GLU A  36     148.098 148.778 143.556  1.00 32.02           C  
ATOM    530  OE1 GLU A  36     147.978 148.523 142.343  1.00 31.62           O  
ATOM    531  OE2 GLU A  36     148.871 148.140 144.301  1.00 28.95           O  
ATOM    538  N   SER A  37     144.833 147.492 141.886  1.00 15.06           N  
ATOM    539  CA  SER A  37     145.222 146.270 141.200  1.00  8.37           C  
ATOM    540  C   SER A  37     145.705 146.544 139.785  1.00 12.17           C  
ATOM    541  O   SER A  37     145.348 145.802 138.866  1.00 21.82           O  
ATOM    542  CB  SER A  37     144.059 145.279 141.170  1.00 17.12           C  
ATOM    543  OG  SER A  37     143.001 145.754 140.364  1.00 22.07           O  
ATOM    549  N   LEU A  38     146.498 147.591 139.586  1.00 17.00           N  
ATOM    550  CA  LEU A  38     147.040 147.891 138.271  1.00 15.71           C  
ATOM    551  C   LEU A  38     148.211 146.974 137.961  1.00 17.56           C  
ATOM    552  O   LEU A  38     149.117 146.806 138.779  1.00 24.60           O  
ATOM    553  CB  LEU A  38     147.485 149.350 138.209  1.00 14.37           C  
ATOM    554  CG  LEU A  38     146.469 150.395 138.657  1.00 17.94           C  
ATOM    555  CD1 LEU A  38     147.158 151.712 138.918  1.00 16.93           C  
ATOM    556  CD2 LEU A  38     145.388 150.556 137.616  1.00 19.61           C  
ATOM    568  N   SER A  39     148.194 146.383 136.771  1.00 21.77           N  
ATOM    569  CA  SER A  39     149.256 145.479 136.364  1.00 25.73           C  
ATOM    570  C   SER A  39     149.355 145.469 134.849  1.00 23.38           C  
ATOM    571  O   SER A  39     148.409 145.818 134.142  1.00 28.22           O  
ATOM    572  CB  SER A  39     149.020 144.059 136.885  1.00 28.89           C  
ATOM    573  OG  SER A  39     147.730 143.595 136.538  1.00 22.00           O  
ATOM    579  N   GLY A  40     150.518 145.061 134.360  1.00 24.07           N  
ATOM    580  CA  GLY A  40     150.736 144.875 132.946  1.00 22.55           C  
ATOM    581  C   GLY A  40     150.732 143.407 132.571  1.00 27.52           C  
ATOM    582  O   GLY A  40     150.956 142.533 133.400  1.00 36.65           O  
ATOM    586  N   ARG A  41     150.470 143.147 131.296  1.00 23.56           N  
ATOM    587  CA  ARG A  41     150.435 141.790 130.770  1.00 18.69           C  
ATOM    588  C   ARG A  41     150.981 141.824 129.357  1.00 22.85           C  
ATOM    589  O   ARG A  41     150.544 142.646 128.550  1.00 31.37           O  
ATOM    590  CB  ARG A  41     149.010 141.232 130.765  1.00 24.64           C  
ATOM    591  CG  ARG A  41     148.442 140.940 132.145  1.00 30.49           C  
ATOM    592  CD  ARG A  41     146.922 141.092 132.205  1.00 32.31           C  
ATOM    593  NE  ARG A  41     146.437 142.326 131.594  1.00 39.85           N  
ATOM    594  CZ  ARG A  41     146.178 143.450 132.251  1.00 35.84           C  
ATOM    595  NH1 ARG A  41     146.374 143.554 133.554  1.00 28.30           N  
ATOM    596  NH2 ARG A  41     145.706 144.497 131.583  1.00 31.63           N  
ATOM    610  N   GLN A  42     151.932 140.948 129.059  1.00 23.84           N  
ATOM    611  CA  GLN A  42     152.468 140.822 127.715  1.00 13.80           C  
ATOM    612  C   GLN A  42     152.086 139.476 127.125  1.00 20.04           C  
ATOM    613  O   GLN A  42     151.987 138.470 127.833  1.00 22.63           O  
ATOM    614  CB  GLN A  42     153.985 140.968 127.695  1.00 11.94           C  
ATOM    615  CG  GLN A  42     154.565 140.879 126.302  1.00 17.82           C  
ATOM    616  CD  GLN A  42     155.755 141.777 126.105  1.00 20.60           C  
ATOM    617  OE1 GLN A  42     156.624 141.866 126.966  1.00 27.40           O  
ATOM    618  NE2 GLN A  42     155.808 142.446 124.966  1.00 15.83           N  
ATOM    627  N   GLN A  43     151.866 139.470 125.818  1.00 29.04           N  
ATOM    628  CA  GLN A  43     151.543 138.251 125.102  1.00 17.18           C  
ATOM    629  C   GLN A  43     152.818 137.503 124.739  1.00 19.25           C  
ATOM    630  O   GLN A  43     153.857 138.105 124.461  1.00 24.59           O  
ATOM    631  CB  GLN A  43     150.762 138.575 123.833  1.00 16.74           C  
ATOM    632  CG  GLN A  43     149.615 137.653 123.559  1.00 19.24           C  
ATOM    633  CD  GLN A  43     148.314 138.224 124.044  1.00 25.76           C  
ATOM    634  OE1 GLN A  43     147.812 139.197 123.491  1.00 27.60           O  
ATOM    635  NE2 GLN A  43     147.765 137.636 125.098  1.00 31.67           N  
ATOM    644  N   VAL A  44     152.734 136.179 124.748  1.00 21.72           N  
ATOM    645  CA  VAL A  44     153.830 135.318 124.324  1.00 22.79           C  
ATOM    646  C   VAL A  44     153.393 134.619 123.049  1.00 20.30           C  
ATOM    647  O   VAL A  44     152.372 133.922 123.033  1.00 22.07           O  
ATOM    648  CB  VAL A  44     154.218 134.305 125.411  1.00 21.64           C  
ATOM    649  CG1 VAL A  44     155.267 133.350 124.889  1.00 23.98           C  
ATOM    650  CG2 VAL A  44     154.729 135.021 126.640  1.00 20.84           C  
ATOM    660  N   ILE A  45     154.157 134.815 121.979  1.00 26.22           N  
ATOM    661  CA  ILE A  45     153.854 134.247 120.672  1.00 25.81           C  
ATOM    662  C   ILE A  45     154.700 132.998 120.485  1.00 26.49           C  
ATOM    663  O   ILE A  45     155.922 133.036 120.663  1.00 24.34           O  
ATOM    664  CB  ILE A  45     154.125 135.258 119.546  1.00 25.24           C  
ATOM    665  CG1 ILE A  45     153.334 136.544 119.761  1.00 22.25           C  
ATOM    666  CG2 ILE A  45     153.777 134.666 118.196  1.00 26.43           C  
ATOM    667  CD1 ILE A  45     154.015 137.738 119.171  1.00 27.23           C  
ATOM    679  N   GLN A  46     154.053 131.894 120.130  1.00 28.37           N  
ATOM    680  CA  GLN A  46     154.731 130.651 119.802  1.00 26.88           C  
ATOM    681  C   GLN A  46     154.778 130.488 118.289  1.00 31.14           C  
ATOM    682  O   GLN A  46     153.827 130.842 117.588  1.00 32.54           O  
ATOM    683  CB  GLN A  46     154.013 129.456 120.433  1.00 32.37           C  
ATOM    684  CG  GLN A  46     154.790 128.145 120.394  1.00 32.41           C  
ATOM    685  CD  GLN A  46     155.967 128.119 121.346  1.00 40.40           C  
ATOM    686  OE1 GLN A  46     155.924 128.718 122.419  1.00 39.74           O  
ATOM    687  NE2 GLN A  46     157.026 127.417 120.958  1.00 37.59           N  
ATOM    696  N   SER A  47     155.887 129.958 117.789  1.00 30.78           N  
ATOM    697  CA  SER A  47     156.003 129.693 116.363  1.00 26.68           C  
ATOM    698  C   SER A  47     155.127 128.508 115.980  1.00 31.55           C  
ATOM    699  O   SER A  47     155.067 127.503 116.692  1.00 33.17           O  
ATOM    700  CB  SER A  47     157.458 129.416 115.992  1.00 27.53           C  
ATOM    701  OG  SER A  47     157.642 129.430 114.592  1.00 27.06           O  
ATOM    707  N   ARG A  48     154.440 128.630 114.850  1.00 29.07           N  
ATOM    708  CA  ARG A  48     153.552 127.581 114.370  1.00 23.85           C  
ATOM    709  C   ARG A  48     154.272 126.522 113.552  1.00 24.24           C  
ATOM    710  O   ARG A  48     153.638 125.549 113.135  1.00 27.27           O  
ATOM    711  CB  ARG A  48     152.425 128.187 113.538  1.00 26.65           C  
ATOM    712  CG  ARG A  48     151.528 129.122 114.317  1.00 30.81           C  
ATOM    713  CD  ARG A  48     150.342 129.588 113.494  1.00 31.00           C  
ATOM    714  NE  ARG A  48     150.616 129.566 112.061  1.00 34.07           N  
ATOM    715  CZ  ARG A  48     150.194 130.480 111.199  1.00 35.98           C  
ATOM    716  NH1 ARG A  48     149.451 131.506 111.580  1.00 30.72           N  
ATOM    717  NH2 ARG A  48     150.521 130.359 109.916  1.00 36.57           N  
ATOM    731  N   ALA A  49     155.567 126.684 113.308  1.00 20.07           N  
ATOM    732  CA  ALA A  49     156.316 125.672 112.583  1.00 20.74           C  
ATOM    733  C   ALA A  49     156.290 124.359 113.349  1.00 23.20           C  
ATOM    734  O   ALA A  49     156.455 124.330 114.570  1.00 31.01           O  
ATOM    735  CB  ALA A  49     157.753 126.132 112.366  1.00 15.82           C  
ATOM    741  N   ILE A  50     156.066 123.262 112.627  1.00 24.96           N  
ATOM    742  CA  ILE A  50     156.003 121.956 113.265  1.00 25.94           C  
ATOM    743  C   ILE A  50     157.397 121.548 113.716  1.00 28.42           C  
ATOM    744  O   ILE A  50     158.381 121.721 112.987  1.00 27.51           O  
ATOM    745  CB  ILE A  50     155.405 120.911 112.309  1.00 20.67           C  
ATOM    746  CG1 ILE A  50     153.937 121.217 112.032  1.00 21.24           C  
ATOM    747  CG2 ILE A  50     155.535 119.530 112.899  1.00 21.27           C  
ATOM    748  CD1 ILE A  50     153.520 120.910 110.625  1.00 21.21           C  
ATOM    760  N   ARG A  51     157.487 121.006 114.928  1.00 31.82           N  
ATOM    761  CA  ARG A  51     158.760 120.569 115.476  1.00 29.79           C  
ATOM    762  C   ARG A  51     158.506 119.513 116.535  1.00 28.16           C  
ATOM    763  O   ARG A  51     157.608 119.663 117.364  1.00 30.42           O  
ATOM    764  CB  ARG A  51     159.542 121.737 116.084  1.00 26.55           C  
ATOM    765  CG  ARG A  51     160.044 122.728 115.067  1.00 28.12           C  
ATOM    766  CD  ARG A  51     161.044 123.678 115.669  1.00 30.49           C  
ATOM    767  NE  ARG A  51     161.536 124.631 114.683  1.00 31.25           N  
ATOM    768  CZ  ARG A  51     160.978 125.805 114.429  1.00 29.94           C  
ATOM    769  NH1 ARG A  51     159.892 126.208 115.066  1.00 29.07           N  
ATOM    770  NH2 ARG A  51     161.527 126.598 113.516  1.00 26.80           N  
ATOM    784  N   ARG A  52     159.299 118.449 116.497  1.00 29.52           N  
ATOM    785  CA  ARG A  52     159.242 117.436 117.540  1.00 30.32           C  
ATOM    786  C   ARG A  52     159.860 118.004 118.808  1.00 32.08           C  
ATOM    787  O   ARG A  52     161.034 118.385 118.819  1.00 33.64           O  
ATOM    788  CB  ARG A  52     159.982 116.179 117.095  1.00 31.49           C  
ATOM    789  CG  ARG A  52     159.674 114.959 117.935  1.00 32.29           C  
ATOM    790  CD  ARG A  52     160.659 113.837 117.670  1.00 36.90           C  
ATOM    791  NE  ARG A  52     160.546 113.304 116.319  1.00 37.46           N  
ATOM    792  CZ  ARG A  52     159.634 112.427 115.926  1.00 38.24           C  
ATOM    793  NH1 ARG A  52     158.702 111.980 116.751  1.00 32.04           N  
ATOM    794  NH2 ARG A  52     159.656 111.988 114.671  1.00 38.24           N  
ATOM    808  N   MET A  53     159.072 118.071 119.872  1.00 33.65           N  
ATOM    809  CA  MET A  53     159.507 118.723 121.097  1.00 29.25           C  
ATOM    810  C   MET A  53     158.619 118.269 122.248  1.00 29.23           C  
ATOM    811  O   MET A  53     157.389 118.307 122.128  1.00 31.61           O  
ATOM    812  CB  MET A  53     159.456 120.241 120.919  1.00 29.69           C  
ATOM    813  CG  MET A  53     158.049 120.830 120.937  1.00 30.83           C  
ATOM    814  SD  MET A  53     157.930 122.628 120.878  1.00 46.84           S  
ATOM    815  CE  MET A  53     159.418 123.087 119.997  1.00 31.75           C  
ATOM    825  N   PRO A  54     159.185 117.817 123.368  1.00 24.74           N  
ATOM    826  CA  PRO A  54     158.318 117.443 124.494  1.00 20.73           C  
ATOM    827  C   PRO A  54     157.634 118.634 125.141  1.00 28.41           C  
ATOM    828  O   PRO A  54     156.448 118.547 125.475  1.00 31.54           O  
ATOM    829  CB  PRO A  54     159.282 116.732 125.451  1.00 24.53           C  
ATOM    830  CG  PRO A  54     160.616 117.262 125.108  1.00 25.03           C  
ATOM    831  CD  PRO A  54     160.599 117.518 123.641  1.00 27.11           C  
ATOM    839  N   MET A  55     158.342 119.745 125.323  1.00 34.18           N  
ATOM    840  CA  MET A  55     157.786 120.973 125.872  1.00 21.96           C  
ATOM    841  C   MET A  55     158.034 122.109 124.893  1.00 22.76           C  
ATOM    842  O   MET A  55     158.657 121.929 123.845  1.00 26.55           O  
ATOM    843  CB  MET A  55     158.408 121.315 127.230  1.00 25.30           C  
ATOM    844  CG  MET A  55     158.185 120.292 128.314  1.00 25.26           C  
ATOM    845  SD  MET A  55     159.235 120.636 129.727  1.00 34.34           S  
ATOM    846  CE  MET A  55     158.360 122.003 130.462  1.00 22.49           C  
ATOM    856  N   ARG A  56     157.572 123.327 125.272  1.00 28.57           N  
ATOM    857  CA  ARG A  56     157.777 124.538 124.457  1.00 21.44           C  
ATOM    858  C   ARG A  56     159.184 125.101 124.578  1.00 26.13           C  
ATOM    859  O   ARG A  56     159.562 125.528 125.637  1.00 30.26           O  
ATOM    860  CB  ARG A  56     156.745 125.619 124.805  1.00 20.74           C  
ATOM    861  CG  ARG A  56     155.302 125.178 124.591  1.00 25.33           C  
ATOM    862  CD  ARG A  56     154.338 126.349 124.502  1.00 39.24           C  
ATOM    863  NE  ARG A  56     154.367 127.212 125.685  1.00 30.96           N  
ATOM    864  CZ  ARG A  56     153.731 126.984 126.841  1.00 25.73           C  
ATOM    865  NH1 ARG A  56     152.995 125.882 127.039  1.00 21.84           N  
ATOM    866  NH2 ARG A  56     153.842 127.870 127.831  1.00 18.68           N  
ATOM    880  N   GLN A  57     159.862 125.342 123.483  1.00 26.31           N  
ATOM    881  CA  GLN A  57     161.269 125.696 123.435  1.00 24.01           C  
ATOM    882  C   GLN A  57     161.432 127.208 123.419  1.00 29.59           C  
ATOM    883  O   GLN A  57     160.607 127.936 122.863  1.00 29.11           O  
ATOM    884  CB  GLN A  57     161.947 125.089 122.206  1.00 31.65           C  
ATOM    885  CG  GLN A  57     161.808 123.587 122.103  1.00 30.77           C  
ATOM    886  CD  GLN A  57     162.686 122.847 123.078  1.00 35.39           C  
ATOM    887  OE1 GLN A  57     163.849 123.192 123.264  1.00 36.54           O  
ATOM    888  NE2 GLN A  57     162.134 121.823 123.714  1.00 35.90           N  
ATOM    897  N   ILE A  58     162.521 127.666 124.035  1.00 36.25           N  
ATOM    898  CA  ILE A  58     162.772 129.094 124.177  1.00 29.64           C  
ATOM    899  C   ILE A  58     163.066 129.740 122.832  1.00 28.93           C  
ATOM    900  O   ILE A  58     162.714 130.902 122.607  1.00 31.87           O  
ATOM    901  CB  ILE A  58     163.931 129.317 125.164  1.00 27.79           C  
ATOM    902  CG1 ILE A  58     163.478 129.014 126.589  1.00 27.19           C  
ATOM    903  CG2 ILE A  58     164.465 130.730 125.049  1.00 30.07           C  
ATOM    904  CD1 ILE A  58     164.611 128.847 127.560  1.00 31.67           C  
ATOM    916  N   ALA A  59     163.717 129.017 121.924  1.00 27.76           N  
ATOM    917  CA  ALA A  59     164.168 129.610 120.674  1.00 26.10           C  
ATOM    918  C   ALA A  59     163.029 129.946 119.727  1.00 26.89           C  
ATOM    919  O   ALA A  59     163.261 130.651 118.741  1.00 32.49           O  
ATOM    920  CB  ALA A  59     165.144 128.667 119.975  1.00 25.55           C  
ATOM    926  N   TYR A  60     161.815 129.473 119.995  1.00 27.32           N  
ATOM    927  CA  TYR A  60     160.702 129.617 119.066  1.00 25.49           C  
ATOM    928  C   TYR A  60     159.544 130.394 119.676  1.00 25.83           C  
ATOM    929  O   TYR A  60     158.407 130.261 119.222  1.00 29.43           O  
ATOM    930  CB  TYR A  60     160.246 128.239 118.590  1.00 24.18           C  
ATOM    931  CG  TYR A  60     161.403 127.375 118.156  1.00 26.05           C  
ATOM    932  CD1 TYR A  60     162.266 127.799 117.158  1.00 27.16           C  
ATOM    933  CD2 TYR A  60     161.647 126.151 118.750  1.00 26.44           C  
ATOM    934  CE1 TYR A  60     163.330 127.026 116.761  1.00 25.98           C  
ATOM    935  CE2 TYR A  60     162.709 125.372 118.360  1.00 27.28           C  
ATOM    936  CZ  TYR A  60     163.548 125.815 117.366  1.00 27.18           C  
ATOM    937  OH  TYR A  60     164.611 125.043 116.970  1.00 27.75           O  
ATOM    947  N   THR A  61     159.819 131.205 120.690  1.00 27.58           N  
ATOM    948  CA  THR A  61     158.836 132.091 121.289  1.00 24.29           C  
ATOM    949  C   THR A  61     159.249 133.536 121.054  1.00 24.85           C  
ATOM    950  O   THR A  61     160.437 133.851 120.958  1.00 26.45           O  
ATOM    951  CB  THR A  61     158.695 131.842 122.793  1.00 25.06           C  
ATOM    952  OG1 THR A  61     159.970 131.511 123.348  1.00 32.96           O  
ATOM    953  CG2 THR A  61     157.731 130.717 123.059  1.00 27.32           C  
ATOM    961  N   ALA A  62     158.253 134.408 120.957  1.00 27.88           N  
ATOM    962  CA  ALA A  62     158.480 135.837 120.827  1.00 21.53           C  
ATOM    963  C   ALA A  62     157.494 136.573 121.717  1.00 23.85           C  
ATOM    964  O   ALA A  62     156.416 136.064 122.026  1.00 23.09           O  
ATOM    965  CB  ALA A  62     158.337 136.303 119.376  1.00 19.12           C  
ATOM    971  N   ASN A  63     157.875 137.774 122.132  1.00 26.24           N  
ATOM    972  CA  ASN A  63     157.019 138.585 122.979  1.00 19.37           C  
ATOM    973  C   ASN A  63     156.019 139.348 122.125  1.00 15.46           C  
ATOM    974  O   ASN A  63     156.400 140.029 121.169  1.00 21.20           O  
ATOM    975  CB  ASN A  63     157.854 139.557 123.808  1.00 23.60           C  
ATOM    976  CG  ASN A  63     158.555 138.884 124.957  1.00 23.68           C  
ATOM    977  OD1 ASN A  63     159.780 138.845 125.012  1.00 10.40           O  
ATOM    978  ND2 ASN A  63     157.780 138.327 125.876  1.00 27.85           N  
ATOM    985  N   GLY A  64     154.749 139.239 122.472  1.00 15.26           N  
ATOM    986  CA  GLY A  64     153.673 139.845 121.727  1.00 16.82           C  
ATOM    987  C   GLY A  64     153.272 141.193 122.277  1.00 13.74           C  
ATOM    988  O   GLY A  64     154.074 141.909 122.884  1.00 12.02           O  
ATOM    992  N   THR A  65     152.012 141.546 122.063  1.00 17.68           N  
ATOM    993  CA  THR A  65     151.538 142.860 122.453  1.00 16.08           C  
ATOM    994  C   THR A  65     151.400 142.952 123.968  1.00 16.04           C  
ATOM    995  O   THR A  65     151.401 141.951 124.684  1.00 20.83           O  
ATOM    996  CB  THR A  65     150.204 143.171 121.777  1.00 14.04           C  
ATOM    997  OG1 THR A  65     149.347 142.030 121.843  1.00 19.37           O  
ATOM    998  CG2 THR A  65     150.426 143.539 120.328  1.00 11.78           C  
ATOM   1006  N   VAL A  66     151.280 144.185 124.450  1.00 21.15           N  
ATOM   1007  CA  VAL A  66     151.302 144.492 125.872  1.00 12.33           C  
ATOM   1008  C   VAL A  66     149.987 145.155 126.253  1.00 20.14           C  
ATOM   1009  O   VAL A  66     149.509 146.053 125.552  1.00 23.69           O  
ATOM   1010  CB  VAL A  66     152.492 145.401 126.226  1.00  9.34           C  
ATOM   1011  CG1 VAL A  66     152.270 146.066 127.562  1.00 23.62           C  
ATOM   1012  CG2 VAL A  66     153.767 144.606 126.244  1.00 21.11           C  
ATOM   1022  N   GLU A  67     149.410 144.709 127.363  1.00 17.52           N  
ATOM   1023  CA  GLU A  67     148.254 145.333 127.979  1.00 14.34           C  
ATOM   1024  C   GLU A  67     148.662 145.915 129.326  1.00 22.91           C  
ATOM   1025  O   GLU A  67     149.703 145.567 129.884  1.00 33.26           O  
ATOM   1026  CB  GLU A  67     147.116 144.324 128.166  1.00 14.98           C  
ATOM   1027  CG  GLU A  67     146.811 143.478 126.936  1.00 31.49           C  
ATOM   1028  CD  GLU A  67     147.727 142.263 126.780  1.00 37.27           C  
ATOM   1029  OE1 GLU A  67     148.250 141.763 127.796  1.00 32.09           O  
ATOM   1030  OE2 GLU A  67     147.920 141.806 125.635  1.00 32.88           O  
ATOM   1037  N   ALA A  68     147.839 146.818 129.841  1.00 20.63           N  
ATOM   1038  CA  ALA A  68     148.065 147.377 131.166  1.00 10.82           C  
ATOM   1039  C   ALA A  68     146.744 147.902 131.701  1.00 17.46           C  
ATOM   1040  O   ALA A  68     145.749 147.993 130.980  1.00 22.21           O  
ATOM   1041  CB  ALA A  68     149.124 148.477 131.140  1.00 13.04           C  
ATOM   1047  N   GLY A  69     146.744 148.235 132.980  1.00 18.09           N  
ATOM   1048  CA  GLY A  69     145.581 148.774 133.650  1.00 10.73           C  
ATOM   1049  C   GLY A  69     145.088 147.856 134.749  1.00 14.95           C  
ATOM   1050  O   GLY A  69     145.641 146.791 135.011  1.00 22.13           O  
ATOM   1054  N   GLY A  70     144.014 148.299 135.390  1.00 21.61           N  
ATOM   1055  CA  GLY A  70     143.458 147.569 136.509  1.00 13.21           C  
ATOM   1056  C   GLY A  70     142.408 148.411 137.198  1.00 19.26           C  
ATOM   1057  O   GLY A  70     141.824 149.306 136.593  1.00 24.18           O  
ATOM   1061  N   ALA A  71     142.184 148.116 138.471  1.00 20.49           N  
ATOM   1062  CA  ALA A  71     141.191 148.818 139.263  1.00 14.27           C  
ATOM   1063  C   ALA A  71     141.859 149.543 140.420  1.00 13.71           C  
ATOM   1064  O   ALA A  71     142.894 149.114 140.931  1.00 19.61           O  
ATOM   1065  CB  ALA A  71     140.132 147.856 139.798  1.00 17.00           C  
ATOM   1071  N   VAL A  72     141.260 150.659 140.820  1.00 14.45           N  
ATOM   1072  CA  VAL A  72     141.654 151.384 142.019  1.00 13.03           C  
ATOM   1073  C   VAL A  72     140.386 151.780 142.754  1.00 11.94           C  
ATOM   1074  O   VAL A  72     139.458 152.320 142.148  1.00 16.62           O  
ATOM   1075  CB  VAL A  72     142.505 152.629 141.702  1.00 10.55           C  
ATOM   1076  CG1 VAL A  72     143.179 153.134 142.956  1.00 11.86           C  
ATOM   1077  CG2 VAL A  72     143.539 152.315 140.651  1.00 12.85           C  
ATOM   1087  N   GLU A  73     140.347 151.518 144.063  1.00 13.84           N  
ATOM   1088  CA  GLU A  73     139.201 151.850 144.860  1.00  8.36           C  
ATOM   1089  C   GLU A  73     139.605 153.076 145.650  1.00 10.01           C  
ATOM   1090  O   GLU A  73     140.771 153.189 145.979  1.00  8.48           O  
ATOM   1091  CB  GLU A  73     138.838 150.689 145.768  1.00 12.28           C  
ATOM   1092  CG  GLU A  73     137.559 150.860 146.572  1.00 22.86           C  
ATOM   1093  CD  GLU A  73     136.307 150.652 145.757  1.00 33.17           C  
ATOM   1094  OE1 GLU A  73     136.033 149.503 145.354  1.00 32.30           O  
ATOM   1095  OE2 GLU A  73     135.593 151.644 145.530  1.00 33.33           O  
ATOM   1102  N   PHE A  74     138.697 154.021 145.861  1.00 16.97           N  
ATOM   1103  CA  PHE A  74     138.907 155.217 146.655  1.00 13.44           C  
ATOM   1104  C   PHE A  74     137.743 155.391 147.613  1.00 18.18           C  
ATOM   1105  O   PHE A  74     136.647 154.879 147.383  1.00 15.60           O  
ATOM   1106  CB  PHE A  74     139.017 156.466 145.782  1.00 13.99           C  
ATOM   1107  CG  PHE A  74     140.183 156.458 144.848  1.00 15.65           C  
ATOM   1108  CD1 PHE A  74     141.438 156.837 145.278  1.00 17.36           C  
ATOM   1109  CD2 PHE A  74     140.022 156.078 143.532  1.00 18.78           C  
ATOM   1110  CE1 PHE A  74     142.500 156.833 144.418  1.00 18.65           C  
ATOM   1111  CE2 PHE A  74     141.084 156.073 142.672  1.00 12.57           C  
ATOM   1112  CZ  PHE A  74     142.323 156.452 143.114  1.00 16.07           C  
ATOM   1122  N   THR A  75     137.997 156.110 148.695  1.00 25.64           N  
ATOM   1123  CA  THR A  75     136.940 156.637 149.542  1.00 19.68           C  
ATOM   1124  C   THR A  75     136.643 158.053 149.075  1.00 19.60           C  
ATOM   1125  O   THR A  75     137.361 158.991 149.432  1.00 22.23           O  
ATOM   1126  CB  THR A  75     137.346 156.623 151.013  1.00 24.42           C  
ATOM   1127  OG1 THR A  75     137.341 155.277 151.500  1.00 26.32           O  
ATOM   1128  CG2 THR A  75     136.390 157.454 151.838  1.00 23.33           C  
ATOM   1136  N   THR A  76     135.607 158.196 148.258  1.00 29.08           N  
ATOM   1137  CA  THR A  76     135.257 159.496 147.706  1.00 24.49           C  
ATOM   1138  C   THR A  76     135.301 160.564 148.787  1.00 23.95           C  
ATOM   1139  O   THR A  76     134.540 160.525 149.756  1.00 26.69           O  
ATOM   1140  CB  THR A  76     133.871 159.430 147.078  1.00 20.96           C  
ATOM   1141  OG1 THR A  76     133.830 158.347 146.148  1.00 27.82           O  
ATOM   1142  CG2 THR A  76     133.559 160.698 146.351  1.00 24.99           C  
ATOM   1150  N   SER A  77     136.205 161.522 148.615  1.00 25.03           N  
ATOM   1151  CA  SER A  77     136.444 162.535 149.625  1.00 24.43           C  
ATOM   1152  C   SER A  77     136.647 163.878 148.940  1.00 26.88           C  
ATOM   1153  O   SER A  77     136.594 163.990 147.713  1.00 21.13           O  
ATOM   1154  CB  SER A  77     137.650 162.160 150.494  1.00 27.71           C  
ATOM   1155  OG  SER A  77     138.832 162.760 150.007  1.00 21.37           O  
ATOM   1161  N   ASN A  78     136.867 164.901 149.764  1.00 34.60           N  
ATOM   1162  CA  ASN A  78     137.173 166.244 149.286  1.00 25.39           C  
ATOM   1163  C   ASN A  78     138.121 166.216 148.094  1.00 33.32           C  
ATOM   1164  O   ASN A  78     137.747 166.581 146.976  1.00 28.35           O  
ATOM   1165  CB  ASN A  78     137.778 167.043 150.442  1.00 26.80           C  
ATOM   1166  CG  ASN A  78     137.497 168.510 150.351  1.00 32.40           C  
ATOM   1167  OD1 ASN A  78     136.376 168.913 150.068  1.00 44.22           O  
ATOM   1168  ND2 ASN A  78     138.505 169.323 150.596  1.00 39.22           N  
ATOM   1175  N   TYR A  79     139.365 165.793 148.323  1.00 36.38           N  
ATOM   1176  CA  TYR A  79     140.407 165.916 147.313  1.00 27.73           C  
ATOM   1177  C   TYR A  79     140.368 164.788 146.295  1.00 26.30           C  
ATOM   1178  O   TYR A  79     140.761 164.988 145.141  1.00 28.31           O  
ATOM   1179  CB  TYR A  79     141.773 165.958 147.989  1.00 32.20           C  
ATOM   1180  CG  TYR A  79     142.019 167.223 148.766  1.00 32.56           C  
ATOM   1181  CD1 TYR A  79     141.595 167.348 150.074  1.00 34.06           C  
ATOM   1182  CD2 TYR A  79     142.670 168.299 148.187  1.00 33.73           C  
ATOM   1183  CE1 TYR A  79     141.816 168.499 150.785  1.00 32.09           C  
ATOM   1184  CE2 TYR A  79     142.893 169.456 148.892  1.00 34.05           C  
ATOM   1185  CZ  TYR A  79     142.464 169.549 150.189  1.00 34.01           C  
ATOM   1186  OH  TYR A  79     142.685 170.703 150.897  1.00 39.26           O  
ATOM   1196  N   VAL A  80     139.922 163.600 146.697  1.00 23.33           N  
ATOM   1197  CA  VAL A  80     139.787 162.510 145.741  1.00 22.22           C  
ATOM   1198  C   VAL A  80     138.909 162.939 144.577  1.00 22.25           C  
ATOM   1199  O   VAL A  80     139.241 162.704 143.412  1.00 26.86           O  
ATOM   1200  CB  VAL A  80     139.233 161.256 146.438  1.00 22.02           C  
ATOM   1201  CG1 VAL A  80     138.779 160.234 145.419  1.00 20.29           C  
ATOM   1202  CG2 VAL A  80     140.277 160.662 147.346  1.00 25.89           C  
ATOM   1212  N   LEU A  81     137.775 163.575 144.871  1.00 25.20           N  
ATOM   1213  CA  LEU A  81     136.880 164.019 143.809  1.00 17.67           C  
ATOM   1214  C   LEU A  81     137.516 165.126 142.988  1.00 18.90           C  
ATOM   1215  O   LEU A  81     137.471 165.098 141.757  1.00 27.05           O  
ATOM   1216  CB  LEU A  81     135.557 164.492 144.403  1.00 23.15           C  
ATOM   1217  CG  LEU A  81     134.617 163.390 144.873  1.00 22.17           C  
ATOM   1218  CD1 LEU A  81     133.526 163.974 145.731  1.00 23.36           C  
ATOM   1219  CD2 LEU A  81     134.036 162.644 143.695  1.00 22.70           C  
ATOM   1231  N   LYS A  82     138.121 166.108 143.656  1.00 26.77           N  
ATOM   1232  CA  LYS A  82     138.801 167.185 142.948  1.00 24.19           C  
ATOM   1233  C   LYS A  82     139.787 166.637 141.931  1.00 24.46           C  
ATOM   1234  O   LYS A  82     139.936 167.188 140.836  1.00 24.69           O  
ATOM   1235  CB  LYS A  82     139.517 168.082 143.954  1.00 24.68           C  
ATOM   1236  CG  LYS A  82     140.191 169.287 143.349  1.00 25.91           C  
ATOM   1237  CD  LYS A  82     141.002 170.026 144.386  1.00 30.33           C  
ATOM   1238  CE  LYS A  82     141.782 171.164 143.765  1.00 31.82           C  
ATOM   1239  NZ  LYS A  82     142.690 171.814 144.747  1.00 34.99           N  
ATOM   1253  N   LYS A  83     140.468 165.547 142.274  1.00 29.23           N  
ATOM   1254  CA  LYS A  83     141.449 164.967 141.367  1.00 20.32           C  
ATOM   1255  C   LYS A  83     140.789 164.125 140.283  1.00 18.44           C  
ATOM   1256  O   LYS A  83     141.165 164.216 139.111  1.00 22.85           O  
ATOM   1257  CB  LYS A  83     142.445 164.119 142.159  1.00 24.91           C  
ATOM   1258  CG  LYS A  83     143.577 163.525 141.331  1.00 26.03           C  
ATOM   1259  CD  LYS A  83     144.506 164.601 140.819  1.00 28.51           C  
ATOM   1260  CE  LYS A  83     145.669 164.018 140.059  1.00 23.47           C  
ATOM   1261  NZ  LYS A  83     146.469 165.078 139.393  1.00 27.06           N  
ATOM   1275  N   LEU A  84     139.798 163.315 140.646  1.00 21.78           N  
ATOM   1276  CA  LEU A  84     139.323 162.256 139.768  1.00 15.75           C  
ATOM   1277  C   LEU A  84     138.160 162.663 138.880  1.00 17.46           C  
ATOM   1278  O   LEU A  84     138.027 162.121 137.780  1.00 25.30           O  
ATOM   1279  CB  LEU A  84     138.905 161.040 140.594  1.00 20.68           C  
ATOM   1280  CG  LEU A  84     139.999 160.343 141.404  1.00 15.69           C  
ATOM   1281  CD1 LEU A  84     139.408 159.174 142.133  1.00 20.51           C  
ATOM   1282  CD2 LEU A  84     141.143 159.895 140.524  1.00 15.70           C  
ATOM   1294  N   LEU A  85     137.296 163.576 139.317  1.00 22.51           N  
ATOM   1295  CA  LEU A  85     136.172 163.961 138.473  1.00 13.83           C  
ATOM   1296  C   LEU A  85     136.624 164.544 137.144  1.00 20.76           C  
ATOM   1297  O   LEU A  85     135.984 164.246 136.123  1.00 22.36           O  
ATOM   1298  CB  LEU A  85     135.265 164.945 139.222  1.00 15.35           C  
ATOM   1299  CG  LEU A  85     134.310 164.351 140.259  1.00 19.50           C  
ATOM   1300  CD1 LEU A  85     133.499 165.442 140.921  1.00 18.70           C  
ATOM   1301  CD2 LEU A  85     133.392 163.321 139.641  1.00 18.32           C  
ATOM   1313  N   PRO A  86     137.677 165.360 137.074  1.00 21.47           N  
ATOM   1314  CA  PRO A  86     138.185 165.778 135.761  1.00 16.38           C  
ATOM   1315  C   PRO A  86     138.664 164.626 134.901  1.00 21.91           C  
ATOM   1316  O   PRO A  86     138.713 164.772 133.676  1.00 26.77           O  
ATOM   1317  CB  PRO A  86     139.333 166.725 136.119  1.00 17.35           C  
ATOM   1318  CG  PRO A  86     138.999 167.227 137.459  1.00 21.13           C  
ATOM   1319  CD  PRO A  86     138.321 166.108 138.165  1.00 24.19           C  
ATOM   1327  N   LEU A  87     139.017 163.490 135.497  1.00 19.30           N  
ATOM   1328  CA  LEU A  87     139.476 162.337 134.738  1.00 10.77           C  
ATOM   1329  C   LEU A  87     138.341 161.454 134.249  1.00 16.37           C  
ATOM   1330  O   LEU A  87     138.565 160.620 133.367  1.00 23.69           O  
ATOM   1331  CB  LEU A  87     140.423 161.485 135.588  1.00 22.18           C  
ATOM   1332  CG  LEU A  87     141.764 162.096 135.987  1.00 19.98           C  
ATOM   1333  CD1 LEU A  87     142.529 161.130 136.866  1.00 16.65           C  
ATOM   1334  CD2 LEU A  87     142.577 162.472 134.765  1.00 20.15           C  
ATOM   1346  N   ILE A  88     137.136 161.615 134.791  1.00 20.65           N  
ATOM   1347  CA  ILE A  88     136.019 160.735 134.467  1.00 14.14           C  
ATOM   1348  C   ILE A  88     135.118 161.389 133.430  1.00 19.03           C  
ATOM   1349  O   ILE A  88     134.482 160.699 132.628  1.00 26.74           O  
ATOM   1350  CB  ILE A  88     135.220 160.373 135.732  1.00 14.44           C  
ATOM   1351  CG1 ILE A  88     136.104 159.622 136.725  1.00 18.71           C  
ATOM   1352  CG2 ILE A  88     134.015 159.532 135.370  1.00 18.69           C  
ATOM   1353  CD1 ILE A  88     135.563 159.607 138.129  1.00 22.78           C  
ATOM   1365  N   PHE A  89     135.053 162.715 133.435  1.00 21.91           N  
ATOM   1366  CA  PHE A  89     134.150 163.463 132.575  1.00 17.95           C  
ATOM   1367  C   PHE A  89     134.931 164.271 131.551  1.00 25.15           C  
ATOM   1368  O   PHE A  89     136.145 164.457 131.655  1.00 26.41           O  
ATOM   1369  CB  PHE A  89     133.250 164.377 133.410  1.00 19.26           C  
ATOM   1370  CG  PHE A  89     132.319 163.629 134.306  1.00 21.83           C  
ATOM   1371  CD1 PHE A  89     131.142 163.106 133.814  1.00 23.13           C  
ATOM   1372  CD2 PHE A  89     132.629 163.426 135.631  1.00 20.26           C  
ATOM   1373  CE1 PHE A  89     130.295 162.413 134.623  1.00 22.32           C  
ATOM   1374  CE2 PHE A  89     131.783 162.727 136.445  1.00 20.21           C  
ATOM   1375  CZ  PHE A  89     130.615 162.219 135.941  1.00 20.17           C  
ATOM   1385  N   HIS A  90     134.205 164.755 130.546  1.00 29.83           N  
ATOM   1386  CA  HIS A  90     134.812 165.447 129.418  1.00 26.36           C  
ATOM   1387  C   HIS A  90     134.987 166.938 129.669  1.00 29.51           C  
ATOM   1388  O   HIS A  90     135.996 167.516 129.257  1.00 34.15           O  
ATOM   1389  CB  HIS A  90     133.969 165.234 128.162  1.00 24.94           C  
ATOM   1390  CG  HIS A  90     133.794 163.797 127.792  1.00 32.38           C  
ATOM   1391  ND1 HIS A  90     132.748 163.352 127.016  1.00 29.13           N  
ATOM   1392  CD2 HIS A  90     134.533 162.704 128.088  1.00 31.08           C  
ATOM   1393  CE1 HIS A  90     132.849 162.046 126.853  1.00 29.16           C  
ATOM   1394  NE2 HIS A  90     133.926 161.629 127.492  1.00 27.59           N  
ATOM   1402  N   SER A  91     134.030 167.579 130.332  1.00 28.70           N  
ATOM   1403  CA  SER A  91     134.071 169.015 130.546  1.00 31.33           C  
ATOM   1404  C   SER A  91     133.938 169.326 132.029  1.00 28.24           C  
ATOM   1405  O   SER A  91     133.460 168.510 132.817  1.00 32.01           O  
ATOM   1406  CB  SER A  91     132.964 169.731 129.770  1.00 33.36           C  
ATOM   1407  OG  SER A  91     131.826 169.932 130.586  1.00 33.02           O  
ATOM   1413  N   LYS A  92     134.377 170.526 132.393  1.00 25.42           N  
ATOM   1414  CA  LYS A  92     134.224 171.051 133.740  1.00 27.67           C  
ATOM   1415  C   LYS A  92     133.995 172.548 133.638  1.00 31.07           C  
ATOM   1416  O   LYS A  92     134.721 173.239 132.920  1.00 33.88           O  
ATOM   1417  CB  LYS A  92     135.454 170.761 134.601  1.00 27.69           C  
ATOM   1418  CG  LYS A  92     135.482 171.504 135.926  1.00 27.08           C  
ATOM   1419  CD  LYS A  92     136.834 171.400 136.591  1.00 27.56           C  
ATOM   1420  CE  LYS A  92     136.872 172.208 137.868  1.00 31.50           C  
ATOM   1421  NZ  LYS A  92     138.005 171.815 138.742  1.00 30.78           N  
ATOM   1435  N   THR A  93     132.989 173.045 134.350  1.00 30.86           N  
ATOM   1436  CA  THR A  93     132.692 174.468 134.392  1.00 33.01           C  
ATOM   1437  C   THR A  93     132.648 174.913 135.843  1.00 32.16           C  
ATOM   1438  O   THR A  93     131.936 174.317 136.654  1.00 37.72           O  
ATOM   1439  CB  THR A  93     131.361 174.786 133.706  1.00 34.34           C  
ATOM   1440  OG1 THR A  93     130.297 174.117 134.390  1.00 36.20           O  
ATOM   1441  CG2 THR A  93     131.385 174.338 132.260  1.00 33.72           C  
ATOM   1449  N   GLY A  94     133.408 175.951 136.164  1.00 31.54           N  
ATOM   1450  CA  GLY A  94     133.432 176.498 137.502  1.00 31.24           C  
ATOM   1451  C   GLY A  94     134.502 175.867 138.370  1.00 35.60           C  
ATOM   1452  O   GLY A  94     135.207 174.934 137.981  1.00 37.58           O  
ATOM   1456  N   GLN A  95     134.622 176.403 139.578  1.00 35.77           N  
ATOM   1457  CA  GLN A  95     135.532 175.889 140.588  1.00 34.82           C  
ATOM   1458  C   GLN A  95     134.722 175.365 141.762  1.00 34.59           C  
ATOM   1459  O   GLN A  95     133.721 175.970 142.152  1.00 40.91           O  
ATOM   1460  CB  GLN A  95     136.499 176.976 141.066  1.00 40.01           C  
ATOM   1461  CG  GLN A  95     137.393 177.534 139.975  1.00 41.61           C  
ATOM   1462  CD  GLN A  95     138.351 176.501 139.421  1.00 42.25           C  
ATOM   1463  OE1 GLN A  95     139.016 175.788 140.170  1.00 41.57           O  
ATOM   1464  NE2 GLN A  95     138.428 176.417 138.100  1.00 41.97           N  
ATOM   1473  N   GLU A  96     135.151 174.236 142.321  1.00 32.09           N  
ATOM   1474  CA  GLU A  96     134.415 173.647 143.433  1.00 30.82           C  
ATOM   1475  C   GLU A  96     134.299 174.627 144.591  1.00 35.31           C  
ATOM   1476  O   GLU A  96     133.213 174.822 145.148  1.00 36.33           O  
ATOM   1477  CB  GLU A  96     135.093 172.356 143.882  1.00 28.85           C  
ATOM   1478  CG  GLU A  96     135.064 171.258 142.839  1.00 34.93           C  
ATOM   1479  CD  GLU A  96     136.318 171.209 141.992  1.00 40.72           C  
ATOM   1480  OE1 GLU A  96     136.947 172.266 141.785  1.00 43.32           O  
ATOM   1481  OE2 GLU A  96     136.675 170.105 141.528  1.00 35.05           O  
ATOM   1488  N   ASP A  97     135.407 175.265 144.960  1.00 42.00           N  
ATOM   1489  CA  ASP A  97     135.444 176.194 146.080  1.00 39.78           C  
ATOM   1490  C   ASP A  97     135.071 177.615 145.681  1.00 43.12           C  
ATOM   1491  O   ASP A  97     135.452 178.559 146.377  1.00 44.27           O  
ATOM   1492  CB  ASP A  97     136.829 176.186 146.724  1.00 41.99           C  
ATOM   1493  CG  ASP A  97     137.931 176.503 145.737  1.00 48.07           C  
ATOM   1494  OD1 ASP A  97     137.654 176.515 144.520  1.00 44.65           O  
ATOM   1495  OD2 ASP A  97     139.074 176.746 146.177  1.00 45.66           O  
ATOM   1500  N   ASP A  98     134.342 177.787 144.588  1.00 49.90           N  
ATOM   1501  CA  ASP A  98     133.897 179.115 144.201  1.00 48.03           C  
ATOM   1502  C   ASP A  98     133.146 179.762 145.363  1.00 51.23           C  
ATOM   1503  O   ASP A  98     132.396 179.077 146.069  1.00 52.42           O  
ATOM   1504  CB  ASP A  98     132.999 179.034 142.966  1.00 47.85           C  
ATOM   1505  CG  ASP A  98     133.188 180.209 142.028  1.00 53.51           C  
ATOM   1506  OD1 ASP A  98     132.526 181.249 142.236  1.00 55.26           O  
ATOM   1507  OD2 ASP A  98     133.997 180.095 141.085  1.00 51.79           O  
ATOM   1512  N   PRO A  99     133.314 181.066 145.596  1.00 54.70           N  
ATOM   1513  CA  PRO A  99     132.664 181.669 146.769  1.00 54.10           C  
ATOM   1514  C   PRO A  99     131.162 181.820 146.617  1.00 54.08           C  
ATOM   1515  O   PRO A  99     130.457 181.880 147.630  1.00 54.58           O  
ATOM   1516  CB  PRO A  99     133.358 183.033 146.907  1.00 52.65           C  
ATOM   1517  CG  PRO A  99     134.297 183.160 145.746  1.00 53.66           C  
ATOM   1518  CD  PRO A  99     134.018 182.067 144.782  1.00 52.81           C  
ATOM   1526  N   ASP A 100     130.646 181.887 145.388  1.00 52.59           N  
ATOM   1527  CA  ASP A 100     129.205 182.005 145.205  1.00 52.92           C  
ATOM   1528  C   ASP A 100     128.473 180.727 145.590  1.00 53.76           C  
ATOM   1529  O   ASP A 100     127.268 180.775 145.859  1.00 49.85           O  
ATOM   1530  CB  ASP A 100     128.882 182.372 143.758  1.00 50.69           C  
ATOM   1531  CG  ASP A 100     129.371 181.335 142.768  1.00 55.24           C  
ATOM   1532  OD1 ASP A 100     130.093 180.406 143.184  1.00 54.14           O  
ATOM   1533  OD2 ASP A 100     129.031 181.449 141.571  1.00 53.55           O  
ATOM   1538  N   GLY A 101     129.166 179.592 145.619  1.00 51.87           N  
ATOM   1539  CA  GLY A 101     128.570 178.358 146.082  1.00 50.33           C  
ATOM   1540  C   GLY A 101     127.937 177.505 145.011  1.00 48.99           C  
ATOM   1541  O   GLY A 101     127.068 176.684 145.323  1.00 51.41           O  
ATOM   1545  N   ASP A 102     128.343 177.666 143.754  1.00 43.46           N  
ATOM   1546  CA  ASP A 102     127.811 176.863 142.663  1.00 41.41           C  
ATOM   1547  C   ASP A 102     128.668 175.648 142.341  1.00 42.97           C  
ATOM   1548  O   ASP A 102     128.220 174.784 141.584  1.00 45.84           O  
ATOM   1549  CB  ASP A 102     127.661 177.716 141.402  1.00 41.87           C  
ATOM   1550  CG  ASP A 102     126.762 178.909 141.615  1.00 48.34           C  
ATOM   1551  OD2 ASP A 102     126.144 179.372 140.635  1.00 49.18           O  
ATOM   1552  OD1 ASP A 102     126.670 179.383 142.766  1.00 49.98           O  
ATOM   1557  N   GLY A 103     129.875 175.564 142.885  1.00 38.56           N  
ATOM   1558  CA  GLY A 103     130.712 174.418 142.629  1.00 32.70           C  
ATOM   1559  C   GLY A 103     131.020 174.244 141.153  1.00 30.34           C  
ATOM   1560  O   GLY A 103     130.707 175.073 140.308  1.00 36.79           O  
ATOM   1564  N   ALA A 104     131.658 173.117 140.864  1.00 24.39           N  
ATOM   1565  CA  ALA A 104     132.038 172.756 139.510  1.00 25.84           C  
ATOM   1566  C   ALA A 104     131.112 171.669 138.989  1.00 28.90           C  
ATOM   1567  O   ALA A 104     130.770 170.733 139.713  1.00 33.20           O  
ATOM   1568  CB  ALA A 104     133.486 172.270 139.460  1.00 24.63           C  
ATOM   1574  N   THR A 105     130.710 171.798 137.730  1.00 21.66           N  
ATOM   1575  CA  THR A 105     129.824 170.841 137.088  1.00 21.80           C  
ATOM   1576  C   THR A 105     130.606 170.057 136.047  1.00 23.31           C  
ATOM   1577  O   THR A 105     131.319 170.642 135.228  1.00 27.26           O  
ATOM   1578  CB  THR A 105     128.635 171.546 136.437  1.00 27.46           C  
ATOM   1579  OG1 THR A 105     128.020 172.418 137.390  1.00 31.60           O  
ATOM   1580  CG2 THR A 105     127.613 170.533 135.962  1.00 26.19           C  
ATOM   1588  N   PHE A 106     130.478 168.736 136.088  1.00 19.22           N  
ATOM   1589  CA  PHE A 106     131.175 167.837 135.183  1.00 13.23           C  
ATOM   1590  C   PHE A 106     130.140 167.124 134.331  1.00 21.90           C  
ATOM   1591  O   PHE A 106     129.206 166.520 134.863  1.00 33.66           O  
ATOM   1592  CB  PHE A 106     132.023 166.833 135.962  1.00 19.78           C  
ATOM   1593  CG  PHE A 106     133.021 167.472 136.873  1.00 23.02           C  
ATOM   1594  CD2 PHE A 106     134.308 167.714 136.445  1.00 16.59           C  
ATOM   1595  CD1 PHE A 106     132.669 167.842 138.154  1.00 20.66           C  
ATOM   1596  CE2 PHE A 106     135.220 168.306 137.275  1.00 17.68           C  
ATOM   1597  CE1 PHE A 106     133.579 168.435 138.986  1.00 21.29           C  
ATOM   1598  CZ  PHE A 106     134.857 168.667 138.548  1.00 25.37           C  
ATOM   1608  N   THR A 107     130.299 167.199 133.015  1.00 23.67           N  
ATOM   1609  CA  THR A 107     129.353 166.601 132.091  1.00 23.85           C  
ATOM   1610  C   THR A 107     130.116 165.946 130.954  1.00 23.87           C  
ATOM   1611  O   THR A 107     131.313 166.170 130.767  1.00 28.27           O  
ATOM   1612  CB  THR A 107     128.369 167.638 131.530  1.00 28.02           C  
ATOM   1613  OG1 THR A 107     129.080 168.608 130.753  1.00 35.29           O  
ATOM   1614  CG2 THR A 107     127.632 168.348 132.647  1.00 26.30           C  
ATOM   1622  N   LEU A 108     129.406 165.122 130.198  1.00 25.46           N  
ATOM   1623  CA  LEU A 108     129.920 164.576 128.954  1.00 30.22           C  
ATOM   1624  C   LEU A 108     129.483 165.467 127.801  1.00 30.17           C  
ATOM   1625  O   LEU A 108     128.339 165.923 127.756  1.00 31.61           O  
ATOM   1626  CB  LEU A 108     129.410 163.153 128.735  1.00 27.70           C  
ATOM   1627  CG  LEU A 108     129.567 162.182 129.902  1.00 25.95           C  
ATOM   1628  CD1 LEU A 108     128.778 160.926 129.619  1.00 23.16           C  
ATOM   1629  CD2 LEU A 108     131.025 161.853 130.160  1.00 25.23           C  
ATOM   1641  N   VAL A 109     130.403 165.723 126.877  1.00 29.83           N  
ATOM   1642  CA  VAL A 109     130.124 166.562 125.722  1.00 32.16           C  
ATOM   1643  C   VAL A 109     130.214 165.701 124.471  1.00 32.94           C  
ATOM   1644  O   VAL A 109     130.784 164.609 124.476  1.00 36.94           O  
ATOM   1645  CB  VAL A 109     131.078 167.771 125.636  1.00 34.62           C  
ATOM   1646  CG1 VAL A 109     130.961 168.621 126.887  1.00 31.23           C  
ATOM   1647  CG2 VAL A 109     132.504 167.320 125.431  1.00 33.08           C  
ATOM   1657  N   ASN A 110     129.633 166.209 123.386  1.00 31.95           N  
ATOM   1658  CA  ASN A 110     129.465 165.425 122.169  1.00 34.01           C  
ATOM   1659  C   ASN A 110     130.782 164.837 121.681  1.00 39.24           C  
ATOM   1660  O   ASN A 110     130.948 163.613 121.663  1.00 37.88           O  
ATOM   1661  CB  ASN A 110     128.834 166.279 121.071  1.00 30.22           C  
ATOM   1662  CG  ASN A 110     127.363 165.988 120.889  1.00 35.70           C  
ATOM   1663  OD1 ASN A 110     126.971 165.284 119.964  1.00 36.92           O  
ATOM   1664  ND2 ASN A 110     126.538 166.523 121.777  1.00 37.33           N  
ATOM   1671  N   GLY A 111     131.718 165.690 121.275  1.00 36.69           N  
ATOM   1672  CA  GLY A 111     133.005 165.217 120.809  1.00 33.84           C  
ATOM   1673  C   GLY A 111     134.045 165.190 121.907  1.00 35.68           C  
ATOM   1674  O   GLY A 111     135.244 165.304 121.640  1.00 36.52           O  
ATOM   1678  N   GLY A 112     133.598 165.033 123.149  1.00 33.99           N  
ATOM   1679  CA  GLY A 112     134.508 165.077 124.271  1.00 31.41           C  
ATOM   1680  C   GLY A 112     135.447 163.890 124.308  1.00 33.19           C  
ATOM   1681  O   GLY A 112     135.178 162.818 123.768  1.00 30.98           O  
ATOM   1685  N   VAL A 113     136.579 164.102 124.975  1.00 31.72           N  
ATOM   1686  CA  VAL A 113     137.610 163.088 125.132  1.00 29.63           C  
ATOM   1687  C   VAL A 113     138.020 163.032 126.596  1.00 31.31           C  
ATOM   1688  O   VAL A 113     137.761 163.949 127.376  1.00 32.48           O  
ATOM   1689  CB  VAL A 113     138.835 163.363 124.238  1.00 29.65           C  
ATOM   1690  CG1 VAL A 113     138.446 163.293 122.777  1.00 31.42           C  
ATOM   1691  CG2 VAL A 113     139.428 164.723 124.557  1.00 28.75           C  
ATOM   1701  N   LEU A 114     138.667 161.932 126.960  1.00 26.40           N  
ATOM   1702  CA  LEU A 114     139.134 161.726 128.320  1.00 18.99           C  
ATOM   1703  C   LEU A 114     140.582 162.167 128.456  1.00 27.09           C  
ATOM   1704  O   LEU A 114     141.382 162.040 127.527  1.00 28.75           O  
ATOM   1705  CB  LEU A 114     139.006 160.257 128.717  1.00 21.85           C  
ATOM   1706  CG  LEU A 114     137.587 159.702 128.756  1.00 26.74           C  
ATOM   1707  CD1 LEU A 114     137.624 158.215 128.992  1.00 24.60           C  
ATOM   1708  CD2 LEU A 114     136.774 160.396 129.825  1.00 24.01           C  
ATOM   1720  N   THR A 115     140.911 162.689 129.627  1.00 29.51           N  
ATOM   1721  CA  THR A 115     142.275 163.111 129.904  1.00 21.62           C  
ATOM   1722  C   THR A 115     143.145 161.888 130.161  1.00 24.12           C  
ATOM   1723  O   THR A 115     142.808 161.078 131.029  1.00 27.56           O  
ATOM   1724  CB  THR A 115     142.316 164.031 131.114  1.00 24.95           C  
ATOM   1725  OG1 THR A 115     141.460 165.156 130.892  1.00 27.96           O  
ATOM   1726  CG2 THR A 115     143.727 164.527 131.357  1.00 29.05           C  
ATOM   1734  N   PRO A 116     144.246 161.706 129.436  1.00 25.81           N  
ATOM   1735  CA  PRO A 116     145.191 160.650 129.800  1.00 21.84           C  
ATOM   1736  C   PRO A 116     146.073 161.084 130.956  1.00 21.49           C  
ATOM   1737  O   PRO A 116     146.396 162.261 131.117  1.00 27.00           O  
ATOM   1738  CB  PRO A 116     146.007 160.454 128.520  1.00 24.86           C  
ATOM   1739  CG  PRO A 116     145.990 161.783 127.881  1.00 26.52           C  
ATOM   1740  CD  PRO A 116     144.656 162.396 128.202  1.00 22.42           C  
ATOM   1748  N   PHE A 117     146.452 160.114 131.777  1.00 13.07           N  
ATOM   1749  CA  PHE A 117     147.267 160.403 132.942  1.00 16.45           C  
ATOM   1750  C   PHE A 117     148.249 159.263 133.151  1.00 16.41           C  
ATOM   1751  O   PHE A 117     148.124 158.187 132.566  1.00 17.86           O  
ATOM   1752  CB  PHE A 117     146.404 160.624 134.192  1.00 21.93           C  
ATOM   1753  CG  PHE A 117     145.508 159.471 134.524  1.00 11.21           C  
ATOM   1754  CD1 PHE A 117     144.285 159.331 133.903  1.00 12.94           C  
ATOM   1755  CD2 PHE A 117     145.885 158.532 135.457  1.00 14.89           C  
ATOM   1756  CE1 PHE A 117     143.465 158.280 134.202  1.00  8.33           C  
ATOM   1757  CE2 PHE A 117     145.064 157.476 135.754  1.00 12.46           C  
ATOM   1758  CZ  PHE A 117     143.853 157.354 135.129  1.00 11.46           C  
ATOM   1768  N   THR A 118     149.244 159.529 133.986  1.00 19.97           N  
ATOM   1769  CA  THR A 118     150.218 158.539 134.416  1.00 17.32           C  
ATOM   1770  C   THR A 118     149.923 158.171 135.859  1.00 21.38           C  
ATOM   1771  O   THR A 118     149.823 159.050 136.718  1.00 26.02           O  
ATOM   1772  CB  THR A 118     151.642 159.080 134.289  1.00 22.02           C  
ATOM   1773  OG1 THR A 118     151.885 159.483 132.938  1.00 34.40           O  
ATOM   1774  CG2 THR A 118     152.654 158.025 134.681  1.00 20.82           C  
ATOM   1782  N   ALA A 119     149.771 156.879 136.119  1.00 23.33           N  
ATOM   1783  CA  ALA A 119     149.528 156.369 137.459  1.00 19.64           C  
ATOM   1784  C   ALA A 119     150.828 155.807 138.016  1.00 21.36           C  
ATOM   1785  O   ALA A 119     151.394 154.869 137.453  1.00 24.35           O  
ATOM   1786  CB  ALA A 119     148.442 155.297 137.444  1.00 23.08           C  
ATOM   1792  N   PHE A 120     151.297 156.387 139.113  1.00 27.50           N  
ATOM   1793  CA  PHE A 120     152.477 155.909 139.815  1.00 15.03           C  
ATOM   1794  C   PHE A 120     152.039 155.113 141.032  1.00 14.68           C  
ATOM   1795  O   PHE A 120     151.223 155.589 141.824  1.00 27.28           O  
ATOM   1796  CB  PHE A 120     153.361 157.072 140.255  1.00 18.89           C  
ATOM   1797  CG  PHE A 120     153.864 157.913 139.129  1.00 20.76           C  
ATOM   1798  CD1 PHE A 120     155.054 157.611 138.502  1.00 26.95           C  
ATOM   1799  CD2 PHE A 120     153.149 159.009 138.698  1.00 18.69           C  
ATOM   1800  CE1 PHE A 120     155.517 158.382 137.471  1.00 24.95           C  
ATOM   1801  CE2 PHE A 120     153.610 159.784 137.666  1.00 22.26           C  
ATOM   1802  CZ  PHE A 120     154.796 159.470 137.052  1.00 27.42           C  
ATOM   1812  N   VAL A 121     152.570 153.910 141.175  1.00 20.30           N  
ATOM   1813  CA  VAL A 121     152.365 153.094 142.368  1.00 17.35           C  
ATOM   1814  C   VAL A 121     153.746 152.888 142.974  1.00 20.00           C  
ATOM   1815  O   VAL A 121     154.452 151.932 142.654  1.00 28.93           O  
ATOM   1816  CB  VAL A 121     151.676 151.763 142.063  1.00 15.02           C  
ATOM   1817  CG1 VAL A 121     151.408 151.005 143.344  1.00 14.60           C  
ATOM   1818  CG2 VAL A 121     150.388 151.994 141.311  1.00 21.45           C  
ATOM   1828  N   GLY A 122     154.141 153.788 143.849  1.00 17.89           N  
ATOM   1829  CA  GLY A 122     155.455 153.726 144.436  1.00 13.15           C  
ATOM   1830  C   GLY A 122     155.491 152.928 145.711  1.00 15.97           C  
ATOM   1831  O   GLY A 122     154.480 152.732 146.373  1.00 19.40           O  
ATOM   1835  N   PHE A 123     156.688 152.461 146.048  1.00 24.65           N  
ATOM   1836  CA  PHE A 123     156.904 151.610 147.204  1.00 19.08           C  
ATOM   1837  C   PHE A 123     158.086 152.137 148.000  1.00 26.03           C  
ATOM   1838  O   PHE A 123     158.811 153.035 147.566  1.00 34.02           O  
ATOM   1839  CB  PHE A 123     157.138 150.158 146.780  1.00 17.84           C  
ATOM   1840  CG  PHE A 123     155.970 149.554 146.071  1.00 19.27           C  
ATOM   1841  CD1 PHE A 123     154.977 148.907 146.774  1.00 20.88           C  
ATOM   1842  CD2 PHE A 123     155.852 149.656 144.700  1.00 19.20           C  
ATOM   1843  CE1 PHE A 123     153.900 148.366 146.122  1.00 23.02           C  
ATOM   1844  CE2 PHE A 123     154.778 149.116 144.049  1.00 19.96           C  
ATOM   1845  CZ  PHE A 123     153.800 148.474 144.760  1.00 22.83           C  
ATOM   1855  N   ASP A 124     158.269 151.567 149.181  1.00 35.76           N  
ATOM   1856  CA  ASP A 124     159.282 152.029 150.117  1.00 37.55           C  
ATOM   1857  C   ASP A 124     159.316 151.039 151.269  1.00 38.60           C  
ATOM   1858  O   ASP A 124     158.475 150.144 151.364  1.00 42.48           O  
ATOM   1859  CB  ASP A 124     158.976 153.447 150.603  1.00 33.75           C  
ATOM   1860  CG  ASP A 124     160.221 154.226 150.967  1.00 42.03           C  
ATOM   1861  OD1 ASP A 124     161.335 153.717 150.742  1.00 39.18           O  
ATOM   1862  OD2 ASP A 124     160.087 155.357 151.477  1.00 42.31           O  
ATOM   1865  N   GLY A 125     160.308 151.195 152.135  1.00 42.39           N  
ATOM   1866  CA  GLY A 125     160.392 150.378 153.319  1.00 44.06           C  
ATOM   1867  C   GLY A 125     161.701 149.629 153.427  1.00 46.63           C  
ATOM   1868  O   GLY A 125     162.700 149.978 152.794  1.00 45.57           O  
ATOM   1872  N   PRO A 126     161.718 148.575 154.246  1.00 51.31           N  
ATOM   1873  CA  PRO A 126     162.980 147.858 154.475  1.00 48.68           C  
ATOM   1874  C   PRO A 126     163.549 147.235 153.220  1.00 46.64           C  
ATOM   1875  O   PRO A 126     164.775 147.157 153.080  1.00 46.16           O  
ATOM   1876  CB  PRO A 126     162.594 146.786 155.505  1.00 48.70           C  
ATOM   1877  CG  PRO A 126     161.312 147.256 156.103  1.00 48.18           C  
ATOM   1878  CD  PRO A 126     160.608 148.000 155.023  1.00 46.30           C  
ATOM   1886  N   GLU A 127     162.695 146.786 152.304  1.00 45.60           N  
ATOM   1887  CA  GLU A 127     163.176 146.076 151.127  1.00 44.38           C  
ATOM   1888  C   GLU A 127     163.909 147.019 150.186  1.00 45.02           C  
ATOM   1889  O   GLU A 127     164.975 146.684 149.658  1.00 44.92           O  
ATOM   1890  CB  GLU A 127     162.000 145.414 150.413  1.00 48.50           C  
ATOM   1891  CG  GLU A 127     161.144 144.539 151.316  1.00 51.16           C  
ATOM   1892  CD  GLU A 127     161.940 143.461 152.017  1.00 51.83           C  
ATOM   1893  OE1 GLU A 127     162.835 142.871 151.380  1.00 50.35           O  
ATOM   1894  OE2 GLU A 127     161.673 143.206 153.208  1.00 49.18           O  
ATOM   1901  N   GLY A 128     163.354 148.204 149.972  1.00 37.82           N  
ATOM   1902  CA  GLY A 128     163.916 149.148 149.026  1.00 33.77           C  
ATOM   1903  C   GLY A 128     162.806 149.963 148.389  1.00 36.04           C  
ATOM   1904  O   GLY A 128     161.637 149.820 148.736  1.00 37.12           O  
ATOM   1908  N   LYS A 129     163.206 150.805 147.444  1.00 35.08           N  
ATOM   1909  CA  LYS A 129     162.310 151.740 146.785  1.00 27.23           C  
ATOM   1910  C   LYS A 129     162.184 151.389 145.312  1.00 27.63           C  
ATOM   1911  O   LYS A 129     163.186 151.127 144.640  1.00 30.06           O  
ATOM   1912  CB  LYS A 129     162.827 153.167 146.910  1.00 29.34           C  
ATOM   1913  CG  LYS A 129     162.734 153.736 148.301  1.00 34.03           C  
ATOM   1914  CD  LYS A 129     163.937 154.601 148.645  1.00 33.41           C  
ATOM   1915  CE  LYS A 129     163.568 156.066 148.683  1.00 37.53           C  
ATOM   1916  NZ  LYS A 129     162.756 156.414 149.876  1.00 37.33           N  
ATOM   1930  N   TYR A 130     160.955 151.394 144.811  1.00 24.08           N  
ATOM   1931  CA  TYR A 130     160.732 151.302 143.378  1.00 20.96           C  
ATOM   1932  C   TYR A 130     159.308 151.735 143.086  1.00 19.45           C  
ATOM   1933  O   TYR A 130     158.435 151.663 143.952  1.00 23.11           O  
ATOM   1934  CB  TYR A 130     161.006 149.893 142.841  1.00 19.99           C  
ATOM   1935  CG  TYR A 130     159.967 148.850 143.175  1.00 18.63           C  
ATOM   1936  CD1 TYR A 130     159.961 148.218 144.405  1.00 20.34           C  
ATOM   1937  CD2 TYR A 130     159.011 148.479 142.247  1.00 20.58           C  
ATOM   1938  CE1 TYR A 130     159.025 147.265 144.705  1.00 17.66           C  
ATOM   1939  CE2 TYR A 130     158.072 147.526 142.539  1.00 18.54           C  
ATOM   1940  CZ  TYR A 130     158.084 146.921 143.769  1.00 22.66           C  
ATOM   1941  OH  TYR A 130     157.146 145.964 144.066  1.00 24.57           O  
ATOM   1951  N   VAL A 131     159.092 152.199 141.862  1.00 22.55           N  
ATOM   1952  CA  VAL A 131     157.823 152.776 141.443  1.00 22.91           C  
ATOM   1953  C   VAL A 131     157.356 152.051 140.194  1.00 16.48           C  
ATOM   1954  O   VAL A 131     158.083 151.990 139.196  1.00 19.41           O  
ATOM   1955  CB  VAL A 131     157.945 154.287 141.188  1.00 20.50           C  
ATOM   1956  CG1 VAL A 131     156.637 154.855 140.685  1.00 18.07           C  
ATOM   1957  CG2 VAL A 131     158.368 154.999 142.450  1.00 20.37           C  
ATOM   1967  N   ARG A 132     156.154 151.491 140.254  1.00 21.99           N  
ATOM   1968  CA  ARG A 132     155.455 151.055 139.056  1.00 16.34           C  
ATOM   1969  C   ARG A 132     154.824 152.267 138.393  1.00 17.00           C  
ATOM   1970  O   ARG A 132     154.120 153.041 139.045  1.00 26.79           O  
ATOM   1971  CB  ARG A 132     154.372 150.035 139.396  1.00 20.06           C  
ATOM   1972  CG  ARG A 132     154.857 148.789 140.080  1.00 19.56           C  
ATOM   1973  CD  ARG A 132     153.686 148.018 140.643  1.00 17.91           C  
ATOM   1974  NE  ARG A 132     154.114 146.888 141.456  1.00 21.75           N  
ATOM   1975  CZ  ARG A 132     153.328 146.222 142.287  1.00 23.26           C  
ATOM   1976  NH1 ARG A 132     152.055 146.539 142.441  1.00 22.49           N  
ATOM   1977  NH2 ARG A 132     153.835 145.216 142.989  1.00 24.75           N  
ATOM   1991  N   ARG A 133     155.071 152.437 137.102  1.00 17.68           N  
ATOM   1992  CA  ARG A 133     154.522 153.549 136.346  1.00 15.85           C  
ATOM   1993  C   ARG A 133     153.655 153.003 135.225  1.00 19.05           C  
ATOM   1994  O   ARG A 133     154.105 152.168 134.438  1.00 25.77           O  
ATOM   1995  CB  ARG A 133     155.630 154.432 135.782  1.00 16.67           C  
ATOM   1996  CG  ARG A 133     155.193 155.264 134.602  1.00 24.28           C  
ATOM   1997  CD  ARG A 133     156.181 156.358 134.307  1.00 27.55           C  
ATOM   1998  NE  ARG A 133     157.145 155.937 133.302  1.00 26.84           N  
ATOM   1999  CZ  ARG A 133     158.247 156.605 133.002  1.00 28.46           C  
ATOM   2000  NH1 ARG A 133     158.547 157.747 133.597  1.00 28.43           N  
ATOM   2001  NH2 ARG A 133     159.071 156.114 132.083  1.00 26.25           N  
ATOM   2015  N   PHE A 134     152.415 153.468 135.163  1.00 20.04           N  
ATOM   2016  CA  PHE A 134     151.459 153.066 134.138  1.00  8.89           C  
ATOM   2017  C   PHE A 134     151.122 154.317 133.339  1.00 11.59           C  
ATOM   2018  O   PHE A 134     150.314 155.141 133.774  1.00 28.74           O  
ATOM   2019  CB  PHE A 134     150.224 152.434 134.767  1.00 15.91           C  
ATOM   2020  CG  PHE A 134     150.534 151.248 135.626  1.00 17.37           C  
ATOM   2021  CD1 PHE A 134     150.855 151.409 136.960  1.00 15.11           C  
ATOM   2022  CD2 PHE A 134     150.526 149.972 135.098  1.00 20.21           C  
ATOM   2023  CE1 PHE A 134     151.154 150.325 137.745  1.00 15.46           C  
ATOM   2024  CE2 PHE A 134     150.822 148.889 135.885  1.00 16.62           C  
ATOM   2025  CZ  PHE A 134     151.140 149.067 137.209  1.00 14.25           C  
ATOM   2035  N   PHE A 135     151.750 154.466 132.183  1.00 15.33           N  
ATOM   2036  CA  PHE A 135     151.600 155.664 131.376  1.00 19.86           C  
ATOM   2037  C   PHE A 135     150.483 155.478 130.359  1.00 17.11           C  
ATOM   2038  O   PHE A 135     150.104 154.361 130.011  1.00 18.64           O  
ATOM   2039  CB  PHE A 135     152.911 156.006 130.665  1.00 23.49           C  
ATOM   2040  CG  PHE A 135     153.387 154.941 129.722  1.00 25.89           C  
ATOM   2041  CD1 PHE A 135     154.189 153.907 130.169  1.00 26.08           C  
ATOM   2042  CD2 PHE A 135     153.040 154.977 128.386  1.00 23.68           C  
ATOM   2043  CE1 PHE A 135     154.622 152.927 129.301  1.00 23.57           C  
ATOM   2044  CE2 PHE A 135     153.470 154.001 127.520  1.00 27.83           C  
ATOM   2045  CZ  PHE A 135     154.262 152.977 127.975  1.00 20.97           C  
ATOM   2055  N   GLY A 136     149.955 156.600 129.884  1.00 17.85           N  
ATOM   2056  CA  GLY A 136     148.855 156.553 128.945  1.00 16.29           C  
ATOM   2057  C   GLY A 136     147.592 155.979 129.528  1.00 19.27           C  
ATOM   2058  O   GLY A 136     146.831 155.322 128.815  1.00 26.60           O  
ATOM   2062  N   ALA A 137     147.341 156.216 130.810  1.00 23.14           N  
ATOM   2063  CA  ALA A 137     146.182 155.648 131.473  1.00 17.57           C  
ATOM   2064  C   ALA A 137     144.941 156.484 131.202  1.00 16.91           C  
ATOM   2065  O   ALA A 137     145.008 157.703 131.040  1.00 23.14           O  
ATOM   2066  CB  ALA A 137     146.425 155.546 132.976  1.00 12.36           C  
ATOM   2072  N   LYS A 138     143.801 155.806 131.142  1.00 15.08           N  
ATOM   2073  CA  LYS A 138     142.510 156.460 131.022  1.00 17.70           C  
ATOM   2074  C   LYS A 138     141.519 155.731 131.908  1.00 12.48           C  
ATOM   2075  O   LYS A 138     141.699 154.559 132.237  1.00 19.83           O  
ATOM   2076  CB  LYS A 138     142.003 156.480 129.580  1.00 19.99           C  
ATOM   2077  CG  LYS A 138     142.576 157.590 128.743  1.00 19.75           C  
ATOM   2078  CD  LYS A 138     141.890 157.653 127.409  1.00 21.38           C  
ATOM   2079  CE  LYS A 138     142.408 158.795 126.578  1.00 26.20           C  
ATOM   2080  NZ  LYS A 138     141.744 158.834 125.257  1.00 28.90           N  
ATOM   2094  N   VAL A 139     140.467 156.439 132.296  1.00 19.25           N  
ATOM   2095  CA  VAL A 139     139.412 155.872 133.125  1.00 22.73           C  
ATOM   2096  C   VAL A 139     138.416 155.189 132.196  1.00 18.72           C  
ATOM   2097  O   VAL A 139     137.769 155.839 131.373  1.00 20.31           O  
ATOM   2098  CB  VAL A 139     138.736 156.941 133.990  1.00 18.50           C  
ATOM   2099  CG1 VAL A 139     137.535 156.368 134.707  1.00 19.03           C  
ATOM   2100  CG2 VAL A 139     139.720 157.503 134.989  1.00 14.82           C  
ATOM   2110  N   ASN A 140     138.307 153.872 132.317  1.00 16.59           N  
ATOM   2111  CA  ASN A 140     137.354 153.105 131.530  1.00 17.03           C  
ATOM   2112  C   ASN A 140     135.988 153.045 132.196  1.00 17.49           C  
ATOM   2113  O   ASN A 140     134.965 153.210 131.528  1.00 23.26           O  
ATOM   2114  CB  ASN A 140     137.893 151.693 131.305  1.00 22.47           C  
ATOM   2115  CG  ASN A 140     137.122 150.939 130.257  1.00 21.74           C  
ATOM   2116  OD1 ASN A 140     136.557 151.528 129.345  1.00 22.98           O  
ATOM   2117  ND2 ASN A 140     137.096 149.624 130.380  1.00 22.58           N  
ATOM   2124  N   GLN A 141     135.950 152.805 133.503  1.00 23.22           N  
ATOM   2125  CA  GLN A 141     134.710 152.783 134.256  1.00 12.13           C  
ATOM   2126  C   GLN A 141     134.922 153.480 135.587  1.00 14.53           C  
ATOM   2127  O   GLN A 141     136.041 153.575 136.090  1.00 23.99           O  
ATOM   2128  CB  GLN A 141     134.212 151.361 134.499  1.00 11.67           C  
ATOM   2129  CG  GLN A 141     134.523 150.406 133.384  1.00 18.60           C  
ATOM   2130  CD  GLN A 141     133.616 149.208 133.387  1.00 27.83           C  
ATOM   2131  OE1 GLN A 141     132.588 149.198 134.060  1.00 28.66           O  
ATOM   2132  NE2 GLN A 141     133.991 148.183 132.639  1.00 26.68           N  
ATOM   2141  N   ALA A 142     133.826 153.970 136.149  1.00 21.57           N  
ATOM   2142  CA  ALA A 142     133.840 154.608 137.458  1.00 14.01           C  
ATOM   2143  C   ALA A 142     132.518 154.298 138.132  1.00 15.23           C  
ATOM   2144  O   ALA A 142     131.466 154.697 137.629  1.00 17.32           O  
ATOM   2145  CB  ALA A 142     134.045 156.115 137.340  1.00 14.58           C  
ATOM   2151  N   THR A 143     132.568 153.591 139.254  1.00 17.99           N  
ATOM   2152  CA  THR A 143     131.375 153.197 139.988  1.00 13.30           C  
ATOM   2153  C   THR A 143     131.333 153.938 141.314  1.00 15.49           C  
ATOM   2154  O   THR A 143     132.252 153.811 142.127  1.00 23.13           O  
ATOM   2155  CB  THR A 143     131.343 151.689 140.226  1.00 15.24           C  
ATOM   2156  OG1 THR A 143     131.551 151.004 138.987  1.00 23.41           O  
ATOM   2157  CG2 THR A 143     130.001 151.274 140.801  1.00 17.35           C  
ATOM   2165  N   PHE A 144     130.270 154.706 141.527  1.00 19.67           N  
ATOM   2166  CA  PHE A 144     129.978 155.299 142.823  1.00 12.48           C  
ATOM   2167  C   PHE A 144     129.072 154.357 143.599  1.00 12.57           C  
ATOM   2168  O   PHE A 144     128.032 153.935 143.092  1.00 23.39           O  
ATOM   2169  CB  PHE A 144     129.295 156.654 142.658  1.00 20.25           C  
ATOM   2170  CG  PHE A 144     130.142 157.683 141.983  1.00 24.09           C  
ATOM   2171  CD1 PHE A 144     130.291 157.682 140.608  1.00 23.91           C  
ATOM   2172  CD2 PHE A 144     130.772 158.667 142.721  1.00 22.08           C  
ATOM   2173  CE1 PHE A 144     131.063 158.631 139.985  1.00 19.60           C  
ATOM   2174  CE2 PHE A 144     131.543 159.620 142.103  1.00 24.66           C  
ATOM   2175  CZ  PHE A 144     131.689 159.604 140.732  1.00 28.31           C  
ATOM   2185  N   SER A 145     129.464 154.029 144.826  1.00 15.86           N  
ATOM   2186  CA  SER A 145     128.722 153.100 145.664  1.00 11.73           C  
ATOM   2187  C   SER A 145     128.448 153.737 147.014  1.00 15.03           C  
ATOM   2188  O   SER A 145     129.347 154.326 147.619  1.00 23.76           O  
ATOM   2189  CB  SER A 145     129.492 151.795 145.857  1.00 22.28           C  
ATOM   2190  OG  SER A 145     129.641 151.109 144.632  1.00 32.98           O  
ATOM   2196  N   ALA A 146     127.213 153.607 147.488  1.00 25.64           N  
ATOM   2197  CA  ALA A 146     126.828 154.070 148.814  1.00 17.09           C  
ATOM   2198  C   ALA A 146     126.082 152.953 149.521  1.00 16.14           C  
ATOM   2199  O   ALA A 146     125.026 152.518 149.056  1.00 27.16           O  
ATOM   2200  CB  ALA A 146     125.961 155.326 148.733  1.00 13.69           C  
ATOM   2206  N   ARG A 147     126.636 152.485 150.632  1.00 19.68           N  
ATOM   2207  CA  ARG A 147     125.998 151.518 151.508  1.00 14.89           C  
ATOM   2208  C   ARG A 147     125.719 152.184 152.848  1.00 19.35           C  
ATOM   2209  O   ARG A 147     126.156 153.304 153.110  1.00 24.79           O  
ATOM   2210  CB  ARG A 147     126.879 150.279 151.706  1.00 21.27           C  
ATOM   2211  CG  ARG A 147     127.295 149.592 150.423  1.00 24.15           C  
ATOM   2212  CD  ARG A 147     126.150 148.808 149.819  1.00 26.90           C  
ATOM   2213  NE  ARG A 147     126.521 148.154 148.571  1.00 29.70           N  
ATOM   2214  CZ  ARG A 147     126.505 148.737 147.379  1.00 29.34           C  
ATOM   2215  NH1 ARG A 147     126.159 150.004 147.231  1.00 26.49           N  
ATOM   2216  NH2 ARG A 147     126.847 148.029 146.308  1.00 26.02           N  
ATOM   2230  N   VAL A 148     124.985 151.486 153.699  1.00 25.66           N  
ATOM   2231  CA  VAL A 148     124.737 151.975 155.050  1.00 22.80           C  
ATOM   2232  C   VAL A 148     125.924 151.614 155.930  1.00 21.41           C  
ATOM   2233  O   VAL A 148     126.553 150.565 155.764  1.00 21.67           O  
ATOM   2234  CB  VAL A 148     123.418 151.406 155.610  1.00 16.99           C  
ATOM   2235  CG1 VAL A 148     123.271 151.736 157.079  1.00 10.84           C  
ATOM   2236  CG2 VAL A 148     122.242 151.954 154.835  1.00 16.60           C  
ATOM   2246  N   ASN A 149     126.235 152.497 156.875  1.00 26.91           N  
ATOM   2247  CA  ASN A 149     127.390 152.337 157.756  1.00 15.03           C  
ATOM   2248  C   ASN A 149     128.682 152.287 156.951  1.00 20.76           C  
ATOM   2249  O   ASN A 149     129.617 151.556 157.280  1.00 28.71           O  
ATOM   2250  CB  ASN A 149     127.246 151.098 158.637  1.00 14.74           C  
ATOM   2251  CG  ASN A 149     126.641 151.411 159.970  1.00 18.38           C  
ATOM   2252  OD1 ASN A 149     126.879 152.473 160.536  1.00 24.35           O  
ATOM   2253  ND2 ASN A 149     125.852 150.488 160.489  1.00 24.77           N  
ATOM   2260  N   ASP A 150     128.740 153.088 155.896  1.00 19.23           N  
ATOM   2261  CA  ASP A 150     129.898 153.133 155.022  1.00 13.13           C  
ATOM   2262  C   ASP A 150     130.083 154.565 154.549  1.00 19.35           C  
ATOM   2263  O   ASP A 150     129.280 155.449 154.848  1.00 21.89           O  
ATOM   2264  CB  ASP A 150     129.731 152.176 153.843  1.00 19.65           C  
ATOM   2265  CG  ASP A 150     130.997 151.411 153.528  1.00 32.62           C  
ATOM   2266  OD1 ASP A 150     132.099 151.958 153.746  1.00 32.89           O  
ATOM   2267  OD2 ASP A 150     130.895 150.258 153.060  1.00 34.59           O  
ATOM   2272  N   MET A 151     131.159 154.789 153.810  1.00 21.57           N  
ATOM   2273  CA  MET A 151     131.407 156.053 153.144  1.00 18.44           C  
ATOM   2274  C   MET A 151     131.232 155.866 151.645  1.00 25.14           C  
ATOM   2275  O   MET A 151     131.281 154.748 151.129  1.00 33.08           O  
ATOM   2276  CB  MET A 151     132.811 156.572 153.458  1.00 20.72           C  
ATOM   2277  CG  MET A 151     133.140 156.565 154.936  1.00 23.22           C  
ATOM   2278  SD  MET A 151     133.987 158.050 155.474  1.00 39.16           S  
ATOM   2279  CE  MET A 151     134.854 157.443 156.914  1.00 23.46           C  
ATOM   2289  N   LEU A 152     131.002 156.971 150.949  1.00 22.11           N  
ATOM   2290  CA  LEU A 152     130.864 156.916 149.503  1.00 15.01           C  
ATOM   2291  C   LEU A 152     132.158 156.408 148.884  1.00 18.51           C  
ATOM   2292  O   LEU A 152     133.220 157.006 149.065  1.00 16.93           O  
ATOM   2293  CB  LEU A 152     130.508 158.297 148.957  1.00 15.56           C  
ATOM   2294  CG  LEU A 152     130.413 158.429 147.438  1.00 17.10           C  
ATOM   2295  CD1 LEU A 152     129.281 157.594 146.892  1.00 15.96           C  
ATOM   2296  CD2 LEU A 152     130.243 159.879 147.049  1.00 22.71           C  
ATOM   2308  N   ASN A 153     132.068 155.297 148.165  1.00 18.85           N  
ATOM   2309  CA  ASN A 153     133.219 154.671 147.538  1.00 14.97           C  
ATOM   2310  C   ASN A 153     133.216 154.940 146.042  1.00 15.28           C  
ATOM   2311  O   ASN A 153     132.165 155.118 145.426  1.00 21.02           O  
ATOM   2312  CB  ASN A 153     133.222 153.165 147.793  1.00 12.11           C  
ATOM   2313  CG  ASN A 153     133.706 152.809 149.183  1.00 24.27           C  
ATOM   2314  OD1 ASN A 153     134.508 153.524 149.777  1.00 27.08           O  
ATOM   2315  ND2 ASN A 153     133.207 151.706 149.712  1.00 31.57           N  
ATOM   2322  N   LEU A 154     134.411 154.974 145.462  1.00 19.51           N  
ATOM   2323  CA  LEU A 154     134.584 155.157 144.028  1.00 11.96           C  
ATOM   2324  C   LEU A 154     135.584 154.131 143.525  1.00 13.40           C  
ATOM   2325  O   LEU A 154     136.740 154.126 143.954  1.00 21.38           O  
ATOM   2326  CB  LEU A 154     135.052 156.574 143.706  1.00 20.67           C  
ATOM   2327  CG  LEU A 154     135.351 156.866 142.239  1.00 22.08           C  
ATOM   2328  CD1 LEU A 154     134.127 156.643 141.380  1.00 19.98           C  
ATOM   2329  CD2 LEU A 154     135.846 158.282 142.094  1.00 18.21           C  
ATOM   2341  N   ASN A 155     135.137 153.268 142.624  1.00 14.44           N  
ATOM   2342  CA  ASN A 155     135.964 152.223 142.037  1.00 11.26           C  
ATOM   2343  C   ASN A 155     136.236 152.591 140.586  1.00  8.93           C  
ATOM   2344  O   ASN A 155     135.330 152.545 139.751  1.00 18.65           O  
ATOM   2345  CB  ASN A 155     135.270 150.868 142.140  1.00 12.17           C  
ATOM   2346  CG  ASN A 155     136.157 149.722 141.709  1.00 23.59           C  
ATOM   2347  OD1 ASN A 155     137.337 149.675 142.043  1.00 22.22           O  
ATOM   2348  ND2 ASN A 155     135.593 148.793 140.952  1.00 27.71           N  
ATOM   2355  N   LEU A 156     137.479 152.953 140.288  1.00 15.72           N  
ATOM   2356  CA  LEU A 156     137.892 153.243 138.924  1.00 13.75           C  
ATOM   2357  C   LEU A 156     138.435 151.991 138.258  1.00 13.75           C  
ATOM   2358  O   LEU A 156     139.069 151.154 138.903  1.00 22.49           O  
ATOM   2359  CB  LEU A 156     138.964 154.330 138.898  1.00 13.66           C  
ATOM   2360  CG  LEU A 156     138.551 155.739 139.303  1.00 18.38           C  
ATOM   2361  CD1 LEU A 156     139.735 156.658 139.156  1.00 23.78           C  
ATOM   2362  CD2 LEU A 156     137.393 156.229 138.473  1.00 19.60           C  
ATOM   2374  N   ASP A 157     138.181 151.869 136.959  1.00 14.29           N  
ATOM   2375  CA  ASP A 157     138.762 150.824 136.122  1.00 12.46           C  
ATOM   2376  C   ASP A 157     139.605 151.515 135.062  1.00 20.43           C  
ATOM   2377  O   ASP A 157     139.070 152.221 134.201  1.00 22.32           O  
ATOM   2378  CB  ASP A 157     137.682 149.952 135.494  1.00 14.26           C  
ATOM   2379  CG  ASP A 157     137.099 148.958 136.475  1.00 31.85           C  
ATOM   2380  OD1 ASP A 157     136.256 149.360 137.304  1.00 34.96           O  
ATOM   2381  OD2 ASP A 157     137.486 147.772 136.423  1.00 29.91           O  
ATOM   2386  N   VAL A 158     140.914 151.318 135.128  1.00 16.29           N  
ATOM   2387  CA  VAL A 158     141.877 152.079 134.346  1.00  6.75           C  
ATOM   2388  C   VAL A 158     142.428 151.199 133.236  1.00 15.32           C  
ATOM   2389  O   VAL A 158     142.656 150.002 133.433  1.00 22.09           O  
ATOM   2390  CB  VAL A 158     143.009 152.607 135.247  1.00 16.53           C  
ATOM   2391  CG1 VAL A 158     144.073 153.298 134.428  1.00 20.61           C  
ATOM   2392  CG2 VAL A 158     142.452 153.545 136.295  1.00 15.03           C  
ATOM   2402  N   GLN A 159     142.632 151.793 132.065  1.00 18.91           N  
ATOM   2403  CA  GLN A 159     143.289 151.145 130.937  1.00  9.57           C  
ATOM   2404  C   GLN A 159     144.498 151.983 130.559  1.00 14.27           C  
ATOM   2405  O   GLN A 159     144.355 153.160 130.227  1.00 24.74           O  
ATOM   2406  CB  GLN A 159     142.344 151.012 129.743  1.00 18.17           C  
ATOM   2407  CG  GLN A 159     141.210 150.031 129.930  1.00 21.04           C  
ATOM   2408  CD  GLN A 159     141.679 148.603 130.005  1.00 19.82           C  
ATOM   2409  OE1 GLN A 159     142.670 148.231 129.388  1.00 26.08           O  
ATOM   2410  NE2 GLN A 159     140.958 147.787 130.752  1.00 20.45           N  
ATOM   2419  N   ALA A 160     145.678 151.383 130.614  1.00 15.14           N  
ATOM   2420  CA  ALA A 160     146.917 152.073 130.299  1.00 12.01           C  
ATOM   2421  C   ALA A 160     147.535 151.492 129.036  1.00 18.13           C  
ATOM   2422  O   ALA A 160     147.087 150.480 128.498  1.00 20.46           O  
ATOM   2423  CB  ALA A 160     147.902 151.985 131.468  1.00  8.81           C  
ATOM   2429  N   ILE A 161     148.574 152.172 128.557  1.00 21.53           N  
ATOM   2430  CA  ILE A 161     149.293 151.701 127.382  1.00 19.37           C  
ATOM   2431  C   ILE A 161     150.342 150.676 127.777  1.00 21.97           C  
ATOM   2432  O   ILE A 161     150.481 149.633 127.133  1.00 31.72           O  
ATOM   2433  CB  ILE A 161     149.921 152.888 126.633  1.00 18.87           C  
ATOM   2434  CG1 ILE A 161     148.839 153.850 126.130  1.00 14.74           C  
ATOM   2435  CG2 ILE A 161     150.784 152.395 125.494  1.00 20.30           C  
ATOM   2436  CD1 ILE A 161     147.873 153.250 125.147  1.00 16.23           C  
ATOM   2448  N   GLY A 162     151.093 150.950 128.836  1.00 13.82           N  
ATOM   2449  CA  GLY A 162     152.130 150.034 129.262  1.00 19.49           C  
ATOM   2450  C   GLY A 162     152.564 150.324 130.678  1.00 20.19           C  
ATOM   2451  O   GLY A 162     152.210 151.341 131.272  1.00 23.31           O  
ATOM   2455  N   LYS A 163     153.350 149.395 131.207  1.00 25.29           N  
ATOM   2456  CA  LYS A 163     153.906 149.474 132.545  1.00 16.17           C  
ATOM   2457  C   LYS A 163     155.423 149.530 132.455  1.00 20.79           C  
ATOM   2458  O   LYS A 163     156.023 149.032 131.499  1.00 21.67           O  
ATOM   2459  CB  LYS A 163     153.476 148.265 133.384  1.00 14.03           C  
ATOM   2460  CG  LYS A 163     154.176 148.136 134.719  1.00 19.85           C  
ATOM   2461  CD  LYS A 163     153.814 146.850 135.412  1.00 18.68           C  
ATOM   2462  CE  LYS A 163     154.644 146.658 136.660  1.00 25.46           C  
ATOM   2463  NZ  LYS A 163     154.265 145.426 137.392  1.00 25.44           N  
ATOM   2477  N   ASP A 164     156.041 150.145 133.457  1.00 20.54           N  
ATOM   2478  CA  ASP A 164     157.486 150.082 133.594  1.00 17.51           C  
ATOM   2479  C   ASP A 164     157.846 150.362 135.043  1.00 17.85           C  
ATOM   2480  O   ASP A 164     157.106 151.029 135.765  1.00 24.25           O  
ATOM   2481  CB  ASP A 164     158.186 151.056 132.641  1.00 20.06           C  
ATOM   2482  CG  ASP A 164     158.027 152.497 133.052  1.00 30.02           C  
ATOM   2483  OD1 ASP A 164     158.426 152.849 134.178  1.00 35.17           O  
ATOM   2484  OD2 ASP A 164     157.504 153.288 132.238  1.00 36.93           O  
ATOM   2489  N   ILE A 165     158.990 149.833 135.458  1.00 20.95           N  
ATOM   2490  CA  ILE A 165     159.465 149.944 136.830  1.00 18.67           C  
ATOM   2491  C   ILE A 165     160.579 150.977 136.882  1.00 25.30           C  
ATOM   2492  O   ILE A 165     161.380 151.090 135.950  1.00 29.32           O  
ATOM   2493  CB  ILE A 165     159.945 148.582 137.364  1.00 16.89           C  
ATOM   2494  CG1 ILE A 165     158.756 147.637 137.518  1.00 26.01           C  
ATOM   2495  CG2 ILE A 165     160.653 148.750 138.691  1.00 19.99           C  
ATOM   2496  CD1 ILE A 165     159.130 146.185 137.475  1.00 27.99           C  
ATOM   2508  N   LEU A 166     160.615 151.737 137.969  1.00 27.15           N  
ATOM   2509  CA  LEU A 166     161.618 152.763 138.198  1.00 19.17           C  
ATOM   2510  C   LEU A 166     162.293 152.486 139.530  1.00 19.40           C  
ATOM   2511  O   LEU A 166     161.632 152.118 140.502  1.00 22.56           O  
ATOM   2512  CB  LEU A 166     160.985 154.156 138.205  1.00 29.34           C  
ATOM   2513  CG  LEU A 166     160.181 154.538 136.961  1.00 27.70           C  
ATOM   2514  CD1 LEU A 166     159.277 155.710 137.250  1.00 22.43           C  
ATOM   2515  CD2 LEU A 166     161.107 154.868 135.815  1.00 30.12           C  
ATOM   2527  N   GLN A 167     163.608 152.654 139.575  1.00 28.04           N  
ATOM   2528  CA  GLN A 167     164.375 152.286 140.752  1.00 28.20           C  
ATOM   2529  C   GLN A 167     165.510 153.277 140.923  1.00 27.51           C  
ATOM   2530  O   GLN A 167     165.915 153.935 139.958  1.00 29.13           O  
ATOM   2531  CB  GLN A 167     164.927 150.864 140.631  1.00 23.53           C  
ATOM   2532  CG  GLN A 167     164.045 149.830 141.273  1.00 29.66           C  
ATOM   2533  CD  GLN A 167     164.443 148.435 140.901  1.00 32.55           C  
ATOM   2534  OE1 GLN A 167     164.641 148.132 139.729  1.00 30.24           O  
ATOM   2535  NE2 GLN A 167     164.553 147.566 141.894  1.00 35.34           N  
ATOM   2544  N   PRO A 168     166.041 153.416 142.134  1.00 26.71           N  
ATOM   2545  CA  PRO A 168     167.217 154.265 142.325  1.00 29.26           C  
ATOM   2546  C   PRO A 168     168.333 153.882 141.368  1.00 33.04           C  
ATOM   2547  O   PRO A 168     168.770 152.731 141.318  1.00 35.14           O  
ATOM   2548  CB  PRO A 168     167.600 154.007 143.783  1.00 28.65           C  
ATOM   2549  CG  PRO A 168     166.325 153.644 144.433  1.00 29.28           C  
ATOM   2550  CD  PRO A 168     165.537 152.886 143.412  1.00 27.57           C  
ATOM   2558  N   GLY A 169     168.792 154.862 140.597  1.00 35.42           N  
ATOM   2559  CA  GLY A 169     169.798 154.656 139.580  1.00 36.76           C  
ATOM   2560  C   GLY A 169     169.270 154.756 138.169  1.00 38.32           C  
ATOM   2561  O   GLY A 169     170.065 154.914 137.234  1.00 41.68           O  
ATOM   2565  N   ASP A 170     167.957 154.663 137.984  1.00 39.04           N  
ATOM   2566  CA  ASP A 170     167.375 154.858 136.675  1.00 39.99           C  
ATOM   2567  C   ASP A 170     167.487 156.326 136.275  1.00 43.27           C  
ATOM   2568  O   ASP A 170     167.680 157.198 137.126  1.00 40.37           O  
ATOM   2569  CB  ASP A 170     165.915 154.418 136.670  1.00 38.52           C  
ATOM   2570  CG  ASP A 170     165.764 152.914 136.639  1.00 44.18           C  
ATOM   2571  OD1 ASP A 170     166.795 152.212 136.603  1.00 42.91           O  
ATOM   2572  OD2 ASP A 170     164.616 152.432 136.641  1.00 46.69           O  
ATOM   2577  N   PRO A 171     167.381 156.625 134.980  1.00 44.32           N  
ATOM   2578  CA  PRO A 171     167.550 158.025 134.557  1.00 44.78           C  
ATOM   2579  C   PRO A 171     166.465 158.944 135.089  1.00 48.17           C  
ATOM   2580  O   PRO A 171     166.767 160.039 135.583  1.00 44.68           O  
ATOM   2581  CB  PRO A 171     167.529 157.923 133.026  1.00 45.06           C  
ATOM   2582  CG  PRO A 171     166.796 156.666 132.736  1.00 45.22           C  
ATOM   2583  CD  PRO A 171     167.155 155.728 133.836  1.00 42.98           C  
ATOM   2591  N   GLY A 172     165.206 158.528 135.008  1.00 43.36           N  
ATOM   2592  CA  GLY A 172     164.112 159.376 135.432  1.00 40.48           C  
ATOM   2593  C   GLY A 172     163.706 159.168 136.874  1.00 39.58           C  
ATOM   2594  O   GLY A 172     162.582 159.503 137.258  1.00 39.14           O  
ATOM   2598  N   TRP A 173     164.606 158.623 137.686  1.00 33.85           N  
ATOM   2599  CA  TRP A 173     164.294 158.371 139.084  1.00 33.42           C  
ATOM   2600  C   TRP A 173     164.473 159.638 139.905  1.00 37.49           C  
ATOM   2601  O   TRP A 173     165.485 160.334 139.784  1.00 32.62           O  
ATOM   2602  CB  TRP A 173     165.178 157.267 139.655  1.00 29.92           C  
ATOM   2603  CG  TRP A 173     165.056 157.148 141.140  1.00 31.88           C  
ATOM   2604  CD1 TRP A 173     165.896 157.668 142.075  1.00 28.39           C  
ATOM   2605  CD2 TRP A 173     164.026 156.468 141.862  1.00 30.21           C  
ATOM   2606  NE1 TRP A 173     165.457 157.354 143.335  1.00 29.08           N  
ATOM   2607  CE2 TRP A 173     164.309 156.615 143.230  1.00 28.63           C  
ATOM   2608  CE3 TRP A 173     162.892 155.744 141.485  1.00 28.48           C  
ATOM   2609  CZ2 TRP A 173     163.503 156.066 144.220  1.00 31.51           C  
ATOM   2610  CZ3 TRP A 173     162.097 155.201 142.467  1.00 26.73           C  
ATOM   2611  CH2 TRP A 173     162.405 155.365 143.817  1.00 29.73           C  
ATOM   2622  N   VAL A 174     163.488 159.924 140.746  1.00 39.40           N  
ATOM   2623  CA  VAL A 174     163.563 160.996 141.727  1.00 34.35           C  
ATOM   2624  C   VAL A 174     162.960 160.471 143.018  1.00 34.24           C  
ATOM   2625  O   VAL A 174     161.974 159.729 142.997  1.00 33.68           O  
ATOM   2626  CB  VAL A 174     162.833 162.265 141.244  1.00 37.46           C  
ATOM   2627  CG1 VAL A 174     162.482 163.165 142.415  1.00 36.62           C  
ATOM   2628  CG2 VAL A 174     163.689 163.007 140.239  1.00 38.14           C  
ATOM   2638  N   ASN A 175     163.562 160.841 144.141  1.00 36.79           N  
ATOM   2639  CA  ASN A 175     163.060 160.432 145.449  1.00 37.21           C  
ATOM   2640  C   ASN A 175     161.878 161.319 145.809  1.00 37.11           C  
ATOM   2641  O   ASN A 175     162.050 162.438 146.295  1.00 38.21           O  
ATOM   2642  CB  ASN A 175     164.164 160.516 146.494  1.00 36.13           C  
ATOM   2643  CG  ASN A 175     164.335 159.228 147.254  1.00 39.88           C  
ATOM   2644  OD1 ASN A 175     163.405 158.753 147.901  1.00 41.96           O  
ATOM   2645  ND2 ASN A 175     165.524 158.644 147.173  1.00 39.81           N  
ATOM   2652  N   VAL A 176     160.674 160.823 145.567  1.00 35.80           N  
ATOM   2653  CA  VAL A 176     159.456 161.578 145.827  1.00 36.99           C  
ATOM   2654  C   VAL A 176     159.016 161.324 147.256  1.00 33.68           C  
ATOM   2655  O   VAL A 176     159.183 160.223 147.791  1.00 31.17           O  
ATOM   2656  CB  VAL A 176     158.344 161.197 144.833  1.00 34.06           C  
ATOM   2657  CG1 VAL A 176     158.889 161.117 143.425  1.00 33.05           C  
ATOM   2658  CG2 VAL A 176     157.703 159.892 145.232  1.00 29.37           C  
ATOM   2668  N   THR A 177     158.456 162.355 147.879  1.00 36.34           N  
ATOM   2669  CA  THR A 177     157.850 162.239 149.198  1.00 36.55           C  
ATOM   2670  C   THR A 177     156.353 162.467 149.057  1.00 38.47           C  
ATOM   2671  O   THR A 177     155.937 163.582 148.705  1.00 36.01           O  
ATOM   2672  CB  THR A 177     158.454 163.254 150.168  1.00 38.22           C  
ATOM   2673  OG1 THR A 177     158.142 164.582 149.729  1.00 39.87           O  
ATOM   2674  CG2 THR A 177     159.964 163.089 150.243  1.00 39.71           C  
ATOM   2682  N   PRO A 178     155.509 161.465 149.290  1.00 32.38           N  
ATOM   2683  CA  PRO A 178     154.063 161.691 149.196  1.00 31.56           C  
ATOM   2684  C   PRO A 178     153.604 162.777 150.157  1.00 32.87           C  
ATOM   2685  O   PRO A 178     153.857 162.714 151.361  1.00 32.33           O  
ATOM   2686  CB  PRO A 178     153.472 160.325 149.556  1.00 33.01           C  
ATOM   2687  CG  PRO A 178     154.531 159.364 149.220  1.00 30.48           C  
ATOM   2688  CD  PRO A 178     155.819 160.046 149.523  1.00 27.67           C  
ATOM   2696  N   VAL A 179     152.924 163.779 149.612  1.00 32.84           N  
ATOM   2697  CA  VAL A 179     152.368 164.883 150.382  1.00 35.21           C  
ATOM   2698  C   VAL A 179     150.853 164.823 150.265  1.00 34.65           C  
ATOM   2699  O   VAL A 179     150.312 164.832 149.155  1.00 35.94           O  
ATOM   2700  CB  VAL A 179     152.903 166.239 149.891  1.00 34.03           C  
ATOM   2701  CG1 VAL A 179     152.215 167.374 150.618  1.00 33.04           C  
ATOM   2702  CG2 VAL A 179     154.400 166.309 150.088  1.00 34.73           C  
ATOM   2712  N   TYR A 180     150.176 164.762 151.403  1.00 32.56           N  
ATOM   2713  CA  TYR A 180     148.736 164.595 151.461  1.00 30.48           C  
ATOM   2714  C   TYR A 180     148.078 165.765 152.180  1.00 34.82           C  
ATOM   2715  O   TYR A 180     148.732 166.483 152.945  1.00 35.90           O  
ATOM   2716  CB  TYR A 180     148.374 163.288 152.178  1.00 31.46           C  
ATOM   2717  CG  TYR A 180     148.861 162.054 151.460  1.00 35.50           C  
ATOM   2718  CD1 TYR A 180     148.133 161.506 150.421  1.00 32.94           C  
ATOM   2719  CD2 TYR A 180     150.048 161.436 151.826  1.00 32.67           C  
ATOM   2720  CE1 TYR A 180     148.569 160.384 149.763  1.00 31.70           C  
ATOM   2721  CE2 TYR A 180     150.490 160.313 151.172  1.00 35.64           C  
ATOM   2722  CZ  TYR A 180     149.746 159.791 150.140  1.00 33.73           C  
ATOM   2723  OH  TYR A 180     150.176 158.666 149.480  1.00 35.14           O  
ATOM   2733  N   PRO A 181     146.785 165.989 151.953  1.00 40.57           N  
ATOM   2734  CA  PRO A 181     146.084 167.037 152.697  1.00 39.96           C  
ATOM   2735  C   PRO A 181     145.988 166.700 154.174  1.00 42.87           C  
ATOM   2736  O   PRO A 181     145.929 165.534 154.568  1.00 42.61           O  
ATOM   2737  CB  PRO A 181     144.695 167.065 152.050  1.00 39.22           C  
ATOM   2738  CG  PRO A 181     144.852 166.358 150.758  1.00 37.26           C  
ATOM   2739  CD  PRO A 181     145.903 165.342 150.971  1.00 37.99           C  
ATOM   2747  N   GLY A 182     145.968 167.744 154.995  1.00 48.62           N  
ATOM   2748  CA  GLY A 182     145.781 167.546 156.416  1.00 49.00           C  
ATOM   2749  C   GLY A 182     144.483 166.827 156.720  1.00 48.56           C  
ATOM   2750  O   GLY A 182     143.587 166.708 155.885  1.00 47.47           O  
ATOM   2754  N   GLY A 183     144.388 166.323 157.949  1.00 50.07           N  
ATOM   2755  CA  GLY A 183     143.157 165.685 158.372  1.00 51.07           C  
ATOM   2756  C   GLY A 183     142.015 166.664 158.528  1.00 50.43           C  
ATOM   2757  O   GLY A 183     140.847 166.286 158.403  1.00 51.21           O  
ATOM   2761  N   ASP A 184     142.328 167.930 158.799  1.00 50.69           N  
ATOM   2762  CA  ASP A 184     141.289 168.938 158.957  1.00 52.38           C  
ATOM   2763  C   ASP A 184     140.791 169.461 157.617  1.00 51.19           C  
ATOM   2764  O   ASP A 184     139.602 169.767 157.481  1.00 51.64           O  
ATOM   2765  CB  ASP A 184     141.809 170.095 159.811  1.00 54.42           C  
ATOM   2766  CG  ASP A 184     143.030 170.759 159.211  1.00 58.28           C  
ATOM   2767  OD1 ASP A 184     143.944 170.036 158.762  1.00 55.15           O  
ATOM   2768  OD2 ASP A 184     143.079 172.006 159.188  1.00 54.72           O  
ATOM   2773  N   GLU A 185     141.671 169.564 156.620  1.00 46.88           N  
ATOM   2774  CA  GLU A 185     141.256 170.063 155.316  1.00 46.82           C  
ATOM   2775  C   GLU A 185     140.412 169.049 154.560  1.00 45.86           C  
ATOM   2776  O   GLU A 185     139.528 169.437 153.789  1.00 46.29           O  
ATOM   2777  CB  GLU A 185     142.476 170.433 154.466  1.00 46.73           C  
ATOM   2778  CG  GLU A 185     143.608 171.134 155.202  1.00 48.58           C  
ATOM   2779  CD  GLU A 185     144.915 171.072 154.435  1.00 55.38           C  
ATOM   2780  OE1 GLU A 185     144.881 170.772 153.225  1.00 49.79           O  
ATOM   2781  OE2 GLU A 185     145.977 171.318 155.045  1.00 54.37           O  
ATOM   2788  N   GLU A 186     140.660 167.763 154.770  1.00 42.58           N  
ATOM   2789  CA  GLU A 186     140.035 166.700 153.998  1.00 41.24           C  
ATOM   2790  C   GLU A 186     138.846 166.119 154.747  1.00 42.03           C  
ATOM   2791  O   GLU A 186     138.866 166.005 155.975  1.00 36.52           O  
ATOM   2792  CB  GLU A 186     141.048 165.597 153.706  1.00 38.50           C  
ATOM   2793  CG  GLU A 186     140.526 164.508 152.807  1.00 41.23           C  
ATOM   2794  CD  GLU A 186     141.630 163.628 152.282  1.00 46.78           C  
ATOM   2795  OE1 GLU A 186     142.366 163.048 153.106  1.00 44.39           O  
ATOM   2796  OE2 GLU A 186     141.761 163.513 151.047  1.00 49.18           O  
ATOM   2803  N   TYR A 187     137.813 165.741 153.997  1.00 36.40           N  
ATOM   2804  CA  TYR A 187     136.647 165.092 154.573  1.00 29.76           C  
ATOM   2805  C   TYR A 187     136.018 164.188 153.526  1.00 31.06           C  
ATOM   2806  O   TYR A 187     136.184 164.389 152.322  1.00 31.52           O  
ATOM   2807  CB  TYR A 187     135.624 166.109 155.078  1.00 32.30           C  
ATOM   2808  CG  TYR A 187     135.113 167.048 154.019  1.00 34.34           C  
ATOM   2809  CD1 TYR A 187     134.026 166.710 153.228  1.00 30.35           C  
ATOM   2810  CD2 TYR A 187     135.710 168.278 153.817  1.00 34.66           C  
ATOM   2811  CE1 TYR A 187     133.558 167.564 152.266  1.00 30.70           C  
ATOM   2812  CE2 TYR A 187     135.247 169.139 152.859  1.00 32.51           C  
ATOM   2813  CZ  TYR A 187     134.170 168.778 152.087  1.00 32.65           C  
ATOM   2814  OH  TYR A 187     133.713 169.640 151.125  1.00 39.19           O  
ATOM   2824  N   ALA A 188     135.286 163.191 154.003  1.00 26.97           N  
ATOM   2825  CA  ALA A 188     134.638 162.207 153.152  1.00 21.60           C  
ATOM   2826  C   ALA A 188     133.131 162.411 153.157  1.00 25.79           C  
ATOM   2827  O   ALA A 188     132.576 163.155 153.967  1.00 30.72           O  
ATOM   2828  CB  ALA A 188     134.980 160.788 153.611  1.00 24.49           C  
ATOM   2834  N   TYR A 189     132.471 161.729 152.228  1.00 28.65           N  
ATOM   2835  CA  TYR A 189     131.020 161.728 152.129  1.00 21.11           C  
ATOM   2836  C   TYR A 189     130.486 160.417 152.686  1.00 20.17           C  
ATOM   2837  O   TYR A 189     130.903 159.339 152.254  1.00 27.42           O  
ATOM   2838  CB  TYR A 189     130.582 161.928 150.680  1.00 21.81           C  
ATOM   2839  CG  TYR A 189     130.928 163.298 150.155  1.00 23.40           C  
ATOM   2840  CD1 TYR A 189     130.123 164.390 150.436  1.00 27.99           C  
ATOM   2841  CD2 TYR A 189     132.068 163.504 149.396  1.00 22.16           C  
ATOM   2842  CE1 TYR A 189     130.438 165.644 149.971  1.00 26.46           C  
ATOM   2843  CE2 TYR A 189     132.389 164.756 148.925  1.00 22.52           C  
ATOM   2844  CZ  TYR A 189     131.571 165.821 149.215  1.00 31.08           C  
ATOM   2845  OH  TYR A 189     131.889 167.073 148.748  1.00 34.06           O  
ATOM   2855  N   VAL A 190     129.570 160.514 153.643  1.00 24.17           N  
ATOM   2856  CA  VAL A 190     129.116 159.366 154.409  1.00 23.08           C  
ATOM   2857  C   VAL A 190     127.693 159.012 153.985  1.00 21.45           C  
ATOM   2858  O   VAL A 190     127.030 159.755 153.264  1.00 25.32           O  
ATOM   2859  CB  VAL A 190     129.198 159.624 155.926  1.00 27.10           C  
ATOM   2860  CG1 VAL A 190     129.237 158.316 156.693  1.00 24.06           C  
ATOM   2861  CG2 VAL A 190     130.413 160.472 156.251  1.00 26.07           C  
ATOM   2871  N   PHE A 191     127.227 157.850 154.445  1.00 19.92           N  
ATOM   2872  CA  PHE A 191     125.930 157.343 154.011  1.00 15.54           C  
ATOM   2873  C   PHE A 191     124.788 158.214 154.513  1.00 16.48           C  
ATOM   2874  O   PHE A 191     123.771 158.366 153.830  1.00 26.35           O  
ATOM   2875  CB  PHE A 191     125.748 155.903 154.488  1.00 15.91           C  
ATOM   2876  CG  PHE A 191     125.444 155.787 155.948  1.00 19.40           C  
ATOM   2877  CD1 PHE A 191     126.457 155.850 156.886  1.00 20.81           C  
ATOM   2878  CD2 PHE A 191     124.146 155.628 156.384  1.00 11.96           C  
ATOM   2879  CE1 PHE A 191     126.179 155.756 158.223  1.00 11.89           C  
ATOM   2880  CE2 PHE A 191     123.866 155.531 157.721  1.00 16.37           C  
ATOM   2881  CZ  PHE A 191     124.884 155.594 158.642  1.00 19.40           C  
ATOM   2891  N   TYR A 192     124.925 158.789 155.705  1.00 18.43           N  
ATOM   2892  CA  TYR A 192     123.845 159.563 156.297  1.00 16.04           C  
ATOM   2893  C   TYR A 192     123.734 160.963 155.710  1.00 23.07           C  
ATOM   2894  O   TYR A 192     122.931 161.765 156.194  1.00 22.32           O  
ATOM   2895  CB  TYR A 192     124.014 159.636 157.815  1.00 12.83           C  
ATOM   2896  CG  TYR A 192     125.301 160.257 158.292  1.00 19.29           C  
ATOM   2897  CD1 TYR A 192     125.456 161.633 158.336  1.00 24.84           C  
ATOM   2898  CD2 TYR A 192     126.351 159.467 158.725  1.00 24.32           C  
ATOM   2899  CE1 TYR A 192     126.625 162.201 158.779  1.00 22.41           C  
ATOM   2900  CE2 TYR A 192     127.523 160.028 159.173  1.00 25.06           C  
ATOM   2901  CZ  TYR A 192     127.655 161.395 159.197  1.00 27.22           C  
ATOM   2902  OH  TYR A 192     128.826 161.957 159.644  1.00 27.67           O  
ATOM   2912  N   GLN A 193     124.519 161.266 154.681  1.00 28.23           N  
ATOM   2913  CA  GLN A 193     124.389 162.495 153.921  1.00 15.05           C  
ATOM   2914  C   GLN A 193     123.728 162.275 152.571  1.00 16.83           C  
ATOM   2915  O   GLN A 193     123.436 163.250 151.876  1.00 28.49           O  
ATOM   2916  CB  GLN A 193     125.767 163.124 153.710  1.00 20.99           C  
ATOM   2917  CG  GLN A 193     126.516 163.391 154.993  1.00 23.09           C  
ATOM   2918  CD  GLN A 193     127.936 163.828 154.750  1.00 28.00           C  
ATOM   2919  OE1 GLN A 193     128.492 163.603 153.679  1.00 25.85           O  
ATOM   2920  NE2 GLN A 193     128.537 164.457 155.747  1.00 32.13           N  
ATOM   2929  N   ALA A 194     123.478 161.027 152.195  1.00 17.66           N  
ATOM   2930  CA  ALA A 194     122.965 160.708 150.877  1.00 17.68           C  
ATOM   2931  C   ALA A 194     121.470 160.971 150.788  1.00 24.43           C  
ATOM   2932  O   ALA A 194     120.737 160.876 151.774  1.00 21.96           O  
ATOM   2933  CB  ALA A 194     123.249 159.247 150.538  1.00 13.27           C  
ATOM   2939  N   ARG A 195     121.025 161.308 149.582  1.00 28.07           N  
ATOM   2940  CA  ARG A 195     119.612 161.467 149.273  1.00 20.93           C  
ATOM   2941  C   ARG A 195     119.383 160.987 147.853  1.00 23.64           C  
ATOM   2942  O   ARG A 195     120.100 161.397 146.939  1.00 28.95           O  
ATOM   2943  CB  ARG A 195     119.166 162.922 149.407  1.00 19.94           C  
ATOM   2944  CG  ARG A 195     119.195 163.448 150.815  1.00 28.96           C  
ATOM   2945  CD  ARG A 195     117.936 164.215 151.142  1.00 28.82           C  
ATOM   2946  NE  ARG A 195     117.820 165.429 150.345  1.00 25.78           N  
ATOM   2947  CZ  ARG A 195     116.678 166.050 150.087  1.00 30.90           C  
ATOM   2948  NH1 ARG A 195     115.528 165.610 150.569  1.00 33.12           N  
ATOM   2949  NH2 ARG A 195     116.692 167.141 149.329  1.00 28.42           N  
ATOM   2963  N   VAL A 196     118.397 160.117 147.671  1.00 27.82           N  
ATOM   2964  CA  VAL A 196     117.981 159.668 146.350  1.00 21.23           C  
ATOM   2965  C   VAL A 196     116.589 160.222 146.100  1.00 21.18           C  
ATOM   2966  O   VAL A 196     115.649 159.912 146.839  1.00 29.20           O  
ATOM   2967  CB  VAL A 196     118.003 158.139 146.233  1.00 21.26           C  
ATOM   2968  CG1 VAL A 196     117.460 157.701 144.889  1.00 23.35           C  
ATOM   2969  CG2 VAL A 196     119.415 157.625 146.437  1.00 22.30           C  
ATOM   2979  N   LEU A 197     116.463 161.053 145.077  1.00 23.14           N  
ATOM   2980  CA  LEU A 197     115.201 161.675 144.716  1.00 21.37           C  
ATOM   2981  C   LEU A 197     114.807 161.235 143.316  1.00 25.77           C  
ATOM   2982  O   LEU A 197     115.657 161.133 142.429  1.00 28.48           O  
ATOM   2983  CB  LEU A 197     115.298 163.195 144.789  1.00 20.92           C  
ATOM   2984  CG  LEU A 197     115.815 163.744 146.115  1.00 25.94           C  
ATOM   2985  CD1 LEU A 197     117.155 164.418 145.933  1.00 27.60           C  
ATOM   2986  CD2 LEU A 197     114.817 164.707 146.704  1.00 28.11           C  
ATOM   2998  N   ILE A 198     113.518 160.965 143.127  1.00 29.23           N  
ATOM   2999  CA  ILE A 198     112.988 160.504 141.853  1.00 26.74           C  
ATOM   3000  C   ILE A 198     111.868 161.437 141.425  1.00 26.31           C  
ATOM   3001  O   ILE A 198     111.358 162.238 142.208  1.00 29.79           O  
ATOM   3002  CB  ILE A 198     112.482 159.047 141.928  1.00 26.57           C  
ATOM   3003  CG1 ILE A 198     112.359 158.449 140.526  1.00 28.52           C  
ATOM   3004  CG2 ILE A 198     111.151 158.977 142.653  1.00 26.75           C  
ATOM   3005  CD1 ILE A 198     112.339 156.951 140.508  1.00 27.28           C  
ATOM   3017  N   LYS A 199     111.496 161.327 140.154  1.00 25.79           N  
ATOM   3018  CA  LYS A 199     110.445 162.155 139.583  1.00 22.89           C  
ATOM   3019  C   LYS A 199     110.072 161.580 138.230  1.00 27.59           C  
ATOM   3020  O   LYS A 199     110.839 161.708 137.274  1.00 35.65           O  
ATOM   3021  CB  LYS A 199     110.905 163.603 139.432  1.00 28.77           C  
ATOM   3022  CG  LYS A 199     109.879 164.524 138.823  1.00 29.59           C  
ATOM   3023  CD  LYS A 199     110.503 165.847 138.448  1.00 27.96           C  
ATOM   3024  CE  LYS A 199     109.503 166.747 137.761  1.00 36.60           C  
ATOM   3025  NZ  LYS A 199     110.126 168.009 137.293  1.00 38.27           N  
ATOM   3039  N   ALA A 200     108.902 160.956 138.151  1.00 23.08           N  
ATOM   3040  CA  ALA A 200     108.431 160.394 136.897  1.00 24.14           C  
ATOM   3041  C   ALA A 200     107.004 160.858 136.667  1.00 29.88           C  
ATOM   3042  O   ALA A 200     106.376 161.451 137.545  1.00 36.19           O  
ATOM   3043  CB  ALA A 200     108.513 158.866 136.902  1.00 24.48           C  
ATOM   3049  N   GLY A 201     106.502 160.582 135.468  1.00 31.57           N  
ATOM   3050  CA  GLY A 201     105.134 160.944 135.151  1.00 28.73           C  
ATOM   3051  C   GLY A 201     104.923 162.439 135.223  1.00 31.03           C  
ATOM   3052  O   GLY A 201     105.760 163.233 134.785  1.00 36.58           O  
ATOM   3056  N   ASP A 202     103.782 162.834 135.785  1.00 36.92           N  
ATOM   3057  CA  ASP A 202     103.423 164.236 135.933  1.00 37.35           C  
ATOM   3058  C   ASP A 202     103.741 164.773 137.321  1.00 39.08           C  
ATOM   3059  O   ASP A 202     103.174 165.791 137.728  1.00 37.89           O  
ATOM   3060  CB  ASP A 202     101.939 164.433 135.624  1.00 38.69           C  
ATOM   3061  CG  ASP A 202     101.632 164.323 134.146  1.00 45.12           C  
ATOM   3062  OD1 ASP A 202     102.569 164.430 133.329  1.00 42.86           O  
ATOM   3063  OD2 ASP A 202     100.449 164.127 133.799  1.00 45.77           O  
ATOM   3068  N   MET A 203     104.631 164.111 138.054  1.00 34.06           N  
ATOM   3069  CA  MET A 203     105.065 164.629 139.342  1.00 33.58           C  
ATOM   3070  C   MET A 203     105.623 166.035 139.171  1.00 34.54           C  
ATOM   3071  O   MET A 203     106.300 166.337 138.185  1.00 36.28           O  
ATOM   3072  CB  MET A 203     106.122 163.711 139.952  1.00 32.41           C  
ATOM   3073  CG  MET A 203     105.578 162.383 140.439  1.00 27.61           C  
ATOM   3074  SD  MET A 203     106.861 161.279 141.039  1.00 33.80           S  
ATOM   3075  CE  MET A 203     107.364 162.138 142.518  1.00 30.20           C  
ATOM   3085  N   ALA A 204     105.331 166.902 140.136  1.00 31.58           N  
ATOM   3086  CA  ALA A 204     105.731 168.299 140.044  1.00 37.35           C  
ATOM   3087  C   ALA A 204     107.170 168.533 140.470  1.00 41.57           C  
ATOM   3088  O   ALA A 204     107.882 169.310 139.825  1.00 39.39           O  
ATOM   3089  CB  ALA A 204     104.806 169.167 140.900  1.00 36.13           C  
ATOM   3095  N   ASP A 205     107.615 167.878 141.537  1.00 40.24           N  
ATOM   3096  CA  ASP A 205     108.953 168.059 142.070  1.00 34.93           C  
ATOM   3097  C   ASP A 205     109.597 166.689 142.226  1.00 34.87           C  
ATOM   3098  O   ASP A 205     109.000 165.660 141.904  1.00 34.87           O  
ATOM   3099  CB  ASP A 205     108.913 168.806 143.409  1.00 38.53           C  
ATOM   3100  CG  ASP A 205     110.255 169.390 143.800  1.00 45.64           C  
ATOM   3101  OD1 ASP A 205     111.194 169.339 142.977  1.00 40.89           O  
ATOM   3102  OD2 ASP A 205     110.374 169.894 144.936  1.00 45.27           O  
ATOM   3107  N   LEU A 206     110.832 166.681 142.713  1.00 34.30           N  
ATOM   3108  CA  LEU A 206     111.524 165.437 143.013  1.00 29.17           C  
ATOM   3109  C   LEU A 206     111.144 164.961 144.408  1.00 27.79           C  
ATOM   3110  O   LEU A 206     111.207 165.727 145.373  1.00 28.97           O  
ATOM   3111  CB  LEU A 206     113.034 165.630 142.915  1.00 29.65           C  
ATOM   3112  CG  LEU A 206     113.630 165.783 141.516  1.00 28.92           C  
ATOM   3113  CD1 LEU A 206     114.859 166.647 141.595  1.00 30.65           C  
ATOM   3114  CD2 LEU A 206     113.981 164.440 140.911  1.00 22.19           C  
ATOM   3126  N   ALA A 207     110.746 163.698 144.509  1.00 27.44           N  
ATOM   3127  CA  ALA A 207     110.375 163.085 145.773  1.00 24.98           C  
ATOM   3128  C   ALA A 207     111.510 162.203 146.268  1.00 25.51           C  
ATOM   3129  O   ALA A 207     112.130 161.481 145.485  1.00 31.58           O  
ATOM   3130  CB  ALA A 207     109.102 162.254 145.618  1.00 27.85           C  
ATOM   3136  N   GLU A 208     111.774 162.255 147.568  1.00 22.34           N  
ATOM   3137  CA  GLU A 208     112.872 161.488 148.133  1.00 25.79           C  
ATOM   3138  C   GLU A 208     112.464 160.045 148.380  1.00 27.68           C  
ATOM   3139  O   GLU A 208     111.406 159.769 148.947  1.00 31.34           O  
ATOM   3140  CB  GLU A 208     113.351 162.108 149.440  1.00 26.62           C  
ATOM   3141  CG  GLU A 208     114.822 161.886 149.677  1.00 31.01           C  
ATOM   3142  CD  GLU A 208     115.158 161.708 151.133  1.00 36.10           C  
ATOM   3143  OE1 GLU A 208     114.582 162.431 151.971  1.00 39.37           O  
ATOM   3144  OE2 GLU A 208     116.004 160.844 151.441  1.00 29.90           O  
ATOM   3151  N   LEU A 209     113.323 159.126 147.960  1.00 25.26           N  
ATOM   3152  CA  LEU A 209     113.128 157.693 148.113  1.00 20.50           C  
ATOM   3153  C   LEU A 209     113.915 157.184 149.305  1.00 31.18           C  
ATOM   3154  O   LEU A 209     115.096 157.526 149.443  1.00 35.82           O  
ATOM   3155  CB  LEU A 209     113.590 156.959 146.862  1.00 21.59           C  
ATOM   3156  CG  LEU A 209     112.726 157.066 145.617  1.00 26.37           C  
ATOM   3157  CD1 LEU A 209     113.520 156.606 144.419  1.00 28.51           C  
ATOM   3158  CD2 LEU A 209     111.474 156.238 145.783  1.00 30.60           C  
ATOM   3170  N   PRO A 210     113.323 156.374 150.183  1.00 31.29           N  
ATOM   3171  CA  PRO A 210     114.133 155.663 151.179  1.00 26.41           C  
ATOM   3172  C   PRO A 210     114.806 154.432 150.591  1.00 27.29           C  
ATOM   3173  O   PRO A 210     114.190 153.367 150.521  1.00 31.65           O  
ATOM   3174  CB  PRO A 210     113.112 155.283 152.255  1.00 26.30           C  
ATOM   3175  CG  PRO A 210     111.820 155.237 151.553  1.00 28.52           C  
ATOM   3176  CD  PRO A 210     111.881 156.181 150.401  1.00 26.63           C  
ATOM   3184  N   VAL A 211     116.057 154.561 150.162  1.00 21.61           N  
ATOM   3185  CA  VAL A 211     116.797 153.454 149.569  1.00 23.83           C  
ATOM   3186  C   VAL A 211     117.841 152.982 150.564  1.00 18.66           C  
ATOM   3187  O   VAL A 211     118.353 153.755 151.377  1.00 23.15           O  
ATOM   3188  CB  VAL A 211     117.461 153.840 148.229  1.00 23.48           C  
ATOM   3189  CG1 VAL A 211     116.447 154.444 147.285  1.00 23.08           C  
ATOM   3190  CG2 VAL A 211     118.617 154.787 148.454  1.00 25.14           C  
ATOM   3200  N   GLU A 212     118.155 151.691 150.498  1.00 18.10           N  
ATOM   3201  CA  GLU A 212     119.161 151.100 151.368  1.00 14.83           C  
ATOM   3202  C   GLU A 212     120.569 151.262 150.819  1.00 24.79           C  
ATOM   3203  O   GLU A 212     121.518 151.402 151.596  1.00 27.75           O  
ATOM   3204  CB  GLU A 212     118.861 149.615 151.573  1.00 16.79           C  
ATOM   3205  CG  GLU A 212     117.796 149.338 152.622  1.00 31.75           C  
ATOM   3206  CD  GLU A 212     116.386 149.262 152.047  1.00 38.32           C  
ATOM   3207  OE1 GLU A 212     116.049 148.236 151.416  1.00 33.71           O  
ATOM   3208  OE2 GLU A 212     115.609 150.223 152.238  1.00 29.35           O  
ATOM   3215  N   SER A 213     120.723 151.244 149.501  1.00 27.65           N  
ATOM   3216  CA  SER A 213     122.019 151.429 148.871  1.00 16.83           C  
ATOM   3217  C   SER A 213     121.778 151.898 147.446  1.00 19.45           C  
ATOM   3218  O   SER A 213     120.648 151.899 146.959  1.00 25.86           O  
ATOM   3219  CB  SER A 213     122.844 150.142 148.904  1.00 21.92           C  
ATOM   3220  OG  SER A 213     122.233 149.117 148.147  1.00 22.84           O  
ATOM   3226  N   PHE A 214     122.855 152.313 146.787  1.00 19.37           N  
ATOM   3227  CA  PHE A 214     122.780 152.709 145.391  1.00 20.87           C  
ATOM   3228  C   PHE A 214     124.152 152.542 144.762  1.00 19.51           C  
ATOM   3229  O   PHE A 214     125.177 152.665 145.431  1.00 22.81           O  
ATOM   3230  CB  PHE A 214     122.260 154.152 145.235  1.00 20.91           C  
ATOM   3231  CG  PHE A 214     123.325 155.217 145.318  1.00 22.79           C  
ATOM   3232  CD2 PHE A 214     123.347 156.091 146.387  1.00 28.59           C  
ATOM   3233  CD1 PHE A 214     124.263 155.385 144.311  1.00 24.73           C  
ATOM   3234  CE2 PHE A 214     124.307 157.074 146.469  1.00 34.39           C  
ATOM   3235  CE1 PHE A 214     125.228 156.361 144.396  1.00 23.97           C  
ATOM   3236  CZ  PHE A 214     125.247 157.209 145.469  1.00 30.61           C  
ATOM   3246  N   ASP A 215     124.155 152.263 143.463  1.00 22.32           N  
ATOM   3247  CA  ASP A 215     125.366 152.187 142.667  1.00  5.27           C  
ATOM   3248  C   ASP A 215     125.173 153.003 141.401  1.00 18.61           C  
ATOM   3249  O   ASP A 215     124.052 153.161 140.917  1.00 28.94           O  
ATOM   3250  CB  ASP A 215     125.712 150.750 142.291  1.00 16.26           C  
ATOM   3251  CG  ASP A 215     126.157 149.930 143.475  1.00 35.94           C  
ATOM   3252  OD2 ASP A 215     126.539 148.760 143.277  1.00 37.50           O  
ATOM   3253  OD1 ASP A 215     126.115 150.450 144.607  1.00 38.64           O  
ATOM   3258  N   LEU A 216     126.273 153.516 140.864  1.00 20.22           N  
ATOM   3259  CA  LEU A 216     126.232 154.262 139.613  1.00 12.91           C  
ATOM   3260  C   LEU A 216     127.540 154.044 138.877  1.00 11.45           C  
ATOM   3261  O   LEU A 216     128.584 154.509 139.332  1.00 21.90           O  
ATOM   3262  CB  LEU A 216     126.008 155.750 139.866  1.00 17.89           C  
ATOM   3263  CG  LEU A 216     125.834 156.597 138.607  1.00 17.88           C  
ATOM   3264  CD1 LEU A 216     124.429 156.465 138.074  1.00 19.99           C  
ATOM   3265  CD2 LEU A 216     126.163 158.038 138.891  1.00 21.01           C  
ATOM   3277  N   THR A 217     127.483 153.363 137.738  1.00 13.25           N  
ATOM   3278  CA  THR A 217     128.656 153.103 136.917  1.00 16.23           C  
ATOM   3279  C   THR A 217     128.613 153.994 135.683  1.00 19.08           C  
ATOM   3280  O   THR A 217     127.606 154.021 134.971  1.00 23.42           O  
ATOM   3281  CB  THR A 217     128.725 151.634 136.504  1.00 13.88           C  
ATOM   3282  OG1 THR A 217     128.745 150.810 137.672  1.00 22.76           O  
ATOM   3283  CG2 THR A 217     129.984 151.370 135.709  1.00 15.74           C  
ATOM   3286  N   ILE A 218     129.700 154.721 135.437  1.00 17.94           N  
ATOM   3287  CA  ILE A 218     129.925 155.413 134.174  1.00 15.24           C  
ATOM   3288  C   ILE A 218     130.948 154.611 133.384  1.00 14.76           C  
ATOM   3289  O   ILE A 218     132.122 154.552 133.762  1.00 19.93           O  
ATOM   3290  CB  ILE A 218     130.411 156.855 134.394  1.00 16.05           C  
ATOM   3291  CG1 ILE A 218     129.400 157.649 135.213  1.00 13.47           C  
ATOM   3292  CG2 ILE A 218     130.636 157.545 133.070  1.00 19.31           C  
ATOM   3293  CD1 ILE A 218     129.666 157.634 136.684  1.00 19.47           C  
ATOM   3305  N   ASN A 219     130.508 153.998 132.291  1.00 18.27           N  
ATOM   3306  CA  ASN A 219     131.342 153.119 131.478  1.00 13.93           C  
ATOM   3307  C   ASN A 219     131.610 153.811 130.151  1.00 10.82           C  
ATOM   3308  O   ASN A 219     130.676 154.070 129.391  1.00 23.61           O  
ATOM   3309  CB  ASN A 219     130.650 151.774 131.265  1.00 17.21           C  
ATOM   3310  CG  ASN A 219     131.497 150.798 130.496  1.00 20.00           C  
ATOM   3311  OD1 ASN A 219     132.714 150.929 130.430  1.00 26.53           O  
ATOM   3312  ND2 ASN A 219     130.854 149.799 129.912  1.00 22.31           N  
ATOM   3319  N   HIS A 220     132.877 154.105 129.868  1.00 15.31           N  
ATOM   3320  CA  HIS A 220     133.254 154.845 128.670  1.00 12.07           C  
ATOM   3321  C   HIS A 220     133.570 153.954 127.480  1.00 18.58           C  
ATOM   3322  O   HIS A 220     133.812 154.477 126.391  1.00 25.11           O  
ATOM   3323  CB  HIS A 220     134.462 155.736 128.952  1.00 13.55           C  
ATOM   3324  CG  HIS A 220     134.169 156.880 129.867  1.00 18.12           C  
ATOM   3325  ND1 HIS A 220     133.445 157.983 129.471  1.00 21.89           N  
ATOM   3326  CD2 HIS A 220     134.519 157.105 131.154  1.00 15.34           C  
ATOM   3327  CE1 HIS A 220     133.350 158.830 130.477  1.00 22.11           C  
ATOM   3328  NE2 HIS A 220     133.996 158.322 131.510  1.00 21.33           N  
ATOM   3336  N   ASN A 221     133.584 152.637 127.659  1.00 16.59           N  
ATOM   3337  CA  ASN A 221     133.814 151.685 126.576  1.00 14.71           C  
ATOM   3338  C   ASN A 221     135.009 152.095 125.721  1.00 22.22           C  
ATOM   3339  O   ASN A 221     134.892 152.348 124.524  1.00 27.05           O  
ATOM   3340  CB  ASN A 221     132.570 151.534 125.698  1.00 21.35           C  
ATOM   3341  CG  ASN A 221     131.345 151.135 126.478  1.00 23.76           C  
ATOM   3342  OD1 ASN A 221     131.123 149.960 126.743  1.00 29.84           O  
ATOM   3343  ND2 ASN A 221     130.520 152.112 126.819  1.00 22.11           N  
ATOM   3350  N   LEU A 222     136.176 152.157 126.355  1.00 26.99           N  
ATOM   3351  CA  LEU A 222     137.392 152.437 125.609  1.00 17.73           C  
ATOM   3352  C   LEU A 222     137.707 151.282 124.671  1.00 22.09           C  
ATOM   3353  O   LEU A 222     137.481 150.113 124.991  1.00 24.86           O  
ATOM   3354  CB  LEU A 222     138.573 152.664 126.550  1.00 18.32           C  
ATOM   3355  CG  LEU A 222     138.491 153.813 127.548  1.00 22.72           C  
ATOM   3356  CD1 LEU A 222     139.755 153.842 128.393  1.00 23.37           C  
ATOM   3357  CD2 LEU A 222     138.284 155.132 126.844  1.00 22.82           C  
ATOM   3369  N   ASN A 223     138.232 151.620 123.498  1.00 27.21           N  
ATOM   3370  CA  ASN A 223     138.696 150.621 122.541  1.00 22.91           C  
ATOM   3371  C   ASN A 223     140.118 150.245 122.923  1.00 26.22           C  
ATOM   3372  O   ASN A 223     141.061 150.994 122.669  1.00 32.50           O  
ATOM   3373  CB  ASN A 223     138.628 151.160 121.119  1.00 29.04           C  
ATOM   3374  CG  ASN A 223     138.641 150.062 120.079  1.00 32.06           C  
ATOM   3375  OD1 ASN A 223     139.223 149.001 120.287  1.00 26.67           O  
ATOM   3376  ND2 ASN A 223     137.999 150.314 118.950  1.00 32.72           N  
ATOM   3383  N   THR A 224     140.274 149.077 123.542  1.00 23.70           N  
ATOM   3384  CA  THR A 224     141.551 148.634 124.080  1.00 24.10           C  
ATOM   3385  C   THR A 224     142.237 147.613 123.183  1.00 22.93           C  
ATOM   3386  O   THR A 224     142.903 146.701 123.679  1.00 33.68           O  
ATOM   3387  CB  THR A 224     141.352 148.056 125.479  1.00 25.01           C  
ATOM   3388  OG1 THR A 224     140.318 147.068 125.446  1.00 23.16           O  
ATOM   3389  CG2 THR A 224     140.960 149.145 126.449  1.00 21.03           C  
ATOM   3397  N   ASN A 225     142.099 147.750 121.863  1.00 22.59           N  
ATOM   3398  CA  ASN A 225     142.619 146.749 120.943  1.00 23.58           C  
ATOM   3399  C   ASN A 225     143.194 147.376 119.681  1.00 25.75           C  
ATOM   3400  O   ASN A 225     143.306 146.708 118.650  1.00 31.09           O  
ATOM   3401  CB  ASN A 225     141.533 145.743 120.571  1.00 25.18           C  
ATOM   3402  CG  ASN A 225     141.594 144.492 121.412  1.00 33.89           C  
ATOM   3403  OD1 ASN A 225     140.982 144.412 122.477  1.00 29.76           O  
ATOM   3404  ND2 ASN A 225     142.348 143.504 120.944  1.00 30.33           N  
ATOM   3411  N   ARG A 226     143.592 148.641 119.787  1.00 27.04           N  
ATOM   3412  CA  ARG A 226     144.203 149.329 118.657  1.00 19.73           C  
ATOM   3413  C   ARG A 226     145.685 149.022 118.638  1.00 16.91           C  
ATOM   3414  O   ARG A 226     146.467 149.708 119.280  1.00 17.64           O  
ATOM   3415  CB  ARG A 226     143.956 150.826 118.764  1.00 27.73           C  
ATOM   3416  CG  ARG A 226     142.480 151.168 118.719  1.00 25.65           C  
ATOM   3417  CD  ARG A 226     141.869 150.790 117.380  1.00 28.28           C  
ATOM   3418  NE  ARG A 226     142.498 151.509 116.275  1.00 30.83           N  
ATOM   3419  CZ  ARG A 226     142.186 152.748 115.912  1.00 33.21           C  
ATOM   3420  NH1 ARG A 226     141.250 153.419 116.569  1.00 31.33           N  
ATOM   3421  NH2 ARG A 226     142.814 153.320 114.895  1.00 29.92           N  
ATOM   3435  N   TYR A 227     146.071 147.983 117.914  1.00 21.00           N  
ATOM   3436  CA  TYR A 227     147.462 147.572 117.835  1.00 14.96           C  
ATOM   3437  C   TYR A 227     147.993 147.769 116.424  1.00 14.42           C  
ATOM   3438  O   TYR A 227     147.244 147.884 115.453  1.00 18.55           O  
ATOM   3439  CB  TYR A 227     147.622 146.117 118.273  1.00 15.79           C  
ATOM   3440  CG  TYR A 227     147.472 145.923 119.758  1.00 16.55           C  
ATOM   3441  CD1 TYR A 227     148.468 146.320 120.628  1.00 15.34           C  
ATOM   3442  CD2 TYR A 227     146.336 145.343 120.290  1.00 16.41           C  
ATOM   3443  CE1 TYR A 227     148.337 146.152 121.978  1.00 12.79           C  
ATOM   3444  CE2 TYR A 227     146.197 145.173 121.641  1.00 16.76           C  
ATOM   3445  CZ  TYR A 227     147.201 145.576 122.480  1.00 15.81           C  
ATOM   3446  OH  TYR A 227     147.071 145.401 123.834  1.00 21.94           O  
ATOM   3456  N   ARG A 228     149.318 147.790 116.330  1.00 22.98           N  
ATOM   3457  CA  ARG A 228     150.033 148.177 115.128  1.00 11.56           C  
ATOM   3458  C   ARG A 228     151.098 147.128 114.847  1.00 14.91           C  
ATOM   3459  O   ARG A 228     151.408 146.293 115.697  1.00 26.70           O  
ATOM   3460  CB  ARG A 228     150.644 149.572 115.317  1.00 12.97           C  
ATOM   3461  CG  ARG A 228     151.455 150.090 114.177  1.00 20.20           C  
ATOM   3462  CD  ARG A 228     151.720 151.564 114.333  1.00 18.85           C  
ATOM   3463  NE  ARG A 228     152.643 151.869 115.418  1.00 12.74           N  
ATOM   3464  CZ  ARG A 228     153.963 151.839 115.314  1.00 15.56           C  
ATOM   3465  NH1 ARG A 228     154.560 151.422 114.213  1.00 23.57           N  
ATOM   3466  NH2 ARG A 228     154.704 152.240 116.340  1.00 19.45           N  
ATOM   3480  N   LEU A 229     151.576 147.070 113.610  1.00 16.99           N  
ATOM   3481  CA  LEU A 229     152.617 146.123 113.325  1.00 12.70           C  
ATOM   3482  C   LEU A 229     153.892 146.466 114.048  1.00 15.92           C  
ATOM   3483  O   LEU A 229     154.249 145.710 114.911  1.00 32.71           O  
ATOM   3484  CB  LEU A 229     152.873 145.966 111.817  1.00 11.26           C  
ATOM   3485  CG  LEU A 229     151.883 145.156 110.960  1.00 10.70           C  
ATOM   3486  CD1 LEU A 229     152.400 145.051 109.531  1.00 16.12           C  
ATOM   3487  CD2 LEU A 229     151.633 143.752 111.509  1.00 11.44           C  
ATOM   3499  N   GLY A 230     154.459 147.666 113.909  1.00 10.12           N  
ATOM   3500  CA  GLY A 230     155.785 147.934 114.412  1.00 14.02           C  
ATOM   3501  C   GLY A 230     155.883 148.197 115.893  1.00 17.23           C  
ATOM   3502  O   GLY A 230     156.886 148.757 116.338  1.00 23.56           O  
ATOM   3506  N   SER A 231     154.885 147.805 116.679  1.00 14.85           N  
ATOM   3507  CA  SER A 231     154.854 148.160 118.088  1.00  9.10           C  
ATOM   3508  C   SER A 231     154.135 147.077 118.872  1.00 12.81           C  
ATOM   3509  O   SER A 231     153.254 146.393 118.350  1.00 16.76           O  
ATOM   3510  CB  SER A 231     154.160 149.507 118.298  1.00 16.18           C  
ATOM   3511  OG  SER A 231     154.189 149.891 119.656  1.00 23.44           O  
ATOM   3517  N   ILE A 232     154.524 146.933 120.141  1.00 15.51           N  
ATOM   3518  CA  ILE A 232     153.848 146.031 121.063  1.00 12.82           C  
ATOM   3519  C   ILE A 232     152.821 146.745 121.921  1.00 11.61           C  
ATOM   3520  O   ILE A 232     152.116 146.092 122.695  1.00 16.87           O  
ATOM   3521  CB  ILE A 232     154.859 145.300 121.972  1.00 14.71           C  
ATOM   3522  CG1 ILE A 232     155.699 146.305 122.759  1.00 14.48           C  
ATOM   3523  CG2 ILE A 232     155.751 144.394 121.151  1.00 14.87           C  
ATOM   3524  CD1 ILE A 232     156.382 145.717 123.949  1.00 17.63           C  
ATOM   3536  N   TYR A 233     152.714 148.062 121.810  1.00 13.62           N  
ATOM   3537  CA  TYR A 233     151.837 148.856 122.652  1.00 12.04           C  
ATOM   3538  C   TYR A 233     150.557 149.225 121.919  1.00 14.37           C  
ATOM   3539  O   TYR A 233     150.500 149.259 120.689  1.00 20.79           O  
ATOM   3540  CB  TYR A 233     152.542 150.130 123.110  1.00 16.14           C  
ATOM   3541  CG  TYR A 233     153.731 149.886 123.994  1.00 14.43           C  
ATOM   3542  CD1 TYR A 233     153.574 149.394 125.277  1.00 14.83           C  
ATOM   3543  CD2 TYR A 233     155.011 150.160 123.551  1.00 16.38           C  
ATOM   3544  CE1 TYR A 233     154.653 149.170 126.086  1.00 18.89           C  
ATOM   3545  CE2 TYR A 233     156.099 149.940 124.354  1.00 19.83           C  
ATOM   3546  CZ  TYR A 233     155.916 149.446 125.623  1.00 24.30           C  
ATOM   3547  OH  TYR A 233     157.003 149.225 126.431  1.00 30.32           O  
ATOM   3557  N   ARG A 234     149.520 149.499 122.706  1.00 24.07           N  
ATOM   3558  CA  ARG A 234     148.299 150.072 122.164  1.00 11.74           C  
ATOM   3559  C   ARG A 234     148.603 151.433 121.567  1.00 16.47           C  
ATOM   3560  O   ARG A 234     149.399 152.203 122.107  1.00 16.24           O  
ATOM   3561  CB  ARG A 234     147.248 150.219 123.255  1.00 15.48           C  
ATOM   3562  CG  ARG A 234     146.652 148.936 123.753  1.00 17.31           C  
ATOM   3563  CD  ARG A 234     146.017 149.172 125.094  1.00 17.21           C  
ATOM   3564  NE  ARG A 234     145.345 147.994 125.617  1.00  7.82           N  
ATOM   3565  CZ  ARG A 234     145.021 147.829 126.890  1.00 13.15           C  
ATOM   3566  NH1 ARG A 234     145.310 148.742 127.800  1.00 17.14           N  
ATOM   3567  NH2 ARG A 234     144.392 146.720 127.258  1.00 20.75           N  
ATOM   3581  N   GLN A 235     147.958 151.737 120.447  1.00 19.45           N  
ATOM   3582  CA  GLN A 235     148.194 152.994 119.762  1.00 20.84           C  
ATOM   3583  C   GLN A 235     147.188 154.067 120.134  1.00 20.33           C  
ATOM   3584  O   GLN A 235     147.373 155.224 119.752  1.00 24.23           O  
ATOM   3585  CB  GLN A 235     148.187 152.776 118.249  1.00 19.05           C  
ATOM   3586  CG  GLN A 235     149.209 151.766 117.792  1.00 16.57           C  
ATOM   3587  CD  GLN A 235     150.592 152.064 118.324  1.00 25.90           C  
ATOM   3588  OE1 GLN A 235     151.093 153.175 118.188  1.00 27.69           O  
ATOM   3589  NE2 GLN A 235     151.211 151.074 118.950  1.00 23.60           N  
ATOM   3598  N   SER A 236     146.149 153.717 120.880  1.00 21.48           N  
ATOM   3599  CA  SER A 236     145.179 154.690 121.355  1.00 23.38           C  
ATOM   3600  C   SER A 236     144.255 153.981 122.331  1.00 28.85           C  
ATOM   3601  O   SER A 236     144.253 152.752 122.432  1.00 27.96           O  
ATOM   3602  CB  SER A 236     144.387 155.308 120.203  1.00 28.05           C  
ATOM   3603  OG  SER A 236     143.548 154.349 119.589  1.00 27.37           O  
ATOM   3609  N   LEU A 237     143.475 154.780 123.057  1.00 29.58           N  
ATOM   3610  CA  LEU A 237     142.401 154.289 123.914  1.00 23.66           C  
ATOM   3611  C   LEU A 237     141.141 155.077 123.555  1.00 24.21           C  
ATOM   3612  O   LEU A 237     140.685 155.933 124.310  1.00 28.74           O  
ATOM   3613  CB  LEU A 237     142.757 154.431 125.393  1.00 23.85           C  
ATOM   3614  CG  LEU A 237     143.792 153.448 125.942  1.00 21.36           C  
ATOM   3615  CD1 LEU A 237     144.377 153.977 127.229  1.00 14.25           C  
ATOM   3616  CD2 LEU A 237     143.189 152.070 126.150  1.00 21.43           C  
ATOM   3628  N   ASP A 238     140.591 154.785 122.380  1.00 29.58           N  
ATOM   3629  CA  ASP A 238     139.469 155.557 121.862  1.00 26.96           C  
ATOM   3630  C   ASP A 238     138.219 155.280 122.677  1.00 29.85           C  
ATOM   3631  O   ASP A 238     137.816 154.125 122.841  1.00 33.56           O  
ATOM   3632  CB  ASP A 238     139.216 155.215 120.395  1.00 30.65           C  
ATOM   3633  CG  ASP A 238     140.491 155.044 119.605  1.00 40.02           C  
ATOM   3634  OD1 ASP A 238     141.134 153.982 119.736  1.00 41.53           O  
ATOM   3635  OD2 ASP A 238     140.849 155.970 118.847  1.00 34.16           O  
ATOM   3640  N   GLU A 239     137.593 156.340 123.176  1.00 28.36           N  
ATOM   3641  CA  GLU A 239     136.406 156.214 124.006  1.00 27.70           C  
ATOM   3642  C   GLU A 239     135.170 156.099 123.127  1.00 30.04           C  
ATOM   3643  O   GLU A 239     134.946 156.935 122.248  1.00 36.41           O  
ATOM   3644  CB  GLU A 239     136.272 157.405 124.957  1.00 29.16           C  
ATOM   3645  CG  GLU A 239     136.512 158.764 124.327  1.00 29.41           C  
ATOM   3646  CD  GLU A 239     137.944 159.234 124.475  1.00 40.17           C  
ATOM   3647  OE1 GLU A 239     138.218 160.036 125.388  1.00 41.03           O  
ATOM   3648  OE2 GLU A 239     138.798 158.810 123.671  1.00 39.30           O  
ATOM   3655  N   GLY A 240     134.378 155.059 123.362  1.00 27.36           N  
ATOM   3656  CA  GLY A 240     133.153 154.827 122.636  1.00 20.97           C  
ATOM   3657  C   GLY A 240     132.005 155.657 123.169  1.00 24.90           C  
ATOM   3658  O   GLY A 240     132.140 156.854 123.448  1.00 29.77           O  
ATOM   3662  N   VAL A 241     130.851 155.008 123.311  1.00 25.96           N  
ATOM   3663  CA  VAL A 241     129.688 155.676 123.877  1.00 29.01           C  
ATOM   3664  C   VAL A 241     129.622 155.377 125.368  1.00 22.15           C  
ATOM   3665  O   VAL A 241     129.826 154.236 125.802  1.00 21.91           O  
ATOM   3666  CB  VAL A 241     128.404 155.229 123.159  1.00 25.33           C  
ATOM   3667  CG1 VAL A 241     127.208 156.016 123.662  1.00 21.72           C  
ATOM   3668  CG2 VAL A 241     128.553 155.387 121.658  1.00 27.20           C  
ATOM   3678  N   THR A 242     129.343 156.404 126.159  1.00 21.58           N  
ATOM   3679  CA  THR A 242     129.328 156.264 127.607  1.00 18.69           C  
ATOM   3680  C   THR A 242     128.014 155.640 128.052  1.00 18.62           C  
ATOM   3681  O   THR A 242     126.939 156.185 127.787  1.00 22.18           O  
ATOM   3682  CB  THR A 242     129.531 157.622 128.273  1.00 21.52           C  
ATOM   3683  OG1 THR A 242     130.703 158.246 127.740  1.00 26.64           O  
ATOM   3684  CG2 THR A 242     129.680 157.469 129.772  1.00 18.93           C  
ATOM   3692  N   GLU A 243     128.101 154.497 128.729  1.00 17.33           N  
ATOM   3693  CA  GLU A 243     126.946 153.827 129.311  1.00 10.81           C  
ATOM   3694  C   GLU A 243     126.886 154.182 130.789  1.00 17.60           C  
ATOM   3695  O   GLU A 243     127.793 153.843 131.551  1.00 22.82           O  
ATOM   3696  CB  GLU A 243     127.039 152.317 129.125  1.00  7.44           C  
ATOM   3697  CG  GLU A 243     127.039 151.864 127.687  1.00 23.73           C  
ATOM   3698  CD  GLU A 243     127.328 150.381 127.544  1.00 35.24           C  
ATOM   3699  OE1 GLU A 243     127.855 149.779 128.502  1.00 32.81           O  
ATOM   3700  OE2 GLU A 243     127.032 149.815 126.470  1.00 34.40           O  
ATOM   3707  N   VAL A 244     125.816 154.853 131.196  1.00 18.59           N  
ATOM   3708  CA  VAL A 244     125.604 155.228 132.586  1.00 15.53           C  
ATOM   3709  C   VAL A 244     124.428 154.407 133.098  1.00 13.99           C  
ATOM   3710  O   VAL A 244     123.269 154.703 132.801  1.00 24.80           O  
ATOM   3711  CB  VAL A 244     125.357 156.731 132.742  1.00 12.06           C  
ATOM   3712  CG1 VAL A 244     125.002 157.062 134.175  1.00 14.67           C  
ATOM   3713  CG2 VAL A 244     126.575 157.505 132.309  1.00 14.06           C  
ATOM   3723  N   THR A 245     124.726 153.369 133.865  1.00 16.09           N  
ATOM   3724  CA  THR A 245     123.736 152.518 134.503  1.00 16.87           C  
ATOM   3725  C   THR A 245     123.853 152.667 136.015  1.00 14.99           C  
ATOM   3726  O   THR A 245     124.694 153.405 136.523  1.00 19.41           O  
ATOM   3727  CB  THR A 245     123.915 151.058 134.078  1.00 24.30           C  
ATOM   3728  OG1 THR A 245     125.101 150.523 134.678  1.00 23.57           O  
ATOM   3729  CG2 THR A 245     124.022 150.947 132.571  1.00 20.49           C  
ATOM   3737  N   GLY A 246     122.996 151.963 136.738  1.00 20.41           N  
ATOM   3738  CA  GLY A 246     123.025 152.051 138.182  1.00 16.74           C  
ATOM   3739  C   GLY A 246     122.000 151.135 138.803  1.00 18.13           C  
ATOM   3740  O   GLY A 246     121.331 150.362 138.119  1.00 15.41           O  
ATOM   3744  N   THR A 247     121.892 151.238 140.123  1.00 21.97           N  
ATOM   3745  CA  THR A 247     121.002 150.395 140.904  1.00 16.17           C  
ATOM   3746  C   THR A 247     120.689 151.122 142.200  1.00 15.25           C  
ATOM   3747  O   THR A 247     121.432 152.004 142.627  1.00 24.83           O  
ATOM   3748  CB  THR A 247     121.634 149.031 141.206  1.00 22.83           C  
ATOM   3749  OG1 THR A 247     122.320 148.541 140.049  1.00 28.20           O  
ATOM   3750  CG2 THR A 247     120.581 148.021 141.616  1.00 30.25           C  
ATOM   3758  N   PHE A 248     119.574 150.747 142.818  1.00 18.37           N  
ATOM   3759  CA  PHE A 248     119.330 151.128 144.200  1.00 16.02           C  
ATOM   3760  C   PHE A 248     118.370 150.131 144.825  1.00 16.51           C  
ATOM   3761  O   PHE A 248     117.395 149.715 144.200  1.00 23.99           O  
ATOM   3762  CB  PHE A 248     118.798 152.563 144.327  1.00 18.71           C  
ATOM   3763  CG  PHE A 248     117.574 152.853 143.511  1.00 24.12           C  
ATOM   3764  CD1 PHE A 248     116.314 152.598 144.014  1.00 28.88           C  
ATOM   3765  CD2 PHE A 248     117.684 153.424 142.259  1.00 22.08           C  
ATOM   3766  CE1 PHE A 248     115.187 152.884 143.271  1.00 26.24           C  
ATOM   3767  CE2 PHE A 248     116.563 153.711 141.514  1.00 22.56           C  
ATOM   3768  CZ  PHE A 248     115.312 153.440 142.020  1.00 27.37           C  
ATOM   3778  N   THR A 249     118.678 149.739 146.057  1.00 23.70           N  
ATOM   3779  CA  THR A 249     117.871 148.786 146.803  1.00 21.11           C  
ATOM   3780  C   THR A 249     116.874 149.539 147.669  1.00 19.37           C  
ATOM   3781  O   THR A 249     117.236 150.505 148.343  1.00 24.49           O  
ATOM   3782  CB  THR A 249     118.757 147.896 147.672  1.00 18.86           C  
ATOM   3783  OG1 THR A 249     119.675 147.178 146.843  1.00 27.65           O  
ATOM   3784  CG2 THR A 249     117.924 146.906 148.452  1.00 25.41           C  
ATOM   3792  N   LEU A 250     115.625 149.097 147.647  1.00 23.42           N  
ATOM   3793  CA  LEU A 250     114.590 149.710 148.464  1.00 25.53           C  
ATOM   3794  C   LEU A 250     113.458 148.708 148.629  1.00 28.63           C  
ATOM   3795  O   LEU A 250     113.498 147.599 148.091  1.00 27.01           O  
ATOM   3796  CB  LEU A 250     114.099 151.020 147.845  1.00 26.41           C  
ATOM   3797  CG  LEU A 250     113.284 150.976 146.554  1.00 26.71           C  
ATOM   3798  CD1 LEU A 250     113.063 152.388 146.086  1.00 25.94           C  
ATOM   3799  CD2 LEU A 250     113.941 150.152 145.466  1.00 24.66           C  
ATOM   3811  N   ASP A 251     112.461 149.085 149.443  1.00 28.38           N  
ATOM   3812  CA  ASP A 251     111.351 148.195 149.691  1.00 24.51           C  
ATOM   3813  C   ASP A 251     110.304 148.354 148.597  1.00 31.43           C  
ATOM   3814  O   ASP A 251     110.371 149.299 147.817  1.00 32.61           O  
ATOM   3815  CB  ASP A 251     110.715 148.380 151.087  1.00 27.52           C  
ATOM   3816  CG  ASP A 251     111.733 148.415 152.228  1.00 37.54           C  
ATOM   3817  OD1 ASP A 251     112.901 148.010 152.056  1.00 36.79           O  
ATOM   3818  OD2 ASP A 251     111.345 148.854 153.329  1.00 34.78           O  
ATOM   3823  N   ALA A 252     109.376 147.417 148.503  1.00 36.79           N  
ATOM   3824  CA  ALA A 252     108.284 147.456 147.544  1.00 27.01           C  
ATOM   3825  C   ALA A 252     107.163 148.350 148.054  1.00 33.59           C  
ATOM   3826  O   ALA A 252     106.791 148.296 149.228  1.00 36.18           O  
ATOM   3827  CB  ALA A 252     107.752 146.051 147.281  1.00 20.42           C  
ATOM   3833  N   ALA A 253     106.630 149.181 147.159  1.00 28.98           N  
ATOM   3834  CA  ALA A 253     105.523 150.077 147.481  1.00 27.00           C  
ATOM   3835  C   ALA A 253     105.927 151.092 148.546  1.00 30.38           C  
ATOM   3836  O   ALA A 253     105.225 151.306 149.534  1.00 34.34           O  
ATOM   3837  CB  ALA A 253     104.294 149.283 147.921  1.00 24.58           C  
ATOM   3843  N   VAL A 254     107.068 151.735 148.328  1.00 32.83           N  
ATOM   3844  CA  VAL A 254     107.599 152.701 149.284  1.00 31.31           C  
ATOM   3845  C   VAL A 254     106.965 154.060 149.047  1.00 30.20           C  
ATOM   3846  O   VAL A 254     106.724 154.463 147.905  1.00 31.96           O  
ATOM   3847  CB  VAL A 254     109.132 152.800 149.182  1.00 32.80           C  
ATOM   3848  CG1 VAL A 254     109.776 151.692 149.957  1.00 38.33           C  
ATOM   3849  CG2 VAL A 254     109.593 152.794 147.732  1.00 31.10           C  
ATOM   3859  N   LYS A 255     106.704 154.774 150.133  1.00 27.66           N  
ATOM   3860  CA  LYS A 255     106.322 156.172 150.064  1.00 27.04           C  
ATOM   3861  C   LYS A 255     107.569 157.047 150.060  1.00 31.95           C  
ATOM   3862  O   LYS A 255     108.660 156.620 150.439  1.00 34.79           O  
ATOM   3863  CB  LYS A 255     105.428 156.549 151.242  1.00 29.80           C  
ATOM   3864  CG  LYS A 255     104.106 155.834 151.266  1.00 30.22           C  
ATOM   3865  CD  LYS A 255     103.194 156.408 152.326  1.00 34.94           C  
ATOM   3866  CE  LYS A 255     101.801 155.822 152.225  1.00 36.42           C  
ATOM   3867  NZ  LYS A 255     101.789 154.366 152.528  1.00 40.91           N  
ATOM   3881  N   SER A 256     107.395 158.289 149.626  1.00 31.07           N  
ATOM   3882  CA  SER A 256     108.498 159.233 149.603  1.00 26.32           C  
ATOM   3883  C   SER A 256     108.712 159.828 150.988  1.00 26.17           C  
ATOM   3884  O   SER A 256     107.756 160.101 151.716  1.00 31.05           O  
ATOM   3885  CB  SER A 256     108.228 160.340 148.589  1.00 30.15           C  
ATOM   3886  OG  SER A 256     107.047 161.049 148.910  1.00 33.90           O  
ATOM   3892  N   ILE A 257     109.981 160.015 151.355  1.00 27.89           N  
ATOM   3893  CA  ILE A 257     110.300 160.637 152.636  1.00 30.05           C  
ATOM   3894  C   ILE A 257     109.909 162.107 152.616  1.00 32.57           C  
ATOM   3895  O   ILE A 257     109.340 162.628 153.580  1.00 33.29           O  
ATOM   3896  CB  ILE A 257     111.794 160.476 152.958  1.00 33.64           C  
ATOM   3897  CG1 ILE A 257     112.192 159.008 153.015  1.00 29.09           C  
ATOM   3898  CG2 ILE A 257     112.123 161.149 154.285  1.00 37.14           C  
ATOM   3899  CD1 ILE A 257     113.686 158.819 153.067  1.00 32.68           C  
ATOM   3911  N   SER A 258     110.230 162.802 151.529  1.00 31.63           N  
ATOM   3912  CA  SER A 258     109.930 164.217 151.401  1.00 33.23           C  
ATOM   3913  C   SER A 258     109.604 164.512 149.947  1.00 31.55           C  
ATOM   3914  O   SER A 258     109.922 163.733 149.048  1.00 33.29           O  
ATOM   3915  CB  SER A 258     111.099 165.083 151.875  1.00 35.50           C  
ATOM   3916  OG  SER A 258     112.328 164.594 151.371  1.00 36.98           O  
ATOM   3922  N   GLY A 259     108.962 165.654 149.729  1.00 35.41           N  
ATOM   3923  CA  GLY A 259     108.552 166.051 148.407  1.00 33.66           C  
ATOM   3924  C   GLY A 259     107.158 165.561 148.091  1.00 36.00           C  
ATOM   3925  O   GLY A 259     106.411 165.135 148.976  1.00 37.49           O  
ATOM   3929  N   PRO A 260     106.774 165.615 146.821  1.00 33.58           N  
ATOM   3930  CA  PRO A 260     105.448 165.129 146.435  1.00 32.07           C  
ATOM   3931  C   PRO A 260     105.332 163.624 146.608  1.00 34.18           C  
ATOM   3932  O   PRO A 260     106.322 162.901 146.731  1.00 33.23           O  
ATOM   3933  CB  PRO A 260     105.338 165.530 144.962  1.00 34.96           C  
ATOM   3934  CG  PRO A 260     106.734 165.671 144.500  1.00 31.78           C  
ATOM   3935  CD  PRO A 260     107.510 166.167 145.674  1.00 33.30           C  
ATOM   3943  N   ALA A 261     104.090 163.156 146.624  1.00 38.61           N  
ATOM   3944  CA  ALA A 261     103.838 161.727 146.688  1.00 33.64           C  
ATOM   3945  C   ALA A 261     104.238 161.062 145.379  1.00 34.03           C  
ATOM   3946  O   ALA A 261     104.140 161.651 144.301  1.00 34.28           O  
ATOM   3947  CB  ALA A 261     102.363 161.457 146.979  1.00 30.97           C  
ATOM   3953  N   LEU A 262     104.703 159.820 145.483  1.00 33.06           N  
ATOM   3954  CA  LEU A 262     105.070 159.057 144.300  1.00 25.93           C  
ATOM   3955  C   LEU A 262     103.819 158.682 143.521  1.00 28.47           C  
ATOM   3956  O   LEU A 262     103.193 157.656 143.795  1.00 37.24           O  
ATOM   3957  CB  LEU A 262     105.851 157.803 144.682  1.00 26.52           C  
ATOM   3958  CG  LEU A 262     107.216 158.032 145.319  1.00 33.83           C  
ATOM   3959  CD1 LEU A 262     107.849 156.706 145.678  1.00 32.03           C  
ATOM   3960  CD2 LEU A 262     108.115 158.822 144.395  1.00 34.92           C  
ATOM   3972  N   ASN A 263     103.452 159.511 142.552  1.00 30.19           N  
ATOM   3973  CA  ASN A 263     102.230 159.313 141.783  1.00 30.29           C  
ATOM   3974  C   ASN A 263     102.473 159.837 140.380  1.00 34.09           C  
ATOM   3975  O   ASN A 263     102.748 161.026 140.205  1.00 41.79           O  
ATOM   3976  CB  ASN A 263     101.054 160.033 142.441  1.00 35.13           C  
ATOM   3977  CG  ASN A 263      99.719 159.583 141.901  1.00 39.32           C  
ATOM   3978  OD1 ASN A 263      99.587 158.477 141.384  1.00 40.81           O  
ATOM   3979  ND2 ASN A 263      98.716 160.437 142.026  1.00 39.49           N  
ATOM   3986  N   LEU A 264     102.364 158.959 139.385  1.00 37.82           N  
ATOM   3987  CA  LEU A 264     102.652 159.327 138.005  1.00 31.41           C  
ATOM   3988  C   LEU A 264     101.671 160.335 137.434  1.00 29.57           C  
ATOM   3989  O   LEU A 264     101.805 160.692 136.260  1.00 37.24           O  
ATOM   3990  CB  LEU A 264     102.659 158.078 137.124  1.00 32.88           C  
ATOM   3991  CG  LEU A 264     103.768 157.064 137.397  1.00 30.96           C  
ATOM   3992  CD1 LEU A 264     103.544 155.801 136.596  1.00 31.78           C  
ATOM   3993  CD2 LEU A 264     105.116 157.661 137.075  1.00 32.75           C  
ATOM   4005  N   THR A 265     100.693 160.795 138.209  1.00 35.86           N  
ATOM   4006  CA  THR A 265      99.735 161.790 137.751  1.00 40.69           C  
ATOM   4007  C   THR A 265      99.881 163.120 138.473  1.00 40.79           C  
ATOM   4008  O   THR A 265      99.173 164.072 138.133  1.00 41.33           O  
ATOM   4009  CB  THR A 265      98.305 161.269 137.934  1.00 40.87           C  
ATOM   4010  OG1 THR A 265      98.052 161.041 139.324  1.00 39.25           O  
ATOM   4011  CG2 THR A 265      98.109 159.973 137.174  1.00 37.82           C  
ATOM   4019  N   GLY A 266     100.776 163.216 139.449  1.00 39.96           N  
ATOM   4020  CA  GLY A 266     100.927 164.425 140.222  1.00 38.98           C  
ATOM   4021  C   GLY A 266      99.934 164.586 141.348  1.00 41.54           C  
ATOM   4022  O   GLY A 266      99.950 165.624 142.020  1.00 41.90           O  
ATOM   4026  N   GLY A 267      99.072 163.604 141.578  1.00 41.15           N  
ATOM   4027  CA  GLY A 267      98.107 163.684 142.648  1.00 41.91           C  
ATOM   4028  C   GLY A 267      98.762 163.572 144.009  1.00 40.68           C  
ATOM   4029  O   GLY A 267      99.978 163.452 144.155  1.00 42.97           O  
ATOM   4033  N   THR A 268      97.917 163.614 145.036  1.00 37.71           N  
ATOM   4034  CA  THR A 268      98.377 163.494 146.411  1.00 40.29           C  
ATOM   4035  C   THR A 268      98.373 162.058 146.911  1.00 42.84           C  
ATOM   4036  O   THR A 268      99.093 161.746 147.867  1.00 39.56           O  
ATOM   4037  CB  THR A 268      97.502 164.350 147.333  1.00 42.61           C  
ATOM   4038  OG1 THR A 268      97.663 165.733 146.999  1.00 41.82           O  
ATOM   4039  CG2 THR A 268      97.881 164.141 148.791  1.00 42.62           C  
ATOM   4047  N   ALA A 269      97.595 161.179 146.287  1.00 43.66           N  
ATOM   4048  CA  ALA A 269      97.516 159.800 146.740  1.00 36.60           C  
ATOM   4049  C   ALA A 269      98.781 159.040 146.371  1.00 36.77           C  
ATOM   4050  O   ALA A 269      99.346 159.222 145.291  1.00 37.21           O  
ATOM   4051  CB  ALA A 269      96.300 159.110 146.129  1.00 37.24           C  
ATOM   4057  N   HIS A 270      99.220 158.178 147.281  1.00 33.27           N  
ATOM   4058  CA  HIS A 270     100.406 157.374 147.045  1.00 28.99           C  
ATOM   4059  C   HIS A 270     100.097 156.231 146.087  1.00 31.71           C  
ATOM   4060  O   HIS A 270      99.014 155.642 146.109  1.00 34.26           O  
ATOM   4061  CB  HIS A 270     100.937 156.827 148.368  1.00 29.16           C  
ATOM   4062  CG  HIS A 270     101.948 155.738 148.210  1.00 31.49           C  
ATOM   4063  ND1 HIS A 270     103.089 155.886 147.452  1.00 35.14           N  
ATOM   4064  CD2 HIS A 270     101.995 154.485 148.719  1.00 30.67           C  
ATOM   4065  CE1 HIS A 270     103.791 154.768 147.496  1.00 32.76           C  
ATOM   4066  NE2 HIS A 270     103.149 153.903 148.258  1.00 32.17           N  
ATOM   4074  N   ASP A 271     101.070 155.918 145.240  1.00 30.71           N  
ATOM   4075  CA  ASP A 271     100.930 154.876 144.232  1.00 26.57           C  
ATOM   4076  C   ASP A 271     101.762 153.668 144.634  1.00 33.30           C  
ATOM   4077  O   ASP A 271     102.998 153.725 144.546  1.00 35.90           O  
ATOM   4078  CB  ASP A 271     101.378 155.408 142.874  1.00 33.30           C  
ATOM   4079  CG  ASP A 271     100.932 154.537 141.730  1.00 30.91           C  
ATOM   4080  OD1 ASP A 271     100.280 153.506 141.979  1.00 31.40           O  
ATOM   4081  OD2 ASP A 271     101.226 154.895 140.574  1.00 33.14           O  
ATOM   4086  N   PRO A 272     101.156 152.562 145.081  1.00 37.23           N  
ATOM   4087  CA  PRO A 272     101.965 151.425 145.545  1.00 25.32           C  
ATOM   4088  C   PRO A 272     102.684 150.680 144.436  1.00 20.82           C  
ATOM   4089  O   PRO A 272     103.619 149.930 144.730  1.00 26.84           O  
ATOM   4090  CB  PRO A 272     100.939 150.529 146.247  1.00 25.26           C  
ATOM   4091  CG  PRO A 272      99.655 150.867 145.613  1.00 26.61           C  
ATOM   4092  CD  PRO A 272      99.716 152.317 145.267  1.00 27.49           C  
ATOM   4100  N   ALA A 273     102.283 150.851 143.178  1.00 21.30           N  
ATOM   4101  CA  ALA A 273     102.965 150.244 142.043  1.00 22.20           C  
ATOM   4102  C   ALA A 273     103.734 151.281 141.236  1.00 31.93           C  
ATOM   4103  O   ALA A 273     103.862 151.158 140.017  1.00 39.95           O  
ATOM   4104  CB  ALA A 273     101.967 149.513 141.151  1.00 26.12           C  
ATOM   4110  N   PHE A 274     104.259 152.305 141.905  1.00 30.39           N  
ATOM   4111  CA  PHE A 274     104.895 153.410 141.201  1.00 23.58           C  
ATOM   4112  C   PHE A 274     106.068 152.926 140.359  1.00 24.85           C  
ATOM   4113  O   PHE A 274     106.096 153.127 139.142  1.00 28.30           O  
ATOM   4114  CB  PHE A 274     105.352 154.471 142.201  1.00 28.27           C  
ATOM   4115  CG  PHE A 274     106.073 155.622 141.568  1.00 26.81           C  
ATOM   4116  CD1 PHE A 274     105.374 156.609 140.906  1.00 26.74           C  
ATOM   4117  CD2 PHE A 274     107.450 155.711 141.629  1.00 25.46           C  
ATOM   4118  CE1 PHE A 274     106.033 157.660 140.319  1.00 26.02           C  
ATOM   4119  CE2 PHE A 274     108.111 156.761 141.041  1.00 29.60           C  
ATOM   4120  CZ  PHE A 274     107.402 157.738 140.388  1.00 25.93           C  
ATOM   4130  N   LEU A 275     107.055 152.294 140.991  1.00 26.29           N  
ATOM   4131  CA  LEU A 275     108.245 151.887 140.251  1.00 27.34           C  
ATOM   4132  C   LEU A 275     107.935 150.749 139.294  1.00 25.83           C  
ATOM   4133  O   LEU A 275     108.497 150.682 138.195  1.00 31.75           O  
ATOM   4134  CB  LEU A 275     109.357 151.483 141.213  1.00 23.94           C  
ATOM   4135  CG  LEU A 275     109.972 152.622 142.023  1.00 25.73           C  
ATOM   4136  CD1 LEU A 275     110.826 152.067 143.131  1.00 28.53           C  
ATOM   4137  CD2 LEU A 275     110.786 153.540 141.143  1.00 26.11           C  
ATOM   4149  N   GLU A 276     107.041 149.849 139.691  1.00 30.00           N  
ATOM   4150  CA  GLU A 276     106.641 148.777 138.793  1.00 27.31           C  
ATOM   4151  C   GLU A 276     105.981 149.338 137.544  1.00 24.54           C  
ATOM   4152  O   GLU A 276     106.253 148.883 136.431  1.00 26.99           O  
ATOM   4153  CB  GLU A 276     105.701 147.821 139.519  1.00 28.18           C  
ATOM   4154  CG  GLU A 276     106.389 147.047 140.619  1.00 30.38           C  
ATOM   4155  CD  GLU A 276     106.369 145.559 140.379  1.00 39.51           C  
ATOM   4156  OE1 GLU A 276     105.283 144.956 140.488  1.00 38.11           O  
ATOM   4157  OE2 GLU A 276     107.442 144.993 140.080  1.00 38.68           O  
ATOM   4164  N   LYS A 277     105.127 150.348 137.707  1.00 19.34           N  
ATOM   4165  CA  LYS A 277     104.471 150.954 136.556  1.00 23.06           C  
ATOM   4166  C   LYS A 277     105.438 151.782 135.728  1.00 28.06           C  
ATOM   4167  O   LYS A 277     105.291 151.864 134.507  1.00 32.20           O  
ATOM   4168  CB  LYS A 277     103.304 151.818 137.019  1.00 26.82           C  
ATOM   4169  CG  LYS A 277     102.096 151.022 137.440  1.00 28.82           C  
ATOM   4170  CD  LYS A 277     100.867 151.883 137.488  1.00 27.44           C  
ATOM   4171  CE  LYS A 277     100.932 152.854 138.631  1.00 24.30           C  
ATOM   4172  NZ  LYS A 277      99.682 153.645 138.726  1.00 32.87           N  
ATOM   4186  N   VAL A 278     106.423 152.411 136.369  1.00 29.46           N  
ATOM   4187  CA  VAL A 278     107.440 153.144 135.626  1.00 23.98           C  
ATOM   4188  C   VAL A 278     108.229 152.191 134.743  1.00 24.01           C  
ATOM   4189  O   VAL A 278     108.509 152.488 133.577  1.00 28.53           O  
ATOM   4190  CB  VAL A 278     108.359 153.907 136.599  1.00 23.40           C  
ATOM   4191  CG1 VAL A 278     109.549 154.496 135.866  1.00 26.79           C  
ATOM   4192  CG2 VAL A 278     107.590 154.997 137.304  1.00 21.00           C  
ATOM   4202  N   ALA A 279     108.594 151.030 135.279  1.00 23.22           N  
ATOM   4203  CA  ALA A 279     109.311 150.040 134.487  1.00 23.97           C  
ATOM   4204  C   ALA A 279     108.425 149.394 133.431  1.00 28.92           C  
ATOM   4205  O   ALA A 279     108.913 149.041 132.354  1.00 30.88           O  
ATOM   4206  CB  ALA A 279     109.895 148.967 135.401  1.00 23.00           C  
ATOM   4212  N   LEU A 280     107.132 149.234 133.710  1.00 29.18           N  
ATOM   4213  CA  LEU A 280     106.231 148.519 132.816  1.00 22.28           C  
ATOM   4214  C   LEU A 280     105.692 149.386 131.690  1.00 24.46           C  
ATOM   4215  O   LEU A 280     105.347 148.856 130.630  1.00 31.63           O  
ATOM   4216  CB  LEU A 280     105.064 147.945 133.621  1.00 30.35           C  
ATOM   4217  CG  LEU A 280     104.056 147.042 132.909  1.00 26.30           C  
ATOM   4218  CD1 LEU A 280     104.683 145.723 132.506  1.00 24.92           C  
ATOM   4219  CD2 LEU A 280     102.865 146.808 133.805  1.00 23.76           C  
ATOM   4231  N   TYR A 281     105.600 150.698 131.888  1.00 28.90           N  
ATOM   4232  CA  TYR A 281     105.154 151.615 130.850  1.00 27.71           C  
ATOM   4233  C   TYR A 281     106.311 152.293 130.135  1.00 31.08           C  
ATOM   4234  O   TYR A 281     106.078 153.188 129.320  1.00 34.37           O  
ATOM   4235  CB  TYR A 281     104.227 152.677 131.440  1.00 22.60           C  
ATOM   4236  CG  TYR A 281     103.018 152.120 132.147  1.00 26.91           C  
ATOM   4237  CD1 TYR A 281     102.424 150.941 131.727  1.00 30.58           C  
ATOM   4238  CD2 TYR A 281     102.469 152.774 133.235  1.00 32.57           C  
ATOM   4239  CE1 TYR A 281     101.324 150.429 132.371  1.00 32.76           C  
ATOM   4240  CE2 TYR A 281     101.368 152.269 133.885  1.00 34.08           C  
ATOM   4241  CZ  TYR A 281     100.799 151.095 133.449  1.00 36.21           C  
ATOM   4242  OH  TYR A 281      99.697 150.587 134.097  1.00 31.60           O  
ATOM   4252  N   GLY A 282     107.544 151.897 130.422  1.00 23.84           N  
ATOM   4253  CA  GLY A 282     108.678 152.486 129.726  1.00 24.21           C  
ATOM   4254  C   GLY A 282     108.768 153.983 129.895  1.00 31.31           C  
ATOM   4255  O   GLY A 282     109.136 154.698 128.955  1.00 31.59           O  
ATOM   4259  N   LYS A 283     108.439 154.480 131.081  1.00 30.88           N  
ATOM   4260  CA  LYS A 283     108.524 155.903 131.351  1.00 22.71           C  
ATOM   4261  C   LYS A 283     109.948 156.288 131.728  1.00 25.44           C  
ATOM   4262  O   LYS A 283     110.747 155.464 132.175  1.00 32.45           O  
ATOM   4263  CB  LYS A 283     107.568 156.295 132.473  1.00 24.94           C  
ATOM   4264  CG  LYS A 283     106.197 155.683 132.349  1.00 27.46           C  
ATOM   4265  CD  LYS A 283     105.122 156.617 132.850  1.00 30.79           C  
ATOM   4266  CE  LYS A 283     104.540 157.438 131.717  1.00 31.95           C  
ATOM   4267  NZ  LYS A 283     103.721 158.576 132.213  1.00 32.37           N  
ATOM   4281  N   TYR A 284     110.258 157.565 131.543  1.00 21.71           N  
ATOM   4282  CA  TYR A 284     111.551 158.118 131.914  1.00 14.96           C  
ATOM   4283  C   TYR A 284     111.411 158.877 133.221  1.00 27.02           C  
ATOM   4284  O   TYR A 284     110.551 159.753 133.349  1.00 29.19           O  
ATOM   4285  CB  TYR A 284     112.090 159.040 130.822  1.00 12.40           C  
ATOM   4286  CG  TYR A 284     112.469 158.306 129.566  1.00 14.70           C  
ATOM   4287  CD1 TYR A 284     113.688 157.664 129.463  1.00 19.48           C  
ATOM   4288  CD2 TYR A 284     111.605 158.246 128.489  1.00 20.38           C  
ATOM   4289  CE1 TYR A 284     114.037 156.986 128.327  1.00 20.89           C  
ATOM   4290  CE2 TYR A 284     111.947 157.567 127.346  1.00 20.36           C  
ATOM   4291  CZ  TYR A 284     113.166 156.939 127.270  1.00 24.02           C  
ATOM   4292  OH  TYR A 284     113.522 156.260 126.131  1.00 28.07           O  
ATOM   4302  N   ALA A 285     112.245 158.528 134.188  1.00 30.42           N  
ATOM   4303  CA  ALA A 285     112.302 159.214 135.465  1.00 23.76           C  
ATOM   4304  C   ALA A 285     113.529 160.113 135.510  1.00 25.12           C  
ATOM   4305  O   ALA A 285     114.402 160.058 134.645  1.00 27.98           O  
ATOM   4306  CB  ALA A 285     112.328 158.201 136.611  1.00 18.44           C  
ATOM   4312  N   ALA A 286     113.584 160.955 136.534  1.00 27.04           N  
ATOM   4313  CA  ALA A 286     114.713 161.847 136.765  1.00 21.09           C  
ATOM   4314  C   ALA A 286     115.273 161.547 138.144  1.00 23.96           C  
ATOM   4315  O   ALA A 286     114.631 161.844 139.155  1.00 35.95           O  
ATOM   4316  CB  ALA A 286     114.294 163.310 136.651  1.00 22.22           C  
ATOM   4322  N   LEU A 287     116.459 160.957 138.192  1.00 20.56           N  
ATOM   4323  CA  LEU A 287     117.111 160.674 139.456  1.00 20.11           C  
ATOM   4324  C   LEU A 287     117.967 161.851 139.899  1.00 20.09           C  
ATOM   4325  O   LEU A 287     118.322 162.731 139.115  1.00 26.09           O  
ATOM   4326  CB  LEU A 287     117.985 159.426 139.359  1.00 20.22           C  
ATOM   4327  CG  LEU A 287     117.289 158.071 139.341  1.00 18.30           C  
ATOM   4328  CD1 LEU A 287     118.319 156.989 139.182  1.00 21.66           C  
ATOM   4329  CD2 LEU A 287     116.486 157.858 140.607  1.00 28.92           C  
ATOM   4341  N   LYS A 288     118.291 161.854 141.185  1.00 22.34           N  
ATOM   4342  CA  LYS A 288     119.231 162.819 141.740  1.00 17.10           C  
ATOM   4343  C   LYS A 288     119.865 162.174 142.960  1.00 17.66           C  
ATOM   4344  O   LYS A 288     119.199 161.982 143.978  1.00 23.18           O  
ATOM   4345  CB  LYS A 288     118.543 164.126 142.104  1.00 21.59           C  
ATOM   4346  CG  LYS A 288     119.496 165.171 142.653  1.00 25.21           C  
ATOM   4347  CD  LYS A 288     119.436 166.459 141.866  1.00 25.11           C  
ATOM   4348  CE  LYS A 288     118.311 167.345 142.346  1.00 29.40           C  
ATOM   4349  NZ  LYS A 288     118.672 168.070 143.589  1.00 29.18           N  
ATOM   4363  N   LEU A 289     121.138 161.826 142.848  1.00 24.39           N  
ATOM   4364  CA  LEU A 289     121.908 161.327 143.974  1.00 21.25           C  
ATOM   4365  C   LEU A 289     122.694 162.493 144.551  1.00 19.86           C  
ATOM   4366  O   LEU A 289     123.542 163.070 143.867  1.00 33.41           O  
ATOM   4367  CB  LEU A 289     122.833 160.194 143.533  1.00 25.33           C  
ATOM   4368  CG  LEU A 289     122.234 159.261 142.474  1.00 28.25           C  
ATOM   4369  CD1 LEU A 289     123.267 158.286 141.952  1.00 30.39           C  
ATOM   4370  CD2 LEU A 289     121.033 158.519 143.035  1.00 23.34           C  
ATOM   4382  N   GLU A 290     122.403 162.852 145.796  1.00 21.86           N  
ATOM   4383  CA  GLU A 290     122.946 164.058 146.399  1.00 21.06           C  
ATOM   4384  C   GLU A 290     123.548 163.744 147.757  1.00 22.40           C  
ATOM   4385  O   GLU A 290     122.930 163.053 148.570  1.00 25.33           O  
ATOM   4386  CB  GLU A 290     121.861 165.126 146.543  1.00 20.85           C  
ATOM   4387  CG  GLU A 290     122.376 166.434 147.099  1.00 26.19           C  
ATOM   4388  CD  GLU A 290     121.303 167.493 147.190  1.00 38.63           C  
ATOM   4389  OE1 GLU A 290     120.139 167.191 146.851  1.00 37.07           O  
ATOM   4390  OE2 GLU A 290     121.618 168.627 147.603  1.00 41.85           O  
ATOM   4397  N   PHE A 291     124.753 164.255 147.993  1.00 26.66           N  
ATOM   4398  CA  PHE A 291     125.404 164.218 149.296  1.00 18.17           C  
ATOM   4399  C   PHE A 291     125.577 165.650 149.769  1.00 17.87           C  
ATOM   4400  O   PHE A 291     126.157 166.471 149.056  1.00 29.79           O  
ATOM   4401  CB  PHE A 291     126.760 163.520 149.219  1.00 23.03           C  
ATOM   4402  CG  PHE A 291     126.672 162.032 149.114  1.00 22.13           C  
ATOM   4403  CD1 PHE A 291     126.271 161.432 147.939  1.00 17.24           C  
ATOM   4404  CD2 PHE A 291     127.001 161.232 150.188  1.00 20.16           C  
ATOM   4405  CE1 PHE A 291     126.192 160.067 147.842  1.00 20.16           C  
ATOM   4406  CE2 PHE A 291     126.925 159.868 150.095  1.00 21.64           C  
ATOM   4407  CZ  PHE A 291     126.521 159.283 148.922  1.00 24.77           C  
ATOM   4417  N   ILE A 292     125.075 165.952 150.961  1.00 21.63           N  
ATOM   4418  CA  ILE A 292     125.156 167.287 151.539  1.00 25.34           C  
ATOM   4419  C   ILE A 292     125.888 167.185 152.866  1.00 31.81           C  
ATOM   4420  O   ILE A 292     125.578 166.313 153.685  1.00 34.46           O  
ATOM   4421  CB  ILE A 292     123.765 167.916 151.746  1.00 30.42           C  
ATOM   4422  CG1 ILE A 292     122.904 167.815 150.482  1.00 28.82           C  
ATOM   4423  CG2 ILE A 292     123.910 169.363 152.184  1.00 29.68           C  
ATOM   4424  CD1 ILE A 292     123.022 168.986 149.557  1.00 26.79           C  
ATOM   4436  N   ASP A 293     126.851 168.079 153.080  1.00 38.25           N  
ATOM   4437  CA  ASP A 293     127.571 168.189 154.345  1.00 35.52           C  
ATOM   4438  C   ASP A 293     127.216 169.525 154.983  1.00 35.51           C  
ATOM   4439  O   ASP A 293     127.870 170.541 154.711  1.00 41.67           O  
ATOM   4440  CB  ASP A 293     129.080 168.074 154.125  1.00 37.16           C  
ATOM   4441  CG  ASP A 293     129.846 167.937 155.422  1.00 40.65           C  
ATOM   4442  OD1 ASP A 293     129.203 167.870 156.488  1.00 38.31           O  
ATOM   4443  OD2 ASP A 293     131.091 167.891 155.377  1.00 42.00           O  
ATOM   4448  N   PRO A 294     126.186 169.586 155.830  1.00 39.52           N  
ATOM   4449  CA  PRO A 294     125.785 170.888 156.384  1.00 41.04           C  
ATOM   4450  C   PRO A 294     126.814 171.485 157.323  1.00 44.22           C  
ATOM   4451  O   PRO A 294     126.895 172.713 157.439  1.00 40.81           O  
ATOM   4452  CB  PRO A 294     124.474 170.566 157.118  1.00 37.60           C  
ATOM   4453  CG  PRO A 294     124.045 169.234 156.603  1.00 40.81           C  
ATOM   4454  CD  PRO A 294     125.299 168.507 156.288  1.00 40.59           C  
ATOM   4462  N   THR A 295     127.601 170.650 158.002  1.00 43.62           N  
ATOM   4463  CA  THR A 295     128.613 171.162 158.916  1.00 41.09           C  
ATOM   4464  C   THR A 295     129.656 172.007 158.200  1.00 42.61           C  
ATOM   4465  O   THR A 295     130.304 172.841 158.839  1.00 43.41           O  
ATOM   4466  CB  THR A 295     129.305 170.003 159.633  1.00 43.29           C  
ATOM   4467  OG1 THR A 295     129.945 169.156 158.673  1.00 42.58           O  
ATOM   4468  CG2 THR A 295     128.300 169.189 160.429  1.00 42.42           C  
ATOM   4476  N   ARG A 296     129.827 171.813 156.897  1.00 43.22           N  
ATOM   4477  CA  ARG A 296     130.848 172.499 156.118  1.00 41.07           C  
ATOM   4478  C   ARG A 296     130.162 173.381 155.088  1.00 43.16           C  
ATOM   4479  O   ARG A 296     129.243 172.933 154.398  1.00 42.44           O  
ATOM   4480  CB  ARG A 296     131.773 171.493 155.440  1.00 36.44           C  
ATOM   4481  CG  ARG A 296     132.924 171.058 156.310  1.00 38.96           C  
ATOM   4482  CD  ARG A 296     133.639 169.878 155.713  1.00 39.70           C  
ATOM   4483  NE  ARG A 296     133.333 168.641 156.418  1.00 43.49           N  
ATOM   4484  CZ  ARG A 296     134.027 168.168 157.443  1.00 42.25           C  
ATOM   4485  NH1 ARG A 296     135.081 168.810 157.922  1.00 40.26           N  
ATOM   4486  NH2 ARG A 296     133.659 167.019 158.000  1.00 40.73           N  
ATOM   4500  N   GLU A 297     130.613 174.627 154.980  1.00 50.10           N  
ATOM   4501  CA  GLU A 297     129.967 175.629 154.147  1.00 48.94           C  
ATOM   4502  C   GLU A 297     130.996 176.238 153.208  1.00 49.35           C  
ATOM   4503  O   GLU A 297     132.128 176.516 153.618  1.00 51.89           O  
ATOM   4504  CB  GLU A 297     129.324 176.714 155.012  1.00 48.38           C  
ATOM   4505  CG  GLU A 297     128.133 176.220 155.818  1.00 52.11           C  
ATOM   4506  CD  GLU A 297     126.918 177.113 155.696  1.00 55.53           C  
ATOM   4507  OE1 GLU A 297     126.824 178.102 156.454  1.00 55.50           O  
ATOM   4508  OE2 GLU A 297     126.046 176.815 154.854  1.00 53.40           O  
ATOM   4515  N   VAL A 298     130.605 176.444 151.951  1.00 44.90           N  
ATOM   4516  CA  VAL A 298     131.513 177.033 150.974  1.00 44.55           C  
ATOM   4517  C   VAL A 298     131.330 178.541 150.913  1.00 49.34           C  
ATOM   4518  O   VAL A 298     132.300 179.295 150.783  1.00 48.01           O  
ATOM   4519  CB  VAL A 298     131.300 176.385 149.596  1.00 43.05           C  
ATOM   4520  CG1 VAL A 298     132.269 176.956 148.584  1.00 42.82           C  
ATOM   4521  CG2 VAL A 298     131.464 174.889 149.699  1.00 44.76           C  
ATOM   4531  N   ALA A 299     130.090 179.001 150.996  1.00 55.48           N  
ATOM   4532  CA  ALA A 299     129.768 180.413 151.042  1.00 51.81           C  
ATOM   4533  C   ALA A 299     129.182 180.738 152.416  1.00 54.39           C  
ATOM   4534  O   ALA A 299     129.362 179.982 153.376  1.00 54.19           O  
ATOM   4535  CB  ALA A 299     128.813 180.760 149.895  1.00 53.46           C  
ATOM   4541  N   GLU A 300     128.474 181.863 152.519  1.00 65.88           N  
ATOM   4542  CA  GLU A 300     127.883 182.251 153.795  1.00 66.00           C  
ATOM   4543  C   GLU A 300     126.937 181.172 154.307  1.00 64.65           C  
ATOM   4544  O   GLU A 300     126.955 180.820 155.490  1.00 63.18           O  
ATOM   4545  CB  GLU A 300     127.154 183.586 153.646  1.00 64.80           C  
ATOM   4546  CG  GLU A 300     128.077 184.763 153.374  1.00 66.11           C  
ATOM   4547  CD  GLU A 300     128.139 185.129 151.904  1.00 68.11           C  
ATOM   4548  OE1 GLU A 300     128.842 184.432 151.145  1.00 67.11           O  
ATOM   4549  OE2 GLU A 300     127.485 186.116 151.509  1.00 65.26           O  
ATOM   4556  N   GLY A 301     126.103 180.632 153.422  1.00 54.61           N  
ATOM   4557  CA  GLY A 301     125.166 179.587 153.767  1.00 54.50           C  
ATOM   4558  C   GLY A 301     125.071 178.458 152.769  1.00 55.57           C  
ATOM   4559  O   GLY A 301     124.043 177.775 152.724  1.00 52.35           O  
ATOM   4563  N   VAL A 302     126.109 178.232 151.970  1.00 52.99           N  
ATOM   4564  CA  VAL A 302     126.107 177.180 150.958  1.00 49.08           C  
ATOM   4565  C   VAL A 302     126.908 175.994 151.484  1.00 47.17           C  
ATOM   4566  O   VAL A 302     128.113 176.135 151.733  1.00 51.69           O  
ATOM   4567  CB  VAL A 302     126.688 177.689 149.632  1.00 49.17           C  
ATOM   4568  CG1 VAL A 302     127.035 176.527 148.725  1.00 48.84           C  
ATOM   4569  CG2 VAL A 302     125.710 178.630 148.956  1.00 49.29           C  
ATOM   4579  N   PRO A 303     126.306 174.822 151.664  1.00 42.03           N  
ATOM   4580  CA  PRO A 303     127.055 173.678 152.184  1.00 44.11           C  
ATOM   4581  C   PRO A 303     127.827 172.944 151.098  1.00 41.42           C  
ATOM   4582  O   PRO A 303     127.484 172.977 149.916  1.00 41.31           O  
ATOM   4583  CB  PRO A 303     125.951 172.787 152.766  1.00 42.59           C  
ATOM   4584  CG  PRO A 303     124.781 173.055 151.908  1.00 39.26           C  
ATOM   4585  CD  PRO A 303     124.893 174.478 151.423  1.00 40.45           C  
ATOM   4593  N   CYS A 304     128.897 172.282 151.528  1.00 38.51           N  
ATOM   4594  CA  CYS A 304     129.616 171.388 150.635  1.00 36.86           C  
ATOM   4595  C   CYS A 304     128.680 170.279 150.178  1.00 35.48           C  
ATOM   4596  O   CYS A 304     127.885 169.756 150.960  1.00 40.99           O  
ATOM   4597  CB  CYS A 304     130.836 170.800 151.338  1.00 36.34           C  
ATOM   4598  SG  CYS A 304     132.032 172.031 151.884  1.00 51.86           S  
ATOM   4604  N   ARG A 305     128.771 169.919 148.904  1.00 30.67           N  
ATOM   4605  CA  ARG A 305     127.737 169.085 148.317  1.00 21.48           C  
ATOM   4606  C   ARG A 305     128.267 168.394 147.072  1.00 21.59           C  
ATOM   4607  O   ARG A 305     128.992 168.996 146.282  1.00 30.51           O  
ATOM   4608  CB  ARG A 305     126.510 169.940 147.988  1.00 21.70           C  
ATOM   4609  CG  ARG A 305     125.737 169.520 146.768  1.00 27.57           C  
ATOM   4610  CD  ARG A 305     124.490 170.353 146.619  1.00 29.14           C  
ATOM   4611  NE  ARG A 305     124.765 171.644 146.005  1.00 32.14           N  
ATOM   4612  CZ  ARG A 305     124.802 171.863 144.699  1.00 31.12           C  
ATOM   4613  NH1 ARG A 305     124.610 170.887 143.829  1.00 25.34           N  
ATOM   4614  NH2 ARG A 305     125.038 173.093 144.255  1.00 33.53           N  
ATOM   4628  N   LEU A 306     127.895 167.128 146.913  1.00 23.12           N  
ATOM   4629  CA  LEU A 306     128.159 166.361 145.704  1.00 23.82           C  
ATOM   4630  C   LEU A 306     126.826 165.876 145.156  1.00 18.55           C  
ATOM   4631  O   LEU A 306     126.137 165.090 145.809  1.00 26.27           O  
ATOM   4632  CB  LEU A 306     129.084 165.178 145.992  1.00 18.19           C  
ATOM   4633  CG  LEU A 306     129.355 164.240 144.817  1.00 21.90           C  
ATOM   4634  CD1 LEU A 306     130.307 164.875 143.829  1.00 21.47           C  
ATOM   4635  CD2 LEU A 306     129.889 162.918 145.315  1.00 25.45           C  
ATOM   4647  N   THR A 307     126.468 166.339 143.964  1.00 14.79           N  
ATOM   4648  CA  THR A 307     125.191 166.016 143.345  1.00 16.12           C  
ATOM   4649  C   THR A 307     125.421 165.343 142.003  1.00 14.69           C  
ATOM   4650  O   THR A 307     126.313 165.732 141.249  1.00 22.73           O  
ATOM   4651  CB  THR A 307     124.343 167.271 143.144  1.00 23.41           C  
ATOM   4652  OG1 THR A 307     124.111 167.902 144.406  1.00 31.56           O  
ATOM   4653  CG2 THR A 307     123.016 166.918 142.521  1.00 22.64           C  
ATOM   4661  N   ILE A 308     124.604 164.337 141.705  1.00 18.82           N  
ATOM   4662  CA  ILE A 308     124.638 163.638 140.428  1.00 19.47           C  
ATOM   4663  C   ILE A 308     123.239 163.715 139.838  1.00 21.87           C  
ATOM   4664  O   ILE A 308     122.305 163.107 140.369  1.00 25.27           O  
ATOM   4665  CB  ILE A 308     125.091 162.180 140.572  1.00 17.46           C  
ATOM   4666  CG1 ILE A 308     126.479 162.117 141.210  1.00 20.05           C  
ATOM   4667  CG2 ILE A 308     125.102 161.502 139.219  1.00 20.63           C  
ATOM   4668  CD1 ILE A 308     126.861 160.756 141.711  1.00 22.25           C  
ATOM   4680  N   HIS A 309     123.091 164.463 138.751  1.00 25.98           N  
ATOM   4681  CA  HIS A 309     121.813 164.624 138.075  1.00 12.59           C  
ATOM   4682  C   HIS A 309     121.717 163.634 136.927  1.00 15.02           C  
ATOM   4683  O   HIS A 309     122.615 163.565 136.085  1.00 24.05           O  
ATOM   4684  CB  HIS A 309     121.644 166.045 137.539  1.00 20.42           C  
ATOM   4685  CG  HIS A 309     122.067 167.112 138.497  1.00 30.65           C  
ATOM   4686  ND1 HIS A 309     121.171 167.808 139.278  1.00 30.83           N  
ATOM   4687  CD2 HIS A 309     123.291 167.613 138.791  1.00 28.88           C  
ATOM   4688  CE1 HIS A 309     121.824 168.688 140.015  1.00 35.02           C  
ATOM   4689  NE2 HIS A 309     123.112 168.589 139.740  1.00 36.13           N  
ATOM   4697  N   LEU A 310     120.620 162.879 136.894  1.00 22.37           N  
ATOM   4698  CA  LEU A 310     120.300 161.960 135.806  1.00 15.46           C  
ATOM   4699  C   LEU A 310     118.903 162.318 135.319  1.00 21.77           C  
ATOM   4700  O   LEU A 310     117.917 161.679 135.709  1.00 25.85           O  
ATOM   4701  CB  LEU A 310     120.381 160.507 136.261  1.00 17.22           C  
ATOM   4702  CG  LEU A 310     121.733 160.082 136.831  1.00 19.02           C  
ATOM   4703  CD1 LEU A 310     121.627 158.734 137.493  1.00 19.43           C  
ATOM   4704  CD2 LEU A 310     122.777 160.057 135.740  1.00 25.67           C  
ATOM   4716  N   PRO A 311     118.778 163.336 134.466  1.00 26.47           N  
ATOM   4717  CA  PRO A 311     117.443 163.846 134.127  1.00 20.54           C  
ATOM   4718  C   PRO A 311     116.561 162.855 133.392  1.00 23.52           C  
ATOM   4719  O   PRO A 311     115.335 163.010 133.423  1.00 26.51           O  
ATOM   4720  CB  PRO A 311     117.751 165.071 133.258  1.00 22.89           C  
ATOM   4721  CG  PRO A 311     119.110 164.841 132.741  1.00 22.16           C  
ATOM   4722  CD  PRO A 311     119.840 164.108 133.804  1.00 27.53           C  
ATOM   4730  N   PHE A 312     117.128 161.852 132.726  1.00 17.73           N  
ATOM   4731  CA  PHE A 312     116.353 160.876 131.972  1.00 11.32           C  
ATOM   4732  C   PHE A 312     116.888 159.492 132.282  1.00 16.47           C  
ATOM   4733  O   PHE A 312     118.044 159.190 131.981  1.00 30.01           O  
ATOM   4734  CB  PHE A 312     116.420 161.155 130.472  1.00 20.20           C  
ATOM   4735  CG  PHE A 312     115.810 162.460 130.086  1.00 23.62           C  
ATOM   4736  CD2 PHE A 312     116.587 163.593 129.974  1.00 20.73           C  
ATOM   4737  CD1 PHE A 312     114.453 162.561 129.861  1.00 22.75           C  
ATOM   4738  CE2 PHE A 312     116.027 164.794 129.632  1.00 22.34           C  
ATOM   4739  CE1 PHE A 312     113.889 163.761 129.521  1.00 22.28           C  
ATOM   4740  CZ  PHE A 312     114.677 164.879 129.407  1.00 21.66           C  
ATOM   4750  N   VAL A 313     116.049 158.659 132.881  1.00 20.58           N  
ATOM   4751  CA  VAL A 313     116.464 157.351 133.365  1.00 24.47           C  
ATOM   4752  C   VAL A 313     115.334 156.371 133.092  1.00 20.93           C  
ATOM   4753  O   VAL A 313     114.159 156.715 133.224  1.00 25.58           O  
ATOM   4754  CB  VAL A 313     116.821 157.414 134.866  1.00 19.01           C  
ATOM   4755  CG1 VAL A 313     116.980 156.043 135.432  1.00 21.94           C  
ATOM   4756  CG2 VAL A 313     118.092 158.208 135.074  1.00 18.55           C  
ATOM   4766  N   ARG A 314     115.688 155.155 132.698  1.00 15.77           N  
ATOM   4767  CA  ARG A 314     114.716 154.095 132.468  1.00 17.59           C  
ATOM   4768  C   ARG A 314     114.960 152.949 133.430  1.00 19.90           C  
ATOM   4769  O   ARG A 314     116.018 152.315 133.391  1.00 24.91           O  
ATOM   4770  CB  ARG A 314     114.771 153.582 131.033  1.00 19.89           C  
ATOM   4771  CG  ARG A 314     113.633 154.083 130.188  1.00 25.00           C  
ATOM   4772  CD  ARG A 314     113.702 153.527 128.789  1.00 28.52           C  
ATOM   4773  NE  ARG A 314     113.013 152.248 128.674  1.00 29.97           N  
ATOM   4774  CZ  ARG A 314     111.873 152.054 128.025  1.00 27.92           C  
ATOM   4775  NH1 ARG A 314     111.249 153.042 127.405  1.00 27.71           N  
ATOM   4776  NH2 ARG A 314     111.347 150.835 127.992  1.00 22.86           N  
ATOM   4790  N   LEU A 315     113.973 152.672 134.270  1.00 19.38           N  
ATOM   4791  CA  LEU A 315     114.055 151.590 135.233  1.00 15.24           C  
ATOM   4792  C   LEU A 315     113.746 150.259 134.571  1.00 20.26           C  
ATOM   4793  O   LEU A 315     113.051 150.190 133.557  1.00 25.12           O  
ATOM   4794  CB  LEU A 315     113.083 151.816 136.386  1.00 17.50           C  
ATOM   4795  CG  LEU A 315     113.087 153.196 137.030  1.00 26.86           C  
ATOM   4796  CD1 LEU A 315     112.076 153.228 138.150  1.00 24.49           C  
ATOM   4797  CD2 LEU A 315     114.463 153.550 137.542  1.00 27.20           C  
ATOM   4809  N   GLU A 316     114.278 149.199 135.160  1.00 29.52           N  
ATOM   4810  CA  GLU A 316     113.938 147.836 134.803  1.00 28.89           C  
ATOM   4811  C   GLU A 316     113.004 147.273 135.870  1.00 35.84           C  
ATOM   4812  O   GLU A 316     112.823 147.863 136.936  1.00 37.75           O  
ATOM   4813  CB  GLU A 316     115.207 147.002 134.661  1.00 25.56           C  
ATOM   4814  CG  GLU A 316     116.306 147.713 133.904  1.00 28.03           C  
ATOM   4815  CD  GLU A 316     117.540 146.860 133.734  1.00 40.15           C  
ATOM   4816  OE1 GLU A 316     117.454 145.636 133.963  1.00 37.16           O  
ATOM   4817  OE2 GLU A 316     118.598 147.415 133.370  1.00 37.93           O  
ATOM   4824  N   GLU A 317     112.399 146.128 135.580  1.00 35.07           N  
ATOM   4825  CA  GLU A 317     111.441 145.550 136.512  1.00 34.94           C  
ATOM   4826  C   GLU A 317     112.053 145.517 137.911  1.00 36.37           C  
ATOM   4827  O   GLU A 317     113.033 144.795 138.135  1.00 37.32           O  
ATOM   4828  CB  GLU A 317     111.035 144.146 136.069  1.00 36.04           C  
ATOM   4829  CG  GLU A 317     109.527 143.871 136.118  1.00 34.52           C  
ATOM   4830  CD  GLU A 317     108.693 144.904 135.358  1.00 46.33           C  
ATOM   4831  OE1 GLU A 317     108.704 144.887 134.107  1.00 38.97           O  
ATOM   4832  OE2 GLU A 317     108.017 145.728 136.014  1.00 42.72           O  
ATOM   4839  N   PRO A 318     111.513 146.274 138.874  1.00 27.95           N  
ATOM   4840  CA  PRO A 318     112.245 146.535 140.121  1.00 27.86           C  
ATOM   4841  C   PRO A 318     112.681 145.307 140.902  1.00 29.27           C  
ATOM   4842  O   PRO A 318     113.415 145.466 141.880  1.00 34.01           O  
ATOM   4843  CB  PRO A 318     111.244 147.355 140.938  1.00 25.96           C  
ATOM   4844  CG  PRO A 318     110.411 148.010 139.947  1.00 32.62           C  
ATOM   4845  CD  PRO A 318     110.256 147.037 138.830  1.00 30.41           C  
ATOM   4853  N   ASP A 319     112.262 144.097 140.542  1.00 25.30           N  
ATOM   4854  CA  ASP A 319     112.719 142.890 141.231  1.00 26.33           C  
ATOM   4855  C   ASP A 319     112.186 142.838 142.662  1.00 29.78           C  
ATOM   4856  O   ASP A 319     112.935 142.681 143.625  1.00 28.80           O  
ATOM   4857  CB  ASP A 319     114.246 142.802 141.214  1.00 26.39           C  
ATOM   4858  CG  ASP A 319     114.762 141.478 141.733  1.00 39.27           C  
ATOM   4859  OD1 ASP A 319     114.845 141.313 142.965  1.00 41.52           O  
ATOM   4860  OD2 ASP A 319     115.083 140.598 140.910  1.00 39.03           O  
ATOM   4865  N   PHE A 320     110.870 142.973 142.793  1.00 28.22           N  
ATOM   4866  CA  PHE A 320     110.208 142.908 144.093  1.00 25.17           C  
ATOM   4867  C   PHE A 320     109.605 141.519 144.281  1.00 28.93           C  
ATOM   4868  O   PHE A 320     108.392 141.321 144.311  1.00 30.22           O  
ATOM   4869  CB  PHE A 320     109.149 144.000 144.201  1.00 27.66           C  
ATOM   4870  CG  PHE A 320     109.709 145.389 144.270  1.00 27.06           C  
ATOM   4871  CD1 PHE A 320     110.890 145.648 144.939  1.00 21.94           C  
ATOM   4872  CD2 PHE A 320     109.047 146.439 143.668  1.00 29.98           C  
ATOM   4873  CE1 PHE A 320     111.397 146.920 145.001  1.00 26.18           C  
ATOM   4874  CE2 PHE A 320     109.554 147.716 143.730  1.00 28.79           C  
ATOM   4875  CZ  PHE A 320     110.730 147.955 144.399  1.00 29.04           C  
ATOM   4885  N   GLN A 321     110.497 140.547 144.416  1.00 32.62           N  
ATOM   4886  CA  GLN A 321     110.098 139.158 144.557  1.00 25.05           C  
ATOM   4887  C   GLN A 321     109.614 138.880 145.971  1.00 27.56           C  
ATOM   4888  O   GLN A 321     110.165 139.398 146.945  1.00 34.09           O  
ATOM   4889  CB  GLN A 321     111.270 138.242 144.226  1.00 26.52           C  
ATOM   4890  CG  GLN A 321     111.689 138.298 142.782  1.00 30.26           C  
ATOM   4891  CD  GLN A 321     112.925 137.480 142.508  1.00 33.32           C  
ATOM   4892  OE1 GLN A 321     113.288 136.603 143.290  1.00 32.20           O  
ATOM   4893  NE2 GLN A 321     113.576 137.755 141.388  1.00 34.29           N  
ATOM   4902  N   VAL A 322     108.579 138.052 146.081  1.00 26.74           N  
ATOM   4903  CA  VAL A 322     108.070 137.604 147.372  1.00 25.82           C  
ATOM   4904  C   VAL A 322     108.878 136.371 147.756  1.00 24.93           C  
ATOM   4905  O   VAL A 322     108.558 135.253 147.360  1.00 27.89           O  
ATOM   4906  CB  VAL A 322     106.572 137.311 147.325  1.00 22.61           C  
ATOM   4907  CG1 VAL A 322     106.064 136.985 148.711  1.00 22.78           C  
ATOM   4908  CG2 VAL A 322     105.823 138.486 146.745  1.00 25.50           C  
ATOM   4918  N   ARG A 323     109.936 136.583 148.531  1.00 30.86           N  
ATOM   4919  CA  ARG A 323     110.854 135.516 148.894  1.00 27.77           C  
ATOM   4920  C   ARG A 323     110.480 134.824 150.195  1.00 26.84           C  
ATOM   4921  O   ARG A 323     110.872 133.673 150.402  1.00 29.52           O  
ATOM   4922  CB  ARG A 323     112.271 136.076 149.024  1.00 28.68           C  
ATOM   4923  CG  ARG A 323     112.926 136.421 147.706  1.00 31.00           C  
ATOM   4924  CD  ARG A 323     114.009 137.462 147.888  1.00 31.71           C  
ATOM   4925  NE  ARG A 323     114.628 137.831 146.620  1.00 36.76           N  
ATOM   4926  CZ  ARG A 323     114.445 138.982 145.986  1.00 40.77           C  
ATOM   4927  NH1 ARG A 323     113.644 139.923 146.462  1.00 37.40           N  
ATOM   4928  NH2 ARG A 323     115.080 139.195 144.838  1.00 36.34           N  
ATOM   4942  N   ASP A 324     109.739 135.492 151.068  1.00 32.78           N  
ATOM   4943  CA  ASP A 324     109.441 134.991 152.399  1.00 29.53           C  
ATOM   4944  C   ASP A 324     108.374 135.897 153.005  1.00 29.83           C  
ATOM   4945  O   ASP A 324     107.972 136.870 152.357  1.00 36.64           O  
ATOM   4946  CB  ASP A 324     110.716 134.947 153.242  1.00 33.79           C  
ATOM   4947  CG  ASP A 324     111.139 136.311 153.741  1.00 40.07           C  
ATOM   4948  OD1 ASP A 324     111.346 137.216 152.907  1.00 38.87           O  
ATOM   4949  OD2 ASP A 324     111.273 136.481 154.970  1.00 40.71           O  
ATOM   4954  N   PRO A 325     107.872 135.626 154.210  1.00 28.18           N  
ATOM   4955  CA  PRO A 325     106.778 136.438 154.755  1.00 30.28           C  
ATOM   4956  C   PRO A 325     107.206 137.761 155.370  1.00 28.83           C  
ATOM   4957  O   PRO A 325     106.384 138.406 156.024  1.00 29.38           O  
ATOM   4958  CB  PRO A 325     106.177 135.514 155.823  1.00 28.54           C  
ATOM   4959  CG  PRO A 325     107.293 134.694 156.269  1.00 28.02           C  
ATOM   4960  CD  PRO A 325     108.169 134.474 155.079  1.00 29.70           C  
ATOM   4968  N   GLY A 326     108.445 138.187 155.184  1.00 27.20           N  
ATOM   4969  CA  GLY A 326     108.920 139.454 155.698  1.00 28.27           C  
ATOM   4970  C   GLY A 326     108.603 140.603 154.770  1.00 32.19           C  
ATOM   4971  O   GLY A 326     107.645 140.560 153.993  1.00 38.68           O  
ATOM   4975  N   VAL A 327     109.416 141.646 154.849  1.00 29.37           N  
ATOM   4976  CA  VAL A 327     109.236 142.821 154.007  1.00 26.90           C  
ATOM   4977  C   VAL A 327     109.758 142.516 152.611  1.00 24.17           C  
ATOM   4978  O   VAL A 327     110.835 141.936 152.447  1.00 27.06           O  
ATOM   4979  CB  VAL A 327     109.952 144.038 154.619  1.00 25.74           C  
ATOM   4980  CG1 VAL A 327     109.865 145.231 153.693  1.00 26.93           C  
ATOM   4981  CG2 VAL A 327     109.353 144.379 155.964  1.00 30.47           C  
ATOM   4991  N   ILE A 328     108.989 142.903 151.598  1.00 19.66           N  
ATOM   4992  CA  ILE A 328     109.385 142.698 150.211  1.00 25.81           C  
ATOM   4993  C   ILE A 328     110.366 143.802 149.831  1.00 26.38           C  
ATOM   4994  O   ILE A 328     110.006 144.979 149.782  1.00 30.28           O  
ATOM   4995  CB  ILE A 328     108.174 142.684 149.273  1.00 23.82           C  
ATOM   4996  CG1 ILE A 328     107.266 141.499 149.596  1.00 22.11           C  
ATOM   4997  CG2 ILE A 328     108.628 142.612 147.830  1.00 24.49           C  
ATOM   4998  CD1 ILE A 328     105.886 141.623 149.026  1.00 18.73           C  
ATOM   5010  N   THR A 329     111.608 143.420 149.566  1.00 27.33           N  
ATOM   5011  CA  THR A 329     112.671 144.339 149.200  1.00 27.79           C  
ATOM   5012  C   THR A 329     113.258 143.889 147.870  1.00 29.12           C  
ATOM   5013  O   THR A 329     113.141 142.723 147.488  1.00 34.15           O  
ATOM   5014  CB  THR A 329     113.749 144.380 150.301  1.00 34.63           C  
ATOM   5015  OG1 THR A 329     113.306 145.220 151.373  1.00 34.96           O  
ATOM   5016  CG2 THR A 329     115.078 144.908 149.778  1.00 35.77           C  
ATOM   5024  N   GLY A 330     113.869 144.822 147.152  1.00 24.66           N  
ATOM   5025  CA  GLY A 330     114.475 144.482 145.881  1.00 26.32           C  
ATOM   5026  C   GLY A 330     115.349 145.610 145.389  1.00 23.58           C  
ATOM   5027  O   GLY A 330     115.417 146.681 145.993  1.00 28.23           O  
ATOM   5031  N   SER A 331     116.018 145.351 144.273  1.00 23.67           N  
ATOM   5032  CA  SER A 331     116.919 146.308 143.650  1.00 27.74           C  
ATOM   5033  C   SER A 331     116.339 146.749 142.316  1.00 29.29           C  
ATOM   5034  O   SER A 331     115.915 145.914 141.514  1.00 32.22           O  
ATOM   5035  CB  SER A 331     118.302 145.698 143.437  1.00 30.45           C  
ATOM   5036  OG  SER A 331     118.255 144.713 142.425  1.00 32.80           O  
ATOM   5042  N   ALA A 332     116.334 148.056 142.081  1.00 29.62           N  
ATOM   5043  CA  ALA A 332     115.819 148.639 140.849  1.00 22.68           C  
ATOM   5044  C   ALA A 332     116.997 149.119 140.015  1.00 22.30           C  
ATOM   5045  O   ALA A 332     117.619 150.134 140.337  1.00 27.13           O  
ATOM   5046  CB  ALA A 332     114.857 149.783 141.152  1.00 23.31           C  
ATOM   5052  N   ARG A 333     117.304 148.390 138.948  1.00 23.77           N  
ATOM   5053  CA  ARG A 333     118.334 148.809 138.016  1.00 17.30           C  
ATOM   5054  C   ARG A 333     117.780 149.850 137.053  1.00 18.26           C  
ATOM   5055  O   ARG A 333     116.573 149.944 136.830  1.00 23.40           O  
ATOM   5056  CB  ARG A 333     118.871 147.617 137.230  1.00 19.00           C  
ATOM   5057  CG  ARG A 333     119.543 146.568 138.081  1.00 25.34           C  
ATOM   5058  CD  ARG A 333     120.692 145.897 137.342  1.00 30.25           C  
ATOM   5059  NE  ARG A 333     121.983 146.512 137.637  1.00 31.94           N  
ATOM   5060  CZ  ARG A 333     122.575 147.440 136.895  1.00 34.15           C  
ATOM   5061  NH1 ARG A 333     122.019 147.905 135.787  1.00 29.10           N  
ATOM   5062  NH2 ARG A 333     123.758 147.913 137.274  1.00 29.48           N  
ATOM   5076  N   PHE A 334     118.681 150.636 136.475  1.00 25.71           N  
ATOM   5077  CA  PHE A 334     118.273 151.668 135.539  1.00 15.87           C  
ATOM   5078  C   PHE A 334     119.419 151.988 134.592  1.00 18.65           C  
ATOM   5079  O   PHE A 334     120.574 151.638 134.839  1.00 24.34           O  
ATOM   5080  CB  PHE A 334     117.812 152.930 136.270  1.00 14.93           C  
ATOM   5081  CG  PHE A 334     118.896 153.621 137.048  1.00 23.30           C  
ATOM   5082  CD1 PHE A 334     119.767 154.499 136.428  1.00 19.82           C  
ATOM   5083  CD2 PHE A 334     119.035 153.402 138.405  1.00 22.29           C  
ATOM   5084  CE1 PHE A 334     120.753 155.127 137.140  1.00 16.32           C  
ATOM   5085  CE2 PHE A 334     120.020 154.032 139.121  1.00 20.20           C  
ATOM   5086  CZ  PHE A 334     120.878 154.897 138.490  1.00 17.42           C  
ATOM   5096  N   ASN A 335     119.071 152.647 133.490  1.00 20.24           N  
ATOM   5097  CA  ASN A 335     120.030 153.156 132.520  1.00 12.72           C  
ATOM   5098  C   ASN A 335     119.737 154.628 132.292  1.00 11.88           C  
ATOM   5099  O   ASN A 335     118.589 154.996 132.037  1.00 22.23           O  
ATOM   5100  CB  ASN A 335     119.945 152.401 131.192  1.00 10.87           C  
ATOM   5101  CG  ASN A 335     120.076 150.908 131.359  1.00 19.40           C  
ATOM   5102  OD1 ASN A 335     121.167 150.356 131.256  1.00 20.84           O  
ATOM   5103  ND2 ASN A 335     118.961 150.243 131.610  1.00 25.33           N  
ATOM   5110  N   ALA A 336     120.764 155.465 132.397  1.00 15.84           N  
ATOM   5111  CA  ALA A 336     120.628 156.899 132.157  1.00 11.58           C  
ATOM   5112  C   ALA A 336     120.730 157.122 130.656  1.00 16.77           C  
ATOM   5113  O   ALA A 336     121.411 156.372 129.953  1.00 16.00           O  
ATOM   5114  CB  ALA A 336     121.684 157.681 132.924  1.00 16.58           C  
ATOM   5120  N   TYR A 337     120.059 158.161 130.157  1.00 19.05           N  
ATOM   5121  CA  TYR A 337     119.858 158.264 128.716  1.00 16.08           C  
ATOM   5122  C   TYR A 337     120.512 159.506 128.133  1.00 20.73           C  
ATOM   5123  O   TYR A 337     121.530 159.412 127.441  1.00 35.75           O  
ATOM   5124  CB  TYR A 337     118.368 158.247 128.395  1.00 18.36           C  
ATOM   5125  CG  TYR A 337     117.891 156.874 128.016  1.00 22.83           C  
ATOM   5126  CD1 TYR A 337     117.749 155.888 128.975  1.00 19.30           C  
ATOM   5127  CD2 TYR A 337     117.626 156.548 126.698  1.00 20.58           C  
ATOM   5128  CE1 TYR A 337     117.339 154.635 128.642  1.00 16.46           C  
ATOM   5129  CE2 TYR A 337     117.214 155.292 126.355  1.00 21.96           C  
ATOM   5130  CZ  TYR A 337     117.068 154.337 127.333  1.00 24.67           C  
ATOM   5131  OH  TYR A 337     116.651 153.073 127.005  1.00 31.76           O  
ATOM   5141  N   GLU A 338     119.936 160.675 128.372  1.00 14.08           N  
ATOM   5142  CA  GLU A 338     120.321 161.865 127.625  1.00 20.96           C  
ATOM   5143  C   GLU A 338     121.638 162.462 128.088  1.00 25.85           C  
ATOM   5144  O   GLU A 338     122.580 162.554 127.298  1.00 28.32           O  
ATOM   5145  CB  GLU A 338     119.222 162.923 127.731  1.00 28.02           C  
ATOM   5146  CG  GLU A 338     117.982 162.584 126.936  1.00 24.13           C  
ATOM   5147  CD  GLU A 338     118.139 162.867 125.466  1.00 30.82           C  
ATOM   5148  OE1 GLU A 338     118.872 163.813 125.120  1.00 33.30           O  
ATOM   5149  OE2 GLU A 338     117.529 162.143 124.654  1.00 32.38           O  
ATOM   5156  N   THR A 339     121.723 162.876 129.348  1.00 30.36           N  
ATOM   5157  CA  THR A 339     122.910 163.532 129.866  1.00 19.98           C  
ATOM   5158  C   THR A 339     123.148 163.069 131.293  1.00 22.22           C  
ATOM   5159  O   THR A 339     122.246 162.557 131.959  1.00 31.36           O  
ATOM   5160  CB  THR A 339     122.774 165.058 129.830  1.00 29.87           C  
ATOM   5161  OG1 THR A 339     122.096 165.507 131.009  1.00 30.67           O  
ATOM   5162  CG2 THR A 339     121.995 165.506 128.607  1.00 29.17           C  
ATOM   5170  N   ILE A 340     124.382 163.250 131.748  1.00 21.42           N  
ATOM   5171  CA  ILE A 340     124.749 163.077 133.148  1.00 15.18           C  
ATOM   5172  C   ILE A 340     125.506 164.323 133.571  1.00 22.49           C  
ATOM   5173  O   ILE A 340     126.358 164.817 132.827  1.00 29.59           O  
ATOM   5174  CB  ILE A 340     125.605 161.818 133.384  1.00 19.70           C  
ATOM   5175  CG1 ILE A 340     126.165 161.824 134.809  1.00 29.72           C  
ATOM   5176  CG2 ILE A 340     126.738 161.739 132.375  1.00 23.69           C  
ATOM   5177  CD1 ILE A 340     126.726 160.503 135.252  1.00 24.01           C  
ATOM   5189  N   SER A 341     125.200 164.834 134.757  1.00 20.63           N  
ATOM   5190  CA  SER A 341     125.833 166.041 135.264  1.00 21.27           C  
ATOM   5191  C   SER A 341     126.174 165.833 136.727  1.00 25.26           C  
ATOM   5192  O   SER A 341     125.293 165.522 137.530  1.00 27.77           O  
ATOM   5193  CB  SER A 341     124.917 167.254 135.091  1.00 23.82           C  
ATOM   5194  OG  SER A 341     125.458 168.394 135.729  1.00 37.07           O  
ATOM   5200  N   VAL A 342     127.445 165.999 137.071  1.00 24.25           N  
ATOM   5201  CA  VAL A 342     127.915 165.907 138.446  1.00 19.94           C  
ATOM   5202  C   VAL A 342     128.350 167.297 138.879  1.00 18.19           C  
ATOM   5203  O   VAL A 342     129.197 167.918 138.230  1.00 28.65           O  
ATOM   5204  CB  VAL A 342     129.065 164.899 138.590  1.00 13.55           C  
ATOM   5205  CG1 VAL A 342     129.524 164.818 140.030  1.00 15.82           C  
ATOM   5206  CG2 VAL A 342     128.630 163.541 138.097  1.00 20.64           C  
ATOM   5216  N   THR A 343     127.766 167.789 139.963  1.00 22.00           N  
ATOM   5217  CA  THR A 343     128.148 169.057 140.562  1.00 19.81           C  
ATOM   5218  C   THR A 343     128.879 168.779 141.865  1.00 22.82           C  
ATOM   5219  O   THR A 343     128.434 167.950 142.662  1.00 26.83           O  
ATOM   5220  CB  THR A 343     126.931 169.939 140.828  1.00 21.97           C  
ATOM   5221  OG1 THR A 343     126.191 170.108 139.617  1.00 34.39           O  
ATOM   5222  CG2 THR A 343     127.367 171.296 141.342  1.00 22.01           C  
ATOM   5230  N   HIS A 344     129.995 169.465 142.076  1.00 26.04           N  
ATOM   5231  CA  HIS A 344     130.788 169.303 143.288  1.00 20.60           C  
ATOM   5232  C   HIS A 344     131.025 170.674 143.898  1.00 23.37           C  
ATOM   5233  O   HIS A 344     131.730 171.504 143.317  1.00 31.83           O  
ATOM   5234  CB  HIS A 344     132.106 168.594 142.991  1.00 26.37           C  
ATOM   5235  CG  HIS A 344     132.867 168.206 144.217  1.00 23.63           C  
ATOM   5236  ND1 HIS A 344     134.243 168.199 144.267  1.00 24.38           N  
ATOM   5237  CD2 HIS A 344     132.445 167.831 145.445  1.00 25.49           C  
ATOM   5238  CE1 HIS A 344     134.635 167.824 145.471  1.00 29.04           C  
ATOM   5239  NE2 HIS A 344     133.563 167.596 146.204  1.00 28.27           N  
ATOM   5247  N   VAL A 345     130.421 170.914 145.053  1.00 26.38           N  
ATOM   5248  CA  VAL A 345     130.625 172.126 145.833  1.00 27.20           C  
ATOM   5249  C   VAL A 345     131.456 171.726 147.041  1.00 30.13           C  
ATOM   5250  O   VAL A 345     131.014 170.920 147.865  1.00 38.30           O  
ATOM   5251  CB  VAL A 345     129.296 172.767 146.253  1.00 27.59           C  
ATOM   5252  CG1 VAL A 345     129.542 173.997 147.088  1.00 29.74           C  
ATOM   5253  CG2 VAL A 345     128.465 173.117 145.041  1.00 29.84           C  
ATOM   5263  N   ALA A 346     132.663 172.270 147.147  1.00 33.24           N  
ATOM   5264  CA  ALA A 346     133.579 171.848 148.192  1.00 33.45           C  
ATOM   5265  C   ALA A 346     134.584 172.952 148.468  1.00 36.27           C  
ATOM   5266  O   ALA A 346     134.922 173.736 147.581  1.00 42.50           O  
ATOM   5267  CB  ALA A 346     134.315 170.566 147.800  1.00 28.88           C  
ATOM   5273  N   LYS A 347     135.060 173.000 149.705  1.00 38.60           N  
ATOM   5274  CA  LYS A 347     136.119 173.914 150.099  1.00 44.22           C  
ATOM   5275  C   LYS A 347     137.358 173.114 150.468  1.00 42.64           C  
ATOM   5276  O   LYS A 347     137.269 172.103 151.170  1.00 41.44           O  
ATOM   5277  CB  LYS A 347     135.683 174.801 151.270  1.00 41.98           C  
ATOM   5278  CG  LYS A 347     135.530 174.091 152.601  1.00 41.97           C  
ATOM   5279  CD  LYS A 347     135.455 175.098 153.734  1.00 43.61           C  
ATOM   5280  CE  LYS A 347     135.053 174.449 155.042  1.00 44.83           C  
ATOM   5281  NZ  LYS A 347     135.323 172.989 155.046  1.00 45.71           N  
ATOM   5295  N   PHE A 348     138.508 173.564 149.982  1.00 41.61           N  
ATOM   5296  CA  PHE A 348     139.762 172.860 150.207  1.00 41.29           C  
ATOM   5297  C   PHE A 348     140.706 173.689 151.067  1.00 45.90           C  
ATOM   5298  O   PHE A 348     141.551 173.150 151.783  1.00 44.04           O  
ATOM   5299  CB  PHE A 348     140.424 172.526 148.874  1.00 40.73           C  
ATOM   5300  CG  PHE A 348     139.492 171.912 147.877  1.00 41.39           C  
ATOM   5301  CD1 PHE A 348     139.192 170.565 147.927  1.00 33.79           C  
ATOM   5302  CD2 PHE A 348     138.914 172.685 146.891  1.00 38.02           C  
ATOM   5303  CE1 PHE A 348     138.338 170.004 147.013  1.00 36.81           C  
ATOM   5304  CE2 PHE A 348     138.060 172.127 145.975  1.00 37.18           C  
ATOM   5305  CZ  PHE A 348     137.769 170.785 146.036  1.00 39.97           C  
ATOM   5306  OXT PHE A 348     140.644 174.918 151.069  1.00 44.48           O  
TER    5316      PHE A 348                                                      
ATOM   5317  N   MET B   1     129.231 100.522 152.301  1.00 33.96           N  
ATOM   5318  CA  MET B   1     130.640 100.719 151.868  1.00 28.07           C  
ATOM   5319  C   MET B   1     131.238 101.954 152.510  1.00 34.96           C  
ATOM   5320  O   MET B   1     130.641 103.025 152.487  1.00 38.86           O  
ATOM   5321  CB  MET B   1     130.733 100.850 150.349  1.00 31.59           C  
ATOM   5322  CG  MET B   1     130.587  99.550 149.602  1.00 38.47           C  
ATOM   5323  SD  MET B   1     132.029  98.489 149.750  1.00 49.90           S  
ATOM   5324  CE  MET B   1     131.249  96.888 149.583  1.00 35.89           C  
ATOM   5336  N   ARG B   2     132.426 101.796 153.075  1.00 37.15           N  
ATOM   5337  CA  ARG B   2     133.208 102.902 153.593  1.00 29.21           C  
ATOM   5338  C   ARG B   2     134.474 103.038 152.763  1.00 27.10           C  
ATOM   5339  O   ARG B   2     134.903 102.098 152.095  1.00 31.52           O  
ATOM   5340  CB  ARG B   2     133.557 102.693 155.070  1.00 30.11           C  
ATOM   5341  CG  ARG B   2     132.366 102.821 155.992  1.00 28.94           C  
ATOM   5342  CD  ARG B   2     132.778 102.771 157.442  1.00 34.37           C  
ATOM   5343  NE  ARG B   2     133.424 101.508 157.775  1.00 41.67           N  
ATOM   5344  CZ  ARG B   2     134.123 101.291 158.880  1.00 42.48           C  
ATOM   5345  NH1 ARG B   2     134.289 102.236 159.790  1.00 37.14           N  
ATOM   5346  NH2 ARG B   2     134.669 100.095 159.076  1.00 36.29           N  
ATOM   5360  N   GLY B   3     135.064 104.228 152.799  1.00 25.08           N  
ATOM   5361  CA  GLY B   3     136.291 104.447 152.060  1.00 17.70           C  
ATOM   5362  C   GLY B   3     137.390 103.481 152.445  1.00 20.87           C  
ATOM   5363  O   GLY B   3     138.208 103.100 151.607  1.00 29.85           O  
ATOM   5367  N   VAL B   4     137.426 103.069 153.714  1.00 27.56           N  
ATOM   5368  CA  VAL B   4     138.450 102.139 154.171  1.00 25.34           C  
ATOM   5369  C   VAL B   4     138.239 100.742 153.610  1.00 27.17           C  
ATOM   5370  O   VAL B   4     139.157  99.917 153.654  1.00 30.51           O  
ATOM   5371  CB  VAL B   4     138.485 102.104 155.710  1.00 23.84           C  
ATOM   5372  CG1 VAL B   4     138.835 103.467 156.254  1.00 28.86           C  
ATOM   5373  CG2 VAL B   4     137.157 101.627 156.272  1.00 23.90           C  
ATOM   5383  N   ASP B   5     137.053 100.450 153.087  1.00 31.94           N  
ATOM   5384  CA  ASP B   5     136.764  99.155 152.487  1.00 32.03           C  
ATOM   5385  C   ASP B   5     137.261  99.042 151.055  1.00 26.90           C  
ATOM   5386  O   ASP B   5     137.135  97.970 150.458  1.00 32.38           O  
ATOM   5387  CB  ASP B   5     135.258  98.892 152.514  1.00 34.88           C  
ATOM   5388  CG  ASP B   5     134.717  98.743 153.918  1.00 37.89           C  
ATOM   5389  OD1 ASP B   5     135.516  98.508 154.844  1.00 38.92           O  
ATOM   5390  OD2 ASP B   5     133.489  98.862 154.098  1.00 37.06           O  
ATOM   5395  N   THR B   6     137.818 100.107 150.494  1.00 26.21           N  
ATOM   5396  CA  THR B   6     138.224 100.143 149.100  1.00 25.06           C  
ATOM   5397  C   THR B   6     139.740 100.123 148.985  1.00 26.24           C  
ATOM   5398  O   THR B   6     140.453 100.642 149.846  1.00 32.86           O  
ATOM   5399  CB  THR B   6     137.682 101.393 148.407  1.00 23.78           C  
ATOM   5400  OG1 THR B   6     138.505 102.513 148.738  1.00 21.32           O  
ATOM   5401  CG2 THR B   6     136.269 101.676 148.855  1.00 30.17           C  
ATOM   5409  N   PHE B   7     140.225  99.518 147.908  1.00 21.80           N  
ATOM   5410  CA  PHE B   7     141.635  99.545 147.567  1.00 17.58           C  
ATOM   5411  C   PHE B   7     141.793 100.073 146.152  1.00 20.32           C  
ATOM   5412  O   PHE B   7     140.927  99.883 145.298  1.00 25.73           O  
ATOM   5413  CB  PHE B   7     142.285  98.155 147.701  1.00 18.53           C  
ATOM   5414  CG  PHE B   7     141.900  97.181 146.624  1.00 22.02           C  
ATOM   5415  CD1 PHE B   7     142.453  97.257 145.359  1.00 21.88           C  
ATOM   5416  CD2 PHE B   7     141.001  96.165 146.888  1.00 23.51           C  
ATOM   5417  CE1 PHE B   7     142.100  96.362 144.379  1.00 24.77           C  
ATOM   5418  CE2 PHE B   7     140.654  95.262 145.913  1.00 21.45           C  
ATOM   5419  CZ  PHE B   7     141.203  95.362 144.657  1.00 23.18           C  
ATOM   5429  N   LEU B   8     142.907 100.754 145.921  1.00 23.26           N  
ATOM   5430  CA  LEU B   8     143.290 101.223 144.602  1.00 16.13           C  
ATOM   5431  C   LEU B   8     144.541 100.480 144.169  1.00 17.68           C  
ATOM   5432  O   LEU B   8     145.410 100.184 144.991  1.00 25.90           O  
ATOM   5433  CB  LEU B   8     143.548 102.727 144.609  1.00 18.51           C  
ATOM   5434  CG  LEU B   8     143.918 103.372 143.280  1.00 17.70           C  
ATOM   5435  CD1 LEU B   8     142.750 103.342 142.323  1.00 18.15           C  
ATOM   5436  CD2 LEU B   8     144.378 104.783 143.512  1.00 18.45           C  
ATOM   5448  N   ALA B   9     144.629 100.172 142.882  1.00 18.52           N  
ATOM   5449  CA  ALA B   9     145.791  99.479 142.353  1.00 15.64           C  
ATOM   5450  C   ALA B   9     146.012  99.907 140.916  1.00 23.40           C  
ATOM   5451  O   ALA B   9     145.072  99.921 140.120  1.00 27.34           O  
ATOM   5452  CB  ALA B   9     145.617  97.961 142.435  1.00 21.21           C  
ATOM   5458  N   PHE B  10     147.246 100.277 140.598  1.00 25.14           N  
ATOM   5459  CA  PHE B  10     147.656 100.559 139.232  1.00 19.38           C  
ATOM   5460  C   PHE B  10     148.528  99.412 138.750  1.00 19.34           C  
ATOM   5461  O   PHE B  10     149.358  98.897 139.499  1.00 26.98           O  
ATOM   5462  CB  PHE B  10     148.428 101.878 139.143  1.00 18.22           C  
ATOM   5463  CG  PHE B  10     147.577 103.106 139.323  1.00 18.93           C  
ATOM   5464  CD1 PHE B  10     146.248 103.016 139.682  1.00 21.10           C  
ATOM   5465  CD2 PHE B  10     148.121 104.361 139.144  1.00 25.08           C  
ATOM   5466  CE1 PHE B  10     145.483 104.148 139.848  1.00 22.69           C  
ATOM   5467  CE2 PHE B  10     147.355 105.495 139.308  1.00 22.51           C  
ATOM   5468  CZ  PHE B  10     146.039 105.386 139.661  1.00 15.98           C  
ATOM   5478  N   LYS B  11     148.326  99.003 137.504  1.00 21.00           N  
ATOM   5479  CA  LYS B  11     149.077  97.891 136.932  1.00 20.42           C  
ATOM   5480  C   LYS B  11     149.449  98.263 135.506  1.00 20.70           C  
ATOM   5481  O   LYS B  11     148.571  98.427 134.657  1.00 23.94           O  
ATOM   5482  CB  LYS B  11     148.266  96.600 136.968  1.00 27.07           C  
ATOM   5483  CG  LYS B  11     149.046  95.364 136.575  1.00 25.70           C  
ATOM   5484  CD  LYS B  11     150.120  95.042 137.586  1.00 27.18           C  
ATOM   5485  CE  LYS B  11     150.750  93.694 137.309  1.00 28.88           C  
ATOM   5486  NZ  LYS B  11     151.879  93.407 138.234  1.00 27.73           N  
ATOM   5500  N   GLU B  12     150.745  98.393 135.246  1.00 27.48           N  
ATOM   5501  CA  GLU B  12     151.212  98.750 133.916  1.00 24.16           C  
ATOM   5502  C   GLU B  12     150.918  97.612 132.951  1.00 28.36           C  
ATOM   5503  O   GLU B  12     151.422  96.499 133.121  1.00 30.83           O  
ATOM   5504  CB  GLU B  12     152.704  99.055 133.941  1.00 23.70           C  
ATOM   5505  CG  GLU B  12     153.058 100.362 134.624  1.00 31.86           C  
ATOM   5506  CD  GLU B  12     152.867 100.309 136.126  1.00 36.49           C  
ATOM   5507  OE1 GLU B  12     153.608  99.554 136.792  1.00 36.46           O  
ATOM   5508  OE2 GLU B  12     151.979 101.021 136.641  1.00 33.67           O  
ATOM   5515  N   GLN B  13     150.108  97.888 131.939  1.00 27.35           N  
ATOM   5516  CA  GLN B  13     149.760  96.898 130.936  1.00 28.32           C  
ATOM   5517  C   GLN B  13     150.643  97.056 129.706  1.00 30.47           C  
ATOM   5518  O   GLN B  13     151.205  98.122 129.445  1.00 32.29           O  
ATOM   5519  CB  GLN B  13     148.284  97.011 130.556  1.00 26.58           C  
ATOM   5520  CG  GLN B  13     147.892  98.306 129.906  1.00 21.97           C  
ATOM   5521  CD  GLN B  13     146.397  98.466 129.833  1.00 25.12           C  
ATOM   5522  OE1 GLN B  13     145.677  98.032 130.722  1.00 20.71           O  
ATOM   5523  NE2 GLN B  13     145.921  99.078 128.765  1.00 28.40           N  
ATOM   5532  N   ALA B  14     150.771  95.963 128.953  1.00 40.39           N  
ATOM   5533  CA  ALA B  14     151.673  95.946 127.808  1.00 41.27           C  
ATOM   5534  C   ALA B  14     151.161  96.849 126.692  1.00 39.51           C  
ATOM   5535  O   ALA B  14     151.847  97.785 126.266  1.00 39.57           O  
ATOM   5536  CB  ALA B  14     151.851  94.513 127.308  1.00 34.63           C  
ATOM   5542  N   ASP B  15     149.958  96.578 126.199  1.00 38.93           N  
ATOM   5543  CA  ASP B  15     149.327  97.374 125.161  1.00 37.84           C  
ATOM   5544  C   ASP B  15     148.183  98.180 125.755  1.00 36.16           C  
ATOM   5545  O   ASP B  15     147.667  97.868 126.829  1.00 40.16           O  
ATOM   5546  CB  ASP B  15     148.807  96.482 124.029  1.00 41.48           C  
ATOM   5547  CG  ASP B  15     148.905  97.145 122.671  1.00 45.28           C  
ATOM   5548  OD1 ASP B  15     150.006  97.133 122.081  1.00 44.30           O  
ATOM   5549  OD2 ASP B  15     147.884  97.679 122.193  1.00 44.90           O  
ATOM   5554  N   LEU B  16     147.779  99.225 125.035  1.00 28.88           N  
ATOM   5555  CA  LEU B  16     146.684 100.060 125.508  1.00 28.90           C  
ATOM   5556  C   LEU B  16     145.356  99.319 125.538  1.00 32.09           C  
ATOM   5557  O   LEU B  16     144.475  99.690 126.320  1.00 33.19           O  
ATOM   5558  CB  LEU B  16     146.554 101.303 124.631  1.00 28.95           C  
ATOM   5559  CG  LEU B  16     145.539 102.354 125.083  1.00 27.78           C  
ATOM   5560  CD1 LEU B  16     146.111 103.253 126.160  1.00 25.28           C  
ATOM   5561  CD2 LEU B  16     145.087 103.168 123.896  1.00 29.98           C  
ATOM   5573  N   LYS B  17     145.193  98.281 124.724  1.00 35.16           N  
ATOM   5574  CA  LYS B  17     143.904  97.628 124.557  1.00 35.95           C  
ATOM   5575  C   LYS B  17     143.804  96.291 125.279  1.00 33.47           C  
ATOM   5576  O   LYS B  17     142.824  95.570 125.075  1.00 35.18           O  
ATOM   5577  CB  LYS B  17     143.615  97.421 123.065  1.00 33.13           C  
ATOM   5578  CG  LYS B  17     143.286  98.695 122.282  1.00 35.15           C  
ATOM   5579  CD  LYS B  17     142.364  99.649 123.033  1.00 34.50           C  
ATOM   5580  CE  LYS B  17     141.867 100.774 122.134  1.00 33.97           C  
ATOM   5581  NZ  LYS B  17     140.404 100.695 121.876  1.00 30.64           N  
ATOM   5595  N   THR B  18     144.770  95.946 126.119  1.00 30.76           N  
ATOM   5596  CA  THR B  18     144.752  94.670 126.834  1.00 37.38           C  
ATOM   5597  C   THR B  18     144.787  94.916 128.337  1.00 34.30           C  
ATOM   5598  O   THR B  18     145.860  95.226 128.887  1.00 35.36           O  
ATOM   5599  CB  THR B  18     145.923  93.785 126.402  1.00 39.66           C  
ATOM   5600  OG1 THR B  18     145.847  92.525 127.077  1.00 33.66           O  
ATOM   5601  CG2 THR B  18     147.266  94.442 126.698  1.00 35.90           C  
ATOM   5609  N   PRO B  19     143.666  94.791 129.047  1.00 27.61           N  
ATOM   5610  CA  PRO B  19     143.676  95.064 130.486  1.00 24.00           C  
ATOM   5611  C   PRO B  19     144.568  94.097 131.242  1.00 27.39           C  
ATOM   5612  O   PRO B  19     144.772  92.950 130.838  1.00 34.29           O  
ATOM   5613  CB  PRO B  19     142.209  94.887 130.895  1.00 22.97           C  
ATOM   5614  CG  PRO B  19     141.437  94.920 129.641  1.00 27.11           C  
ATOM   5615  CD  PRO B  19     142.330  94.392 128.582  1.00 29.22           C  
ATOM   5623  N   ALA B  20     145.102  94.577 132.358  1.00 23.20           N  
ATOM   5624  CA  ALA B  20     145.819  93.703 133.267  1.00 25.88           C  
ATOM   5625  C   ALA B  20     144.832  92.823 134.018  1.00 28.09           C  
ATOM   5626  O   ALA B  20     143.704  93.225 134.309  1.00 31.78           O  
ATOM   5627  CB  ALA B  20     146.653  94.518 134.249  1.00 24.37           C  
ATOM   5633  N   THR B  21     145.258  91.604 134.322  1.00 30.20           N  
ATOM   5634  CA  THR B  21     144.388  90.668 135.012  1.00 29.76           C  
ATOM   5635  C   THR B  21     144.405  90.931 136.510  1.00 29.74           C  
ATOM   5636  O   THR B  21     145.408  91.366 137.078  1.00 28.00           O  
ATOM   5637  CB  THR B  21     144.810  89.225 134.734  1.00 26.44           C  
ATOM   5638  OG1 THR B  21     146.172  89.037 135.130  1.00 31.19           O  
ATOM   5639  CG2 THR B  21     144.662  88.904 133.260  1.00 24.23           C  
ATOM   5647  N   LEU B  22     143.265  90.669 137.147  1.00 32.08           N  
ATOM   5648  CA  LEU B  22     143.166  90.799 138.593  1.00 29.44           C  
ATOM   5649  C   LEU B  22     144.092  89.833 139.314  1.00 28.88           C  
ATOM   5650  O   LEU B  22     144.431  90.068 140.477  1.00 30.03           O  
ATOM   5651  CB  LEU B  22     141.719  90.560 139.025  1.00 29.27           C  
ATOM   5652  CG  LEU B  22     141.157  91.239 140.273  1.00 31.07           C  
ATOM   5653  CD1 LEU B  22     141.630  92.668 140.416  1.00 29.11           C  
ATOM   5654  CD2 LEU B  22     139.646  91.185 140.221  1.00 28.07           C  
ATOM   5666  N   ALA B  23     144.511  88.757 138.649  1.00 35.04           N  
ATOM   5667  CA  ALA B  23     145.397  87.777 139.257  1.00 34.97           C  
ATOM   5668  C   ALA B  23     146.852  88.219 139.263  1.00 31.93           C  
ATOM   5669  O   ALA B  23     147.661  87.619 139.975  1.00 33.73           O  
ATOM   5670  CB  ALA B  23     145.280  86.443 138.521  1.00 34.06           C  
ATOM   5676  N   SER B  24     147.202  89.248 138.491  1.00 31.37           N  
ATOM   5677  CA  SER B  24     148.587  89.690 138.401  1.00 26.93           C  
ATOM   5678  C   SER B  24     148.960  90.702 139.473  1.00 28.23           C  
ATOM   5679  O   SER B  24     150.151  90.949 139.679  1.00 30.92           O  
ATOM   5680  CB  SER B  24     148.852  90.296 137.023  1.00 29.36           C  
ATOM   5681  OG  SER B  24     148.118  91.493 136.848  1.00 35.87           O  
ATOM   5687  N   LEU B  25     147.983  91.289 140.157  1.00 30.60           N  
ATOM   5688  CA  LEU B  25     148.284  92.272 141.188  1.00 28.07           C  
ATOM   5689  C   LEU B  25     149.182  91.667 142.258  1.00 31.76           C  
ATOM   5690  O   LEU B  25     148.995  90.522 142.676  1.00 34.81           O  
ATOM   5691  CB  LEU B  25     146.995  92.789 141.821  1.00 26.77           C  
ATOM   5692  CG  LEU B  25     146.046  93.565 140.908  1.00 27.45           C  
ATOM   5693  CD1 LEU B  25     144.811  93.989 141.674  1.00 28.81           C  
ATOM   5694  CD2 LEU B  25     146.739  94.770 140.307  1.00 26.16           C  
ATOM   5706  N   ALA B  26     150.161  92.446 142.704  1.00 36.84           N  
ATOM   5707  CA  ALA B  26     151.122  91.991 143.698  1.00 31.61           C  
ATOM   5708  C   ALA B  26     151.528  93.185 144.553  1.00 35.86           C  
ATOM   5709  O   ALA B  26     150.876  94.232 144.535  1.00 38.71           O  
ATOM   5710  CB  ALA B  26     152.326  91.331 143.017  1.00 35.74           C  
ATOM   5716  N   ALA B  27     152.610  93.023 145.308  1.00 39.02           N  
ATOM   5717  CA  ALA B  27     153.106  94.107 146.144  1.00 33.54           C  
ATOM   5718  C   ALA B  27     153.617  95.250 145.279  1.00 37.49           C  
ATOM   5719  O   ALA B  27     154.251  95.035 144.243  1.00 35.63           O  
ATOM   5720  CB  ALA B  27     154.220  93.609 147.060  1.00 31.21           C  
ATOM   5726  N   GLY B  28     153.341  96.476 145.716  1.00 36.74           N  
ATOM   5727  CA  GLY B  28     153.698  97.656 144.973  1.00 31.67           C  
ATOM   5728  C   GLY B  28     152.635  98.135 144.011  1.00 37.80           C  
ATOM   5729  O   GLY B  28     152.691  99.287 143.571  1.00 40.74           O  
ATOM   5733  N   ASP B  29     151.667  97.284 143.673  1.00 32.40           N  
ATOM   5734  CA  ASP B  29     150.577  97.706 142.807  1.00 23.44           C  
ATOM   5735  C   ASP B  29     149.502  98.455 143.575  1.00 25.94           C  
ATOM   5736  O   ASP B  29     148.818  99.304 143.000  1.00 36.51           O  
ATOM   5737  CB  ASP B  29     149.971  96.496 142.101  1.00 24.72           C  
ATOM   5738  CG  ASP B  29     150.901  95.907 141.067  1.00 35.17           C  
ATOM   5739  OD1 ASP B  29     151.418  96.675 140.230  1.00 36.26           O  
ATOM   5740  OD2 ASP B  29     151.117  94.679 141.087  1.00 33.51           O  
ATOM   5745  N   PHE B  30     149.353  98.173 144.864  1.00 24.81           N  
ATOM   5746  CA  PHE B  30     148.323  98.795 145.679  1.00 24.82           C  
ATOM   5747  C   PHE B  30     148.852 100.088 146.277  1.00 23.04           C  
ATOM   5748  O   PHE B  30     149.935 100.109 146.869  1.00 35.59           O  
ATOM   5749  CB  PHE B  30     147.868  97.842 146.783  1.00 30.25           C  
ATOM   5750  CG  PHE B  30     147.305  96.557 146.265  1.00 27.25           C  
ATOM   5751  CD1 PHE B  30     145.978  96.468 145.899  1.00 26.22           C  
ATOM   5752  CD2 PHE B  30     148.105  95.442 146.131  1.00 27.57           C  
ATOM   5753  CE1 PHE B  30     145.464  95.293 145.413  1.00 29.85           C  
ATOM   5754  CE2 PHE B  30     147.594  94.267 145.648  1.00 25.78           C  
ATOM   5755  CZ  PHE B  30     146.272  94.191 145.290  1.00 28.28           C  
ATOM   5765  N   LEU B  31     148.082 101.158 146.126  1.00 21.11           N  
ATOM   5766  CA  LEU B  31     148.477 102.489 146.553  1.00 22.98           C  
ATOM   5767  C   LEU B  31     147.447 103.047 147.521  1.00 23.13           C  
ATOM   5768  O   LEU B  31     146.246 102.823 147.357  1.00 26.71           O  
ATOM   5769  CB  LEU B  31     148.609 103.427 145.352  1.00 26.92           C  
ATOM   5770  CG  LEU B  31     149.847 103.287 144.467  1.00 30.70           C  
ATOM   5771  CD1 LEU B  31     149.783 104.294 143.346  1.00 30.82           C  
ATOM   5772  CD2 LEU B  31     151.122 103.470 145.267  1.00 25.65           C  
ATOM   5784  N   ALA B  32     147.921 103.770 148.530  1.00 20.63           N  
ATOM   5785  CA  ALA B  32     147.043 104.496 149.434  1.00 14.66           C  
ATOM   5786  C   ALA B  32     146.767 105.873 148.852  1.00 22.79           C  
ATOM   5787  O   ALA B  32     147.698 106.599 148.491  1.00 30.14           O  
ATOM   5788  CB  ALA B  32     147.666 104.618 150.822  1.00 15.77           C  
ATOM   5794  N   PHE B  33     145.491 106.227 148.761  1.00 12.49           N  
ATOM   5795  CA  PHE B  33     145.064 107.441 148.091  1.00 13.43           C  
ATOM   5796  C   PHE B  33     144.210 108.268 149.038  1.00  7.88           C  
ATOM   5797  O   PHE B  33     143.627 107.754 149.991  1.00 15.42           O  
ATOM   5798  CB  PHE B  33     144.283 107.119 146.807  1.00 18.56           C  
ATOM   5799  CG  PHE B  33     143.063 106.274 147.035  1.00 17.97           C  
ATOM   5800  CD1 PHE B  33     143.174 104.915 147.247  1.00 20.59           C  
ATOM   5801  CD2 PHE B  33     141.806 106.839 147.041  1.00 17.05           C  
ATOM   5802  CE1 PHE B  33     142.059 104.145 147.466  1.00 14.96           C  
ATOM   5803  CE2 PHE B  33     140.693 106.071 147.258  1.00 10.00           C  
ATOM   5804  CZ  PHE B  33     140.819 104.725 147.467  1.00 13.03           C  
ATOM   5814  N   ASN B  34     144.160 109.572 148.773  1.00 10.75           N  
ATOM   5815  CA  ASN B  34     143.274 110.442 149.532  1.00  8.75           C  
ATOM   5816  C   ASN B  34     141.848 110.353 149.014  1.00 16.90           C  
ATOM   5817  O   ASN B  34     140.894 110.428 149.793  1.00 22.33           O  
ATOM   5818  CB  ASN B  34     143.752 111.889 149.458  1.00 11.64           C  
ATOM   5819  CG  ASN B  34     145.180 112.058 149.892  1.00 16.14           C  
ATOM   5820  OD1 ASN B  34     145.814 111.126 150.370  1.00 18.36           O  
ATOM   5821  ND2 ASN B  34     145.701 113.260 149.723  1.00 19.89           N  
ATOM   5828  N   SER B  35     141.687 110.194 147.705  1.00 14.71           N  
ATOM   5829  CA  SER B  35     140.378 110.162 147.079  1.00 11.93           C  
ATOM   5830  C   SER B  35     140.546 109.768 145.623  1.00 14.88           C  
ATOM   5831  O   SER B  35     141.585 110.031 145.017  1.00 20.22           O  
ATOM   5832  CB  SER B  35     139.681 111.520 147.188  1.00 20.57           C  
ATOM   5833  OG  SER B  35     140.319 112.478 146.372  1.00 18.00           O  
ATOM   5839  N   GLU B  36     139.518 109.126 145.075  1.00 15.33           N  
ATOM   5840  CA  GLU B  36     139.485 108.766 143.666  1.00 12.84           C  
ATOM   5841  C   GLU B  36     138.107 109.085 143.118  1.00 12.73           C  
ATOM   5842  O   GLU B  36     137.102 108.883 143.802  1.00 17.70           O  
ATOM   5843  CB  GLU B  36     139.829 107.283 143.447  1.00 13.37           C  
ATOM   5844  CG  GLU B  36     138.939 106.273 144.166  1.00 21.44           C  
ATOM   5845  CD  GLU B  36     137.547 106.132 143.563  1.00 32.02           C  
ATOM   5846  OE1 GLU B  36     137.385 106.364 142.350  1.00 31.62           O  
ATOM   5847  OE2 GLU B  36     136.608 105.782 144.308  1.00 28.95           O  
ATOM   5854  N   SER B  37     138.066 109.602 141.893  1.00 15.06           N  
ATOM   5855  CA  SER B  37     136.813 109.877 141.207  1.00  8.37           C  
ATOM   5856  C   SER B  37     136.808 109.321 139.792  1.00 12.17           C  
ATOM   5857  O   SER B  37     136.343 110.002 138.873  1.00 21.82           O  
ATOM   5858  CB  SER B  37     136.536 111.380 141.177  1.00 17.12           C  
ATOM   5859  OG  SER B  37     137.477 112.058 140.371  1.00 22.07           O  
ATOM   5865  N   LEU B  38     137.317 108.111 139.593  1.00 17.00           N  
ATOM   5866  CA  LEU B  38     137.306 107.491 138.278  1.00 15.71           C  
ATOM   5867  C   LEU B  38     135.926 106.936 137.968  1.00 17.56           C  
ATOM   5868  O   LEU B  38     135.328 106.236 138.787  1.00 24.60           O  
ATOM   5869  CB  LEU B  38     138.347 106.376 138.215  1.00 14.37           C  
ATOM   5870  CG  LEU B  38     139.760 106.734 138.663  1.00 17.94           C  
ATOM   5871  CD1 LEU B  38     140.556 105.478 138.924  1.00 16.93           C  
ATOM   5872  CD2 LEU B  38     140.439 107.589 137.622  1.00 19.61           C  
ATOM   5884  N   SER B  39     135.422 107.247 136.779  1.00 21.77           N  
ATOM   5885  CA  SER B  39     134.109 106.778 136.372  1.00 25.73           C  
ATOM   5886  C   SER B  39     134.050 106.698 134.857  1.00 23.38           C  
ATOM   5887  O   SER B  39     134.825 107.342 134.150  1.00 28.22           O  
ATOM   5888  CB  SER B  39     132.997 107.693 136.893  1.00 28.89           C  
ATOM   5889  OG  SER B  39     133.240 109.043 136.546  1.00 22.00           O  
ATOM   5895  N   GLY B  40     133.115 105.895 134.368  1.00 24.07           N  
ATOM   5896  CA  GLY B  40     132.844 105.799 132.955  1.00 22.55           C  
ATOM   5897  C   GLY B  40     131.575 106.536 132.580  1.00 27.52           C  
ATOM   5898  O   GLY B  40     130.706 106.780 133.409  1.00 36.65           O  
ATOM   5902  N   ARG B  41     131.480 106.894 131.305  1.00 23.56           N  
ATOM   5903  CA  ARG B  41     130.323 107.603 130.780  1.00 18.69           C  
ATOM   5904  C   ARG B  41     130.078 107.112 129.366  1.00 22.85           C  
ATOM   5905  O   ARG B  41     131.009 107.080 128.559  1.00 31.37           O  
ATOM   5906  CB  ARG B  41     130.553 109.116 130.774  1.00 24.64           C  
ATOM   5907  CG  ARG B  41     130.584 109.754 132.154  1.00 30.49           C  
ATOM   5908  CD  ARG B  41     131.475 110.994 132.214  1.00 32.31           C  
ATOM   5909  NE  ARG B  41     132.787 110.797 131.602  1.00 39.85           N  
ATOM   5910  CZ  ARG B  41     133.890 110.459 132.259  1.00 35.84           C  
ATOM   5911  NH1 ARG B  41     133.882 110.237 133.562  1.00 28.30           N  
ATOM   5912  NH2 ARG B  41     135.032 110.344 131.590  1.00 31.63           N  
ATOM   5926  N   GLN B  42     128.844 106.727 129.069  1.00 23.84           N  
ATOM   5927  CA  GLN B  42     128.467 106.326 127.725  1.00 13.80           C  
ATOM   5928  C   GLN B  42     127.492 107.331 127.135  1.00 20.04           C  
ATOM   5929  O   GLN B  42     126.671 107.918 127.843  1.00 22.63           O  
ATOM   5930  CB  GLN B  42     127.834 104.939 127.705  1.00 11.94           C  
ATOM   5931  CG  GLN B  42     127.466 104.482 126.313  1.00 17.82           C  
ATOM   5932  CD  GLN B  42     127.649 103.002 126.116  1.00 20.60           C  
ATOM   5933  OE1 GLN B  42     127.292 102.206 126.977  1.00 27.40           O  
ATOM   5934  NE2 GLN B  42     128.201 102.622 124.977  1.00 15.83           N  
ATOM   5943  N   GLN B  43     127.596 107.523 125.828  1.00 29.04           N  
ATOM   5944  CA  GLN B  43     126.702 108.413 125.112  1.00 17.18           C  
ATOM   5945  C   GLN B  43     125.416 107.683 124.750  1.00 19.25           C  
ATOM   5946  O   GLN B  43     125.418 106.482 124.472  1.00 24.59           O  
ATOM   5947  CB  GLN B  43     127.372 108.927 123.843  1.00 16.74           C  
ATOM   5948  CG  GLN B  43     127.148 110.382 123.569  1.00 19.24           C  
ATOM   5949  CD  GLN B  43     128.293 111.222 124.054  1.00 25.76           C  
ATOM   5950  OE1 GLN B  43     129.387 111.170 123.500  1.00 27.60           O  
ATOM   5951  NE2 GLN B  43     128.059 111.992 125.108  1.00 31.67           N  
ATOM   5960  N   VAL B  44     124.312 108.418 124.759  1.00 21.72           N  
ATOM   5961  CA  VAL B  44     123.018 107.899 124.336  1.00 22.79           C  
ATOM   5962  C   VAL B  44     122.631 108.627 123.060  1.00 20.30           C  
ATOM   5963  O   VAL B  44     122.538 109.860 123.044  1.00 22.07           O  
ATOM   5964  CB  VAL B  44     121.947 108.070 125.423  1.00 21.64           C  
ATOM   5965  CG1 VAL B  44     120.596 107.639 124.901  1.00 23.98           C  
ATOM   5966  CG2 VAL B  44     122.312 107.269 126.652  1.00 20.84           C  
ATOM   5976  N   ILE B  45     122.418 107.868 121.991  1.00 26.22           N  
ATOM   5977  CA  ILE B  45     122.077 108.414 120.684  1.00 25.81           C  
ATOM   5978  C   ILE B  45     120.573 108.306 120.497  1.00 26.49           C  
ATOM   5979  O   ILE B  45     119.995 107.229 120.675  1.00 24.34           O  
ATOM   5980  CB  ILE B  45     122.817 107.673 119.558  1.00 25.24           C  
ATOM   5981  CG1 ILE B  45     124.326 107.716 119.772  1.00 22.25           C  
ATOM   5982  CG2 ILE B  45     122.478 108.271 118.207  1.00 26.43           C  
ATOM   5983  CD1 ILE B  45     125.020 106.528 119.182  1.00 27.23           C  
ATOM   5995  N   GLN B  46     119.940 109.418 120.142  1.00 28.37           N  
ATOM   5996  CA  GLN B  46     118.524 109.453 119.815  1.00 26.88           C  
ATOM   5997  C   GLN B  46     118.360 109.493 118.302  1.00 31.14           C  
ATOM   5998  O   GLN B  46     119.142 110.139 117.601  1.00 32.54           O  
ATOM   5999  CB  GLN B  46     117.850 110.672 120.446  1.00 32.37           C  
ATOM   6000  CG  GLN B  46     116.326 110.655 120.407  1.00 32.41           C  
ATOM   6001  CD  GLN B  46     115.714 109.650 121.360  1.00 40.40           C  
ATOM   6002  OE1 GLN B  46     116.255 109.387 122.433  1.00 39.74           O  
ATOM   6003  NE2 GLN B  46     114.577 109.083 120.973  1.00 37.59           N  
ATOM   6012  N   SER B  47     117.345 108.798 117.802  1.00 30.78           N  
ATOM   6013  CA  SER B  47     117.058 108.830 116.377  1.00 26.68           C  
ATOM   6014  C   SER B  47     116.469 110.181 115.994  1.00 31.55           C  
ATOM   6015  O   SER B  47     115.630 110.736 116.706  1.00 33.17           O  
ATOM   6016  CB  SER B  47     116.090 107.709 116.005  1.00 27.53           C  
ATOM   6017  OG  SER B  47     116.010 107.542 114.605  1.00 27.06           O  
ATOM   6023  N   ARG B  48     116.919 110.715 114.863  1.00 29.07           N  
ATOM   6024  CA  ARG B  48     116.454 112.009 114.384  1.00 23.85           C  
ATOM   6025  C   ARG B  48     115.177 111.915 113.566  1.00 24.24           C  
ATOM   6026  O   ARG B  48     114.652 112.950 113.148  1.00 27.27           O  
ATOM   6027  CB  ARG B  48     117.542 112.682 113.551  1.00 26.65           C  
ATOM   6028  CG  ARG B  48     118.800 112.991 114.329  1.00 30.81           C  
ATOM   6029  CD  ARG B  48     119.797 113.785 113.506  1.00 31.00           C  
ATOM   6030  NE  ARG B  48     119.641 113.558 112.073  1.00 34.07           N  
ATOM   6031  CZ  ARG B  48     120.643 113.467 111.210  1.00 35.98           C  
ATOM   6032  NH1 ARG B  48     121.903 113.596 111.591  1.00 30.72           N  
ATOM   6033  NH2 ARG B  48     120.374 113.243 109.928  1.00 36.57           N  
ATOM   6047  N   ALA B  49     114.669 110.713 113.321  1.00 20.07           N  
ATOM   6048  CA  ALA B  49     113.418 110.570 112.597  1.00 20.74           C  
ATOM   6049  C   ALA B  49     112.294 111.249 113.364  1.00 23.20           C  
ATOM   6050  O   ALA B  49     112.187 111.121 114.584  1.00 31.01           O  
ATOM   6051  CB  ALA B  49     113.097 109.095 112.381  1.00 15.82           C  
ATOM   6057  N   ILE B  50     111.457 111.992 112.641  1.00 24.96           N  
ATOM   6058  CA  ILE B  50     110.357 112.700 113.280  1.00 25.94           C  
ATOM   6059  C   ILE B  50     109.307 111.696 113.732  1.00 28.42           C  
ATOM   6060  O   ILE B  50     108.964 110.758 113.003  1.00 27.51           O  
ATOM   6061  CB  ILE B  50     109.751 113.740 112.324  1.00 20.67           C  
ATOM   6062  CG1 ILE B  50     110.750 114.858 112.046  1.00 21.24           C  
ATOM   6063  CG2 ILE B  50     108.491 114.318 112.915  1.00 21.27           C  
ATOM   6064  CD1 ILE B  50     110.692 115.373 110.640  1.00 21.21           C  
ATOM   6076  N   ARG B  51     108.793 111.890 114.943  1.00 31.82           N  
ATOM   6077  CA  ARG B  51     107.778 111.006 115.492  1.00 29.79           C  
ATOM   6078  C   ARG B  51     106.990 111.755 116.551  1.00 28.16           C  
ATOM   6079  O   ARG B  51     107.570 112.457 117.380  1.00 30.42           O  
ATOM   6080  CB  ARG B  51     108.398 109.745 116.100  1.00 26.55           C  
ATOM   6081  CG  ARG B  51     109.005 108.814 115.083  1.00 28.12           C  
ATOM   6082  CD  ARG B  51     109.328 107.474 115.685  1.00 30.49           C  
ATOM   6083  NE  ARG B  51     109.906 106.570 114.699  1.00 31.25           N  
ATOM   6084  CZ  ARG B  51     111.202 106.466 114.445  1.00 29.94           C  
ATOM   6085  NH1 ARG B  51     112.095 107.205 115.081  1.00 29.07           N  
ATOM   6086  NH2 ARG B  51     111.614 105.594 113.531  1.00 26.80           N  
ATOM   6100  N   ARG B  52     105.672 111.600 116.514  1.00 29.52           N  
ATOM   6101  CA  ARG B  52     104.824 112.156 117.556  1.00 30.32           C  
ATOM   6102  C   ARG B  52     105.008 111.337 118.825  1.00 32.08           C  
ATOM   6103  O   ARG B  52     104.751 110.130 118.837  1.00 33.64           O  
ATOM   6104  CB  ARG B  52     103.366 112.144 117.113  1.00 31.49           C  
ATOM   6105  CG  ARG B  52     102.463 113.020 117.953  1.00 32.29           C  
ATOM   6106  CD  ARG B  52     100.999 112.729 117.688  1.00 36.90           C  
ATOM   6107  NE  ARG B  52     100.594 113.093 116.337  1.00 37.46           N  
ATOM   6108  CZ  ARG B  52     100.290 114.322 115.944  1.00 38.24           C  
ATOM   6109  NH1 ARG B  52     100.369 115.352 116.769  1.00 32.04           N  
ATOM   6110  NH2 ARG B  52      99.898 114.522 114.689  1.00 38.24           N  
ATOM   6124  N   MET B  53     105.460 111.986 119.889  1.00 33.65           N  
ATOM   6125  CA  MET B  53     105.807 111.283 121.114  1.00 29.25           C  
ATOM   6126  C   MET B  53     105.859 112.279 122.265  1.00 29.23           C  
ATOM   6127  O   MET B  53     106.507 113.326 122.144  1.00 31.61           O  
ATOM   6128  CB  MET B  53     107.148 110.567 120.935  1.00 29.69           C  
ATOM   6129  CG  MET B  53     108.361 111.491 120.953  1.00 30.83           C  
ATOM   6130  SD  MET B  53     109.978 110.695 120.894  1.00 46.84           S  
ATOM   6131  CE  MET B  53     109.631 109.177 120.013  1.00 31.75           C  
ATOM   6141  N   PRO B  54     105.185 112.015 123.385  1.00 24.74           N  
ATOM   6142  CA  PRO B  54     105.295 112.953 124.511  1.00 20.73           C  
ATOM   6143  C   PRO B  54     106.668 112.950 125.158  1.00 28.41           C  
ATOM   6144  O   PRO B  54     107.186 114.020 125.491  1.00 31.54           O  
ATOM   6145  CB  PRO B  54     104.197 112.474 125.468  1.00 24.53           C  
ATOM   6146  CG  PRO B  54     103.989 111.053 125.126  1.00 25.03           C  
ATOM   6147  CD  PRO B  54     104.219 110.940 123.658  1.00 27.11           C  
ATOM   6155  N   MET B  55     107.277 111.781 125.339  1.00 34.18           N  
ATOM   6156  CA  MET B  55     108.618 111.649 125.888  1.00 21.96           C  
ATOM   6157  C   MET B  55     109.477 110.865 124.908  1.00 22.76           C  
ATOM   6158  O   MET B  55     109.009 110.416 123.861  1.00 26.55           O  
ATOM   6159  CB  MET B  55     108.604 110.939 127.246  1.00 25.30           C  
ATOM   6160  CG  MET B  55     107.830 111.644 128.330  1.00 25.26           C  
ATOM   6161  SD  MET B  55     107.603 110.563 129.743  1.00 34.34           S  
ATOM   6162  CE  MET B  55     109.224 110.637 130.478  1.00 22.49           C  
ATOM   6172  N   ARG B  56     110.763 110.656 125.286  1.00 28.57           N  
ATOM   6173  CA  ARG B  56     111.709 109.874 124.471  1.00 21.44           C  
ATOM   6174  C   ARG B  56     111.494 108.374 124.593  1.00 26.13           C  
ATOM   6175  O   ARG B  56     111.676 107.834 125.652  1.00 30.26           O  
ATOM   6176  CB  ARG B  56     113.161 110.227 124.818  1.00 20.74           C  
ATOM   6177  CG  ARG B  56     113.500 111.698 124.604  1.00 25.33           C  
ATOM   6178  CD  ARG B  56     114.997 111.947 124.513  1.00 39.24           C  
ATOM   6179  NE  ARG B  56     115.732 111.489 125.694  1.00 30.96           N  
ATOM   6180  CZ  ARG B  56     115.855 112.153 126.850  1.00 25.73           C  
ATOM   6181  NH1 ARG B  56     115.269 113.341 127.049  1.00 21.84           N  
ATOM   6182  NH2 ARG B  56     116.569 111.613 127.838  1.00 18.68           N  
ATOM   6196  N   GLN B  57     111.363 107.666 123.498  1.00 26.31           N  
ATOM   6197  CA  GLN B  57     110.966 106.270 123.450  1.00 24.01           C  
ATOM   6198  C   GLN B  57     112.193 105.373 123.434  1.00 29.59           C  
ATOM   6199  O   GLN B  57     113.235 105.723 122.878  1.00 29.11           O  
ATOM   6200  CB  GLN B  57     110.100 105.986 122.221  1.00 31.65           C  
ATOM   6201  CG  GLN B  57     108.869 106.858 122.119  1.00 30.77           C  
ATOM   6202  CD  GLN B  57     107.789 106.468 123.095  1.00 35.39           C  
ATOM   6203  OE1 GLN B  57     107.507 105.288 123.280  1.00 36.54           O  
ATOM   6204  NE2 GLN B  57     107.179 107.458 123.731  1.00 35.90           N  
ATOM   6213  N   ILE B  58     112.045 104.200 124.050  1.00 36.25           N  
ATOM   6214  CA  ILE B  58     113.156 103.269 124.192  1.00 29.64           C  
ATOM   6215  C   ILE B  58     113.568 102.692 122.847  1.00 28.93           C  
ATOM   6216  O   ILE B  58     114.750 102.415 122.621  1.00 31.87           O  
ATOM   6217  CB  ILE B  58     112.770 102.153 125.179  1.00 27.79           C  
ATOM   6218  CG1 ILE B  58     112.734 102.698 126.604  1.00 27.19           C  
ATOM   6219  CG2 ILE B  58     113.726 100.984 125.064  1.00 30.07           C  
ATOM   6220  CD1 ILE B  58     112.023 101.800 127.575  1.00 31.67           C  
ATOM   6232  N   ALA B  59     112.616 102.489 121.940  1.00 27.76           N  
ATOM   6233  CA  ALA B  59     112.903 101.802 120.689  1.00 26.10           C  
ATOM   6234  C   ALA B  59     113.764 102.619 119.742  1.00 26.89           C  
ATOM   6235  O   ALA B  59     114.258 102.066 118.756  1.00 32.49           O  
ATOM   6236  CB  ALA B  59     111.598 101.428 119.991  1.00 25.55           C  
ATOM   6242  N   TYR B  60     113.961 103.908 120.009  1.00 27.32           N  
ATOM   6243  CA  TYR B  60     114.643 104.800 119.080  1.00 25.49           C  
ATOM   6244  C   TYR B  60     115.895 105.413 119.690  1.00 25.83           C  
ATOM   6245  O   TYR B  60     116.349 106.465 119.236  1.00 29.43           O  
ATOM   6246  CB  TYR B  60     113.677 105.884 118.605  1.00 24.18           C  
ATOM   6247  CG  TYR B  60     112.350 105.314 118.171  1.00 26.05           C  
ATOM   6248  CD1 TYR B  60     112.285 104.355 117.173  1.00 27.16           C  
ATOM   6249  CD2 TYR B  60     111.169 105.714 118.766  1.00 26.44           C  
ATOM   6250  CE1 TYR B  60     111.084 103.819 116.777  1.00 25.98           C  
ATOM   6251  CE2 TYR B  60     109.962 105.184 118.376  1.00 27.28           C  
ATOM   6252  CZ  TYR B  60     109.926 104.237 117.382  1.00 27.18           C  
ATOM   6253  OH  TYR B  60     108.726 103.702 116.986  1.00 27.75           O  
ATOM   6263  N   THR B  61     116.460 104.770 120.704  1.00 27.58           N  
ATOM   6264  CA  THR B  61     117.719 105.178 121.303  1.00 24.29           C  
ATOM   6265  C   THR B  61     118.763 104.098 121.067  1.00 24.85           C  
ATOM   6266  O   THR B  61     118.442 102.911 120.972  1.00 26.45           O  
ATOM   6267  CB  THR B  61     117.575 105.425 122.806  1.00 25.06           C  
ATOM   6268  OG1 THR B  61     116.650 104.486 123.361  1.00 32.96           O  
ATOM   6269  CG2 THR B  61     117.082 106.822 123.073  1.00 27.32           C  
ATOM   6277  N   ALA B  62     120.017 104.524 120.970  1.00 27.88           N  
ATOM   6278  CA  ALA B  62     121.141 103.612 120.840  1.00 21.53           C  
ATOM   6279  C   ALA B  62     122.272 104.099 121.729  1.00 23.85           C  
ATOM   6280  O   ALA B  62     122.370 105.287 122.038  1.00 23.09           O  
ATOM   6281  CB  ALA B  62     121.615 103.504 119.389  1.00 19.12           C  
ATOM   6287  N   ASN B  63     123.120 103.168 122.143  1.00 26.24           N  
ATOM   6288  CA  ASN B  63     124.252 103.504 122.991  1.00 19.37           C  
ATOM   6289  C   ASN B  63     125.413 103.987 122.136  1.00 15.46           C  
ATOM   6290  O   ASN B  63     125.812 103.317 121.180  1.00 21.20           O  
ATOM   6291  CB  ASN B  63     124.676 102.294 123.819  1.00 23.60           C  
ATOM   6292  CG  ASN B  63     123.743 102.024 124.969  1.00 23.68           C  
ATOM   6293  OD1 ASN B  63     123.097 100.983 125.025  1.00 10.40           O  
ATOM   6294  ND2 ASN B  63     123.648 102.974 125.888  1.00 27.85           N  
ATOM   6301  N   GLY B  64     125.953 105.142 122.483  1.00 15.26           N  
ATOM   6302  CA  GLY B  64     127.015 105.770 121.738  1.00 16.82           C  
ATOM   6303  C   GLY B  64     128.384 105.444 122.287  1.00 13.74           C  
ATOM   6304  O   GLY B  64     128.603 104.392 122.894  1.00 12.02           O  
ATOM   6308  N   THR B  65     129.320 106.358 122.073  1.00 17.68           N  
ATOM   6309  CA  THR B  65     130.695 106.112 122.462  1.00 16.08           C  
ATOM   6310  C   THR B  65     130.844 106.185 123.977  1.00 16.04           C  
ATOM   6311  O   THR B  65     129.977 106.685 124.693  1.00 20.83           O  
ATOM   6312  CB  THR B  65     131.631 107.111 121.785  1.00 14.04           C  
ATOM   6313  OG1 THR B  65     131.071 108.424 121.852  1.00 19.37           O  
ATOM   6314  CG2 THR B  65     131.838 106.735 120.337  1.00 11.78           C  
ATOM   6322  N   VAL B  66     131.972 105.673 124.459  1.00 21.15           N  
ATOM   6323  CA  VAL B  66     132.227 105.500 125.881  1.00 12.33           C  
ATOM   6324  C   VAL B  66     133.459 106.308 126.262  1.00 20.14           C  
ATOM   6325  O   VAL B  66     134.475 106.272 125.560  1.00 23.69           O  
ATOM   6326  CB  VAL B  66     132.419 104.015 126.235  1.00  9.34           C  
ATOM   6327  CG1 VAL B  66     133.107 103.875 127.570  1.00 23.62           C  
ATOM   6328  CG2 VAL B  66     131.093 103.309 126.253  1.00 21.11           C  
ATOM   6338  N   GLU B  67     133.361 107.030 127.371  1.00 17.52           N  
ATOM   6339  CA  GLU B  67     134.481 107.719 127.987  1.00 14.34           C  
ATOM   6340  C   GLU B  67     134.781 107.075 129.334  1.00 22.91           C  
ATOM   6341  O   GLU B  67     133.959 106.347 129.892  1.00 33.26           O  
ATOM   6342  CB  GLU B  67     134.176 109.209 128.174  1.00 14.98           C  
ATOM   6343  CG  GLU B  67     133.595 109.896 126.944  1.00 31.49           C  
ATOM   6344  CD  GLU B  67     132.085 109.711 126.789  1.00 37.27           C  
ATOM   6345  OE1 GLU B  67     131.391 109.508 127.805  1.00 32.09           O  
ATOM   6346  OE2 GLU B  67     131.592 109.772 125.644  1.00 32.88           O  
ATOM   6353  N   ALA B  68     135.975 107.336 129.849  1.00 20.63           N  
ATOM   6354  CA  ALA B  68     136.346 106.861 131.173  1.00 10.82           C  
ATOM   6355  C   ALA B  68     137.462 107.742 131.708  1.00 17.46           C  
ATOM   6356  O   ALA B  68     138.038 108.558 130.987  1.00 22.21           O  
ATOM   6357  CB  ALA B  68     136.769 105.394 131.148  1.00 13.04           C  
ATOM   6363  N   GLY B  69     137.750 107.576 132.987  1.00 18.09           N  
ATOM   6364  CA  GLY B  69     138.799 108.313 133.657  1.00 10.73           C  
ATOM   6365  C   GLY B  69     138.251 109.199 134.755  1.00 14.95           C  
ATOM   6366  O   GLY B  69     137.052 109.253 135.018  1.00 22.13           O  
ATOM   6370  N   GLY B  70     139.172 109.908 135.396  1.00 21.61           N  
ATOM   6371  CA  GLY B  70     138.818 110.754 136.516  1.00 13.21           C  
ATOM   6372  C   GLY B  70     140.073 111.243 137.204  1.00 19.26           C  
ATOM   6373  O   GLY B  70     141.140 111.301 136.598  1.00 24.18           O  
ATOM   6377  N   ALA B  71     139.930 111.584 138.477  1.00 20.49           N  
ATOM   6378  CA  ALA B  71     141.035 112.093 139.268  1.00 14.27           C  
ATOM   6379  C   ALA B  71     141.329 111.152 140.426  1.00 13.71           C  
ATOM   6380  O   ALA B  71     140.440 110.471 140.937  1.00 19.61           O  
ATOM   6381  CB  ALA B  71     140.731 113.491 139.804  1.00 17.00           C  
ATOM   6387  N   VAL B  72     142.595 111.113 140.825  1.00 14.45           N  
ATOM   6388  CA  VAL B  72     143.026 110.409 142.024  1.00 13.03           C  
ATOM   6389  C   VAL B  72     144.003 111.309 142.759  1.00 11.94           C  
ATOM   6390  O   VAL B  72     144.935 111.843 142.152  1.00 16.62           O  
ATOM   6391  CB  VAL B  72     143.678 109.049 141.707  1.00 10.55           C  
ATOM   6392  CG1 VAL B  72     143.779 108.213 142.961  1.00 11.86           C  
ATOM   6393  CG2 VAL B  72     142.889 108.311 140.656  1.00 12.85           C  
ATOM   6403  N   GLU B  73     143.796 111.474 144.068  1.00 13.84           N  
ATOM   6404  CA  GLU B  73     144.658 112.301 144.865  1.00  8.36           C  
ATOM   6405  C   GLU B  73     145.517 111.338 145.654  1.00 10.01           C  
ATOM   6406  O   GLU B  73     145.032 110.271 145.983  1.00  8.48           O  
ATOM   6407  CB  GLU B  73     143.834 113.195 145.772  1.00 12.28           C  
ATOM   6408  CG  GLU B  73     144.621 114.217 146.576  1.00 22.86           C  
ATOM   6409  CD  GLU B  73     145.068 115.406 145.761  1.00 33.17           C  
ATOM   6410  OE1 GLU B  73     144.210 116.218 145.359  1.00 32.30           O  
ATOM   6411  OE2 GLU B  73     146.284 115.527 145.533  1.00 33.33           O  
ATOM   6418  N   PHE B  74     146.790 111.651 145.864  1.00 16.97           N  
ATOM   6419  CA  PHE B  74     147.720 110.871 146.658  1.00 13.44           C  
ATOM   6420  C   PHE B  74     148.454 111.792 147.616  1.00 18.18           C  
ATOM   6421  O   PHE B  74     148.558 112.998 147.386  1.00 15.60           O  
ATOM   6422  CB  PHE B  74     148.746 110.151 145.785  1.00 13.99           C  
ATOM   6423  CG  PHE B  74     148.156 109.145 144.851  1.00 15.65           C  
ATOM   6424  CD1 PHE B  74     147.857 107.869 145.282  1.00 17.36           C  
ATOM   6425  CD2 PHE B  74     147.907 109.475 143.536  1.00 18.78           C  
ATOM   6426  CE1 PHE B  74     147.322 106.951 144.422  1.00 18.65           C  
ATOM   6427  CE2 PHE B  74     147.371 108.557 142.675  1.00 12.57           C  
ATOM   6428  CZ  PHE B  74     147.080 107.295 143.118  1.00 16.07           C  
ATOM   6438  N   THR B  75     148.949 111.212 148.698  1.00 25.64           N  
ATOM   6439  CA  THR B  75     149.935 111.865 149.545  1.00 19.68           C  
ATOM   6440  C   THR B  75     151.310 111.413 149.077  1.00 19.60           C  
ATOM   6441  O   THR B  75     151.762 110.322 149.434  1.00 22.23           O  
ATOM   6442  CB  THR B  75     149.720 111.520 151.016  1.00 24.42           C  
ATOM   6443  OG1 THR B  75     148.557 112.198 151.503  1.00 26.32           O  
ATOM   6444  CG2 THR B  75     150.918 111.932 151.840  1.00 23.33           C  
ATOM   6452  N   THR B  76     151.951 112.238 148.259  1.00 29.08           N  
ATOM   6453  CA  THR B  76     153.251 111.891 147.707  1.00 24.49           C  
ATOM   6454  C   THR B  76     154.155 111.320 148.788  1.00 23.95           C  
ATOM   6455  O   THR B  76     154.502 111.998 149.757  1.00 26.69           O  
ATOM   6456  CB  THR B  76     153.888 113.125 147.080  1.00 20.96           C  
ATOM   6457  OG1 THR B  76     152.970 113.702 146.149  1.00 27.82           O  
ATOM   6458  CG2 THR B  76     155.141 112.761 146.352  1.00 24.99           C  
ATOM   6466  N   SER B  77     154.532 110.058 148.617  1.00 25.03           N  
ATOM   6467  CA  SER B  77     155.290 109.344 149.626  1.00 24.43           C  
ATOM   6468  C   SER B  77     156.351 108.496 148.941  1.00 26.88           C  
ATOM   6469  O   SER B  77     156.474 108.486 147.714  1.00 21.13           O  
ATOM   6470  CB  SER B  77     154.363 108.488 150.496  1.00 27.71           C  
ATOM   6471  OG  SER B  77     154.290 107.164 150.009  1.00 21.37           O  
ATOM   6477  N   ASN B  78     157.128 107.794 149.765  1.00 34.60           N  
ATOM   6478  CA  ASN B  78     158.137 106.858 149.286  1.00 25.39           C  
ATOM   6479  C   ASN B  78     157.638 106.050 148.095  1.00 33.32           C  
ATOM   6480  O   ASN B  78     158.141 106.192 146.976  1.00 28.35           O  
ATOM   6481  CB  ASN B  78     158.527 105.934 150.442  1.00 26.80           C  
ATOM   6482  CG  ASN B  78     159.937 105.444 150.351  1.00 32.40           C  
ATOM   6483  OD1 ASN B  78     160.847 106.212 150.068  1.00 44.22           O  
ATOM   6484  ND2 ASN B  78     160.138 104.164 150.596  1.00 39.22           N  
ATOM   6491  N   TYR B  79     156.649 105.185 148.324  1.00 36.38           N  
ATOM   6492  CA  TYR B  79     156.235 104.221 147.314  1.00 27.73           C  
ATOM   6493  C   TYR B  79     155.277 104.819 146.296  1.00 26.30           C  
ATOM   6494  O   TYR B  79     155.254 104.378 145.142  1.00 28.31           O  
ATOM   6495  CB  TYR B  79     155.588 103.018 147.991  1.00 32.20           C  
ATOM   6496  CG  TYR B  79     156.561 102.171 148.767  1.00 32.56           C  
ATOM   6497  CD1 TYR B  79     156.881 102.476 150.075  1.00 34.06           C  
ATOM   6498  CD2 TYR B  79     157.167 101.069 148.188  1.00 33.73           C  
ATOM   6499  CE1 TYR B  79     157.768 101.710 150.786  1.00 32.09           C  
ATOM   6500  CE2 TYR B  79     158.057 100.298 148.893  1.00 34.05           C  
ATOM   6501  CZ  TYR B  79     158.353 100.623 150.190  1.00 34.01           C  
ATOM   6502  OH  TYR B  79     159.242  99.855 150.897  1.00 39.26           O  
ATOM   6512  N   VAL B  80     154.472 105.799 146.699  1.00 23.33           N  
ATOM   6513  CA  VAL B  80     153.595 106.461 145.743  1.00 22.22           C  
ATOM   6514  C   VAL B  80     154.405 107.007 144.579  1.00 22.25           C  
ATOM   6515  O   VAL B  80     154.036 106.836 143.413  1.00 26.86           O  
ATOM   6516  CB  VAL B  80     152.786 107.569 146.440  1.00 22.02           C  
ATOM   6517  CG1 VAL B  80     152.128 108.472 145.421  1.00 20.29           C  
ATOM   6518  CG2 VAL B  80     151.750 106.961 147.349  1.00 25.89           C  
ATOM   6528  N   LEU B  81     155.523 107.670 144.872  1.00 25.20           N  
ATOM   6529  CA  LEU B  81     156.355 108.224 143.810  1.00 17.67           C  
ATOM   6530  C   LEU B  81     156.995 107.119 142.989  1.00 18.90           C  
ATOM   6531  O   LEU B  81     156.994 107.172 141.758  1.00 27.05           O  
ATOM   6532  CB  LEU B  81     157.427 109.133 144.403  1.00 23.15           C  
ATOM   6533  CG  LEU B  81     156.942 110.498 144.874  1.00 22.17           C  
ATOM   6534  CD1 LEU B  81     157.995 111.150 145.731  1.00 23.36           C  
ATOM   6535  CD2 LEU B  81     156.587 111.374 143.695  1.00 22.70           C  
ATOM   6547  N   LYS B  82     157.543 106.104 143.657  1.00 26.77           N  
ATOM   6548  CA  LYS B  82     158.135 104.977 142.949  1.00 24.19           C  
ATOM   6549  C   LYS B  82     157.168 104.397 141.931  1.00 24.46           C  
ATOM   6550  O   LYS B  82     157.569 103.992 140.837  1.00 24.69           O  
ATOM   6551  CB  LYS B  82     158.555 103.908 143.954  1.00 24.68           C  
ATOM   6552  CG  LYS B  82     159.261 102.722 143.349  1.00 25.91           C  
ATOM   6553  CD  LYS B  82     159.495 101.650 144.386  1.00 30.33           C  
ATOM   6554  CE  LYS B  82     160.090 100.405 143.765  1.00 31.82           C  
ATOM   6555  NZ  LYS B  82     160.200  99.294 144.748  1.00 34.99           N  
ATOM   6569  N   LYS B  83     155.884 104.352 142.275  1.00 29.23           N  
ATOM   6570  CA  LYS B  83     154.890 103.792 141.369  1.00 20.32           C  
ATOM   6571  C   LYS B  83     154.491 104.785 140.285  1.00 18.44           C  
ATOM   6572  O   LYS B  83     154.381 104.414 139.113  1.00 22.85           O  
ATOM   6573  CB  LYS B  83     153.658 103.355 142.161  1.00 24.91           C  
ATOM   6574  CG  LYS B  83     152.577 102.671 141.333  1.00 26.03           C  
ATOM   6575  CD  LYS B  83     153.044 101.328 140.822  1.00 28.51           C  
ATOM   6576  CE  LYS B  83     151.957 100.613 140.061  1.00 23.47           C  
ATOM   6577  NZ  LYS B  83     152.474  99.390 139.396  1.00 27.06           N  
ATOM   6591  N   LEU B  84     154.286 106.049 140.648  1.00 21.78           N  
ATOM   6592  CA  LEU B  84     153.606 106.989 139.770  1.00 15.75           C  
ATOM   6593  C   LEU B  84     154.540 107.793 138.881  1.00 17.46           C  
ATOM   6594  O   LEU B  84     154.136 108.179 137.781  1.00 25.30           O  
ATOM   6595  CB  LEU B  84     152.762 107.960 140.596  1.00 20.68           C  
ATOM   6596  CG  LEU B  84     151.611 107.361 141.406  1.00 15.69           C  
ATOM   6597  CD1 LEU B  84     150.895 108.457 142.135  1.00 20.51           C  
ATOM   6598  CD2 LEU B  84     150.651 106.594 140.526  1.00 15.70           C  
ATOM   6610  N   LEU B  85     155.762 108.084 139.318  1.00 22.51           N  
ATOM   6611  CA  LEU B  85     156.657 108.866 138.473  1.00 13.83           C  
ATOM   6612  C   LEU B  85     156.936 108.182 137.145  1.00 20.76           C  
ATOM   6613  O   LEU B  85     156.998 108.885 136.124  1.00 22.36           O  
ATOM   6614  CB  LEU B  85     157.963 109.159 139.222  1.00 15.35           C  
ATOM   6615  CG  LEU B  85     157.927 110.283 140.259  1.00 19.50           C  
ATOM   6616  CD1 LEU B  85     159.278 110.439 140.920  1.00 18.70           C  
ATOM   6617  CD2 LEU B  85     157.494 111.593 139.641  1.00 18.32           C  
ATOM   6629  N   PRO B  86     157.116 106.862 137.075  1.00 21.47           N  
ATOM   6630  CA  PRO B  86     157.223 106.213 135.761  1.00 16.38           C  
ATOM   6631  C   PRO B  86     155.986 106.375 134.902  1.00 21.91           C  
ATOM   6632  O   PRO B  86     156.087 106.259 133.677  1.00 26.77           O  
ATOM   6633  CB  PRO B  86     157.470 104.745 136.120  1.00 17.35           C  
ATOM   6634  CG  PRO B  86     158.071 104.784 137.459  1.00 21.13           C  
ATOM   6635  CD  PRO B  86     157.441 105.931 138.166  1.00 24.19           C  
ATOM   6643  N   LEU B  87     154.825 106.637 135.498  1.00 19.30           N  
ATOM   6644  CA  LEU B  87     153.597 106.816 134.740  1.00 10.77           C  
ATOM   6645  C   LEU B  87     153.400 108.240 134.250  1.00 16.37           C  
ATOM   6646  O   LEU B  87     152.566 108.464 133.369  1.00 23.69           O  
ATOM   6647  CB  LEU B  87     152.386 106.422 135.590  1.00 22.18           C  
ATOM   6648  CG  LEU B  87     152.245 104.955 135.989  1.00 19.98           C  
ATOM   6649  CD1 LEU B  87     151.026 104.777 136.869  1.00 16.65           C  
ATOM   6650  CD2 LEU B  87     152.164 104.063 134.767  1.00 20.15           C  
ATOM   6662  N   ILE B  88     154.142 109.204 134.792  1.00 20.65           N  
ATOM   6663  CA  ILE B  88     153.939 110.611 134.468  1.00 14.14           C  
ATOM   6664  C   ILE B  88     154.956 111.064 133.431  1.00 19.03           C  
ATOM   6665  O   ILE B  88     154.676 111.959 132.629  1.00 26.74           O  
ATOM   6666  CB  ILE B  88     154.025 111.484 135.733  1.00 14.44           C  
ATOM   6667  CG1 ILE B  88     152.933 111.094 136.727  1.00 18.71           C  
ATOM   6668  CG2 ILE B  88     153.900 112.948 135.371  1.00 18.69           C  
ATOM   6669  CD1 ILE B  88     153.192 111.570 138.131  1.00 22.78           C  
ATOM   6681  N   PHE B  89     156.136 110.456 133.436  1.00 21.91           N  
ATOM   6682  CA  PHE B  89     157.236 110.865 132.575  1.00 17.95           C  
ATOM   6683  C   PHE B  89     157.544 109.784 131.551  1.00 25.15           C  
ATOM   6684  O   PHE B  89     157.098 108.640 131.656  1.00 26.41           O  
ATOM   6685  CB  PHE B  89     158.477 111.187 133.409  1.00 19.26           C  
ATOM   6686  CG  PHE B  89     158.296 112.367 134.306  1.00 21.83           C  
ATOM   6687  CD1 PHE B  89     158.431 113.648 133.814  1.00 23.13           C  
ATOM   6688  CD2 PHE B  89     157.965 112.200 135.631  1.00 20.26           C  
ATOM   6689  CE1 PHE B  89     158.255 114.728 134.623  1.00 22.32           C  
ATOM   6690  CE2 PHE B  89     157.784 113.283 136.445  1.00 20.21           C  
ATOM   6691  CZ  PHE B  89     157.927 114.548 135.940  1.00 20.17           C  
ATOM   6701  N   HIS B  90     158.326 110.171 130.546  1.00 29.83           N  
ATOM   6702  CA  HIS B  90     158.621 109.299 129.418  1.00 26.36           C  
ATOM   6703  C   HIS B  90     159.825 108.401 129.668  1.00 29.51           C  
ATOM   6704  O   HIS B  90     159.820 107.239 129.256  1.00 34.15           O  
ATOM   6705  CB  HIS B  90     158.858 110.135 128.162  1.00 24.94           C  
ATOM   6706  CG  HIS B  90     157.701 111.005 127.792  1.00 32.38           C  
ATOM   6707  ND1 HIS B  90     157.839 112.134 127.015  1.00 29.13           N  
ATOM   6708  CD2 HIS B  90     156.385 110.912 128.089  1.00 31.08           C  
ATOM   6709  CE1 HIS B  90     156.657 112.700 126.853  1.00 29.16           C  
ATOM   6710  NE2 HIS B  90     155.758 111.976 127.493  1.00 27.59           N  
ATOM   6718  N   SER B  91     160.859 108.910 130.331  1.00 28.70           N  
ATOM   6719  CA  SER B  91     162.082 108.156 130.545  1.00 31.33           C  
ATOM   6720  C   SER B  91     162.418 108.116 132.027  1.00 28.24           C  
ATOM   6721  O   SER B  91     161.951 108.937 132.816  1.00 32.01           O  
ATOM   6722  CB  SER B  91     163.256 108.757 129.768  1.00 33.36           C  
ATOM   6723  OG  SER B  91     163.999 109.641 130.584  1.00 33.02           O  
ATOM   6729  N   LYS B  92     163.238 107.135 132.391  1.00 25.42           N  
ATOM   6730  CA  LYS B  92     163.770 107.006 133.738  1.00 27.67           C  
ATOM   6731  C   LYS B  92     165.181 106.455 133.636  1.00 31.07           C  
ATOM   6732  O   LYS B  92     165.415 105.481 132.918  1.00 33.88           O  
ATOM   6733  CB  LYS B  92     162.904 106.085 134.600  1.00 27.69           C  
ATOM   6734  CG  LYS B  92     163.533 105.689 135.925  1.00 27.08           C  
ATOM   6735  CD  LYS B  92     162.767 104.571 136.590  1.00 27.56           C  
ATOM   6736  CE  LYS B  92     163.448 104.134 137.867  1.00 31.50           C  
ATOM   6737  NZ  LYS B  92     162.542 103.350 138.741  1.00 30.78           N  
ATOM   6751  N   THR B  93     166.114 107.078 134.348  1.00 30.86           N  
ATOM   6752  CA  THR B  93     167.495 106.623 134.390  1.00 33.01           C  
ATOM   6753  C   THR B  93     167.902 106.439 135.840  1.00 32.16           C  
ATOM   6754  O   THR B  93     167.744 107.353 136.651  1.00 37.72           O  
ATOM   6755  CB  THR B  93     168.436 107.616 133.703  1.00 34.34           C  
ATOM   6756  OG1 THR B  93     168.389 108.873 134.387  1.00 36.20           O  
ATOM   6757  CG2 THR B  93     168.035 107.820 132.257  1.00 33.72           C  
ATOM   6765  N   GLY B  94     168.422 105.262 136.161  1.00 31.54           N  
ATOM   6766  CA  GLY B  94     168.884 104.967 137.499  1.00 31.24           C  
ATOM   6767  C   GLY B  94     167.802 104.357 138.367  1.00 35.60           C  
ATOM   6768  O   GLY B  94     166.642 104.212 137.979  1.00 37.58           O  
ATOM   6772  N   GLN B  95     168.207 103.985 139.576  1.00 35.77           N  
ATOM   6773  CA  GLN B  95     167.307 103.454 140.586  1.00 34.82           C  
ATOM   6774  C   GLN B  95     167.259 104.417 141.760  1.00 34.59           C  
ATOM   6775  O   GLN B  95     168.283 104.982 142.149  1.00 40.91           O  
ATOM   6776  CB  GLN B  95     167.764 102.073 141.063  1.00 40.01           C  
ATOM   6777  CG  GLN B  95     167.800 101.020 139.973  1.00 41.61           C  
ATOM   6778  CD  GLN B  95     166.427 100.706 139.419  1.00 42.25           C  
ATOM   6779  OE1 GLN B  95     165.477 100.487 140.169  1.00 41.57           O  
ATOM   6780  NE2 GLN B  95     166.315 100.682 138.098  1.00 41.97           N  
ATOM   6789  N   GLU B  96     166.067 104.611 142.319  1.00 32.09           N  
ATOM   6790  CA  GLU B  96     165.925 105.542 143.431  1.00 30.82           C  
ATOM   6791  C   GLU B  96     166.833 105.153 144.589  1.00 35.31           C  
ATOM   6792  O   GLU B  96     167.544 105.996 145.146  1.00 36.33           O  
ATOM   6793  CB  GLU B  96     164.468 105.601 143.880  1.00 28.85           C  
ATOM   6794  CG  GLU B  96     163.532 106.175 142.838  1.00 34.93           C  
ATOM   6795  CD  GLU B  96     162.861 105.114 141.991  1.00 40.72           C  
ATOM   6796  OE1 GLU B  96     163.463 104.040 141.784  1.00 43.32           O  
ATOM   6797  OE2 GLU B  96     161.727 105.357 141.527  1.00 35.05           O  
ATOM   6804  N   ASP B  97     166.830 103.874 144.958  1.00 42.00           N  
ATOM   6805  CA  ASP B  97     167.617 103.378 146.077  1.00 39.78           C  
ATOM   6806  C   ASP B  97     169.033 102.990 145.678  1.00 43.12           C  
ATOM   6807  O   ASP B  97     169.661 102.188 146.374  1.00 44.27           O  
ATOM   6808  CB  ASP B  97     166.917 102.182 146.722  1.00 41.99           C  
ATOM   6809  CG  ASP B  97     166.640 101.070 145.735  1.00 48.07           C  
ATOM   6810  OD1 ASP B  97     166.790 101.304 144.518  1.00 44.65           O  
ATOM   6811  OD2 ASP B  97     166.280  99.959 146.176  1.00 45.66           O  
ATOM   6816  N   ASP B  98     169.547 103.535 144.585  1.00 49.90           N  
ATOM   6817  CA  ASP B  98     170.919 103.256 144.197  1.00 48.03           C  
ATOM   6818  C   ASP B  98     171.856 103.583 145.359  1.00 51.23           C  
ATOM   6819  O   ASP B  98     171.638 104.576 146.065  1.00 52.42           O  
ATOM   6820  CB  ASP B  98     171.298 104.074 142.962  1.00 47.85           C  
ATOM   6821  CG  ASP B  98     172.221 103.323 142.024  1.00 53.51           C  
ATOM   6822  OD1 ASP B  98     173.452 103.376 142.232  1.00 55.26           O  
ATOM   6823  OD2 ASP B  98     171.717 102.679 141.081  1.00 51.79           O  
ATOM   6828  N   PRO B  99     172.901 102.786 145.592  1.00 54.70           N  
ATOM   6829  CA  PRO B  99     173.748 103.047 146.765  1.00 54.10           C  
ATOM   6830  C   PRO B  99     174.631 104.272 146.612  1.00 54.08           C  
ATOM   6831  O   PRO B  99     175.035 104.852 147.625  1.00 54.58           O  
ATOM   6832  CB  PRO B  99     174.583 101.764 146.903  1.00 52.65           C  
ATOM   6833  CG  PRO B  99     174.222 100.887 145.741  1.00 53.66           C  
ATOM   6834  CD  PRO B  99     173.416 101.675 144.778  1.00 52.81           C  
ATOM   6842  N   ASP B 100     174.946 104.686 145.383  1.00 52.59           N  
ATOM   6843  CA  ASP B 100     175.769 105.874 145.200  1.00 52.92           C  
ATOM   6844  C   ASP B 100     175.029 107.147 145.585  1.00 53.76           C  
ATOM   6845  O   ASP B 100     175.673 108.166 145.853  1.00 49.85           O  
ATOM   6846  CB  ASP B 100     176.248 105.970 143.752  1.00 50.69           C  
ATOM   6847  CG  ASP B 100     175.105 106.065 142.763  1.00 55.24           C  
ATOM   6848  OD1 ASP B 100     173.940 105.904 143.180  1.00 54.14           O  
ATOM   6849  OD2 ASP B 100     175.373 106.303 141.566  1.00 53.55           O  
ATOM   6854  N   GLY B 101     173.699 107.115 145.614  1.00 51.87           N  
ATOM   6855  CA  GLY B 101     172.929 108.248 146.077  1.00 50.33           C  
ATOM   6856  C   GLY B 101     172.507 109.222 145.006  1.00 48.99           C  
ATOM   6857  O   GLY B 101     172.230 110.386 145.318  1.00 51.41           O  
ATOM   6861  N   ASP B 102     172.442 108.791 143.749  1.00 43.46           N  
ATOM   6862  CA  ASP B 102     172.012 109.652 142.659  1.00 41.41           C  
ATOM   6863  C   ASP B 102     170.532 109.518 142.337  1.00 42.97           C  
ATOM   6864  O   ASP B 102     170.007 110.338 141.580  1.00 45.84           O  
ATOM   6865  CB  ASP B 102     172.826 109.356 141.398  1.00 41.87           C  
ATOM   6866  CG  ASP B 102     174.309 109.537 141.610  1.00 48.34           C  
ATOM   6867  OD2 ASP B 102     175.019 109.841 140.629  1.00 49.18           O  
ATOM   6868  OD1 ASP B 102     174.765 109.380 142.761  1.00 49.98           O  
ATOM   6873  N   GLY B 103     169.856 108.515 142.881  1.00 38.56           N  
ATOM   6874  CA  GLY B 103     168.445 108.364 142.626  1.00 32.70           C  
ATOM   6875  C   GLY B 103     168.139 108.183 141.150  1.00 30.34           C  
ATOM   6876  O   GLY B 103     169.014 108.040 140.304  1.00 36.79           O  
ATOM   6880  N   ALA B 104     166.844 108.195 140.862  1.00 24.39           N  
ATOM   6881  CA  ALA B 104     166.341 108.046 139.507  1.00 25.84           C  
ATOM   6882  C   ALA B 104     165.863 109.392 138.986  1.00 28.90           C  
ATOM   6883  O   ALA B 104     165.224 110.157 139.711  1.00 33.20           O  
ATOM   6884  CB  ALA B 104     165.196 107.036 139.458  1.00 24.63           C  
ATOM   6890  N   THR B 105     166.175 109.675 137.728  1.00 21.66           N  
ATOM   6891  CA  THR B 105     165.789 110.921 137.085  1.00 21.80           C  
ATOM   6892  C   THR B 105     164.719 110.636 136.045  1.00 23.31           C  
ATOM   6893  O   THR B 105     164.869 109.726 135.226  1.00 27.26           O  
ATOM   6894  CB  THR B 105     166.994 111.598 136.434  1.00 27.46           C  
ATOM   6895  OG1 THR B 105     168.058 111.695 137.387  1.00 31.60           O  
ATOM   6896  CG2 THR B 105     166.628 112.989 135.959  1.00 26.19           C  
ATOM   6904  N   PHE B 106     163.639 111.408 136.087  1.00 19.22           N  
ATOM   6905  CA  PHE B 106     162.512 111.253 135.181  1.00 13.23           C  
ATOM   6906  C   PHE B 106     162.412 112.507 134.329  1.00 21.90           C  
ATOM   6907  O   PHE B 106     162.356 113.617 134.862  1.00 33.66           O  
ATOM   6908  CB  PHE B 106     161.218 111.022 135.961  1.00 19.78           C  
ATOM   6909  CG  PHE B 106     161.273 109.837 136.872  1.00 23.02           C  
ATOM   6910  CD2 PHE B 106     160.839 108.601 136.444  1.00 16.59           C  
ATOM   6911  CD1 PHE B 106     161.770 109.958 138.152  1.00 20.66           C  
ATOM   6912  CE2 PHE B 106     160.896 107.516 137.275  1.00 17.68           C  
ATOM   6913  CE1 PHE B 106     161.829 108.873 138.985  1.00 21.29           C  
ATOM   6914  CZ  PHE B 106     161.390 107.650 138.547  1.00 25.37           C  
ATOM   6924  N   THR B 107     162.397 112.330 133.013  1.00 23.67           N  
ATOM   6925  CA  THR B 107     162.352 113.449 132.090  1.00 23.85           C  
ATOM   6926  C   THR B 107     161.403 113.115 130.953  1.00 23.87           C  
ATOM   6927  O   THR B 107     160.998 111.968 130.766  1.00 28.27           O  
ATOM   6928  CB  THR B 107     163.741 113.783 131.527  1.00 28.02           C  
ATOM   6929  OG1 THR B 107     164.226 112.681 130.751  1.00 35.29           O  
ATOM   6930  CG2 THR B 107     164.725 114.065 132.645  1.00 26.30           C  
ATOM   6938  N   LEU B 108     161.044 114.143 130.197  1.00 25.46           N  
ATOM   6939  CA  LEU B 108     160.314 113.971 128.953  1.00 30.22           C  
ATOM   6940  C   LEU B 108     161.303 113.903 127.800  1.00 30.17           C  
ATOM   6941  O   LEU B 108     162.271 114.665 127.755  1.00 31.61           O  
ATOM   6942  CB  LEU B 108     159.336 115.124 128.734  1.00 27.70           C  
ATOM   6943  CG  LEU B 108     158.417 115.473 129.902  1.00 25.95           C  
ATOM   6944  CD1 LEU B 108     157.725 116.785 129.619  1.00 23.16           C  
ATOM   6945  CD2 LEU B 108     157.404 114.375 130.160  1.00 25.23           C  
ATOM   6957  N   VAL B 109     161.065 112.979 126.876  1.00 29.83           N  
ATOM   6958  CA  VAL B 109     161.931 112.800 125.720  1.00 32.16           C  
ATOM   6959  C   VAL B 109     161.140 113.153 124.469  1.00 32.94           C  
ATOM   6960  O   VAL B 109     159.909 113.205 124.475  1.00 36.94           O  
ATOM   6961  CB  VAL B 109     162.500 111.369 125.634  1.00 34.62           C  
ATOM   6962  CG1 VAL B 109     163.295 111.046 126.885  1.00 31.23           C  
ATOM   6963  CG2 VAL B 109     161.396 110.360 125.430  1.00 33.08           C  
ATOM   6973  N   ASN B 110     161.869 113.402 123.384  1.00 31.95           N  
ATOM   6974  CA  ASN B 110     161.275 113.939 122.167  1.00 34.01           C  
ATOM   6975  C   ASN B 110     160.106 113.093 121.680  1.00 39.24           C  
ATOM   6976  O   ASN B 110     158.964 113.562 121.663  1.00 37.88           O  
ATOM   6977  CB  ASN B 110     162.329 114.059 121.070  1.00 30.22           C  
ATOM   6978  CG  ASN B 110     162.813 115.478 120.887  1.00 35.70           C  
ATOM   6979  OD1 ASN B 110     162.399 116.169 119.962  1.00 36.92           O  
ATOM   6980  ND2 ASN B 110     163.689 115.925 121.775  1.00 37.33           N  
ATOM   6987  N   GLY B 111     160.377 111.856 121.275  1.00 36.69           N  
ATOM   6988  CA  GLY B 111     159.324 110.978 120.808  1.00 33.84           C  
ATOM   6989  C   GLY B 111     158.780 110.090 121.907  1.00 35.68           C  
ATOM   6990  O   GLY B 111     158.279 108.995 121.640  1.00 36.52           O  
ATOM   6994  N   GLY B 112     158.868 110.557 123.149  1.00 33.99           N  
ATOM   6995  CA  GLY B 112     158.451 109.747 124.270  1.00 31.41           C  
ATOM   6996  C   GLY B 112     156.954 109.527 124.309  1.00 33.19           C  
ATOM   6997  O   GLY B 112     156.160 110.297 123.769  1.00 30.98           O  
ATOM   7001  N   VAL B 113     156.572 108.441 124.975  1.00 31.72           N  
ATOM   7002  CA  VAL B 113     155.178 108.055 125.133  1.00 29.63           C  
ATOM   7003  C   VAL B 113     154.925 107.729 126.597  1.00 31.31           C  
ATOM   7004  O   VAL B 113     155.849 107.495 127.377  1.00 32.48           O  
ATOM   7005  CB  VAL B 113     154.803 106.857 124.239  1.00 29.65           C  
ATOM   7006  CG1 VAL B 113     154.936 107.229 122.778  1.00 31.42           C  
ATOM   7007  CG2 VAL B 113     155.684 105.663 124.558  1.00 28.75           C  
ATOM   7017  N   LEU B 114     153.649 107.718 126.962  1.00 26.40           N  
ATOM   7018  CA  LEU B 114     153.237 107.417 128.321  1.00 18.99           C  
ATOM   7019  C   LEU B 114     152.895 105.943 128.458  1.00 27.09           C  
ATOM   7020  O   LEU B 114     152.385 105.314 127.530  1.00 28.75           O  
ATOM   7021  CB  LEU B 114     152.030 108.263 128.719  1.00 21.85           C  
ATOM   7022  CG  LEU B 114     152.259 109.769 128.758  1.00 26.74           C  
ATOM   7023  CD1 LEU B 114     150.952 110.481 128.994  1.00 24.60           C  
ATOM   7024  CD2 LEU B 114     153.267 110.126 129.826  1.00 24.01           C  
ATOM   7036  N   THR B 115     153.183 105.396 129.629  1.00 29.51           N  
ATOM   7037  CA  THR B 115     152.866 104.005 129.906  1.00 21.62           C  
ATOM   7038  C   THR B 115     151.372 103.863 130.163  1.00 24.12           C  
ATOM   7039  O   THR B 115     150.840 104.560 131.032  1.00 27.56           O  
ATOM   7040  CB  THR B 115     153.643 103.510 131.116  1.00 24.95           C  
ATOM   7041  OG1 THR B 115     155.045 103.688 130.894  1.00 27.96           O  
ATOM   7042  CG2 THR B 115     153.366 102.039 131.359  1.00 29.05           C  
ATOM   7050  N   PRO B 116     150.663 103.001 129.439  1.00 25.81           N  
ATOM   7051  CA  PRO B 116     149.277 102.711 129.804  1.00 21.84           C  
ATOM   7052  C   PRO B 116     149.212 101.730 130.960  1.00 21.49           C  
ATOM   7053  O   PRO B 116     150.069 100.862 131.120  1.00 27.00           O  
ATOM   7054  CB  PRO B 116     148.698 102.102 128.523  1.00 24.86           C  
ATOM   7055  CG  PRO B 116     149.857 101.451 127.885  1.00 26.52           C  
ATOM   7056  CD  PRO B 116     151.056 102.300 128.205  1.00 22.42           C  
ATOM   7064  N   PHE B 117     148.183 101.887 131.781  1.00 13.07           N  
ATOM   7065  CA  PHE B 117     148.025 101.037 132.946  1.00 16.45           C  
ATOM   7066  C   PHE B 117     146.547 100.757 133.156  1.00 16.41           C  
ATOM   7067  O   PHE B 117     145.678 101.403 132.571  1.00 17.86           O  
ATOM   7068  CB  PHE B 117     148.649 101.673 134.195  1.00 21.93           C  
ATOM   7069  CG  PHE B 117     148.099 103.026 134.528  1.00 11.21           C  
ATOM   7070  CD1 PHE B 117     148.589 104.155 133.907  1.00 12.94           C  
ATOM   7071  CD2 PHE B 117     147.098 103.170 135.461  1.00 14.89           C  
ATOM   7072  CE1 PHE B 117     148.088 105.391 134.205  1.00  8.33           C  
ATOM   7073  CE2 PHE B 117     146.594 104.409 135.759  1.00 12.46           C  
ATOM   7074  CZ  PHE B 117     147.093 105.518 135.133  1.00 11.46           C  
ATOM   7084  N   THR B 118     146.280  99.762 133.991  1.00 19.97           N  
ATOM   7085  CA  THR B 118     144.936  99.413 134.421  1.00 17.32           C  
ATOM   7086  C   THR B 118     144.765  99.854 135.864  1.00 21.38           C  
ATOM   7087  O   THR B 118     145.576  99.500 136.723  1.00 26.02           O  
ATOM   7088  CB  THR B 118     144.692  97.910 134.295  1.00 22.02           C  
ATOM   7089  OG1 THR B 118     144.919  97.498 132.943  1.00 34.40           O  
ATOM   7090  CG2 THR B 118     143.272  97.561 134.687  1.00 20.82           C  
ATOM   7098  N   ALA B 119     143.723 100.632 136.124  1.00 23.33           N  
ATOM   7099  CA  ALA B 119     143.403 101.097 137.464  1.00 19.64           C  
ATOM   7100  C   ALA B 119     142.267 100.252 138.022  1.00 21.36           C  
ATOM   7101  O   ALA B 119     141.170 100.231 137.459  1.00 24.35           O  
ATOM   7102  CB  ALA B 119     143.017 102.574 137.449  1.00 23.08           C  
ATOM   7108  N   PHE B 120     142.534  99.556 139.119  1.00 27.50           N  
ATOM   7109  CA  PHE B 120     141.530  98.774 139.821  1.00 15.03           C  
ATOM   7110  C   PHE B 120     141.060  99.551 141.038  1.00 14.68           C  
ATOM   7111  O   PHE B 120     141.881 100.020 141.830  1.00 27.28           O  
ATOM   7112  CB  PHE B 120     142.095  97.426 140.261  1.00 18.89           C  
ATOM   7113  CG  PHE B 120     142.572  96.570 139.135  1.00 20.76           C  
ATOM   7114  CD1 PHE B 120     141.715  95.690 138.509  1.00 26.95           C  
ATOM   7115  CD2 PHE B 120     143.878  96.641 138.704  1.00 18.69           C  
ATOM   7116  CE1 PHE B 120     142.151  94.904 137.477  1.00 24.95           C  
ATOM   7117  CE2 PHE B 120     144.318  95.854 137.672  1.00 22.26           C  
ATOM   7118  CZ  PHE B 120     143.453  94.984 137.058  1.00 27.42           C  
ATOM   7128  N   VAL B 121     139.753  99.693 141.182  1.00 20.30           N  
ATOM   7129  CA  VAL B 121     139.150 100.279 142.375  1.00 17.35           C  
ATOM   7130  C   VAL B 121     138.280  99.186 142.981  1.00 20.00           C  
ATOM   7131  O   VAL B 121     137.099  99.052 142.662  1.00 28.93           O  
ATOM   7132  CB  VAL B 121     138.341 101.541 142.070  1.00 15.02           C  
ATOM   7133  CG1 VAL B 121     137.820 102.152 143.351  1.00 14.60           C  
ATOM   7134  CG2 VAL B 121     139.185 102.541 141.318  1.00 21.45           C  
ATOM   7144  N   GLY B 122     138.863  98.394 143.856  1.00 17.89           N  
ATOM   7145  CA  GLY B 122     138.152  97.287 144.444  1.00 13.15           C  
ATOM   7146  C   GLY B 122     137.444  97.655 145.719  1.00 15.97           C  
ATOM   7147  O   GLY B 122     137.779  98.628 146.380  1.00 19.40           O  
ATOM   7151  N   PHE B 123     136.440  96.853 146.056  1.00 24.65           N  
ATOM   7152  CA  PHE B 123     135.596  97.091 147.212  1.00 19.08           C  
ATOM   7153  C   PHE B 123     135.461  95.804 148.009  1.00 26.03           C  
ATOM   7154  O   PHE B 123     135.876  94.727 147.575  1.00 34.02           O  
ATOM   7155  CB  PHE B 123     134.221  97.614 146.789  1.00 17.84           C  
ATOM   7156  CG  PHE B 123     134.282  98.928 146.079  1.00 19.27           C  
ATOM   7157  CD1 PHE B 123     134.219 100.112 146.783  1.00 20.88           C  
ATOM   7158  CD2 PHE B 123     134.429  98.979 144.708  1.00 19.20           C  
ATOM   7159  CE1 PHE B 123     134.288 101.315 146.130  1.00 23.02           C  
ATOM   7160  CE2 PHE B 123     134.499 100.179 144.057  1.00 19.96           C  
ATOM   7161  CZ  PHE B 123     134.432 101.347 144.768  1.00 22.83           C  
ATOM   7171  N   ASP B 124     134.877  95.930 149.190  1.00 35.76           N  
ATOM   7172  CA  ASP B 124     134.771  94.823 150.126  1.00 37.55           C  
ATOM   7173  C   ASP B 124     133.896  95.288 151.278  1.00 38.60           C  
ATOM   7174  O   ASP B 124     133.541  96.464 151.374  1.00 42.48           O  
ATOM   7175  CB  ASP B 124     136.151  94.378 150.612  1.00 33.75           C  
ATOM   7176  CG  ASP B 124     136.204  92.910 150.975  1.00 42.03           C  
ATOM   7177  OD1 ASP B 124     135.205  92.200 150.751  1.00 39.18           O  
ATOM   7178  OD2 ASP B 124     137.250  92.461 151.485  1.00 42.31           O  
ATOM   7181  N   GLY B 125     133.535  94.352 152.145  1.00 42.39           N  
ATOM   7182  CA  GLY B 125     132.786  94.687 153.329  1.00 44.06           C  
ATOM   7183  C   GLY B 125     131.483  93.928 153.437  1.00 46.63           C  
ATOM   7184  O   GLY B 125     131.285  92.889 152.804  1.00 45.57           O  
ATOM   7188  N   PRO B 126     130.562  94.441 154.256  1.00 51.31           N  
ATOM   7189  CA  PRO B 126     129.311  93.707 154.486  1.00 48.68           C  
ATOM   7190  C   PRO B 126     128.486  93.525 153.231  1.00 46.64           C  
ATOM   7191  O   PRO B 126     127.805  92.502 153.091  1.00 46.16           O  
ATOM   7192  CB  PRO B 126     128.576  94.577 155.516  1.00 48.70           C  
ATOM   7193  CG  PRO B 126     129.624  95.452 156.114  1.00 48.18           C  
ATOM   7194  CD  PRO B 126     130.619  95.690 155.033  1.00 46.30           C  
ATOM   7202  N   GLU B 127     128.524  94.490 152.315  1.00 45.60           N  
ATOM   7203  CA  GLU B 127     127.668  94.428 151.139  1.00 44.38           C  
ATOM   7204  C   GLU B 127     128.117  93.322 150.197  1.00 45.02           C  
ATOM   7205  O   GLU B 127     127.294  92.566 149.669  1.00 44.92           O  
ATOM   7206  CB  GLU B 127     127.683  95.777 150.425  1.00 48.50           C  
ATOM   7207  CG  GLU B 127     127.353  96.957 151.327  1.00 51.16           C  
ATOM   7208  CD  GLU B 127     126.022  96.806 152.028  1.00 51.83           C  
ATOM   7209  OE1 GLU B 127     125.063  96.327 151.392  1.00 50.35           O  
ATOM   7210  OE2 GLU B 127     125.935  97.165 153.219  1.00 49.18           O  
ATOM   7217  N   GLY B 128     129.422  93.209 149.983  1.00 37.82           N  
ATOM   7218  CA  GLY B 128     129.957  92.250 149.037  1.00 33.77           C  
ATOM   7219  C   GLY B 128     131.218  92.804 148.399  1.00 36.04           C  
ATOM   7220  O   GLY B 128     131.679  93.887 148.746  1.00 37.12           O  
ATOM   7224  N   LYS B 129     131.746  92.036 147.454  1.00 35.08           N  
ATOM   7225  CA  LYS B 129     133.004  92.344 146.794  1.00 27.23           C  
ATOM   7226  C   LYS B 129     132.763  92.629 145.322  1.00 27.63           C  
ATOM   7227  O   LYS B 129     132.035  91.893 144.650  1.00 30.06           O  
ATOM   7228  CB  LYS B 129     133.981  91.183 146.920  1.00 29.34           C  
ATOM   7229  CG  LYS B 129     134.521  90.979 148.310  1.00 34.03           C  
ATOM   7230  CD  LYS B 129     134.669  89.505 148.655  1.00 33.41           C  
ATOM   7231  CE  LYS B 129     136.122  89.092 148.692  1.00 37.53           C  
ATOM   7232  NZ  LYS B 129     136.830  89.620 149.885  1.00 37.33           N  
ATOM   7246  N   TYR B 130     133.381  93.691 144.821  1.00 24.08           N  
ATOM   7247  CA  TYR B 130     133.413  93.930 143.388  1.00 20.96           C  
ATOM   7248  C   TYR B 130     134.500  94.946 143.095  1.00 19.45           C  
ATOM   7249  O   TYR B 130     134.875  95.739 143.961  1.00 23.11           O  
ATOM   7250  CB  TYR B 130     132.056  94.398 142.851  1.00 19.99           C  
ATOM   7251  CG  TYR B 130     131.672  95.818 143.184  1.00 18.63           C  
ATOM   7252  CD1 TYR B 130     131.129  96.140 144.415  1.00 20.34           C  
ATOM   7253  CD2 TYR B 130     131.829  96.832 142.256  1.00 20.58           C  
ATOM   7254  CE1 TYR B 130     130.772  97.427 144.715  1.00 17.66           C  
ATOM   7255  CE2 TYR B 130     131.474  98.122 142.549  1.00 18.54           C  
ATOM   7256  CZ  TYR B 130     130.944  98.414 143.779  1.00 22.66           C  
ATOM   7257  OH  TYR B 130     130.584  99.705 144.076  1.00 24.57           O  
ATOM   7267  N   VAL B 131     135.010  94.901 141.870  1.00 22.55           N  
ATOM   7268  CA  VAL B 131     136.144  95.711 141.452  1.00 22.91           C  
ATOM   7269  C   VAL B 131     135.750  96.478 140.202  1.00 16.48           C  
ATOM   7270  O   VAL B 131     135.333  95.879 139.205  1.00 19.41           O  
ATOM   7271  CB  VAL B 131     137.392  94.850 141.196  1.00 20.50           C  
ATOM   7272  CG1 VAL B 131     138.537  95.698 140.693  1.00 18.07           C  
ATOM   7273  CG2 VAL B 131     137.796  94.127 142.458  1.00 20.37           C  
ATOM   7283  N   ARG B 132     135.866  97.799 140.262  1.00 21.99           N  
ATOM   7284  CA  ARG B 132     135.837  98.622 139.064  1.00 16.34           C  
ATOM   7285  C   ARG B 132     137.202  98.563 138.401  1.00 17.00           C  
ATOM   7286  O   ARG B 132     138.224  98.785 139.052  1.00 26.79           O  
ATOM   7287  CB  ARG B 132     135.496 100.070 139.405  1.00 20.06           C  
ATOM   7288  CG  ARG B 132     134.174 100.274 140.089  1.00 19.56           C  
ATOM   7289  CD  ARG B 132     134.092 101.674 140.652  1.00 17.91           C  
ATOM   7290  NE  ARG B 132     132.901 101.868 141.465  1.00 21.75           N  
ATOM   7291  CZ  ARG B 132     132.717 102.882 142.296  1.00 23.26           C  
ATOM   7292  NH1 ARG B 132     133.629 103.825 142.449  1.00 22.49           N  
ATOM   7293  NH2 ARG B 132     131.593 102.946 142.999  1.00 24.75           N  
ATOM   7307  N   ARG B 133     137.225  98.263 137.110  1.00 17.68           N  
ATOM   7308  CA  ARG B 133     138.463  98.183 136.353  1.00 15.85           C  
ATOM   7309  C   ARG B 133     138.423  99.206 135.232  1.00 19.05           C  
ATOM   7310  O   ARG B 133     137.475  99.235 134.446  1.00 25.77           O  
ATOM   7311  CB  ARG B 133     138.673  96.781 135.790  1.00 16.67           C  
ATOM   7312  CG  ARG B 133     139.611  96.743 134.609  1.00 24.28           C  
ATOM   7313  CD  ARG B 133     140.065  95.342 134.315  1.00 27.55           C  
ATOM   7314  NE  ARG B 133     139.217  94.717 133.310  1.00 26.84           N  
ATOM   7315  CZ  ARG B 133     139.244  93.428 133.010  1.00 28.46           C  
ATOM   7316  NH1 ARG B 133     140.084  92.598 133.605  1.00 28.43           N  
ATOM   7317  NH2 ARG B 133     138.407  92.961 132.091  1.00 26.25           N  
ATOM   7331  N   PHE B 134     139.446 100.047 135.170  1.00 20.04           N  
ATOM   7332  CA  PHE B 134     139.576 101.076 134.144  1.00  8.89           C  
ATOM   7333  C   PHE B 134     140.827 100.742 133.345  1.00 11.59           C  
ATOM   7334  O   PHE B 134     141.945 101.030 133.780  1.00 28.74           O  
ATOM   7335  CB  PHE B 134     139.646 102.463 134.773  1.00 15.91           C  
ATOM   7336  CG  PHE B 134     138.464 102.787 135.633  1.00 17.37           C  
ATOM   7337  CD1 PHE B 134     138.444 102.429 136.967  1.00 15.11           C  
ATOM   7338  CD2 PHE B 134     137.364 103.432 135.106  1.00 20.21           C  
ATOM   7339  CE1 PHE B 134     137.356 102.712 137.753  1.00 15.46           C  
ATOM   7340  CE2 PHE B 134     136.278 103.717 135.892  1.00 16.62           C  
ATOM   7341  CZ  PHE B 134     136.273 103.354 137.216  1.00 14.25           C  
ATOM   7351  N   PHE B 135     140.642 100.124 132.190  1.00 15.33           N  
ATOM   7352  CA  PHE B 135     141.754  99.655 131.382  1.00 19.86           C  
ATOM   7353  C   PHE B 135     142.151 100.715 130.365  1.00 17.11           C  
ATOM   7354  O   PHE B 135     141.373 101.602 130.018  1.00 18.64           O  
ATOM   7355  CB  PHE B 135     141.394  98.348 130.672  1.00 23.49           C  
ATOM   7356  CG  PHE B 135     140.233  98.469 129.728  1.00 25.89           C  
ATOM   7357  CD1 PHE B 135     138.937  98.292 130.176  1.00 26.08           C  
ATOM   7358  CD2 PHE B 135     140.438  98.751 128.393  1.00 23.68           C  
ATOM   7359  CE1 PHE B 135     137.872  98.406 129.309  1.00 23.57           C  
ATOM   7360  CE2 PHE B 135     139.377  98.867 127.527  1.00 27.83           C  
ATOM   7361  CZ  PHE B 135     138.094  98.693 127.983  1.00 20.97           C  
ATOM   7371  N   GLY B 136     143.387 100.611 129.890  1.00 17.85           N  
ATOM   7372  CA  GLY B 136     143.896 101.586 128.951  1.00 16.29           C  
ATOM   7373  C   GLY B 136     144.031 102.968 129.534  1.00 19.27           C  
ATOM   7374  O   GLY B 136     143.842 103.955 128.820  1.00 26.60           O  
ATOM   7378  N   ALA B 137     144.362 103.066 130.815  1.00 23.14           N  
ATOM   7379  CA  ALA B 137     144.450 104.354 131.478  1.00 17.57           C  
ATOM   7380  C   ALA B 137     145.794 105.011 131.207  1.00 16.91           C  
ATOM   7381  O   ALA B 137     146.817 104.343 131.044  1.00 23.14           O  
ATOM   7382  CB  ALA B 137     144.240 104.195 132.981  1.00 12.36           C  
ATOM   7388  N   LYS B 138     145.778 106.337 131.146  1.00 15.08           N  
ATOM   7389  CA  LYS B 138     146.990 107.128 131.026  1.00 17.70           C  
ATOM   7390  C   LYS B 138     146.854 108.351 131.912  1.00 12.48           C  
ATOM   7391  O   LYS B 138     145.750 108.781 132.241  1.00 19.83           O  
ATOM   7392  CB  LYS B 138     147.260 107.557 129.584  1.00 19.99           C  
ATOM   7393  CG  LYS B 138     147.934 106.505 128.747  1.00 19.75           C  
ATOM   7394  CD  LYS B 138     148.332 107.068 127.412  1.00 21.38           C  
ATOM   7395  CE  LYS B 138     149.061 106.048 126.581  1.00 26.20           C  
ATOM   7396  NZ  LYS B 138     149.426 106.603 125.260  1.00 28.90           N  
ATOM   7410  N   VAL B 139     147.994 108.908 132.299  1.00 19.25           N  
ATOM   7411  CA  VAL B 139     148.031 110.105 133.128  1.00 22.73           C  
ATOM   7412  C   VAL B 139     147.937 111.309 132.200  1.00 18.72           C  
ATOM   7413  O   VAL B 139     148.823 111.544 131.376  1.00 20.31           O  
ATOM   7414  CB  VAL B 139     149.295 110.156 133.993  1.00 18.50           C  
ATOM   7415  CG1 VAL B 139     149.399 111.482 134.709  1.00 19.03           C  
ATOM   7416  CG2 VAL B 139     149.290 109.022 134.992  1.00 14.82           C  
ATOM   7426  N   ASN B 140     146.851 112.062 132.320  1.00 16.59           N  
ATOM   7427  CA  ASN B 140     146.663 113.270 131.534  1.00 17.03           C  
ATOM   7428  C   ASN B 140     147.295 114.484 132.200  1.00 17.49           C  
ATOM   7429  O   ASN B 140     147.949 115.287 131.531  1.00 23.26           O  
ATOM   7430  CB  ASN B 140     145.171 113.510 131.309  1.00 22.47           C  
ATOM   7431  CG  ASN B 140     144.903 114.555 130.261  1.00 21.74           C  
ATOM   7432  OD1 ASN B 140     145.695 114.749 129.349  1.00 22.98           O  
ATOM   7433  ND2 ASN B 140     143.778 115.235 130.384  1.00 22.58           N  
ATOM   7440  N   GLN B 141     147.107 114.636 133.506  1.00 23.22           N  
ATOM   7441  CA  GLN B 141     147.708 115.722 134.259  1.00 12.13           C  
ATOM   7442  C   GLN B 141     148.205 115.190 135.590  1.00 14.53           C  
ATOM   7443  O   GLN B 141     147.729 114.173 136.093  1.00 23.99           O  
ATOM   7444  CB  GLN B 141     146.726 116.864 134.502  1.00 11.67           C  
ATOM   7445  CG  GLN B 141     145.743 117.072 133.387  1.00 18.60           C  
ATOM   7446  CD  GLN B 141     145.159 118.457 133.391  1.00 27.83           C  
ATOM   7447  OE1 GLN B 141     145.664 119.352 134.063  1.00 28.66           O  
ATOM   7448  NE2 GLN B 141     144.084 118.645 132.643  1.00 26.68           N  
ATOM   7457  N   ALA B 142     149.179 115.894 136.152  1.00 21.57           N  
ATOM   7458  CA  ALA B 142     149.725 115.562 137.460  1.00 14.01           C  
ATOM   7459  C   ALA B 142     150.118 116.863 138.134  1.00 15.23           C  
ATOM   7460  O   ALA B 142     150.989 117.574 137.631  1.00 17.32           O  
ATOM   7461  CB  ALA B 142     150.927 114.631 137.342  1.00 14.58           C  
ATOM   7467  N   THR B 143     149.481 117.172 139.256  1.00 17.99           N  
ATOM   7468  CA  THR B 143     149.736 118.403 139.990  1.00 13.30           C  
ATOM   7469  C   THR B 143     150.400 118.069 141.316  1.00 15.49           C  
ATOM   7470  O   THR B 143     149.830 117.337 142.129  1.00 23.13           O  
ATOM   7471  CB  THR B 143     148.447 119.185 140.228  1.00 15.24           C  
ATOM   7472  OG1 THR B 143     147.749 119.347 138.990  1.00 23.41           O  
ATOM   7473  CG2 THR B 143     148.759 120.555 140.803  1.00 17.35           C  
ATOM   7481  N   PHE B 144     151.596 118.605 141.528  1.00 19.67           N  
ATOM   7482  CA  PHE B 144     152.256 118.561 142.824  1.00 12.48           C  
ATOM   7483  C   PHE B 144     151.894 119.818 143.601  1.00 12.57           C  
ATOM   7484  O   PHE B 144     152.048 120.929 143.093  1.00 23.39           O  
ATOM   7485  CB  PHE B 144     153.771 118.475 142.659  1.00 20.25           C  
ATOM   7486  CG  PHE B 144     154.238 117.227 141.984  1.00 24.09           C  
ATOM   7487  CD1 PHE B 144     154.162 117.099 140.609  1.00 23.91           C  
ATOM   7488  CD2 PHE B 144     154.775 116.190 142.721  1.00 22.08           C  
ATOM   7489  CE1 PHE B 144     154.598 115.955 139.985  1.00 19.60           C  
ATOM   7490  CE2 PHE B 144     155.215 115.045 142.103  1.00 24.66           C  
ATOM   7491  CZ  PHE B 144     155.127 114.927 140.733  1.00 28.31           C  
ATOM   7501  N   SER B 145     151.414 119.642 144.827  1.00 15.86           N  
ATOM   7502  CA  SER B 145     150.981 120.749 145.665  1.00 11.73           C  
ATOM   7503  C   SER B 145     151.670 120.668 147.015  1.00 15.03           C  
ATOM   7504  O   SER B 145     151.731 119.595 147.620  1.00 23.76           O  
ATOM   7505  CB  SER B 145     149.466 120.735 145.859  1.00 22.28           C  
ATOM   7506  OG  SER B 145     148.797 120.950 144.634  1.00 32.98           O  
ATOM   7512  N   ALA B 146     152.175 121.803 147.489  1.00 25.64           N  
ATOM   7513  CA  ALA B 146     152.769 121.904 148.814  1.00 17.09           C  
ATOM   7514  C   ALA B 146     152.175 123.109 149.522  1.00 16.14           C  
ATOM   7515  O   ALA B 146     152.327 124.241 149.057  1.00 27.16           O  
ATOM   7516  CB  ALA B 146     154.290 122.027 148.733  1.00 13.69           C  
ATOM   7522  N   ARG B 147     151.493 122.863 150.633  1.00 19.68           N  
ATOM   7523  CA  ARG B 147     150.975 123.900 151.509  1.00 14.89           C  
ATOM   7524  C   ARG B 147     151.692 123.809 152.849  1.00 19.35           C  
ATOM   7525  O   ARG B 147     152.443 122.870 153.111  1.00 24.79           O  
ATOM   7526  CB  ARG B 147     149.462 123.757 151.707  1.00 21.27           C  
ATOM   7527  CG  ARG B 147     148.659 123.740 150.425  1.00 24.15           C  
ATOM   7528  CD  ARG B 147     148.552 125.123 149.821  1.00 26.90           C  
ATOM   7529  NE  ARG B 147     147.800 125.129 148.573  1.00 29.70           N  
ATOM   7530  CZ  ARG B 147     148.312 124.851 147.381  1.00 29.34           C  
ATOM   7531  NH1 ARG B 147     149.582 124.517 147.232  1.00 26.49           N  
ATOM   7532  NH2 ARG B 147     147.527 124.910 146.310  1.00 26.02           N  
ATOM   7546  N   VAL B 148     151.455 124.793 153.700  1.00 25.66           N  
ATOM   7547  CA  VAL B 148     152.003 124.764 155.050  1.00 22.80           C  
ATOM   7548  C   VAL B 148     151.097 123.917 155.931  1.00 21.41           C  
ATOM   7549  O   VAL B 148     149.874 123.897 155.766  1.00 21.67           O  
ATOM   7550  CB  VAL B 148     152.171 126.190 155.610  1.00 16.99           C  
ATOM   7551  CG1 VAL B 148     152.530 126.153 157.080  1.00 10.84           C  
ATOM   7552  CG2 VAL B 148     153.232 126.935 154.836  1.00 16.60           C  
ATOM   7562  N   ASN B 149     151.706 123.205 156.876  1.00 26.91           N  
ATOM   7563  CA  ASN B 149     150.991 122.286 157.757  1.00 15.03           C  
ATOM   7564  C   ASN B 149     150.301 121.191 156.953  1.00 20.76           C  
ATOM   7565  O   ASN B 149     149.200 120.748 157.282  1.00 28.71           O  
ATOM   7566  CB  ASN B 149     149.990 123.030 158.639  1.00 14.74           C  
ATOM   7567  CG  ASN B 149     150.564 123.397 159.972  1.00 18.38           C  
ATOM   7568  OD1 ASN B 149     151.365 122.660 160.537  1.00 24.35           O  
ATOM   7569  ND2 ASN B 149     150.159 124.542 160.490  1.00 24.77           N  
ATOM   7576  N   ASP B 150     150.965 120.740 155.897  1.00 19.23           N  
ATOM   7577  CA  ASP B 150     150.425 119.715 155.024  1.00 13.13           C  
ATOM   7578  C   ASP B 150     151.571 118.839 154.550  1.00 19.35           C  
ATOM   7579  O   ASP B 150     152.739 119.092 154.849  1.00 21.89           O  
ATOM   7580  CB  ASP B 150     149.679 120.339 153.845  1.00 19.65           C  
ATOM   7581  CG  ASP B 150     148.383 119.625 153.530  1.00 32.62           C  
ATOM   7582  OD1 ASP B 150     148.306 118.397 153.748  1.00 32.89           O  
ATOM   7583  OD2 ASP B 150     147.436 120.289 153.062  1.00 34.59           O  
ATOM   7588  N   MET B 151     151.227 117.795 153.812  1.00 21.57           N  
ATOM   7589  CA  MET B 151     152.198 116.948 153.145  1.00 18.44           C  
ATOM   7590  C   MET B 151     152.122 117.193 151.646  1.00 25.14           C  
ATOM   7591  O   MET B 151     151.130 117.710 151.131  1.00 33.08           O  
ATOM   7592  CB  MET B 151     151.944 115.472 153.459  1.00 20.72           C  
ATOM   7593  CG  MET B 151     151.774 115.192 154.938  1.00 23.22           C  
ATOM   7594  SD  MET B 151     152.637 113.715 155.475  1.00 39.16           S  
ATOM   7595  CE  MET B 151     151.678 113.269 156.916  1.00 23.46           C  
ATOM   7605  N   LEU B 152     153.194 116.840 150.950  1.00 22.11           N  
ATOM   7606  CA  LEU B 152     153.216 116.986 149.504  1.00 15.01           C  
ATOM   7607  C   LEU B 152     152.128 116.120 148.885  1.00 18.51           C  
ATOM   7608  O   LEU B 152     152.115 114.901 149.066  1.00 16.93           O  
ATOM   7609  CB  LEU B 152     154.589 116.604 148.957  1.00 15.56           C  
ATOM   7610  CG  LEU B 152     154.750 116.619 147.438  1.00 17.10           C  
ATOM   7611  CD1 LEU B 152     154.594 118.018 146.892  1.00 15.96           C  
ATOM   7612  CD2 LEU B 152     156.091 116.042 147.049  1.00 22.71           C  
ATOM   7624  N   ASN B 153     151.210 116.753 148.167  1.00 18.85           N  
ATOM   7625  CA  ASN B 153     150.093 116.070 147.540  1.00 14.97           C  
ATOM   7626  C   ASN B 153     150.326 115.937 146.044  1.00 15.28           C  
ATOM   7627  O   ASN B 153     151.006 116.759 145.428  1.00 21.02           O  
ATOM   7628  CB  ASN B 153     148.787 116.821 147.795  1.00 12.11           C  
ATOM   7629  CG  ASN B 153     148.237 116.579 149.185  1.00 24.27           C  
ATOM   7630  OD1 ASN B 153     148.456 115.528 149.780  1.00 27.08           O  
ATOM   7631  ND2 ASN B 153     147.532 117.563 149.715  1.00 31.57           N  
ATOM   7638  N   LEU B 154     149.759 114.886 145.464  1.00 19.51           N  
ATOM   7639  CA  LEU B 154     149.830 114.645 144.031  1.00 11.96           C  
ATOM   7640  C   LEU B 154     148.441 114.291 143.528  1.00 13.40           C  
ATOM   7641  O   LEU B 154     147.859 113.293 143.957  1.00 21.38           O  
ATOM   7642  CB  LEU B 154     150.823 113.530 143.708  1.00 20.67           C  
ATOM   7643  CG  LEU B 154     150.925 113.125 142.241  1.00 22.08           C  
ATOM   7644  CD1 LEU B 154     151.344 114.297 141.381  1.00 19.98           C  
ATOM   7645  CD2 LEU B 154     151.903 111.988 142.096  1.00 18.21           C  
ATOM   7657  N   ASN B 155     147.917 115.110 142.627  1.00 14.44           N  
ATOM   7658  CA  ASN B 155     146.598 114.917 142.041  1.00 11.26           C  
ATOM   7659  C   ASN B 155     146.781 114.497 140.589  1.00  8.93           C  
ATOM   7660  O   ASN B 155     147.193 115.304 139.754  1.00 18.65           O  
ATOM   7661  CB  ASN B 155     145.772 116.195 142.144  1.00 12.17           C  
ATOM   7662  CG  ASN B 155     144.336 116.000 141.713  1.00 23.59           C  
ATOM   7663  OD1 ASN B 155     143.705 115.002 142.047  1.00 22.22           O  
ATOM   7664  ND2 ASN B 155     143.814 116.953 140.956  1.00 27.71           N  
ATOM   7671  N   LEU B 156     146.472 113.240 140.292  1.00 15.72           N  
ATOM   7672  CA  LEU B 156     146.516 112.736 138.928  1.00 13.75           C  
ATOM   7673  C   LEU B 156     145.160 112.893 138.262  1.00 13.75           C  
ATOM   7674  O   LEU B 156     144.119 112.762 138.907  1.00 22.49           O  
ATOM   7675  CB  LEU B 156     146.921 111.264 138.901  1.00 13.66           C  
ATOM   7676  CG  LEU B 156     148.348 110.918 139.306  1.00 18.38           C  
ATOM   7677  CD1 LEU B 156     148.551 109.433 139.160  1.00 23.78           C  
ATOM   7678  CD2 LEU B 156     149.351 111.675 138.475  1.00 19.60           C  
ATOM   7690  N   ASP B 157     145.181 113.173 136.963  1.00 14.29           N  
ATOM   7691  CA  ASP B 157     143.986 113.193 136.127  1.00 12.46           C  
ATOM   7692  C   ASP B 157     144.162 112.117 135.066  1.00 20.43           C  
ATOM   7693  O   ASP B 157     145.041 112.227 134.205  1.00 22.32           O  
ATOM   7694  CB  ASP B 157     143.770 114.564 135.498  1.00 14.26           C  
ATOM   7695  CG  ASP B 157     143.201 115.566 136.479  1.00 31.85           C  
ATOM   7696  OD1 ASP B 157     143.972 116.095 137.308  1.00 34.96           O  
ATOM   7697  OD2 ASP B 157     141.980 115.824 136.428  1.00 29.91           O  
ATOM   7702  N   VAL B 158     143.337 111.081 135.133  1.00 16.29           N  
ATOM   7703  CA  VAL B 158     143.513 109.868 134.350  1.00  6.75           C  
ATOM   7704  C   VAL B 158     142.475 109.830 133.241  1.00 15.32           C  
ATOM   7705  O   VAL B 158     141.325 110.231 133.439  1.00 22.09           O  
ATOM   7706  CB  VAL B 158     143.405 108.623 135.252  1.00 16.53           C  
ATOM   7707  CG1 VAL B 158     143.471 107.357 134.433  1.00 20.61           C  
ATOM   7708  CG2 VAL B 158     144.496 108.637 136.300  1.00 15.03           C  
ATOM   7718  N   GLN B 159     142.888 109.356 132.070  1.00 18.91           N  
ATOM   7719  CA  GLN B 159     141.998 109.112 130.943  1.00  9.57           C  
ATOM   7720  C   GLN B 159     142.118 107.646 130.564  1.00 14.27           C  
ATOM   7721  O   GLN B 159     143.209 107.181 130.232  1.00 24.74           O  
ATOM   7722  CB  GLN B 159     142.354 109.996 129.748  1.00 18.17           C  
ATOM   7723  CG  GLN B 159     142.072 111.469 129.936  1.00 21.04           C  
ATOM   7724  CD  GLN B 159     140.601 111.777 130.011  1.00 19.82           C  
ATOM   7725  OE1 GLN B 159     139.784 111.105 129.394  1.00 26.08           O  
ATOM   7726  NE2 GLN B 159     140.255 112.810 130.757  1.00 20.45           N  
ATOM   7735  N   ALA B 160     141.009 106.924 130.620  1.00 15.14           N  
ATOM   7736  CA  ALA B 160     140.986 105.506 130.305  1.00 12.01           C  
ATOM   7737  C   ALA B 160     140.174 105.261 129.042  1.00 18.13           C  
ATOM   7738  O   ALA B 160     139.521 106.155 128.504  1.00 20.46           O  
ATOM   7739  CB  ALA B 160     140.418 104.697 131.474  1.00  8.81           C  
ATOM   7745  N   ILE B 161     140.243 104.022 128.563  1.00 21.53           N  
ATOM   7746  CA  ILE B 161     139.475 103.635 127.388  1.00 19.37           C  
ATOM   7747  C   ILE B 161     138.063 103.238 127.784  1.00 21.97           C  
ATOM   7748  O   ILE B 161     137.090 103.640 127.140  1.00 31.72           O  
ATOM   7749  CB  ILE B 161     140.188 102.497 126.639  1.00 18.87           C  
ATOM   7750  CG1 ILE B 161     141.563 102.952 126.136  1.00 14.74           C  
ATOM   7751  CG2 ILE B 161     139.329 101.996 125.501  1.00 20.30           C  
ATOM   7752  CD1 ILE B 161     141.526 104.089 125.153  1.00 16.23           C  
ATOM   7764  N   GLY B 162     137.925 102.451 128.843  1.00 13.82           N  
ATOM   7765  CA  GLY B 162     136.613 102.012 129.270  1.00 19.49           C  
ATOM   7766  C   GLY B 162     136.647 101.491 130.686  1.00 20.19           C  
ATOM   7767  O   GLY B 162     137.706 101.289 131.279  1.00 23.31           O  
ATOM   7771  N   LYS B 163     135.450 101.275 131.215  1.00 25.29           N  
ATOM   7772  CA  LYS B 163     135.241 100.754 132.553  1.00 16.17           C  
ATOM   7773  C   LYS B 163     134.530  99.412 132.464  1.00 20.79           C  
ATOM   7774  O   LYS B 163     133.799  99.142 131.508  1.00 21.67           O  
ATOM   7775  CB  LYS B 163     134.409 101.732 133.392  1.00 14.03           C  
ATOM   7776  CG  LYS B 163     133.948 101.190 134.728  1.00 19.85           C  
ATOM   7777  CD  LYS B 163     133.016 102.147 135.420  1.00 18.68           C  
ATOM   7778  CE  LYS B 163     132.435 101.524 136.669  1.00 25.46           C  
ATOM   7779  NZ  LYS B 163     131.558 102.468 137.402  1.00 25.44           N  
ATOM   7793  N   ASP B 164     134.754  98.569 133.466  1.00 20.54           N  
ATOM   7794  CA  ASP B 164     133.977  97.349 133.603  1.00 17.51           C  
ATOM   7795  C   ASP B 164     134.040  96.899 135.052  1.00 17.85           C  
ATOM   7796  O   ASP B 164     134.988  97.205 135.773  1.00 24.25           O  
ATOM   7797  CB  ASP B 164     134.470  96.257 132.650  1.00 20.06           C  
ATOM   7798  CG  ASP B 164     135.797  95.673 133.060  1.00 30.02           C  
ATOM   7799  OD1 ASP B 164     135.903  95.152 134.187  1.00 35.17           O  
ATOM   7800  OD2 ASP B 164     136.744  95.731 132.247  1.00 36.93           O  
ATOM   7805  N   ILE B 165     133.010  96.172 135.467  1.00 20.95           N  
ATOM   7806  CA  ILE B 165     132.869  95.706 136.840  1.00 18.67           C  
ATOM   7807  C   ILE B 165     133.206  94.225 136.891  1.00 25.30           C  
ATOM   7808  O   ILE B 165     132.903  93.474 135.960  1.00 29.32           O  
ATOM   7809  CB  ILE B 165     131.450  95.971 137.374  1.00 16.89           C  
ATOM   7810  CG1 ILE B 165     131.226  97.474 137.528  1.00 26.01           C  
ATOM   7811  CG2 ILE B 165     131.241  95.274 138.701  1.00 19.99           C  
ATOM   7812  CD1 ILE B 165     129.782  97.876 137.485  1.00 27.99           C  
ATOM   7824  N   LEU B 166     133.847  93.813 137.978  1.00 27.15           N  
ATOM   7825  CA  LEU B 166     134.234  92.431 138.207  1.00 19.17           C  
ATOM   7826  C   LEU B 166     133.656  91.985 139.539  1.00 19.40           C  
ATOM   7827  O   LEU B 166     133.669  92.742 140.511  1.00 22.56           O  
ATOM   7828  CB  LEU B 166     135.757  92.283 138.214  1.00 29.34           C  
ATOM   7829  CG  LEU B 166     136.489  92.788 136.969  1.00 27.70           C  
ATOM   7830  CD1 LEU B 166     137.956  92.984 137.258  1.00 22.43           C  
ATOM   7831  CD2 LEU B 166     136.311  91.821 135.823  1.00 30.12           C  
ATOM   7843  N   GLN B 167     133.144  90.763 139.585  1.00 28.04           N  
ATOM   7844  CA  GLN B 167     132.443  90.282 140.762  1.00 28.20           C  
ATOM   7845  C   GLN B 167     132.733  88.804 140.933  1.00 27.51           C  
ATOM   7846  O   GLN B 167     133.100  88.125 139.968  1.00 29.13           O  
ATOM   7847  CB  GLN B 167     130.935  90.516 140.642  1.00 23.53           C  
ATOM   7848  CG  GLN B 167     130.481  91.797 141.283  1.00 29.66           C  
ATOM   7849  CD  GLN B 167     129.074  92.150 140.912  1.00 32.55           C  
ATOM   7850  OE1 GLN B 167     128.712  92.129 139.740  1.00 30.24           O  
ATOM   7851  NE2 GLN B 167     128.266  92.489 141.906  1.00 35.34           N  
ATOM   7860  N   PRO B 168     132.588  88.275 142.144  1.00 26.71           N  
ATOM   7861  CA  PRO B 168     132.735  86.831 142.335  1.00 29.26           C  
ATOM   7862  C   PRO B 168     131.845  86.057 141.378  1.00 33.04           C  
ATOM   7863  O   PRO B 168     130.630  86.254 141.329  1.00 35.14           O  
ATOM   7864  CB  PRO B 168     132.321  86.630 143.793  1.00 28.65           C  
ATOM   7865  CG  PRO B 168     132.644  87.915 144.443  1.00 29.28           C  
ATOM   7866  CD  PRO B 168     132.382  88.976 143.422  1.00 27.57           C  
ATOM   7874  N   GLY B 169     132.463  85.169 140.607  1.00 35.42           N  
ATOM   7875  CA  GLY B 169     131.782  84.402 139.591  1.00 36.76           C  
ATOM   7876  C   GLY B 169     132.132  84.809 138.180  1.00 38.32           C  
ATOM   7877  O   GLY B 169     131.871  84.041 137.245  1.00 41.68           O  
ATOM   7881  N   ASP B 170     132.708  85.992 137.995  1.00 39.04           N  
ATOM   7882  CA  ASP B 170     133.168  86.398 136.685  1.00 39.99           C  
ATOM   7883  C   ASP B 170     134.382  85.567 136.285  1.00 43.27           C  
ATOM   7884  O   ASP B 170     135.042  84.964 137.135  1.00 40.37           O  
ATOM   7885  CB  ASP B 170     133.517  87.882 136.680  1.00 38.52           C  
ATOM   7886  CG  ASP B 170     132.290  88.766 136.649  1.00 44.18           C  
ATOM   7887  OD1 ASP B 170     131.167  88.224 136.613  1.00 42.91           O  
ATOM   7888  OD2 ASP B 170     132.447  90.001 136.651  1.00 46.69           O  
ATOM   7893  N   PRO B 171     134.695  85.509 134.990  1.00 44.32           N  
ATOM   7894  CA  PRO B 171     135.822  84.662 134.566  1.00 44.78           C  
ATOM   7895  C   PRO B 171     137.161  85.142 135.098  1.00 48.17           C  
ATOM   7896  O   PRO B 171     137.958  84.334 135.592  1.00 44.68           O  
ATOM   7897  CB  PRO B 171     135.744  84.731 133.035  1.00 45.06           C  
ATOM   7898  CG  PRO B 171     135.022  85.995 132.745  1.00 45.22           C  
ATOM   7899  CD  PRO B 171     134.031  86.153 133.846  1.00 42.98           C  
ATOM   7907  N   GLY B 172     137.430  86.441 135.017  1.00 43.36           N  
ATOM   7908  CA  GLY B 172     138.712  86.964 135.441  1.00 40.48           C  
ATOM   7909  C   GLY B 172     138.735  87.420 136.883  1.00 39.58           C  
ATOM   7910  O   GLY B 172     139.587  88.226 137.266  1.00 39.14           O  
ATOM   7914  N   TRP B 173     137.814  86.913 137.695  1.00 33.85           N  
ATOM   7915  CA  TRP B 173     137.751  87.310 139.093  1.00 33.42           C  
ATOM   7916  C   TRP B 173     138.759  86.521 139.914  1.00 37.49           C  
ATOM   7917  O   TRP B 173     138.855  85.296 139.792  1.00 32.62           O  
ATOM   7918  CB  TRP B 173     136.354  87.096 139.664  1.00 29.92           C  
ATOM   7919  CG  TRP B 173     136.312  87.261 141.149  1.00 31.88           C  
ATOM   7920  CD1 TRP B 173     136.342  86.274 142.084  1.00 28.39           C  
ATOM   7921  CD2 TRP B 173     136.239  88.494 141.871  1.00 30.21           C  
ATOM   7922  NE1 TRP B 173     136.291  86.811 143.344  1.00 29.08           N  
ATOM   7923  CE2 TRP B 173     136.225  88.175 143.239  1.00 28.63           C  
ATOM   7924  CE3 TRP B 173     136.179  89.838 141.494  1.00 28.48           C  
ATOM   7925  CZ2 TRP B 173     136.153  89.147 144.229  1.00 31.51           C  
ATOM   7926  CZ3 TRP B 173     136.106  90.797 142.476  1.00 26.73           C  
ATOM   7927  CH2 TRP B 173     136.095  90.449 143.826  1.00 29.73           C  
ATOM   7938  N   VAL B 174     139.500  87.231 140.754  1.00 39.40           N  
ATOM   7939  CA  VAL B 174     140.391  86.630 141.735  1.00 34.35           C  
ATOM   7940  C   VAL B 174     140.239  87.415 143.026  1.00 34.24           C  
ATOM   7941  O   VAL B 174     140.089  88.640 143.005  1.00 33.68           O  
ATOM   7942  CB  VAL B 174     141.855  86.627 141.252  1.00 37.46           C  
ATOM   7943  CG1 VAL B 174     142.810  86.481 142.422  1.00 36.62           C  
ATOM   7944  CG2 VAL B 174     142.069  85.515 140.246  1.00 38.14           C  
ATOM   7954  N   ASN B 175     140.258  86.708 144.149  1.00 36.79           N  
ATOM   7955  CA  ASN B 175     140.155  87.348 145.456  1.00 37.21           C  
ATOM   7956  C   ASN B 175     141.515  87.928 145.816  1.00 37.11           C  
ATOM   7957  O   ASN B 175     142.398  87.219 146.302  1.00 38.21           O  
ATOM   7958  CB  ASN B 175     139.676  86.350 146.502  1.00 36.13           C  
ATOM   7959  CG  ASN B 175     138.475  86.846 147.262  1.00 39.88           C  
ATOM   7960  OD1 ASN B 175     138.530  87.889 147.909  1.00 41.96           O  
ATOM   7961  ND2 ASN B 175     137.375  86.109 147.182  1.00 39.81           N  
ATOM   7968  N   VAL B 176     141.688  89.218 145.574  1.00 35.80           N  
ATOM   7969  CA  VAL B 176     142.950  89.895 145.834  1.00 36.99           C  
ATOM   7970  C   VAL B 176     142.951  90.403 147.263  1.00 33.68           C  
ATOM   7971  O   VAL B 176     141.914  90.810 147.798  1.00 31.17           O  
ATOM   7972  CB  VAL B 176     143.177  91.049 144.840  1.00 34.06           C  
ATOM   7973  CG1 VAL B 176     142.834  90.616 143.431  1.00 33.05           C  
ATOM   7974  CG2 VAL B 176     142.367  92.257 145.239  1.00 29.37           C  
ATOM   7984  N   THR B 177     144.124  90.373 147.885  1.00 36.34           N  
ATOM   7985  CA  THR B 177     144.327  90.955 149.204  1.00 36.55           C  
ATOM   7986  C   THR B 177     145.273  92.138 149.063  1.00 38.47           C  
ATOM   7987  O   THR B 177     146.446  91.940 148.711  1.00 36.01           O  
ATOM   7988  CB  THR B 177     144.905  89.925 150.174  1.00 38.22           C  
ATOM   7989  OG1 THR B 177     146.210  89.531 149.735  1.00 39.87           O  
ATOM   7990  CG2 THR B 177     144.006  88.701 150.250  1.00 39.71           C  
ATOM   7998  N   PRO B 178     144.828  93.370 149.295  1.00 32.38           N  
ATOM   7999  CA  PRO B 178     145.747  94.509 149.201  1.00 31.56           C  
ATOM   8000  C   PRO B 178     146.917  94.364 150.162  1.00 32.87           C  
ATOM   8001  O   PRO B 178     146.737  94.176 151.366  1.00 32.33           O  
ATOM   8002  CB  PRO B 178     144.860  95.704 149.561  1.00 33.01           C  
ATOM   8003  CG  PRO B 178     143.497  95.267 149.226  1.00 30.48           C  
ATOM   8004  CD  PRO B 178     143.444  93.811 149.529  1.00 27.67           C  
ATOM   8012  N   VAL B 179     148.125  94.451 149.616  1.00 32.84           N  
ATOM   8013  CA  VAL B 179     149.359  94.380 150.386  1.00 35.21           C  
ATOM   8014  C   VAL B 179     150.064  95.722 150.269  1.00 34.65           C  
ATOM   8015  O   VAL B 179     150.342  96.186 149.159  1.00 35.94           O  
ATOM   8016  CB  VAL B 179     150.265  93.240 149.895  1.00 34.03           C  
ATOM   8017  CG1 VAL B 179     151.593  93.267 150.622  1.00 33.04           C  
ATOM   8018  CG2 VAL B 179     149.577  91.907 150.092  1.00 34.73           C  
ATOM   8028  N   TYR B 180     150.351  96.339 151.407  1.00 32.56           N  
ATOM   8029  CA  TYR B 180     150.927  97.670 151.464  1.00 30.48           C  
ATOM   8030  C   TYR B 180     152.269  97.654 152.183  1.00 34.82           C  
ATOM   8031  O   TYR B 180     152.564  96.729 152.948  1.00 35.90           O  
ATOM   8032  CB  TYR B 180     149.976  98.637 152.181  1.00 31.46           C  
ATOM   8033  CG  TYR B 180     148.664  98.832 151.464  1.00 35.50           C  
ATOM   8034  CD1 TYR B 180     148.553  99.737 150.425  1.00 32.94           C  
ATOM   8035  CD2 TYR B 180     147.535  98.113 151.830  1.00 32.67           C  
ATOM   8036  CE1 TYR B 180     147.363  99.920 149.767  1.00 31.70           C  
ATOM   8037  CE2 TYR B 180     146.341  98.292 151.177  1.00 35.64           C  
ATOM   8038  CZ  TYR B 180     146.261  99.198 150.145  1.00 33.73           C  
ATOM   8039  OH  TYR B 180     145.071  99.388 149.485  1.00 35.14           O  
ATOM   8049  N   PRO B 181     153.110  98.661 151.956  1.00 40.57           N  
ATOM   8050  CA  PRO B 181     154.368  98.745 152.700  1.00 39.96           C  
ATOM   8051  C   PRO B 181     154.124  98.997 154.176  1.00 42.87           C  
ATOM   8052  O   PRO B 181     153.145  99.631 154.571  1.00 42.61           O  
ATOM   8053  CB  PRO B 181     155.087  99.933 152.052  1.00 39.22           C  
ATOM   8054  CG  PRO B 181     154.395 100.151 150.760  1.00 37.26           C  
ATOM   8055  CD  PRO B 181     152.990  99.749 150.974  1.00 37.99           C  
ATOM   8063  N   GLY B 182     155.039  98.492 154.997  1.00 48.62           N  
ATOM   8064  CA  GLY B 182     154.962  98.753 156.418  1.00 49.00           C  
ATOM   8065  C   GLY B 182     154.989 100.236 156.722  1.00 48.56           C  
ATOM   8066  O   GLY B 182     155.333 101.071 155.886  1.00 47.47           O  
ATOM   8070  N   GLY B 183     154.599 100.571 157.951  1.00 50.07           N  
ATOM   8071  CA  GLY B 183     154.663 101.956 158.374  1.00 51.07           C  
ATOM   8072  C   GLY B 183     156.082 102.455 158.529  1.00 50.43           C  
ATOM   8073  O   GLY B 183     156.339 103.656 158.404  1.00 51.21           O  
ATOM   8077  N   ASP B 184     157.022 101.551 158.800  1.00 50.69           N  
ATOM   8078  CA  ASP B 184     158.414 101.947 158.958  1.00 52.38           C  
ATOM   8079  C   ASP B 184     159.116 102.116 157.617  1.00 51.19           C  
ATOM   8080  O   ASP B 184     159.975 102.993 157.481  1.00 51.64           O  
ATOM   8081  CB  ASP B 184     159.156 100.918 159.811  1.00 54.42           C  
ATOM   8082  CG  ASP B 184     159.120  99.528 159.211  1.00 58.28           C  
ATOM   8083  OD1 ASP B 184     158.037  99.099 158.763  1.00 55.15           O  
ATOM   8084  OD2 ASP B 184     160.176  98.862 159.189  1.00 54.72           O  
ATOM   8089  N   GLU B 185     158.765 101.303 156.621  1.00 46.88           N  
ATOM   8090  CA  GLU B 185     159.403 101.412 155.316  1.00 46.82           C  
ATOM   8091  C   GLU B 185     158.947 102.651 154.561  1.00 45.86           C  
ATOM   8092  O   GLU B 185     159.725 103.222 153.790  1.00 46.29           O  
ATOM   8093  CB  GLU B 185     159.114 100.171 154.466  1.00 46.73           C  
ATOM   8094  CG  GLU B 185     159.154  98.840 155.202  1.00 48.58           C  
ATOM   8095  CD  GLU B 185     158.447  97.739 154.436  1.00 55.38           C  
ATOM   8096  OE1 GLU B 185     158.204  97.918 153.226  1.00 49.79           O  
ATOM   8097  OE2 GLU B 185     158.129  96.696 155.046  1.00 54.37           O  
ATOM   8104  N   GLU B 186     157.710 103.079 154.771  1.00 42.58           N  
ATOM   8105  CA  GLU B 186     157.102 104.151 153.999  1.00 41.24           C  
ATOM   8106  C   GLU B 186     157.194 105.472 154.747  1.00 42.03           C  
ATOM   8107  O   GLU B 186     157.085 105.511 155.976  1.00 36.52           O  
ATOM   8108  CB  GLU B 186     155.640 103.826 153.708  1.00 38.50           C  
ATOM   8109  CG  GLU B 186     154.958 104.823 152.809  1.00 41.23           C  
ATOM   8110  CD  GLU B 186     153.644 104.307 152.284  1.00 46.78           C  
ATOM   8111  OE1 GLU B 186     152.774 103.959 153.108  1.00 44.39           O  
ATOM   8112  OE2 GLU B 186     153.478 104.251 151.049  1.00 49.18           O  
ATOM   8119  N   TYR B 187     157.383 106.555 153.997  1.00 36.40           N  
ATOM   8120  CA  TYR B 187     157.405 107.889 154.573  1.00 29.76           C  
ATOM   8121  C   TYR B 187     156.936 108.886 153.527  1.00 31.06           C  
ATOM   8122  O   TYR B 187     157.026 108.642 152.323  1.00 31.52           O  
ATOM   8123  CB  TYR B 187     158.797 108.267 155.078  1.00 32.30           C  
ATOM   8124  CG  TYR B 187     159.865 108.240 154.018  1.00 34.34           C  
ATOM   8125  CD1 TYR B 187     160.116 109.350 153.227  1.00 30.35           C  
ATOM   8126  CD2 TYR B 187     160.632 107.107 153.816  1.00 34.66           C  
ATOM   8127  CE1 TYR B 187     161.089 109.328 152.265  1.00 30.70           C  
ATOM   8128  CE2 TYR B 187     161.609 107.078 152.858  1.00 32.51           C  
ATOM   8129  CZ  TYR B 187     161.835 108.190 152.086  1.00 32.65           C  
ATOM   8130  OH  TYR B 187     162.809 108.155 151.124  1.00 39.19           O  
ATOM   8140  N   ALA B 188     156.439 110.019 154.004  1.00 26.97           N  
ATOM   8141  CA  ALA B 188     155.910 111.072 153.152  1.00 21.60           C  
ATOM   8142  C   ALA B 188     156.840 112.275 153.157  1.00 25.79           C  
ATOM   8143  O   ALA B 188     157.763 112.384 153.967  1.00 30.72           O  
ATOM   8144  CB  ALA B 188     154.511 111.486 153.613  1.00 24.49           C  
ATOM   8150  N   TYR B 189     156.581 113.188 152.228  1.00 28.65           N  
ATOM   8151  CA  TYR B 189     157.305 114.445 152.129  1.00 21.11           C  
ATOM   8152  C   TYR B 189     156.437 115.563 152.686  1.00 20.17           C  
ATOM   8153  O   TYR B 189     155.295 115.741 152.254  1.00 27.42           O  
ATOM   8154  CB  TYR B 189     157.696 114.723 150.680  1.00 21.81           C  
ATOM   8155  CG  TYR B 189     158.710 113.739 150.154  1.00 23.40           C  
ATOM   8156  CD1 TYR B 189     160.058 113.889 150.435  1.00 27.99           C  
ATOM   8157  CD2 TYR B 189     158.318 112.648 149.396  1.00 22.16           C  
ATOM   8158  CE1 TYR B 189     160.986 112.990 149.970  1.00 26.46           C  
ATOM   8159  CE2 TYR B 189     159.241 111.744 148.924  1.00 22.52           C  
ATOM   8160  CZ  TYR B 189     160.573 111.920 149.214  1.00 31.08           C  
ATOM   8161  OH  TYR B 189     161.497 111.019 148.747  1.00 34.06           O  
ATOM   8171  N   VAL B 190     156.979 116.308 153.643  1.00 24.17           N  
ATOM   8172  CA  VAL B 190     156.212 117.275 154.409  1.00 23.08           C  
ATOM   8173  C   VAL B 190     156.618 118.684 153.984  1.00 21.45           C  
ATOM   8174  O   VAL B 190     157.592 118.886 153.264  1.00 25.32           O  
ATOM   8175  CB  VAL B 190     156.396 117.075 155.926  1.00 27.10           C  
ATOM   8176  CG1 VAL B 190     155.244 117.696 156.693  1.00 24.06           C  
ATOM   8177  CG2 VAL B 190     156.522 115.599 156.252  1.00 26.07           C  
ATOM   8187  N   PHE B 191     155.845 119.669 154.445  1.00 19.92           N  
ATOM   8188  CA  PHE B 191     156.054 121.045 154.010  1.00 15.54           C  
ATOM   8189  C   PHE B 191     157.380 121.599 154.512  1.00 16.48           C  
ATOM   8190  O   PHE B 191     158.019 122.404 153.829  1.00 26.35           O  
ATOM   8191  CB  PHE B 191     154.899 121.923 154.488  1.00 15.91           C  
ATOM   8192  CG  PHE B 191     154.950 122.245 155.948  1.00 19.40           C  
ATOM   8193  CD1 PHE B 191     154.499 121.336 156.887  1.00 20.81           C  
ATOM   8194  CD2 PHE B 191     155.462 123.448 156.384  1.00 11.96           C  
ATOM   8195  CE1 PHE B 191     154.556 121.624 158.224  1.00 11.89           C  
ATOM   8196  CE2 PHE B 191     155.518 123.739 157.721  1.00 16.37           C  
ATOM   8197  CZ  PHE B 191     155.064 122.827 158.642  1.00 19.40           C  
ATOM   8207  N   TYR B 192     157.809 121.193 155.705  1.00 18.43           N  
ATOM   8208  CA  TYR B 192     159.020 121.741 156.296  1.00 16.04           C  
ATOM   8209  C   TYR B 192     160.287 121.137 155.709  1.00 23.07           C  
ATOM   8210  O   TYR B 192     161.384 121.431 156.192  1.00 22.32           O  
ATOM   8211  CB  TYR B 192     158.999 121.558 157.814  1.00 12.83           C  
ATOM   8212  CG  TYR B 192     158.893 120.134 158.291  1.00 19.29           C  
ATOM   8213  CD1 TYR B 192     160.007 119.310 158.334  1.00 24.84           C  
ATOM   8214  CD2 TYR B 192     157.684 119.619 158.725  1.00 24.32           C  
ATOM   8215  CE1 TYR B 192     159.915 118.014 158.777  1.00 22.41           C  
ATOM   8216  CE2 TYR B 192     157.584 118.324 159.173  1.00 25.06           C  
ATOM   8217  CZ  TYR B 192     158.702 117.526 159.196  1.00 27.22           C  
ATOM   8218  OH  TYR B 192     158.603 116.231 159.643  1.00 27.67           O  
ATOM   8228  N   GLN B 193     160.157 120.305 154.680  1.00 28.23           N  
ATOM   8229  CA  GLN B 193     161.286 119.804 153.919  1.00 15.05           C  
ATOM   8230  C   GLN B 193     161.426 120.485 152.569  1.00 16.83           C  
ATOM   8231  O   GLN B 193     162.416 120.251 151.874  1.00 28.49           O  
ATOM   8232  CB  GLN B 193     161.141 118.296 153.708  1.00 20.99           C  
ATOM   8233  CG  GLN B 193     160.999 117.513 154.992  1.00 23.09           C  
ATOM   8234  CD  GLN B 193     160.666 116.065 154.749  1.00 28.00           C  
ATOM   8235  OE1 GLN B 193     160.193 115.696 153.678  1.00 25.85           O  
ATOM   8236  NE2 GLN B 193     160.911 115.230 155.746  1.00 32.13           N  
ATOM   8245  N   ALA B 194     160.470 121.326 152.193  1.00 17.66           N  
ATOM   8246  CA  ALA B 194     160.450 121.929 150.876  1.00 17.68           C  
ATOM   8247  C   ALA B 194     161.426 123.093 150.786  1.00 24.43           C  
ATOM   8248  O   ALA B 194     161.710 123.775 151.772  1.00 21.96           O  
ATOM   8249  CB  ALA B 194     159.043 122.415 150.537  1.00 13.27           C  
ATOM   8255  N   ARG B 195     161.939 123.309 149.579  1.00 28.07           N  
ATOM   8256  CA  ARG B 195     162.784 124.453 149.270  1.00 20.93           C  
ATOM   8257  C   ARG B 195     162.482 124.892 147.850  1.00 23.64           C  
ATOM   8258  O   ARG B 195     162.478 124.065 146.936  1.00 28.95           O  
ATOM   8259  CB  ARG B 195     164.267 124.112 149.404  1.00 19.94           C  
ATOM   8260  CG  ARG B 195     164.708 123.824 150.812  1.00 28.96           C  
ATOM   8261  CD  ARG B 195     166.002 124.530 151.138  1.00 28.82           C  
ATOM   8262  NE  ARG B 195     167.111 124.023 150.341  1.00 25.78           N  
ATOM   8263  CZ  ARG B 195     168.220 124.702 150.083  1.00 30.90           C  
ATOM   8264  NH1 ARG B 195     168.415 125.918 150.564  1.00 33.12           N  
ATOM   8265  NH2 ARG B 195     169.158 124.144 149.324  1.00 28.42           N  
ATOM   8279  N   VAL B 196     162.222 126.180 147.668  1.00 27.82           N  
ATOM   8280  CA  VAL B 196     162.041 126.765 146.347  1.00 21.23           C  
ATOM   8281  C   VAL B 196     163.216 127.694 146.097  1.00 21.18           C  
ATOM   8282  O   VAL B 196     163.419 128.663 146.836  1.00 29.20           O  
ATOM   8283  CB  VAL B 196     160.705 127.511 146.231  1.00 21.26           C  
ATOM   8284  CG1 VAL B 196     160.598 128.200 144.886  1.00 23.35           C  
ATOM   8285  CG2 VAL B 196     159.555 126.545 146.435  1.00 22.30           C  
ATOM   8295  N   LEU B 197     163.999 127.386 145.073  1.00 23.14           N  
ATOM   8296  CA  LEU B 197     165.169 128.169 144.712  1.00 21.37           C  
ATOM   8297  C   LEU B 197     164.984 128.729 143.313  1.00 25.77           C  
ATOM   8298  O   LEU B 197     164.471 128.045 142.425  1.00 28.48           O  
ATOM   8299  CB  LEU B 197     166.436 127.324 144.784  1.00 20.92           C  
ATOM   8300  CG  LEU B 197     166.654 126.602 146.111  1.00 25.94           C  
ATOM   8301  CD1 LEU B 197     166.567 125.105 145.929  1.00 27.60           C  
ATOM   8302  CD2 LEU B 197     167.987 126.985 146.699  1.00 28.11           C  
ATOM   8314  N   ILE B 198     165.395 129.981 143.123  1.00 29.23           N  
ATOM   8315  CA  ILE B 198     165.260 130.670 141.849  1.00 26.74           C  
ATOM   8316  C   ILE B 198     166.628 131.173 141.420  1.00 26.31           C  
ATOM   8317  O   ILE B 198     167.577 131.215 142.203  1.00 29.79           O  
ATOM   8318  CB  ILE B 198     164.251 131.837 141.924  1.00 26.57           C  
ATOM   8319  CG1 ILE B 198     163.795 132.243 140.522  1.00 28.52           C  
ATOM   8320  CG2 ILE B 198     164.858 133.025 142.649  1.00 26.75           C  
ATOM   8321  CD1 ILE B 198     162.508 133.009 140.504  1.00 27.28           C  
ATOM   8333  N   LYS B 199     166.719 131.551 140.149  1.00 25.79           N  
ATOM   8334  CA  LYS B 199     167.961 132.046 139.578  1.00 22.89           C  
ATOM   8335  C   LYS B 199     167.650 132.657 138.225  1.00 27.59           C  
ATOM   8336  O   LYS B 199     167.377 131.929 137.269  1.00 35.65           O  
ATOM   8337  CB  LYS B 199     168.985 130.924 139.426  1.00 28.77           C  
ATOM   8338  CG  LYS B 199     170.295 131.351 138.817  1.00 29.59           C  
ATOM   8339  CD  LYS B 199     171.129 130.150 138.442  1.00 27.96           C  
ATOM   8340  CE  LYS B 199     172.408 130.566 137.754  1.00 36.60           C  
ATOM   8341  NZ  LYS B 199     173.190 129.394 137.286  1.00 38.27           N  
ATOM   8355  N   ALA B 200     167.694 133.982 138.145  1.00 23.08           N  
ATOM   8356  CA  ALA B 200     167.443 134.671 136.892  1.00 24.14           C  
ATOM   8357  C   ALA B 200     168.559 135.674 136.661  1.00 29.88           C  
ATOM   8358  O   ALA B 200     169.386 135.921 137.539  1.00 36.19           O  
ATOM   8359  CB  ALA B 200     166.079 135.364 136.897  1.00 24.48           C  
ATOM   8365  N   GLY B 201     168.570 136.248 135.462  1.00 31.57           N  
ATOM   8366  CA  GLY B 201     169.567 137.251 135.145  1.00 28.73           C  
ATOM   8367  C   GLY B 201     170.968 136.686 135.216  1.00 31.03           C  
ATOM   8368  O   GLY B 201     171.237 135.564 134.778  1.00 36.58           O  
ATOM   8372  N   ASP B 202     171.881 137.476 135.778  1.00 36.92           N  
ATOM   8373  CA  ASP B 202     173.275 137.086 135.926  1.00 37.35           C  
ATOM   8374  C   ASP B 202     173.580 136.542 137.313  1.00 39.08           C  
ATOM   8375  O   ASP B 202     174.746 136.524 137.721  1.00 37.89           O  
ATOM   8376  CB  ASP B 202     174.187 138.272 135.617  1.00 38.69           C  
ATOM   8377  CG  ASP B 202     174.245 138.593 134.138  1.00 45.12           C  
ATOM   8378  OD1 ASP B 202     173.869 137.728 133.321  1.00 42.86           O  
ATOM   8379  OD2 ASP B 202     174.666 139.716 133.791  1.00 45.77           O  
ATOM   8384  N   MET B 203     172.562 136.103 138.047  1.00 34.06           N  
ATOM   8385  CA  MET B 203     172.795 135.468 139.335  1.00 33.58           C  
ATOM   8386  C   MET B 203     173.733 134.281 139.164  1.00 34.54           C  
ATOM   8387  O   MET B 203     173.656 133.544 138.178  1.00 36.28           O  
ATOM   8388  CB  MET B 203     171.471 135.012 139.946  1.00 32.41           C  
ATOM   8389  CG  MET B 203     170.594 136.147 140.433  1.00 27.61           C  
ATOM   8390  SD  MET B 203     168.996 135.589 141.033  1.00 33.80           S  
ATOM   8391  CE  MET B 203     169.489 134.724 142.512  1.00 30.20           C  
ATOM   8401  N   ALA B 204     174.630 134.101 140.129  1.00 31.58           N  
ATOM   8402  CA  ALA B 204     175.640 133.056 140.036  1.00 37.35           C  
ATOM   8403  C   ALA B 204     175.122 131.692 140.463  1.00 41.57           C  
ATOM   8404  O   ALA B 204     175.439 130.688 139.818  1.00 39.39           O  
ATOM   8405  CB  ALA B 204     176.854 133.423 140.891  1.00 36.13           C  
ATOM   8411  N   ASP B 205     174.333 131.635 141.530  1.00 40.24           N  
ATOM   8412  CA  ASP B 205     173.820 130.386 142.063  1.00 34.93           C  
ATOM   8413  C   ASP B 205     172.312 130.514 142.219  1.00 34.87           C  
ATOM   8414  O   ASP B 205     171.720 131.545 141.897  1.00 34.87           O  
ATOM   8415  CB  ASP B 205     174.488 130.047 143.402  1.00 38.53           C  
ATOM   8416  CG  ASP B 205     174.322 128.593 143.793  1.00 45.64           C  
ATOM   8417  OD1 ASP B 205     173.808 127.805 142.970  1.00 40.89           O  
ATOM   8418  OD2 ASP B 205     174.700 128.238 144.929  1.00 45.27           O  
ATOM   8423  N   LEU B 206     171.688 129.448 142.707  1.00 34.30           N  
ATOM   8424  CA  LEU B 206     170.264 129.471 143.008  1.00 29.17           C  
ATOM   8425  C   LEU B 206     170.044 130.038 144.403  1.00 27.79           C  
ATOM   8426  O   LEU B 206     170.675 129.601 145.367  1.00 28.97           O  
ATOM   8427  CB  LEU B 206     169.676 128.067 142.909  1.00 29.65           C  
ATOM   8428  CG  LEU B 206     169.511 127.474 141.511  1.00 28.92           C  
ATOM   8429  CD1 LEU B 206     169.645 125.978 141.589  1.00 30.65           C  
ATOM   8430  CD2 LEU B 206     168.171 127.842 140.907  1.00 22.19           C  
ATOM   8442  N   ALA B 207     169.149 131.015 144.503  1.00 27.44           N  
ATOM   8443  CA  ALA B 207     168.803 131.643 145.768  1.00 24.98           C  
ATOM   8444  C   ALA B 207     167.473 131.101 146.263  1.00 25.51           C  
ATOM   8445  O   ALA B 207     166.537 130.925 145.480  1.00 31.58           O  
ATOM   8446  CB  ALA B 207     168.721 133.160 145.613  1.00 27.85           C  
ATOM   8452  N   GLU B 208     167.386 130.846 147.563  1.00 22.34           N  
ATOM   8453  CA  GLU B 208     166.173 130.279 148.129  1.00 25.79           C  
ATOM   8454  C   GLU B 208     165.127 131.355 148.375  1.00 27.68           C  
ATOM   8455  O   GLU B 208     165.418 132.409 148.943  1.00 31.34           O  
ATOM   8456  CB  GLU B 208     166.470 129.554 149.435  1.00 26.62           C  
ATOM   8457  CG  GLU B 208     165.543 128.392 149.673  1.00 31.01           C  
ATOM   8458  CD  GLU B 208     165.221 128.190 151.129  1.00 36.10           C  
ATOM   8459  OE1 GLU B 208     166.135 128.328 151.967  1.00 39.37           O  
ATOM   8460  OE2 GLU B 208     164.050 127.889 151.438  1.00 29.90           O  
ATOM   8467  N   LEU B 209     163.902 131.070 147.956  1.00 25.26           N  
ATOM   8468  CA  LEU B 209     162.759 131.955 148.110  1.00 20.50           C  
ATOM   8469  C   LEU B 209     161.924 131.529 149.302  1.00 31.18           C  
ATOM   8470  O   LEU B 209     161.630 130.335 149.440  1.00 35.82           O  
ATOM   8471  CB  LEU B 209     161.891 131.923 146.859  1.00 21.59           C  
ATOM   8472  CG  LEU B 209     162.416 132.618 145.614  1.00 26.37           C  
ATOM   8473  CD1 LEU B 209     161.620 132.159 144.416  1.00 28.51           C  
ATOM   8474  CD2 LEU B 209     162.325 134.116 145.780  1.00 30.60           C  
ATOM   8486  N   PRO B 210     161.519 132.447 150.180  1.00 31.29           N  
ATOM   8487  CA  PRO B 210     160.499 132.101 151.176  1.00 26.41           C  
ATOM   8488  C   PRO B 210     159.096 132.134 150.589  1.00 27.29           C  
ATOM   8489  O   PRO B 210     158.482 133.200 150.519  1.00 31.65           O  
ATOM   8490  CB  PRO B 210     160.681 133.175 152.252  1.00 26.30           C  
ATOM   8491  CG  PRO B 210     161.287 134.317 151.550  1.00 28.52           C  
ATOM   8492  CD  PRO B 210     162.073 133.792 150.398  1.00 26.63           C  
ATOM   8500  N   VAL B 211     158.582 130.986 150.160  1.00 21.61           N  
ATOM   8501  CA  VAL B 211     157.253 130.899 149.567  1.00 23.83           C  
ATOM   8502  C   VAL B 211     156.322 130.231 150.563  1.00 18.66           C  
ATOM   8503  O   VAL B 211     156.737 129.401 151.376  1.00 23.15           O  
ATOM   8504  CB  VAL B 211     157.254 130.130 148.227  1.00 23.48           C  
ATOM   8505  CG1 VAL B 211     158.285 130.707 147.283  1.00 23.08           C  
ATOM   8506  CG2 VAL B 211     157.497 128.656 148.453  1.00 25.14           C  
ATOM   8516  N   GLU B 212     155.048 130.604 150.497  1.00 18.10           N  
ATOM   8517  CA  GLU B 212     154.033 130.029 151.367  1.00 14.83           C  
ATOM   8518  C   GLU B 212     153.469 128.729 150.819  1.00 24.79           C  
ATOM   8519  O   GLU B 212     153.116 127.837 151.596  1.00 27.75           O  
ATOM   8520  CB  GLU B 212     152.897 131.032 151.573  1.00 16.79           C  
ATOM   8521  CG  GLU B 212     153.190 132.092 152.622  1.00 31.75           C  
ATOM   8522  CD  GLU B 212     153.830 133.352 152.047  1.00 38.32           C  
ATOM   8523  OE1 GLU B 212     153.109 134.156 151.416  1.00 33.71           O  
ATOM   8524  OE2 GLU B 212     155.051 133.544 152.237  1.00 29.35           O  
ATOM   8531  N   SER B 213     153.375 128.605 149.501  1.00 27.65           N  
ATOM   8532  CA  SER B 213     152.887 127.389 148.871  1.00 16.83           C  
ATOM   8533  C   SER B 213     153.414 127.363 147.446  1.00 19.45           C  
ATOM   8534  O   SER B 213     153.979 128.342 146.958  1.00 25.86           O  
ATOM   8535  CB  SER B 213     151.360 127.319 148.904  1.00 21.92           C  
ATOM   8536  OG  SER B 213     150.778 128.361 148.147  1.00 22.84           O  
ATOM   8542  N   PHE B 214     153.234 126.223 146.788  1.00 19.37           N  
ATOM   8543  CA  PHE B 214     153.614 126.090 145.391  1.00 20.87           C  
ATOM   8544  C   PHE B 214     152.783 124.985 144.762  1.00 19.51           C  
ATOM   8545  O   PHE B 214     152.378 124.036 145.432  1.00 22.81           O  
ATOM   8546  CB  PHE B 214     155.124 125.819 145.235  1.00 20.91           C  
ATOM   8547  CG  PHE B 214     155.514 124.364 145.318  1.00 22.79           C  
ATOM   8548  CD2 PHE B 214     156.260 123.907 146.386  1.00 28.59           C  
ATOM   8549  CD1 PHE B 214     155.189 123.467 144.311  1.00 24.73           C  
ATOM   8550  CE2 PHE B 214     156.630 122.585 146.468  1.00 34.39           C  
ATOM   8551  CE1 PHE B 214     155.552 122.143 144.396  1.00 23.97           C  
ATOM   8552  CZ  PHE B 214     156.277 121.704 145.469  1.00 30.61           C  
ATOM   8562  N   ASP B 215     152.540 125.122 143.464  1.00 22.32           N  
ATOM   8563  CA  ASP B 215     151.868 124.111 142.668  1.00  5.27           C  
ATOM   8564  C   ASP B 215     152.671 123.871 141.401  1.00 18.61           C  
ATOM   8565  O   ASP B 215     153.368 124.762 140.917  1.00 28.94           O  
ATOM   8566  CB  ASP B 215     150.451 124.531 142.292  1.00 16.26           C  
ATOM   8567  CG  ASP B 215     149.518 124.555 143.476  1.00 35.94           C  
ATOM   8568  OD2 ASP B 215     148.314 124.810 143.279  1.00 37.50           O  
ATOM   8569  OD1 ASP B 215     149.990 124.333 144.609  1.00 38.64           O  
ATOM   8574  N   LEU B 216     152.564 122.661 140.865  1.00 20.22           N  
ATOM   8575  CA  LEU B 216     153.231 122.324 139.614  1.00 12.91           C  
ATOM   8576  C   LEU B 216     152.387 121.300 138.878  1.00 11.45           C  
ATOM   8577  O   LEU B 216     152.268 120.163 139.333  1.00 21.90           O  
ATOM   8578  CB  LEU B 216     154.632 121.774 139.866  1.00 17.89           C  
ATOM   8579  CG  LEU B 216     155.451 121.500 138.607  1.00 17.88           C  
ATOM   8580  CD1 LEU B 216     156.040 122.783 138.073  1.00 19.99           C  
ATOM   8581  CD2 LEU B 216     156.535 120.495 138.890  1.00 21.01           C  
ATOM   8593  N   THR B 217     151.826 121.690 137.739  1.00 13.25           N  
ATOM   8594  CA  THR B 217     151.014 120.804 136.918  1.00 16.23           C  
ATOM   8595  C   THR B 217     151.806 120.396 135.684  1.00 19.08           C  
ATOM   8596  O   THR B 217     152.333 121.254 134.972  1.00 23.42           O  
ATOM   8597  CB  THR B 217     149.707 121.479 136.506  1.00 13.88           C  
ATOM   8598  OG1 THR B 217     148.984 121.874 137.674  1.00 22.76           O  
ATOM   8599  CG2 THR B 217     148.849 120.521 135.711  1.00 15.74           C  
ATOM   8602  N   ILE B 218     151.892 119.091 135.439  1.00 17.94           N  
ATOM   8603  CA  ILE B 218     152.378 118.550 134.175  1.00 15.24           C  
ATOM   8604  C   ILE B 218     151.172 118.065 133.386  1.00 14.76           C  
ATOM   8605  O   ILE B 218     150.534 117.078 133.764  1.00 19.93           O  
ATOM   8606  CB  ILE B 218     153.384 117.407 134.395  1.00 16.05           C  
ATOM   8607  CG1 ILE B 218     154.577 117.886 135.213  1.00 13.47           C  
ATOM   8608  CG2 ILE B 218     153.869 116.867 133.071  1.00 19.31           C  
ATOM   8609  CD1 ILE B 218     154.432 117.663 136.685  1.00 19.47           C  
ATOM   8621  N   ASN B 219     150.861 118.753 132.292  1.00 18.27           N  
ATOM   8622  CA  ASN B 219     149.682 118.470 131.480  1.00 13.93           C  
ATOM   8623  C   ASN B 219     150.147 117.891 130.153  1.00 10.82           C  
ATOM   8624  O   ASN B 219     150.839 118.570 129.392  1.00 23.61           O  
ATOM   8625  CB  ASN B 219     148.864 119.741 131.267  1.00 17.21           C  
ATOM   8626  CG  ASN B 219     147.594 119.497 130.498  1.00 20.00           C  
ATOM   8627  OD1 ASN B 219     147.099 118.377 130.433  1.00 26.53           O  
ATOM   8628  ND2 ASN B 219     147.051 120.552 129.915  1.00 22.31           N  
ATOM   8635  N   HIS B 220     149.768 116.647 129.870  1.00 15.31           N  
ATOM   8636  CA  HIS B 220     150.220 115.951 128.672  1.00 12.07           C  
ATOM   8637  C   HIS B 220     149.289 116.122 127.483  1.00 18.58           C  
ATOM   8638  O   HIS B 220     149.622 115.651 126.393  1.00 25.11           O  
ATOM   8639  CB  HIS B 220     150.387 114.458 128.954  1.00 13.55           C  
ATOM   8640  CG  HIS B 220     151.525 114.141 129.869  1.00 18.12           C  
ATOM   8641  ND1 HIS B 220     152.842 114.216 129.472  1.00 21.89           N  
ATOM   8642  CD2 HIS B 220     151.545 113.725 131.156  1.00 15.34           C  
ATOM   8643  CE1 HIS B 220     153.623 113.874 130.478  1.00 22.11           C  
ATOM   8644  NE2 HIS B 220     152.861 113.569 131.511  1.00 21.33           N  
ATOM   8652  N   ASN B 221     148.142 116.769 127.661  1.00 16.59           N  
ATOM   8653  CA  ASN B 221     147.202 117.046 126.579  1.00 14.71           C  
ATOM   8654  C   ASN B 221     146.959 115.806 125.724  1.00 22.22           C  
ATOM   8655  O   ASN B 221     147.237 115.781 124.527  1.00 27.05           O  
ATOM   8656  CB  ASN B 221     147.693 118.199 125.701  1.00 21.35           C  
ATOM   8657  CG  ASN B 221     147.961 119.459 126.481  1.00 23.76           C  
ATOM   8658  OD1 ASN B 221     147.055 120.239 126.746  1.00 29.84           O  
ATOM   8659  ND2 ASN B 221     149.220 119.685 126.821  1.00 22.11           N  
ATOM   8666  N   LEU B 222     146.430 114.765 126.358  1.00 26.99           N  
ATOM   8667  CA  LEU B 222     146.064 113.571 125.612  1.00 17.73           C  
ATOM   8668  C   LEU B 222     144.906 113.876 124.675  1.00 22.09           C  
ATOM   8669  O   LEU B 222     144.007 114.657 124.996  1.00 24.86           O  
ATOM   8670  CB  LEU B 222     145.670 112.435 126.554  1.00 18.32           C  
ATOM   8671  CG  LEU B 222     146.706 111.931 127.551  1.00 22.72           C  
ATOM   8672  CD1 LEU B 222     146.100 110.823 128.396  1.00 23.37           C  
ATOM   8673  CD2 LEU B 222     147.952 111.452 126.848  1.00 22.82           C  
ATOM   8685  N   ASN B 223     144.936 113.253 123.502  1.00 27.21           N  
ATOM   8686  CA  ASN B 223     143.838 113.350 122.545  1.00 22.91           C  
ATOM   8687  C   ASN B 223     142.802 112.307 122.927  1.00 26.22           C  
ATOM   8688  O   ASN B 223     142.978 111.116 122.674  1.00 32.50           O  
ATOM   8689  CB  ASN B 223     144.339 113.140 121.123  1.00 29.04           C  
ATOM   8690  CG  ASN B 223     143.381 113.677 120.084  1.00 32.06           C  
ATOM   8691  OD1 ASN B 223     142.171 113.704 120.291  1.00 26.67           O  
ATOM   8692  ND2 ASN B 223     143.919 114.107 118.955  1.00 32.72           N  
ATOM   8699  N   THR B 224     141.712 112.756 123.547  1.00 23.70           N  
ATOM   8700  CA  THR B 224     140.690 111.871 124.086  1.00 24.10           C  
ATOM   8701  C   THR B 224     139.462 111.789 123.189  1.00 22.93           C  
ATOM   8702  O   THR B 224     138.340 111.668 123.685  1.00 33.68           O  
ATOM   8703  CB  THR B 224     140.290 112.334 125.484  1.00 25.01           C  
ATOM   8704  OG1 THR B 224     139.951 113.723 125.452  1.00 23.16           O  
ATOM   8705  CG2 THR B 224     141.429 112.128 126.455  1.00 21.03           C  
ATOM   8713  N   ASN B 225     139.650 111.840 121.869  1.00 22.59           N  
ATOM   8714  CA  ASN B 225     138.523 111.889 120.949  1.00 23.58           C  
ATOM   8715  C   ASN B 225     138.778 111.078 119.688  1.00 25.75           C  
ATOM   8716  O   ASN B 225     138.142 111.315 118.657  1.00 31.09           O  
ATOM   8717  CB  ASN B 225     138.195 113.334 120.577  1.00 25.18           C  
ATOM   8718  CG  ASN B 225     137.081 113.906 121.418  1.00 33.89           C  
ATOM   8719  OD1 ASN B 225     137.318 114.477 122.483  1.00 29.76           O  
ATOM   8720  ND2 ASN B 225     135.849 113.748 120.951  1.00 30.33           N  
ATOM   8727  N   ARG B 226     139.687 110.114 119.744  1.00 27.04           N  
ATOM   8728  CA  ARG B 226     139.968 109.259 118.595  1.00 19.73           C  
ATOM   8729  C   ARG B 226     138.973 108.110 118.628  1.00 16.91           C  
ATOM   8730  O   ARG B 226     139.191 107.088 119.275  1.00 17.64           O  
ATOM   8731  CB  ARG B 226     141.407 108.763 118.623  1.00 27.73           C  
ATOM   8732  CG  ARG B 226     142.457 109.861 118.619  1.00 25.65           C  
ATOM   8733  CD  ARG B 226     142.291 110.828 117.456  1.00 28.28           C  
ATOM   8734  NE  ARG B 226     142.256 110.159 116.160  1.00 30.83           N  
ATOM   8735  CZ  ARG B 226     143.270 109.496 115.621  1.00 33.21           C  
ATOM   8736  NH1 ARG B 226     144.434 109.384 116.238  1.00 31.33           N  
ATOM   8737  NH2 ARG B 226     143.113 108.929 114.429  1.00 29.92           N  
ATOM   8751  N   TYR B 227     137.864 108.283 117.921  1.00 21.00           N  
ATOM   8752  CA  TYR B 227     136.812 107.284 117.843  1.00 14.96           C  
ATOM   8753  C   TYR B 227     136.717 106.726 116.431  1.00 14.42           C  
ATOM   8754  O   TYR B 227     137.191 107.316 115.460  1.00 18.55           O  
ATOM   8755  CB  TYR B 227     135.472 107.874 118.281  1.00 15.79           C  
ATOM   8756  CG  TYR B 227     135.380 108.100 119.766  1.00 16.55           C  
ATOM   8757  CD1 TYR B 227     135.226 107.039 120.636  1.00 15.34           C  
ATOM   8758  CD2 TYR B 227     135.446 109.375 120.298  1.00 16.41           C  
ATOM   8759  CE1 TYR B 227     135.146 107.237 121.986  1.00 12.79           C  
ATOM   8760  CE2 TYR B 227     135.369 109.580 121.649  1.00 16.76           C  
ATOM   8761  CZ  TYR B 227     135.216 108.509 122.488  1.00 15.81           C  
ATOM   8762  OH  TYR B 227     135.129 108.709 123.841  1.00 21.94           O  
ATOM   8772  N   ARG B 228     136.072 105.568 116.338  1.00 22.98           N  
ATOM   8773  CA  ARG B 228     136.049 104.754 115.136  1.00 11.56           C  
ATOM   8774  C   ARG B 228     134.608 104.357 114.855  1.00 14.91           C  
ATOM   8775  O   ARG B 228     133.730 104.506 115.705  1.00 26.70           O  
ATOM   8776  CB  ARG B 228     136.951 103.528 115.324  1.00 12.97           C  
ATOM   8777  CG  ARG B 228     136.995 102.567 114.184  1.00 20.20           C  
ATOM   8778  CD  ARG B 228     138.138 101.600 114.341  1.00 18.85           C  
ATOM   8779  NE  ARG B 228     137.941 100.648 115.426  1.00 12.74           N  
ATOM   8780  CZ  ARG B 228     137.255  99.520 115.322  1.00 15.56           C  
ATOM   8781  NH1 ARG B 228     136.594  99.211 114.221  1.00 23.57           N  
ATOM   8782  NH2 ARG B 228     137.232  98.678 116.348  1.00 19.45           N  
ATOM   8796  N   LEU B 229     134.317 103.973 113.619  1.00 16.99           N  
ATOM   8797  CA  LEU B 229     132.976 103.541 113.332  1.00 12.70           C  
ATOM   8798  C   LEU B 229     132.635 102.266 114.055  1.00 15.92           C  
ATOM   8799  O   LEU B 229     131.797 102.332 114.914  1.00 32.71           O  
ATOM   8800  CB  LEU B 229     132.719 103.393 111.824  1.00 11.26           C  
ATOM   8801  CG  LEU B 229     132.545 104.659 110.966  1.00 10.70           C  
ATOM   8802  CD1 LEU B 229     132.204 104.275 109.534  1.00 16.12           C  
ATOM   8803  CD2 LEU B 229     131.467 105.597 111.505  1.00 11.44           C  
ATOM   8815  N   GLY B 230     133.393 101.178 113.918  1.00 10.12           N  
ATOM   8816  CA  GLY B 230     132.962  99.896 114.421  1.00 14.02           C  
ATOM   8817  C   GLY B 230     133.141  99.680 115.902  1.00 17.23           C  
ATOM   8818  O   GLY B 230     133.125  98.531 116.347  1.00 23.56           O  
ATOM   8822  N   SER B 231     133.301 100.739 116.688  1.00 14.85           N  
ATOM   8823  CA  SER B 231     133.624 100.589 118.096  1.00  9.10           C  
ATOM   8824  C   SER B 231     133.046 101.753 118.881  1.00 12.81           C  
ATOM   8825  O   SER B 231     132.895 102.858 118.359  1.00 16.76           O  
ATOM   8826  CB  SER B 231     135.138 100.516 118.306  1.00 16.18           C  
ATOM   8827  OG  SER B 231     135.456 100.300 119.665  1.00 23.44           O  
ATOM   8833  N   ILE B 232     132.728 101.489 120.150  1.00 15.51           N  
ATOM   8834  CA  ILE B 232     132.285 102.525 121.072  1.00 12.82           C  
ATOM   8835  C   ILE B 232     133.417 103.058 121.930  1.00 11.61           C  
ATOM   8836  O   ILE B 232     133.204 103.994 122.703  1.00 16.87           O  
ATOM   8837  CB  ILE B 232     131.147 102.015 121.981  1.00 14.71           C  
ATOM   8838  CG1 ILE B 232     131.597 100.785 122.769  1.00 14.48           C  
ATOM   8839  CG2 ILE B 232     129.916 101.696 121.161  1.00 14.87           C  
ATOM   8840  CD1 ILE B 232     130.747 100.488 123.959  1.00 17.63           C  
ATOM   8852  N   TYR B 233     134.611 102.492 121.818  1.00 13.62           N  
ATOM   8853  CA  TYR B 233     135.737 102.854 122.660  1.00 12.04           C  
ATOM   8854  C   TYR B 233     136.697 103.778 121.927  1.00 14.37           C  
ATOM   8855  O   TYR B 233     136.755 103.809 120.697  1.00 20.79           O  
ATOM   8856  CB  TYR B 233     136.488 101.606 123.118  1.00 16.14           C  
ATOM   8857  CG  TYR B 233     135.682 100.698 124.002  1.00 14.43           C  
ATOM   8858  CD1 TYR B 233     135.335 101.081 125.285  1.00 14.83           C  
ATOM   8859  CD2 TYR B 233     135.279  99.454 123.559  1.00 16.38           C  
ATOM   8860  CE1 TYR B 233     134.601 100.258 126.095  1.00 18.89           C  
ATOM   8861  CE2 TYR B 233     134.545  98.621 124.363  1.00 19.83           C  
ATOM   8862  CZ  TYR B 233     134.210  99.027 125.632  1.00 24.30           C  
ATOM   8863  OH  TYR B 233     133.474  98.196 126.440  1.00 30.32           O  
ATOM   8873  N   ARG B 234     137.453 104.539 122.714  1.00 24.07           N  
ATOM   8874  CA  ARG B 234     138.559 105.309 122.171  1.00 11.74           C  
ATOM   8875  C   ARG B 234     139.586 104.365 121.573  1.00 16.47           C  
ATOM   8876  O   ARG B 234     139.855 103.291 122.114  1.00 16.24           O  
ATOM   8877  CB  ARG B 234     139.213 106.146 123.262  1.00 15.48           C  
ATOM   8878  CG  ARG B 234     138.400 107.304 123.759  1.00 17.31           C  
ATOM   8879  CD  ARG B 234     138.923 107.736 125.100  1.00 17.21           C  
ATOM   8880  NE  ARG B 234     138.239 108.907 125.623  1.00  7.82           N  
ATOM   8881  CZ  ARG B 234     138.258 109.270 126.896  1.00 13.15           C  
ATOM   8882  NH1 ARG B 234     138.905 108.564 127.806  1.00 17.14           N  
ATOM   8883  NH2 ARG B 234     137.613 110.369 127.264  1.00 20.75           N  
ATOM   8897  N   GLN B 235     140.171 104.771 120.453  1.00 19.45           N  
ATOM   8898  CA  GLN B 235     141.142 103.938 119.768  1.00 20.84           C  
ATOM   8899  C   GLN B 235     142.574 104.273 120.140  1.00 20.33           C  
ATOM   8900  O   GLN B 235     143.483 103.534 119.757  1.00 24.23           O  
ATOM   8901  CB  GLN B 235     140.956 104.053 118.255  1.00 19.05           C  
ATOM   8902  CG  GLN B 235     139.570 103.674 117.798  1.00 16.57           C  
ATOM   8903  CD  GLN B 235     139.136 102.327 118.331  1.00 25.90           C  
ATOM   8904  OE1 GLN B 235     139.848 101.337 118.195  1.00 27.69           O  
ATOM   8905  NE2 GLN B 235     137.970 102.286 118.957  1.00 23.60           N  
ATOM   8914  N   SER B 236     142.791 105.348 120.885  1.00 21.48           N  
ATOM   8915  CA  SER B 236     144.118 105.701 121.360  1.00 23.38           C  
ATOM   8916  C   SER B 236     143.967 106.856 122.336  1.00 28.85           C  
ATOM   8917  O   SER B 236     142.904 107.472 122.437  1.00 27.96           O  
ATOM   8918  CB  SER B 236     145.050 106.078 120.208  1.00 28.05           C  
ATOM   8919  OG  SER B 236     144.638 107.284 119.594  1.00 27.37           O  
ATOM   8925  N   LEU B 237     145.050 107.132 123.062  1.00 29.58           N  
ATOM   8926  CA  LEU B 237     145.162 108.307 123.919  1.00 23.66           C  
ATOM   8927  C   LEU B 237     146.474 109.004 123.559  1.00 24.21           C  
ATOM   8928  O   LEU B 237     147.444 108.972 124.313  1.00 28.74           O  
ATOM   8929  CB  LEU B 237     145.107 107.928 125.398  1.00 23.85           C  
ATOM   8930  CG  LEU B 237     143.738 107.524 125.947  1.00 21.36           C  
ATOM   8931  CD1 LEU B 237     143.904 106.752 127.234  1.00 14.25           C  
ATOM   8932  CD2 LEU B 237     142.847 108.735 126.155  1.00 21.43           C  
ATOM   8944  N   ASP B 238     146.496 109.627 122.384  1.00 29.58           N  
ATOM   8945  CA  ASP B 238     147.726 110.212 121.865  1.00 26.96           C  
ATOM   8946  C   ASP B 238     148.111 111.434 122.680  1.00 29.85           C  
ATOM   8947  O   ASP B 238     147.313 112.360 122.845  1.00 33.56           O  
ATOM   8948  CB  ASP B 238     147.556 110.602 120.398  1.00 30.65           C  
ATOM   8949  CG  ASP B 238     146.770 109.583 119.608  1.00 40.02           C  
ATOM   8950  OD1 ASP B 238     145.528 109.558 119.740  1.00 41.53           O  
ATOM   8951  OD2 ASP B 238     147.392 108.811 118.850  1.00 34.16           O  
ATOM   8956  N   GLU B 239     149.342 111.445 123.178  1.00 28.36           N  
ATOM   8957  CA  GLU B 239     149.827 112.536 124.009  1.00 27.70           C  
ATOM   8958  C   GLU B 239     150.345 113.663 123.129  1.00 30.04           C  
ATOM   8959  O   GLU B 239     151.181 113.440 122.250  1.00 36.41           O  
ATOM   8960  CB  GLU B 239     150.926 112.056 124.959  1.00 29.16           C  
ATOM   8961  CG  GLU B 239     151.983 111.169 124.329  1.00 29.41           C  
ATOM   8962  CD  GLU B 239     151.673 109.694 124.477  1.00 40.17           C  
ATOM   8963  OE1 GLU B 239     152.231 109.056 125.390  1.00 41.03           O  
ATOM   8964  OE2 GLU B 239     150.879 109.166 123.673  1.00 39.30           O  
ATOM   8971  N   GLY B 240     149.841 114.869 123.365  1.00 27.36           N  
ATOM   8972  CA  GLY B 240     150.253 116.047 122.638  1.00 20.97           C  
ATOM   8973  C   GLY B 240     151.545 116.625 123.170  1.00 24.90           C  
ATOM   8974  O   GLY B 240     152.515 115.910 123.450  1.00 29.77           O  
ATOM   8978  N   VAL B 241     151.561 117.949 123.312  1.00 25.96           N  
ATOM   8979  CA  VAL B 241     152.722 118.622 123.878  1.00 29.01           C  
ATOM   8980  C   VAL B 241     152.496 118.829 125.369  1.00 22.15           C  
ATOM   8981  O   VAL B 241     151.406 119.223 125.803  1.00 21.91           O  
ATOM   8982  CB  VAL B 241     152.976 119.957 123.160  1.00 25.33           C  
ATOM   8983  CG1 VAL B 241     154.256 120.600 123.662  1.00 21.72           C  
ATOM   8984  CG2 VAL B 241     153.038 119.750 121.659  1.00 27.20           C  
ATOM   8994  N   THR B 242     153.525 118.558 126.160  1.00 21.58           N  
ATOM   8995  CA  THR B 242     153.412 118.640 127.608  1.00 18.69           C  
ATOM   8996  C   THR B 242     153.529 120.091 128.053  1.00 18.62           C  
ATOM   8997  O   THR B 242     154.539 120.749 127.788  1.00 22.18           O  
ATOM   8998  CB  THR B 242     154.487 117.786 128.274  1.00 21.52           C  
ATOM   8999  OG1 THR B 242     154.440 116.459 127.741  1.00 26.64           O  
ATOM   9000  CG2 THR B 242     154.280 117.733 129.773  1.00 18.93           C  
ATOM   9008  N   GLU B 243     152.496 120.587 128.730  1.00 17.33           N  
ATOM   9009  CA  GLU B 243     152.493 121.922 129.312  1.00 10.81           C  
ATOM   9010  C   GLU B 243     152.831 121.797 130.790  1.00 17.60           C  
ATOM   9011  O   GLU B 243     152.084 121.181 131.552  1.00 22.82           O  
ATOM   9012  CB  GLU B 243     151.139 122.597 129.126  1.00  7.44           C  
ATOM   9013  CG  GLU B 243     150.747 122.823 127.688  1.00 23.73           C  
ATOM   9014  CD  GLU B 243     149.318 123.315 127.546  1.00 35.24           C  
ATOM   9015  OE1 GLU B 243     148.533 123.159 128.504  1.00 32.81           O  
ATOM   9016  OE2 GLU B 243     148.975 123.854 126.472  1.00 34.40           O  
ATOM   9023  N   VAL B 244     153.948 122.387 131.196  1.00 18.59           N  
ATOM   9024  CA  VAL B 244     154.379 122.383 132.586  1.00 15.53           C  
ATOM   9025  C   VAL B 244     154.256 123.813 133.098  1.00 13.99           C  
ATOM   9026  O   VAL B 244     155.092 124.668 132.801  1.00 24.80           O  
ATOM   9027  CB  VAL B 244     155.804 121.846 132.742  1.00 12.06           C  
ATOM   9028  CG1 VAL B 244     156.269 121.988 134.175  1.00 14.67           C  
ATOM   9029  CG2 VAL B 244     155.865 120.404 132.308  1.00 14.06           C  
ATOM   9039  N   THR B 245     153.209 124.074 133.866  1.00 16.09           N  
ATOM   9040  CA  THR B 245     152.968 125.357 134.503  1.00 16.87           C  
ATOM   9041  C   THR B 245     153.038 125.181 136.015  1.00 14.99           C  
ATOM   9042  O   THR B 245     153.257 124.084 136.524  1.00 19.41           O  
ATOM   9043  CB  THR B 245     151.613 125.932 134.079  1.00 24.30           C  
ATOM   9044  OG1 THR B 245     150.557 125.173 134.679  1.00 23.57           O  
ATOM   9045  CG2 THR B 245     151.463 125.895 132.572  1.00 20.49           C  
ATOM   9053  N   GLY B 246     152.857 126.276 136.738  1.00 20.41           N  
ATOM   9054  CA  GLY B 246     152.920 126.206 138.182  1.00 16.74           C  
ATOM   9055  C   GLY B 246     152.639 127.553 138.803  1.00 18.13           C  
ATOM   9056  O   GLY B 246     152.304 128.518 138.119  1.00 15.41           O  
ATOM   9060  N   THR B 247     152.783 127.594 140.123  1.00 21.97           N  
ATOM   9061  CA  THR B 247     152.499 128.787 140.904  1.00 16.17           C  
ATOM   9062  C   THR B 247     153.284 128.695 142.199  1.00 15.25           C  
ATOM   9063  O   THR B 247     153.677 127.609 142.627  1.00 24.83           O  
ATOM   9064  CB  THR B 247     151.000 128.922 141.207  1.00 22.83           C  
ATOM   9065  OG1 THR B 247     150.234 128.572 140.050  1.00 28.20           O  
ATOM   9066  CG2 THR B 247     150.653 130.339 141.617  1.00 30.25           C  
ATOM   9074  N   PHE B 248     153.518 129.847 142.818  1.00 18.37           N  
ATOM   9075  CA  PHE B 248     153.970 129.869 144.199  1.00 16.02           C  
ATOM   9076  C   PHE B 248     153.587 131.198 144.825  1.00 16.51           C  
ATOM   9077  O   PHE B 248     153.714 132.251 144.200  1.00 23.99           O  
ATOM   9078  CB  PHE B 248     155.479 129.612 144.326  1.00 18.71           C  
ATOM   9079  CG  PHE B 248     156.342 130.526 143.510  1.00 24.12           C  
ATOM   9080  CD1 PHE B 248     156.752 131.745 144.012  1.00 28.88           C  
ATOM   9081  CD2 PHE B 248     156.782 130.145 142.258  1.00 22.08           C  
ATOM   9082  CE1 PHE B 248     157.563 132.577 143.269  1.00 26.24           C  
ATOM   9083  CE2 PHE B 248     157.590 130.972 141.512  1.00 22.56           C  
ATOM   9084  CZ  PHE B 248     157.981 132.191 142.018  1.00 27.37           C  
ATOM   9094  N   THR B 249     153.094 131.128 146.057  1.00 23.70           N  
ATOM   9095  CA  THR B 249     152.673 132.303 146.802  1.00 21.11           C  
ATOM   9096  C   THR B 249     153.824 132.790 147.669  1.00 19.37           C  
ATOM   9097  O   THR B 249     154.480 131.994 148.343  1.00 24.49           O  
ATOM   9098  CB  THR B 249     151.460 131.981 147.672  1.00 18.86           C  
ATOM   9099  OG1 THR B 249     150.378 131.546 146.844  1.00 27.65           O  
ATOM   9100  CG2 THR B 249     151.019 133.198 148.452  1.00 25.41           C  
ATOM   9108  N   LEU B 250     154.066 134.093 147.646  1.00 23.42           N  
ATOM   9109  CA  LEU B 250     155.115 134.683 148.463  1.00 25.53           C  
ATOM   9110  C   LEU B 250     154.813 136.164 148.628  1.00 28.63           C  
ATOM   9111  O   LEU B 250     153.833 136.684 148.090  1.00 27.01           O  
ATOM   9112  CB  LEU B 250     156.495 134.452 147.844  1.00 26.41           C  
ATOM   9113  CG  LEU B 250     156.863 135.181 146.552  1.00 26.71           C  
ATOM   9114  CD1 LEU B 250     158.197 134.665 146.084  1.00 25.94           C  
ATOM   9115  CD2 LEU B 250     155.820 135.023 145.465  1.00 24.66           C  
ATOM   9127  N   ASP B 251     155.643 136.841 149.432  1.00 28.38           N  
ATOM   9128  CA  ASP B 251     155.424 138.244 149.684  1.00 24.51           C  
ATOM   9129  C   ASP B 251     156.086 139.074 148.594  1.00 31.43           C  
ATOM   9130  O   ASP B 251     156.872 138.545 147.815  1.00 32.61           O  
ATOM   9131  CB  ASP B 251     155.896 138.679 151.084  1.00 27.52           C  
ATOM   9132  CG  ASP B 251     155.562 137.664 152.166  1.00 37.54           C  
ATOM   9133  OD2 ASP B 251     154.490 137.785 152.791  1.00 36.79           O  
ATOM   9134  OD1 ASP B 251     156.378 136.744 152.392  1.00 34.78           O  
ATOM   9139  N   ALA B 252     155.736 140.345 148.501  1.00 36.79           N  
ATOM   9140  CA  ALA B 252     156.317 141.270 147.542  1.00 27.01           C  
ATOM   9141  C   ALA B 252     157.651 141.794 148.051  1.00 33.59           C  
ATOM   9142  O   ALA B 252     157.791 142.143 149.226  1.00 36.18           O  
ATOM   9143  CB  ALA B 252     155.366 142.434 147.279  1.00 20.42           C  
ATOM   9149  N   ALA B 253     158.637 141.840 147.156  1.00 28.98           N  
ATOM   9150  CA  ALA B 253     159.967 142.350 147.477  1.00 27.00           C  
ATOM   9151  C   ALA B 253     160.644 141.492 148.542  1.00 30.38           C  
ATOM   9152  O   ALA B 253     161.181 141.994 149.530  1.00 34.34           O  
ATOM   9153  CB  ALA B 253     159.894 143.812 147.917  1.00 24.58           C  
ATOM   9159  N   VAL B 254     160.631 140.183 148.324  1.00 32.83           N  
ATOM   9160  CA  VAL B 254     161.202 139.240 149.280  1.00 31.31           C  
ATOM   9161  C   VAL B 254     162.695 139.110 149.043  1.00 30.20           C  
ATOM   9162  O   VAL B 254     163.164 139.117 147.900  1.00 31.96           O  
ATOM   9163  CB  VAL B 254     160.521 137.863 149.178  1.00 32.80           C  
ATOM   9164  CG1 VAL B 254     159.239 137.860 149.954  1.00 38.33           C  
ATOM   9165  CG2 VAL B 254     160.284 137.467 147.729  1.00 31.10           C  
ATOM   9175  N   LYS B 255     163.444 138.978 150.129  1.00 27.66           N  
ATOM   9176  CA  LYS B 255     164.846 138.610 150.059  1.00 27.04           C  
ATOM   9177  C   LYS B 255     164.980 137.092 150.056  1.00 31.95           C  
ATOM   9178  O   LYS B 255     164.064 136.362 150.435  1.00 34.79           O  
ATOM   9179  CB  LYS B 255     165.620 139.196 151.237  1.00 29.80           C  
ATOM   9180  CG  LYS B 255     165.662 140.698 151.261  1.00 30.22           C  
ATOM   9181  CD  LYS B 255     166.616 141.201 152.320  1.00 34.94           C  
ATOM   9182  CE  LYS B 255     166.805 142.700 152.219  1.00 36.42           C  
ATOM   9183  NZ  LYS B 255     165.550 143.439 152.523  1.00 40.91           N  
ATOM   9197  N   SER B 256     166.142 136.622 149.621  1.00 31.07           N  
ATOM   9198  CA  SER B 256     166.408 135.195 149.598  1.00 26.32           C  
ATOM   9199  C   SER B 256     166.817 134.712 150.983  1.00 26.17           C  
ATOM   9200  O   SER B 256     167.531 135.403 151.711  1.00 31.05           O  
ATOM   9201  CB  SER B 256     167.501 134.875 148.584  1.00 30.15           C  
ATOM   9202  OG  SER B 256     168.706 135.543 148.904  1.00 33.90           O  
ATOM   9208  N   ILE B 257     166.344 133.520 151.351  1.00 27.89           N  
ATOM   9209  CA  ILE B 257     166.724 132.933 152.631  1.00 30.05           C  
ATOM   9210  C   ILE B 257     168.192 132.535 152.611  1.00 32.57           C  
ATOM   9211  O   ILE B 257     168.928 132.768 153.575  1.00 33.29           O  
ATOM   9212  CB  ILE B 257     165.836 131.719 152.953  1.00 33.64           C  
ATOM   9213  CG1 ILE B 257     164.366 132.109 153.011  1.00 29.09           C  
ATOM   9214  CG2 ILE B 257     166.256 131.098 154.281  1.00 37.14           C  
ATOM   9215  CD1 ILE B 257     163.456 130.909 153.064  1.00 32.68           C  
ATOM   9227  N   SER B 258     168.633 131.910 151.524  1.00 31.63           N  
ATOM   9228  CA  SER B 258     170.008 131.462 151.395  1.00 33.23           C  
ATOM   9229  C   SER B 258     170.427 131.597 149.941  1.00 31.55           C  
ATOM   9230  O   SER B 258     169.592 131.711 149.043  1.00 33.29           O  
ATOM   9231  CB  SER B 258     170.174 130.017 151.870  1.00 35.50           C  
ATOM   9232  OG  SER B 258     169.135 129.197 151.366  1.00 36.98           O  
ATOM   9238  N   GLY B 259     171.736 131.582 149.722  1.00 35.41           N  
ATOM   9239  CA  GLY B 259     172.285 131.737 148.400  1.00 33.66           C  
ATOM   9240  C   GLY B 259     172.558 133.190 148.084  1.00 36.00           C  
ATOM   9241  O   GLY B 259     172.562 134.050 148.969  1.00 37.49           O  
ATOM   9245  N   PRO B 260     172.795 133.496 146.815  1.00 33.58           N  
ATOM   9246  CA  PRO B 260     173.038 134.886 146.428  1.00 32.07           C  
ATOM   9247  C   PRO B 260     171.793 135.739 146.601  1.00 34.18           C  
ATOM   9248  O   PRO B 260     170.672 135.244 146.725  1.00 33.23           O  
ATOM   9249  CB  PRO B 260     173.440 134.781 144.955  1.00 34.96           C  
ATOM   9250  CG  PRO B 260     172.863 133.502 144.494  1.00 31.78           C  
ATOM   9251  CD  PRO B 260     172.906 132.582 145.668  1.00 33.30           C  
ATOM   9259  N   ALA B 261     172.009 137.050 146.617  1.00 38.61           N  
ATOM   9260  CA  ALA B 261     170.898 137.983 146.682  1.00 33.64           C  
ATOM   9261  C   ALA B 261     170.121 137.968 145.373  1.00 34.03           C  
ATOM   9262  O   ALA B 261     170.680 137.759 144.295  1.00 34.28           O  
ATOM   9263  CB  ALA B 261     171.402 139.394 146.972  1.00 30.97           C  
ATOM   9269  N   LEU B 262     168.813 138.187 145.477  1.00 33.06           N  
ATOM   9270  CA  LEU B 262     167.968 138.251 144.294  1.00 25.93           C  
ATOM   9271  C   LEU B 262     168.269 139.521 143.516  1.00 28.47           C  
ATOM   9272  O   LEU B 262     167.694 140.577 143.789  1.00 37.24           O  
ATOM   9273  CB  LEU B 262     166.492 138.202 144.677  1.00 26.52           C  
ATOM   9274  CG  LEU B 262     166.008 136.906 145.314  1.00 33.83           C  
ATOM   9275  CD1 LEU B 262     164.544 137.021 145.673  1.00 32.03           C  
ATOM   9276  CD2 LEU B 262     166.242 135.732 144.390  1.00 34.92           C  
ATOM   9288  N   ASN B 263     169.170 139.425 142.546  1.00 30.19           N  
ATOM   9289  CA  ASN B 263     169.609 140.582 141.777  1.00 30.29           C  
ATOM   9290  C   ASN B 263     169.942 140.109 140.374  1.00 34.09           C  
ATOM   9291  O   ASN B 263     170.834 139.276 140.199  1.00 41.79           O  
ATOM   9292  CB  ASN B 263     170.822 141.240 142.434  1.00 35.13           C  
ATOM   9293  CG  ASN B 263     171.099 142.621 141.894  1.00 39.32           C  
ATOM   9294  OD1 ASN B 263     170.208 143.289 141.378  1.00 40.81           O  
ATOM   9295  ND2 ASN B 263     172.340 143.063 142.018  1.00 39.49           N  
ATOM   9302  N   LEU B 264     169.236 140.643 139.379  1.00 37.82           N  
ATOM   9303  CA  LEU B 264     169.409 140.209 137.999  1.00 31.41           C  
ATOM   9304  C   LEU B 264     170.773 140.555 137.427  1.00 29.57           C  
ATOM   9305  O   LEU B 264     171.014 140.260 136.253  1.00 37.24           O  
ATOM   9306  CB  LEU B 264     168.324 140.828 137.118  1.00 32.88           C  
ATOM   9307  CG  LEU B 264     166.892 140.375 137.392  1.00 30.96           C  
ATOM   9308  CD1 LEU B 264     165.910 141.200 136.591  1.00 31.78           C  
ATOM   9309  CD2 LEU B 264     166.734 138.909 137.070  1.00 32.75           C  
ATOM   9321  N   THR B 265     171.660 141.171 138.201  1.00 35.86           N  
ATOM   9322  CA  THR B 265     173.001 141.503 137.743  1.00 40.69           C  
ATOM   9323  C   THR B 265     174.080 140.712 138.465  1.00 40.79           C  
ATOM   9324  O   THR B 265     175.259 140.848 138.125  1.00 41.33           O  
ATOM   9325  CB  THR B 265     173.266 143.002 137.926  1.00 40.87           C  
ATOM   9326  OG1 THR B 265     173.194 143.335 139.316  1.00 39.25           O  
ATOM   9327  CG2 THR B 265     172.241 143.820 137.167  1.00 37.82           C  
ATOM   9335  N   GLY B 266     173.716 139.888 139.441  1.00 39.96           N  
ATOM   9336  CA  GLY B 266     174.688 139.153 140.214  1.00 38.98           C  
ATOM   9337  C   GLY B 266     175.324 139.932 141.340  1.00 41.54           C  
ATOM   9338  O   GLY B 266     176.215 139.400 142.011  1.00 41.90           O  
ATOM   9342  N   GLY B 267     174.905 141.170 141.569  1.00 41.15           N  
ATOM   9343  CA  GLY B 267     175.458 141.966 142.640  1.00 41.91           C  
ATOM   9344  C   GLY B 267     175.033 141.455 144.001  1.00 40.68           C  
ATOM   9345  O   GLY B 267     174.321 140.462 144.147  1.00 42.97           O  
ATOM   9349  N   THR B 268     175.492 142.165 145.028  1.00 37.71           N  
ATOM   9350  CA  THR B 268     175.159 141.828 146.403  1.00 40.29           C  
ATOM   9351  C   THR B 268     173.917 142.549 146.903  1.00 42.84           C  
ATOM   9352  O   THR B 268     173.288 142.082 147.859  1.00 39.56           O  
ATOM   9353  CB  THR B 268     176.338 142.157 147.324  1.00 42.61           C  
ATOM   9354  OG1 THR B 268     177.455 141.326 146.990  1.00 41.82           O  
ATOM   9355  CG2 THR B 268     175.968 141.933 148.783  1.00 42.62           C  
ATOM   9363  N   ALA B 269     173.546 143.663 146.280  1.00 43.66           N  
ATOM   9364  CA  ALA B 269     172.391 144.421 146.732  1.00 36.60           C  
ATOM   9365  C   ALA B 269     171.100 143.705 146.364  1.00 36.77           C  
ATOM   9366  O   ALA B 269     170.975 143.125 145.283  1.00 37.21           O  
ATOM   9367  CB  ALA B 269     172.401 145.819 146.121  1.00 37.24           C  
ATOM   9373  N   HIS B 270     170.135 143.757 147.274  1.00 33.27           N  
ATOM   9374  CA  HIS B 270     168.845 143.132 147.039  1.00 28.99           C  
ATOM   9375  C   HIS B 270     168.009 143.970 146.081  1.00 31.71           C  
ATOM   9376  O   HIS B 270     168.041 145.203 146.103  1.00 34.26           O  
ATOM   9377  CB  HIS B 270     168.106 142.945 148.362  1.00 29.16           C  
ATOM   9378  CG  HIS B 270     166.657 142.615 148.204  1.00 31.49           C  
ATOM   9379  ND1 HIS B 270     166.215 141.553 147.447  1.00 35.14           N  
ATOM   9380  CD2 HIS B 270     165.549 143.200 148.714  1.00 30.67           C  
ATOM   9381  CE1 HIS B 270     164.895 141.504 147.491  1.00 32.76           C  
ATOM   9382  NE2 HIS B 270     164.467 142.492 148.253  1.00 32.17           N  
ATOM   9390  N   ASP B 271     167.252 143.285 145.234  1.00 30.71           N  
ATOM   9391  CA  ASP B 271     166.419 143.926 144.226  1.00 26.57           C  
ATOM   9392  C   ASP B 271     164.956 143.811 144.629  1.00 33.30           C  
ATOM   9393  O   ASP B 271     164.387 142.712 144.542  1.00 35.90           O  
ATOM   9394  CB  ASP B 271     166.655 143.273 142.868  1.00 33.30           C  
ATOM   9395  CG  ASP B 271     166.124 144.094 141.725  1.00 30.91           C  
ATOM   9396  OD1 ASP B 271     165.557 145.175 141.974  1.00 31.40           O  
ATOM   9397  OD2 ASP B 271     166.286 143.660 140.569  1.00 33.14           O  
ATOM   9402  N   PRO B 272     164.302 144.888 145.076  1.00 37.23           N  
ATOM   9403  CA  PRO B 272     162.913 144.757 145.541  1.00 25.32           C  
ATOM   9404  C   PRO B 272     161.908 144.507 144.431  1.00 20.82           C  
ATOM   9405  O   PRO B 272     160.791 144.073 144.726  1.00 26.84           O  
ATOM   9406  CB  PRO B 272     162.651 146.094 146.242  1.00 25.26           C  
ATOM   9407  CG  PRO B 272     163.585 147.036 145.608  1.00 26.61           C  
ATOM   9408  CD  PRO B 272     164.810 146.258 145.262  1.00 27.49           C  
ATOM   9416  N   ALA B 273     162.256 144.768 143.174  1.00 21.30           N  
ATOM   9417  CA  ALA B 273     161.389 144.481 142.039  1.00 22.20           C  
ATOM   9418  C   ALA B 273     161.902 143.296 141.231  1.00 31.93           C  
ATOM   9419  O   ALA B 273     161.731 143.247 140.013  1.00 39.95           O  
ATOM   9420  CB  ALA B 273     161.255 145.711 141.146  1.00 26.12           C  
ATOM   9426  N   PHE B 274     162.527 142.330 141.900  1.00 30.39           N  
ATOM   9427  CA  PHE B 274     163.165 141.226 141.196  1.00 23.58           C  
ATOM   9428  C   PHE B 274     162.160 140.453 140.355  1.00 24.85           C  
ATOM   9429  O   PHE B 274     162.319 140.328 139.138  1.00 28.30           O  
ATOM   9430  CB  PHE B 274     163.856 140.300 142.196  1.00 28.27           C  
ATOM   9431  CG  PHE B 274     164.491 139.100 141.563  1.00 26.81           C  
ATOM   9432  CD1 PHE B 274     165.696 139.212 140.901  1.00 26.74           C  
ATOM   9433  CD2 PHE B 274     163.880 137.863 141.624  1.00 25.46           C  
ATOM   9434  CE1 PHE B 274     166.276 138.115 140.314  1.00 26.02           C  
ATOM   9435  CE2 PHE B 274     164.459 136.765 141.036  1.00 29.60           C  
ATOM   9436  CZ  PHE B 274     165.658 136.891 140.384  1.00 25.93           C  
ATOM   9446  N   LEU B 275     161.118 139.914 140.988  1.00 26.29           N  
ATOM   9447  CA  LEU B 275     160.171 139.087 140.248  1.00 27.34           C  
ATOM   9448  C   LEU B 275     159.340 139.924 139.291  1.00 25.83           C  
ATOM   9449  O   LEU B 275     159.001 139.471 138.192  1.00 31.75           O  
ATOM   9450  CB  LEU B 275     159.264 138.326 141.210  1.00 23.94           C  
ATOM   9451  CG  LEU B 275     159.943 137.225 142.020  1.00 25.73           C  
ATOM   9452  CD1 LEU B 275     159.036 136.762 143.129  1.00 28.53           C  
ATOM   9453  CD2 LEU B 275     160.331 136.060 141.140  1.00 26.11           C  
ATOM   9465  N   GLU B 276     159.007 141.149 139.688  1.00 30.00           N  
ATOM   9466  CA  GLU B 276     158.279 142.032 138.790  1.00 27.31           C  
ATOM   9467  C   GLU B 276     159.095 142.322 137.541  1.00 24.54           C  
ATOM   9468  O   GLU B 276     158.564 142.314 136.428  1.00 26.99           O  
ATOM   9469  CB  GLU B 276     157.922 143.323 139.516  1.00 28.18           C  
ATOM   9470  CG  GLU B 276     156.908 143.115 140.616  1.00 30.38           C  
ATOM   9471  CD  GLU B 276     155.629 143.876 140.377  1.00 39.51           C  
ATOM   9472  OE1 GLU B 276     155.651 145.118 140.486  1.00 38.11           O  
ATOM   9473  OE2 GLU B 276     154.602 143.230 140.079  1.00 38.68           O  
ATOM   9480  N   LYS B 277     160.397 142.556 137.704  1.00 19.34           N  
ATOM   9481  CA  LYS B 277     161.249 142.822 136.552  1.00 23.06           C
[truncated: 914,576 more chars]
