# Supplementary material for: Conformational dynamics control assembly of an extremely long bacteriophage tail tube
Source: J Biol Chem. 2023 Feb 13;299(3):103021. doi: 10.1016/j.jbc.2023.103021 (PMC10034513; doi:10.1016/j.jbc.2023.103021)
Supplement: min.in [file mmc6.zip › jbc_103021_mmc6.in]

Minimize
 &cntrl
  imin=1,
  ntx=1,
  irest=0,
  maxcyc=500,
  ncyc=400,
  ntpr=100,
  ntwx=0,
  cut=9.0
 /
