# Supplementary material for: Conformational dynamics control assembly of an extremely long bacteriophage tail tube
Source: J Biol Chem. 2023 Feb 13;299(3):103021. doi: 10.1016/j.jbc.2023.103021 (PMC10034513; doi:10.1016/j.jbc.2023.103021)
Supplement: p74-26_5mer.pdb [file mmc7.zip › jbc_103021_mmc7.pdb]

CRYST1  127.618  127.618  127.618 109.47 109.47 109.47               1
ATOM      1  N   MET     1      39.744 103.862 103.734  1.00  0.00           N  
ATOM      2  H1  MET     1      39.579 104.789 103.368  1.00  0.00           H  
ATOM      3  H2  MET     1      40.173 103.306 103.008  1.00  0.00           H  
ATOM      4  H3  MET     1      40.448 104.010 104.442  1.00  0.00           H  
ATOM      5  CA  MET     1      38.542 103.224 104.339  1.00  0.00           C  
ATOM      6  HA  MET     1      37.967 103.896 104.974  1.00  0.00           H  
ATOM      7  CB  MET     1      37.498 102.806 103.285  1.00  0.00           C  
ATOM      8  HB2 MET     1      38.117 102.329 102.525  1.00  0.00           H  
ATOM      9  HB3 MET     1      36.850 102.035 103.703  1.00  0.00           H  
ATOM     10  CG  MET     1      36.797 103.996 102.686  1.00  0.00           C  
ATOM     11  HG2 MET     1      36.394 104.601 103.499  1.00  0.00           H  
ATOM     12  HG3 MET     1      37.477 104.634 102.122  1.00  0.00           H  
ATOM     13  SD  MET     1      35.438 103.433 101.667  1.00  0.00           S  
ATOM     14  CE  MET     1      36.205 103.238 100.053  1.00  0.00           C  
ATOM     15  HE1 MET     1      36.466 104.248  99.735  1.00  0.00           H  
ATOM     16  HE2 MET     1      37.080 102.592 100.129  1.00  0.00           H  
ATOM     17  HE3 MET     1      35.485 102.748  99.398  1.00  0.00           H  
ATOM     18  C   MET     1      39.031 102.013 105.190  1.00  0.00           C  
ATOM     19  O   MET     1      39.441 100.969 104.705  1.00  0.00           O  
ATOM     20  N   ARG     2      38.772 102.077 106.522  1.00  0.00           N  
ATOM     21  H   ARG     2      38.395 102.958 106.839  1.00  0.00           H  
ATOM     22  CA  ARG     2      38.870 101.039 107.512  1.00  0.00           C  
ATOM     23  HA  ARG     2      38.673 100.098 106.999  1.00  0.00           H  
ATOM     24  CB  ARG     2      40.262 101.199 108.093  1.00  0.00           C  
ATOM     25  HB2 ARG     2      40.262 100.356 108.783  1.00  0.00           H  
ATOM     26  HB3 ARG     2      41.019 101.039 107.326  1.00  0.00           H  
ATOM     27  CG  ARG     2      40.646 102.569 108.669  1.00  0.00           C  
ATOM     28  HG2 ARG     2      40.880 103.314 107.908  1.00  0.00           H  
ATOM     29  HG3 ARG     2      39.865 102.928 109.339  1.00  0.00           H  
ATOM     30  CD  ARG     2      41.938 102.532 109.522  1.00  0.00           C  
ATOM     31  HD2 ARG     2      42.747 101.988 109.035  1.00  0.00           H  
ATOM     32  HD3 ARG     2      42.147 103.550 109.851  1.00  0.00           H  
ATOM     33  NE  ARG     2      41.586 101.858 110.786  1.00  0.00           N  
ATOM     34  HE  ARG     2      40.593 101.732 110.921  1.00  0.00           H  
ATOM     35  CZ  ARG     2      42.397 101.485 111.785  1.00  0.00           C  
ATOM     36  NH1 ARG     2      43.657 101.567 111.562  1.00  0.00           N  
ATOM     37 HH11 ARG     2      44.042 101.984 110.726  1.00  0.00           H  
ATOM     38 HH12 ARG     2      44.331 101.138 112.180  1.00  0.00           H  
ATOM     39  NH2 ARG     2      42.044 100.954 112.936  1.00  0.00           N  
ATOM     40 HH21 ARG     2      41.058 100.915 113.152  1.00  0.00           H  
ATOM     41 HH22 ARG     2      42.772 100.742 113.604  1.00  0.00           H  
ATOM     42  C   ARG     2      37.793 101.203 108.619  1.00  0.00           C  
ATOM     43  O   ARG     2      38.122 101.107 109.814  1.00  0.00           O  
ATOM     44  N   GLY     3      36.532 101.382 108.161  1.00  0.00           N  
ATOM     45  H   GLY     3      36.353 101.465 107.171  1.00  0.00           H  
ATOM     46  CA  GLY     3      35.379 101.731 108.987  1.00  0.00           C  
ATOM     47  HA2 GLY     3      35.629 102.591 109.607  1.00  0.00           H  
ATOM     48  HA3 GLY     3      34.593 101.934 108.259  1.00  0.00           H  
ATOM     49  C   GLY     3      34.725 100.613 109.828  1.00  0.00           C  
ATOM     50  O   GLY     3      35.158  99.449 109.767  1.00  0.00           O  
ATOM     51  N   VAL     4      33.664 101.006 110.569  1.00  0.00           N  
ATOM     52  H   VAL     4      33.471 101.977 110.766  1.00  0.00           H  
ATOM     53  CA  VAL     4      32.594 100.123 111.107  1.00  0.00           C  
ATOM     54  HA  VAL     4      32.932  99.094 111.232  1.00  0.00           H  
ATOM     55  CB  VAL     4      32.119 100.595 112.513  1.00  0.00           C  
ATOM     56  HB  VAL     4      31.807 101.633 112.401  1.00  0.00           H  
ATOM     57  CG1 VAL     4      30.921  99.829 113.070  1.00  0.00           C  
ATOM     58 HG11 VAL     4      30.918  98.739 113.072  1.00  0.00           H  
ATOM     59 HG12 VAL     4      30.724 100.132 114.098  1.00  0.00           H  
ATOM     60 HG13 VAL     4      30.056 100.071 112.453  1.00  0.00           H  
ATOM     61  CG2 VAL     4      33.360 100.603 113.437  1.00  0.00           C  
ATOM     62 HG21 VAL     4      33.251 100.941 114.467  1.00  0.00           H  
ATOM     63 HG22 VAL     4      33.695  99.566 113.465  1.00  0.00           H  
ATOM     64 HG23 VAL     4      34.229 101.176 113.114  1.00  0.00           H  
ATOM     65  C   VAL     4      31.417 100.113 110.118  1.00  0.00           C  
ATOM     66  O   VAL     4      30.865  99.085 109.696  1.00  0.00           O  
ATOM     67  N   ASP     5      31.055 101.313 109.548  1.00  0.00           N  
ATOM     68  H   ASP     5      31.559 102.152 109.801  1.00  0.00           H  
ATOM     69  CA  ASP     5      29.838 101.425 108.708  1.00  0.00           C  
ATOM     70  HA  ASP     5      29.090 100.839 109.242  1.00  0.00           H  
ATOM     71  CB  ASP     5      29.384 102.842 108.617  1.00  0.00           C  
ATOM     72  HB2 ASP     5      28.412 102.903 108.126  1.00  0.00           H  
ATOM     73  HB3 ASP     5      29.376 103.311 109.600  1.00  0.00           H  
ATOM     74  CG  ASP     5      30.164 103.764 107.690  1.00  0.00           C  
ATOM     75  OD1 ASP     5      31.400 103.734 107.601  1.00  0.00           O  
ATOM     76  OD2 ASP     5      29.502 104.621 107.042  1.00  0.00           O  
ATOM     77  C   ASP     5      30.021 100.674 107.345  1.00  0.00           C  
ATOM     78  O   ASP     5      29.006 100.400 106.652  1.00  0.00           O  
ATOM     79  N   THR     6      31.209 100.649 106.834  1.00  0.00           N  
ATOM     80  H   THR     6      32.018 101.021 107.309  1.00  0.00           H  
ATOM     81  CA  THR     6      31.561  99.930 105.590  1.00  0.00           C  
ATOM     82  HA  THR     6      30.981  99.027 105.395  1.00  0.00           H  
ATOM     83  CB  THR     6      31.532 100.895 104.407  1.00  0.00           C  
ATOM     84  HB  THR     6      31.914 101.876 104.692  1.00  0.00           H  
ATOM     85  CG2 THR     6      32.294 100.366 103.229  1.00  0.00           C  
ATOM     86 HG21 THR     6      31.907  99.389 102.941  1.00  0.00           H  
ATOM     87 HG22 THR     6      32.064 100.961 102.345  1.00  0.00           H  
ATOM     88 HG23 THR     6      33.348 100.437 103.500  1.00  0.00           H  
ATOM     89  OG1 THR     6      30.123 100.990 103.997  1.00  0.00           O  
ATOM     90  HG1 THR     6      29.718 101.232 104.833  1.00  0.00           H  
ATOM     91  C   THR     6      33.032  99.373 105.767  1.00  0.00           C  
ATOM     92  O   THR     6      33.833 100.064 106.458  1.00  0.00           O  
ATOM     93  N   PHE     7      33.305  98.222 105.120  1.00  0.00           N  
ATOM     94  H   PHE     7      32.654  97.816 104.463  1.00  0.00           H  
ATOM     95  CA  PHE     7      34.613  97.421 105.291  1.00  0.00           C  
ATOM     96  HA  PHE     7      35.388  98.175 105.153  1.00  0.00           H  
ATOM     97  CB  PHE     7      34.634  96.822 106.702  1.00  0.00           C  
ATOM     98  HB2 PHE     7      35.580  96.349 106.969  1.00  0.00           H  
ATOM     99  HB3 PHE     7      34.399  97.648 107.373  1.00  0.00           H  
ATOM    100  CG  PHE     7      33.563  95.807 106.902  1.00  0.00           C  
ATOM    101  CD1 PHE     7      33.681  94.548 106.360  1.00  0.00           C  
ATOM    102  HD1 PHE     7      34.393  94.175 105.639  1.00  0.00           H  
ATOM    103  CE1 PHE     7      32.573  93.629 106.697  1.00  0.00           C  
ATOM    104  HE1 PHE     7      32.760  92.602 106.419  1.00  0.00           H  
ATOM    105  CZ  PHE     7      31.561  93.996 107.508  1.00  0.00           C  
ATOM    106  HZ  PHE     7      30.810  93.247 107.713  1.00  0.00           H  
ATOM    107  CE2 PHE     7      31.495  95.253 108.097  1.00  0.00           C  
ATOM    108  HE2 PHE     7      30.746  95.393 108.862  1.00  0.00           H  
ATOM    109  CD2 PHE     7      32.487  96.174 107.745  1.00  0.00           C  
ATOM    110  HD2 PHE     7      32.548  97.131 108.243  1.00  0.00           H  
ATOM    111  C   PHE     7      34.830  96.411 104.206  1.00  0.00           C  
ATOM    112  O   PHE     7      34.009  96.134 103.379  1.00  0.00           O  
ATOM    113  N   LEU     8      36.012  95.776 104.328  1.00  0.00           N  
ATOM    114  H   LEU     8      36.554  96.171 105.083  1.00  0.00           H  
ATOM    115  CA  LEU     8      36.502  94.759 103.331  1.00  0.00           C  
ATOM    116  HA  LEU     8      35.659  94.150 103.007  1.00  0.00           H  
ATOM    117  CB  LEU     8      37.166  95.499 102.110  1.00  0.00           C  
ATOM    118  HB2 LEU     8      36.438  96.278 101.890  1.00  0.00           H  
ATOM    119  HB3 LEU     8      38.073  96.062 102.332  1.00  0.00           H  
ATOM    120  CG  LEU     8      37.591  94.676 101.003  1.00  0.00           C  
ATOM    121  HG  LEU     8      36.851  93.952 100.662  1.00  0.00           H  
ATOM    122  CD1 LEU     8      38.021  95.533  99.727  1.00  0.00           C  
ATOM    123 HD11 LEU     8      38.132  94.882  98.859  1.00  0.00           H  
ATOM    124 HD12 LEU     8      37.375  96.384  99.510  1.00  0.00           H  
ATOM    125 HD13 LEU     8      39.029  95.899  99.920  1.00  0.00           H  
ATOM    126  CD2 LEU     8      38.891  93.834 101.217  1.00  0.00           C  
ATOM    127 HD21 LEU     8      38.686  92.863 101.669  1.00  0.00           H  
ATOM    128 HD22 LEU     8      39.378  93.656 100.258  1.00  0.00           H  
ATOM    129 HD23 LEU     8      39.537  94.416 101.873  1.00  0.00           H  
ATOM    130  C   LEU     8      37.435  93.794 104.096  1.00  0.00           C  
ATOM    131  O   LEU     8      38.294  94.300 104.743  1.00  0.00           O  
ATOM    132  N   ALA     9      37.277  92.469 103.967  1.00  0.00           N  
ATOM    133  H   ALA     9      36.599  92.176 103.278  1.00  0.00           H  
ATOM    134  CA  ALA     9      37.914  91.406 104.776  1.00  0.00           C  
ATOM    135  HA  ALA     9      38.866  91.844 105.076  1.00  0.00           H  
ATOM    136  CB  ALA     9      37.027  91.155 105.948  1.00  0.00           C  
ATOM    137  HB1 ALA     9      36.049  90.744 105.697  1.00  0.00           H  
ATOM    138  HB2 ALA     9      37.430  90.340 106.548  1.00  0.00           H  
ATOM    139  HB3 ALA     9      36.776  92.090 106.450  1.00  0.00           H  
ATOM    140  C   ALA     9      38.245  90.106 103.918  1.00  0.00           C  
ATOM    141  O   ALA     9      37.385  89.675 103.259  1.00  0.00           O  
ATOM    142  N   PHE    10      39.472  89.608 104.050  1.00  0.00           N  
ATOM    143  H   PHE    10      40.026  90.088 104.745  1.00  0.00           H  
ATOM    144  CA  PHE    10      39.993  88.452 103.293  1.00  0.00           C  
ATOM    145  HA  PHE    10      39.322  88.040 102.539  1.00  0.00           H  
ATOM    146  CB  PHE    10      41.230  88.911 102.516  1.00  0.00           C  
ATOM    147  HB2 PHE    10      41.863  89.454 103.218  1.00  0.00           H  
ATOM    148  HB3 PHE    10      41.720  88.029 102.105  1.00  0.00           H  
ATOM    149  CG  PHE    10      41.073  89.763 101.261  1.00  0.00           C  
ATOM    150  CD1 PHE    10      39.765  90.097 100.811  1.00  0.00           C  
ATOM    151  HD1 PHE    10      38.927  89.726 101.382  1.00  0.00           H  
ATOM    152  CE1 PHE    10      39.440  90.854  99.725  1.00  0.00           C  
ATOM    153  HE1 PHE    10      38.419  91.081  99.455  1.00  0.00           H  
ATOM    154  CZ  PHE    10      40.524  91.363  99.044  1.00  0.00           C  
ATOM    155  HZ  PHE    10      40.383  91.825  98.078  1.00  0.00           H  
ATOM    156  CE2 PHE    10      41.856  90.933  99.324  1.00  0.00           C  
ATOM    157  HE2 PHE    10      42.601  91.235  98.602  1.00  0.00           H  
ATOM    158  CD2 PHE    10      42.165  90.159 100.482  1.00  0.00           C  
ATOM    159  HD2 PHE    10      43.181  89.900 100.741  1.00  0.00           H  
ATOM    160  C   PHE    10      40.283  87.219 104.272  1.00  0.00           C  
ATOM    161  O   PHE    10      41.106  87.328 105.199  1.00  0.00           O  
ATOM    162  N   LYS    11      39.894  85.955 103.923  1.00  0.00           N  
ATOM    163  H   LYS    11      39.120  86.078 103.286  1.00  0.00           H  
ATOM    164  CA  LYS    11      39.923  84.821 104.913  1.00  0.00           C  
ATOM    165  HA  LYS    11      40.782  84.973 105.565  1.00  0.00           H  
ATOM    166  CB  LYS    11      38.640  84.751 105.698  1.00  0.00           C  
ATOM    167  HB2 LYS    11      38.304  85.755 105.957  1.00  0.00           H  
ATOM    168  HB3 LYS    11      37.848  84.370 105.054  1.00  0.00           H  
ATOM    169  CG  LYS    11      38.689  83.907 106.919  1.00  0.00           C  
ATOM    170  HG2 LYS    11      37.658  83.747 107.235  1.00  0.00           H  
ATOM    171  HG3 LYS    11      39.104  82.924 106.700  1.00  0.00           H  
ATOM    172  CD  LYS    11      39.448  84.530 108.145  1.00  0.00           C  
ATOM    173  HD2 LYS    11      40.470  84.844 107.932  1.00  0.00           H  
ATOM    174  HD3 LYS    11      38.838  85.404 108.374  1.00  0.00           H  
ATOM    175  CE  LYS    11      39.461  83.524 109.250  1.00  0.00           C  
ATOM    176  HE2 LYS    11      38.430  83.460 109.600  1.00  0.00           H  
ATOM    177  HE3 LYS    11      39.876  82.608 108.831  1.00  0.00           H  
ATOM    178  NZ  LYS    11      40.435  84.020 110.252  1.00  0.00           N  
ATOM    179  HZ1 LYS    11      40.426  85.025 110.349  1.00  0.00           H  
ATOM    180  HZ2 LYS    11      40.415  83.652 111.192  1.00  0.00           H  
ATOM    181  HZ3 LYS    11      41.351  83.814 109.879  1.00  0.00           H  
ATOM    182  C   LYS    11      40.282  83.485 104.363  1.00  0.00           C  
ATOM    183  O   LYS    11      39.533  82.984 103.532  1.00  0.00           O  
ATOM    184  N   GLU    12      41.500  82.972 104.707  1.00  0.00           N  
ATOM    185  H   GLU    12      41.897  83.303 105.575  1.00  0.00           H  
ATOM    186  CA  GLU    12      42.136  81.872 104.131  1.00  0.00           C  
ATOM    187  HA  GLU    12      42.347  82.204 103.114  1.00  0.00           H  
ATOM    188  CB  GLU    12      43.359  81.451 104.909  1.00  0.00           C  
ATOM    189  HB2 GLU    12      43.071  81.223 105.935  1.00  0.00           H  
ATOM    190  HB3 GLU    12      43.738  80.529 104.466  1.00  0.00           H  
ATOM    191  CG  GLU    12      44.517  82.472 104.883  1.00  0.00           C  
ATOM    192  HG2 GLU    12      45.281  81.960 105.468  1.00  0.00           H  
ATOM    193  HG3 GLU    12      44.770  82.662 103.840  1.00  0.00           H  
ATOM    194  CD  GLU    12      44.249  83.817 105.605  1.00  0.00           C  
ATOM    195  OE1 GLU    12      44.760  84.860 105.176  1.00  0.00           O  
ATOM    196  OE2 GLU    12      43.504  83.812 106.602  1.00  0.00           O  
ATOM    197  C   GLU    12      41.192  80.542 103.992  1.00  0.00           C  
ATOM    198  O   GLU    12      40.408  80.162 104.882  1.00  0.00           O  
ATOM    199  N   GLN    13      41.432  79.842 102.903  1.00  0.00           N  
ATOM    200  H   GLN    13      42.183  80.148 102.302  1.00  0.00           H  
ATOM    201  CA  GLN    13      40.668  78.707 102.552  1.00  0.00           C  
ATOM    202  HA  GLN    13      39.973  78.546 103.376  1.00  0.00           H  
ATOM    203  CB  GLN    13      39.830  79.093 101.295  1.00  0.00           C  
ATOM    204  HB2 GLN    13      40.422  79.582 100.521  1.00  0.00           H  
ATOM    205  HB3 GLN    13      39.566  78.167 100.785  1.00  0.00           H  
ATOM    206  CG  GLN    13      38.504  79.850 101.536  1.00  0.00           C  
ATOM    207  HG2 GLN    13      37.906  79.258 102.229  1.00  0.00           H  
ATOM    208  HG3 GLN    13      38.673  80.803 102.039  1.00  0.00           H  
ATOM    209  CD  GLN    13      37.606  79.948 100.266  1.00  0.00           C  
ATOM    210  OE1 GLN    13      36.826  80.909 100.068  1.00  0.00           O  
ATOM    211  NE2 GLN    13      37.535  78.973  99.415  1.00  0.00           N  
ATOM    212 HE21 GLN    13      36.793  79.006  98.730  1.00  0.00           H  
ATOM    213 HE22 GLN    13      37.786  78.068  99.787  1.00  0.00           H  
ATOM    214  C   GLN    13      41.602  77.505 102.420  1.00  0.00           C  
ATOM    215  O   GLN    13      42.261  77.213 101.384  1.00  0.00           O  
ATOM    216  N   ALA    14      41.433  76.577 103.415  1.00  0.00           N  
ATOM    217  H   ALA    14      40.966  76.873 104.260  1.00  0.00           H  
ATOM    218  CA  ALA    14      41.967  75.205 103.329  1.00  0.00           C  
ATOM    219  HA  ALA    14      42.987  75.314 102.960  1.00  0.00           H  
ATOM    220  CB  ALA    14      41.969  74.481 104.657  1.00  0.00           C  
ATOM    221  HB1 ALA    14      42.478  75.158 105.343  1.00  0.00           H  
ATOM    222  HB2 ALA    14      41.010  74.302 105.145  1.00  0.00           H  
ATOM    223  HB3 ALA    14      42.543  73.555 104.651  1.00  0.00           H  
ATOM    224  C   ALA    14      41.308  74.504 102.100  1.00  0.00           C  
ATOM    225  O   ALA    14      42.033  73.843 101.363  1.00  0.00           O  
ATOM    226  N   ASP    15      40.002  74.724 101.795  1.00  0.00           N  
ATOM    227  H   ASP    15      39.441  75.284 102.421  1.00  0.00           H  
ATOM    228  CA  ASP    15      39.409  74.319 100.507  1.00  0.00           C  
ATOM    229  HA  ASP    15      40.180  73.836  99.908  1.00  0.00           H  
ATOM    230  CB  ASP    15      38.245  73.392 100.932  1.00  0.00           C  
ATOM    231  HB2 ASP    15      38.578  72.567 101.561  1.00  0.00           H  
ATOM    232  HB3 ASP    15      37.465  73.902 101.498  1.00  0.00           H  
ATOM    233  CG  ASP    15      37.510  72.891  99.634  1.00  0.00           C  
ATOM    234  OD1 ASP    15      38.218  72.419  98.750  1.00  0.00           O  
ATOM    235  OD2 ASP    15      36.255  72.748  99.672  1.00  0.00           O  
ATOM    236  C   ASP    15      38.848  75.503  99.658  1.00  0.00           C  
ATOM    237  O   ASP    15      38.095  76.272 100.121  1.00  0.00           O  
ATOM    238  N   LEU    16      39.080  75.472  98.340  1.00  0.00           N  
ATOM    239  H   LEU    16      39.674  74.714  98.036  1.00  0.00           H  
ATOM    240  CA  LEU    16      38.563  76.422  97.283  1.00  0.00           C  
ATOM    241  HA  LEU    16      38.784  77.396  97.718  1.00  0.00           H  
ATOM    242  CB  LEU    16      39.392  76.107  96.009  1.00  0.00           C  
ATOM    243  HB2 LEU    16      40.434  76.253  96.292  1.00  0.00           H  
ATOM    244  HB3 LEU    16      39.112  75.115  95.652  1.00  0.00           H  
ATOM    245  CG  LEU    16      39.131  77.129  94.957  1.00  0.00           C  
ATOM    246  HG  LEU    16      38.058  77.253  94.807  1.00  0.00           H  
ATOM    247  CD1 LEU    16      39.735  78.533  95.008  1.00  0.00           C  
ATOM    248 HD11 LEU    16      39.363  79.319  94.351  1.00  0.00           H  
ATOM    249 HD12 LEU    16      39.622  78.802  96.058  1.00  0.00           H  
ATOM    250 HD13 LEU    16      40.790  78.496  94.735  1.00  0.00           H  
ATOM    251  CD2 LEU    16      39.560  76.537  93.567  1.00  0.00           C  
ATOM    252 HD21 LEU    16      38.925  75.690  93.309  1.00  0.00           H  
ATOM    253 HD22 LEU    16      39.574  77.286  92.775  1.00  0.00           H  
ATOM    254 HD23 LEU    16      40.544  76.099  93.734  1.00  0.00           H  
ATOM    255  C   LEU    16      37.058  76.334  97.156  1.00  0.00           C  
ATOM    256  O   LEU    16      36.379  77.349  96.998  1.00  0.00           O  
ATOM    257  N   LYS    17      36.488  75.137  97.369  1.00  0.00           N  
ATOM    258  H   LYS    17      37.021  74.313  97.607  1.00  0.00           H  
ATOM    259  CA  LYS    17      35.001  75.030  97.309  1.00  0.00           C  
ATOM    260  HA  LYS    17      34.607  75.582  96.456  1.00  0.00           H  
ATOM    261  CB  LYS    17      34.608  73.563  97.071  1.00  0.00           C  
ATOM    262  HB2 LYS    17      35.222  72.918  96.442  1.00  0.00           H  
ATOM    263  HB3 LYS    17      34.884  72.920  97.907  1.00  0.00           H  
ATOM    264  CG  LYS    17      33.157  73.371  96.530  1.00  0.00           C  
ATOM    265  HG2 LYS    17      32.454  73.985  97.093  1.00  0.00           H  
ATOM    266  HG3 LYS    17      33.304  73.879  95.577  1.00  0.00           H  
ATOM    267  CD  LYS    17      32.673  71.975  96.485  1.00  0.00           C  
ATOM    268  HD2 LYS    17      31.855  71.997  95.765  1.00  0.00           H  
ATOM    269  HD3 LYS    17      33.543  71.435  96.112  1.00  0.00           H  
ATOM    270  CE  LYS    17      32.158  71.397  97.799  1.00  0.00           C  
ATOM    271  HE2 LYS    17      32.992  71.580  98.477  1.00  0.00           H  
ATOM    272  HE3 LYS    17      31.354  72.099  98.015  1.00  0.00           H  
ATOM    273  NZ  LYS    17      31.801  70.020  97.729  1.00  0.00           N  
ATOM    274  HZ1 LYS    17      31.043  69.809  97.095  1.00  0.00           H  
ATOM    275  HZ2 LYS    17      32.576  69.430  97.463  1.00  0.00           H  
ATOM    276  HZ3 LYS    17      31.435  69.776  98.638  1.00  0.00           H  
ATOM    277  C   LYS    17      34.296  75.538  98.597  1.00  0.00           C  
ATOM    278  O   LYS    17      33.184  76.020  98.570  1.00  0.00           O  
ATOM    279  N   THR    18      35.017  75.551  99.717  1.00  0.00           N  
ATOM    280  H   THR    18      35.957  75.190  99.638  1.00  0.00           H  
ATOM    281  CA  THR    18      34.410  75.682 101.096  1.00  0.00           C  
ATOM    282  HA  THR    18      33.344  75.483 100.986  1.00  0.00           H  
ATOM    283  CB  THR    18      35.013  74.737 102.080  1.00  0.00           C  
ATOM    284  HB  THR    18      36.026  74.998 102.386  1.00  0.00           H  
ATOM    285  CG2 THR    18      34.227  74.875 103.453  1.00  0.00           C  
ATOM    286 HG21 THR    18      33.236  75.215 103.153  1.00  0.00           H  
ATOM    287 HG22 THR    18      34.227  73.921 103.979  1.00  0.00           H  
ATOM    288 HG23 THR    18      34.660  75.624 104.117  1.00  0.00           H  
ATOM    289  OG1 THR    18      34.794  73.394 101.707  1.00  0.00           O  
ATOM    290  HG1 THR    18      35.216  73.186 100.871  1.00  0.00           H  
ATOM    291  C   THR    18      34.658  77.117 101.606  1.00  0.00           C  
ATOM    292  O   THR    18      35.800  77.476 101.857  1.00  0.00           O  
ATOM    293  N   PRO    19      33.657  78.103 101.536  1.00  0.00           N  
ATOM    294  CD  PRO    19      32.392  78.031 100.846  1.00  0.00           C  
ATOM    295  HD2 PRO    19      31.831  77.096 100.840  1.00  0.00           H  
ATOM    296  HD3 PRO    19      32.632  78.208  99.798  1.00  0.00           H  
ATOM    297  CG  PRO    19      31.559  79.164 101.557  1.00  0.00           C  
ATOM    298  HG2 PRO    19      31.262  78.693 102.494  1.00  0.00           H  
ATOM    299  HG3 PRO    19      30.759  79.523 100.909  1.00  0.00           H  
ATOM    300  CB  PRO    19      32.588  80.228 101.782  1.00  0.00           C  
ATOM    301  HB2 PRO    19      32.154  80.700 102.663  1.00  0.00           H  
ATOM    302  HB3 PRO    19      32.629  80.978 100.993  1.00  0.00           H  
ATOM    303  CA  PRO    19      33.857  79.459 102.022  1.00  0.00           C  
ATOM    304  HA  PRO    19      34.764  79.757 101.496  1.00  0.00           H  
ATOM    305  C   PRO    19      34.045  79.314 103.537  1.00  0.00           C  
ATOM    306  O   PRO    19      33.355  78.470 104.257  1.00  0.00           O  
ATOM    307  N   ALA    20      34.904  80.188 104.092  1.00  0.00           N  
ATOM    308  H   ALA    20      35.268  80.919 103.498  1.00  0.00           H  
ATOM    309  CA  ALA    20      35.058  80.417 105.543  1.00  0.00           C  
ATOM    310  HA  ALA    20      35.187  79.431 105.988  1.00  0.00           H  
ATOM    311  CB  ALA    20      36.330  81.286 105.802  1.00  0.00           C  
ATOM    312  HB1 ALA    20      36.471  81.496 106.862  1.00  0.00           H  
ATOM    313  HB2 ALA    20      37.232  80.774 105.468  1.00  0.00           H  
ATOM    314  HB3 ALA    20      36.202  82.232 105.275  1.00  0.00           H  
ATOM    315  C   ALA    20      33.746  81.080 106.011  1.00  0.00           C  
ATOM    316  O   ALA    20      33.141  81.933 105.264  1.00  0.00           O  
ATOM    317  N   THR    21      33.271  80.726 107.164  1.00  0.00           N  
ATOM    318  H   THR    21      33.904  80.085 107.620  1.00  0.00           H  
ATOM    319  CA  THR    21      32.135  81.332 107.889  1.00  0.00           C  
ATOM    320  HA  THR    21      31.304  81.318 107.184  1.00  0.00           H  
ATOM    321  CB  THR    21      31.792  80.467 109.045  1.00  0.00           C  
ATOM    322  HB  THR    21      30.936  80.924 109.543  1.00  0.00           H  
ATOM    323  CG2 THR    21      31.605  78.999 108.714  1.00  0.00           C  
ATOM    324 HG21 THR    21      30.791  78.977 107.990  1.00  0.00           H  
ATOM    325 HG22 THR    21      32.483  78.474 108.337  1.00  0.00           H  
ATOM    326 HG23 THR    21      31.237  78.479 109.598  1.00  0.00           H  
ATOM    327  OG1 THR    21      32.753  80.490 110.042  1.00  0.00           O  
ATOM    328  HG1 THR    21      33.588  80.194 109.672  1.00  0.00           H  
ATOM    329  C   THR    21      32.402  82.728 108.337  1.00  0.00           C  
ATOM    330  O   THR    21      33.503  83.096 108.828  1.00  0.00           O  
ATOM    331  N   LEU    22      31.378  83.606 108.078  1.00  0.00           N  
ATOM    332  H   LEU    22      30.522  83.207 107.720  1.00  0.00           H  
ATOM    333  CA  LEU    22      31.396  85.065 108.238  1.00  0.00           C  
ATOM    334  HA  LEU    22      32.198  85.489 107.635  1.00  0.00           H  
ATOM    335  CB  LEU    22      30.060  85.681 107.768  1.00  0.00           C  
ATOM    336  HB2 LEU    22      29.999  85.599 106.683  1.00  0.00           H  
ATOM    337  HB3 LEU    22      29.207  85.218 108.264  1.00  0.00           H  
ATOM    338  CG  LEU    22      29.825  87.204 108.043  1.00  0.00           C  
ATOM    339  HG  LEU    22      29.940  87.353 109.116  1.00  0.00           H  
ATOM    340  CD1 LEU    22      30.829  88.061 107.411  1.00  0.00           C  
ATOM    341 HD11 LEU    22      31.823  87.737 107.721  1.00  0.00           H  
ATOM    342 HD12 LEU    22      30.944  87.914 106.337  1.00  0.00           H  
ATOM    343 HD13 LEU    22      30.771  89.140 107.553  1.00  0.00           H  
ATOM    344  CD2 LEU    22      28.496  87.680 107.450  1.00  0.00           C  
ATOM    345 HD21 LEU    22      28.293  88.748 107.532  1.00  0.00           H  
ATOM    346 HD22 LEU    22      28.477  87.496 106.375  1.00  0.00           H  
ATOM    347 HD23 LEU    22      27.591  87.173 107.784  1.00  0.00           H  
ATOM    348  C   LEU    22      31.829  85.406 109.737  1.00  0.00           C  
ATOM    349  O   LEU    22      32.639  86.279 109.990  1.00  0.00           O  
ATOM    350  N   ALA    23      31.470  84.455 110.564  1.00  0.00           N  
ATOM    351  H   ALA    23      30.821  83.763 110.216  1.00  0.00           H  
ATOM    352  CA  ALA    23      31.861  84.356 112.035  1.00  0.00           C  
ATOM    353  HA  ALA    23      31.486  85.273 112.491  1.00  0.00           H  
ATOM    354  CB  ALA    23      31.122  83.183 112.709  1.00  0.00           C  
ATOM    355  HB1 ALA    23      31.075  82.323 112.041  1.00  0.00           H  
ATOM    356  HB2 ALA    23      31.558  82.813 113.637  1.00  0.00           H  
ATOM    357  HB3 ALA    23      30.114  83.472 113.004  1.00  0.00           H  
ATOM    358  C   ALA    23      33.387  84.287 112.310  1.00  0.00           C  
ATOM    359  O   ALA    23      33.830  84.568 113.405  1.00  0.00           O  
ATOM    360  N   SER    24      34.208  83.951 111.329  1.00  0.00           N  
ATOM    361  H   SER    24      33.815  83.841 110.405  1.00  0.00           H  
ATOM    362  CA  SER    24      35.669  83.781 111.475  1.00  0.00           C  
ATOM    363  HA  SER    24      35.754  83.454 112.511  1.00  0.00           H  
ATOM    364  CB  SER    24      36.257  82.591 110.705  1.00  0.00           C  
ATOM    365  HB2 SER    24      37.306  82.439 110.960  1.00  0.00           H  
ATOM    366  HB3 SER    24      35.728  81.713 111.075  1.00  0.00           H  
ATOM    367  OG  SER    24      36.070  82.925 109.311  1.00  0.00           O  
ATOM    368  HG  SER    24      35.136  82.943 109.089  1.00  0.00           H  
ATOM    369  C   SER    24      36.524  85.039 111.309  1.00  0.00           C  
ATOM    370  O   SER    24      37.691  84.989 111.607  1.00  0.00           O  
ATOM    371  N   LEU    25      35.857  86.144 110.927  1.00  0.00           N  
ATOM    372  H   LEU    25      34.906  86.061 110.598  1.00  0.00           H  
ATOM    373  CA  LEU    25      36.526  87.393 110.753  1.00  0.00           C  
ATOM    374  HA  LEU    25      37.422  87.099 110.206  1.00  0.00           H  
ATOM    375  CB  LEU    25      35.623  88.319 109.982  1.00  0.00           C  
ATOM    376  HB2 LEU    25      34.679  88.340 110.527  1.00  0.00           H  
ATOM    377  HB3 LEU    25      36.119  89.290 110.006  1.00  0.00           H  
ATOM    378  CG  LEU    25      35.258  87.945 108.514  1.00  0.00           C  
ATOM    379  HG  LEU    25      34.750  87.000 108.326  1.00  0.00           H  
ATOM    380  CD1 LEU    25      34.602  89.178 107.854  1.00  0.00           C  
ATOM    381 HD11 LEU    25      34.091  88.841 106.952  1.00  0.00           H  
ATOM    382 HD12 LEU    25      33.901  89.683 108.519  1.00  0.00           H  
ATOM    383 HD13 LEU    25      35.351  89.960 107.734  1.00  0.00           H  
ATOM    384  CD2 LEU    25      36.611  87.773 107.698  1.00  0.00           C  
ATOM    385 HD21 LEU    25      36.422  87.555 106.647  1.00  0.00           H  
ATOM    386 HD22 LEU    25      37.208  88.683 107.756  1.00  0.00           H  
ATOM    387 HD23 LEU    25      37.109  86.910 108.142  1.00  0.00           H  
ATOM    388  C   LEU    25      36.948  88.096 112.107  1.00  0.00           C  
ATOM    389  O   LEU    25      36.075  88.225 112.963  1.00  0.00           O  
ATOM    390  N   ALA    26      38.234  88.428 112.249  1.00  0.00           N  
ATOM    391  H   ALA    26      38.910  88.115 111.567  1.00  0.00           H  
ATOM    392  CA  ALA    26      38.618  89.126 113.474  1.00  0.00           C  
ATOM    393  HA  ALA    26      37.815  89.825 113.708  1.00  0.00           H  
ATOM    394  CB  ALA    26      38.798  88.218 114.668  1.00  0.00           C  
ATOM    395  HB1 ALA    26      39.003  88.712 115.618  1.00  0.00           H  
ATOM    396  HB2 ALA    26      37.842  87.725 114.845  1.00  0.00           H  
ATOM    397  HB3 ALA    26      39.545  87.452 114.460  1.00  0.00           H  
ATOM    398  C   ALA    26      39.947  89.940 113.152  1.00  0.00           C  
ATOM    399  O   ALA    26      40.045  90.381 112.007  1.00  0.00           O  
ATOM    400  N   ALA    27      40.727  90.329 114.083  1.00  0.00           N  
ATOM    401  H   ALA    27      40.555  90.044 115.036  1.00  0.00           H  
ATOM    402  CA  ALA    27      41.880  91.234 113.799  1.00  0.00           C  
ATOM    403  HA  ALA    27      41.483  92.213 113.533  1.00  0.00           H  
ATOM    404  CB  ALA    27      42.631  91.317 115.094  1.00  0.00           C  
ATOM    405  HB1 ALA    27      42.031  91.642 115.944  1.00  0.00           H  
ATOM    406  HB2 ALA    27      43.012  90.329 115.353  1.00  0.00           H  
ATOM    407  HB3 ALA    27      43.521  91.929 114.941  1.00  0.00           H  
ATOM    408  C   ALA    27      42.842  90.692 112.677  1.00  0.00           C  
ATOM    409  O   ALA    27      43.260  89.530 112.707  1.00  0.00           O  
ATOM    410  N   GLY    28      43.182  91.517 111.649  1.00  0.00           N  
ATOM    411  H   GLY    28      42.784  92.440 111.740  1.00  0.00           H  
ATOM    412  CA  GLY    28      44.014  91.095 110.560  1.00  0.00           C  
ATOM    413  HA2 GLY    28      44.625  91.944 110.254  1.00  0.00           H  
ATOM    414  HA3 GLY    28      44.746  90.349 110.871  1.00  0.00           H  
ATOM    415  C   GLY    28      43.391  90.557 109.325  1.00  0.00           C  
ATOM    416  O   GLY    28      43.976  90.510 108.285  1.00  0.00           O  
ATOM    417  N   ASP    29      42.155  90.205 109.450  1.00  0.00           N  
ATOM    418  H   ASP    29      41.871  90.158 110.417  1.00  0.00           H  
ATOM    419  CA  ASP    29      41.260  89.686 108.392  1.00  0.00           C  
ATOM    420  HA  ASP    29      41.839  89.122 107.661  1.00  0.00           H  
ATOM    421  CB  ASP    29      40.268  88.771 109.017  1.00  0.00           C  
ATOM    422  HB2 ASP    29      39.699  89.250 109.814  1.00  0.00           H  
ATOM    423  HB3 ASP    29      39.473  88.530 108.312  1.00  0.00           H  
ATOM    424  CG  ASP    29      40.938  87.430 109.533  1.00  0.00           C  
ATOM    425  OD1 ASP    29      40.380  86.815 110.428  1.00  0.00           O  
ATOM    426  OD2 ASP    29      41.910  86.885 108.919  1.00  0.00           O  
ATOM    427  C   ASP    29      40.572  90.844 107.642  1.00  0.00           C  
ATOM    428  O   ASP    29      40.542  90.833 106.400  1.00  0.00           O  
ATOM    429  N   PHE    30      40.026  91.881 108.381  1.00  0.00           N  
ATOM    430  H   PHE    30      40.291  91.813 109.353  1.00  0.00           H  
ATOM    431  CA  PHE    30      39.588  93.163 107.831  1.00  0.00           C  
ATOM    432  HA  PHE    30      39.034  92.978 106.911  1.00  0.00           H  
ATOM    433  CB  PHE    30      38.684  93.905 108.881  1.00  0.00           C  
ATOM    434  HB2 PHE    30      39.389  94.084 109.693  1.00  0.00           H  
ATOM    435  HB3 PHE    30      38.303  94.806 108.399  1.00  0.00           H  
ATOM    436  CG  PHE    30      37.507  93.130 109.441  1.00  0.00           C  
ATOM    437  CD1 PHE    30      36.259  93.256 108.845  1.00  0.00           C  
ATOM    438  HD1 PHE    30      36.186  93.900 107.980  1.00  0.00           H  
ATOM    439  CE1 PHE    30      35.102  92.689 109.422  1.00  0.00           C  
ATOM    440  HE1 PHE    30      34.099  92.860 109.060  1.00  0.00           H  
ATOM    441  CZ  PHE    30      35.312  91.928 110.604  1.00  0.00           C  
ATOM    442  HZ  PHE    30      34.481  91.391 111.038  1.00  0.00           H  
ATOM    443  CE2 PHE    30      36.564  91.736 111.115  1.00  0.00           C  
ATOM    444  HE2 PHE    30      36.634  91.068 111.961  1.00  0.00           H  
ATOM    445  CD2 PHE    30      37.649  92.452 110.621  1.00  0.00           C  
ATOM    446  HD2 PHE    30      38.614  92.452 111.104  1.00  0.00           H  
ATOM    447  C   PHE    30      40.716  94.025 107.448  1.00  0.00           C  
ATOM    448  O   PHE    30      41.769  93.983 108.022  1.00  0.00           O  
ATOM    449  N   LEU    31      40.544  94.912 106.415  1.00  0.00           N  
ATOM    450  H   LEU    31      39.752  94.680 105.833  1.00  0.00           H  
ATOM    451  CA  LEU    31      41.738  95.619 105.838  1.00  0.00           C  
ATOM    452  HA  LEU    31      42.649  95.543 106.431  1.00  0.00           H  
ATOM    453  CB  LEU    31      42.107  94.972 104.525  1.00  0.00           C  
ATOM    454  HB2 LEU    31      41.195  94.915 103.930  1.00  0.00           H  
ATOM    455  HB3 LEU    31      42.847  95.547 103.968  1.00  0.00           H  
ATOM    456  CG  LEU    31      42.571  93.480 104.621  1.00  0.00           C  
ATOM    457  HG  LEU    31      42.083  92.899 105.403  1.00  0.00           H  
ATOM    458  CD1 LEU    31      42.434  92.747 103.258  1.00  0.00           C  
ATOM    459 HD11 LEU    31      42.568  91.707 103.557  1.00  0.00           H  
ATOM    460 HD12 LEU    31      41.400  92.921 102.961  1.00  0.00           H  
ATOM    461 HD13 LEU    31      43.069  93.175 102.483  1.00  0.00           H  
ATOM    462  CD2 LEU    31      44.028  93.476 105.054  1.00  0.00           C  
ATOM    463 HD21 LEU    31      44.476  92.495 105.209  1.00  0.00           H  
ATOM    464 HD22 LEU    31      44.524  94.188 104.394  1.00  0.00           H  
ATOM    465 HD23 LEU    31      43.884  93.862 106.063  1.00  0.00           H  
ATOM    466  C   LEU    31      41.517  97.084 105.603  1.00  0.00           C  
ATOM    467  O   LEU    31      40.415  97.483 105.314  1.00  0.00           O  
ATOM    468  N   ALA    32      42.615  97.871 105.594  1.00  0.00           N  
ATOM    469  H   ALA    32      43.552  97.555 105.801  1.00  0.00           H  
ATOM    470  CA  ALA    32      42.586  99.360 105.368  1.00  0.00           C  
ATOM    471  HA  ALA    32      41.700  99.617 105.947  1.00  0.00           H  
ATOM    472  CB  ALA    32      43.864  99.834 106.045  1.00  0.00           C  
ATOM    473  HB1 ALA    32      44.817  99.392 105.754  1.00  0.00           H  
ATOM    474  HB2 ALA    32      43.842 100.905 105.847  1.00  0.00           H  
ATOM    475  HB3 ALA    32      43.838  99.774 107.133  1.00  0.00           H  
ATOM    476  C   ALA    32      42.608  99.557 103.818  1.00  0.00           C  
ATOM    477  O   ALA    32      43.731  99.703 103.348  1.00  0.00           O  
ATOM    478  N   PHE    33      41.486  99.512 103.070  1.00  0.00           N  
ATOM    479  H   PHE    33      40.668  99.636 103.650  1.00  0.00           H  
ATOM    480  CA  PHE    33      41.397  99.720 101.700  1.00  0.00           C  
ATOM    481  HA  PHE    33      42.345  99.229 101.476  1.00  0.00           H  
ATOM    482  CB  PHE    33      40.445  98.727 101.068  1.00  0.00           C  
ATOM    483  HB2 PHE    33      40.594  98.671  99.990  1.00  0.00           H  
ATOM    484  HB3 PHE    33      40.660  97.731 101.457  1.00  0.00           H  
ATOM    485  CG  PHE    33      38.950  99.037 101.356  1.00  0.00           C  
ATOM    486  CD1 PHE    33      38.207  99.490 100.287  1.00  0.00           C  
ATOM    487  HD1 PHE    33      38.719  99.851  99.408  1.00  0.00           H  
ATOM    488  CE1 PHE    33      36.875  99.835 100.502  1.00  0.00           C  
ATOM    489  HE1 PHE    33      36.304 100.120  99.630  1.00  0.00           H  
ATOM    490  CZ  PHE    33      36.228  99.669 101.721  1.00  0.00           C  
ATOM    491  HZ  PHE    33      35.204 100.008 101.778  1.00  0.00           H  
ATOM    492  CE2 PHE    33      36.958  99.222 102.820  1.00  0.00           C  
ATOM    493  HE2 PHE    33      36.586  99.024 103.814  1.00  0.00           H  
ATOM    494  CD2 PHE    33      38.324  98.840 102.635  1.00  0.00           C  
ATOM    495  HD2 PHE    33      38.823  98.397 103.484  1.00  0.00           H  
ATOM    496  C   PHE    33      41.500 101.181 101.257  1.00  0.00           C  
ATOM    497  O   PHE    33      40.790 102.041 101.811  1.00  0.00           O  
ATOM    498  N   ASN    34      42.200 101.500 100.175  1.00  0.00           N  
ATOM    499  H   ASN    34      42.722 100.714  99.816  1.00  0.00           H  
ATOM    500  CA  ASN    34      42.183 102.674  99.402  1.00  0.00           C  
ATOM    501  HA  ASN    34      42.178 103.446 100.172  1.00  0.00           H  
ATOM    502  CB  ASN    34      43.561 102.720  98.572  1.00  0.00           C  
ATOM    503  HB2 ASN    34      43.680 101.877  97.891  1.00  0.00           H  
ATOM    504  HB3 ASN    34      43.594 103.679  98.055  1.00  0.00           H  
ATOM    505  CG  ASN    34      44.800 102.716  99.470  1.00  0.00           C  
ATOM    506  OD1 ASN    34      44.864 102.925 100.645  1.00  0.00           O  
ATOM    507  ND2 ASN    34      45.935 102.518  98.761  1.00  0.00           N  
ATOM    508 HD21 ASN    34      46.757 102.647  99.333  1.00  0.00           H  
ATOM    509 HD22 ASN    34      45.892 102.617  97.756  1.00  0.00           H  
ATOM    510  C   ASN    34      40.954 102.756  98.518  1.00  0.00           C  
ATOM    511  O   ASN    34      40.274 103.718  98.453  1.00  0.00           O  
ATOM    512  N   SER    35      40.757 101.611  97.735  1.00  0.00           N  
ATOM    513  H   SER    35      41.303 100.775  97.885  1.00  0.00           H  
ATOM    514  CA  SER    35      39.521 101.515  96.849  1.00  0.00           C  
ATOM    515  HA  SER    35      38.621 101.915  97.317  1.00  0.00           H  
ATOM    516  CB  SER    35      39.858 102.063  95.476  1.00  0.00           C  
ATOM    517  HB2 SER    35      40.787 101.593  95.153  1.00  0.00           H  
ATOM    518  HB3 SER    35      38.977 101.795  94.894  1.00  0.00           H  
ATOM    519  OG  SER    35      40.041 103.416  95.418  1.00  0.00           O  
ATOM    520  HG  SER    35      39.231 103.853  95.688  1.00  0.00           H  
ATOM    521  C   SER    35      39.067 100.068  96.613  1.00  0.00           C  
ATOM    522  O   SER    35      39.873  99.173  96.638  1.00  0.00           O  
ATOM    523  N   GLU    36      37.774  99.890  96.208  1.00  0.00           N  
ATOM    524  H   GLU    36      37.222 100.735  96.207  1.00  0.00           H  
ATOM    525  CA  GLU    36      37.160  98.576  95.804  1.00  0.00           C  
ATOM    526  HA  GLU    36      37.899  97.787  95.664  1.00  0.00           H  
ATOM    527  CB  GLU    36      36.303  98.097  96.980  1.00  0.00           C  
ATOM    528  HB2 GLU    36      36.865  98.027  97.911  1.00  0.00           H  
ATOM    529  HB3 GLU    36      35.603  98.900  97.212  1.00  0.00           H  
ATOM    530  CG  GLU    36      35.578  96.763  96.729  1.00  0.00           C  
ATOM    531  HG2 GLU    36      36.120  96.087  96.068  1.00  0.00           H  
ATOM    532  HG3 GLU    36      35.495  96.292  97.709  1.00  0.00           H  
ATOM    533  CD  GLU    36      34.141  96.966  96.287  1.00  0.00           C  
ATOM    534  OE1 GLU    36      33.376  97.681  97.023  1.00  0.00           O  
ATOM    535  OE2 GLU    36      33.632  96.428  95.264  1.00  0.00           O  
ATOM    536  C   GLU    36      36.270  98.724  94.489  1.00  0.00           C  
ATOM    537  O   GLU    36      35.549  99.671  94.261  1.00  0.00           O  
ATOM    538  N   SER    37      36.355  97.588  93.712  1.00  0.00           N  
ATOM    539  H   SER    37      37.100  96.919  93.846  1.00  0.00           H  
ATOM    540  CA  SER    37      35.649  97.309  92.451  1.00  0.00           C  
ATOM    541  HA  SER    37      34.649  97.724  92.585  1.00  0.00           H  
ATOM    542  CB  SER    37      36.355  98.111  91.277  1.00  0.00           C  
ATOM    543  HB2 SER    37      35.924  97.720  90.355  1.00  0.00           H  
ATOM    544  HB3 SER    37      35.939  99.107  91.432  1.00  0.00           H  
ATOM    545  OG  SER    37      37.749  98.054  91.190  1.00  0.00           O  
ATOM    546  HG  SER    37      38.185  98.533  91.898  1.00  0.00           H  
ATOM    547  C   SER    37      35.513  95.869  92.256  1.00  0.00           C  
ATOM    548  O   SER    37      36.156  95.280  91.415  1.00  0.00           O  
ATOM    549  N   LEU    38      34.791  95.082  93.114  1.00  0.00           N  
ATOM    550  H   LEU    38      34.453  95.515  93.962  1.00  0.00           H  
ATOM    551  CA  LEU    38      34.521  93.599  93.054  1.00  0.00           C  
ATOM    552  HA  LEU    38      35.107  93.289  92.188  1.00  0.00           H  
ATOM    553  CB  LEU    38      34.941  92.914  94.449  1.00  0.00           C  
ATOM    554  HB2 LEU    38      34.249  93.317  95.188  1.00  0.00           H  
ATOM    555  HB3 LEU    38      34.681  91.865  94.310  1.00  0.00           H  
ATOM    556  CG  LEU    38      36.437  93.219  94.727  1.00  0.00           C  
ATOM    557  HG  LEU    38      36.493  94.306  94.783  1.00  0.00           H  
ATOM    558  CD1 LEU    38      36.755  92.818  96.164  1.00  0.00           C  
ATOM    559 HD11 LEU    38      37.798  93.003  96.421  1.00  0.00           H  
ATOM    560 HD12 LEU    38      36.132  93.437  96.810  1.00  0.00           H  
ATOM    561 HD13 LEU    38      36.535  91.769  96.366  1.00  0.00           H  
ATOM    562  CD2 LEU    38      37.372  92.524  93.790  1.00  0.00           C  
ATOM    563 HD21 LEU    38      37.443  93.102  92.868  1.00  0.00           H  
ATOM    564 HD22 LEU    38      38.368  92.362  94.203  1.00  0.00           H  
ATOM    565 HD23 LEU    38      37.014  91.533  93.512  1.00  0.00           H  
ATOM    566  C   LEU    38      33.051  93.203  92.722  1.00  0.00           C  
ATOM    567  O   LEU    38      32.150  93.850  93.234  1.00  0.00           O  
ATOM    568  N   SER    39      32.916  92.264  91.786  1.00  0.00           N  
ATOM    569  H   SER    39      33.708  91.746  91.435  1.00  0.00           H  
ATOM    570  CA  SER    39      31.644  91.821  91.268  1.00  0.00           C  
ATOM    571  HA  SER    39      30.912  91.835  92.076  1.00  0.00           H  
ATOM    572  CB  SER    39      31.150  92.826  90.170  1.00  0.00           C  
ATOM    573  HB2 SER    39      31.027  93.833  90.568  1.00  0.00           H  
ATOM    574  HB3 SER    39      31.820  92.881  89.311  1.00  0.00           H  
ATOM    575  OG  SER    39      29.888  92.342  89.755  1.00  0.00           O  
ATOM    576  HG  SER    39      30.160  91.754  89.047  1.00  0.00           H  
ATOM    577  C   SER    39      31.689  90.388  90.791  1.00  0.00           C  
ATOM    578  O   SER    39      32.754  89.832  90.661  1.00  0.00           O  
ATOM    579  N   GLY    40      30.535  89.773  90.488  1.00  0.00           N  
ATOM    580  H   GLY    40      29.723  90.364  90.597  1.00  0.00           H  
ATOM    581  CA  GLY    40      30.412  88.522  89.575  1.00  0.00           C  
ATOM    582  HA2 GLY    40      31.257  88.409  88.895  1.00  0.00           H  
ATOM    583  HA3 GLY    40      30.269  87.674  90.245  1.00  0.00           H  
ATOM    584  C   GLY    40      29.091  88.642  88.776  1.00  0.00           C  
ATOM    585  O   GLY    40      28.183  89.450  89.012  1.00  0.00           O  
ATOM    586  N   ARG    41      28.972  87.863  87.637  1.00  0.00           N  
ATOM    587  H   ARG    41      29.621  87.089  87.623  1.00  0.00           H  
ATOM    588  CA  ARG    41      27.836  87.770  86.798  1.00  0.00           C  
ATOM    589  HA  ARG    41      26.908  88.050  87.296  1.00  0.00           H  
ATOM    590  CB  ARG    41      28.041  88.802  85.647  1.00  0.00           C  
ATOM    591  HB2 ARG    41      27.124  88.864  85.061  1.00  0.00           H  
ATOM    592  HB3 ARG    41      28.177  89.782  86.104  1.00  0.00           H  
ATOM    593  CG  ARG    41      29.242  88.483  84.719  1.00  0.00           C  
ATOM    594  HG2 ARG    41      30.102  88.544  85.386  1.00  0.00           H  
ATOM    595  HG3 ARG    41      29.246  87.514  84.219  1.00  0.00           H  
ATOM    596  CD  ARG    41      29.325  89.595  83.695  1.00  0.00           C  
ATOM    597  HD2 ARG    41      28.983  90.512  84.176  1.00  0.00           H  
ATOM    598  HD3 ARG    41      30.322  89.836  83.327  1.00  0.00           H  
ATOM    599  NE  ARG    41      28.604  89.331  82.415  1.00  0.00           N  
ATOM    600  HE  ARG    41      28.696  88.391  82.058  1.00  0.00           H  
ATOM    601  CZ  ARG    41      28.053  90.050  81.438  1.00  0.00           C  
ATOM    602  NH1 ARG    41      27.871  91.369  81.408  1.00  0.00           N  
ATOM    603 HH11 ARG    41      28.206  91.910  82.192  1.00  0.00           H  
ATOM    604 HH12 ARG    41      27.496  91.784  80.567  1.00  0.00           H  
ATOM    605  NH2 ARG    41      27.776  89.486  80.284  1.00  0.00           N  
ATOM    606 HH21 ARG    41      28.109  88.558  80.064  1.00  0.00           H  
ATOM    607 HH22 ARG    41      27.432  89.881  79.420  1.00  0.00           H  
ATOM    608  C   ARG    41      27.586  86.317  86.133  1.00  0.00           C  
ATOM    609  O   ARG    41      28.544  85.589  85.989  1.00  0.00           O  
ATOM    610  N   GLN    42      26.323  86.050  85.756  1.00  0.00           N  
ATOM    611  H   GLN    42      25.574  86.623  86.119  1.00  0.00           H  
ATOM    612  CA  GLN    42      25.898  84.860  85.016  1.00  0.00           C  
ATOM    613  HA  GLN    42      26.737  84.176  84.889  1.00  0.00           H  
ATOM    614  CB  GLN    42      24.732  84.126  85.780  1.00  0.00           C  
ATOM    615  HB2 GLN    42      25.131  84.028  86.790  1.00  0.00           H  
ATOM    616  HB3 GLN    42      23.852  84.760  85.885  1.00  0.00           H  
ATOM    617  CG  GLN    42      24.377  82.709  85.333  1.00  0.00           C  
ATOM    618  HG2 GLN    42      23.902  82.799  84.356  1.00  0.00           H  
ATOM    619  HG3 GLN    42      25.275  82.165  85.040  1.00  0.00           H  
ATOM    620  CD  GLN    42      23.513  81.925  86.245  1.00  0.00           C  
ATOM    621  OE1 GLN    42      23.007  82.500  87.259  1.00  0.00           O  
ATOM    622  NE2 GLN    42      23.362  80.689  86.001  1.00  0.00           N  
ATOM    623 HE21 GLN    42      22.695  80.250  86.619  1.00  0.00           H  
ATOM    624 HE22 GLN    42      23.969  80.169  85.383  1.00  0.00           H  
ATOM    625  C   GLN    42      25.389  85.075  83.531  1.00  0.00           C  
ATOM    626  O   GLN    42      24.533  85.974  83.242  1.00  0.00           O  
ATOM    627  N   GLN    43      25.798  84.258  82.574  1.00  0.00           N  
ATOM    628  H   GLN    43      26.368  83.477  82.867  1.00  0.00           H  
ATOM    629  CA  GLN    43      25.385  84.314  81.175  1.00  0.00           C  
ATOM    630  HA  GLN    43      25.379  85.348  80.831  1.00  0.00           H  
ATOM    631  CB  GLN    43      26.183  83.327  80.293  1.00  0.00           C  
ATOM    632  HB2 GLN    43      26.039  82.284  80.577  1.00  0.00           H  
ATOM    633  HB3 GLN    43      25.776  83.391  79.284  1.00  0.00           H  
ATOM    634  CG  GLN    43      27.658  83.538  80.377  1.00  0.00           C  
ATOM    635  HG2 GLN    43      27.873  84.576  80.123  1.00  0.00           H  
ATOM    636  HG3 GLN    43      28.006  83.238  81.365  1.00  0.00           H  
ATOM    637  CD  GLN    43      28.463  82.858  79.391  1.00  0.00           C  
ATOM    638  OE1 GLN    43      28.125  82.691  78.266  1.00  0.00           O  
ATOM    639  NE2 GLN    43      29.609  82.385  79.810  1.00  0.00           N  
ATOM    640 HE21 GLN    43      30.146  81.894  79.110  1.00  0.00           H  
ATOM    641 HE22 GLN    43      30.006  82.866  80.604  1.00  0.00           H  
ATOM    642  C   GLN    43      23.875  83.951  80.966  1.00  0.00           C  
ATOM    643  O   GLN    43      23.361  83.243  81.801  1.00  0.00           O  
ATOM    644  N   VAL    44      23.226  84.409  79.847  1.00  0.00           N  
ATOM    645  H   VAL    44      23.705  84.987  79.171  1.00  0.00           H  
ATOM    646  CA  VAL    44      21.927  83.918  79.307  1.00  0.00           C  
ATOM    647  HA  VAL    44      21.480  83.299  80.084  1.00  0.00           H  
ATOM    648  CB  VAL    44      20.978  85.048  79.112  1.00  0.00           C  
ATOM    649  HB  VAL    44      21.463  85.753  78.437  1.00  0.00           H  
ATOM    650  CG1 VAL    44      19.710  84.642  78.433  1.00  0.00           C  
ATOM    651 HG11 VAL    44      19.028  84.024  79.018  1.00  0.00           H  
ATOM    652 HG12 VAL    44      19.281  85.532  77.972  1.00  0.00           H  
ATOM    653 HG13 VAL    44      19.801  83.922  77.620  1.00  0.00           H  
ATOM    654  CG2 VAL    44      20.667  85.871  80.436  1.00  0.00           C  
ATOM    655 HG21 VAL    44      20.069  86.717  80.097  1.00  0.00           H  
ATOM    656 HG22 VAL    44      20.175  85.194  81.134  1.00  0.00           H  
ATOM    657 HG23 VAL    44      21.628  86.052  80.918  1.00  0.00           H  
ATOM    658  C   VAL    44      22.151  83.018  78.075  1.00  0.00           C  
ATOM    659  O   VAL    44      22.649  83.504  77.136  1.00  0.00           O  
ATOM    660  N   ILE    45      21.767  81.708  78.191  1.00  0.00           N  
ATOM    661  H   ILE    45      21.288  81.461  79.045  1.00  0.00           H  
ATOM    662  CA  ILE    45      21.764  80.692  77.145  1.00  0.00           C  
ATOM    663  HA  ILE    45      22.724  80.800  76.641  1.00  0.00           H  
ATOM    664  CB  ILE    45      21.627  79.168  77.703  1.00  0.00           C  
ATOM    665  HB  ILE    45      20.737  79.020  78.316  1.00  0.00           H  
ATOM    666  CG2 ILE    45      21.504  78.207  76.511  1.00  0.00           C  
ATOM    667 HG21 ILE    45      21.578  77.172  76.845  1.00  0.00           H  
ATOM    668 HG22 ILE    45      20.520  78.302  76.053  1.00  0.00           H  
ATOM    669 HG23 ILE    45      22.339  78.470  75.863  1.00  0.00           H  
ATOM    670  CG1 ILE    45      22.860  78.873  78.492  1.00  0.00           C  
ATOM    671 HG12 ILE    45      23.739  78.853  77.848  1.00  0.00           H  
ATOM    672 HG13 ILE    45      23.139  79.671  79.179  1.00  0.00           H  
ATOM    673  CD1 ILE    45      22.778  77.675  79.382  1.00  0.00           C  
ATOM    674 HD11 ILE    45      22.617  76.724  78.874  1.00  0.00           H  
ATOM    675 HD12 ILE    45      23.740  77.514  79.869  1.00  0.00           H  
ATOM    676 HD13 ILE    45      21.974  77.890  80.085  1.00  0.00           H  
ATOM    677  C   ILE    45      20.696  81.008  76.167  1.00  0.00           C  
ATOM    678  O   ILE    45      19.506  80.976  76.468  1.00  0.00           O  
ATOM    679  N   GLN    46      21.053  81.391  74.974  1.00  0.00           N  
ATOM    680  H   GLN    46      22.043  81.435  74.783  1.00  0.00           H  
ATOM    681  CA  GLN    46      20.140  81.907  73.904  1.00  0.00           C  
ATOM    682  HA  GLN    46      19.443  82.581  74.401  1.00  0.00           H  
ATOM    683  CB  GLN    46      20.909  82.642  72.863  1.00  0.00           C  
ATOM    684  HB2 GLN    46      21.652  81.968  72.434  1.00  0.00           H  
ATOM    685  HB3 GLN    46      20.248  82.920  72.042  1.00  0.00           H  
ATOM    686  CG  GLN    46      21.556  83.967  73.352  1.00  0.00           C  
ATOM    687  HG2 GLN    46      22.289  83.755  74.131  1.00  0.00           H  
ATOM    688  HG3 GLN    46      22.061  84.477  72.532  1.00  0.00           H  
ATOM    689  CD  GLN    46      20.556  84.983  73.765  1.00  0.00           C  
ATOM    690  OE1 GLN    46      19.349  84.738  73.728  1.00  0.00           O  
ATOM    691  NE2 GLN    46      20.940  86.116  74.206  1.00  0.00           N  
ATOM    692 HE21 GLN    46      20.292  86.637  74.779  1.00  0.00           H  
ATOM    693 HE22 GLN    46      21.894  86.421  74.076  1.00  0.00           H  
ATOM    694  C   GLN    46      19.278  80.792  73.371  1.00  0.00           C  
ATOM    695  O   GLN    46      18.153  81.025  73.041  1.00  0.00           O  
ATOM    696  N   SER    47      19.843  79.606  73.261  1.00  0.00           N  
ATOM    697  H   SER    47      20.786  79.578  73.622  1.00  0.00           H  
ATOM    698  CA  SER    47      19.296  78.376  72.762  1.00  0.00           C  
ATOM    699  HA  SER    47      19.941  77.602  73.179  1.00  0.00           H  
ATOM    700  CB  SER    47      17.789  78.099  72.986  1.00  0.00           C  
ATOM    701  HB2 SER    47      17.567  78.256  74.041  1.00  0.00           H  
ATOM    702  HB3 SER    47      17.214  78.697  72.279  1.00  0.00           H  
ATOM    703  OG  SER    47      17.536  76.712  72.775  1.00  0.00           O  
ATOM    704  HG  SER    47      16.831  76.392  73.342  1.00  0.00           H  
ATOM    705  C   SER    47      19.575  78.318  71.240  1.00  0.00           C  
ATOM    706  O   SER    47      19.459  79.299  70.522  1.00  0.00           O  
ATOM    707  N   ARG    48      19.839  77.149  70.690  1.00  0.00           N  
ATOM    708  H   ARG    48      19.887  76.322  71.269  1.00  0.00           H  
ATOM    709  CA  ARG    48      19.918  76.875  69.298  1.00  0.00           C  
ATOM    710  HA  ARG    48      20.229  77.771  68.761  1.00  0.00           H  
ATOM    711  CB  ARG    48      20.953  75.746  68.866  1.00  0.00           C  
ATOM    712  HB2 ARG    48      20.594  74.837  69.349  1.00  0.00           H  
ATOM    713  HB3 ARG    48      20.898  75.411  67.831  1.00  0.00           H  
ATOM    714  CG  ARG    48      22.444  76.147  69.032  1.00  0.00           C  
ATOM    715  HG2 ARG    48      22.556  77.028  68.400  1.00  0.00           H  
ATOM    716  HG3 ARG    48      22.576  76.386  70.087  1.00  0.00           H  
ATOM    717  CD  ARG    48      23.521  75.156  68.508  1.00  0.00           C  
ATOM    718  HD2 ARG    48      23.610  75.292  67.430  1.00  0.00           H  
ATOM    719  HD3 ARG    48      24.481  75.593  68.784  1.00  0.00           H  
ATOM    720  NE  ARG    48      23.315  73.727  68.912  1.00  0.00           N  
ATOM    721  HE  ARG    48      23.091  73.123  68.134  1.00  0.00           H  
ATOM    722  CZ  ARG    48      23.945  73.183  69.912  1.00  0.00           C  
ATOM    723  NH1 ARG    48      24.266  73.815  71.034  1.00  0.00           N  
ATOM    724 HH11 ARG    48      24.139  74.813  71.123  1.00  0.00           H  
ATOM    725 HH12 ARG    48      24.633  73.333  71.842  1.00  0.00           H  
ATOM    726  NH2 ARG    48      24.301  71.941  69.777  1.00  0.00           N  
ATOM    727 HH21 ARG    48      23.927  71.359  69.041  1.00  0.00           H  
ATOM    728 HH22 ARG    48      24.829  71.561  70.549  1.00  0.00           H  
ATOM    729  C   ARG    48      18.556  76.654  68.650  1.00  0.00           C  
ATOM    730  O   ARG    48      18.443  76.532  67.442  1.00  0.00           O  
ATOM    731  N   ALA    49      17.546  76.390  69.502  1.00  0.00           N  
ATOM    732  H   ALA    49      17.719  76.358  70.497  1.00  0.00           H  
ATOM    733  CA  ALA    49      16.226  76.216  69.047  1.00  0.00           C  
ATOM    734  HA  ALA    49      16.321  75.386  68.346  1.00  0.00           H  
ATOM    735  CB  ALA    49      15.488  75.749  70.230  1.00  0.00           C  
ATOM    736  HB1 ALA    49      15.197  76.508  70.956  1.00  0.00           H  
ATOM    737  HB2 ALA    49      14.617  75.185  69.896  1.00  0.00           H  
ATOM    738  HB3 ALA    49      15.958  74.923  70.762  1.00  0.00           H  
ATOM    739  C   ALA    49      15.656  77.409  68.347  1.00  0.00           C  
ATOM    740  O   ALA    49      16.080  78.508  68.642  1.00  0.00           O  
ATOM    741  N   ILE    50      14.791  77.209  67.367  1.00  0.00           N  
ATOM    742  H   ILE    50      14.560  76.248  67.160  1.00  0.00           H  
ATOM    743  CA  ILE    50      14.335  78.298  66.453  1.00  0.00           C  
ATOM    744  HA  ILE    50      15.237  78.859  66.206  1.00  0.00           H  
ATOM    745  CB  ILE    50      13.875  77.612  65.162  1.00  0.00           C  
ATOM    746  HB  ILE    50      13.094  76.918  65.473  1.00  0.00           H  
ATOM    747  CG2 ILE    50      13.336  78.692  64.158  1.00  0.00           C  
ATOM    748 HG21 ILE    50      14.144  79.321  63.784  1.00  0.00           H  
ATOM    749 HG22 ILE    50      12.949  78.112  63.320  1.00  0.00           H  
ATOM    750 HG23 ILE    50      12.531  79.274  64.607  1.00  0.00           H  
ATOM    751  CG1 ILE    50      14.959  76.828  64.399  1.00  0.00           C  
ATOM    752 HG12 ILE    50      15.516  77.631  63.916  1.00  0.00           H  
ATOM    753 HG13 ILE    50      15.770  76.573  65.081  1.00  0.00           H  
ATOM    754  CD1 ILE    50      14.596  75.624  63.582  1.00  0.00           C  
ATOM    755 HD11 ILE    50      13.897  74.999  64.138  1.00  0.00           H  
ATOM    756 HD12 ILE    50      14.241  75.944  62.602  1.00  0.00           H  
ATOM    757 HD13 ILE    50      15.478  75.071  63.260  1.00  0.00           H  
ATOM    758  C   ILE    50      13.272  79.210  67.044  1.00  0.00           C  
ATOM    759  O   ILE    50      12.056  78.881  67.154  1.00  0.00           O  
ATOM    760  N   ARG    51      13.708  80.329  67.575  1.00  0.00           N  
ATOM    761  H   ARG    51      14.685  80.537  67.425  1.00  0.00           H  
ATOM    762  CA  ARG    51      13.043  81.331  68.460  1.00  0.00           C  
ATOM    763  HA  ARG    51      11.989  81.060  68.508  1.00  0.00           H  
ATOM    764  CB  ARG    51      13.842  81.362  69.751  1.00  0.00           C  
ATOM    765  HB2 ARG    51      14.880  81.157  69.489  1.00  0.00           H  
ATOM    766  HB3 ARG    51      13.720  82.342  70.212  1.00  0.00           H  
ATOM    767  CG  ARG    51      13.584  80.170  70.673  1.00  0.00           C  
ATOM    768  HG2 ARG    51      12.841  80.517  71.390  1.00  0.00           H  
ATOM    769  HG3 ARG    51      13.253  79.319  70.078  1.00  0.00           H  
ATOM    770  CD  ARG    51      14.766  79.817  71.548  1.00  0.00           C  
ATOM    771  HD2 ARG    51      15.471  79.221  70.970  1.00  0.00           H  
ATOM    772  HD3 ARG    51      15.203  80.784  71.799  1.00  0.00           H  
ATOM    773  NE  ARG    51      14.304  79.143  72.785  1.00  0.00           N  
ATOM    774  HE  ARG    51      13.582  78.439  72.744  1.00  0.00           H  
ATOM    775  CZ  ARG    51      14.596  79.645  74.029  1.00  0.00           C  
ATOM    776  NH1 ARG    51      15.636  80.367  74.372  1.00  0.00           N  
ATOM    777 HH11 ARG    51      16.370  80.613  73.724  1.00  0.00           H  
ATOM    778 HH12 ARG    51      15.703  80.593  75.354  1.00  0.00           H  
ATOM    779  NH2 ARG    51      13.814  79.267  75.007  1.00  0.00           N  
ATOM    780 HH21 ARG    51      13.078  78.596  74.839  1.00  0.00           H  
ATOM    781 HH22 ARG    51      13.985  79.381  75.996  1.00  0.00           H  
ATOM    782  C   ARG    51      13.078  82.682  67.861  1.00  0.00           C  
ATOM    783  O   ARG    51      14.107  83.286  67.443  1.00  0.00           O  
ATOM    784  N   ARG    52      11.902  83.283  67.735  1.00  0.00           N  
ATOM    785  H   ARG    52      11.079  82.942  68.211  1.00  0.00           H  
ATOM    786  CA  ARG    52      11.647  84.632  67.138  1.00  0.00           C  
ATOM    787  HA  ARG    52      12.195  84.619  66.196  1.00  0.00           H  
ATOM    788  CB  ARG    52      10.054  84.785  66.877  1.00  0.00           C  
ATOM    789  HB2 ARG    52       9.961  85.690  66.277  1.00  0.00           H  
ATOM    790  HB3 ARG    52       9.736  83.970  66.226  1.00  0.00           H  
ATOM    791  CG  ARG    52       9.117  84.853  68.076  1.00  0.00           C  
ATOM    792  HG2 ARG    52       8.870  83.852  68.430  1.00  0.00           H  
ATOM    793  HG3 ARG    52       9.529  85.361  68.948  1.00  0.00           H  
ATOM    794  CD  ARG    52       7.798  85.457  67.520  1.00  0.00           C  
ATOM    795  HD2 ARG    52       8.048  86.512  67.410  1.00  0.00           H  
ATOM    796  HD3 ARG    52       7.501  85.068  66.545  1.00  0.00           H  
ATOM    797  NE  ARG    52       6.687  85.371  68.459  1.00  0.00           N  
ATOM    798  HE  ARG    52       6.628  86.108  69.146  1.00  0.00           H  
ATOM    799  CZ  ARG    52       5.641  84.454  68.463  1.00  0.00           C  
ATOM    800  NH1 ARG    52       5.524  83.387  67.649  1.00  0.00           N  
ATOM    801 HH11 ARG    52       6.219  83.211  66.939  1.00  0.00           H  
ATOM    802 HH12 ARG    52       4.722  82.800  67.829  1.00  0.00           H  
ATOM    803  NH2 ARG    52       4.758  84.515  69.395  1.00  0.00           N  
ATOM    804 HH21 ARG    52       4.943  85.227  70.088  1.00  0.00           H  
ATOM    805 HH22 ARG    52       3.917  83.956  69.389  1.00  0.00           H  
ATOM    806  C   ARG    52      12.150  85.791  67.983  1.00  0.00           C  
ATOM    807  O   ARG    52      12.387  86.867  67.391  1.00  0.00           O  
ATOM    808  N   MET    53      12.388  85.681  69.318  1.00  0.00           N  
ATOM    809  H   MET    53      12.180  84.782  69.729  1.00  0.00           H  
ATOM    810  CA  MET    53      12.767  86.793  70.148  1.00  0.00           C  
ATOM    811  HA  MET    53      13.510  87.251  69.494  1.00  0.00           H  
ATOM    812  CB  MET    53      11.605  87.693  70.269  1.00  0.00           C  
ATOM    813  HB2 MET    53      11.300  88.128  69.317  1.00  0.00           H  
ATOM    814  HB3 MET    53      10.848  87.060  70.731  1.00  0.00           H  
ATOM    815  CG  MET    53      11.732  88.816  71.283  1.00  0.00           C  
ATOM    816  HG2 MET    53      11.884  88.340  72.252  1.00  0.00           H  
ATOM    817  HG3 MET    53      12.654  89.383  71.155  1.00  0.00           H  
ATOM    818  SD  MET    53      10.350  89.869  71.489  1.00  0.00           S  
ATOM    819  CE  MET    53      10.495  91.017  70.080  1.00  0.00           C  
ATOM    820  HE1 MET    53      10.385  90.494  69.129  1.00  0.00           H  
ATOM    821  HE2 MET    53       9.782  91.837  70.163  1.00  0.00           H  
ATOM    822  HE3 MET    53      11.529  91.340  70.200  1.00  0.00           H  
ATOM    823  C   MET    53      13.371  86.332  71.523  1.00  0.00           C  
ATOM    824  O   MET    53      12.808  85.431  72.170  1.00  0.00           O  
ATOM    825  N   PRO    54      14.419  86.968  72.076  1.00  0.00           N  
ATOM    826  CD  PRO    54      15.403  87.825  71.408  1.00  0.00           C  
ATOM    827  HD2 PRO    54      14.985  88.686  70.887  1.00  0.00           H  
ATOM    828  HD3 PRO    54      15.877  87.267  70.600  1.00  0.00           H  
ATOM    829  CG  PRO    54      16.393  88.268  72.432  1.00  0.00           C  
ATOM    830  HG2 PRO    54      16.020  89.190  72.877  1.00  0.00           H  
ATOM    831  HG3 PRO    54      17.379  88.377  71.979  1.00  0.00           H  
ATOM    832  CB  PRO    54      16.421  87.111  73.382  1.00  0.00           C  
ATOM    833  HB2 PRO    54      16.970  87.159  74.323  1.00  0.00           H  
ATOM    834  HB3 PRO    54      16.885  86.233  72.932  1.00  0.00           H  
ATOM    835  CA  PRO    54      14.880  86.700  73.450  1.00  0.00           C  
ATOM    836  HA  PRO    54      14.867  85.651  73.744  1.00  0.00           H  
ATOM    837  C   PRO    54      14.055  87.388  74.611  1.00  0.00           C  
ATOM    838  O   PRO    54      14.530  88.359  75.223  1.00  0.00           O  
ATOM    839  N   MET    55      12.725  87.030  74.587  1.00  0.00           N  
ATOM    840  H   MET    55      12.508  86.216  74.030  1.00  0.00           H  
ATOM    841  CA  MET    55      11.801  87.406  75.637  1.00  0.00           C  
ATOM    842  HA  MET    55      11.866  88.489  75.742  1.00  0.00           H  
ATOM    843  CB  MET    55      10.375  86.997  75.299  1.00  0.00           C  
ATOM    844  HB2 MET    55       9.779  87.635  75.953  1.00  0.00           H  
ATOM    845  HB3 MET    55      10.029  87.324  74.319  1.00  0.00           H  
ATOM    846  CG  MET    55      10.109  85.544  75.550  1.00  0.00           C  
ATOM    847  HG2 MET    55      10.855  84.965  75.004  1.00  0.00           H  
ATOM    848  HG3 MET    55      10.349  85.245  76.571  1.00  0.00           H  
ATOM    849  SD  MET    55       8.350  85.063  75.322  1.00  0.00           S  
ATOM    850  CE  MET    55       8.625  83.255  75.296  1.00  0.00           C  
ATOM    851  HE1 MET    55       7.691  82.702  75.404  1.00  0.00           H  
ATOM    852  HE2 MET    55       9.041  82.951  74.336  1.00  0.00           H  
ATOM    853  HE3 MET    55       9.289  82.991  76.119  1.00  0.00           H  
ATOM    854  C   MET    55      12.222  86.871  77.028  1.00  0.00           C  
ATOM    855  O   MET    55      12.835  85.824  77.112  1.00  0.00           O  
ATOM    856  N   ARG    56      11.970  87.642  78.144  1.00  0.00           N  
ATOM    857  H   ARG    56      11.475  88.503  77.963  1.00  0.00           H  
ATOM    858  CA  ARG    56      12.392  87.439  79.559  1.00  0.00           C  
ATOM    859  HA  ARG    56      13.267  86.790  79.541  1.00  0.00           H  
ATOM    860  CB  ARG    56      12.667  88.771  80.116  1.00  0.00           C  
ATOM    861  HB2 ARG    56      11.789  89.413  80.041  1.00  0.00           H  
ATOM    862  HB3 ARG    56      12.827  88.797  81.194  1.00  0.00           H  
ATOM    863  CG  ARG    56      13.844  89.381  79.352  1.00  0.00           C  
ATOM    864  HG2 ARG    56      14.592  88.638  79.628  1.00  0.00           H  
ATOM    865  HG3 ARG    56      13.677  89.401  78.275  1.00  0.00           H  
ATOM    866  CD  ARG    56      14.191  90.816  79.870  1.00  0.00           C  
ATOM    867  HD2 ARG    56      15.026  91.184  79.274  1.00  0.00           H  
ATOM    868  HD3 ARG    56      13.273  91.402  79.840  1.00  0.00           H  
ATOM    869  NE  ARG    56      14.560  90.870  81.301  1.00  0.00           N  
ATOM    870  HE  ARG    56      14.960  90.051  81.736  1.00  0.00           H  
ATOM    871  CZ  ARG    56      14.751  91.995  81.925  1.00  0.00           C  
ATOM    872  NH1 ARG    56      14.780  93.183  81.365  1.00  0.00           N  
ATOM    873 HH11 ARG    56      14.421  93.345  80.435  1.00  0.00           H  
ATOM    874 HH12 ARG    56      14.822  93.945  82.027  1.00  0.00           H  
ATOM    875  NH2 ARG    56      15.067  91.947  83.146  1.00  0.00           N  
ATOM    876 HH21 ARG    56      15.194  91.014  83.513  1.00  0.00           H  
ATOM    877 HH22 ARG    56      15.506  92.759  83.555  1.00  0.00           H  
ATOM    878  C   ARG    56      11.420  86.576  80.346  1.00  0.00           C  
ATOM    879  O   ARG    56      11.196  86.922  81.516  1.00  0.00           O  
ATOM    880  N   GLN    57      10.710  85.620  79.694  1.00  0.00           N  
ATOM    881  H   GLN    57      10.814  85.494  78.698  1.00  0.00           H  
ATOM    882  CA  GLN    57       9.675  84.727  80.316  1.00  0.00           C  
ATOM    883  HA  GLN    57       9.121  85.350  81.018  1.00  0.00           H  
ATOM    884  CB  GLN    57       8.740  84.259  79.218  1.00  0.00           C  
ATOM    885  HB2 GLN    57       8.292  85.088  78.670  1.00  0.00           H  
ATOM    886  HB3 GLN    57       9.344  83.670  78.528  1.00  0.00           H  
ATOM    887  CG  GLN    57       7.480  83.527  79.858  1.00  0.00           C  
ATOM    888  HG2 GLN    57       7.234  83.824  80.878  1.00  0.00           H  
ATOM    889  HG3 GLN    57       6.605  83.841  79.289  1.00  0.00           H  
ATOM    890  CD  GLN    57       7.639  82.046  79.748  1.00  0.00           C  
ATOM    891  OE1 GLN    57       8.598  81.515  80.221  1.00  0.00           O  
ATOM    892  NE2 GLN    57       6.618  81.291  79.417  1.00  0.00           N  
ATOM    893 HE21 GLN    57       6.797  80.335  79.688  1.00  0.00           H  
ATOM    894 HE22 GLN    57       5.835  81.592  78.855  1.00  0.00           H  
ATOM    895  C   GLN    57      10.505  83.811  81.173  1.00  0.00           C  
ATOM    896  O   GLN    57      11.593  83.390  80.651  1.00  0.00           O  
ATOM    897  N   ILE    58      10.160  83.403  82.408  1.00  0.00           N  
ATOM    898  H   ILE    58       9.262  83.692  82.769  1.00  0.00           H  
ATOM    899  CA  ILE    58      10.919  82.573  83.374  1.00  0.00           C  
ATOM    900  HA  ILE    58      11.891  83.060  83.439  1.00  0.00           H  
ATOM    901  CB  ILE    58      10.265  82.551  84.770  1.00  0.00           C  
ATOM    902  HB  ILE    58       9.249  82.228  84.543  1.00  0.00           H  
ATOM    903  CG2 ILE    58      10.769  81.440  85.708  1.00  0.00           C  
ATOM    904 HG21 ILE    58      10.125  81.376  86.585  1.00  0.00           H  
ATOM    905 HG22 ILE    58      10.876  80.473  85.216  1.00  0.00           H  
ATOM    906 HG23 ILE    58      11.766  81.675  86.082  1.00  0.00           H  
ATOM    907  CG1 ILE    58      10.155  83.925  85.475  1.00  0.00           C  
ATOM    908 HG12 ILE    58       9.534  84.606  84.892  1.00  0.00           H  
ATOM    909 HG13 ILE    58       9.801  83.796  86.498  1.00  0.00           H  
ATOM    910  CD1 ILE    58      11.553  84.568  85.622  1.00  0.00           C  
ATOM    911 HD11 ILE    58      11.459  85.583  86.007  1.00  0.00           H  
ATOM    912 HD12 ILE    58      12.206  83.998  86.283  1.00  0.00           H  
ATOM    913 HD13 ILE    58      12.095  84.705  84.686  1.00  0.00           H  
ATOM    914  C   ILE    58      11.220  81.208  82.819  1.00  0.00           C  
ATOM    915  O   ILE    58      12.419  80.827  82.735  1.00  0.00           O  
ATOM    916  N   ALA    59      10.193  80.459  82.486  1.00  0.00           N  
ATOM    917  H   ALA    59       9.257  80.812  82.351  1.00  0.00           H  
ATOM    918  CA  ALA    59      10.539  79.110  82.117  1.00  0.00           C  
ATOM    919  HA  ALA    59      11.310  78.720  82.782  1.00  0.00           H  
ATOM    920  CB  ALA    59       9.348  78.187  82.164  1.00  0.00           C  
ATOM    921  HB1 ALA    59       9.007  78.160  83.199  1.00  0.00           H  
ATOM    922  HB2 ALA    59       8.631  78.686  81.512  1.00  0.00           H  
ATOM    923  HB3 ALA    59       9.551  77.154  81.882  1.00  0.00           H  
ATOM    924  C   ALA    59      11.127  78.863  80.729  1.00  0.00           C  
ATOM    925  O   ALA    59      11.929  78.001  80.598  1.00  0.00           O  
ATOM    926  N   TYR    60      10.819  79.676  79.681  1.00  0.00           N  
ATOM    927  H   TYR    60      10.193  80.438  79.900  1.00  0.00           H  
ATOM    928  CA  TYR    60      11.568  79.848  78.440  1.00  0.00           C  
ATOM    929  HA  TYR    60      11.411  78.949  77.844  1.00  0.00           H  
ATOM    930  CB  TYR    60      10.995  80.937  77.677  1.00  0.00           C  
ATOM    931  HB2 TYR    60       9.939  80.799  77.445  1.00  0.00           H  
ATOM    932  HB3 TYR    60      11.050  81.800  78.341  1.00  0.00           H  
ATOM    933  CG  TYR    60      11.655  81.384  76.317  1.00  0.00           C  
ATOM    934  CD1 TYR    60      12.678  82.349  76.397  1.00  0.00           C  
ATOM    935  HD1 TYR    60      13.062  82.674  77.353  1.00  0.00           H  
ATOM    936  CE1 TYR    60      13.196  82.855  75.197  1.00  0.00           C  
ATOM    937  HE1 TYR    60      13.905  83.667  75.262  1.00  0.00           H  
ATOM    938  CZ  TYR    60      12.655  82.385  73.934  1.00  0.00           C  
ATOM    939  OH  TYR    60      13.226  82.799  72.784  1.00  0.00           O  
ATOM    940  HH  TYR    60      14.117  83.137  72.903  1.00  0.00           H  
ATOM    941  CE2 TYR    60      11.646  81.370  73.912  1.00  0.00           C  
ATOM    942  HE2 TYR    60      11.350  81.012  72.938  1.00  0.00           H  
ATOM    943  CD2 TYR    60      11.137  80.879  75.106  1.00  0.00           C  
ATOM    944  HD2 TYR    60      10.361  80.129  75.127  1.00  0.00           H  
ATOM    945  C   TYR    60      13.078  80.180  78.665  1.00  0.00           C  
ATOM    946  O   TYR    60      13.882  79.636  77.883  1.00  0.00           O  
ATOM    947  N   THR    61      13.490  81.059  79.546  1.00  0.00           N  
ATOM    948  H   THR    61      12.802  81.735  79.847  1.00  0.00           H  
ATOM    949  CA  THR    61      14.876  81.560  79.652  1.00  0.00           C  
ATOM    950  HA  THR    61      15.304  81.897  78.708  1.00  0.00           H  
ATOM    951  CB  THR    61      14.859  82.871  80.514  1.00  0.00           C  
ATOM    952  HB  THR    61      14.354  82.732  81.470  1.00  0.00           H  
ATOM    953  CG2 THR    61      16.293  83.356  80.784  1.00  0.00           C  
ATOM    954 HG21 THR    61      16.277  84.446  80.793  1.00  0.00           H  
ATOM    955 HG22 THR    61      16.600  82.860  81.705  1.00  0.00           H  
ATOM    956 HG23 THR    61      17.031  83.066  80.036  1.00  0.00           H  
ATOM    957  OG1 THR    61      14.081  83.859  79.814  1.00  0.00           O  
ATOM    958  HG1 THR    61      13.157  83.672  79.997  1.00  0.00           H  
ATOM    959  C   THR    61      15.756  80.500  80.304  1.00  0.00           C  
ATOM    960  O   THR    61      15.328  79.842  81.250  1.00  0.00           O  
ATOM    961  N   ALA    62      16.873  80.234  79.621  1.00  0.00           N  
ATOM    962  H   ALA    62      16.945  80.644  78.701  1.00  0.00           H  
ATOM    963  CA  ALA    62      18.005  79.373  80.035  1.00  0.00           C  
ATOM    964  HA  ALA    62      17.494  78.762  80.779  1.00  0.00           H  
ATOM    965  CB  ALA    62      18.261  78.399  78.962  1.00  0.00           C  
ATOM    966  HB1 ALA    62      17.273  78.000  78.729  1.00  0.00           H  
ATOM    967  HB2 ALA    62      18.657  79.020  78.159  1.00  0.00           H  
ATOM    968  HB3 ALA    62      18.924  77.612  79.323  1.00  0.00           H  
ATOM    969  C   ALA    62      19.223  80.151  80.564  1.00  0.00           C  
ATOM    970  O   ALA    62      19.606  81.198  80.019  1.00  0.00           O  
ATOM    971  N   ASN    63      19.946  79.677  81.644  1.00  0.00           N  
ATOM    972  H   ASN    63      19.516  78.922  82.159  1.00  0.00           H  
ATOM    973  CA  ASN    63      20.965  80.371  82.366  1.00  0.00           C  
ATOM    974  HA  ASN    63      21.152  81.327  81.876  1.00  0.00           H  
ATOM    975  CB  ASN    63      20.539  80.613  83.798  1.00  0.00           C  
ATOM    976  HB2 ASN    63      20.194  79.652  84.177  1.00  0.00           H  
ATOM    977  HB3 ASN    63      21.421  80.969  84.329  1.00  0.00           H  
ATOM    978  CG  ASN    63      19.363  81.575  84.028  1.00  0.00           C  
ATOM    979  OD1 ASN    63      18.236  81.212  84.056  1.00  0.00           O  
ATOM    980  ND2 ASN    63      19.573  82.839  83.975  1.00  0.00           N  
ATOM    981 HD21 ASN    63      18.813  83.503  83.929  1.00  0.00           H  
ATOM    982 HD22 ASN    63      20.506  83.224  83.944  1.00  0.00           H  
ATOM    983  C   ASN    63      22.386  79.647  82.326  1.00  0.00           C  
ATOM    984  O   ASN    63      22.393  78.457  82.651  1.00  0.00           O  
ATOM    985  N   GLY    64      23.388  80.346  81.911  1.00  0.00           N  
ATOM    986  H   GLY    64      23.365  81.351  81.820  1.00  0.00           H  
ATOM    987  CA  GLY    64      24.751  79.735  81.793  1.00  0.00           C  
ATOM    988  HA2 GLY    64      24.544  78.670  81.690  1.00  0.00           H  
ATOM    989  HA3 GLY    64      25.202  80.141  80.887  1.00  0.00           H  
ATOM    990  C   GLY    64      25.706  79.942  82.950  1.00  0.00           C  
ATOM    991  O   GLY    64      25.274  80.035  84.063  1.00  0.00           O  
ATOM    992  N   THR    65      27.077  79.888  82.758  1.00  0.00           N  
ATOM    993  H   THR    65      27.448  79.887  81.819  1.00  0.00           H  
ATOM    994  CA  THR    65      28.008  79.886  83.913  1.00  0.00           C  
ATOM    995  HA  THR    65      27.703  79.185  84.691  1.00  0.00           H  
ATOM    996  CB  THR    65      29.412  79.522  83.458  1.00  0.00           C  
ATOM    997  HB  THR    65      30.121  79.844  84.221  1.00  0.00           H  
ATOM    998  CG2 THR    65      29.482  77.994  83.143  1.00  0.00           C  
ATOM    999 HG21 THR    65      28.683  77.748  82.444  1.00  0.00           H  
ATOM   1000 HG22 THR    65      30.467  77.708  82.773  1.00  0.00           H  
ATOM   1001 HG23 THR    65      29.374  77.537  84.126  1.00  0.00           H  
ATOM   1002  OG1 THR    65      29.765  80.047  82.192  1.00  0.00           O  
ATOM   1003  HG1 THR    65      29.907  80.990  82.300  1.00  0.00           H  
ATOM   1004  C   THR    65      28.198  81.223  84.623  1.00  0.00           C  
ATOM   1005  O   THR    65      28.005  82.255  84.083  1.00  0.00           O  
ATOM   1006  N   VAL    66      28.530  81.162  85.951  1.00  0.00           N  
ATOM   1007  H   VAL    66      28.637  80.245  86.360  1.00  0.00           H  
ATOM   1008  CA  VAL    66      28.760  82.412  86.678  1.00  0.00           C  
ATOM   1009  HA  VAL    66      28.236  83.236  86.195  1.00  0.00           H  
ATOM   1010  CB  VAL    66      28.082  82.359  88.076  1.00  0.00           C  
ATOM   1011  HB  VAL    66      27.113  81.901  87.875  1.00  0.00           H  
ATOM   1012  CG1 VAL    66      28.819  81.430  89.003  1.00  0.00           C  
ATOM   1013 HG11 VAL    66      29.692  81.831  89.517  1.00  0.00           H  
ATOM   1014 HG12 VAL    66      28.104  81.030  89.722  1.00  0.00           H  
ATOM   1015 HG13 VAL    66      29.136  80.554  88.438  1.00  0.00           H  
ATOM   1016  CG2 VAL    66      27.895  83.714  88.653  1.00  0.00           C  
ATOM   1017 HG21 VAL    66      27.529  83.751  89.679  1.00  0.00           H  
ATOM   1018 HG22 VAL    66      28.938  83.986  88.815  1.00  0.00           H  
ATOM   1019 HG23 VAL    66      27.298  84.390  88.041  1.00  0.00           H  
ATOM   1020  C   VAL    66      30.249  82.678  86.763  1.00  0.00           C  
ATOM   1021  O   VAL    66      31.118  81.739  86.723  1.00  0.00           O  
ATOM   1022  N   GLU    67      30.599  83.941  86.776  1.00  0.00           N  
ATOM   1023  H   GLU    67      29.921  84.689  86.758  1.00  0.00           H  
ATOM   1024  CA  GLU    67      32.055  84.238  86.874  1.00  0.00           C  
ATOM   1025  HA  GLU    67      32.592  83.411  87.338  1.00  0.00           H  
ATOM   1026  CB  GLU    67      32.600  84.643  85.506  1.00  0.00           C  
ATOM   1027  HB2 GLU    67      33.673  84.801  85.614  1.00  0.00           H  
ATOM   1028  HB3 GLU    67      32.350  83.805  84.855  1.00  0.00           H  
ATOM   1029  CG  GLU    67      32.105  85.901  84.945  1.00  0.00           C  
ATOM   1030  HG2 GLU    67      31.020  85.819  85.020  1.00  0.00           H  
ATOM   1031  HG3 GLU    67      32.474  86.686  85.605  1.00  0.00           H  
ATOM   1032  CD  GLU    67      32.596  86.121  83.544  1.00  0.00           C  
ATOM   1033  OE1 GLU    67      32.382  85.186  82.737  1.00  0.00           O  
ATOM   1034  OE2 GLU    67      33.161  87.210  83.164  1.00  0.00           O  
ATOM   1035  C   GLU    67      32.271  85.365  87.907  1.00  0.00           C  
ATOM   1036  O   GLU    67      31.184  85.920  88.294  1.00  0.00           O  
ATOM   1037  N   ALA    68      33.464  85.695  88.460  1.00  0.00           N  
ATOM   1038  H   ALA    68      34.341  85.199  88.381  1.00  0.00           H  
ATOM   1039  CA  ALA    68      33.591  86.713  89.541  1.00  0.00           C  
ATOM   1040  HA  ALA    68      33.069  87.617  89.226  1.00  0.00           H  
ATOM   1041  CB  ALA    68      32.934  86.168  90.831  1.00  0.00           C  
ATOM   1042  HB1 ALA    68      33.102  86.867  91.650  1.00  0.00           H  
ATOM   1043  HB2 ALA    68      31.907  85.806  90.797  1.00  0.00           H  
ATOM   1044  HB3 ALA    68      33.457  85.254  91.113  1.00  0.00           H  
ATOM   1045  C   ALA    68      35.028  87.165  89.801  1.00  0.00           C  
ATOM   1046  O   ALA    68      36.038  86.498  89.412  1.00  0.00           O  
ATOM   1047  N   GLY    69      35.184  88.307  90.367  1.00  0.00           N  
ATOM   1048  H   GLY    69      34.415  88.870  90.700  1.00  0.00           H  
ATOM   1049  CA  GLY    69      36.450  88.942  90.756  1.00  0.00           C  
ATOM   1050  HA2 GLY    69      36.675  88.795  91.812  1.00  0.00           H  
ATOM   1051  HA3 GLY    69      37.276  88.489  90.208  1.00  0.00           H  
ATOM   1052  C   GLY    69      36.552  90.530  90.536  1.00  0.00           C  
ATOM   1053  O   GLY    69      35.494  91.187  90.796  1.00  0.00           O  
ATOM   1054  N   GLY    70      37.708  91.023  90.243  1.00  0.00           N  
ATOM   1055  H   GLY    70      38.491  90.386  90.220  1.00  0.00           H  
ATOM   1056  CA  GLY    70      37.954  92.458  90.063  1.00  0.00           C  
ATOM   1057  HA2 GLY    70      38.092  92.738  89.018  1.00  0.00           H  
ATOM   1058  HA3 GLY    70      37.099  93.087  90.307  1.00  0.00           H  
ATOM   1059  C   GLY    70      39.205  93.078  90.774  1.00  0.00           C  
ATOM   1060  O   GLY    70      40.176  92.404  91.102  1.00  0.00           O  
ATOM   1061  N   ALA    71      39.174  94.411  91.103  1.00  0.00           N  
ATOM   1062  H   ALA    71      38.281  94.879  91.167  1.00  0.00           H  
ATOM   1063  CA  ALA    71      40.304  95.216  91.494  1.00  0.00           C  
ATOM   1064  HA  ALA    71      41.154  94.553  91.658  1.00  0.00           H  
ATOM   1065  CB  ALA    71      40.684  96.250  90.437  1.00  0.00           C  
ATOM   1066  HB1 ALA    71      41.661  96.647  90.714  1.00  0.00           H  
ATOM   1067  HB2 ALA    71      40.887  95.768  89.481  1.00  0.00           H  
ATOM   1068  HB3 ALA    71      39.885  96.987  90.349  1.00  0.00           H  
ATOM   1069  C   ALA    71      40.114  95.986  92.824  1.00  0.00           C  
ATOM   1070  O   ALA    71      39.020  96.179  93.204  1.00  0.00           O  
ATOM   1071  N   VAL    72      41.217  96.070  93.593  1.00  0.00           N  
ATOM   1072  H   VAL    72      42.106  95.709  93.280  1.00  0.00           H  
ATOM   1073  CA  VAL    72      41.241  96.525  94.984  1.00  0.00           C  
ATOM   1074  HA  VAL    72      40.520  97.330  95.128  1.00  0.00           H  
ATOM   1075  CB  VAL    72      40.854  95.382  95.820  1.00  0.00           C  
ATOM   1076  HB  VAL    72      39.958  94.982  95.345  1.00  0.00           H  
ATOM   1077  CG1 VAL    72      41.732  94.117  95.967  1.00  0.00           C  
ATOM   1078 HG11 VAL    72      42.024  93.712  94.998  1.00  0.00           H  
ATOM   1079 HG12 VAL    72      42.609  94.134  96.614  1.00  0.00           H  
ATOM   1080 HG13 VAL    72      41.139  93.294  96.367  1.00  0.00           H  
ATOM   1081  CG2 VAL    72      40.372  95.722  97.270  1.00  0.00           C  
ATOM   1082 HG21 VAL    72      40.094  94.846  97.857  1.00  0.00           H  
ATOM   1083 HG22 VAL    72      41.222  96.222  97.733  1.00  0.00           H  
ATOM   1084 HG23 VAL    72      39.497  96.371  97.301  1.00  0.00           H  
ATOM   1085  C   VAL    72      42.617  97.063  95.299  1.00  0.00           C  
ATOM   1086  O   VAL    72      43.569  96.611  94.725  1.00  0.00           O  
ATOM   1087  N   GLU    73      42.753  98.139  96.157  1.00  0.00           N  
ATOM   1088  H   GLU    73      41.841  98.498  96.399  1.00  0.00           H  
ATOM   1089  CA  GLU    73      43.984  98.804  96.491  1.00  0.00           C  
ATOM   1090  HA  GLU    73      44.779  98.126  96.180  1.00  0.00           H  
ATOM   1091  CB  GLU    73      43.985 100.085  95.639  1.00  0.00           C  
ATOM   1092  HB2 GLU    73      43.803  99.877  94.585  1.00  0.00           H  
ATOM   1093  HB3 GLU    73      43.144 100.696  95.965  1.00  0.00           H  
ATOM   1094  CG  GLU    73      45.394 100.687  95.715  1.00  0.00           C  
ATOM   1095  HG2 GLU    73      45.771 100.796  96.732  1.00  0.00           H  
ATOM   1096  HG3 GLU    73      46.051 100.027  95.148  1.00  0.00           H  
ATOM   1097  CD  GLU    73      45.361 102.118  95.184  1.00  0.00           C  
ATOM   1098  OE1 GLU    73      45.907 103.100  95.835  1.00  0.00           O  
ATOM   1099  OE2 GLU    73      44.623 102.417  94.204  1.00  0.00           O  
ATOM   1100  C   GLU    73      44.108  98.983  98.001  1.00  0.00           C  
ATOM   1101  O   GLU    73      43.161  99.363  98.698  1.00  0.00           O  
ATOM   1102  N   PHE    74      45.354  98.915  98.576  1.00  0.00           N  
ATOM   1103  H   PHE    74      46.115  98.815  97.920  1.00  0.00           H  
ATOM   1104  CA  PHE    74      45.630  98.941  99.994  1.00  0.00           C  
ATOM   1105  HA  PHE    74      44.787  99.418 100.494  1.00  0.00           H  
ATOM   1106  CB  PHE    74      45.780  97.601 100.664  1.00  0.00           C  
ATOM   1107  HB2 PHE    74      46.732  97.175 100.348  1.00  0.00           H  
ATOM   1108  HB3 PHE    74      45.847  97.786 101.736  1.00  0.00           H  
ATOM   1109  CG  PHE    74      44.684  96.588 100.424  1.00  0.00           C  
ATOM   1110  CD1 PHE    74      43.628  96.414 101.385  1.00  0.00           C  
ATOM   1111  HD1 PHE    74      43.543  97.013 102.279  1.00  0.00           H  
ATOM   1112  CE1 PHE    74      42.592  95.552 101.119  1.00  0.00           C  
ATOM   1113  HE1 PHE    74      41.691  95.514 101.714  1.00  0.00           H  
ATOM   1114  CZ  PHE    74      42.556  94.865  99.900  1.00  0.00           C  
ATOM   1115  HZ  PHE    74      41.702  94.241  99.680  1.00  0.00           H  
ATOM   1116  CE2 PHE    74      43.606  94.990  98.959  1.00  0.00           C  
ATOM   1117  HE2 PHE    74      43.672  94.329  98.108  1.00  0.00           H  
ATOM   1118  CD2 PHE    74      44.691  95.792  99.269  1.00  0.00           C  
ATOM   1119  HD2 PHE    74      45.517  95.915  98.584  1.00  0.00           H  
ATOM   1120  C   PHE    74      46.886  99.756 100.286  1.00  0.00           C  
ATOM   1121  O   PHE    74      47.825  99.694  99.559  1.00  0.00           O  
ATOM   1122  N   THR    75      46.857 100.439 101.421  1.00  0.00           N  
ATOM   1123  H   THR    75      46.163 100.167 102.103  1.00  0.00           H  
ATOM   1124  CA  THR    75      48.012 100.940 102.127  1.00  0.00           C  
ATOM   1125  HA  THR    75      48.625 101.386 101.344  1.00  0.00           H  
ATOM   1126  CB  THR    75      47.666 102.021 103.178  1.00  0.00           C  
ATOM   1127  HB  THR    75      47.001 102.739 102.696  1.00  0.00           H  
ATOM   1128  CG2 THR    75      46.907 101.414 104.373  1.00  0.00           C  
ATOM   1129 HG21 THR    75      47.627 100.904 105.013  1.00  0.00           H  
ATOM   1130 HG22 THR    75      46.508 102.283 104.896  1.00  0.00           H  
ATOM   1131 HG23 THR    75      46.131 100.763 103.970  1.00  0.00           H  
ATOM   1132  OG1 THR    75      48.777 102.635 103.626  1.00  0.00           O  
ATOM   1133  HG1 THR    75      48.871 103.355 102.998  1.00  0.00           H  
ATOM   1134  C   THR    75      48.867  99.740 102.745  1.00  0.00           C  
ATOM   1135  O   THR    75      48.287  98.715 103.183  1.00  0.00           O  
ATOM   1136  N   THR    76      50.159  99.780 102.778  1.00  0.00           N  
ATOM   1137  H   THR    76      50.547 100.566 102.275  1.00  0.00           H  
ATOM   1138  CA  THR    76      51.041  98.683 103.272  1.00  0.00           C  
ATOM   1139  HA  THR    76      50.577  97.723 103.046  1.00  0.00           H  
ATOM   1140  CB  THR    76      52.309  98.569 102.321  1.00  0.00           C  
ATOM   1141  HB  THR    76      52.980  97.807 102.719  1.00  0.00           H  
ATOM   1142  CG2 THR    76      52.004  98.222 100.856  1.00  0.00           C  
ATOM   1143 HG21 THR    76      51.396  97.322 100.770  1.00  0.00           H  
ATOM   1144 HG22 THR    76      51.450  98.981 100.304  1.00  0.00           H  
ATOM   1145 HG23 THR    76      52.906  98.021 100.278  1.00  0.00           H  
ATOM   1146  OG1 THR    76      53.002  99.834 102.306  1.00  0.00           O  
ATOM   1147  HG1 THR    76      52.357 100.494 102.042  1.00  0.00           H  
ATOM   1148  C   THR    76      51.486  98.915 104.702  1.00  0.00           C  
ATOM   1149  O   THR    76      52.630  98.661 105.005  1.00  0.00           O  
ATOM   1150  N   SER    77      50.464  99.055 105.558  1.00  0.00           N  
ATOM   1151  H   SER    77      49.513  99.069 105.216  1.00  0.00           H  
ATOM   1152  CA  SER    77      50.602  98.793 106.996  1.00  0.00           C  
ATOM   1153  HA  SER    77      51.344  99.441 107.463  1.00  0.00           H  
ATOM   1154  CB  SER    77      49.284  99.096 107.735  1.00  0.00           C  
ATOM   1155  HB2 SER    77      48.592  98.256 107.675  1.00  0.00           H  
ATOM   1156  HB3 SER    77      49.440  99.147 108.813  1.00  0.00           H  
ATOM   1157  OG  SER    77      48.697 100.291 107.355  1.00  0.00           O  
ATOM   1158  HG  SER    77      47.872 100.403 107.832  1.00  0.00           H  
ATOM   1159  C   SER    77      50.994  97.319 107.287  1.00  0.00           C  
ATOM   1160  O   SER    77      50.536  96.348 106.689  1.00  0.00           O  
ATOM   1161  N   ASN    78      51.869  97.137 108.259  1.00  0.00           N  
ATOM   1162  H   ASN    78      52.302  97.941 108.690  1.00  0.00           H  
ATOM   1163  CA  ASN    78      52.325  95.870 108.701  1.00  0.00           C  
ATOM   1164  HA  ASN    78      53.019  95.637 107.893  1.00  0.00           H  
ATOM   1165  CB  ASN    78      53.206  96.035 109.929  1.00  0.00           C  
ATOM   1166  HB2 ASN    78      52.566  96.702 110.507  1.00  0.00           H  
ATOM   1167  HB3 ASN    78      53.312  95.087 110.457  1.00  0.00           H  
ATOM   1168  CG  ASN    78      54.573  96.621 109.670  1.00  0.00           C  
ATOM   1169  OD1 ASN    78      55.073  96.746 108.560  1.00  0.00           O  
ATOM   1170  ND2 ASN    78      55.207  97.005 110.750  1.00  0.00           N  
ATOM   1171 HD21 ASN    78      56.081  97.502 110.655  1.00  0.00           H  
ATOM   1172 HD22 ASN    78      54.764  96.948 111.656  1.00  0.00           H  
ATOM   1173  C   ASN    78      51.432  94.665 108.859  1.00  0.00           C  
ATOM   1174  O   ASN    78      51.740  93.538 108.448  1.00  0.00           O  
ATOM   1175  N   TYR    79      50.238  94.913 109.433  1.00  0.00           N  
ATOM   1176  H   TYR    79      50.109  95.840 109.812  1.00  0.00           H  
ATOM   1177  CA  TYR    79      49.232  93.941 109.627  1.00  0.00           C  
ATOM   1178  HA  TYR    79      49.722  93.018 109.936  1.00  0.00           H  
ATOM   1179  CB  TYR    79      48.179  94.379 110.704  1.00  0.00           C  
ATOM   1180  HB2 TYR    79      47.609  93.506 111.022  1.00  0.00           H  
ATOM   1181  HB3 TYR    79      48.737  94.666 111.595  1.00  0.00           H  
ATOM   1182  CG  TYR    79      47.083  95.370 110.379  1.00  0.00           C  
ATOM   1183  CD1 TYR    79      46.031  94.988 109.466  1.00  0.00           C  
ATOM   1184  HD1 TYR    79      45.970  94.029 108.975  1.00  0.00           H  
ATOM   1185  CE1 TYR    79      45.051  95.933 109.084  1.00  0.00           C  
ATOM   1186  HE1 TYR    79      44.295  95.660 108.363  1.00  0.00           H  
ATOM   1187  CZ  TYR    79      45.075  97.216 109.648  1.00  0.00           C  
ATOM   1188  OH  TYR    79      44.290  98.222 109.265  1.00  0.00           O  
ATOM   1189  HH  TYR    79      44.588  99.127 109.378  1.00  0.00           H  
ATOM   1190  CE2 TYR    79      45.949  97.494 110.702  1.00  0.00           C  
ATOM   1191  HE2 TYR    79      46.035  98.459 111.180  1.00  0.00           H  
ATOM   1192  CD2 TYR    79      46.958  96.520 111.126  1.00  0.00           C  
ATOM   1193  HD2 TYR    79      47.549  96.715 112.009  1.00  0.00           H  
ATOM   1194  C   TYR    79      48.544  93.595 108.219  1.00  0.00           C  
ATOM   1195  O   TYR    79      48.178  92.410 108.043  1.00  0.00           O  
ATOM   1196  N   VAL    80      48.397  94.654 107.375  1.00  0.00           N  
ATOM   1197  H   VAL    80      48.721  95.572 107.644  1.00  0.00           H  
ATOM   1198  CA  VAL    80      47.919  94.517 106.003  1.00  0.00           C  
ATOM   1199  HA  VAL    80      46.974  93.989 106.132  1.00  0.00           H  
ATOM   1200  CB  VAL    80      47.715  95.870 105.300  1.00  0.00           C  
ATOM   1201  HB  VAL    80      48.678  96.378 105.264  1.00  0.00           H  
ATOM   1202  CG1 VAL    80      47.306  95.595 103.870  1.00  0.00           C  
ATOM   1203 HG11 VAL    80      48.103  95.118 103.300  1.00  0.00           H  
ATOM   1204 HG12 VAL    80      46.444  94.939 103.991  1.00  0.00           H  
ATOM   1205 HG13 VAL    80      47.059  96.547 103.400  1.00  0.00           H  
ATOM   1206  CG2 VAL    80      46.587  96.735 105.928  1.00  0.00           C  
ATOM   1207 HG21 VAL    80      46.562  96.670 107.016  1.00  0.00           H  
ATOM   1208 HG22 VAL    80      46.787  97.784 105.709  1.00  0.00           H  
ATOM   1209 HG23 VAL    80      45.617  96.605 105.449  1.00  0.00           H  
ATOM   1210  C   VAL    80      48.907  93.510 105.267  1.00  0.00           C  
ATOM   1211  O   VAL    80      48.435  92.623 104.595  1.00  0.00           O  
ATOM   1212  N   LEU    81      50.192  93.713 105.386  1.00  0.00           N  
ATOM   1213  H   LEU    81      50.590  94.454 105.945  1.00  0.00           H  
ATOM   1214  CA  LEU    81      51.218  92.874 104.772  1.00  0.00           C  
ATOM   1215  HA  LEU    81      50.893  92.736 103.741  1.00  0.00           H  
ATOM   1216  CB  LEU    81      52.619  93.507 104.932  1.00  0.00           C  
ATOM   1217  HB2 LEU    81      52.848  93.532 105.997  1.00  0.00           H  
ATOM   1218  HB3 LEU    81      53.382  92.981 104.359  1.00  0.00           H  
ATOM   1219  CG  LEU    81      52.737  94.878 104.371  1.00  0.00           C  
ATOM   1220  HG  LEU    81      52.042  95.544 104.881  1.00  0.00           H  
ATOM   1221  CD1 LEU    81      54.156  95.387 104.648  1.00  0.00           C  
ATOM   1222 HD11 LEU    81      54.833  95.008 103.882  1.00  0.00           H  
ATOM   1223 HD12 LEU    81      54.232  96.474 104.617  1.00  0.00           H  
ATOM   1224 HD13 LEU    81      54.533  95.085 105.625  1.00  0.00           H  
ATOM   1225  CD2 LEU    81      52.450  95.000 102.877  1.00  0.00           C  
ATOM   1226 HD21 LEU    81      52.432  96.028 102.514  1.00  0.00           H  
ATOM   1227 HD22 LEU    81      53.110  94.390 102.261  1.00  0.00           H  
ATOM   1228 HD23 LEU    81      51.443  94.604 102.746  1.00  0.00           H  
ATOM   1229  C   LEU    81      51.142  91.429 105.311  1.00  0.00           C  
ATOM   1230  O   LEU    81      50.986  90.445 104.549  1.00  0.00           O  
ATOM   1231  N   LYS    82      50.982  91.264 106.637  1.00  0.00           N  
ATOM   1232  H   LYS    82      51.025  92.062 107.254  1.00  0.00           H  
ATOM   1233  CA  LYS    82      50.785  89.959 107.246  1.00  0.00           C  
ATOM   1234  HA  LYS    82      51.720  89.403 107.171  1.00  0.00           H  
ATOM   1235  CB  LYS    82      50.580  90.104 108.780  1.00  0.00           C  
ATOM   1236  HB2 LYS    82      50.475  91.160 109.031  1.00  0.00           H  
ATOM   1237  HB3 LYS    82      49.672  89.592 109.096  1.00  0.00           H  
ATOM   1238  CG  LYS    82      51.839  89.536 109.514  1.00  0.00           C  
ATOM   1239  HG2 LYS    82      52.194  88.613 109.054  1.00  0.00           H  
ATOM   1240  HG3 LYS    82      52.659  90.255 109.528  1.00  0.00           H  
ATOM   1241  CD  LYS    82      51.441  89.300 111.024  1.00  0.00           C  
ATOM   1242  HD2 LYS    82      51.334  90.299 111.448  1.00  0.00           H  
ATOM   1243  HD3 LYS    82      50.524  88.748 111.230  1.00  0.00           H  
ATOM   1244  CE  LYS    82      52.526  88.473 111.763  1.00  0.00           C  
ATOM   1245  HE2 LYS    82      52.586  87.483 111.311  1.00  0.00           H  
ATOM   1246  HE3 LYS    82      53.420  89.093 111.693  1.00  0.00           H  
ATOM   1247  NZ  LYS    82      52.388  88.145 113.191  1.00  0.00           N  
ATOM   1248  HZ1 LYS    82      52.032  88.937 113.706  1.00  0.00           H  
ATOM   1249  HZ2 LYS    82      51.963  87.294 113.530  1.00  0.00           H  
ATOM   1250  HZ3 LYS    82      53.341  88.087 113.522  1.00  0.00           H  
ATOM   1251  C   LYS    82      49.642  89.148 106.655  1.00  0.00           C  
ATOM   1252  O   LYS    82      49.711  87.934 106.454  1.00  0.00           O  
ATOM   1253  N   LYS    83      48.492  89.828 106.274  1.00  0.00           N  
ATOM   1254  H   LYS    83      48.468  90.830 106.396  1.00  0.00           H  
ATOM   1255  CA  LYS    83      47.404  89.240 105.385  1.00  0.00           C  
ATOM   1256  HA  LYS    83      47.227  88.199 105.656  1.00  0.00           H  
ATOM   1257  CB  LYS    83      46.103  90.140 105.410  1.00  0.00           C  
ATOM   1258  HB2 LYS    83      45.771  90.347 106.428  1.00  0.00           H  
ATOM   1259  HB3 LYS    83      46.347  91.127 105.019  1.00  0.00           H  
ATOM   1260  CG  LYS    83      44.936  89.457 104.516  1.00  0.00           C  
ATOM   1261  HG2 LYS    83      43.991  89.991 104.622  1.00  0.00           H  
ATOM   1262  HG3 LYS    83      45.195  89.567 103.463  1.00  0.00           H  
ATOM   1263  CD  LYS    83      44.618  88.059 104.916  1.00  0.00           C  
ATOM   1264  HD2 LYS    83      43.718  87.766 104.375  1.00  0.00           H  
ATOM   1265  HD3 LYS    83      45.403  87.324 104.736  1.00  0.00           H  
ATOM   1266  CE  LYS    83      44.249  88.094 106.386  1.00  0.00           C  
ATOM   1267  HE2 LYS    83      45.052  88.326 107.086  1.00  0.00           H  
ATOM   1268  HE3 LYS    83      43.707  88.993 106.681  1.00  0.00           H  
ATOM   1269  NZ  LYS    83      43.562  86.889 106.754  1.00  0.00           N  
ATOM   1270  HZ1 LYS    83      43.469  86.811 107.756  1.00  0.00           H  
ATOM   1271  HZ2 LYS    83      42.664  86.826 106.295  1.00  0.00           H  
ATOM   1272  HZ3 LYS    83      44.119  86.109 106.436  1.00  0.00           H  
ATOM   1273  C   LYS    83      47.825  89.052 103.914  1.00  0.00           C  
ATOM   1274  O   LYS    83      47.790  87.992 103.304  1.00  0.00           O  
ATOM   1275  N   LEU    84      48.150  90.134 103.216  1.00  0.00           N  
ATOM   1276  H   LEU    84      48.140  91.005 103.727  1.00  0.00           H  
ATOM   1277  CA  LEU    84      48.243  90.139 101.798  1.00  0.00           C  
ATOM   1278  HA  LEU    84      47.411  89.530 101.446  1.00  0.00           H  
ATOM   1279  CB  LEU    84      47.964  91.600 101.250  1.00  0.00           C  
ATOM   1280  HB2 LEU    84      48.714  92.293 101.631  1.00  0.00           H  
ATOM   1281  HB3 LEU    84      47.969  91.572 100.161  1.00  0.00           H  
ATOM   1282  CG  LEU    84      46.585  92.201 101.510  1.00  0.00           C  
ATOM   1283  HG  LEU    84      46.604  92.273 102.597  1.00  0.00           H  
ATOM   1284  CD1 LEU    84      46.503  93.540 100.963  1.00  0.00           C  
ATOM   1285 HD11 LEU    84      47.307  94.170 101.344  1.00  0.00           H  
ATOM   1286 HD12 LEU    84      46.632  93.643  99.885  1.00  0.00           H  
ATOM   1287 HD13 LEU    84      45.543  93.986 101.221  1.00  0.00           H  
ATOM   1288  CD2 LEU    84      45.382  91.477 100.931  1.00  0.00           C  
ATOM   1289 HD21 LEU    84      45.498  91.271  99.867  1.00  0.00           H  
ATOM   1290 HD22 LEU    84      45.182  90.554 101.475  1.00  0.00           H  
ATOM   1291 HD23 LEU    84      44.453  92.018 101.110  1.00  0.00           H  
ATOM   1292  C   LEU    84      49.567  89.545 101.184  1.00  0.00           C  
ATOM   1293  O   LEU    84      49.467  88.958 100.136  1.00  0.00           O  
ATOM   1294  N   LEU    85      50.682  89.436 101.945  1.00  0.00           N  
ATOM   1295  H   LEU    85      50.617  89.646 102.931  1.00  0.00           H  
ATOM   1296  CA  LEU    85      51.864  88.820 101.393  1.00  0.00           C  
ATOM   1297  HA  LEU    85      52.073  89.376 100.479  1.00  0.00           H  
ATOM   1298  CB  LEU    85      53.159  89.111 102.328  1.00  0.00           C  
ATOM   1299  HB2 LEU    85      53.110  88.451 103.194  1.00  0.00           H  
ATOM   1300  HB3 LEU    85      53.942  88.593 101.774  1.00  0.00           H  
ATOM   1301  CG  LEU    85      53.707  90.511 102.706  1.00  0.00           C  
ATOM   1302  HG  LEU    85      52.910  91.079 103.186  1.00  0.00           H  
ATOM   1303  CD1 LEU    85      54.861  90.488 103.587  1.00  0.00           C  
ATOM   1304 HD11 LEU    85      55.265  91.436 103.943  1.00  0.00           H  
ATOM   1305 HD12 LEU    85      54.543  89.950 104.479  1.00  0.00           H  
ATOM   1306 HD13 LEU    85      55.587  89.889 103.037  1.00  0.00           H  
ATOM   1307  CD2 LEU    85      54.087  91.167 101.336  1.00  0.00           C  
ATOM   1308 HD21 LEU    85      54.829  90.510 100.881  1.00  0.00           H  
ATOM   1309 HD22 LEU    85      53.167  91.134 100.754  1.00  0.00           H  
ATOM   1310 HD23 LEU    85      54.371  92.196 101.553  1.00  0.00           H  
ATOM   1311  C   LEU    85      51.668  87.332 101.078  1.00  0.00           C  
ATOM   1312  O   LEU    85      51.942  86.882  99.978  1.00  0.00           O  
ATOM   1313  N   PRO    86      51.269  86.446 102.039  1.00  0.00           N  
ATOM   1314  CD  PRO    86      51.050  86.705 103.499  1.00  0.00           C  
ATOM   1315  HD2 PRO    86      50.135  87.183 103.851  1.00  0.00           H  
ATOM   1316  HD3 PRO    86      51.875  87.135 104.066  1.00  0.00           H  
ATOM   1317  CG  PRO    86      51.058  85.205 104.050  1.00  0.00           C  
ATOM   1318  HG2 PRO    86      50.513  85.040 104.980  1.00  0.00           H  
ATOM   1319  HG3 PRO    86      52.081  84.829 104.043  1.00  0.00           H  
ATOM   1320  CB  PRO    86      50.491  84.407 102.929  1.00  0.00           C  
ATOM   1321  HB2 PRO    86      49.403  84.462 102.931  1.00  0.00           H  
ATOM   1322  HB3 PRO    86      50.796  83.372 103.082  1.00  0.00           H  
ATOM   1323  CA  PRO    86      51.000  85.060 101.729  1.00  0.00           C  
ATOM   1324  HA  PRO    86      51.957  84.625 101.442  1.00  0.00           H  
ATOM   1325  C   PRO    86      50.063  84.794 100.597  1.00  0.00           C  
ATOM   1326  O   PRO    86      50.265  83.873  99.878  1.00  0.00           O  
ATOM   1327  N   LEU    87      49.067  85.651 100.477  1.00  0.00           N  
ATOM   1328  H   LEU    87      49.128  86.422 101.127  1.00  0.00           H  
ATOM   1329  CA  LEU    87      48.154  85.695  99.388  1.00  0.00           C  
ATOM   1330  HA  LEU    87      47.796  84.667  99.336  1.00  0.00           H  
ATOM   1331  CB  LEU    87      46.936  86.613  99.779  1.00  0.00           C  
ATOM   1332  HB2 LEU    87      47.215  87.655  99.940  1.00  0.00           H  
ATOM   1333  HB3 LEU    87      46.302  86.562  98.894  1.00  0.00           H  
ATOM   1334  CG  LEU    87      46.196  86.029 101.038  1.00  0.00           C  
ATOM   1335  HG  LEU    87      46.789  86.242 101.928  1.00  0.00           H  
ATOM   1336  CD1 LEU    87      44.939  86.884 101.016  1.00  0.00           C  
ATOM   1337 HD11 LEU    87      44.339  86.759 101.916  1.00  0.00           H  
ATOM   1338 HD12 LEU    87      45.276  87.892 100.772  1.00  0.00           H  
ATOM   1339 HD13 LEU    87      44.273  86.553 100.219  1.00  0.00           H  
ATOM   1340  CD2 LEU    87      45.663  84.623 101.207  1.00  0.00           C  
ATOM   1341 HD21 LEU    87      46.491  83.919 101.290  1.00  0.00           H  
ATOM   1342 HD22 LEU    87      45.097  84.464 102.124  1.00  0.00           H  
ATOM   1343 HD23 LEU    87      44.996  84.277 100.417  1.00  0.00           H  
ATOM   1344  C   LEU    87      48.568  85.984  98.019  1.00  0.00           C  
ATOM   1345  O   LEU    87      47.859  85.828  97.035  1.00  0.00           O  
ATOM   1346  N   ILE    88      49.848  86.452  97.852  1.00  0.00           N  
ATOM   1347  H   ILE    88      50.434  86.687  98.640  1.00  0.00           H  
ATOM   1348  CA  ILE    88      50.586  86.874  96.597  1.00  0.00           C  
ATOM   1349  HA  ILE    88      49.928  86.833  95.730  1.00  0.00           H  
ATOM   1350  CB  ILE    88      51.230  88.250  96.749  1.00  0.00           C  
ATOM   1351  HB  ILE    88      51.660  88.097  97.738  1.00  0.00           H  
ATOM   1352  CG2 ILE    88      52.270  88.710  95.713  1.00  0.00           C  
ATOM   1353 HG21 ILE    88      53.114  88.022  95.653  1.00  0.00           H  
ATOM   1354 HG22 ILE    88      51.955  88.682  94.670  1.00  0.00           H  
ATOM   1355 HG23 ILE    88      52.655  89.709  95.914  1.00  0.00           H  
ATOM   1356  CG1 ILE    88      50.208  89.248  96.790  1.00  0.00           C  
ATOM   1357 HG12 ILE    88      49.899  89.377  95.752  1.00  0.00           H  
ATOM   1358 HG13 ILE    88      49.364  88.931  97.403  1.00  0.00           H  
ATOM   1359  CD1 ILE    88      50.499  90.729  97.180  1.00  0.00           C  
ATOM   1360 HD11 ILE    88      50.967  91.267  96.356  1.00  0.00           H  
ATOM   1361 HD12 ILE    88      49.518  91.185  97.317  1.00  0.00           H  
ATOM   1362 HD13 ILE    88      50.803  90.868  98.217  1.00  0.00           H  
ATOM   1363  C   ILE    88      51.721  85.905  96.277  1.00  0.00           C  
ATOM   1364  O   ILE    88      51.948  85.582  95.107  1.00  0.00           O  
ATOM   1365  N   PHE    89      52.403  85.386  97.270  1.00  0.00           N  
ATOM   1366  H   PHE    89      52.110  85.615  98.209  1.00  0.00           H  
ATOM   1367  CA  PHE    89      53.717  84.653  97.235  1.00  0.00           C  
ATOM   1368  HA  PHE    89      54.127  84.578  96.228  1.00  0.00           H  
ATOM   1369  CB  PHE    89      54.683  85.262  98.273  1.00  0.00           C  
ATOM   1370  HB2 PHE    89      54.038  85.423  99.137  1.00  0.00           H  
ATOM   1371  HB3 PHE    89      55.540  84.601  98.402  1.00  0.00           H  
ATOM   1372  CG  PHE    89      55.251  86.593  97.778  1.00  0.00           C  
ATOM   1373  CD1 PHE    89      56.218  86.516  96.711  1.00  0.00           C  
ATOM   1374  HD1 PHE    89      56.447  85.616  96.160  1.00  0.00           H  
ATOM   1375  CE1 PHE    89      56.789  87.646  96.261  1.00  0.00           C  
ATOM   1376  HE1 PHE    89      57.533  87.616  95.479  1.00  0.00           H  
ATOM   1377  CZ  PHE    89      56.521  88.895  96.873  1.00  0.00           C  
ATOM   1378  HZ  PHE    89      56.927  89.830  96.515  1.00  0.00           H  
ATOM   1379  CE2 PHE    89      55.550  88.947  97.914  1.00  0.00           C  
ATOM   1380  HE2 PHE    89      55.335  89.882  98.409  1.00  0.00           H  
ATOM   1381  CD2 PHE    89      54.885  87.833  98.337  1.00  0.00           C  
ATOM   1382  HD2 PHE    89      54.255  87.878  99.213  1.00  0.00           H  
ATOM   1383  C   PHE    89      53.575  83.184  97.654  1.00  0.00           C  
ATOM   1384  O   PHE    89      53.456  82.885  98.810  1.00  0.00           O  
ATOM   1385  N   HIE    90      53.844  82.332  96.659  1.00  0.00           N  
ATOM   1386  H   HIE    90      53.979  82.668  95.715  1.00  0.00           H  
ATOM   1387  CA  HIE    90      53.749  80.907  96.745  1.00  0.00           C  
ATOM   1388  HA  HIE    90      52.728  80.791  97.108  1.00  0.00           H  
ATOM   1389  CB  HIE    90      53.978  80.289  95.341  1.00  0.00           C  
ATOM   1390  HB2 HIE    90      54.914  80.707  94.970  1.00  0.00           H  
ATOM   1391  HB3 HIE    90      54.076  79.207  95.429  1.00  0.00           H  
ATOM   1392  CG  HIE    90      52.949  80.560  94.261  1.00  0.00           C  
ATOM   1393  ND1 HIE    90      52.751  81.873  93.642  1.00  0.00           N  
ATOM   1394  CE1 HIE    90      52.068  81.604  92.545  1.00  0.00           C  
ATOM   1395  HE1 HIE    90      51.708  82.339  91.839  1.00  0.00           H  
ATOM   1396  NE2 HIE    90      51.841  80.293  92.331  1.00  0.00           N  
ATOM   1397  HE2 HIE    90      51.650  79.878  91.431  1.00  0.00           H  
ATOM   1398  CD2 HIE    90      52.316  79.600  93.462  1.00  0.00           C  
ATOM   1399  HD2 HIE    90      52.577  78.552  93.451  1.00  0.00           H  
ATOM   1400  C   HIE    90      54.557  80.137  97.847  1.00  0.00           C  
ATOM   1401  O   HIE    90      54.372  78.931  98.128  1.00  0.00           O  
ATOM   1402  N   SER    91      55.484  80.891  98.495  1.00  0.00           N  
ATOM   1403  H   SER    91      55.687  81.830  98.183  1.00  0.00           H  
ATOM   1404  CA  SER    91      56.224  80.274  99.626  1.00  0.00           C  
ATOM   1405  HA  SER    91      55.525  79.641 100.173  1.00  0.00           H  
ATOM   1406  CB  SER    91      57.434  79.501  99.161  1.00  0.00           C  
ATOM   1407  HB2 SER    91      56.944  78.714  98.588  1.00  0.00           H  
ATOM   1408  HB3 SER    91      58.005  80.113  98.463  1.00  0.00           H  
ATOM   1409  OG  SER    91      58.198  78.964 100.122  1.00  0.00           O  
ATOM   1410  HG  SER    91      58.612  79.666 100.630  1.00  0.00           H  
ATOM   1411  C   SER    91      56.599  81.349 100.643  1.00  0.00           C  
ATOM   1412  O   SER    91      57.119  82.447 100.273  1.00  0.00           O  
ATOM   1413  N   LYS    92      56.323  81.131 101.940  1.00  0.00           N  
ATOM   1414  H   LYS    92      55.834  80.293 102.223  1.00  0.00           H  
ATOM   1415  CA  LYS    92      56.892  81.918 103.061  1.00  0.00           C  
ATOM   1416  HA  LYS    92      57.536  82.668 102.602  1.00  0.00           H  
ATOM   1417  CB  LYS    92      55.777  82.677 103.801  1.00  0.00           C  
ATOM   1418  HB2 LYS    92      55.149  83.227 103.101  1.00  0.00           H  
ATOM   1419  HB3 LYS    92      55.156  81.893 104.234  1.00  0.00           H  
ATOM   1420  CG  LYS    92      56.173  83.456 105.020  1.00  0.00           C  
ATOM   1421  HG2 LYS    92      56.856  82.927 105.685  1.00  0.00           H  
ATOM   1422  HG3 LYS    92      56.600  84.403 104.689  1.00  0.00           H  
ATOM   1423  CD  LYS    92      54.908  83.850 105.797  1.00  0.00           C  
ATOM   1424  HD2 LYS    92      54.329  84.431 105.080  1.00  0.00           H  
ATOM   1425  HD3 LYS    92      54.509  82.906 106.168  1.00  0.00           H  
ATOM   1426  CE  LYS    92      55.418  84.809 106.871  1.00  0.00           C  
ATOM   1427  HE2 LYS    92      56.149  84.245 107.450  1.00  0.00           H  
ATOM   1428  HE3 LYS    92      55.792  85.745 106.455  1.00  0.00           H  
ATOM   1429  NZ  LYS    92      54.313  85.195 107.821  1.00  0.00           N  
ATOM   1430  HZ1 LYS    92      54.805  85.826 108.437  1.00  0.00           H  
ATOM   1431  HZ2 LYS    92      53.490  85.623 107.421  1.00  0.00           H  
ATOM   1432  HZ3 LYS    92      53.948  84.365 108.266  1.00  0.00           H  
ATOM   1433  C   LYS    92      57.698  81.038 104.011  1.00  0.00           C  
ATOM   1434  O   LYS    92      57.158  80.004 104.360  1.00  0.00           O  
ATOM   1435  N   THR    93      58.851  81.517 104.535  1.00  0.00           N  
ATOM   1436  H   THR    93      59.014  82.496 104.349  1.00  0.00           H  
ATOM   1437  CA  THR    93      59.669  80.981 105.582  1.00  0.00           C  
ATOM   1438  HA  THR    93      59.130  80.285 106.225  1.00  0.00           H  
ATOM   1439  CB  THR    93      60.820  80.190 104.940  1.00  0.00           C  
ATOM   1440  HB  THR    93      61.551  79.860 105.678  1.00  0.00           H  
ATOM   1441  CG2 THR    93      60.182  78.889 104.332  1.00  0.00           C  
ATOM   1442 HG21 THR    93      61.023  78.330 103.925  1.00  0.00           H  
ATOM   1443 HG22 THR    93      59.758  78.164 105.027  1.00  0.00           H  
ATOM   1444 HG23 THR    93      59.560  79.042 103.450  1.00  0.00           H  
ATOM   1445  OG1 THR    93      61.589  80.878 103.978  1.00  0.00           O  
ATOM   1446  HG1 THR    93      62.239  81.408 104.445  1.00  0.00           H  
ATOM   1447  C   THR    93      60.046  82.046 106.545  1.00  0.00           C  
ATOM   1448  O   THR    93      59.731  83.157 106.255  1.00  0.00           O  
ATOM   1449  N   GLY    94      60.761  81.707 107.673  1.00  0.00           N  
ATOM   1450  H   GLY    94      60.991  80.730 107.785  1.00  0.00           H  
ATOM   1451  CA  GLY    94      61.145  82.726 108.649  1.00  0.00           C  
ATOM   1452  HA2 GLY    94      61.855  82.275 109.342  1.00  0.00           H  
ATOM   1453  HA3 GLY    94      61.705  83.529 108.169  1.00  0.00           H  
ATOM   1454  C   GLY    94      60.010  83.338 109.481  1.00  0.00           C  
ATOM   1455  O   GLY    94      58.800  83.001 109.384  1.00  0.00           O  
ATOM   1456  N   GLN    95      60.362  84.205 110.381  1.00  0.00           N  
ATOM   1457  H   GLN    95      61.359  84.253 110.536  1.00  0.00           H  
ATOM   1458  CA  GLN    95      59.401  85.014 111.182  1.00  0.00           C  
ATOM   1459  HA  GLN    95      58.419  85.075 110.712  1.00  0.00           H  
ATOM   1460  CB  GLN    95      59.148  84.314 112.587  1.00  0.00           C  
ATOM   1461  HB2 GLN    95      58.135  84.668 112.780  1.00  0.00           H  
ATOM   1462  HB3 GLN    95      59.149  83.229 112.482  1.00  0.00           H  
ATOM   1463  CG  GLN    95      60.105  84.770 113.692  1.00  0.00           C  
ATOM   1464  HG2 GLN    95      61.094  84.349 113.514  1.00  0.00           H  
ATOM   1465  HG3 GLN    95      60.186  85.855 113.748  1.00  0.00           H  
ATOM   1466  CD  GLN    95      59.690  84.191 114.961  1.00  0.00           C  
ATOM   1467  OE1 GLN    95      60.205  83.162 115.293  1.00  0.00           O  
ATOM   1468  NE2 GLN    95      58.852  84.873 115.718  1.00  0.00           N  
ATOM   1469 HE21 GLN    95      58.597  84.579 116.650  1.00  0.00           H  
ATOM   1470 HE22 GLN    95      58.538  85.803 115.478  1.00  0.00           H  
ATOM   1471  C   GLN    95      59.835  86.539 111.342  1.00  0.00           C  
ATOM   1472  O   GLN    95      60.986  86.920 111.348  1.00  0.00           O  
ATOM   1473  N   GLU    96      58.771  87.383 111.295  1.00  0.00           N  
ATOM   1474  H   GLU    96      57.817  87.109 111.110  1.00  0.00           H  
ATOM   1475  CA  GLU    96      59.035  88.815 111.220  1.00  0.00           C  
ATOM   1476  HA  GLU    96      59.858  88.997 110.529  1.00  0.00           H  
ATOM   1477  CB  GLU    96      57.698  89.546 110.638  1.00  0.00           C  
ATOM   1478  HB2 GLU    96      56.998  89.562 111.473  1.00  0.00           H  
ATOM   1479  HB3 GLU    96      57.932  90.600 110.488  1.00  0.00           H  
ATOM   1480  CG  GLU    96      57.170  89.009 109.353  1.00  0.00           C  
ATOM   1481  HG2 GLU    96      56.615  89.781 108.820  1.00  0.00           H  
ATOM   1482  HG3 GLU    96      58.018  88.658 108.765  1.00  0.00           H  
ATOM   1483  CD  GLU    96      56.212  87.814 109.445  1.00  0.00           C  
ATOM   1484  OE1 GLU    96      55.495  87.517 108.489  1.00  0.00           O  
ATOM   1485  OE2 GLU    96      56.179  87.209 110.576  1.00  0.00           O  
ATOM   1486  C   GLU    96      59.506  89.546 112.477  1.00  0.00           C  
ATOM   1487  O   GLU    96      60.142  90.667 112.485  1.00  0.00           O  
ATOM   1488  N   ASP    97      59.372  88.790 113.588  1.00  0.00           N  
ATOM   1489  H   ASP    97      58.820  87.948 113.506  1.00  0.00           H  
ATOM   1490  CA  ASP    97      59.661  89.318 114.894  1.00  0.00           C  
ATOM   1491  HA  ASP    97      59.893  90.375 114.769  1.00  0.00           H  
ATOM   1492  CB  ASP    97      58.417  89.176 115.771  1.00  0.00           C  
ATOM   1493  HB2 ASP    97      58.718  89.316 116.809  1.00  0.00           H  
ATOM   1494  HB3 ASP    97      57.722  89.993 115.575  1.00  0.00           H  
ATOM   1495  CG  ASP    97      57.514  87.953 115.717  1.00  0.00           C  
ATOM   1496  OD1 ASP    97      57.538  87.183 114.746  1.00  0.00           O  
ATOM   1497  OD2 ASP    97      56.903  87.727 116.776  1.00  0.00           O  
ATOM   1498  C   ASP    97      60.954  88.780 115.674  1.00  0.00           C  
ATOM   1499  O   ASP    97      61.125  88.911 116.915  1.00  0.00           O  
ATOM   1500  N   ASP    98      61.742  88.012 114.930  1.00  0.00           N  
ATOM   1501  H   ASP    98      61.475  87.942 113.958  1.00  0.00           H  
ATOM   1502  CA  ASP    98      63.102  87.474 115.276  1.00  0.00           C  
ATOM   1503  HA  ASP    98      62.893  86.848 116.143  1.00  0.00           H  
ATOM   1504  CB  ASP    98      63.580  86.745 114.068  1.00  0.00           C  
ATOM   1505  HB2 ASP    98      62.947  85.880 113.870  1.00  0.00           H  
ATOM   1506  HB3 ASP    98      63.516  87.388 113.190  1.00  0.00           H  
ATOM   1507  CG  ASP    98      65.029  86.449 114.215  1.00  0.00           C  
ATOM   1508  OD1 ASP    98      65.923  87.323 114.198  1.00  0.00           O  
ATOM   1509  OD2 ASP    98      65.425  85.274 114.585  1.00  0.00           O  
ATOM   1510  C   ASP    98      63.869  88.733 115.717  1.00  0.00           C  
ATOM   1511  O   ASP    98      63.998  89.709 114.931  1.00  0.00           O  
ATOM   1512  N   PRO    99      64.400  88.683 117.005  1.00  0.00           N  
ATOM   1513  CD  PRO    99      63.953  87.952 118.163  1.00  0.00           C  
ATOM   1514  HD2 PRO    99      64.683  87.154 118.297  1.00  0.00           H  
ATOM   1515  HD3 PRO    99      63.030  87.410 117.955  1.00  0.00           H  
ATOM   1516  CG  PRO    99      63.829  88.995 119.303  1.00  0.00           C  
ATOM   1517  HG2 PRO    99      63.888  88.518 120.281  1.00  0.00           H  
ATOM   1518  HG3 PRO    99      62.925  89.573 119.113  1.00  0.00           H  
ATOM   1519  CB  PRO    99      65.097  89.849 118.937  1.00  0.00           C  
ATOM   1520  HB2 PRO    99      66.021  89.325 119.180  1.00  0.00           H  
ATOM   1521  HB3 PRO    99      65.087  90.820 119.432  1.00  0.00           H  
ATOM   1522  CA  PRO    99      64.944  89.966 117.446  1.00  0.00           C  
ATOM   1523  HA  PRO    99      64.151  90.695 117.282  1.00  0.00           H  
ATOM   1524  C   PRO    99      66.171  90.502 116.726  1.00  0.00           C  
ATOM   1525  O   PRO    99      66.616  91.579 117.087  1.00  0.00           O  
ATOM   1526  N   ASP   100      66.801  89.860 115.734  1.00  0.00           N  
ATOM   1527  H   ASP   100      66.522  88.955 115.385  1.00  0.00           H  
ATOM   1528  CA  ASP   100      67.905  90.410 114.900  1.00  0.00           C  
ATOM   1529  HA  ASP   100      68.465  91.158 115.461  1.00  0.00           H  
ATOM   1530  CB  ASP   100      68.895  89.319 114.512  1.00  0.00           C  
ATOM   1531  HB2 ASP   100      68.475  88.653 113.758  1.00  0.00           H  
ATOM   1532  HB3 ASP   100      69.697  89.798 113.951  1.00  0.00           H  
ATOM   1533  CG  ASP   100      69.597  88.510 115.605  1.00  0.00           C  
ATOM   1534  OD1 ASP   100      69.797  88.989 116.734  1.00  0.00           O  
ATOM   1535  OD2 ASP   100      69.892  87.348 115.285  1.00  0.00           O  
ATOM   1536  C   ASP   100      67.403  91.151 113.674  1.00  0.00           C  
ATOM   1537  O   ASP   100      68.314  91.715 112.977  1.00  0.00           O  
ATOM   1538  N   GLY   101      66.127  91.105 113.264  1.00  0.00           N  
ATOM   1539  H   GLY   101      65.432  90.817 113.938  1.00  0.00           H  
ATOM   1540  CA  GLY   101      65.713  91.627 111.882  1.00  0.00           C  
ATOM   1541  HA2 GLY   101      64.625  91.679 111.838  1.00  0.00           H  
ATOM   1542  HA3 GLY   101      66.104  92.627 111.694  1.00  0.00           H  
ATOM   1543  C   GLY   101      65.975  90.713 110.729  1.00  0.00           C  
ATOM   1544  O   GLY   101      66.027  91.266 109.620  1.00  0.00           O  
ATOM   1545  N   ASP   102      66.215  89.365 110.901  1.00  0.00           N  
ATOM   1546  H   ASP   102      66.243  89.017 111.848  1.00  0.00           H  
ATOM   1547  CA  ASP   102      66.279  88.326 109.905  1.00  0.00           C  
ATOM   1548  HA  ASP   102      67.092  88.644 109.252  1.00  0.00           H  
ATOM   1549  CB  ASP   102      66.489  86.935 110.596  1.00  0.00           C  
ATOM   1550  HB2 ASP   102      65.635  86.698 111.230  1.00  0.00           H  
ATOM   1551  HB3 ASP   102      66.586  86.132 109.865  1.00  0.00           H  
ATOM   1552  CG  ASP   102      67.812  86.891 111.360  1.00  0.00           C  
ATOM   1553  OD1 ASP   102      68.771  87.611 110.885  1.00  0.00           O  
ATOM   1554  OD2 ASP   102      67.916  86.252 112.437  1.00  0.00           O  
ATOM   1555  C   ASP   102      65.046  88.233 108.971  1.00  0.00           C  
ATOM   1556  O   ASP   102      65.135  87.989 107.804  1.00  0.00           O  
ATOM   1557  N   GLY   103      63.919  88.497 109.586  1.00  0.00           N  
ATOM   1558  H   GLY   103      64.006  88.753 110.560  1.00  0.00           H  
ATOM   1559  CA  GLY   103      62.562  88.563 108.992  1.00  0.00           C  
ATOM   1560  HA2 GLY   103      61.841  89.044 109.653  1.00  0.00           H  
ATOM   1561  HA3 GLY   103      62.633  89.230 108.133  1.00  0.00           H  
ATOM   1562  C   GLY   103      61.904  87.314 108.496  1.00  0.00           C  
ATOM   1563  O   GLY   103      62.557  86.298 108.394  1.00  0.00           O  
ATOM   1564  N   ALA   104      60.690  87.443 107.974  1.00  0.00           N  
ATOM   1565  H   ALA   104      60.228  88.336 108.072  1.00  0.00           H  
ATOM   1566  CA  ALA   104      60.134  86.358 107.132  1.00  0.00           C  
ATOM   1567  HA  ALA   104      60.424  85.353 107.437  1.00  0.00           H  
ATOM   1568  CB  ALA   104      58.682  86.313 107.185  1.00  0.00           C  
ATOM   1569  HB1 ALA   104      58.502  86.194 108.253  1.00  0.00           H  
ATOM   1570  HB2 ALA   104      58.325  87.301 106.893  1.00  0.00           H  
ATOM   1571  HB3 ALA   104      58.130  85.533 106.658  1.00  0.00           H  
ATOM   1572  C   ALA   104      60.646  86.489 105.684  1.00  0.00           C  
ATOM   1573  O   ALA   104      60.531  87.558 105.108  1.00  0.00           O  
ATOM   1574  N   THR   105      61.057  85.348 105.049  1.00  0.00           N  
ATOM   1575  H   THR   105      60.767  84.506 105.524  1.00  0.00           H  
ATOM   1576  CA  THR   105      61.250  85.258 103.611  1.00  0.00           C  
ATOM   1577  HA  THR   105      61.344  86.252 103.174  1.00  0.00           H  
ATOM   1578  CB  THR   105      62.578  84.459 103.318  1.00  0.00           C  
ATOM   1579  HB  THR   105      62.570  83.585 103.969  1.00  0.00           H  
ATOM   1580  CG2 THR   105      62.817  84.069 101.952  1.00  0.00           C  
ATOM   1581 HG21 THR   105      62.049  83.414 101.540  1.00  0.00           H  
ATOM   1582 HG22 THR   105      62.913  84.957 101.327  1.00  0.00           H  
ATOM   1583 HG23 THR   105      63.692  83.419 101.973  1.00  0.00           H  
ATOM   1584  OG1 THR   105      63.686  85.211 103.792  1.00  0.00           O  
ATOM   1585  HG1 THR   105      63.763  85.193 104.749  1.00  0.00           H  
ATOM   1586  C   THR   105      60.133  84.750 102.763  1.00  0.00           C  
ATOM   1587  O   THR   105      59.744  83.548 102.896  1.00  0.00           O  
ATOM   1588  N   PHE   106      59.736  85.555 101.754  1.00  0.00           N  
ATOM   1589  H   PHE   106      60.177  86.462 101.706  1.00  0.00           H  
ATOM   1590  CA  PHE   106      58.691  85.233 100.728  1.00  0.00           C  
ATOM   1591  HA  PHE   106      58.337  84.247 101.028  1.00  0.00           H  
ATOM   1592  CB  PHE   106      57.548  86.198 100.859  1.00  0.00           C  
ATOM   1593  HB2 PHE   106      57.914  87.129 100.427  1.00  0.00           H  
ATOM   1594  HB3 PHE   106      56.723  85.822 100.254  1.00  0.00           H  
ATOM   1595  CG  PHE   106      57.047  86.640 102.228  1.00  0.00           C  
ATOM   1596  CD1 PHE   106      55.764  86.261 102.651  1.00  0.00           C  
ATOM   1597  HD1 PHE   106      55.178  85.656 101.975  1.00  0.00           H  
ATOM   1598  CE1 PHE   106      55.201  86.607 103.884  1.00  0.00           C  
ATOM   1599  HE1 PHE   106      54.195  86.280 104.103  1.00  0.00           H  
ATOM   1600  CZ  PHE   106      55.873  87.539 104.689  1.00  0.00           C  
ATOM   1601  HZ  PHE   106      55.437  87.897 105.609  1.00  0.00           H  
ATOM   1602  CE2 PHE   106      57.094  87.988 104.206  1.00  0.00           C  
ATOM   1603  HE2 PHE   106      57.620  88.653 104.875  1.00  0.00           H  
ATOM   1604  CD2 PHE   106      57.769  87.535 103.033  1.00  0.00           C  
ATOM   1605  HD2 PHE   106      58.766  87.869 102.787  1.00  0.00           H  
ATOM   1606  C   PHE   106      59.130  85.181  99.242  1.00  0.00           C  
ATOM   1607  O   PHE   106      59.996  85.950  98.742  1.00  0.00           O  
ATOM   1608  N   THR   107      58.483  84.290  98.482  1.00  0.00           N  
ATOM   1609  H   THR   107      57.864  83.617  98.910  1.00  0.00           H  
ATOM   1610  CA  THR   107      59.021  84.001  97.068  1.00  0.00           C  
ATOM   1611  HA  THR   107      59.248  84.899  96.494  1.00  0.00           H  
ATOM   1612  CB  THR   107      60.430  83.254  97.270  1.00  0.00           C  
ATOM   1613  HB  THR   107      61.042  83.789  97.996  1.00  0.00           H  
ATOM   1614  CG2 THR   107      60.250  81.969  97.922  1.00  0.00           C  
ATOM   1615 HG21 THR   107      59.711  81.963  98.869  1.00  0.00           H  
ATOM   1616 HG22 THR   107      59.752  81.254  97.266  1.00  0.00           H  
ATOM   1617 HG23 THR   107      61.256  81.551  97.971  1.00  0.00           H  
ATOM   1618  OG1 THR   107      60.967  83.193  95.936  1.00  0.00           O  
ATOM   1619  HG1 THR   107      61.195  84.090  95.682  1.00  0.00           H  
ATOM   1620  C   THR   107      58.068  83.213  96.149  1.00  0.00           C  
ATOM   1621  O   THR   107      57.036  82.745  96.600  1.00  0.00           O  
ATOM   1622  N   LEU   108      58.443  82.945  94.883  1.00  0.00           N  
ATOM   1623  H   LEU   108      59.389  83.199  94.637  1.00  0.00           H  
ATOM   1624  CA  LEU   108      57.804  82.283  93.729  1.00  0.00           C  
ATOM   1625  HA  LEU   108      56.935  81.736  94.094  1.00  0.00           H  
ATOM   1626  CB  LEU   108      57.376  83.224  92.608  1.00  0.00           C  
ATOM   1627  HB2 LEU   108      58.260  83.536  92.050  1.00  0.00           H  
ATOM   1628  HB3 LEU   108      56.774  82.727  91.847  1.00  0.00           H  
ATOM   1629  CG  LEU   108      56.621  84.535  93.047  1.00  0.00           C  
ATOM   1630  HG  LEU   108      57.238  84.930  93.855  1.00  0.00           H  
ATOM   1631  CD1 LEU   108      56.431  85.605  92.030  1.00  0.00           C  
ATOM   1632 HD11 LEU   108      55.721  85.318  91.255  1.00  0.00           H  
ATOM   1633 HD12 LEU   108      56.105  86.495  92.567  1.00  0.00           H  
ATOM   1634 HD13 LEU   108      57.400  85.795  91.568  1.00  0.00           H  
ATOM   1635  CD2 LEU   108      55.184  84.134  93.532  1.00  0.00           C  
ATOM   1636 HD21 LEU   108      54.675  85.089  93.667  1.00  0.00           H  
ATOM   1637 HD22 LEU   108      54.694  83.645  92.691  1.00  0.00           H  
ATOM   1638 HD23 LEU   108      55.190  83.596  94.480  1.00  0.00           H  
ATOM   1639  C   LEU   108      58.762  81.131  93.250  1.00  0.00           C  
ATOM   1640  O   LEU   108      59.808  81.465  92.635  1.00  0.00           O  
ATOM   1641  N   VAL   109      58.483  79.906  93.575  1.00  0.00           N  
ATOM   1642  H   VAL   109      57.622  79.782  94.088  1.00  0.00           H  
ATOM   1643  CA  VAL   109      59.386  78.754  93.355  1.00  0.00           C  
ATOM   1644  HA  VAL   109      60.067  79.030  92.550  1.00  0.00           H  
ATOM   1645  CB  VAL   109      60.146  78.537  94.633  1.00  0.00           C  
ATOM   1646  HB  VAL   109      60.711  77.604  94.628  1.00  0.00           H  
ATOM   1647  CG1 VAL   109      61.090  79.642  94.898  1.00  0.00           C  
ATOM   1648 HG11 VAL   109      61.751  79.779  94.043  1.00  0.00           H  
ATOM   1649 HG12 VAL   109      60.574  80.534  95.253  1.00  0.00           H  
ATOM   1650 HG13 VAL   109      61.793  79.345  95.676  1.00  0.00           H  
ATOM   1651  CG2 VAL   109      59.211  78.266  95.847  1.00  0.00           C  
ATOM   1652 HG21 VAL   109      59.867  77.881  96.627  1.00  0.00           H  
ATOM   1653 HG22 VAL   109      58.554  79.105  96.075  1.00  0.00           H  
ATOM   1654 HG23 VAL   109      58.503  77.466  95.630  1.00  0.00           H  
ATOM   1655  C   VAL   109      58.579  77.453  93.076  1.00  0.00           C  
ATOM   1656  O   VAL   109      57.381  77.263  93.507  1.00  0.00           O  
ATOM   1657  N   ASN   110      59.357  76.474  92.618  1.00  0.00           N  
ATOM   1658  H   ASN   110      60.306  76.735  92.391  1.00  0.00           H  
ATOM   1659  CA  ASN   110      59.123  75.021  92.521  1.00  0.00           C  
ATOM   1660  HA  ASN   110      58.270  74.777  91.888  1.00  0.00           H  
ATOM   1661  CB  ASN   110      60.440  74.310  92.006  1.00  0.00           C  
ATOM   1662  HB2 ASN   110      61.215  74.461  92.758  1.00  0.00           H  
ATOM   1663  HB3 ASN   110      60.294  73.231  91.961  1.00  0.00           H  
ATOM   1664  CG  ASN   110      60.825  74.818  90.635  1.00  0.00           C  
ATOM   1665  OD1 ASN   110      60.131  75.493  89.991  1.00  0.00           O  
ATOM   1666  ND2 ASN   110      62.045  74.534  90.188  1.00  0.00           N  
ATOM   1667 HD21 ASN   110      62.445  74.825  89.307  1.00  0.00           H  
ATOM   1668 HD22 ASN   110      62.691  74.049  90.793  1.00  0.00           H  
ATOM   1669  C   ASN   110      58.629  74.371  93.918  1.00  0.00           C  
ATOM   1670  O   ASN   110      59.252  74.757  94.930  1.00  0.00           O  
ATOM   1671  N   GLY   111      57.521  73.566  93.883  1.00  0.00           N  
ATOM   1672  H   GLY   111      57.069  73.497  92.982  1.00  0.00           H  
ATOM   1673  CA  GLY   111      56.840  73.166  95.096  1.00  0.00           C  
ATOM   1674  HA2 GLY   111      56.116  72.362  94.963  1.00  0.00           H  
ATOM   1675  HA3 GLY   111      57.593  72.865  95.825  1.00  0.00           H  
ATOM   1676  C   GLY   111      56.009  74.267  95.841  1.00  0.00           C  
ATOM   1677  O   GLY   111      55.417  73.938  96.876  1.00  0.00           O  
ATOM   1678  N   GLY   112      55.838  75.528  95.344  1.00  0.00           N  
ATOM   1679  H   GLY   112      56.368  75.880  94.560  1.00  0.00           H  
ATOM   1680  CA  GLY   112      54.959  76.516  96.031  1.00  0.00           C  
ATOM   1681  HA2 GLY   112      55.193  76.570  97.094  1.00  0.00           H  
ATOM   1682  HA3 GLY   112      55.321  77.459  95.623  1.00  0.00           H  
ATOM   1683  C   GLY   112      53.498  76.475  95.833  1.00  0.00           C  
ATOM   1684  O   GLY   112      53.039  75.836  94.861  1.00  0.00           O  
ATOM   1685  N   VAL   113      52.635  77.206  96.614  1.00  0.00           N  
ATOM   1686  H   VAL   113      53.008  77.726  97.395  1.00  0.00           H  
ATOM   1687  CA  VAL   113      51.148  77.384  96.453  1.00  0.00           C  
ATOM   1688  HA  VAL   113      50.798  77.130  95.452  1.00  0.00           H  
ATOM   1689  CB  VAL   113      50.459  76.435  97.505  1.00  0.00           C  
ATOM   1690  HB  VAL   113      50.620  76.831  98.507  1.00  0.00           H  
ATOM   1691  CG1 VAL   113      48.983  76.500  97.254  1.00  0.00           C  
ATOM   1692 HG11 VAL   113      48.762  76.368  96.195  1.00  0.00           H  
ATOM   1693 HG12 VAL   113      48.468  75.731  97.830  1.00  0.00           H  
ATOM   1694 HG13 VAL   113      48.584  77.400  97.721  1.00  0.00           H  
ATOM   1695  CG2 VAL   113      50.790  74.948  97.295  1.00  0.00           C  
ATOM   1696 HG21 VAL   113      51.837  74.685  97.445  1.00  0.00           H  
ATOM   1697 HG22 VAL   113      50.077  74.454  97.956  1.00  0.00           H  
ATOM   1698 HG23 VAL   113      50.466  74.631  96.303  1.00  0.00           H  
ATOM   1699  C   VAL   113      50.762  78.833  96.765  1.00  0.00           C  
ATOM   1700  O   VAL   113      50.962  79.335  97.868  1.00  0.00           O  
ATOM   1701  N   LEU   114      49.966  79.469  95.865  1.00  0.00           N  
ATOM   1702  H   LEU   114      49.804  79.071  94.951  1.00  0.00           H  
ATOM   1703  CA  LEU   114      49.221  80.720  96.029  1.00  0.00           C  
ATOM   1704  HA  LEU   114      49.851  81.337  96.669  1.00  0.00           H  
ATOM   1705  CB  LEU   114      49.005  81.321  94.642  1.00  0.00           C  
ATOM   1706  HB2 LEU   114      49.971  81.780  94.432  1.00  0.00           H  
ATOM   1707  HB3 LEU   114      48.941  80.479  93.953  1.00  0.00           H  
ATOM   1708  CG  LEU   114      47.928  82.393  94.571  1.00  0.00           C  
ATOM   1709  HG  LEU   114      46.983  82.011  94.958  1.00  0.00           H  
ATOM   1710  CD1 LEU   114      48.419  83.572  95.250  1.00  0.00           C  
ATOM   1711 HD11 LEU   114      49.376  83.891  94.839  1.00  0.00           H  
ATOM   1712 HD12 LEU   114      47.660  84.346  95.133  1.00  0.00           H  
ATOM   1713 HD13 LEU   114      48.555  83.496  96.329  1.00  0.00           H  
ATOM   1714  CD2 LEU   114      47.657  82.753  93.079  1.00  0.00           C  
ATOM   1715 HD21 LEU   114      47.102  83.682  92.945  1.00  0.00           H  
ATOM   1716 HD22 LEU   114      48.619  82.737  92.567  1.00  0.00           H  
ATOM   1717 HD23 LEU   114      46.987  82.025  92.623  1.00  0.00           H  
ATOM   1718  C   LEU   114      47.902  80.334  96.752  1.00  0.00           C  
ATOM   1719  O   LEU   114      47.021  79.841  96.007  1.00  0.00           O  
ATOM   1720  N   THR   115      47.755  80.600  98.085  1.00  0.00           N  
ATOM   1721  H   THR   115      48.578  81.039  98.472  1.00  0.00           H  
ATOM   1722  CA  THR   115      46.605  80.223  98.915  1.00  0.00           C  
ATOM   1723  HA  THR   115      46.366  79.184  98.687  1.00  0.00           H  
ATOM   1724  CB  THR   115      46.943  80.549 100.432  1.00  0.00           C  
ATOM   1725  HB  THR   115      47.151  81.612 100.562  1.00  0.00           H  
ATOM   1726  CG2 THR   115      45.795  80.115 101.444  1.00  0.00           C  
ATOM   1727 HG21 THR   115      45.558  79.101 101.123  1.00  0.00           H  
ATOM   1728 HG22 THR   115      46.086  80.093 102.495  1.00  0.00           H  
ATOM   1729 HG23 THR   115      44.941  80.790 101.403  1.00  0.00           H  
ATOM   1730  OG1 THR   115      48.137  79.907 100.876  1.00  0.00           O  
ATOM   1731  HG1 THR   115      48.830  80.505 100.588  1.00  0.00           H  
ATOM   1732  C   THR   115      45.315  81.058  98.543  1.00  0.00           C  
ATOM   1733  O   THR   115      45.334  82.251  98.492  1.00  0.00           O  
ATOM   1734  N   PRO   116      44.169  80.446  98.235  1.00  0.00           N  
ATOM   1735  CD  PRO   116      43.885  78.998  98.233  1.00  0.00           C  
ATOM   1736  HD2 PRO   116      44.261  78.606  99.178  1.00  0.00           H  
ATOM   1737  HD3 PRO   116      44.407  78.527  97.399  1.00  0.00           H  
ATOM   1738  CG  PRO   116      42.383  78.756  98.120  1.00  0.00           C  
ATOM   1739  HG2 PRO   116      41.879  78.611  99.075  1.00  0.00           H  
ATOM   1740  HG3 PRO   116      42.215  77.911  97.452  1.00  0.00           H  
ATOM   1741  CB  PRO   116      41.928  79.944  97.380  1.00  0.00           C  
ATOM   1742  HB2 PRO   116      40.902  80.221  97.618  1.00  0.00           H  
ATOM   1743  HB3 PRO   116      42.021  79.837  96.299  1.00  0.00           H  
ATOM   1744  CA  PRO   116      42.845  81.062  98.015  1.00  0.00           C  
ATOM   1745  HA  PRO   116      42.867  81.922  97.347  1.00  0.00           H  
ATOM   1746  C   PRO   116      42.122  81.536  99.377  1.00  0.00           C  
ATOM   1747  O   PRO   116      42.562  81.093 100.391  1.00  0.00           O  
ATOM   1748  N   PHE   117      41.059  82.363  99.237  1.00  0.00           N  
ATOM   1749  H   PHE   117      40.912  82.878  98.381  1.00  0.00           H  
ATOM   1750  CA  PHE   117      40.423  82.913 100.406  1.00  0.00           C  
ATOM   1751  HA  PHE   117      40.286  82.163 101.185  1.00  0.00           H  
ATOM   1752  CB  PHE   117      41.187  84.162 100.938  1.00  0.00           C  
ATOM   1753  HB2 PHE   117      40.632  84.521 101.805  1.00  0.00           H  
ATOM   1754  HB3 PHE   117      42.188  83.825 101.203  1.00  0.00           H  
ATOM   1755  CG  PHE   117      41.350  85.353  99.977  1.00  0.00           C  
ATOM   1756  CD1 PHE   117      40.450  86.436  99.883  1.00  0.00           C  
ATOM   1757  HD1 PHE   117      39.618  86.583 100.556  1.00  0.00           H  
ATOM   1758  CE1 PHE   117      40.601  87.423  98.899  1.00  0.00           C  
ATOM   1759  HE1 PHE   117      39.796  88.103  98.663  1.00  0.00           H  
ATOM   1760  CZ  PHE   117      41.673  87.391  98.014  1.00  0.00           C  
ATOM   1761  HZ  PHE   117      41.872  88.092  97.217  1.00  0.00           H  
ATOM   1762  CE2 PHE   117      42.643  86.336  98.171  1.00  0.00           C  
ATOM   1763  HE2 PHE   117      43.523  86.249  97.552  1.00  0.00           H  
ATOM   1764  CD2 PHE   117      42.410  85.336  99.077  1.00  0.00           C  
ATOM   1765  HD2 PHE   117      43.082  84.491  99.120  1.00  0.00           H  
ATOM   1766  C   PHE   117      38.905  83.232 100.099  1.00  0.00           C  
ATOM   1767  O   PHE   117      38.453  83.453  99.009  1.00  0.00           O  
ATOM   1768  N   THR   118      38.147  83.478 101.146  1.00  0.00           N  
ATOM   1769  H   THR   118      38.420  83.173 102.069  1.00  0.00           H  
ATOM   1770  CA  THR   118      36.819  84.104 101.070  1.00  0.00           C  
ATOM   1771  HA  THR   118      36.366  83.876 100.105  1.00  0.00           H  
ATOM   1772  CB  THR   118      35.830  83.606 102.125  1.00  0.00           C  
ATOM   1773  HB  THR   118      36.249  83.970 103.064  1.00  0.00           H  
ATOM   1774  CG2 THR   118      34.301  83.982 101.988  1.00  0.00           C  
ATOM   1775 HG21 THR   118      33.720  83.443 101.240  1.00  0.00           H  
ATOM   1776 HG22 THR   118      33.854  83.908 102.979  1.00  0.00           H  
ATOM   1777 HG23 THR   118      34.296  85.043 101.738  1.00  0.00           H  
ATOM   1778  OG1 THR   118      35.803  82.141 102.168  1.00  0.00           O  
ATOM   1779  HG1 THR   118      36.179  81.833 101.340  1.00  0.00           H  
ATOM   1780  C   THR   118      36.877  85.665 101.173  1.00  0.00           C  
ATOM   1781  O   THR   118      37.435  86.111 102.187  1.00  0.00           O  
ATOM   1782  N   ALA   119      36.466  86.437 100.113  1.00  0.00           N  
ATOM   1783  H   ALA   119      35.984  85.992  99.345  1.00  0.00           H  
ATOM   1784  CA  ALA   119      36.520  87.895 100.120  1.00  0.00           C  
ATOM   1785  HA  ALA   119      37.252  88.216 100.861  1.00  0.00           H  
ATOM   1786  CB  ALA   119      36.881  88.202  98.745  1.00  0.00           C  
ATOM   1787  HB1 ALA   119      37.028  89.272  98.597  1.00  0.00           H  
ATOM   1788  HB2 ALA   119      37.755  87.606  98.482  1.00  0.00           H  
ATOM   1789  HB3 ALA   119      36.032  88.063  98.076  1.00  0.00           H  
ATOM   1790  C   ALA   119      35.174  88.525 100.563  1.00  0.00           C  
ATOM   1791  O   ALA   119      34.123  88.375  99.868  1.00  0.00           O  
ATOM   1792  N   PHE   120      35.155  89.269 101.707  1.00  0.00           N  
ATOM   1793  H   PHE   120      36.033  89.345 102.201  1.00  0.00           H  
ATOM   1794  CA  PHE   120      33.974  89.967 102.164  1.00  0.00           C  
ATOM   1795  HA  PHE   120      33.082  89.617 101.644  1.00  0.00           H  
ATOM   1796  CB  PHE   120      33.756  89.447 103.666  1.00  0.00           C  
ATOM   1797  HB2 PHE   120      34.523  89.969 104.240  1.00  0.00           H  
ATOM   1798  HB3 PHE   120      32.879  90.004 103.994  1.00  0.00           H  
ATOM   1799  CG  PHE   120      33.690  87.968 104.010  1.00  0.00           C  
ATOM   1800  CD1 PHE   120      32.492  87.193 103.943  1.00  0.00           C  
ATOM   1801  HD1 PHE   120      31.634  87.730 103.566  1.00  0.00           H  
ATOM   1802  CE1 PHE   120      32.473  85.913 104.604  1.00  0.00           C  
ATOM   1803  HE1 PHE   120      31.506  85.431 104.614  1.00  0.00           H  
ATOM   1804  CZ  PHE   120      33.589  85.393 105.215  1.00  0.00           C  
ATOM   1805  HZ  PHE   120      33.611  84.485 105.799  1.00  0.00           H  
ATOM   1806  CE2 PHE   120      34.854  86.076 105.211  1.00  0.00           C  
ATOM   1807  HE2 PHE   120      35.762  85.684 105.645  1.00  0.00           H  
ATOM   1808  CD2 PHE   120      34.911  87.299 104.472  1.00  0.00           C  
ATOM   1809  HD2 PHE   120      35.774  87.923 104.652  1.00  0.00           H  
ATOM   1810  C   PHE   120      33.996  91.482 101.981  1.00  0.00           C  
ATOM   1811  O   PHE   120      35.077  92.076 102.074  1.00  0.00           O  
ATOM   1812  N   VAL   121      32.827  92.133 101.934  1.00  0.00           N  
ATOM   1813  H   VAL   121      31.996  91.592 102.129  1.00  0.00           H  
ATOM   1814  CA  VAL   121      32.664  93.614 101.708  1.00  0.00           C  
ATOM   1815  HA  VAL   121      33.529  94.091 102.169  1.00  0.00           H  
ATOM   1816  CB  VAL   121      32.641  94.118 100.247  1.00  0.00           C  
ATOM   1817  HB  VAL   121      31.639  94.167  99.820  1.00  0.00           H  
ATOM   1818  CG1 VAL   121      33.278  95.541 100.215  1.00  0.00           C  
ATOM   1819 HG11 VAL   121      32.814  96.314 100.828  1.00  0.00           H  
ATOM   1820 HG12 VAL   121      34.346  95.534 100.431  1.00  0.00           H  
ATOM   1821 HG13 VAL   121      33.295  95.863  99.173  1.00  0.00           H  
ATOM   1822  CG2 VAL   121      33.475  93.305  99.240  1.00  0.00           C  
ATOM   1823 HG21 VAL   121      33.025  92.332  99.043  1.00  0.00           H  
ATOM   1824 HG22 VAL   121      33.437  93.729  98.237  1.00  0.00           H  
ATOM   1825 HG23 VAL   121      34.497  93.076  99.543  1.00  0.00           H  
ATOM   1826  C   VAL   121      31.312  93.930 102.429  1.00  0.00           C  
ATOM   1827  O   VAL   121      30.343  93.329 102.166  1.00  0.00           O  
ATOM   1828  N   GLY   122      31.311  94.848 103.319  1.00  0.00           N  
ATOM   1829  H   GLY   122      32.183  95.342 103.447  1.00  0.00           H  
ATOM   1830  CA  GLY   122      30.232  95.043 104.253  1.00  0.00           C  
ATOM   1831  HA2 GLY   122      29.389  94.362 104.130  1.00  0.00           H  
ATOM   1832  HA3 GLY   122      30.682  94.982 105.243  1.00  0.00           H  
ATOM   1833  C   GLY   122      29.584  96.493 104.279  1.00  0.00           C  
ATOM   1834  O   GLY   122      30.025  97.436 103.636  1.00  0.00           O  
ATOM   1835  N   PHE   123      28.274  96.502 104.739  1.00  0.00           N  
ATOM   1836  H   PHE   123      27.762  95.634 104.808  1.00  0.00           H  
ATOM   1837  CA  PHE   123      27.495  97.657 105.115  1.00  0.00           C  
ATOM   1838  HA  PHE   123      28.150  98.517 104.973  1.00  0.00           H  
ATOM   1839  CB  PHE   123      26.303  97.759 104.007  1.00  0.00           C  
ATOM   1840  HB2 PHE   123      26.711  97.762 102.996  1.00  0.00           H  
ATOM   1841  HB3 PHE   123      25.734  96.838 104.133  1.00  0.00           H  
ATOM   1842  CG  PHE   123      25.409  98.896 104.107  1.00  0.00           C  
ATOM   1843  CD1 PHE   123      25.800 100.134 103.671  1.00  0.00           C  
ATOM   1844  HD1 PHE   123      26.785 100.272 103.251  1.00  0.00           H  
ATOM   1845  CE1 PHE   123      25.004 101.270 103.857  1.00  0.00           C  
ATOM   1846  HE1 PHE   123      25.291 102.277 103.593  1.00  0.00           H  
ATOM   1847  CZ  PHE   123      23.761 101.114 104.434  1.00  0.00           C  
ATOM   1848  HZ  PHE   123      23.124 101.984 104.483  1.00  0.00           H  
ATOM   1849  CE2 PHE   123      23.274  99.864 104.933  1.00  0.00           C  
ATOM   1850  HE2 PHE   123      22.265  99.723 105.292  1.00  0.00           H  
ATOM   1851  CD2 PHE   123      24.170  98.755 104.799  1.00  0.00           C  
ATOM   1852  HD2 PHE   123      23.728  97.779 104.940  1.00  0.00           H  
ATOM   1853  C   PHE   123      26.755  97.592 106.402  1.00  0.00           C  
ATOM   1854  O   PHE   123      26.215  96.533 106.850  1.00  0.00           O  
ATOM   1855  N   ASP   124      26.712  98.737 107.114  1.00  0.00           N  
ATOM   1856  H   ASP   124      27.189  99.548 106.747  1.00  0.00           H  
ATOM   1857  CA  ASP   124      25.652  99.123 108.053  1.00  0.00           C  
ATOM   1858  HA  ASP   124      24.788  98.480 107.885  1.00  0.00           H  
ATOM   1859  CB  ASP   124      26.123  98.952 109.545  1.00  0.00           C  
ATOM   1860  HB2 ASP   124      26.550  97.952 109.623  1.00  0.00           H  
ATOM   1861  HB3 ASP   124      26.941  99.639 109.764  1.00  0.00           H  
ATOM   1862  CG  ASP   124      25.121  99.004 110.593  1.00  0.00           C  
ATOM   1863  OD1 ASP   124      23.918  98.974 110.393  1.00  0.00           O  
ATOM   1864  OD2 ASP   124      25.529  98.976 111.787  1.00  0.00           O  
ATOM   1865  C   ASP   124      25.174 100.580 107.940  1.00  0.00           C  
ATOM   1866  O   ASP   124      26.002 101.477 108.071  1.00  0.00           O  
ATOM   1867  N   GLY   125      23.849 100.902 107.943  1.00  0.00           N  
ATOM   1868  H   GLY   125      23.303 100.070 108.118  1.00  0.00           H  
ATOM   1869  CA  GLY   125      23.352 102.246 107.959  1.00  0.00           C  
ATOM   1870  HA2 GLY   125      23.741 102.748 108.844  1.00  0.00           H  
ATOM   1871  HA3 GLY   125      23.617 102.778 107.044  1.00  0.00           H  
ATOM   1872  C   GLY   125      21.840 102.345 108.102  1.00  0.00           C  
ATOM   1873  O   GLY   125      21.164 101.335 108.172  1.00  0.00           O  
ATOM   1874  N   PRO   126      21.240 103.577 108.108  1.00  0.00           N  
ATOM   1875  CD  PRO   126      21.895 104.851 108.032  1.00  0.00           C  
ATOM   1876  HD2 PRO   126      22.443 105.028 107.106  1.00  0.00           H  
ATOM   1877  HD3 PRO   126      22.572 104.949 108.880  1.00  0.00           H  
ATOM   1878  CG  PRO   126      20.881 105.945 108.330  1.00  0.00           C  
ATOM   1879  HG2 PRO   126      20.935 106.743 107.590  1.00  0.00           H  
ATOM   1880  HG3 PRO   126      20.835 106.256 109.374  1.00  0.00           H  
ATOM   1881  CB  PRO   126      19.505 105.305 107.914  1.00  0.00           C  
ATOM   1882  HB2 PRO   126      19.170 105.353 106.878  1.00  0.00           H  
ATOM   1883  HB3 PRO   126      18.704 105.690 108.544  1.00  0.00           H  
ATOM   1884  CA  PRO   126      19.765 103.780 108.209  1.00  0.00           C  
ATOM   1885  HA  PRO   126      19.522 103.522 109.239  1.00  0.00           H  
ATOM   1886  C   PRO   126      18.847 102.859 107.394  1.00  0.00           C  
ATOM   1887  O   PRO   126      17.861 102.332 107.992  1.00  0.00           O  
ATOM   1888  N   GLU   127      19.235 102.501 106.122  1.00  0.00           N  
ATOM   1889  H   GLU   127      19.870 103.104 105.619  1.00  0.00           H  
ATOM   1890  CA  GLU   127      18.418 101.506 105.352  1.00  0.00           C  
ATOM   1891  HA  GLU   127      17.397 101.746 105.647  1.00  0.00           H  
ATOM   1892  CB  GLU   127      18.349 101.905 103.832  1.00  0.00           C  
ATOM   1893  HB2 GLU   127      18.508 102.981 103.765  1.00  0.00           H  
ATOM   1894  HB3 GLU   127      19.174 101.353 103.382  1.00  0.00           H  
ATOM   1895  CG  GLU   127      17.007 101.522 103.238  1.00  0.00           C  
ATOM   1896  HG2 GLU   127      16.930 100.440 103.133  1.00  0.00           H  
ATOM   1897  HG3 GLU   127      16.226 101.837 103.930  1.00  0.00           H  
ATOM   1898  CD  GLU   127      16.586 102.206 101.889  1.00  0.00           C  
ATOM   1899  OE1 GLU   127      16.513 101.453 100.872  1.00  0.00           O  
ATOM   1900  OE2 GLU   127      16.352 103.409 101.815  1.00  0.00           O  
ATOM   1901  C   GLU   127      18.616  99.943 105.553  1.00  0.00           C  
ATOM   1902  O   GLU   127      17.841  99.094 105.036  1.00  0.00           O  
ATOM   1903  N   GLY   128      19.677  99.534 106.302  1.00  0.00           N  
ATOM   1904  H   GLY   128      20.290 100.238 106.687  1.00  0.00           H  
ATOM   1905  CA  GLY   128      19.787  98.146 106.799  1.00  0.00           C  
ATOM   1906  HA2 GLY   128      19.173  98.142 107.700  1.00  0.00           H  
ATOM   1907  HA3 GLY   128      19.414  97.458 106.041  1.00  0.00           H  
ATOM   1908  C   GLY   128      21.196  97.725 107.153  1.00  0.00           C  
ATOM   1909  O   GLY   128      22.107  98.556 107.451  1.00  0.00           O  
ATOM   1910  N   LYS   129      21.474  96.461 107.145  1.00  0.00           N  
ATOM   1911  H   LYS   129      20.723  95.798 107.012  1.00  0.00           H  
ATOM   1912  CA  LYS   129      22.868  95.907 107.315  1.00  0.00           C  
ATOM   1913  HA  LYS   129      23.626  96.648 107.061  1.00  0.00           H  
ATOM   1914  CB  LYS   129      23.009  95.628 108.800  1.00  0.00           C  
ATOM   1915  HB2 LYS   129      22.790  96.569 109.303  1.00  0.00           H  
ATOM   1916  HB3 LYS   129      22.337  94.866 109.195  1.00  0.00           H  
ATOM   1917  CG  LYS   129      24.520  95.273 109.145  1.00  0.00           C  
ATOM   1918  HG2 LYS   129      24.775  94.419 108.517  1.00  0.00           H  
ATOM   1919  HG3 LYS   129      25.232  96.079 108.969  1.00  0.00           H  
ATOM   1920  CD  LYS   129      24.663  94.848 110.638  1.00  0.00           C  
ATOM   1921  HD2 LYS   129      24.104  93.940 110.864  1.00  0.00           H  
ATOM   1922  HD3 LYS   129      25.724  94.668 110.816  1.00  0.00           H  
ATOM   1923  CE  LYS   129      24.288  95.936 111.590  1.00  0.00           C  
ATOM   1924  HE2 LYS   129      24.871  96.823 111.343  1.00  0.00           H  
ATOM   1925  HE3 LYS   129      23.242  96.240 111.549  1.00  0.00           H  
ATOM   1926  NZ  LYS   129      24.722  95.591 112.973  1.00  0.00           N  
ATOM   1927  HZ1 LYS   129      24.170  94.813 113.305  1.00  0.00           H  
ATOM   1928  HZ2 LYS   129      25.708  95.401 113.081  1.00  0.00           H  
ATOM   1929  HZ3 LYS   129      24.435  96.360 113.563  1.00  0.00           H  
ATOM   1930  C   LYS   129      22.979  94.595 106.488  1.00  0.00           C  
ATOM   1931  O   LYS   129      22.131  93.755 106.499  1.00  0.00           O  
ATOM   1932  N   TYR   130      24.116  94.367 105.773  1.00  0.00           N  
ATOM   1933  H   TYR   130      24.830  95.069 105.909  1.00  0.00           H  
ATOM   1934  CA  TYR   130      24.335  93.351 104.659  1.00  0.00           C  
ATOM   1935  HA  TYR   130      24.197  92.337 105.035  1.00  0.00           H  
ATOM   1936  CB  TYR   130      23.359  93.569 103.542  1.00  0.00           C  
ATOM   1937  HB2 TYR   130      23.609  93.012 102.639  1.00  0.00           H  
ATOM   1938  HB3 TYR   130      22.382  93.223 103.881  1.00  0.00           H  
ATOM   1939  CG  TYR   130      22.983  95.032 103.154  1.00  0.00           C  
ATOM   1940  CD1 TYR   130      21.910  95.720 103.737  1.00  0.00           C  
ATOM   1941  HD1 TYR   130      21.174  95.253 104.376  1.00  0.00           H  
ATOM   1942  CE1 TYR   130      21.644  97.052 103.338  1.00  0.00           C  
ATOM   1943  HE1 TYR   130      20.888  97.615 103.864  1.00  0.00           H  
ATOM   1944  CZ  TYR   130      22.307  97.708 102.303  1.00  0.00           C  
ATOM   1945  OH  TYR   130      21.882  98.963 102.012  1.00  0.00           O  
ATOM   1946  HH  TYR   130      22.601  99.401 101.550  1.00  0.00           H  
ATOM   1947  CE2 TYR   130      23.340  97.012 101.670  1.00  0.00           C  
ATOM   1948  HE2 TYR   130      23.850  97.459 100.830  1.00  0.00           H  
ATOM   1949  CD2 TYR   130      23.672  95.713 102.112  1.00  0.00           C  
ATOM   1950  HD2 TYR   130      24.412  95.188 101.527  1.00  0.00           H  
ATOM   1951  C   TYR   130      25.751  93.419 104.052  1.00  0.00           C  
ATOM   1952  O   TYR   130      26.427  94.400 104.006  1.00  0.00           O  
ATOM   1953  N   VAL   131      26.116  92.201 103.602  1.00  0.00           N  
ATOM   1954  H   VAL   131      25.489  91.423 103.747  1.00  0.00           H  
ATOM   1955  CA  VAL   131      27.558  91.815 103.392  1.00  0.00           C  
ATOM   1956  HA  VAL   131      28.124  92.746 103.370  1.00  0.00           H  
ATOM   1957  CB  VAL   131      28.132  91.010 104.561  1.00  0.00           C  
ATOM   1958  HB  VAL   131      27.585  90.069 104.625  1.00  0.00           H  
ATOM   1959  CG1 VAL   131      29.544  90.514 104.239  1.00  0.00           C  
ATOM   1960 HG11 VAL   131      29.763  89.912 105.121  1.00  0.00           H  
ATOM   1961 HG12 VAL   131      29.655  89.849 103.383  1.00  0.00           H  
ATOM   1962 HG13 VAL   131      30.287  91.306 104.141  1.00  0.00           H  
ATOM   1963  CG2 VAL   131      28.010  91.853 105.953  1.00  0.00           C  
ATOM   1964 HG21 VAL   131      28.263  92.911 105.891  1.00  0.00           H  
ATOM   1965 HG22 VAL   131      26.956  91.670 106.163  1.00  0.00           H  
ATOM   1966 HG23 VAL   131      28.700  91.467 106.703  1.00  0.00           H  
ATOM   1967  C   VAL   131      27.693  91.046 102.049  1.00  0.00           C  
ATOM   1968  O   VAL   131      27.326  89.864 101.969  1.00  0.00           O  
ATOM   1969  N   ARG   132      28.413  91.623 101.080  1.00  0.00           N  
ATOM   1970  H   ARG   132      28.709  92.550 101.351  1.00  0.00           H  
ATOM   1971  CA  ARG   132      28.850  90.991  99.842  1.00  0.00           C  
ATOM   1972  HA  ARG   132      28.023  90.429  99.408  1.00  0.00           H  
ATOM   1973  CB  ARG   132      29.370  91.895  98.815  1.00  0.00           C  
ATOM   1974  HB2 ARG   132      30.100  92.621  99.173  1.00  0.00           H  
ATOM   1975  HB3 ARG   132      29.901  91.289  98.080  1.00  0.00           H  
ATOM   1976  CG  ARG   132      28.263  92.819  98.098  1.00  0.00           C  
ATOM   1977  HG2 ARG   132      27.425  92.264  97.676  1.00  0.00           H  
ATOM   1978  HG3 ARG   132      27.832  93.570  98.760  1.00  0.00           H  
ATOM   1979  CD  ARG   132      28.860  93.571  96.864  1.00  0.00           C  
ATOM   1980  HD2 ARG   132      29.348  92.960  96.104  1.00  0.00           H  
ATOM   1981  HD3 ARG   132      27.990  94.051  96.417  1.00  0.00           H  
ATOM   1982  NE  ARG   132      29.641  94.679  97.450  1.00  0.00           N  
ATOM   1983  HE  ARG   132      29.194  95.166  98.214  1.00  0.00           H  
ATOM   1984  CZ  ARG   132      30.732  95.265  96.999  1.00  0.00           C  
ATOM   1985  NH1 ARG   132      31.544  94.747  96.123  1.00  0.00           N  
ATOM   1986 HH11 ARG   132      31.251  94.032  95.473  1.00  0.00           H  
ATOM   1987 HH12 ARG   132      32.372  95.257  95.848  1.00  0.00           H  
ATOM   1988  NH2 ARG   132      31.011  96.352  97.658  1.00  0.00           N  
ATOM   1989 HH21 ARG   132      30.364  96.699  98.352  1.00  0.00           H  
ATOM   1990 HH22 ARG   132      31.809  96.910  97.391  1.00  0.00           H  
ATOM   1991  C   ARG   132      29.934  89.862 100.153  1.00  0.00           C  
ATOM   1992  O   ARG   132      30.797  90.152 100.948  1.00  0.00           O  
ATOM   1993  N   ARG   133      29.845  88.707  99.582  1.00  0.00           N  
ATOM   1994  H   ARG   133      29.146  88.541  98.872  1.00  0.00           H  
ATOM   1995  CA  ARG   133      30.841  87.587  99.663  1.00  0.00           C  
ATOM   1996  HA  ARG   133      31.741  87.938 100.169  1.00  0.00           H  
ATOM   1997  CB  ARG   133      30.252  86.536 100.631  1.00  0.00           C  
ATOM   1998  HB2 ARG   133      29.761  86.953 101.510  1.00  0.00           H  
ATOM   1999  HB3 ARG   133      29.411  86.091 100.098  1.00  0.00           H  
ATOM   2000  CG  ARG   133      31.264  85.394 100.901  1.00  0.00           C  
ATOM   2001  HG2 ARG   133      31.719  85.041  99.976  1.00  0.00           H  
ATOM   2002  HG3 ARG   133      32.024  85.814 101.559  1.00  0.00           H  
ATOM   2003  CD  ARG   133      30.680  84.249 101.711  1.00  0.00           C  
ATOM   2004  HD2 ARG   133      31.475  83.507 101.788  1.00  0.00           H  
ATOM   2005  HD3 ARG   133      30.356  84.424 102.737  1.00  0.00           H  
ATOM   2006  NE  ARG   133      29.609  83.601 100.905  1.00  0.00           N  
ATOM   2007  HE  ARG   133      29.592  83.809  99.917  1.00  0.00           H  
ATOM   2008  CZ  ARG   133      28.789  82.665 101.264  1.00  0.00           C  
ATOM   2009  NH1 ARG   133      28.004  82.217 100.329  1.00  0.00           N  
ATOM   2010 HH11 ARG   133      28.114  82.443  99.350  1.00  0.00           H  
ATOM   2011 HH12 ARG   133      27.296  81.501 100.402  1.00  0.00           H  
ATOM   2012  NH2 ARG   133      28.657  82.153 102.405  1.00  0.00           N  
ATOM   2013 HH21 ARG   133      29.284  82.470 103.131  1.00  0.00           H  
ATOM   2014 HH22 ARG   133      28.074  81.329 102.426  1.00  0.00           H  
ATOM   2015  C   ARG   133      31.151  87.007  98.290  1.00  0.00           C  
ATOM   2016  O   ARG   133      30.368  86.396  97.639  1.00  0.00           O  
ATOM   2017  N   PHE   134      32.427  86.983  97.924  1.00  0.00           N  
ATOM   2018  H   PHE   134      33.035  87.535  98.512  1.00  0.00           H  
ATOM   2019  CA  PHE   134      33.051  86.135  96.918  1.00  0.00           C  
ATOM   2020  HA  PHE   134      32.359  85.684  96.207  1.00  0.00           H  
ATOM   2021  CB  PHE   134      33.920  87.012  96.009  1.00  0.00           C  
ATOM   2022  HB2 PHE   134      34.752  87.334  96.634  1.00  0.00           H  
ATOM   2023  HB3 PHE   134      34.281  86.595  95.069  1.00  0.00           H  
ATOM   2024  CG  PHE   134      33.226  88.377  95.600  1.00  0.00           C  
ATOM   2025  CD1 PHE   134      32.477  88.341  94.438  1.00  0.00           C  
ATOM   2026  HD1 PHE   134      32.591  87.464  93.819  1.00  0.00           H  
ATOM   2027  CE1 PHE   134      31.821  89.491  94.000  1.00  0.00           C  
ATOM   2028  HE1 PHE   134      31.347  89.542  93.031  1.00  0.00           H  
ATOM   2029  CZ  PHE   134      31.820  90.646  94.832  1.00  0.00           C  
ATOM   2030  HZ  PHE   134      31.181  91.491  94.622  1.00  0.00           H  
ATOM   2031  CE2 PHE   134      32.492  90.608  95.998  1.00  0.00           C  
ATOM   2032  HE2 PHE   134      32.507  91.505  96.601  1.00  0.00           H  
ATOM   2033  CD2 PHE   134      33.254  89.487  96.339  1.00  0.00           C  
ATOM   2034  HD2 PHE   134      33.865  89.501  97.230  1.00  0.00           H  
ATOM   2035  C   PHE   134      33.812  84.930  97.614  1.00  0.00           C  
ATOM   2036  O   PHE   134      34.742  85.201  98.405  1.00  0.00           O  
ATOM   2037  N   PHE   135      33.464  83.674  97.508  1.00  0.00           N  
ATOM   2038  H   PHE   135      32.565  83.543  97.065  1.00  0.00           H  
ATOM   2039  CA  PHE   135      34.241  82.533  97.915  1.00  0.00           C  
ATOM   2040  HA  PHE   135      34.769  82.796  98.831  1.00  0.00           H  
ATOM   2041  CB  PHE   135      33.335  81.340  98.238  1.00  0.00           C  
ATOM   2042  HB2 PHE   135      33.808  80.830  99.078  1.00  0.00           H  
ATOM   2043  HB3 PHE   135      32.528  81.861  98.753  1.00  0.00           H  
ATOM   2044  CG  PHE   135      32.923  80.322  97.146  1.00  0.00           C  
ATOM   2045  CD1 PHE   135      33.801  79.294  96.690  1.00  0.00           C  
ATOM   2046  HD1 PHE   135      34.812  79.214  97.062  1.00  0.00           H  
ATOM   2047  CE1 PHE   135      33.356  78.386  95.687  1.00  0.00           C  
ATOM   2048  HE1 PHE   135      34.051  77.607  95.409  1.00  0.00           H  
ATOM   2049  CZ  PHE   135      32.061  78.501  95.154  1.00  0.00           C  
ATOM   2050  HZ  PHE   135      31.737  77.803  94.396  1.00  0.00           H  
ATOM   2051  CE2 PHE   135      31.193  79.596  95.599  1.00  0.00           C  
ATOM   2052  HE2 PHE   135      30.241  79.739  95.108  1.00  0.00           H  
ATOM   2053  CD2 PHE   135      31.638  80.446  96.620  1.00  0.00           C  
ATOM   2054  HD2 PHE   135      30.965  81.221  96.954  1.00  0.00           H  
ATOM   2055  C   PHE   135      35.319  82.052  96.916  1.00  0.00           C  
ATOM   2056  O   PHE   135      35.186  82.272  95.670  1.00  0.00           O  
ATOM   2057  N   GLY   136      36.438  81.497  97.362  1.00  0.00           N  
ATOM   2058  H   GLY   136      36.574  81.357  98.353  1.00  0.00           H  
ATOM   2059  CA  GLY   136      37.481  81.004  96.489  1.00  0.00           C  
ATOM   2060  HA2 GLY   136      38.230  80.485  97.087  1.00  0.00           H  
ATOM   2061  HA3 GLY   136      37.095  80.317  95.735  1.00  0.00           H  
ATOM   2062  C   GLY   136      38.143  82.187  95.670  1.00  0.00           C  
ATOM   2063  O   GLY   136      38.383  81.980  94.497  1.00  0.00           O  
ATOM   2064  N   ALA   137      38.227  83.342  96.250  1.00  0.00           N  
ATOM   2065  H   ALA   137      37.857  83.431  97.186  1.00  0.00           H  
ATOM   2066  CA  ALA   137      38.944  84.500  95.727  1.00  0.00           C  
ATOM   2067  HA  ALA   137      38.672  84.681  94.687  1.00  0.00           H  
ATOM   2068  CB  ALA   137      38.509  85.882  96.362  1.00  0.00           C  
ATOM   2069  HB1 ALA   137      38.662  86.739  95.707  1.00  0.00           H  
ATOM   2070  HB2 ALA   137      37.424  85.938  96.447  1.00  0.00           H  
ATOM   2071  HB3 ALA   137      38.952  86.040  97.345  1.00  0.00           H  
ATOM   2072  C   ALA   137      40.488  84.293  95.736  1.00  0.00           C  
ATOM   2073  O   ALA   137      40.977  83.772  96.767  1.00  0.00           O  
ATOM   2074  N   LYS   138      41.193  84.581  94.690  1.00  0.00           N  
ATOM   2075  H   LYS   138      40.742  84.886  93.839  1.00  0.00           H  
ATOM   2076  CA  LYS   138      42.652  84.235  94.536  1.00  0.00           C  
ATOM   2077  HA  LYS   138      43.093  84.290  95.531  1.00  0.00           H  
ATOM   2078  CB  LYS   138      42.669  82.811  94.078  1.00  0.00           C  
ATOM   2079  HB2 LYS   138      42.089  82.184  94.756  1.00  0.00           H  
ATOM   2080  HB3 LYS   138      42.299  82.780  93.054  1.00  0.00           H  
ATOM   2081  CG  LYS   138      44.069  82.136  93.913  1.00  0.00           C  
ATOM   2082  HG2 LYS   138      44.666  82.574  93.114  1.00  0.00           H  
ATOM   2083  HG3 LYS   138      44.603  82.278  94.852  1.00  0.00           H  
ATOM   2084  CD  LYS   138      43.977  80.631  93.575  1.00  0.00           C  
ATOM   2085  HD2 LYS   138      43.646  80.098  94.467  1.00  0.00           H  
ATOM   2086  HD3 LYS   138      43.229  80.502  92.792  1.00  0.00           H  
ATOM   2087  CE  LYS   138      45.264  80.074  92.933  1.00  0.00           C  
ATOM   2088  HE2 LYS   138      45.605  80.690  92.102  1.00  0.00           H  
ATOM   2089  HE3 LYS   138      46.059  80.062  93.678  1.00  0.00           H  
ATOM   2090  NZ  LYS   138      45.074  78.684  92.419  1.00  0.00           N  
ATOM   2091  HZ1 LYS   138      45.006  78.023  93.180  1.00  0.00           H  
ATOM   2092  HZ2 LYS   138      44.162  78.561  92.004  1.00  0.00           H  
ATOM   2093  HZ3 LYS   138      45.865  78.349  91.887  1.00  0.00           H  
ATOM   2094  C   LYS   138      43.330  85.145  93.541  1.00  0.00           C  
ATOM   2095  O   LYS   138      42.843  85.479  92.428  1.00  0.00           O  
ATOM   2096  N   VAL   139      44.559  85.495  93.884  1.00  0.00           N  
ATOM   2097  H   VAL   139      44.946  85.134  94.744  1.00  0.00           H  
ATOM   2098  CA  VAL   139      45.300  86.634  93.337  1.00  0.00           C  
ATOM   2099  HA  VAL   139      44.588  87.460  93.336  1.00  0.00           H  
ATOM   2100  CB  VAL   139      46.472  87.058  94.207  1.00  0.00           C  
ATOM   2101  HB  VAL   139      47.187  86.265  94.423  1.00  0.00           H  
ATOM   2102  CG1 VAL   139      47.301  88.243  93.567  1.00  0.00           C  
ATOM   2103 HG11 VAL   139      47.811  87.848  92.688  1.00  0.00           H  
ATOM   2104 HG12 VAL   139      46.786  89.161  93.286  1.00  0.00           H  
ATOM   2105 HG13 VAL   139      48.188  88.449  94.166  1.00  0.00           H  
ATOM   2106  CG2 VAL   139      46.007  87.559  95.568  1.00  0.00           C  
ATOM   2107 HG21 VAL   139      46.782  87.993  96.200  1.00  0.00           H  
ATOM   2108 HG22 VAL   139      45.241  88.327  95.456  1.00  0.00           H  
ATOM   2109 HG23 VAL   139      45.521  86.729  96.080  1.00  0.00           H  
ATOM   2110  C   VAL   139      45.774  86.407  91.875  1.00  0.00           C  
ATOM   2111  O   VAL   139      46.580  85.496  91.587  1.00  0.00           O  
ATOM   2112  N   ASN   140      45.486  87.308  90.941  1.00  0.00           N  
ATOM   2113  H   ASN   140      45.064  88.207  91.129  1.00  0.00           H  
ATOM   2114  CA  ASN   140      45.955  87.212  89.566  1.00  0.00           C  
ATOM   2115  HA  ASN   140      46.320  86.247  89.217  1.00  0.00           H  
ATOM   2116  CB  ASN   140      44.722  87.467  88.706  1.00  0.00           C  
ATOM   2117  HB2 ASN   140      43.938  86.729  88.881  1.00  0.00           H  
ATOM   2118  HB3 ASN   140      44.345  88.469  88.913  1.00  0.00           H  
ATOM   2119  CG  ASN   140      45.116  87.443  87.235  1.00  0.00           C  
ATOM   2120  OD1 ASN   140      45.335  86.344  86.697  1.00  0.00           O  
ATOM   2121  ND2 ASN   140      45.114  88.514  86.578  1.00  0.00           N  
ATOM   2122 HD21 ASN   140      45.485  88.583  85.641  1.00  0.00           H  
ATOM   2123 HD22 ASN   140      44.760  89.322  87.070  1.00  0.00           H  
ATOM   2124  C   ASN   140      47.017  88.233  89.360  1.00  0.00           C  
ATOM   2125  O   ASN   140      47.861  87.817  88.565  1.00  0.00           O  
ATOM   2126  N   GLN   141      47.106  89.469  89.831  1.00  0.00           N  
ATOM   2127  H   GLN   141      46.414  89.705  90.527  1.00  0.00           H  
ATOM   2128  CA  GLN   141      48.348  90.317  89.715  1.00  0.00           C  
ATOM   2129  HA  GLN   141      49.144  89.589  89.558  1.00  0.00           H  
ATOM   2130  CB  GLN   141      48.247  91.310  88.573  1.00  0.00           C  
ATOM   2131  HB2 GLN   141      47.668  92.139  88.981  1.00  0.00           H  
ATOM   2132  HB3 GLN   141      49.232  91.666  88.271  1.00  0.00           H  
ATOM   2133  CG  GLN   141      47.562  90.862  87.231  1.00  0.00           C  
ATOM   2134  HG2 GLN   141      47.817  89.846  86.930  1.00  0.00           H  
ATOM   2135  HG3 GLN   141      46.488  91.042  87.296  1.00  0.00           H  
ATOM   2136  CD  GLN   141      48.007  91.745  86.075  1.00  0.00           C  
ATOM   2137  OE1 GLN   141      48.233  91.154  85.058  1.00  0.00           O  
ATOM   2138  NE2 GLN   141      48.289  93.026  86.074  1.00  0.00           N  
ATOM   2139 HE21 GLN   141      48.412  93.558  85.225  1.00  0.00           H  
ATOM   2140 HE22 GLN   141      48.151  93.533  86.936  1.00  0.00           H  
ATOM   2141  C   GLN   141      48.486  91.052  91.012  1.00  0.00           C  
ATOM   2142  O   GLN   141      47.489  91.324  91.750  1.00  0.00           O  
ATOM   2143  N   ALA   142      49.686  91.476  91.416  1.00  0.00           N  
ATOM   2144  H   ALA   142      50.452  91.075  90.894  1.00  0.00           H  
ATOM   2145  CA  ALA   142      49.971  92.309  92.565  1.00  0.00           C  
ATOM   2146  HA  ALA   142      49.128  92.822  93.028  1.00  0.00           H  
ATOM   2147  CB  ALA   142      50.597  91.490  93.674  1.00  0.00           C  
ATOM   2148  HB1 ALA   142      50.932  92.127  94.493  1.00  0.00           H  
ATOM   2149  HB2 ALA   142      49.902  90.718  94.004  1.00  0.00           H  
ATOM   2150  HB3 ALA   142      51.511  91.077  93.249  1.00  0.00           H  
ATOM   2151  C   ALA   142      50.969  93.357  92.042  1.00  0.00           C  
ATOM   2152  O   ALA   142      52.073  93.040  91.650  1.00  0.00           O  
ATOM   2153  N   THR   143      50.600  94.590  92.168  1.00  0.00           N  
ATOM   2154  H   THR   143      49.600  94.709  92.248  1.00  0.00           H  
ATOM   2155  CA  THR   143      51.417  95.745  91.839  1.00  0.00           C  
ATOM   2156  HA  THR   143      52.379  95.361  91.501  1.00  0.00           H  
ATOM   2157  CB  THR   143      50.899  96.410  90.578  1.00  0.00           C  
ATOM   2158  HB  THR   143      49.878  96.781  90.676  1.00  0.00           H  
ATOM   2159  CG2 THR   143      51.862  97.444  90.071  1.00  0.00           C  
ATOM   2160 HG21 THR   143      51.931  98.256  90.795  1.00  0.00           H  
ATOM   2161 HG22 THR   143      52.859  97.050  89.873  1.00  0.00           H  
ATOM   2162 HG23 THR   143      51.409  97.951  89.219  1.00  0.00           H  
ATOM   2163  OG1 THR   143      50.808  95.503  89.527  1.00  0.00           O  
ATOM   2164  HG1 THR   143      49.877  95.299  89.413  1.00  0.00           H  
ATOM   2165  C   THR   143      51.605  96.624  93.054  1.00  0.00           C  
ATOM   2166  O   THR   143      50.834  97.470  93.492  1.00  0.00           O  
ATOM   2167  N   PHE   144      52.854  96.408  93.614  1.00  0.00           N  
ATOM   2168  H   PHE   144      53.444  95.681  93.235  1.00  0.00           H  
ATOM   2169  CA  PHE   144      53.405  97.192  94.678  1.00  0.00           C  
ATOM   2170  HA  PHE   144      52.660  97.503  95.411  1.00  0.00           H  
ATOM   2171  CB  PHE   144      54.656  96.590  95.315  1.00  0.00           C  
ATOM   2172  HB2 PHE   144      55.261  96.174  94.509  1.00  0.00           H  
ATOM   2173  HB3 PHE   144      55.270  97.327  95.832  1.00  0.00           H  
ATOM   2174  CG  PHE   144      54.358  95.441  96.375  1.00  0.00           C  
ATOM   2175  CD1 PHE   144      54.148  94.147  95.845  1.00  0.00           C  
ATOM   2176  HD1 PHE   144      54.057  93.966  94.784  1.00  0.00           H  
ATOM   2177  CE1 PHE   144      54.104  93.154  96.814  1.00  0.00           C  
ATOM   2178  HE1 PHE   144      53.920  92.160  96.432  1.00  0.00           H  
ATOM   2179  CZ  PHE   144      54.150  93.310  98.166  1.00  0.00           C  
ATOM   2180  HZ  PHE   144      54.235  92.512  98.889  1.00  0.00           H  
ATOM   2181  CE2 PHE   144      54.533  94.557  98.609  1.00  0.00           C  
ATOM   2182  HE2 PHE   144      54.804  94.772  99.632  1.00  0.00           H  
ATOM   2183  CD2 PHE   144      54.533  95.705  97.705  1.00  0.00           C  
ATOM   2184  HD2 PHE   144      54.688  96.676  98.150  1.00  0.00           H  
ATOM   2185  C   PHE   144      53.773  98.507  94.041  1.00  0.00           C  
ATOM   2186  O   PHE   144      54.424  98.560  92.935  1.00  0.00           O  
ATOM   2187  N   SER   145      53.546  99.655  94.686  1.00  0.00           N  
ATOM   2188  H   SER   145      52.913  99.503  95.458  1.00  0.00           H  
ATOM   2189  CA  SER   145      53.516 100.892  93.940  1.00  0.00           C  
ATOM   2190  HA  SER   145      54.296 100.986  93.185  1.00  0.00           H  
ATOM   2191  CB  SER   145      52.109 101.152  93.434  1.00  0.00           C  
ATOM   2192  HB2 SER   145      51.949 100.376  92.687  1.00  0.00           H  
ATOM   2193  HB3 SER   145      51.341 101.219  94.204  1.00  0.00           H  
ATOM   2194  OG  SER   145      52.063 102.314  92.800  1.00  0.00           O  
ATOM   2195  HG  SER   145      52.356 102.161  91.899  1.00  0.00           H  
ATOM   2196  C   SER   145      53.915 102.052  94.866  1.00  0.00           C  
ATOM   2197  O   SER   145      53.353 102.280  95.999  1.00  0.00           O  
ATOM   2198  N   ALA   146      54.747 102.940  94.292  1.00  0.00           N  
ATOM   2199  H   ALA   146      55.076 102.874  93.339  1.00  0.00           H  
ATOM   2200  CA  ALA   146      55.190 104.070  95.048  1.00  0.00           C  
ATOM   2201  HA  ALA   146      54.352 104.400  95.661  1.00  0.00           H  
ATOM   2202  CB  ALA   146      56.339 103.747  95.966  1.00  0.00           C  
ATOM   2203  HB1 ALA   146      57.336 103.702  95.527  1.00  0.00           H  
ATOM   2204  HB2 ALA   146      56.377 104.651  96.574  1.00  0.00           H  
ATOM   2205  HB3 ALA   146      56.075 102.867  96.552  1.00  0.00           H  
ATOM   2206  C   ALA   146      55.419 105.375  94.174  1.00  0.00           C  
ATOM   2207  O   ALA   146      55.887 105.286  93.036  1.00  0.00           O  
ATOM   2208  N   ARG   147      55.011 106.464  94.754  1.00  0.00           N  
ATOM   2209  H   ARG   147      54.754 106.306  95.718  1.00  0.00           H  
ATOM   2210  CA  ARG   147      55.032 107.855  94.233  1.00  0.00           C  
ATOM   2211  HA  ARG   147      55.659 107.781  93.344  1.00  0.00           H  
ATOM   2212  CB  ARG   147      53.559 108.259  93.856  1.00  0.00           C  
ATOM   2213  HB2 ARG   147      52.924 108.612  94.668  1.00  0.00           H  
ATOM   2214  HB3 ARG   147      53.563 109.161  93.245  1.00  0.00           H  
ATOM   2215  CG  ARG   147      52.696 107.319  93.184  1.00  0.00           C  
ATOM   2216  HG2 ARG   147      52.702 106.369  93.717  1.00  0.00           H  
ATOM   2217  HG3 ARG   147      51.674 107.695  93.145  1.00  0.00           H  
ATOM   2218  CD  ARG   147      53.132 107.193  91.743  1.00  0.00           C  
ATOM   2219  HD2 ARG   147      52.880 108.075  91.153  1.00  0.00           H  
ATOM   2220  HD3 ARG   147      54.207 107.020  91.797  1.00  0.00           H  
ATOM   2221  NE  ARG   147      52.427 106.092  91.087  1.00  0.00           N  
ATOM   2222  HE  ARG   147      51.533 106.483  90.825  1.00  0.00           H  
ATOM   2223  CZ  ARG   147      52.854 104.947  90.696  1.00  0.00           C  
ATOM   2224  NH1 ARG   147      54.025 104.520  90.997  1.00  0.00           N  
ATOM   2225 HH11 ARG   147      54.787 105.154  91.190  1.00  0.00           H  
ATOM   2226 HH12 ARG   147      54.200 103.541  90.822  1.00  0.00           H  
ATOM   2227  NH2 ARG   147      52.131 104.213  89.929  1.00  0.00           N  
ATOM   2228 HH21 ARG   147      51.197 104.513  89.690  1.00  0.00           H  
ATOM   2229 HH22 ARG   147      52.555 103.413  89.482  1.00  0.00           H  
ATOM   2230  C   ARG   147      55.757 108.806  95.137  1.00  0.00           C  
ATOM   2231  O   ARG   147      55.624 108.643  96.358  1.00  0.00           O  
ATOM   2232  N   VAL   148      56.413 109.881  94.596  1.00  0.00           N  
ATOM   2233  H   VAL   148      56.506 109.805  93.594  1.00  0.00           H  
ATOM   2234  CA  VAL   148      57.138 110.865  95.390  1.00  0.00           C  
ATOM   2235  HA  VAL   148      57.901 110.303  95.929  1.00  0.00           H  
ATOM   2236  CB  VAL   148      58.054 111.769  94.448  1.00  0.00           C  
ATOM   2237  HB  VAL   148      58.580 111.133  93.736  1.00  0.00           H  
ATOM   2238  CG1 VAL   148      57.304 112.805  93.584  1.00  0.00           C  
ATOM   2239 HG11 VAL   148      58.088 113.211  92.944  1.00  0.00           H  
ATOM   2240 HG12 VAL   148      56.580 112.333  92.920  1.00  0.00           H  
ATOM   2241 HG13 VAL   148      56.951 113.619  94.217  1.00  0.00           H  
ATOM   2242  CG2 VAL   148      59.236 112.474  95.140  1.00  0.00           C  
ATOM   2243 HG21 VAL   148      59.801 112.965  94.347  1.00  0.00           H  
ATOM   2244 HG22 VAL   148      58.836 113.255  95.786  1.00  0.00           H  
ATOM   2245 HG23 VAL   148      59.831 111.714  95.647  1.00  0.00           H  
ATOM   2246  C   VAL   148      56.278 111.699  96.409  1.00  0.00           C  
ATOM   2247  O   VAL   148      55.261 112.370  95.961  1.00  0.00           O  
ATOM   2248  N   ASN   149      56.617 111.649  97.642  1.00  0.00           N  
ATOM   2249  H   ASN   149      57.512 111.230  97.852  1.00  0.00           H  
ATOM   2250  CA  ASN   149      55.840 112.335  98.808  1.00  0.00           C  
ATOM   2251  HA  ASN   149      56.489 112.351  99.684  1.00  0.00           H  
ATOM   2252  CB  ASN   149      55.780 113.866  98.477  1.00  0.00           C  
ATOM   2253  HB2 ASN   149      55.015 114.132  97.748  1.00  0.00           H  
ATOM   2254  HB3 ASN   149      55.567 114.319  99.446  1.00  0.00           H  
ATOM   2255  CG  ASN   149      57.157 114.522  97.959  1.00  0.00           C  
ATOM   2256  OD1 ASN   149      58.267 114.074  98.264  1.00  0.00           O  
ATOM   2257  ND2 ASN   149      57.084 115.682  97.390  1.00  0.00           N  
ATOM   2258 HD21 ASN   149      57.917 116.242  97.502  1.00  0.00           H  
ATOM   2259 HD22 ASN   149      56.189 116.137  97.282  1.00  0.00           H  
ATOM   2260  C   ASN   149      54.460 111.635  99.152  1.00  0.00           C  
ATOM   2261  O   ASN   149      53.354 112.241  99.139  1.00  0.00           O  
ATOM   2262  N   ASP   150      54.651 110.283  99.317  1.00  0.00           N  
ATOM   2263  H   ASP   150      55.591 110.042  99.037  1.00  0.00           H  
ATOM   2264  CA  ASP   150      53.627 109.346  99.581  1.00  0.00           C  
ATOM   2265  HA  ASP   150      52.867 109.884 100.149  1.00  0.00           H  
ATOM   2266  CB  ASP   150      53.018 109.010  98.173  1.00  0.00           C  
ATOM   2267  HB2 ASP   150      52.971 109.851  97.481  1.00  0.00           H  
ATOM   2268  HB3 ASP   150      53.652 108.313  97.625  1.00  0.00           H  
ATOM   2269  CG  ASP   150      51.563 108.514  98.184  1.00  0.00           C  
ATOM   2270  OD1 ASP   150      50.946 108.508  99.234  1.00  0.00           O  
ATOM   2271  OD2 ASP   150      51.023 108.087  97.147  1.00  0.00           O  
ATOM   2272  C   ASP   150      53.981 108.076 100.308  1.00  0.00           C  
ATOM   2273  O   ASP   150      55.168 107.774 100.498  1.00  0.00           O  
ATOM   2274  N   MET   151      52.979 107.342 100.698  1.00  0.00           N  
ATOM   2275  H   MET   151      52.041 107.575 100.403  1.00  0.00           H  
ATOM   2276  CA  MET   151      53.122 105.850 101.218  1.00  0.00           C  
ATOM   2277  HA  MET   151      53.931 105.787 101.945  1.00  0.00           H  
ATOM   2278  CB  MET   151      51.892 105.371 101.916  1.00  0.00           C  
ATOM   2279  HB2 MET   151      50.996 105.551 101.322  1.00  0.00           H  
ATOM   2280  HB3 MET   151      51.971 104.290 102.027  1.00  0.00           H  
ATOM   2281  CG  MET   151      51.699 106.003 103.281  1.00  0.00           C  
ATOM   2282  HG2 MET   151      52.504 105.559 103.866  1.00  0.00           H  
ATOM   2283  HG3 MET   151      51.851 107.080 103.205  1.00  0.00           H  
ATOM   2284  SD  MET   151      50.011 105.774 103.964  1.00  0.00           S  
ATOM   2285  CE  MET   151      50.315 106.905 105.394  1.00  0.00           C  
ATOM   2286  HE1 MET   151      49.441 107.149 105.998  1.00  0.00           H  
ATOM   2287  HE2 MET   151      50.945 106.494 106.183  1.00  0.00           H  
ATOM   2288  HE3 MET   151      50.639 107.898 105.080  1.00  0.00           H  
ATOM   2289  C   MET   151      53.452 104.889 100.046  1.00  0.00           C  
ATOM   2290  O   MET   151      52.907 105.037  98.938  1.00  0.00           O  
ATOM   2291  N   LEU   152      54.165 103.885 100.371  1.00  0.00           N  
ATOM   2292  H   LEU   152      54.445 103.768 101.335  1.00  0.00           H  
ATOM   2293  CA  LEU   152      54.044 102.616  99.663  1.00  0.00           C  
ATOM   2294  HA  LEU   152      54.164 102.830  98.601  1.00  0.00           H  
ATOM   2295  CB  LEU   152      55.125 101.590 100.166  1.00  0.00           C  
ATOM   2296  HB2 LEU   152      56.120 101.975  99.947  1.00  0.00           H  
ATOM   2297  HB3 LEU   152      54.993 101.469 101.241  1.00  0.00           H  
ATOM   2298  CG  LEU   152      55.062 100.253  99.310  1.00  0.00           C  
ATOM   2299  HG  LEU   152      54.084  99.776  99.382  1.00  0.00           H  
ATOM   2300  CD1 LEU   152      55.597 100.465  97.912  1.00  0.00           C  
ATOM   2301 HD11 LEU   152      56.526 101.035  97.896  1.00  0.00           H  
ATOM   2302 HD12 LEU   152      55.835  99.541  97.387  1.00  0.00           H  
ATOM   2303 HD13 LEU   152      54.961 100.944  97.168  1.00  0.00           H  
ATOM   2304  CD2 LEU   152      55.871  99.217 100.023  1.00  0.00           C  
ATOM   2305 HD21 LEU   152      56.893  99.584 100.112  1.00  0.00           H  
ATOM   2306 HD22 LEU   152      55.473  99.074 101.028  1.00  0.00           H  
ATOM   2307 HD23 LEU   152      55.940  98.341  99.377  1.00  0.00           H  
ATOM   2308  C   LEU   152      52.651 102.068  99.719  1.00  0.00           C  
ATOM   2309  O   LEU   152      52.081 101.861 100.810  1.00  0.00           O  
ATOM   2310  N   ASN   153      52.200 101.691  98.555  1.00  0.00           N  
ATOM   2311  H   ASN   153      52.850 101.814  97.792  1.00  0.00           H  
ATOM   2312  CA  ASN   153      50.859 101.107  98.378  1.00  0.00           C  
ATOM   2313  HA  ASN   153      50.479 100.749  99.335  1.00  0.00           H  
ATOM   2314  CB  ASN   153      49.866 102.154  97.809  1.00  0.00           C  
ATOM   2315  HB2 ASN   153      50.243 102.496  96.845  1.00  0.00           H  
ATOM   2316  HB3 ASN   153      49.027 101.496  97.586  1.00  0.00           H  
ATOM   2317  CG  ASN   153      49.426 103.247  98.738  1.00  0.00           C  
ATOM   2318  OD1 ASN   153      48.634 103.010  99.622  1.00  0.00           O  
ATOM   2319  ND2 ASN   153      49.958 104.426  98.663  1.00  0.00           N  
ATOM   2320 HD21 ASN   153      49.567 105.096  99.310  1.00  0.00           H  
ATOM   2321 HD22 ASN   153      50.623 104.657  97.938  1.00  0.00           H  
ATOM   2322  C   ASN   153      50.903  99.823  97.506  1.00  0.00           C  
ATOM   2323  O   ASN   153      51.940  99.367  97.038  1.00  0.00           O  
ATOM   2324  N   LEU   154      49.735  99.174  97.333  1.00  0.00           N  
ATOM   2325  H   LEU   154      48.958  99.574  97.839  1.00  0.00           H  
ATOM   2326  CA  LEU   154      49.527  97.838  96.750  1.00  0.00           C  
ATOM   2327  HA  LEU   154      50.277  97.632  95.986  1.00  0.00           H  
ATOM   2328  CB  LEU   154      49.670  96.786  97.827  1.00  0.00           C  
ATOM   2329  HB2 LEU   154      50.700  96.737  98.180  1.00  0.00           H  
ATOM   2330  HB3 LEU   154      48.951  97.076  98.593  1.00  0.00           H  
ATOM   2331  CG  LEU   154      49.311  95.376  97.167  1.00  0.00           C  
ATOM   2332  HG  LEU   154      48.427  95.487  96.539  1.00  0.00           H  
ATOM   2333  CD1 LEU   154      50.321  94.749  96.280  1.00  0.00           C  
ATOM   2334 HD11 LEU   154      50.623  95.398  95.458  1.00  0.00           H  
ATOM   2335 HD12 LEU   154      51.192  94.433  96.853  1.00  0.00           H  
ATOM   2336 HD13 LEU   154      49.831  93.891  95.818  1.00  0.00           H  
ATOM   2337  CD2 LEU   154      48.836  94.520  98.294  1.00  0.00           C  
ATOM   2338 HD21 LEU   154      48.674  93.525  97.880  1.00  0.00           H  
ATOM   2339 HD22 LEU   154      49.627  94.455  99.041  1.00  0.00           H  
ATOM   2340 HD23 LEU   154      47.909  94.888  98.733  1.00  0.00           H  
ATOM   2341  C   LEU   154      48.176  97.837  96.020  1.00  0.00           C  
ATOM   2342  O   LEU   154      47.133  97.689  96.597  1.00  0.00           O  
ATOM   2343  N   ASN   155      48.345  97.804  94.727  1.00  0.00           N  
ATOM   2344  H   ASN   155      49.284  97.794  94.355  1.00  0.00           H  
ATOM   2345  CA  ASN   155      47.310  97.488  93.835  1.00  0.00           C  
ATOM   2346  HA  ASN   155      46.296  97.770  94.118  1.00  0.00           H  
ATOM   2347  CB  ASN   155      47.581  98.295  92.515  1.00  0.00           C  
ATOM   2348  HB2 ASN   155      48.605  98.197  92.153  1.00  0.00           H  
ATOM   2349  HB3 ASN   155      46.953  97.952  91.693  1.00  0.00           H  
ATOM   2350  CG  ASN   155      47.110  99.723  92.630  1.00  0.00           C  
ATOM   2351  OD1 ASN   155      45.968 100.150  92.371  1.00  0.00           O  
ATOM   2352  ND2 ASN   155      48.019 100.684  92.845  1.00  0.00           N  
ATOM   2353 HD21 ASN   155      47.694 101.636  92.756  1.00  0.00           H  
ATOM   2354 HD22 ASN   155      48.977 100.441  93.054  1.00  0.00           H  
ATOM   2355  C   ASN   155      47.231  95.982  93.639  1.00  0.00           C  
ATOM   2356  O   ASN   155      48.285  95.275  93.532  1.00  0.00           O  
ATOM   2357  N   LEU   156      46.076  95.317  93.696  1.00  0.00           N  
ATOM   2358  H   LEU   156      45.241  95.879  93.780  1.00  0.00           H  
ATOM   2359  CA  LEU   156      45.820  93.870  93.591  1.00  0.00           C  
ATOM   2360  HA  LEU   156      46.681  93.286  93.268  1.00  0.00           H  
ATOM   2361  CB  LEU   156      45.516  93.326  95.021  1.00  0.00           C  
ATOM   2362  HB2 LEU   156      45.905  93.960  95.817  1.00  0.00           H  
ATOM   2363  HB3 LEU   156      44.447  93.510  95.127  1.00  0.00           H  
ATOM   2364  CG  LEU   156      45.816  91.881  95.301  1.00  0.00           C  
ATOM   2365  HG  LEU   156      45.414  91.224  94.530  1.00  0.00           H  
ATOM   2366  CD1 LEU   156      47.274  91.519  95.475  1.00  0.00           C  
ATOM   2367 HD11 LEU   156      47.809  92.335  95.962  1.00  0.00           H  
ATOM   2368 HD12 LEU   156      47.416  90.537  95.926  1.00  0.00           H  
ATOM   2369 HD13 LEU   156      47.799  91.434  94.523  1.00  0.00           H  
ATOM   2370  CD2 LEU   156      45.114  91.460  96.567  1.00  0.00           C  
ATOM   2371 HD21 LEU   156      44.087  91.278  96.248  1.00  0.00           H  
ATOM   2372 HD22 LEU   156      45.490  90.577  97.084  1.00  0.00           H  
ATOM   2373 HD23 LEU   156      45.136  92.267  97.299  1.00  0.00           H  
ATOM   2374  C   LEU   156      44.780  93.582  92.517  1.00  0.00           C  
ATOM   2375  O   LEU   156      43.783  94.328  92.291  1.00  0.00           O  
ATOM   2376  N   ASP   157      44.869  92.452  91.911  1.00  0.00           N  
ATOM   2377  H   ASP   157      45.626  91.802  92.069  1.00  0.00           H  
ATOM   2378  CA  ASP   157      43.831  91.956  91.005  1.00  0.00           C  
ATOM   2379  HA  ASP   157      42.914  92.530  91.136  1.00  0.00           H  
ATOM   2380  CB  ASP   157      44.296  92.215  89.554  1.00  0.00           C  
ATOM   2381  HB2 ASP   157      44.164  93.289  89.427  1.00  0.00           H  
ATOM   2382  HB3 ASP   157      45.334  91.881  89.538  1.00  0.00           H  
ATOM   2383  CG  ASP   157      43.379  91.584  88.558  1.00  0.00           C  
ATOM   2384  OD1 ASP   157      43.769  90.651  87.821  1.00  0.00           O  
ATOM   2385  OD2 ASP   157      42.260  92.012  88.322  1.00  0.00           O  
ATOM   2386  C   ASP   157      43.466  90.571  91.435  1.00  0.00           C  
ATOM   2387  O   ASP   157      44.370  89.774  91.697  1.00  0.00           O  
ATOM   2388  N   VAL   158      42.177  90.262  91.441  1.00  0.00           N  
ATOM   2389  H   VAL   158      41.558  91.040  91.262  1.00  0.00           H  
ATOM   2390  CA  VAL   158      41.597  89.009  92.006  1.00  0.00           C  
ATOM   2391  HA  VAL   158      42.425  88.348  92.265  1.00  0.00           H  
ATOM   2392  CB  VAL   158      40.870  89.309  93.271  1.00  0.00           C  
ATOM   2393  HB  VAL   158      40.052  90.005  93.087  1.00  0.00           H  
ATOM   2394  CG1 VAL   158      40.405  88.047  93.894  1.00  0.00           C  
ATOM   2395 HG11 VAL   158      39.851  88.367  94.777  1.00  0.00           H  
ATOM   2396 HG12 VAL   158      39.640  87.628  93.240  1.00  0.00           H  
ATOM   2397 HG13 VAL   158      41.172  87.313  94.140  1.00  0.00           H  
ATOM   2398  CG2 VAL   158      41.699  90.098  94.397  1.00  0.00           C  
ATOM   2399 HG21 VAL   158      42.067  91.010  93.926  1.00  0.00           H  
ATOM   2400 HG22 VAL   158      41.028  90.273  95.237  1.00  0.00           H  
ATOM   2401 HG23 VAL   158      42.577  89.565  94.762  1.00  0.00           H  
ATOM   2402  C   VAL   158      40.696  88.303  90.969  1.00  0.00           C  
ATOM   2403  O   VAL   158      39.722  88.873  90.503  1.00  0.00           O  
ATOM   2404  N   GLN   159      40.796  86.997  90.805  1.00  0.00           N  
ATOM   2405  H   GLN   159      41.476  86.460  91.324  1.00  0.00           H  
ATOM   2406  CA  GLN   159      39.732  86.115  90.395  1.00  0.00           C  
ATOM   2407  HA  GLN   159      38.911  86.592  89.860  1.00  0.00           H  
ATOM   2408  CB  GLN   159      40.295  84.909  89.503  1.00  0.00           C  
ATOM   2409  HB2 GLN   159      41.108  84.349  89.966  1.00  0.00           H  
ATOM   2410  HB3 GLN   159      39.461  84.231  89.320  1.00  0.00           H  
ATOM   2411  CG  GLN   159      40.731  85.398  88.099  1.00  0.00           C  
ATOM   2412  HG2 GLN   159      41.647  85.986  88.158  1.00  0.00           H  
ATOM   2413  HG3 GLN   159      40.887  84.507  87.490  1.00  0.00           H  
ATOM   2414  CD  GLN   159      39.566  86.009  87.350  1.00  0.00           C  
ATOM   2415  OE1 GLN   159      38.433  85.929  87.758  1.00  0.00           O  
ATOM   2416  NE2 GLN   159      39.832  86.688  86.270  1.00  0.00           N  
ATOM   2417 HE21 GLN   159      39.108  87.294  85.910  1.00  0.00           H  
ATOM   2418 HE22 GLN   159      40.784  86.779  85.948  1.00  0.00           H  
ATOM   2419  C   GLN   159      39.051  85.484  91.532  1.00  0.00           C  
ATOM   2420  O   GLN   159      39.685  85.066  92.459  1.00  0.00           O  
ATOM   2421  N   ALA   160      37.700  85.302  91.306  1.00  0.00           N  
ATOM   2422  H   ALA   160      37.229  85.503  90.435  1.00  0.00           H  
ATOM   2423  CA  ALA   160      36.936  84.453  92.344  1.00  0.00           C  
ATOM   2424  HA  ALA   160      37.764  83.956  92.848  1.00  0.00           H  
ATOM   2425  CB  ALA   160      36.132  85.420  93.243  1.00  0.00           C  
ATOM   2426  HB1 ALA   160      36.279  86.495  93.139  1.00  0.00           H  
ATOM   2427  HB2 ALA   160      35.056  85.420  93.067  1.00  0.00           H  
ATOM   2428  HB3 ALA   160      36.392  85.150  94.266  1.00  0.00           H  
ATOM   2429  C   ALA   160      36.113  83.295  91.682  1.00  0.00           C  
ATOM   2430  O   ALA   160      36.035  83.229  90.456  1.00  0.00           O  
ATOM   2431  N   ILE   161      35.411  82.553  92.509  1.00  0.00           N  
ATOM   2432  H   ILE   161      35.516  82.676  93.506  1.00  0.00           H  
ATOM   2433  CA  ILE   161      34.442  81.561  92.032  1.00  0.00           C  
ATOM   2434  HA  ILE   161      34.402  81.570  90.943  1.00  0.00           H  
ATOM   2435  CB  ILE   161      34.782  80.159  92.567  1.00  0.00           C  
ATOM   2436  HB  ILE   161      34.797  80.247  93.653  1.00  0.00           H  
ATOM   2437  CG2 ILE   161      33.728  79.069  92.187  1.00  0.00           C  
ATOM   2438 HG21 ILE   161      33.962  78.118  92.664  1.00  0.00           H  
ATOM   2439 HG22 ILE   161      32.744  79.487  92.403  1.00  0.00           H  
ATOM   2440 HG23 ILE   161      33.753  78.897  91.111  1.00  0.00           H  
ATOM   2441  CG1 ILE   161      36.176  79.721  92.000  1.00  0.00           C  
ATOM   2442 HG12 ILE   161      36.239  79.736  90.912  1.00  0.00           H  
ATOM   2443 HG13 ILE   161      36.919  80.426  92.372  1.00  0.00           H  
ATOM   2444  CD1 ILE   161      36.705  78.398  92.524  1.00  0.00           C  
ATOM   2445 HD11 ILE   161      37.785  78.439  92.379  1.00  0.00           H  
ATOM   2446 HD12 ILE   161      36.482  78.261  93.582  1.00  0.00           H  
ATOM   2447 HD13 ILE   161      36.327  77.520  92.001  1.00  0.00           H  
ATOM   2448  C   ILE   161      32.948  82.040  92.423  1.00  0.00           C  
ATOM   2449  O   ILE   161      32.067  82.240  91.546  1.00  0.00           O  
ATOM   2450  N   GLY   162      32.647  82.272  93.697  1.00  0.00           N  
ATOM   2451  H   GLY   162      33.305  82.008  94.417  1.00  0.00           H  
ATOM   2452  CA  GLY   162      31.335  82.630  94.170  1.00  0.00           C  
ATOM   2453  HA2 GLY   162      30.586  81.902  93.861  1.00  0.00           H  
ATOM   2454  HA3 GLY   162      31.445  82.532  95.250  1.00  0.00           H  
ATOM   2455  C   GLY   162      31.047  84.146  93.877  1.00  0.00           C  
ATOM   2456  O   GLY   162      31.862  84.951  93.558  1.00  0.00           O  
ATOM   2457  N   LYS   163      29.737  84.432  94.246  1.00  0.00           N  
ATOM   2458  H   LYS   163      29.211  83.633  94.569  1.00  0.00           H  
ATOM   2459  CA  LYS   163      29.013  85.733  94.057  1.00  0.00           C  
ATOM   2460  HA  LYS   163      29.629  86.490  94.543  1.00  0.00           H  
ATOM   2461  CB  LYS   163      28.789  86.171  92.562  1.00  0.00           C  
ATOM   2462  HB2 LYS   163      29.814  86.262  92.201  1.00  0.00           H  
ATOM   2463  HB3 LYS   163      28.306  85.429  91.927  1.00  0.00           H  
ATOM   2464  CG  LYS   163      28.062  87.495  92.487  1.00  0.00           C  
ATOM   2465  HG2 LYS   163      27.960  88.029  93.432  1.00  0.00           H  
ATOM   2466  HG3 LYS   163      28.751  88.096  91.893  1.00  0.00           H  
ATOM   2467  CD  LYS   163      26.734  87.349  91.826  1.00  0.00           C  
ATOM   2468  HD2 LYS   163      26.918  86.894  90.853  1.00  0.00           H  
ATOM   2469  HD3 LYS   163      26.030  86.746  92.399  1.00  0.00           H  
ATOM   2470  CE  LYS   163      26.108  88.789  91.646  1.00  0.00           C  
ATOM   2471  HE2 LYS   163      25.868  89.345  92.553  1.00  0.00           H  
ATOM   2472  HE3 LYS   163      26.731  89.313  90.921  1.00  0.00           H  
ATOM   2473  NZ  LYS   163      24.803  88.635  91.034  1.00  0.00           N  
ATOM   2474  HZ1 LYS   163      24.360  89.542  91.001  1.00  0.00           H  
ATOM   2475  HZ2 LYS   163      24.897  88.200  90.127  1.00  0.00           H  
ATOM   2476  HZ3 LYS   163      24.146  88.084  91.569  1.00  0.00           H  
ATOM   2477  C   LYS   163      27.718  85.692  94.849  1.00  0.00           C  
ATOM   2478  O   LYS   163      26.815  85.088  94.347  1.00  0.00           O  
ATOM   2479  N   ASP   164      27.625  86.320  96.066  1.00  0.00           N  
ATOM   2480  H   ASP   164      28.360  86.989  96.244  1.00  0.00           H  
ATOM   2481  CA  ASP   164      26.628  86.203  97.080  1.00  0.00           C  
ATOM   2482  HA  ASP   164      25.641  85.952  96.693  1.00  0.00           H  
ATOM   2483  CB  ASP   164      27.018  85.129  98.155  1.00  0.00           C  
ATOM   2484  HB2 ASP   164      27.986  85.257  98.641  1.00  0.00           H  
ATOM   2485  HB3 ASP   164      26.379  85.242  99.031  1.00  0.00           H  
ATOM   2486  CG  ASP   164      26.934  83.702  97.650  1.00  0.00           C  
ATOM   2487  OD1 ASP   164      27.963  82.961  97.821  1.00  0.00           O  
ATOM   2488  OD2 ASP   164      25.959  83.249  97.013  1.00  0.00           O  
ATOM   2489  C   ASP   164      26.502  87.587  97.837  1.00  0.00           C  
ATOM   2490  O   ASP   164      27.493  88.355  97.741  1.00  0.00           O  
ATOM   2491  N   ILE   165      25.465  87.766  98.694  1.00  0.00           N  
ATOM   2492  H   ILE   165      24.724  87.083  98.625  1.00  0.00           H  
ATOM   2493  CA  ILE   165      25.368  88.760  99.719  1.00  0.00           C  
ATOM   2494  HA  ILE   165      26.388  89.011 100.009  1.00  0.00           H  
ATOM   2495  CB  ILE   165      24.723  90.023  99.132  1.00  0.00           C  
ATOM   2496  HB  ILE   165      25.421  90.383  98.376  1.00  0.00           H  
ATOM   2497  CG2 ILE   165      23.379  89.867  98.408  1.00  0.00           C  
ATOM   2498 HG21 ILE   165      23.179  90.653  97.680  1.00  0.00           H  
ATOM   2499 HG22 ILE   165      23.354  89.019  97.724  1.00  0.00           H  
ATOM   2500 HG23 ILE   165      22.598  89.879  99.168  1.00  0.00           H  
ATOM   2501  CG1 ILE   165      24.591  91.168 100.142  1.00  0.00           C  
ATOM   2502 HG12 ILE   165      23.633  91.214 100.662  1.00  0.00           H  
ATOM   2503 HG13 ILE   165      25.220  90.933 101.001  1.00  0.00           H  
ATOM   2504  CD1 ILE   165      24.919  92.465  99.469  1.00  0.00           C  
ATOM   2505 HD11 ILE   165      24.657  93.291 100.130  1.00  0.00           H  
ATOM   2506 HD12 ILE   165      25.979  92.529  99.226  1.00  0.00           H  
ATOM   2507 HD13 ILE   165      24.348  92.533  98.543  1.00  0.00           H  
ATOM   2508  C   ILE   165      24.574  88.067 100.922  1.00  0.00           C  
ATOM   2509  O   ILE   165      23.357  87.829 100.820  1.00  0.00           O  
ATOM   2510  N   LEU   166      25.378  87.837 101.963  1.00  0.00           N  
ATOM   2511  H   LEU   166      26.244  88.357 101.963  1.00  0.00           H  
ATOM   2512  CA  LEU   166      24.803  87.509 103.349  1.00  0.00           C  
ATOM   2513  HA  LEU   166      24.138  86.650 103.271  1.00  0.00           H  
ATOM   2514  CB  LEU   166      25.995  87.177 104.222  1.00  0.00           C  
ATOM   2515  HB2 LEU   166      26.676  88.027 104.281  1.00  0.00           H  
ATOM   2516  HB3 LEU   166      25.711  87.050 105.267  1.00  0.00           H  
ATOM   2517  CG  LEU   166      26.720  85.906 103.718  1.00  0.00           C  
ATOM   2518  HG  LEU   166      27.322  86.199 102.857  1.00  0.00           H  
ATOM   2519  CD1 LEU   166      27.830  85.412 104.632  1.00  0.00           C  
ATOM   2520 HD11 LEU   166      27.536  85.524 105.675  1.00  0.00           H  
ATOM   2521 HD12 LEU   166      28.123  84.419 104.293  1.00  0.00           H  
ATOM   2522 HD13 LEU   166      28.670  86.088 104.471  1.00  0.00           H  
ATOM   2523  CD2 LEU   166      25.816  84.663 103.472  1.00  0.00           C  
ATOM   2524 HD21 LEU   166      26.281  83.815 102.969  1.00  0.00           H  
ATOM   2525 HD22 LEU   166      25.449  84.240 104.407  1.00  0.00           H  
ATOM   2526 HD23 LEU   166      24.953  84.855 102.834  1.00  0.00           H  
ATOM   2527  C   LEU   166      24.007  88.661 103.875  1.00  0.00           C  
ATOM   2528  O   LEU   166      24.456  89.785 103.859  1.00  0.00           O  
ATOM   2529  N   GLN   167      22.899  88.324 104.580  1.00  0.00           N  
ATOM   2530  H   GLN   167      22.485  87.406 104.502  1.00  0.00           H  
ATOM   2531  CA  GLN   167      21.980  89.205 105.162  1.00  0.00           C  
ATOM   2532  HA  GLN   167      22.558  89.998 105.637  1.00  0.00           H  
ATOM   2533  CB  GLN   167      21.220  89.916 104.082  1.00  0.00           C  
ATOM   2534  HB2 GLN   167      20.458  90.574 104.500  1.00  0.00           H  
ATOM   2535  HB3 GLN   167      21.761  90.626 103.455  1.00  0.00           H  
ATOM   2536  CG  GLN   167      20.367  88.952 103.194  1.00  0.00           C  
ATOM   2537  HG2 GLN   167      21.017  88.591 102.398  1.00  0.00           H  
ATOM   2538  HG3 GLN   167      19.989  88.085 103.737  1.00  0.00           H  
ATOM   2539  CD  GLN   167      19.223  89.712 102.566  1.00  0.00           C  
ATOM   2540  OE1 GLN   167      19.188  90.941 102.387  1.00  0.00           O  
ATOM   2541  NE2 GLN   167      18.168  88.965 102.187  1.00  0.00           N  
ATOM   2542 HE21 GLN   167      17.388  89.384 101.702  1.00  0.00           H  
ATOM   2543 HE22 GLN   167      18.145  87.961 102.299  1.00  0.00           H  
ATOM   2544  C   GLN   167      21.049  88.580 106.232  1.00  0.00           C  
ATOM   2545  O   GLN   167      20.806  87.371 106.041  1.00  0.00           O  
ATOM   2546  N   PRO   168      20.587  89.228 107.294  1.00  0.00           N  
ATOM   2547  CD  PRO   168      20.674  90.636 107.543  1.00  0.00           C  
ATOM   2548  HD2 PRO   168      20.664  91.141 106.576  1.00  0.00           H  
ATOM   2549  HD3 PRO   168      21.630  90.874 108.008  1.00  0.00           H  
ATOM   2550  CG  PRO   168      19.483  90.939 108.526  1.00  0.00           C  
ATOM   2551  HG2 PRO   168      18.579  91.166 107.962  1.00  0.00           H  
ATOM   2552  HG3 PRO   168      19.732  91.781 109.172  1.00  0.00           H  
ATOM   2553  CB  PRO   168      19.130  89.672 109.299  1.00  0.00           C  
ATOM   2554  HB2 PRO   168      18.053  89.690 109.468  1.00  0.00           H  
ATOM   2555  HB3 PRO   168      19.738  89.647 110.203  1.00  0.00           H  
ATOM   2556  CA  PRO   168      19.625  88.636 108.234  1.00  0.00           C  
ATOM   2557  HA  PRO   168      20.085  87.788 108.742  1.00  0.00           H  
ATOM   2558  C   PRO   168      18.410  88.092 107.480  1.00  0.00           C  
ATOM   2559  O   PRO   168      17.891  88.710 106.507  1.00  0.00           O  
ATOM   2560  N   GLY   169      17.877  86.984 107.944  1.00  0.00           N  
ATOM   2561  H   GLY   169      18.237  86.504 108.757  1.00  0.00           H  
ATOM   2562  CA  GLY   169      16.648  86.307 107.488  1.00  0.00           C  
ATOM   2563  HA2 GLY   169      16.253  85.806 108.372  1.00  0.00           H  
ATOM   2564  HA3 GLY   169      15.818  86.953 107.201  1.00  0.00           H  
ATOM   2565  C   GLY   169      16.918  85.310 106.411  1.00  0.00           C  
ATOM   2566  O   GLY   169      15.950  84.872 105.862  1.00  0.00           O  
ATOM   2567  N   ASP   170      18.207  85.063 106.037  1.00  0.00           N  
ATOM   2568  H   ASP   170      19.006  85.485 106.489  1.00  0.00           H  
ATOM   2569  CA  ASP   170      18.594  84.008 105.106  1.00  0.00           C  
ATOM   2570  HA  ASP   170      17.759  83.339 104.897  1.00  0.00           H  
ATOM   2571  CB  ASP   170      19.132  84.656 103.772  1.00  0.00           C  
ATOM   2572  HB2 ASP   170      19.813  85.449 104.081  1.00  0.00           H  
ATOM   2573  HB3 ASP   170      19.698  83.994 103.117  1.00  0.00           H  
ATOM   2574  CG  ASP   170      17.971  85.110 102.915  1.00  0.00           C  
ATOM   2575  OD1 ASP   170      18.090  86.233 102.450  1.00  0.00           O  
ATOM   2576  OD2 ASP   170      17.113  84.274 102.475  1.00  0.00           O  
ATOM   2577  C   ASP   170      19.809  83.166 105.543  1.00  0.00           C  
ATOM   2578  O   ASP   170      20.369  83.584 106.562  1.00  0.00           O  
ATOM   2579  N   PRO   171      20.002  82.012 104.953  1.00  0.00           N  
ATOM   2580  CD  PRO   171      19.381  81.481 103.765  1.00  0.00           C  
ATOM   2581  HD2 PRO   171      19.997  81.813 102.929  1.00  0.00           H  
ATOM   2582  HD3 PRO   171      18.345  81.817 103.792  1.00  0.00           H  
ATOM   2583  CG  PRO   171      19.437  79.917 103.927  1.00  0.00           C  
ATOM   2584  HG2 PRO   171      19.516  79.422 102.959  1.00  0.00           H  
ATOM   2585  HG3 PRO   171      18.561  79.644 104.515  1.00  0.00           H  
ATOM   2586  CB  PRO   171      20.751  79.730 104.769  1.00  0.00           C  
ATOM   2587  HB2 PRO   171      21.633  79.567 104.150  1.00  0.00           H  
ATOM   2588  HB3 PRO   171      20.660  78.875 105.439  1.00  0.00           H  
ATOM   2589  CA  PRO   171      20.975  81.067 105.449  1.00  0.00           C  
ATOM   2590  HA  PRO   171      20.705  80.879 106.488  1.00  0.00           H  
ATOM   2591  C   PRO   171      22.499  81.517 105.503  1.00  0.00           C  
ATOM   2592  O   PRO   171      22.913  82.153 104.532  1.00  0.00           O  
ATOM   2593  N   GLY   172      23.181  81.243 106.628  1.00  0.00           N  
ATOM   2594  H   GLY   172      22.788  80.612 107.311  1.00  0.00           H  
ATOM   2595  CA  GLY   172      24.601  81.759 106.786  1.00  0.00           C  
ATOM   2596  HA2 GLY   172      25.262  81.011 107.224  1.00  0.00           H  
ATOM   2597  HA3 GLY   172      25.068  81.898 105.811  1.00  0.00           H  
ATOM   2598  C   GLY   172      24.792  83.061 107.490  1.00  0.00           C  
ATOM   2599  O   GLY   172      25.951  83.505 107.677  1.00  0.00           O  
ATOM   2600  N   TRP   173      23.735  83.748 107.927  1.00  0.00           N  
ATOM   2601  H   TRP   173      22.806  83.352 107.908  1.00  0.00           H  
ATOM   2602  CA  TRP   173      23.914  85.084 108.563  1.00  0.00           C  
ATOM   2603  HA  TRP   173      24.508  85.592 107.804  1.00  0.00           H  
ATOM   2604  CB  TRP   173      22.606  85.767 108.612  1.00  0.00           C  
ATOM   2605  HB2 TRP   173      22.347  85.960 107.571  1.00  0.00           H  
ATOM   2606  HB3 TRP   173      21.834  85.147 109.067  1.00  0.00           H  
ATOM   2607  CG  TRP   173      22.667  87.082 109.377  1.00  0.00           C  
ATOM   2608  CD1 TRP   173      22.332  87.278 110.631  1.00  0.00           C  
ATOM   2609  HD1 TRP   173      21.829  86.589 111.293  1.00  0.00           H  
ATOM   2610  NE1 TRP   173      22.625  88.579 111.021  1.00  0.00           N  
ATOM   2611  HE1 TRP   173      22.394  88.962 111.926  1.00  0.00           H  
ATOM   2612  CE2 TRP   173      23.371  89.154 110.055  1.00  0.00           C  
ATOM   2613  CZ2 TRP   173      24.079  90.436 109.961  1.00  0.00           C  
ATOM   2614  HZ2 TRP   173      24.185  91.113 110.796  1.00  0.00           H  
ATOM   2615  CH2 TRP   173      24.630  90.710 108.707  1.00  0.00           C  
ATOM   2616  HH2 TRP   173      25.230  91.575 108.469  1.00  0.00           H  
ATOM   2617  CZ3 TRP   173      24.550  89.844 107.598  1.00  0.00           C  
ATOM   2618  HZ3 TRP   173      25.036  90.138 106.680  1.00  0.00           H  
ATOM   2619  CE3 TRP   173      23.905  88.642 107.774  1.00  0.00           C  
ATOM   2620  HE3 TRP   173      23.998  87.926 106.971  1.00  0.00           H  
ATOM   2621  CD2 TRP   173      23.344  88.220 108.987  1.00  0.00           C  
ATOM   2622  C   TRP   173      24.771  85.030 109.845  1.00  0.00           C  
ATOM   2623  O   TRP   173      24.533  84.181 110.722  1.00  0.00           O  
ATOM   2624  N   VAL   174      25.671  86.040 110.006  1.00  0.00           N  
ATOM   2625  H   VAL   174      25.488  86.753 109.315  1.00  0.00           H  
ATOM   2626  CA  VAL   174      26.330  86.508 111.171  1.00  0.00           C  
ATOM   2627  HA  VAL   174      25.704  86.342 112.048  1.00  0.00           H  
ATOM   2628  CB  VAL   174      27.796  85.891 111.356  1.00  0.00           C  
ATOM   2629  HB  VAL   174      28.440  86.361 110.613  1.00  0.00           H  
ATOM   2630  CG1 VAL   174      28.301  86.223 112.766  1.00  0.00           C  
ATOM   2631 HG11 VAL   174      27.674  85.858 113.579  1.00  0.00           H  
ATOM   2632 HG12 VAL   174      29.303  85.818 112.907  1.00  0.00           H  
ATOM   2633 HG13 VAL   174      28.587  87.255 112.970  1.00  0.00           H  
ATOM   2634  CG2 VAL   174      27.866  84.378 111.307  1.00  0.00           C  
ATOM   2635 HG21 VAL   174      27.324  83.970 112.161  1.00  0.00           H  
ATOM   2636 HG22 VAL   174      27.372  84.013 110.407  1.00  0.00           H  
ATOM   2637 HG23 VAL   174      28.930  84.143 111.277  1.00  0.00           H  
ATOM   2638  C   VAL   174      26.473  87.991 111.271  1.00  0.00           C  
ATOM   2639  O   VAL   174      27.032  88.681 110.385  1.00  0.00           O  
ATOM   2640  N   ASN   175      26.154  88.620 112.463  1.00  0.00           N  
ATOM   2641  H   ASN   175      25.682  88.046 113.146  1.00  0.00           H  
ATOM   2642  CA  ASN   175      26.252  90.034 112.716  1.00  0.00           C  
ATOM   2643  HA  ASN   175      26.253  90.632 111.804  1.00  0.00           H  
ATOM   2644  CB  ASN   175      25.087  90.375 113.683  1.00  0.00           C  
ATOM   2645  HB2 ASN   175      24.080  90.258 113.283  1.00  0.00           H  
ATOM   2646  HB3 ASN   175      25.161  89.750 114.573  1.00  0.00           H  
ATOM   2647  CG  ASN   175      24.923  91.846 114.174  1.00  0.00           C  
ATOM   2648  OD1 ASN   175      24.964  92.796 113.411  1.00  0.00           O  
ATOM   2649  ND2 ASN   175      24.838  92.083 115.462  1.00  0.00           N  
ATOM   2650 HD21 ASN   175      24.940  93.040 115.766  1.00  0.00           H  
ATOM   2651 HD22 ASN   175      24.731  91.418 116.214  1.00  0.00           H  
ATOM   2652  C   ASN   175      27.685  90.255 113.403  1.00  0.00           C  
ATOM   2653  O   ASN   175      27.761  90.775 114.463  1.00  0.00           O  
ATOM   2654  N   VAL   176      28.771  89.771 112.711  1.00  0.00           N  
ATOM   2655  H   VAL   176      28.444  89.492 111.798  1.00  0.00           H  
ATOM   2656  CA  VAL   176      30.187  89.973 113.015  1.00  0.00           C  
ATOM   2657  HA  VAL   176      30.413  89.560 113.999  1.00  0.00           H  
ATOM   2658  CB  VAL   176      31.094  89.092 112.127  1.00  0.00           C  
ATOM   2659  HB  VAL   176      30.506  88.226 111.824  1.00  0.00           H  
ATOM   2660  CG1 VAL   176      31.580  89.841 110.866  1.00  0.00           C  
ATOM   2661 HG11 VAL   176      32.239  89.152 110.338  1.00  0.00           H  
ATOM   2662 HG12 VAL   176      30.800  89.986 110.119  1.00  0.00           H  
ATOM   2663 HG13 VAL   176      32.056  90.789 111.121  1.00  0.00           H  
ATOM   2664  CG2 VAL   176      32.386  88.491 112.727  1.00  0.00           C  
ATOM   2665 HG21 VAL   176      32.217  87.738 113.497  1.00  0.00           H  
ATOM   2666 HG22 VAL   176      33.063  88.056 111.992  1.00  0.00           H  
ATOM   2667 HG23 VAL   176      33.023  89.245 113.189  1.00  0.00           H  
ATOM   2668  C   VAL   176      30.609  91.468 113.201  1.00  0.00           C  
ATOM   2669  O   VAL   176      30.205  92.210 112.357  1.00  0.00           O  
ATOM   2670  N   THR   177      31.379  91.813 114.214  1.00  0.00           N  
ATOM   2671  H   THR   177      31.572  91.159 114.959  1.00  0.00           H  
ATOM   2672  CA  THR   177      32.006  93.132 114.414  1.00  0.00           C  
ATOM   2673  HA  THR   177      31.263  93.883 114.146  1.00  0.00           H  
ATOM   2674  CB  THR   177      32.372  93.424 115.858  1.00  0.00           C  
ATOM   2675  HB  THR   177      33.077  92.656 116.174  1.00  0.00           H  
ATOM   2676  CG2 THR   177      32.805  94.792 116.157  1.00  0.00           C  
ATOM   2677 HG21 THR   177      33.862  94.980 115.971  1.00  0.00           H  
ATOM   2678 HG22 THR   177      32.200  95.378 115.465  1.00  0.00           H  
ATOM   2679 HG23 THR   177      32.642  95.054 117.202  1.00  0.00           H  
ATOM   2680  OG1 THR   177      31.167  93.249 116.663  1.00  0.00           O  
ATOM   2681  HG1 THR   177      31.247  92.329 116.928  1.00  0.00           H  
ATOM   2682  C   THR   177      33.258  93.307 113.437  1.00  0.00           C  
ATOM   2683  O   THR   177      34.022  92.353 113.382  1.00  0.00           O  
ATOM   2684  N   PRO   178      33.434  94.471 112.756  1.00  0.00           N  
ATOM   2685  CD  PRO   178      32.384  95.493 112.525  1.00  0.00           C  
ATOM   2686  HD2 PRO   178      32.061  95.935 113.468  1.00  0.00           H  
ATOM   2687  HD3 PRO   178      31.528  95.103 111.975  1.00  0.00           H  
ATOM   2688  CG  PRO   178      33.134  96.503 111.660  1.00  0.00           C  
ATOM   2689  HG2 PRO   178      33.373  97.317 112.344  1.00  0.00           H  
ATOM   2690  HG3 PRO   178      32.482  96.795 110.836  1.00  0.00           H  
ATOM   2691  CB  PRO   178      34.368  95.847 111.103  1.00  0.00           C  
ATOM   2692  HB2 PRO   178      35.170  96.554 110.891  1.00  0.00           H  
ATOM   2693  HB3 PRO   178      34.321  95.292 110.166  1.00  0.00           H  
ATOM   2694  CA  PRO   178      34.711  94.935 112.216  1.00  0.00           C  
ATOM   2695  HA  PRO   178      35.075  94.084 111.640  1.00  0.00           H  
ATOM   2696  C   PRO   178      35.682  95.405 113.223  1.00  0.00           C  
ATOM   2697  O   PRO   178      35.304  96.099 114.080  1.00  0.00           O  
ATOM   2698  N   VAL   179      36.926  95.064 113.022  1.00  0.00           N  
ATOM   2699  H   VAL   179      37.202  94.587 112.175  1.00  0.00           H  
ATOM   2700  CA  VAL   179      38.003  95.229 113.991  1.00  0.00           C  
ATOM   2701  HA  VAL   179      37.848  96.218 114.421  1.00  0.00           H  
ATOM   2702  CB  VAL   179      37.887  94.081 115.067  1.00  0.00           C  
ATOM   2703  HB  VAL   179      36.901  94.197 115.515  1.00  0.00           H  
ATOM   2704  CG1 VAL   179      38.254  92.693 114.473  1.00  0.00           C  
ATOM   2705 HG11 VAL   179      37.553  92.452 113.674  1.00  0.00           H  
ATOM   2706 HG12 VAL   179      39.318  92.684 114.236  1.00  0.00           H  
ATOM   2707 HG13 VAL   179      38.141  91.918 115.231  1.00  0.00           H  
ATOM   2708  CG2 VAL   179      38.847  94.221 116.217  1.00  0.00           C  
ATOM   2709 HG21 VAL   179      38.475  93.566 117.005  1.00  0.00           H  
ATOM   2710 HG22 VAL   179      39.849  93.913 115.918  1.00  0.00           H  
ATOM   2711 HG23 VAL   179      38.885  95.272 116.503  1.00  0.00           H  
ATOM   2712  C   VAL   179      39.400  95.308 113.329  1.00  0.00           C  
ATOM   2713  O   VAL   179      39.577  94.769 112.268  1.00  0.00           O  
ATOM   2714  N   TYR   180      40.314  96.088 113.929  1.00  0.00           N  
ATOM   2715  H   TYR   180      40.030  96.570 114.770  1.00  0.00           H  
ATOM   2716  CA  TYR   180      41.632  96.540 113.363  1.00  0.00           C  
ATOM   2717  HA  TYR   180      42.008  95.867 112.592  1.00  0.00           H  
ATOM   2718  CB  TYR   180      41.476  97.850 112.697  1.00  0.00           C  
ATOM   2719  HB2 TYR   180      41.282  98.629 113.434  1.00  0.00           H  
ATOM   2720  HB3 TYR   180      42.470  98.062 112.303  1.00  0.00           H  
ATOM   2721  CG  TYR   180      40.459  98.055 111.670  1.00  0.00           C  
ATOM   2722  CD1 TYR   180      40.785  97.867 110.324  1.00  0.00           C  
ATOM   2723  HD1 TYR   180      41.802  97.681 110.011  1.00  0.00           H  
ATOM   2724  CE1 TYR   180      39.793  97.725 109.373  1.00  0.00           C  
ATOM   2725  HE1 TYR   180      40.007  97.542 108.330  1.00  0.00           H  
ATOM   2726  CZ  TYR   180      38.425  98.029 109.775  1.00  0.00           C  
ATOM   2727  OH  TYR   180      37.454  97.994 108.919  1.00  0.00           O  
ATOM   2728  HH  TYR   180      36.658  98.332 109.336  1.00  0.00           H  
ATOM   2729  CE2 TYR   180      38.194  98.384 111.109  1.00  0.00           C  
ATOM   2730  HE2 TYR   180      37.208  98.691 111.425  1.00  0.00           H  
ATOM   2731  CD2 TYR   180      39.137  98.388 112.013  1.00  0.00           C  
ATOM   2732  HD2 TYR   180      38.864  98.362 113.057  1.00  0.00           H  
ATOM   2733  C   TYR   180      42.753  96.527 114.467  1.00  0.00           C  
ATOM   2734  O   TYR   180      42.521  97.059 115.561  1.00  0.00           O  
ATOM   2735  N   PRO   181      43.918  95.981 114.268  1.00  0.00           N  
ATOM   2736  CD  PRO   181      44.264  95.189 113.097  1.00  0.00           C  
ATOM   2737  HD2 PRO   181      44.629  95.841 112.303  1.00  0.00           H  
ATOM   2738  HD3 PRO   181      43.451  94.591 112.688  1.00  0.00           H  
ATOM   2739  CG  PRO   181      45.250  94.110 113.606  1.00  0.00           C  
ATOM   2740  HG2 PRO   181      45.840  93.561 112.872  1.00  0.00           H  
ATOM   2741  HG3 PRO   181      44.664  93.429 114.223  1.00  0.00           H  
ATOM   2742  CB  PRO   181      46.085  94.999 114.516  1.00  0.00           C  
ATOM   2743  HB2 PRO   181      46.783  95.614 113.948  1.00  0.00           H  
ATOM   2744  HB3 PRO   181      46.629  94.452 115.286  1.00  0.00           H  
ATOM   2745  CA  PRO   181      45.089  95.970 115.235  1.00  0.00           C  
ATOM   2746  HA  PRO   181      44.769  95.520 116.175  1.00  0.00           H  
ATOM   2747  C   PRO   181      45.621  97.359 115.383  1.00  0.00           C  
ATOM   2748  O   PRO   181      45.679  98.110 114.384  1.00  0.00           O  
ATOM   2749  N   GLY   182      46.040  97.721 116.614  1.00  0.00           N  
ATOM   2750  H   GLY   182      46.151  97.018 117.331  1.00  0.00           H  
ATOM   2751  CA  GLY   182      46.495  99.012 117.027  1.00  0.00           C  
ATOM   2752  HA2 GLY   182      46.246  99.771 116.285  1.00  0.00           H  
ATOM   2753  HA3 GLY   182      45.913  99.354 117.882  1.00  0.00           H  
ATOM   2754  C   GLY   182      47.982  99.063 117.304  1.00  0.00           C  
ATOM   2755  O   GLY   182      48.715  98.342 116.633  1.00  0.00           O  
ATOM   2756  N   GLY   183      48.516 100.077 118.072  1.00  0.00           N  
ATOM   2757  H   GLY   183      47.856 100.772 118.390  1.00  0.00           H  
ATOM   2758  CA  GLY   183      49.946 100.177 118.316  1.00  0.00           C  
ATOM   2759  HA2 GLY   183      49.966 101.087 118.917  1.00  0.00           H  
ATOM   2760  HA3 GLY   183      50.335  99.407 118.983  1.00  0.00           H  
ATOM   2761  C   GLY   183      50.807 100.338 117.002  1.00  0.00           C  
ATOM   2762  O   GLY   183      50.403 100.946 115.985  1.00  0.00           O  
ATOM   2763  N   ASP   184      51.960  99.657 116.975  1.00  0.00           N  
ATOM   2764  H   ASP   184      52.117  98.999 117.725  1.00  0.00           H  
ATOM   2765  CA  ASP   184      52.960  99.730 115.936  1.00  0.00           C  
ATOM   2766  HA  ASP   184      53.129 100.770 115.655  1.00  0.00           H  
ATOM   2767  CB  ASP   184      54.325  99.337 116.456  1.00  0.00           C  
ATOM   2768  HB2 ASP   184      54.418  98.260 116.601  1.00  0.00           H  
ATOM   2769  HB3 ASP   184      55.036  99.551 115.659  1.00  0.00           H  
ATOM   2770  CG  ASP   184      54.840  99.910 117.812  1.00  0.00           C  
ATOM   2771  OD1 ASP   184      54.146 100.670 118.487  1.00  0.00           O  
ATOM   2772  OD2 ASP   184      56.055  99.659 118.066  1.00  0.00           O  
ATOM   2773  C   ASP   184      52.524  98.964 114.687  1.00  0.00           C  
ATOM   2774  O   ASP   184      53.246  98.920 113.736  1.00  0.00           O  
ATOM   2775  N   GLU   185      51.355  98.259 114.770  1.00  0.00           N  
ATOM   2776  H   GLU   185      50.759  98.420 115.569  1.00  0.00           H  
ATOM   2777  CA  GLU   185      50.838  97.379 113.704  1.00  0.00           C  
ATOM   2778  HA  GLU   185      51.670  96.839 113.252  1.00  0.00           H  
ATOM   2779  CB  GLU   185      50.057  96.171 114.317  1.00  0.00           C  
ATOM   2780  HB2 GLU   185      49.167  96.614 114.764  1.00  0.00           H  
ATOM   2781  HB3 GLU   185      49.693  95.516 113.525  1.00  0.00           H  
ATOM   2782  CG  GLU   185      50.874  95.387 115.411  1.00  0.00           C  
ATOM   2783  HG2 GLU   185      51.337  94.541 114.902  1.00  0.00           H  
ATOM   2784  HG3 GLU   185      51.653  96.028 115.821  1.00  0.00           H  
ATOM   2785  CD  GLU   185      50.038  94.915 116.575  1.00  0.00           C  
ATOM   2786  OE1 GLU   185      49.131  94.066 116.382  1.00  0.00           O  
ATOM   2787  OE2 GLU   185      50.281  95.373 117.726  1.00  0.00           O  
ATOM   2788  C   GLU   185      50.185  98.118 112.537  1.00  0.00           C  
ATOM   2789  O   GLU   185      50.262  97.625 111.361  1.00  0.00           O  
ATOM   2790  N   GLU   186      49.449  99.165 112.785  1.00  0.00           N  
ATOM   2791  H   GLU   186      49.457  99.395 113.768  1.00  0.00           H  
ATOM   2792  CA  GLU   186      48.807 100.114 111.818  1.00  0.00           C  
ATOM   2793  HA  GLU   186      48.339  99.515 111.036  1.00  0.00           H  
ATOM   2794  CB  GLU   186      47.658 100.773 112.572  1.00  0.00           C  
ATOM   2795  HB2 GLU   186      47.108 101.446 111.913  1.00  0.00           H  
ATOM   2796  HB3 GLU   186      47.024  99.911 112.780  1.00  0.00           H  
ATOM   2797  CG  GLU   186      47.998 101.515 113.877  1.00  0.00           C  
ATOM   2798  HG2 GLU   186      48.422 100.766 114.546  1.00  0.00           H  
ATOM   2799  HG3 GLU   186      48.711 102.307 113.648  1.00  0.00           H  
ATOM   2800  CD  GLU   186      46.770 102.166 114.530  1.00  0.00           C  
ATOM   2801  OE1 GLU   186      46.967 102.628 115.704  1.00  0.00           O  
ATOM   2802  OE2 GLU   186      45.694 102.290 113.911  1.00  0.00           O  
ATOM   2803  C   GLU   186      49.911 101.136 111.227  1.00  0.00           C  
ATOM   2804  O   GLU   186      51.021 101.315 111.728  1.00  0.00           O  
ATOM   2805  N   TYR   187      49.417 101.794 110.119  1.00  0.00           N  
ATOM   2806  H   TYR   187      48.599 101.385 109.689  1.00  0.00           H  
ATOM   2807  CA  TYR   187      50.133 102.843 109.421  1.00  0.00           C  
ATOM   2808  HA  TYR   187      49.319 103.220 108.802  1.00  0.00           H  
ATOM   2809  CB  TYR   187      50.497 103.997 110.411  1.00  0.00           C  
ATOM   2810  HB2 TYR   187      49.830 103.984 111.273  1.00  0.00           H  
ATOM   2811  HB3 TYR   187      51.461 103.759 110.862  1.00  0.00           H  
ATOM   2812  CG  TYR   187      50.578 105.399 109.816  1.00  0.00           C  
ATOM   2813  CD1 TYR   187      51.795 105.887 109.258  1.00  0.00           C  
ATOM   2814  HD1 TYR   187      52.671 105.262 109.340  1.00  0.00           H  
ATOM   2815  CE1 TYR   187      51.853 107.181 108.691  1.00  0.00           C  
ATOM   2816  HE1 TYR   187      52.767 107.556 108.253  1.00  0.00           H  
ATOM   2817  CZ  TYR   187      50.632 107.931 108.599  1.00  0.00           C  
ATOM   2818  OH  TYR   187      50.696 109.109 107.960  1.00  0.00           O  
ATOM   2819  HH  TYR   187      49.809 109.394 107.730  1.00  0.00           H  
ATOM   2820  CE2 TYR   187      49.444 107.491 109.252  1.00  0.00           C  
ATOM   2821  HE2 TYR   187      48.572 108.123 109.176  1.00  0.00           H  
ATOM   2822  CD2 TYR   187      49.487 106.236 109.939  1.00  0.00           C  
ATOM   2823  HD2 TYR   187      48.588 105.855 110.400  1.00  0.00           H  
ATOM   2824  C   TYR   187      51.320 102.221 108.534  1.00  0.00           C  
ATOM   2825  O   TYR   187      52.125 101.352 108.954  1.00  0.00           O  
ATOM   2826  N   ALA   188      51.432 102.605 107.333  1.00  0.00           N  
ATOM   2827  H   ALA   188      50.852 103.411 107.149  1.00  0.00           H  
ATOM   2828  CA  ALA   188      52.349 102.133 106.317  1.00  0.00           C  
ATOM   2829  HA  ALA   188      52.570 101.087 106.527  1.00  0.00           H  
ATOM   2830  CB  ALA   188      51.639 102.186 104.932  1.00  0.00           C  
ATOM   2831  HB1 ALA   188      50.651 101.734 105.029  1.00  0.00           H  
ATOM   2832  HB2 ALA   188      51.518 103.223 104.621  1.00  0.00           H  
ATOM   2833  HB3 ALA   188      52.157 101.600 104.173  1.00  0.00           H  
ATOM   2834  C   ALA   188      53.738 102.869 106.316  1.00  0.00           C  
ATOM   2835  O   ALA   188      53.755 104.007 106.709  1.00  0.00           O  
ATOM   2836  N   TYR   189      54.641 102.344 105.482  1.00  0.00           N  
ATOM   2837  H   TYR   189      54.334 101.439 105.155  1.00  0.00           H  
ATOM   2838  CA  TYR   189      55.942 102.909 105.057  1.00  0.00           C  
ATOM   2839  HA  TYR   189      56.562 103.213 105.901  1.00  0.00           H  
ATOM   2840  CB  TYR   189      56.839 101.889 104.339  1.00  0.00           C  
ATOM   2841  HB2 TYR   189      56.343 101.629 103.404  1.00  0.00           H  
ATOM   2842  HB3 TYR   189      57.774 102.413 104.142  1.00  0.00           H  
ATOM   2843  CG  TYR   189      57.259 100.596 104.978  1.00  0.00           C  
ATOM   2844  CD1 TYR   189      57.927 100.612 106.201  1.00  0.00           C  
ATOM   2845  HD1 TYR   189      58.185 101.563 106.642  1.00  0.00           H  
ATOM   2846  CE1 TYR   189      58.171  99.446 106.906  1.00  0.00           C  
ATOM   2847  HE1 TYR   189      58.709  99.509 107.840  1.00  0.00           H  
ATOM   2848  CZ  TYR   189      57.656  98.239 106.475  1.00  0.00           C  
ATOM   2849  OH  TYR   189      57.763  97.068 107.260  1.00  0.00           O  
ATOM   2850  HH  TYR   189      58.152  97.330 108.098  1.00  0.00           H  
ATOM   2851  CE2 TYR   189      56.896  98.251 105.268  1.00  0.00           C  
ATOM   2852  HE2 TYR   189      56.563  97.270 104.961  1.00  0.00           H  
ATOM   2853  CD2 TYR   189      56.720  99.377 104.525  1.00  0.00           C  
ATOM   2854  HD2 TYR   189      56.069  99.316 103.665  1.00  0.00           H  
ATOM   2855  C   TYR   189      55.885 104.151 104.146  1.00  0.00           C  
ATOM   2856  O   TYR   189      55.229 104.175 103.078  1.00  0.00           O  
ATOM   2857  N   VAL   190      56.639 105.158 104.422  1.00  0.00           N  
ATOM   2858  H   VAL   190      57.198 105.046 105.255  1.00  0.00           H  
ATOM   2859  CA  VAL   190      56.724 106.442 103.726  1.00  0.00           C  
ATOM   2860  HA  VAL   190      55.869 106.643 103.081  1.00  0.00           H  
ATOM   2861  CB  VAL   190      56.741 107.701 104.696  1.00  0.00           C  
ATOM   2862  HB  VAL   190      56.947 108.638 104.177  1.00  0.00           H  
ATOM   2863  CG1 VAL   190      55.271 107.892 105.195  1.00  0.00           C  
ATOM   2864 HG11 VAL   190      54.902 106.974 105.652  1.00  0.00           H  
ATOM   2865 HG12 VAL   190      55.310 108.755 105.860  1.00  0.00           H  
ATOM   2866 HG13 VAL   190      54.535 108.147 104.433  1.00  0.00           H  
ATOM   2867  CG2 VAL   190      57.630 107.742 105.907  1.00  0.00           C  
ATOM   2868 HG21 VAL   190      57.420 108.715 106.351  1.00  0.00           H  
ATOM   2869 HG22 VAL   190      57.430 107.013 106.692  1.00  0.00           H  
ATOM   2870 HG23 VAL   190      58.691 107.733 105.656  1.00  0.00           H  
ATOM   2871  C   VAL   190      57.923 106.438 102.776  1.00  0.00           C  
ATOM   2872  O   VAL   190      59.107 106.268 103.161  1.00  0.00           O  
ATOM   2873  N   PHE   191      57.687 106.761 101.491  1.00  0.00           N  
ATOM   2874  H   PHE   191      56.758 107.000 101.175  1.00  0.00           H  
ATOM   2875  CA  PHE   191      58.702 106.471 100.455  1.00  0.00           C  
ATOM   2876  HA  PHE   191      58.989 105.425 100.554  1.00  0.00           H  
ATOM   2877  CB  PHE   191      58.150 106.756  98.993  1.00  0.00           C  
ATOM   2878  HB2 PHE   191      57.095 106.516  98.861  1.00  0.00           H  
ATOM   2879  HB3 PHE   191      58.282 107.839  98.992  1.00  0.00           H  
ATOM   2880  CG  PHE   191      58.913 106.198  97.795  1.00  0.00           C  
ATOM   2881  CD1 PHE   191      59.445 104.921  97.819  1.00  0.00           C  
ATOM   2882  HD1 PHE   191      59.348 104.234  98.646  1.00  0.00           H  
ATOM   2883  CE1 PHE   191      60.080 104.335  96.718  1.00  0.00           C  
ATOM   2884  HE1 PHE   191      60.545 103.374  96.884  1.00  0.00           H  
ATOM   2885  CZ  PHE   191      60.310 105.084  95.547  1.00  0.00           C  
ATOM   2886  HZ  PHE   191      61.119 104.769  94.905  1.00  0.00           H  
ATOM   2887  CE2 PHE   191      59.820 106.444  95.439  1.00  0.00           C  
ATOM   2888  HE2 PHE   191      60.011 107.076  94.584  1.00  0.00           H  
ATOM   2889  CD2 PHE   191      59.032 106.895  96.544  1.00  0.00           C  
ATOM   2890  HD2 PHE   191      58.530 107.845  96.434  1.00  0.00           H  
ATOM   2891  C   PHE   191      60.084 107.127 100.595  1.00  0.00           C  
ATOM   2892  O   PHE   191      61.068 106.603 100.054  1.00  0.00           O  
ATOM   2893  N   TYR   192      60.054 108.367 101.153  1.00  0.00           N  
ATOM   2894  H   TYR   192      59.138 108.616 101.499  1.00  0.00           H  
ATOM   2895  CA  TYR   192      61.181 109.281 101.516  1.00  0.00           C  
ATOM   2896  HA  TYR   192      61.678 109.460 100.563  1.00  0.00           H  
ATOM   2897  CB  TYR   192      60.657 110.635 102.089  1.00  0.00           C  
ATOM   2898  HB2 TYR   192      61.430 111.357 101.824  1.00  0.00           H  
ATOM   2899  HB3 TYR   192      59.746 110.853 101.530  1.00  0.00           H  
ATOM   2900  CG  TYR   192      60.375 110.709 103.503  1.00  0.00           C  
ATOM   2901  CD1 TYR   192      61.382 110.825 104.480  1.00  0.00           C  
ATOM   2902  HD1 TYR   192      62.411 110.874 104.157  1.00  0.00           H  
ATOM   2903  CE1 TYR   192      61.072 111.030 105.870  1.00  0.00           C  
ATOM   2904  HE1 TYR   192      61.911 111.284 106.501  1.00  0.00           H  
ATOM   2905  CZ  TYR   192      59.716 111.028 106.309  1.00  0.00           C  
ATOM   2906  OH  TYR   192      59.391 111.320 107.577  1.00  0.00           O  
ATOM   2907  HH  TYR   192      60.137 111.552 108.136  1.00  0.00           H  
ATOM   2908  CE2 TYR   192      58.658 110.903 105.348  1.00  0.00           C  
ATOM   2909  HE2 TYR   192      57.652 111.050 105.711  1.00  0.00           H  
ATOM   2910  CD2 TYR   192      59.048 110.659 104.018  1.00  0.00           C  
ATOM   2911  HD2 TYR   192      58.280 110.595 103.261  1.00  0.00           H  
ATOM   2912  C   TYR   192      62.311 108.625 102.363  1.00  0.00           C  
ATOM   2913  O   TYR   192      63.498 108.971 102.132  1.00  0.00           O  
ATOM   2914  N   GLN   193      62.045 107.578 103.112  1.00  0.00           N  
ATOM   2915  H   GLN   193      61.094 107.320 103.332  1.00  0.00           H  
ATOM   2916  CA  GLN   193      63.111 106.786 103.802  1.00  0.00           C  
ATOM   2917  HA  GLN   193      63.982 107.372 104.092  1.00  0.00           H  
ATOM   2918  CB  GLN   193      62.388 106.297 105.096  1.00  0.00           C  
ATOM   2919  HB2 GLN   193      61.670 105.588 104.686  1.00  0.00           H  
ATOM   2920  HB3 GLN   193      63.040 105.653 105.687  1.00  0.00           H  
ATOM   2921  CG  GLN   193      61.779 107.354 106.011  1.00  0.00           C  
ATOM   2922  HG2 GLN   193      61.184 108.138 105.541  1.00  0.00           H  
ATOM   2923  HG3 GLN   193      61.130 106.863 106.736  1.00  0.00           H  
ATOM   2924  CD  GLN   193      62.904 108.027 106.865  1.00  0.00           C  
ATOM   2925  OE1 GLN   193      64.092 107.760 106.641  1.00  0.00           O  
ATOM   2926  NE2 GLN   193      62.618 108.971 107.731  1.00  0.00           N  
ATOM   2927 HE21 GLN   193      63.407 109.353 108.232  1.00  0.00           H  
ATOM   2928 HE22 GLN   193      61.696 109.025 108.141  1.00  0.00           H  
ATOM   2929  C   GLN   193      63.764 105.709 102.931  1.00  0.00           C  
ATOM   2930  O   GLN   193      64.875 105.299 103.122  1.00  0.00           O  
ATOM   2931  N   ALA   194      62.976 105.234 101.909  1.00  0.00           N  
ATOM   2932  H   ALA   194      62.149 105.708 101.576  1.00  0.00           H  
ATOM   2933  CA  ALA   194      63.354 104.045 101.037  1.00  0.00           C  
ATOM   2934  HA  ALA   194      63.671 103.348 101.813  1.00  0.00           H  
ATOM   2935  CB  ALA   194      62.078 103.544 100.315  1.00  0.00           C  
ATOM   2936  HB1 ALA   194      61.822 104.247  99.522  1.00  0.00           H  
ATOM   2937  HB2 ALA   194      62.146 102.508  99.983  1.00  0.00           H  
ATOM   2938  HB3 ALA   194      61.316 103.439 101.088  1.00  0.00           H  
ATOM   2939  C   ALA   194      64.473 104.342 100.052  1.00  0.00           C  
ATOM   2940  O   ALA   194      64.810 105.520  99.880  1.00  0.00           O  
ATOM   2941  N   ARG   195      65.157 103.371  99.489  1.00  0.00           N  
ATOM   2942  H   ARG   195      65.055 102.405  99.765  1.00  0.00           H  
ATOM   2943  CA  ARG   195      66.150 103.542  98.387  1.00  0.00           C  
ATOM   2944  HA  ARG   195      65.711 104.274  97.710  1.00  0.00           H  
ATOM   2945  CB  ARG   195      67.565 103.893  98.932  1.00  0.00           C  
ATOM   2946  HB2 ARG   195      68.261 104.019  98.103  1.00  0.00           H  
ATOM   2947  HB3 ARG   195      67.504 104.874  99.402  1.00  0.00           H  
ATOM   2948  CG  ARG   195      68.122 102.897  99.928  1.00  0.00           C  
ATOM   2949  HG2 ARG   195      67.552 102.772 100.849  1.00  0.00           H  
ATOM   2950  HG3 ARG   195      68.080 101.883  99.531  1.00  0.00           H  
ATOM   2951  CD  ARG   195      69.550 103.141 100.454  1.00  0.00           C  
ATOM   2952  HD2 ARG   195      70.097 103.693  99.690  1.00  0.00           H  
ATOM   2953  HD3 ARG   195      69.459 103.843 101.283  1.00  0.00           H  
ATOM   2954  NE  ARG   195      70.203 101.973 100.982  1.00  0.00           N  
ATOM   2955  HE  ARG   195      69.694 101.195 101.376  1.00  0.00           H  
ATOM   2956  CZ  ARG   195      71.527 101.865 100.986  1.00  0.00           C  
ATOM   2957  NH1 ARG   195      72.383 102.758 100.585  1.00  0.00           N  
ATOM   2958 HH11 ARG   195      72.042 103.629 100.205  1.00  0.00           H  
ATOM   2959 HH12 ARG   195      73.345 102.719 100.893  1.00  0.00           H  
ATOM   2960  NH2 ARG   195      72.089 100.655 101.261  1.00  0.00           N  
ATOM   2961 HH21 ARG   195      71.427  99.964 101.584  1.00  0.00           H  
ATOM   2962 HH22 ARG   195      73.005 100.442 100.894  1.00  0.00           H  
ATOM   2963  C   ARG   195      66.148 102.300  97.488  1.00  0.00           C  
ATOM   2964  O   ARG   195      65.679 101.267  97.951  1.00  0.00           O  
ATOM   2965  N   VAL   196      66.613 102.479  96.228  1.00  0.00           N  
ATOM   2966  H   VAL   196      67.164 103.265  95.915  1.00  0.00           H  
ATOM   2967  CA  VAL   196      66.426 101.544  95.034  1.00  0.00           C  
ATOM   2968  HA  VAL   196      66.052 100.557  95.304  1.00  0.00           H  
ATOM   2969  CB  VAL   196      65.388 102.257  94.111  1.00  0.00           C  
ATOM   2970  HB  VAL   196      65.741 103.233  93.778  1.00  0.00           H  
ATOM   2971  CG1 VAL   196      65.090 101.463  92.780  1.00  0.00           C  
ATOM   2972 HG11 VAL   196      64.784 100.446  93.026  1.00  0.00           H  
ATOM   2973 HG12 VAL   196      64.261 101.966  92.282  1.00  0.00           H  
ATOM   2974 HG13 VAL   196      66.048 101.417  92.262  1.00  0.00           H  
ATOM   2975  CG2 VAL   196      64.049 102.477  94.764  1.00  0.00           C  
ATOM   2976 HG21 VAL   196      64.179 103.377  95.365  1.00  0.00           H  
ATOM   2977 HG22 VAL   196      63.281 102.810  94.065  1.00  0.00           H  
ATOM   2978 HG23 VAL   196      63.793 101.576  95.320  1.00  0.00           H  
ATOM   2979  C   VAL   196      67.815 101.474  94.324  1.00  0.00           C  
ATOM   2980  O   VAL   196      68.380 102.512  93.982  1.00  0.00           O  
ATOM   2981  N   LEU   197      68.387 100.279  94.334  1.00  0.00           N  
ATOM   2982  H   LEU   197      67.857  99.536  94.765  1.00  0.00           H  
ATOM   2983  CA  LEU   197      69.743 100.034  93.990  1.00  0.00           C  
ATOM   2984  HA  LEU   197      70.228 100.955  93.667  1.00  0.00           H  
ATOM   2985  CB  LEU   197      70.424  99.493  95.245  1.00  0.00           C  
ATOM   2986  HB2 LEU   197      70.296  98.414  95.161  1.00  0.00           H  
ATOM   2987  HB3 LEU   197      71.480  99.653  95.026  1.00  0.00           H  
ATOM   2988  CG  LEU   197      70.018  99.975  96.703  1.00  0.00           C  
ATOM   2989  HG  LEU   197      69.890 101.057  96.667  1.00  0.00           H  
ATOM   2990  CD1 LEU   197      68.837  99.296  97.303  1.00  0.00           C  
ATOM   2991 HD11 LEU   197      68.573  99.701  98.280  1.00  0.00           H  
ATOM   2992 HD12 LEU   197      67.961  99.483  96.682  1.00  0.00           H  
ATOM   2993 HD13 LEU   197      68.948  98.227  97.486  1.00  0.00           H  
ATOM   2994  CD2 LEU   197      71.204  99.764  97.658  1.00  0.00           C  
ATOM   2995 HD21 LEU   197      71.342  98.684  97.723  1.00  0.00           H  
ATOM   2996 HD22 LEU   197      72.068 100.301  97.267  1.00  0.00           H  
ATOM   2997 HD23 LEU   197      71.065  99.964  98.720  1.00  0.00           H  
ATOM   2998  C   LEU   197      69.870  99.056  92.803  1.00  0.00           C  
ATOM   2999  O   LEU   197      69.084  98.129  92.780  1.00  0.00           O  
ATOM   3000  N   ILE   198      70.939  99.173  92.050  1.00  0.00           N  
ATOM   3001  H   ILE   198      71.410 100.056  92.186  1.00  0.00           H  
ATOM   3002  CA  ILE   198      71.269  98.317  90.907  1.00  0.00           C  
ATOM   3003  HA  ILE   198      70.587  97.468  90.956  1.00  0.00           H  
ATOM   3004  CB  ILE   198      70.958  99.022  89.565  1.00  0.00           C  
ATOM   3005  HB  ILE   198      69.892  99.242  89.625  1.00  0.00           H  
ATOM   3006  CG2 ILE   198      71.784 100.273  89.355  1.00  0.00           C  
ATOM   3007 HG21 ILE   198      71.678 100.750  88.381  1.00  0.00           H  
ATOM   3008 HG22 ILE   198      71.477 101.014  90.093  1.00  0.00           H  
ATOM   3009 HG23 ILE   198      72.838 100.070  89.543  1.00  0.00           H  
ATOM   3010  CG1 ILE   198      71.053  98.069  88.341  1.00  0.00           C  
ATOM   3011 HG12 ILE   198      72.070  97.920  87.980  1.00  0.00           H  
ATOM   3012 HG13 ILE   198      70.728  97.043  88.513  1.00  0.00           H  
ATOM   3013  CD1 ILE   198      70.153  98.507  87.213  1.00  0.00           C  
ATOM   3014 HD11 ILE   198      70.628  99.337  86.691  1.00  0.00           H  
ATOM   3015 HD12 ILE   198      70.038  97.668  86.526  1.00  0.00           H  
ATOM   3016 HD13 ILE   198      69.132  98.743  87.512  1.00  0.00           H  
ATOM   3017  C   ILE   198      72.711  97.839  90.890  1.00  0.00           C  
ATOM   3018  O   ILE   198      73.621  98.454  91.409  1.00  0.00           O  
ATOM   3019  N   LYS   199      72.912  96.628  90.353  1.00  0.00           N  
ATOM   3020  H   LYS   199      72.045  96.227  90.023  1.00  0.00           H  
ATOM   3021  CA  LYS   199      74.214  96.024  90.144  1.00  0.00           C  
ATOM   3022  HA  LYS   199      74.974  96.783  89.956  1.00  0.00           H  
ATOM   3023  CB  LYS   199      74.567  95.184  91.376  1.00  0.00           C  
ATOM   3024  HB2 LYS   199      74.703  95.835  92.239  1.00  0.00           H  
ATOM   3025  HB3 LYS   199      73.760  94.508  91.660  1.00  0.00           H  
ATOM   3026  CG  LYS   199      75.938  94.392  91.246  1.00  0.00           C  
ATOM   3027  HG2 LYS   199      75.935  93.687  90.415  1.00  0.00           H  
ATOM   3028  HG3 LYS   199      76.799  95.037  91.076  1.00  0.00           H  
ATOM   3029  CD  LYS   199      76.131  93.501  92.460  1.00  0.00           C  
ATOM   3030  HD2 LYS   199      76.021  94.115  93.354  1.00  0.00           H  
ATOM   3031  HD3 LYS   199      75.349  92.742  92.461  1.00  0.00           H  
ATOM   3032  CE  LYS   199      77.474  92.689  92.381  1.00  0.00           C  
ATOM   3033  HE2 LYS   199      77.294  91.984  91.569  1.00  0.00           H  
ATOM   3034  HE3 LYS   199      78.314  93.337  92.132  1.00  0.00           H  
ATOM   3035  NZ  LYS   199      77.712  91.985  93.585  1.00  0.00           N  
ATOM   3036  HZ1 LYS   199      78.003  92.662  94.276  1.00  0.00           H  
ATOM   3037  HZ2 LYS   199      76.905  91.563  94.022  1.00  0.00           H  
ATOM   3038  HZ3 LYS   199      78.308  91.172  93.519  1.00  0.00           H  
ATOM   3039  C   LYS   199      74.204  95.188  88.798  1.00  0.00           C  
ATOM   3040  O   LYS   199      73.348  94.304  88.652  1.00  0.00           O  
ATOM   3041  N   ALA   200      75.090  95.543  87.829  1.00  0.00           N  
ATOM   3042  H   ALA   200      75.878  96.122  88.079  1.00  0.00           H  
ATOM   3043  CA  ALA   200      75.190  95.022  86.440  1.00  0.00           C  
ATOM   3044  HA  ALA   200      74.889  93.975  86.473  1.00  0.00           H  
ATOM   3045  CB  ALA   200      74.205  95.876  85.664  1.00  0.00           C  
ATOM   3046  HB1 ALA   200      73.379  96.102  86.338  1.00  0.00           H  
ATOM   3047  HB2 ALA   200      74.690  96.727  85.187  1.00  0.00           H  
ATOM   3048  HB3 ALA   200      73.764  95.261  84.879  1.00  0.00           H  
ATOM   3049  C   ALA   200      76.635  95.153  85.799  1.00  0.00           C  
ATOM   3050  O   ALA   200      77.448  95.932  86.325  1.00  0.00           O  
ATOM   3051  N   GLY   201      76.921  94.269  84.832  1.00  0.00           N  
ATOM   3052  H   GLY   201      76.357  93.457  84.623  1.00  0.00           H  
ATOM   3053  CA  GLY   201      78.365  94.129  84.357  1.00  0.00           C  
ATOM   3054  HA2 GLY   201      78.460  93.228  83.751  1.00  0.00           H  
ATOM   3055  HA3 GLY   201      78.552  95.095  83.888  1.00  0.00           H  
ATOM   3056  C   GLY   201      79.226  93.843  85.510  1.00  0.00           C  
ATOM   3057  O   GLY   201      78.860  93.050  86.389  1.00  0.00           O  
ATOM   3058  N   ASP   202      80.426  94.522  85.517  1.00  0.00           N  
ATOM   3059  H   ASP   202      80.665  95.169  84.779  1.00  0.00           H  
ATOM   3060  CA  ASP   202      81.471  94.400  86.514  1.00  0.00           C  
ATOM   3061  HA  ASP   202      81.511  93.385  86.909  1.00  0.00           H  
ATOM   3062  CB  ASP   202      82.827  94.478  85.763  1.00  0.00           C  
ATOM   3063  HB2 ASP   202      82.834  95.296  85.043  1.00  0.00           H  
ATOM   3064  HB3 ASP   202      83.660  94.606  86.454  1.00  0.00           H  
ATOM   3065  CG  ASP   202      83.015  93.118  85.100  1.00  0.00           C  
ATOM   3066  OD1 ASP   202      83.461  92.188  85.828  1.00  0.00           O  
ATOM   3067  OD2 ASP   202      82.801  93.079  83.875  1.00  0.00           O  
ATOM   3068  C   ASP   202      81.326  95.347  87.669  1.00  0.00           C  
ATOM   3069  O   ASP   202      82.257  95.337  88.451  1.00  0.00           O  
ATOM   3070  N   MET   203      80.196  96.007  87.922  1.00  0.00           N  
ATOM   3071  H   MET   203      79.488  96.097  87.207  1.00  0.00           H  
ATOM   3072  CA  MET   203      80.036  96.691  89.254  1.00  0.00           C  
ATOM   3073  HA  MET   203      80.726  97.525  89.384  1.00  0.00           H  
ATOM   3074  CB  MET   203      78.574  97.206  89.413  1.00  0.00           C  
ATOM   3075  HB2 MET   203      77.986  96.309  89.217  1.00  0.00           H  
ATOM   3076  HB3 MET   203      78.363  97.544  90.428  1.00  0.00           H  
ATOM   3077  CG  MET   203      78.241  98.245  88.362  1.00  0.00           C  
ATOM   3078  HG2 MET   203      78.860  99.119  88.566  1.00  0.00           H  
ATOM   3079  HG3 MET   203      78.507  98.027  87.328  1.00  0.00           H  
ATOM   3080  SD  MET   203      76.424  98.606  88.475  1.00  0.00           S  
ATOM   3081  CE  MET   203      76.217  99.502  90.026  1.00  0.00           C  
ATOM   3082  HE1 MET   203      76.509  98.818  90.824  1.00  0.00           H  
ATOM   3083  HE2 MET   203      76.771 100.412  89.797  1.00  0.00           H  
ATOM   3084  HE3 MET   203      75.141  99.674  90.067  1.00  0.00           H  
ATOM   3085  C   MET   203      80.241  95.777  90.480  1.00  0.00           C  
ATOM   3086  O   MET   203      79.732  94.671  90.583  1.00  0.00           O  
ATOM   3087  N   ALA   204      80.905  96.337  91.549  1.00  0.00           N  
ATOM   3088  H   ALA   204      81.464  97.145  91.314  1.00  0.00           H  
ATOM   3089  CA  ALA   204      81.341  95.517  92.700  1.00  0.00           C  
ATOM   3090  HA  ALA   204      81.743  94.571  92.337  1.00  0.00           H  
ATOM   3091  CB  ALA   204      82.480  96.261  93.332  1.00  0.00           C  
ATOM   3092  HB1 ALA   204      82.215  97.250  93.706  1.00  0.00           H  
ATOM   3093  HB2 ALA   204      82.986  95.694  94.113  1.00  0.00           H  
ATOM   3094  HB3 ALA   204      83.340  96.405  92.677  1.00  0.00           H  
ATOM   3095  C   ALA   204      80.193  95.172  93.695  1.00  0.00           C  
ATOM   3096  O   ALA   204      80.026  94.064  94.195  1.00  0.00           O  
ATOM   3097  N   ASP   205      79.262  96.178  93.696  1.00  0.00           N  
ATOM   3098  H   ASP   205      79.365  96.938  93.039  1.00  0.00           H  
ATOM   3099  CA  ASP   205      78.220  96.290  94.702  1.00  0.00           C  
ATOM   3100  HA  ASP   205      77.894  95.342  95.129  1.00  0.00           H  
ATOM   3101  CB  ASP   205      78.874  97.072  95.868  1.00  0.00           C  
ATOM   3102  HB2 ASP   205      79.503  97.878  95.491  1.00  0.00           H  
ATOM   3103  HB3 ASP   205      78.042  97.492  96.435  1.00  0.00           H  
ATOM   3104  CG  ASP   205      79.450  96.139  96.889  1.00  0.00           C  
ATOM   3105  OD1 ASP   205      80.631  96.485  97.291  1.00  0.00           O  
ATOM   3106  OD2 ASP   205      78.902  95.208  97.466  1.00  0.00           O  
ATOM   3107  C   ASP   205      77.046  97.018  94.135  1.00  0.00           C  
ATOM   3108  O   ASP   205      77.126  97.606  93.072  1.00  0.00           O  
ATOM   3109  N   LEU   206      75.918  97.074  94.899  1.00  0.00           N  
ATOM   3110  H   LEU   206      75.923  96.647  95.814  1.00  0.00           H  
ATOM   3111  CA  LEU   206      74.750  97.805  94.479  1.00  0.00           C  
ATOM   3112  HA  LEU   206      74.503  97.525  93.454  1.00  0.00           H  
ATOM   3113  CB  LEU   206      73.580  97.430  95.443  1.00  0.00           C  
ATOM   3114  HB2 LEU   206      74.041  97.477  96.430  1.00  0.00           H  
ATOM   3115  HB3 LEU   206      72.720  98.097  95.497  1.00  0.00           H  
ATOM   3116  CG  LEU   206      73.032  95.953  95.379  1.00  0.00           C  
ATOM   3117  HG  LEU   206      73.842  95.225  95.387  1.00  0.00           H  
ATOM   3118  CD1 LEU   206      72.030  95.676  96.551  1.00  0.00           C  
ATOM   3119 HD11 LEU   206      72.515  95.914  97.498  1.00  0.00           H  
ATOM   3120 HD12 LEU   206      71.290  96.472  96.469  1.00  0.00           H  
ATOM   3121 HD13 LEU   206      71.604  94.674  96.595  1.00  0.00           H  
ATOM   3122  CD2 LEU   206      72.223  95.752  94.085  1.00  0.00           C  
ATOM   3123 HD21 LEU   206      72.829  95.850  93.184  1.00  0.00           H  
ATOM   3124 HD22 LEU   206      71.899  94.718  94.208  1.00  0.00           H  
ATOM   3125 HD23 LEU   206      71.350  96.402  94.144  1.00  0.00           H  
ATOM   3126  C   LEU   206      74.983  99.310  94.481  1.00  0.00           C  
ATOM   3127  O   LEU   206      75.094  99.951  95.581  1.00  0.00           O  
ATOM   3128  N   ALA   207      74.950  99.968  93.407  1.00  0.00           N  
ATOM   3129  H   ALA   207      74.818  99.421  92.568  1.00  0.00           H  
ATOM   3130  CA  ALA   207      74.913 101.452  93.339  1.00  0.00           C  
ATOM   3131  HA  ALA   207      75.483 101.952  94.122  1.00  0.00           H  
ATOM   3132  CB  ALA   207      75.457 101.855  91.973  1.00  0.00           C  
ATOM   3133  HB1 ALA   207      75.536 102.940  91.921  1.00  0.00           H  
ATOM   3134  HB2 ALA   207      76.432 101.370  91.928  1.00  0.00           H  
ATOM   3135  HB3 ALA   207      74.679 101.542  91.276  1.00  0.00           H  
ATOM   3136  C   ALA   207      73.428 101.943  93.487  1.00  0.00           C  
ATOM   3137  O   ALA   207      72.460 101.404  92.854  1.00  0.00           O  
ATOM   3138  N   GLU   208      73.205 102.951  94.353  1.00  0.00           N  
ATOM   3139  H   GLU   208      73.932 103.488  94.803  1.00  0.00           H  
ATOM   3140  CA  GLU   208      71.801 103.438  94.539  1.00  0.00           C  
ATOM   3141  HA  GLU   208      71.150 102.588  94.332  1.00  0.00           H  
ATOM   3142  CB  GLU   208      71.802 103.921  95.926  1.00  0.00           C  
ATOM   3143  HB2 GLU   208      72.117 103.090  96.558  1.00  0.00           H  
ATOM   3144  HB3 GLU   208      72.598 104.665  95.966  1.00  0.00           H  
ATOM   3145  CG  GLU   208      70.505 104.554  96.483  1.00  0.00           C  
ATOM   3146  HG2 GLU   208      70.297 105.385  95.809  1.00  0.00           H  
ATOM   3147  HG3 GLU   208      69.722 103.797  96.444  1.00  0.00           H  
ATOM   3148  CD  GLU   208      70.634 105.266  97.779  1.00  0.00           C  
ATOM   3149  OE1 GLU   208      69.686 105.981  98.100  1.00  0.00           O  
ATOM   3150  OE2 GLU   208      71.629 105.116  98.536  1.00  0.00           O  
ATOM   3151  C   GLU   208      71.467 104.542  93.543  1.00  0.00           C  
ATOM   3152  O   GLU   208      72.308 105.429  93.234  1.00  0.00           O  
ATOM   3153  N   LEU   209      70.232 104.451  93.003  1.00  0.00           N  
ATOM   3154  H   LEU   209      69.612 103.760  93.401  1.00  0.00           H  
ATOM   3155  CA  LEU   209      69.673 105.315  91.935  1.00  0.00           C  
ATOM   3156  HA  LEU   209      70.403 105.965  91.452  1.00  0.00           H  
ATOM   3157  CB  LEU   209      68.883 104.442  90.916  1.00  0.00           C  
ATOM   3158  HB2 LEU   209      68.253 103.812  91.544  1.00  0.00           H  
ATOM   3159  HB3 LEU   209      68.254 105.113  90.332  1.00  0.00           H  
ATOM   3160  CG  LEU   209      69.727 103.438  90.018  1.00  0.00           C  
ATOM   3161  HG  LEU   209      70.421 102.883  90.648  1.00  0.00           H  
ATOM   3162  CD1 LEU   209      68.780 102.386  89.438  1.00  0.00           C  
ATOM   3163 HD11 LEU   209      67.919 102.725  88.862  1.00  0.00           H  
ATOM   3164 HD12 LEU   209      69.354 101.597  88.952  1.00  0.00           H  
ATOM   3165 HD13 LEU   209      68.367 101.848  90.292  1.00  0.00           H  
ATOM   3166  CD2 LEU   209      70.419 104.258  88.968  1.00  0.00           C  
ATOM   3167 HD21 LEU   209      69.765 104.680  88.204  1.00  0.00           H  
ATOM   3168 HD22 LEU   209      71.075 105.026  89.379  1.00  0.00           H  
ATOM   3169 HD23 LEU   209      71.158 103.612  88.493  1.00  0.00           H  
ATOM   3170  C   LEU   209      68.635 106.200  92.663  1.00  0.00           C  
ATOM   3171  O   LEU   209      67.817 105.655  93.416  1.00  0.00           O  
ATOM   3172  N   PRO   210      68.501 107.488  92.252  1.00  0.00           N  
ATOM   3173  CD  PRO   210      69.381 108.281  91.353  1.00  0.00           C  
ATOM   3174  HD2 PRO   210      69.402 107.794  90.378  1.00  0.00           H  
ATOM   3175  HD3 PRO   210      70.418 108.370  91.678  1.00  0.00           H  
ATOM   3176  CG  PRO   210      68.744 109.735  91.223  1.00  0.00           C  
ATOM   3177  HG2 PRO   210      68.162 109.933  90.322  1.00  0.00           H  
ATOM   3178  HG3 PRO   210      69.531 110.489  91.184  1.00  0.00           H  
ATOM   3179  CB  PRO   210      67.827 109.797  92.420  1.00  0.00           C  
ATOM   3180  HB2 PRO   210      67.052 110.561  92.344  1.00  0.00           H  
ATOM   3181  HB3 PRO   210      68.369 110.027  93.338  1.00  0.00           H  
ATOM   3182  CA  PRO   210      67.314 108.355  92.597  1.00  0.00           C  
ATOM   3183  HA  PRO   210      66.978 108.138  93.611  1.00  0.00           H  
ATOM   3184  C   PRO   210      66.075 108.180  91.741  1.00  0.00           C  
ATOM   3185  O   PRO   210      66.119 108.406  90.541  1.00  0.00           O  
ATOM   3186  N   VAL   211      64.915 107.964  92.354  1.00  0.00           N  
ATOM   3187  H   VAL   211      64.886 108.131  93.350  1.00  0.00           H  
ATOM   3188  CA  VAL   211      63.652 107.716  91.617  1.00  0.00           C  
ATOM   3189  HA  VAL   211      63.753 108.021  90.576  1.00  0.00           H  
ATOM   3190  CB  VAL   211      63.332 106.158  91.561  1.00  0.00           C  
ATOM   3191  HB  VAL   211      62.627 106.039  90.739  1.00  0.00           H  
ATOM   3192  CG1 VAL   211      64.582 105.295  91.212  1.00  0.00           C  
ATOM   3193 HG11 VAL   211      65.212 105.177  92.093  1.00  0.00           H  
ATOM   3194 HG12 VAL   211      64.285 104.344  90.770  1.00  0.00           H  
ATOM   3195 HG13 VAL   211      65.181 105.702  90.398  1.00  0.00           H  
ATOM   3196  CG2 VAL   211      62.799 105.577  92.875  1.00  0.00           C  
ATOM   3197 HG21 VAL   211      63.596 105.693  93.609  1.00  0.00           H  
ATOM   3198 HG22 VAL   211      61.857 106.024  93.194  1.00  0.00           H  
ATOM   3199 HG23 VAL   211      62.551 104.518  92.806  1.00  0.00           H  
ATOM   3200  C   VAL   211      62.473 108.451  92.162  1.00  0.00           C  
ATOM   3201  O   VAL   211      62.295 108.485  93.370  1.00  0.00           O  
ATOM   3202  N   GLU   212      61.622 108.892  91.280  1.00  0.00           N  
ATOM   3203  H   GLU   212      61.850 108.762  90.305  1.00  0.00           H  
ATOM   3204  CA  GLU   212      60.493 109.731  91.685  1.00  0.00           C  
ATOM   3205  HA  GLU   212      60.472 110.165  92.685  1.00  0.00           H  
ATOM   3206  CB  GLU   212      60.387 110.980  90.846  1.00  0.00           C  
ATOM   3207  HB2 GLU   212      59.600 111.633  91.224  1.00  0.00           H  
ATOM   3208  HB3 GLU   212      61.273 111.610  90.926  1.00  0.00           H  
ATOM   3209  CG  GLU   212      60.184 110.730  89.367  1.00  0.00           C  
ATOM   3210  HG2 GLU   212      60.892 110.075  88.859  1.00  0.00           H  
ATOM   3211  HG3 GLU   212      59.210 110.245  89.301  1.00  0.00           H  
ATOM   3212  CD  GLU   212      60.285 112.063  88.664  1.00  0.00           C  
ATOM   3213  OE1 GLU   212      61.012 112.091  87.624  1.00  0.00           O  
ATOM   3214  OE2 GLU   212      59.753 113.038  89.099  1.00  0.00           O  
ATOM   3215  C   GLU   212      59.207 108.944  91.640  1.00  0.00           C  
ATOM   3216  O   GLU   212      58.224 109.353  92.179  1.00  0.00           O  
ATOM   3217  N   SER   213      59.211 107.790  90.884  1.00  0.00           N  
ATOM   3218  H   SER   213      60.025 107.592  90.319  1.00  0.00           H  
ATOM   3219  CA  SER   213      58.078 106.839  90.878  1.00  0.00           C  
ATOM   3220  HA  SER   213      57.592 106.846  91.854  1.00  0.00           H  
ATOM   3221  CB  SER   213      57.186 107.188  89.659  1.00  0.00           C  
ATOM   3222  HB2 SER   213      56.930 108.243  89.557  1.00  0.00           H  
ATOM   3223  HB3 SER   213      57.567 106.801  88.714  1.00  0.00           H  
ATOM   3224  OG  SER   213      56.002 106.537  89.890  1.00  0.00           O  
ATOM   3225  HG  SER   213      55.316 106.972  89.378  1.00  0.00           H  
ATOM   3226  C   SER   213      58.591 105.419  90.701  1.00  0.00           C  
ATOM   3227  O   SER   213      59.755 105.277  90.082  1.00  0.00           O  
ATOM   3228  N   PHE   214      57.934 104.416  91.220  1.00  0.00           N  
ATOM   3229  H   PHE   214      57.226 104.650  91.901  1.00  0.00           H  
ATOM   3230  CA  PHE   214      58.243 102.964  90.928  1.00  0.00           C  
ATOM   3231  HA  PHE   214      58.649 102.776  89.934  1.00  0.00           H  
ATOM   3232  CB  PHE   214      59.236 102.709  92.083  1.00  0.00           C  
ATOM   3233  HB2 PHE   214      60.201 102.794  91.583  1.00  0.00           H  
ATOM   3234  HB3 PHE   214      59.045 103.432  92.876  1.00  0.00           H  
ATOM   3235  CG  PHE   214      59.203 101.332  92.633  1.00  0.00           C  
ATOM   3236  CD1 PHE   214      59.692 100.225  91.877  1.00  0.00           C  
ATOM   3237  HD1 PHE   214      60.065 100.463  90.892  1.00  0.00           H  
ATOM   3238  CE1 PHE   214      59.433  98.907  92.262  1.00  0.00           C  
ATOM   3239  HE1 PHE   214      59.873  98.076  91.731  1.00  0.00           H  
ATOM   3240  CZ  PHE   214      58.776  98.652  93.510  1.00  0.00           C  
ATOM   3241  HZ  PHE   214      58.429  97.674  93.810  1.00  0.00           H  
ATOM   3242  CE2 PHE   214      58.456  99.778  94.333  1.00  0.00           C  
ATOM   3243  HE2 PHE   214      57.974  99.545  95.270  1.00  0.00           H  
ATOM   3244  CD2 PHE   214      58.642 101.126  93.929  1.00  0.00           C  
ATOM   3245  HD2 PHE   214      58.227 101.858  94.607  1.00  0.00           H  
ATOM   3246  C   PHE   214      57.038 102.012  91.032  1.00  0.00           C  
ATOM   3247  O   PHE   214      56.113 102.263  91.868  1.00  0.00           O  
ATOM   3248  N   ASP   215      56.994 100.928  90.232  1.00  0.00           N  
ATOM   3249  H   ASP   215      57.895 100.768  89.804  1.00  0.00           H  
ATOM   3250  CA  ASP   215      56.004  99.834  90.270  1.00  0.00           C  
ATOM   3251  HA  ASP   215      55.544  99.809  91.258  1.00  0.00           H  
ATOM   3252  CB  ASP   215      54.770 100.088  89.359  1.00  0.00           C  
ATOM   3253  HB2 ASP   215      55.007  99.908  88.311  1.00  0.00           H  
ATOM   3254  HB3 ASP   215      54.142  99.229  89.594  1.00  0.00           H  
ATOM   3255  CG  ASP   215      54.092 101.388  89.694  1.00  0.00           C  
ATOM   3256  OD1 ASP   215      54.355 102.421  89.070  1.00  0.00           O  
ATOM   3257  OD2 ASP   215      53.140 101.381  90.545  1.00  0.00           O  
ATOM   3258  C   ASP   215      56.593  98.413  89.890  1.00  0.00           C  
ATOM   3259  O   ASP   215      57.448  98.424  89.016  1.00  0.00           O  
ATOM   3260  N   LEU   216      56.149  97.395  90.686  1.00  0.00           N  
ATOM   3261  H   LEU   216      55.501  97.706  91.396  1.00  0.00           H  
ATOM   3262  CA  LEU   216      56.554  96.003  90.500  1.00  0.00           C  
ATOM   3263  HA  LEU   216      57.159  95.892  89.601  1.00  0.00           H  
ATOM   3264  CB  LEU   216      57.550  95.732  91.659  1.00  0.00           C  
ATOM   3265  HB2 LEU   216      58.397  96.365  91.394  1.00  0.00           H  
ATOM   3266  HB3 LEU   216      56.997  96.166  92.493  1.00  0.00           H  
ATOM   3267  CG  LEU   216      58.016  94.252  91.956  1.00  0.00           C  
ATOM   3268  HG  LEU   216      57.147  93.608  92.090  1.00  0.00           H  
ATOM   3269  CD1 LEU   216      58.843  93.774  90.730  1.00  0.00           C  
ATOM   3270 HD11 LEU   216      59.783  94.294  90.918  1.00  0.00           H  
ATOM   3271 HD12 LEU   216      59.033  92.705  90.825  1.00  0.00           H  
ATOM   3272 HD13 LEU   216      58.378  93.887  89.750  1.00  0.00           H  
ATOM   3273  CD2 LEU   216      58.780  94.234  93.215  1.00  0.00           C  
ATOM   3274 HD21 LEU   216      59.110  93.216  93.419  1.00  0.00           H  
ATOM   3275 HD22 LEU   216      59.656  94.866  93.069  1.00  0.00           H  
ATOM   3276 HD23 LEU   216      58.340  94.779  94.050  1.00  0.00           H  
ATOM   3277  C   LEU   216      55.309  95.138  90.397  1.00  0.00           C  
ATOM   3278  O   LEU   216      54.610  94.966  91.343  1.00  0.00           O  
ATOM   3279  N   THR   217      55.132  94.402  89.337  1.00  0.00           N  
ATOM   3280  H   THR   217      55.848  94.489  88.629  1.00  0.00           H  
ATOM   3281  CA  THR   217      54.011  93.563  89.020  1.00  0.00           C  
ATOM   3282  HA  THR   217      53.219  93.673  89.761  1.00  0.00           H  
ATOM   3283  CB  THR   217      53.290  94.004  87.749  1.00  0.00           C  
ATOM   3284  HB  THR   217      53.999  93.832  86.939  1.00  0.00           H  
ATOM   3285  CG2 THR   217      52.161  93.129  87.303  1.00  0.00           C  
ATOM   3286 HG21 THR   217      52.435  92.089  87.123  1.00  0.00           H  
ATOM   3287 HG22 THR   217      51.424  93.220  88.101  1.00  0.00           H  
ATOM   3288 HG23 THR   217      51.649  93.564  86.445  1.00  0.00           H  
ATOM   3289  OG1 THR   217      52.913  95.411  87.745  1.00  0.00           O  
ATOM   3290  HG1 THR   217      52.190  95.549  88.362  1.00  0.00           H  
ATOM   3291  C   THR   217      54.435  92.167  88.937  1.00  0.00           C  
ATOM   3292  O   THR   217      54.975  91.617  87.938  1.00  0.00           O  
ATOM   3293  N   ILE   218      54.098  91.357  89.937  1.00  0.00           N  
ATOM   3294  H   ILE   218      53.734  91.788  90.775  1.00  0.00           H  
ATOM   3295  CA  ILE   218      53.908  89.879  89.848  1.00  0.00           C  
ATOM   3296  HA  ILE   218      54.615  89.498  89.111  1.00  0.00           H  
ATOM   3297  CB  ILE   218      53.928  89.333  91.335  1.00  0.00           C  
ATOM   3298  HB  ILE   218      53.221  89.941  91.898  1.00  0.00           H  
ATOM   3299  CG2 ILE   218      53.516  87.803  91.369  1.00  0.00           C  
ATOM   3300 HG21 ILE   218      54.113  87.271  90.628  1.00  0.00           H  
ATOM   3301 HG22 ILE   218      53.535  87.436  92.395  1.00  0.00           H  
ATOM   3302 HG23 ILE   218      52.446  87.739  91.171  1.00  0.00           H  
ATOM   3303  CG1 ILE   218      55.381  89.537  91.847  1.00  0.00           C  
ATOM   3304 HG12 ILE   218      56.104  88.838  91.427  1.00  0.00           H  
ATOM   3305 HG13 ILE   218      55.697  90.555  91.617  1.00  0.00           H  
ATOM   3306  CD1 ILE   218      55.513  89.390  93.477  1.00  0.00           C  
ATOM   3307 HD11 ILE   218      55.235  88.395  93.824  1.00  0.00           H  
ATOM   3308 HD12 ILE   218      56.522  89.611  93.826  1.00  0.00           H  
ATOM   3309 HD13 ILE   218      54.907  90.153  93.966  1.00  0.00           H  
ATOM   3310  C   ILE   218      52.525  89.591  89.297  1.00  0.00           C  
ATOM   3311  O   ILE   218      51.574  90.117  89.811  1.00  0.00           O  
ATOM   3312  N   ASN   219      52.419  88.994  88.111  1.00  0.00           N  
ATOM   3313  H   ASN   219      53.249  88.829  87.560  1.00  0.00           H  
ATOM   3314  CA  ASN   219      51.197  88.466  87.524  1.00  0.00           C  
ATOM   3315  HA  ASN   219      50.328  88.756  88.114  1.00  0.00           H  
ATOM   3316  CB  ASN   219      51.114  89.147  86.175  1.00  0.00           C  
ATOM   3317  HB2 ASN   219      50.922  90.210  86.324  1.00  0.00           H  
ATOM   3318  HB3 ASN   219      52.110  89.098  85.735  1.00  0.00           H  
ATOM   3319  CG  ASN   219      50.167  88.612  85.158  1.00  0.00           C  
ATOM   3320  OD1 ASN   219      49.130  88.104  85.423  1.00  0.00           O  
ATOM   3321  ND2 ASN   219      50.513  88.704  83.885  1.00  0.00           N  
ATOM   3322 HD21 ASN   219      50.035  88.227  83.134  1.00  0.00           H  
ATOM   3323 HD22 ASN   219      51.343  89.245  83.686  1.00  0.00           H  
ATOM   3324  C   ASN   219      51.099  86.951  87.303  1.00  0.00           C  
ATOM   3325  O   ASN   219      52.065  86.460  86.743  1.00  0.00           O  
ATOM   3326  N   HIE   220      50.007  86.245  87.673  1.00  0.00           N  
ATOM   3327  H   HIE   220      49.286  86.740  88.179  1.00  0.00           H  
ATOM   3328  CA  HIE   220      49.906  84.786  87.639  1.00  0.00           C  
ATOM   3329  HA  HIE   220      50.869  84.294  87.504  1.00  0.00           H  
ATOM   3330  CB  HIE   220      49.458  84.310  89.106  1.00  0.00           C  
ATOM   3331  HB2 HIE   220      48.429  84.612  89.303  1.00  0.00           H  
ATOM   3332  HB3 HIE   220      49.544  83.224  89.074  1.00  0.00           H  
ATOM   3333  CG  HIE   220      50.342  84.814  90.176  1.00  0.00           C  
ATOM   3334  ND1 HIE   220      51.717  84.598  90.285  1.00  0.00           N  
ATOM   3335  CE1 HIE   220      52.083  85.056  91.469  1.00  0.00           C  
ATOM   3336  HE1 HIE   220      53.089  84.977  91.852  1.00  0.00           H  
ATOM   3337  NE2 HIE   220      51.004  85.540  92.147  1.00  0.00           N  
ATOM   3338  HE2 HIE   220      50.969  85.855  93.106  1.00  0.00           H  
ATOM   3339  CD2 HIE   220      49.927  85.478  91.306  1.00  0.00           C  
ATOM   3340  HD2 HIE   220      48.887  85.680  91.518  1.00  0.00           H  
ATOM   3341  C   HIE   220      49.191  84.247  86.393  1.00  0.00           C  
ATOM   3342  O   HIE   220      49.351  82.994  86.177  1.00  0.00           O  
ATOM   3343  N   ASN   221      48.324  85.030  85.685  1.00  0.00           N  
ATOM   3344  H   ASN   221      48.295  86.039  85.718  1.00  0.00           H  
ATOM   3345  CA  ASN   221      47.623  84.626  84.422  1.00  0.00           C  
ATOM   3346  HA  ASN   221      47.048  85.469  84.040  1.00  0.00           H  
ATOM   3347  CB  ASN   221      48.555  84.437  83.207  1.00  0.00           C  
ATOM   3348  HB2 ASN   221      49.288  83.636  83.301  1.00  0.00           H  
ATOM   3349  HB3 ASN   221      48.003  84.156  82.310  1.00  0.00           H  
ATOM   3350  CG  ASN   221      49.250  85.674  82.803  1.00  0.00           C  
ATOM   3351  OD1 ASN   221      48.582  86.701  82.548  1.00  0.00           O  
ATOM   3352  ND2 ASN   221      50.559  85.678  82.525  1.00  0.00           N  
ATOM   3353 HD21 ASN   221      50.899  86.445  81.963  1.00  0.00           H  
ATOM   3354 HD22 ASN   221      51.181  84.973  82.893  1.00  0.00           H  
ATOM   3355  C   ASN   221      46.522  83.488  84.674  1.00  0.00           C  
ATOM   3356  O   ASN   221      46.353  82.544  83.942  1.00  0.00           O  
ATOM   3357  N   LEU   222      45.875  83.576  85.873  1.00  0.00           N  
ATOM   3358  H   LEU   222      46.004  84.371  86.482  1.00  0.00           H  
ATOM   3359  CA  LEU   222      44.926  82.485  86.255  1.00  0.00           C  
ATOM   3360  HA  LEU   222      45.506  81.578  86.424  1.00  0.00           H  
ATOM   3361  CB  LEU   222      44.334  82.882  87.589  1.00  0.00           C  
ATOM   3362  HB2 LEU   222      43.597  83.671  87.438  1.00  0.00           H  
ATOM   3363  HB3 LEU   222      43.756  82.029  87.944  1.00  0.00           H  
ATOM   3364  CG  LEU   222      45.180  83.193  88.879  1.00  0.00           C  
ATOM   3365  HG  LEU   222      45.638  84.176  88.772  1.00  0.00           H  
ATOM   3366  CD1 LEU   222      44.389  83.381  90.192  1.00  0.00           C  
ATOM   3367 HD11 LEU   222      44.037  82.403  90.520  1.00  0.00           H  
ATOM   3368 HD12 LEU   222      44.988  83.839  90.979  1.00  0.00           H  
ATOM   3369 HD13 LEU   222      43.478  83.950  90.004  1.00  0.00           H  
ATOM   3370  CD2 LEU   222      46.271  82.239  89.182  1.00  0.00           C  
ATOM   3371 HD21 LEU   222      46.746  82.570  90.105  1.00  0.00           H  
ATOM   3372 HD22 LEU   222      45.923  81.228  89.394  1.00  0.00           H  
ATOM   3373 HD23 LEU   222      46.959  82.322  88.341  1.00  0.00           H  
ATOM   3374  C   LEU   222      43.835  82.271  85.153  1.00  0.00           C  
ATOM   3375  O   LEU   222      43.242  83.196  84.677  1.00  0.00           O  
ATOM   3376  N   ASN   223      43.495  80.978  84.931  1.00  0.00           N  
ATOM   3377  H   ASN   223      43.899  80.268  85.524  1.00  0.00           H  
ATOM   3378  CA  ASN   223      42.546  80.648  83.919  1.00  0.00           C  
ATOM   3379  HA  ASN   223      42.854  81.287  83.091  1.00  0.00           H  
ATOM   3380  CB  ASN   223      42.722  79.140  83.509  1.00  0.00           C  
ATOM   3381  HB2 ASN   223      43.799  79.001  83.420  1.00  0.00           H  
ATOM   3382  HB3 ASN   223      42.308  78.471  84.264  1.00  0.00           H  
ATOM   3383  CG  ASN   223      41.997  78.616  82.296  1.00  0.00           C  
ATOM   3384  OD1 ASN   223      41.165  79.250  81.644  1.00  0.00           O  
ATOM   3385  ND2 ASN   223      42.226  77.377  81.925  1.00  0.00           N  
ATOM   3386 HD21 ASN   223      41.718  76.891  81.200  1.00  0.00           H  
ATOM   3387 HD22 ASN   223      42.924  76.822  82.400  1.00  0.00           H  
ATOM   3388  C   ASN   223      41.140  81.036  84.292  1.00  0.00           C  
ATOM   3389  O   ASN   223      40.749  80.831  85.426  1.00  0.00           O  
ATOM   3390  N   THR   224      40.471  81.724  83.298  1.00  0.00           N  
ATOM   3391  H   THR   224      40.895  81.681  82.383  1.00  0.00           H  
ATOM   3392  CA  THR   224      39.120  82.079  83.351  1.00  0.00           C  
ATOM   3393  HA  THR   224      38.865  82.393  84.364  1.00  0.00           H  
ATOM   3394  CB  THR   224      38.845  83.234  82.431  1.00  0.00           C  
ATOM   3395  HB  THR   224      37.801  83.549  82.437  1.00  0.00           H  
ATOM   3396  CG2 THR   224      39.657  84.452  82.848  1.00  0.00           C  
ATOM   3397 HG21 THR   224      40.718  84.278  83.028  1.00  0.00           H  
ATOM   3398 HG22 THR   224      39.626  85.269  82.128  1.00  0.00           H  
ATOM   3399 HG23 THR   224      39.195  84.956  83.697  1.00  0.00           H  
ATOM   3400  OG1 THR   224      39.159  82.860  81.055  1.00  0.00           O  
ATOM   3401  HG1 THR   224      38.346  82.394  80.846  1.00  0.00           H  
ATOM   3402  C   THR   224      38.095  81.011  83.175  1.00  0.00           C  
ATOM   3403  O   THR   224      37.034  81.122  83.739  1.00  0.00           O  
ATOM   3404  N   ASN   225      38.389  79.892  82.448  1.00  0.00           N  
ATOM   3405  H   ASN   225      39.282  79.870  81.978  1.00  0.00           H  
ATOM   3406  CA  ASN   225      37.407  78.925  81.901  1.00  0.00           C  
ATOM   3407  HA  ASN   225      36.377  79.244  82.059  1.00  0.00           H  
ATOM   3408  CB  ASN   225      37.707  78.886  80.402  1.00  0.00           C  
ATOM   3409  HB2 ASN   225      38.738  78.537  80.352  1.00  0.00           H  
ATOM   3410  HB3 ASN   225      37.079  78.144  79.908  1.00  0.00           H  
ATOM   3411  CG  ASN   225      37.501  80.211  79.665  1.00  0.00           C  
ATOM   3412  OD1 ASN   225      37.053  81.191  80.125  1.00  0.00           O  
ATOM   3413  ND2 ASN   225      37.481  80.042  78.371  1.00  0.00           N  
ATOM   3414 HD21 ASN   225      37.118  80.746  77.743  1.00  0.00           H  
ATOM   3415 HD22 ASN   225      37.704  79.134  77.991  1.00  0.00           H  
ATOM   3416  C   ASN   225      37.453  77.442  82.393  1.00  0.00           C  
ATOM   3417  O   ASN   225      36.728  76.627  81.840  1.00  0.00           O  
ATOM   3418  N   ARG   226      38.113  77.199  83.568  1.00  0.00           N  
ATOM   3419  H   ARG   226      38.362  78.075  84.004  1.00  0.00           H  
ATOM   3420  CA  ARG   226      38.164  75.795  84.230  1.00  0.00           C  
ATOM   3421  HA  ARG   226      38.319  74.996  83.505  1.00  0.00           H  
ATOM   3422  CB  ARG   226      39.247  75.873  85.314  1.00  0.00           C  
ATOM   3423  HB2 ARG   226      38.954  76.672  85.995  1.00  0.00           H  
ATOM   3424  HB3 ARG   226      39.284  74.947  85.887  1.00  0.00           H  
ATOM   3425  CG  ARG   226      40.646  76.143  84.693  1.00  0.00           C  
ATOM   3426  HG2 ARG   226      40.648  76.872  83.882  1.00  0.00           H  
ATOM   3427  HG3 ARG   226      41.311  76.509  85.475  1.00  0.00           H  
ATOM   3428  CD  ARG   226      41.203  74.906  84.084  1.00  0.00           C  
ATOM   3429  HD2 ARG   226      40.422  74.469  83.461  1.00  0.00           H  
ATOM   3430  HD3 ARG   226      42.126  75.155  83.560  1.00  0.00           H  
ATOM   3431  NE  ARG   226      41.666  73.953  85.176  1.00  0.00           N  
ATOM   3432  HE  ARG   226      42.297  74.293  85.888  1.00  0.00           H  
ATOM   3433  CZ  ARG   226      41.438  72.675  85.144  1.00  0.00           C  
ATOM   3434  NH1 ARG   226      40.817  72.084  84.200  1.00  0.00           N  
ATOM   3435 HH11 ARG   226      40.545  72.632  83.396  1.00  0.00           H  
ATOM   3436 HH12 ARG   226      40.682  71.089  84.094  1.00  0.00           H  
ATOM   3437  NH2 ARG   226      41.869  71.979  86.170  1.00  0.00           N  
ATOM   3438 HH21 ARG   226      42.292  72.407  86.981  1.00  0.00           H  
ATOM   3439 HH22 ARG   226      41.632  71.000  86.108  1.00  0.00           H  
ATOM   3440  C   ARG   226      36.760  75.484  84.847  1.00  0.00           C  
ATOM   3441  O   ARG   226      36.659  75.438  86.057  1.00  0.00           O  
ATOM   3442  N   TYR   227      35.753  75.041  84.020  1.00  0.00           N  
ATOM   3443  H   TYR   227      36.061  75.171  83.067  1.00  0.00           H  
ATOM   3444  CA  TYR   227      34.358  74.681  84.296  1.00  0.00           C  
ATOM   3445  HA  TYR   227      34.008  74.854  85.314  1.00  0.00           H  
ATOM   3446  CB  TYR   227      33.395  75.547  83.352  1.00  0.00           C  
ATOM   3447  HB2 TYR   227      33.748  75.445  82.325  1.00  0.00           H  
ATOM   3448  HB3 TYR   227      32.427  75.048  83.312  1.00  0.00           H  
ATOM   3449  CG  TYR   227      33.252  77.031  83.692  1.00  0.00           C  
ATOM   3450  CD1 TYR   227      32.350  77.391  84.732  1.00  0.00           C  
ATOM   3451  HD1 TYR   227      31.868  76.641  85.342  1.00  0.00           H  
ATOM   3452  CE1 TYR   227      32.270  78.788  85.041  1.00  0.00           C  
ATOM   3453  HE1 TYR   227      31.719  79.033  85.937  1.00  0.00           H  
ATOM   3454  CZ  TYR   227      32.809  79.766  84.195  1.00  0.00           C  
ATOM   3455  OH  TYR   227      32.495  81.137  84.426  1.00  0.00           O  
ATOM   3456  HH  TYR   227      31.995  81.254  85.237  1.00  0.00           H  
ATOM   3457  CE2 TYR   227      33.570  79.377  83.110  1.00  0.00           C  
ATOM   3458  HE2 TYR   227      33.896  80.105  82.383  1.00  0.00           H  
ATOM   3459  CD2 TYR   227      33.796  78.009  82.880  1.00  0.00           C  
ATOM   3460  HD2 TYR   227      34.298  77.696  81.976  1.00  0.00           H  
ATOM   3461  C   TYR   227      34.241  73.100  84.070  1.00  0.00           C  
ATOM   3462  O   TYR   227      34.954  72.523  83.196  1.00  0.00           O  
ATOM   3463  N   ARG   228      33.349  72.463  84.737  1.00  0.00           N  
ATOM   3464  H   ARG   228      32.739  73.062  85.274  1.00  0.00           H  
ATOM   3465  CA  ARG   228      32.937  71.046  84.477  1.00  0.00           C  
ATOM   3466  HA  ARG   228      33.350  70.728  83.520  1.00  0.00           H  
ATOM   3467  CB  ARG   228      33.501  70.030  85.576  1.00  0.00           C  
ATOM   3468  HB2 ARG   228      33.304  68.980  85.358  1.00  0.00           H  
ATOM   3469  HB3 ARG   228      34.580  70.180  85.595  1.00  0.00           H  
ATOM   3470  CG  ARG   228      32.964  70.407  86.919  1.00  0.00           C  
ATOM   3471  HG2 ARG   228      33.348  71.352  87.303  1.00  0.00           H  
ATOM   3472  HG3 ARG   228      31.874  70.412  86.906  1.00  0.00           H  
ATOM   3473  CD  ARG   228      33.352  69.314  87.975  1.00  0.00           C  
ATOM   3474  HD2 ARG   228      33.090  68.295  87.689  1.00  0.00           H  
ATOM   3475  HD3 ARG   228      34.416  69.401  88.194  1.00  0.00           H  
ATOM   3476  NE  ARG   228      32.669  69.639  89.248  1.00  0.00           N  
ATOM   3477  HE  ARG   228      33.218  70.074  89.976  1.00  0.00           H  
ATOM   3478  CZ  ARG   228      31.424  69.320  89.510  1.00  0.00           C  
ATOM   3479  NH1 ARG   228      30.643  68.819  88.610  1.00  0.00           N  
ATOM   3480 HH11 ARG   228      31.031  68.409  87.773  1.00  0.00           H  
ATOM   3481 HH12 ARG   228      29.655  68.806  88.818  1.00  0.00           H  
ATOM   3482  NH2 ARG   228      30.896  69.723  90.623  1.00  0.00           N  
ATOM   3483 HH21 ARG   228      31.490  70.012  91.387  1.00  0.00           H  
ATOM   3484 HH22 ARG   228      29.893  69.757  90.736  1.00  0.00           H  
ATOM   3485  C   ARG   228      31.439  70.964  84.268  1.00  0.00           C  
ATOM   3486  O   ARG   228      30.654  71.879  84.621  1.00  0.00           O  
ATOM   3487  N   LEU   229      30.893  69.943  83.561  1.00  0.00           N  
ATOM   3488  H   LEU   229      31.567  69.274  83.218  1.00  0.00           H  
ATOM   3489  CA  LEU   229      29.581  69.889  82.968  1.00  0.00           C  
ATOM   3490  HA  LEU   229      29.393  70.585  82.150  1.00  0.00           H  
ATOM   3491  CB  LEU   229      29.365  68.490  82.358  1.00  0.00           C  
ATOM   3492  HB2 LEU   229      30.205  68.227  81.716  1.00  0.00           H  
ATOM   3493  HB3 LEU   229      29.454  67.814  83.209  1.00  0.00           H  
ATOM   3494  CG  LEU   229      27.959  68.240  81.701  1.00  0.00           C  
ATOM   3495  HG  LEU   229      27.149  68.406  82.412  1.00  0.00           H  
ATOM   3496  CD1 LEU   229      27.701  69.077  80.462  1.00  0.00           C  
ATOM   3497 HD11 LEU   229      28.636  69.007  79.905  1.00  0.00           H  
ATOM   3498 HD12 LEU   229      26.918  68.669  79.823  1.00  0.00           H  
ATOM   3499 HD13 LEU   229      27.361  70.053  80.805  1.00  0.00           H  
ATOM   3500  CD2 LEU   229      27.920  66.827  81.243  1.00  0.00           C  
ATOM   3501 HD21 LEU   229      26.934  66.567  80.859  1.00  0.00           H  
ATOM   3502 HD22 LEU   229      28.617  66.718  80.411  1.00  0.00           H  
ATOM   3503 HD23 LEU   229      28.266  66.263  82.109  1.00  0.00           H  
ATOM   3504  C   LEU   229      28.466  70.122  84.039  1.00  0.00           C  
ATOM   3505  O   LEU   229      27.402  70.719  83.829  1.00  0.00           O  
ATOM   3506  N   GLY   230      28.720  69.502  85.224  1.00  0.00           N  
ATOM   3507  H   GLY   230      29.514  68.878  85.247  1.00  0.00           H  
ATOM   3508  CA  GLY   230      27.682  69.467  86.341  1.00  0.00           C  
ATOM   3509  HA2 GLY   230      26.696  69.324  85.900  1.00  0.00           H  
ATOM   3510  HA3 GLY   230      28.026  68.615  86.929  1.00  0.00           H  
ATOM   3511  C   GLY   230      27.425  70.652  87.187  1.00  0.00           C  
ATOM   3512  O   GLY   230      26.892  70.512  88.279  1.00  0.00           O  
ATOM   3513  N   SER   231      27.843  71.909  86.912  1.00  0.00           N  
ATOM   3514  H   SER   231      28.294  72.202  86.058  1.00  0.00           H  
ATOM   3515  CA  SER   231      27.859  73.014  87.842  1.00  0.00           C  
ATOM   3516  HA  SER   231      26.872  73.059  88.304  1.00  0.00           H  
ATOM   3517  CB  SER   231      28.930  72.822  88.900  1.00  0.00           C  
ATOM   3518  HB2 SER   231      28.758  72.004  89.600  1.00  0.00           H  
ATOM   3519  HB3 SER   231      29.882  72.575  88.432  1.00  0.00           H  
ATOM   3520  OG  SER   231      29.232  73.953  89.706  1.00  0.00           O  
ATOM   3521  HG  SER   231      29.660  73.606  90.493  1.00  0.00           H  
ATOM   3522  C   SER   231      28.109  74.384  87.099  1.00  0.00           C  
ATOM   3523  O   SER   231      28.913  74.496  86.131  1.00  0.00           O  
ATOM   3524  N   ILE   232      27.431  75.391  87.617  1.00  0.00           N  
ATOM   3525  H   ILE   232      26.804  75.099  88.353  1.00  0.00           H  
ATOM   3526  CA  ILE   232      27.538  76.771  87.092  1.00  0.00           C  
ATOM   3527  HA  ILE   232      27.519  76.698  86.005  1.00  0.00           H  
ATOM   3528  CB  ILE   232      26.337  77.600  87.434  1.00  0.00           C  
ATOM   3529  HB  ILE   232      26.289  78.523  86.856  1.00  0.00           H  
ATOM   3530  CG2 ILE   232      25.046  77.010  86.891  1.00  0.00           C  
ATOM   3531 HG21 ILE   232      24.656  76.505  87.774  1.00  0.00           H  
ATOM   3532 HG22 ILE   232      24.445  77.864  86.580  1.00  0.00           H  
ATOM   3533 HG23 ILE   232      25.227  76.359  86.035  1.00  0.00           H  
ATOM   3534  CG1 ILE   232      26.254  78.130  88.862  1.00  0.00           C  
ATOM   3535 HG12 ILE   232      26.037  77.277  89.506  1.00  0.00           H  
ATOM   3536 HG13 ILE   232      27.218  78.389  89.299  1.00  0.00           H  
ATOM   3537  CD1 ILE   232      25.183  79.254  89.070  1.00  0.00           C  
ATOM   3538 HD11 ILE   232      25.434  80.167  88.531  1.00  0.00           H  
ATOM   3539 HD12 ILE   232      24.230  78.870  88.706  1.00  0.00           H  
ATOM   3540 HD13 ILE   232      25.133  79.461  90.139  1.00  0.00           H  
ATOM   3541  C   ILE   232      28.843  77.531  87.501  1.00  0.00           C  
ATOM   3542  O   ILE   232      29.268  78.460  86.839  1.00  0.00           O  
ATOM   3543  N   TYR   233      29.275  77.224  88.690  1.00  0.00           N  
ATOM   3544  H   TYR   233      28.898  76.399  89.135  1.00  0.00           H  
ATOM   3545  CA  TYR   233      30.587  77.710  89.286  1.00  0.00           C  
ATOM   3546  HA  TYR   233      30.753  78.786  89.239  1.00  0.00           H  
ATOM   3547  CB  TYR   233      30.669  77.178  90.718  1.00  0.00           C  
ATOM   3548  HB2 TYR   233      30.668  76.091  90.799  1.00  0.00           H  
ATOM   3549  HB3 TYR   233      31.570  77.570  91.188  1.00  0.00           H  
ATOM   3550  CG  TYR   233      29.542  77.655  91.642  1.00  0.00           C  
ATOM   3551  CD1 TYR   233      29.316  78.970  91.849  1.00  0.00           C  
ATOM   3552  HD1 TYR   233      29.860  79.667  91.230  1.00  0.00           H  
ATOM   3553  CE1 TYR   233      28.364  79.467  92.795  1.00  0.00           C  
ATOM   3554  HE1 TYR   233      28.328  80.492  93.133  1.00  0.00           H  
ATOM   3555  CZ  TYR   233      27.715  78.429  93.574  1.00  0.00           C  
ATOM   3556  OH  TYR   233      27.002  78.905  94.671  1.00  0.00           O  
ATOM   3557  HH  TYR   233      27.066  79.813  94.976  1.00  0.00           H  
ATOM   3558  CE2 TYR   233      27.982  77.090  93.356  1.00  0.00           C  
ATOM   3559  HE2 TYR   233      27.461  76.368  93.967  1.00  0.00           H  
ATOM   3560  CD2 TYR   233      28.814  76.690  92.272  1.00  0.00           C  
ATOM   3561  HD2 TYR   233      28.981  75.645  92.057  1.00  0.00           H  
ATOM   3562  C   TYR   233      31.811  77.188  88.503  1.00  0.00           C  
ATOM   3563  O   TYR   233      31.811  76.011  88.039  1.00  0.00           O  
ATOM   3564  N   ARG   234      32.841  77.992  88.538  1.00  0.00           N  
ATOM   3565  H   ARG   234      32.809  78.855  89.061  1.00  0.00           H  
ATOM   3566  CA  ARG   234      34.189  77.565  88.085  1.00  0.00           C  
ATOM   3567  HA  ARG   234      34.186  77.139  87.082  1.00  0.00           H  
ATOM   3568  CB  ARG   234      35.108  78.814  88.267  1.00  0.00           C  
ATOM   3569  HB2 ARG   234      34.940  79.329  89.213  1.00  0.00           H  
ATOM   3570  HB3 ARG   234      36.139  78.472  88.350  1.00  0.00           H  
ATOM   3571  CG  ARG   234      35.073  79.813  87.135  1.00  0.00           C  
ATOM   3572  HG2 ARG   234      35.635  79.438  86.279  1.00  0.00           H  
ATOM   3573  HG3 ARG   234      34.041  80.011  86.847  1.00  0.00           H  
ATOM   3574  CD  ARG   234      35.728  81.158  87.555  1.00  0.00           C  
ATOM   3575  HD2 ARG   234      35.071  81.660  88.265  1.00  0.00           H  
ATOM   3576  HD3 ARG   234      36.717  81.045  88.000  1.00  0.00           H  
ATOM   3577  NE  ARG   234      35.933  82.105  86.450  1.00  0.00           N  
ATOM   3578  HE  ARG   234      35.836  81.738  85.514  1.00  0.00           H  
ATOM   3579  CZ  ARG   234      36.266  83.379  86.617  1.00  0.00           C  
ATOM   3580  NH1 ARG   234      36.514  83.871  87.860  1.00  0.00           N  
ATOM   3581 HH11 ARG   234      36.562  83.259  88.661  1.00  0.00           H  
ATOM   3582 HH12 ARG   234      36.776  84.846  87.901  1.00  0.00           H  
ATOM   3583  NH2 ARG   234      36.219  84.158  85.599  1.00  0.00           N  
ATOM   3584 HH21 ARG   234      35.947  83.838  84.681  1.00  0.00           H  
ATOM   3585 HH22 ARG   234      36.024  85.145  85.684  1.00  0.00           H  
ATOM   3586  C   ARG   234      34.666  76.505  89.074  1.00  0.00           C  
ATOM   3587  O   ARG   234      34.283  76.438  90.234  1.00  0.00           O  
ATOM   3588  N   GLN   235      35.489  75.618  88.490  1.00  0.00           N  
ATOM   3589  H   GLN   235      35.466  75.547  87.483  1.00  0.00           H  
ATOM   3590  CA  GLN   235      35.986  74.484  89.382  1.00  0.00           C  
ATOM   3591  HA  GLN   235      35.217  74.197  90.099  1.00  0.00           H  
ATOM   3592  CB  GLN   235      36.251  73.234  88.558  1.00  0.00           C  
ATOM   3593  HB2 GLN   235      35.351  73.002  87.989  1.00  0.00           H  
ATOM   3594  HB3 GLN   235      36.968  73.526  87.791  1.00  0.00           H  
ATOM   3595  CG  GLN   235      36.826  71.932  89.290  1.00  0.00           C  
ATOM   3596  HG2 GLN   235      36.861  71.228  88.459  1.00  0.00           H  
ATOM   3597  HG3 GLN   235      37.843  72.128  89.630  1.00  0.00           H  
ATOM   3598  CD  GLN   235      35.913  71.322  90.354  1.00  0.00           C  
ATOM   3599  OE1 GLN   235      34.673  71.363  90.303  1.00  0.00           O  
ATOM   3600  NE2 GLN   235      36.483  70.548  91.221  1.00  0.00           N  
ATOM   3601 HE21 GLN   235      35.909  70.121  91.934  1.00  0.00           H  
ATOM   3602 HE22 GLN   235      37.482  70.401  91.249  1.00  0.00           H  
ATOM   3603  C   GLN   235      37.247  74.817  90.117  1.00  0.00           C  
ATOM   3604  O   GLN   235      37.333  74.483  91.268  1.00  0.00           O  
ATOM   3605  N   SER   236      38.202  75.587  89.460  1.00  0.00           N  
ATOM   3606  H   SER   236      37.908  75.859  88.533  1.00  0.00           H  
ATOM   3607  CA  SER   236      39.502  75.923  89.931  1.00  0.00           C  
ATOM   3608  HA  SER   236      39.496  76.093  91.007  1.00  0.00           H  
ATOM   3609  CB  SER   236      40.481  74.753  89.558  1.00  0.00           C  
ATOM   3610  HB2 SER   236      41.399  74.837  90.139  1.00  0.00           H  
ATOM   3611  HB3 SER   236      40.075  73.827  89.964  1.00  0.00           H  
ATOM   3612  OG  SER   236      40.706  74.529  88.277  1.00  0.00           O  
ATOM   3613  HG  SER   236      41.599  74.177  88.299  1.00  0.00           H  
ATOM   3614  C   SER   236      39.889  77.221  89.256  1.00  0.00           C  
ATOM   3615  O   SER   236      39.367  77.576  88.211  1.00  0.00           O  
ATOM   3616  N   LEU   237      40.951  77.827  89.844  1.00  0.00           N  
ATOM   3617  H   LEU   237      41.176  77.415  90.738  1.00  0.00           H  
ATOM   3618  CA  LEU   237      41.631  78.954  89.376  1.00  0.00           C  
ATOM   3619  HA  LEU   237      41.120  79.216  88.449  1.00  0.00           H  
ATOM   3620  CB  LEU   237      41.365  80.121  90.355  1.00  0.00           C  
ATOM   3621  HB2 LEU   237      41.831  79.824  91.294  1.00  0.00           H  
ATOM   3622  HB3 LEU   237      41.913  80.967  89.938  1.00  0.00           H  
ATOM   3623  CG  LEU   237      39.886  80.485  90.549  1.00  0.00           C  
ATOM   3624  HG  LEU   237      39.245  79.657  90.851  1.00  0.00           H  
ATOM   3625  CD1 LEU   237      39.845  81.500  91.656  1.00  0.00           C  
ATOM   3626 HD11 LEU   237      40.274  82.469  91.403  1.00  0.00           H  
ATOM   3627 HD12 LEU   237      38.808  81.805  91.801  1.00  0.00           H  
ATOM   3628 HD13 LEU   237      40.169  81.097  92.616  1.00  0.00           H  
ATOM   3629  CD2 LEU   237      39.446  81.172  89.321  1.00  0.00           C  
ATOM   3630 HD21 LEU   237      39.367  80.390  88.566  1.00  0.00           H  
ATOM   3631 HD22 LEU   237      38.468  81.607  89.526  1.00  0.00           H  
ATOM   3632 HD23 LEU   237      40.061  82.033  89.063  1.00  0.00           H  
ATOM   3633  C   LEU   237      43.075  78.748  89.136  1.00  0.00           C  
ATOM   3634  O   LEU   237      43.988  79.411  89.723  1.00  0.00           O  
ATOM   3635  N   ASP   238      43.322  77.685  88.402  1.00  0.00           N  
ATOM   3636  H   ASP   238      42.500  77.142  88.181  1.00  0.00           H  
ATOM   3637  CA  ASP   238      44.668  77.214  88.006  1.00  0.00           C  
ATOM   3638  HA  ASP   238      45.182  76.970  88.936  1.00  0.00           H  
ATOM   3639  CB  ASP   238      44.530  75.884  87.262  1.00  0.00           C  
ATOM   3640  HB2 ASP   238      43.887  75.937  86.383  1.00  0.00           H  
ATOM   3641  HB3 ASP   238      45.550  75.685  86.931  1.00  0.00           H  
ATOM   3642  CG  ASP   238      44.120  74.616  88.040  1.00  0.00           C  
ATOM   3643  OD1 ASP   238      43.182  73.935  87.517  1.00  0.00           O  
ATOM   3644  OD2 ASP   238      44.567  74.339  89.179  1.00  0.00           O  
ATOM   3645  C   ASP   238      45.502  78.292  87.249  1.00  0.00           C  
ATOM   3646  O   ASP   238      45.054  79.008  86.400  1.00  0.00           O  
ATOM   3647  N   GLU   239      46.829  78.271  87.594  1.00  0.00           N  
ATOM   3648  H   GLU   239      47.168  77.486  88.131  1.00  0.00           H  
ATOM   3649  CA  GLU   239      47.761  79.414  87.228  1.00  0.00           C  
ATOM   3650  HA  GLU   239      47.210  80.337  87.405  1.00  0.00           H  
ATOM   3651  CB  GLU   239      49.002  79.230  88.039  1.00  0.00           C  
ATOM   3652  HB2 GLU   239      49.473  78.332  87.642  1.00  0.00           H  
ATOM   3653  HB3 GLU   239      49.652  80.037  87.701  1.00  0.00           H  
ATOM   3654  CG  GLU   239      48.858  79.245  89.530  1.00  0.00           C  
ATOM   3655  HG2 GLU   239      49.851  79.196  89.976  1.00  0.00           H  
ATOM   3656  HG3 GLU   239      48.504  80.223  89.857  1.00  0.00           H  
ATOM   3657  CD  GLU   239      48.259  78.082  90.243  1.00  0.00           C  
ATOM   3658  OE1 GLU   239      47.520  78.149  91.238  1.00  0.00           O  
ATOM   3659  OE2 GLU   239      48.590  76.907  89.810  1.00  0.00           O  
ATOM   3660  C   GLU   239      48.078  79.196  85.773  1.00  0.00           C  
ATOM   3661  O   GLU   239      48.129  78.125  85.252  1.00  0.00           O  
ATOM   3662  N   GLY   240      48.303  80.386  85.118  1.00  0.00           N  
ATOM   3663  H   GLY   240      48.275  81.230  85.672  1.00  0.00           H  
ATOM   3664  CA  GLY   240      48.994  80.456  83.876  1.00  0.00           C  
ATOM   3665  HA2 GLY   240      48.691  79.593  83.283  1.00  0.00           H  
ATOM   3666  HA3 GLY   240      48.717  81.346  83.311  1.00  0.00           H  
ATOM   3667  C   GLY   240      50.526  80.359  84.075  1.00  0.00           C  
ATOM   3668  O   GLY   240      51.045  79.600  84.946  1.00  0.00           O  
ATOM   3669  N   VAL   241      51.345  80.943  83.184  1.00  0.00           N  
ATOM   3670  H   VAL   241      50.975  81.532  82.451  1.00  0.00           H  
ATOM   3671  CA  VAL   241      52.762  81.164  83.440  1.00  0.00           C  
ATOM   3672  HA  VAL   241      53.071  80.505  84.252  1.00  0.00           H  
ATOM   3673  CB  VAL   241      53.800  81.135  82.204  1.00  0.00           C  
ATOM   3674  HB  VAL   241      53.690  81.947  81.485  1.00  0.00           H  
ATOM   3675  CG1 VAL   241      55.219  81.233  82.775  1.00  0.00           C  
ATOM   3676 HG11 VAL   241      55.477  80.629  83.645  1.00  0.00           H  
ATOM   3677 HG12 VAL   241      55.839  80.882  81.950  1.00  0.00           H  
ATOM   3678 HG13 VAL   241      55.469  82.221  83.163  1.00  0.00           H  
ATOM   3679  CG2 VAL   241      53.685  79.813  81.429  1.00  0.00           C  
ATOM   3680 HG21 VAL   241      53.696  78.998  82.152  1.00  0.00           H  
ATOM   3681 HG22 VAL   241      52.711  79.640  80.969  1.00  0.00           H  
ATOM   3682 HG23 VAL   241      54.486  79.724  80.695  1.00  0.00           H  
ATOM   3683  C   VAL   241      52.870  82.529  84.199  1.00  0.00           C  
ATOM   3684  O   VAL   241      52.568  83.622  83.645  1.00  0.00           O  
ATOM   3685  N   THR   242      53.383  82.534  85.497  1.00  0.00           N  
ATOM   3686  H   THR   242      53.651  81.634  85.867  1.00  0.00           H  
ATOM   3687  CA  THR   242      53.717  83.780  86.197  1.00  0.00           C  
ATOM   3688  HA  THR   242      52.830  84.405  86.306  1.00  0.00           H  
ATOM   3689  CB  THR   242      54.361  83.485  87.555  1.00  0.00           C  
ATOM   3690  HB  THR   242      55.138  82.747  87.355  1.00  0.00           H  
ATOM   3691  CG2 THR   242      54.819  84.624  88.459  1.00  0.00           C  
ATOM   3692 HG21 THR   242      54.023  85.247  88.866  1.00  0.00           H  
ATOM   3693 HG22 THR   242      55.304  84.181  89.328  1.00  0.00           H  
ATOM   3694 HG23 THR   242      55.574  85.207  87.931  1.00  0.00           H  
ATOM   3695  OG1 THR   242      53.387  82.734  88.314  1.00  0.00           O  
ATOM   3696  HG1 THR   242      52.901  83.388  88.822  1.00  0.00           H  
ATOM   3697  C   THR   242      54.737  84.632  85.352  1.00  0.00           C  
ATOM   3698  O   THR   242      55.781  84.075  84.884  1.00  0.00           O  
ATOM   3699  N   GLU   243      54.612  85.956  85.471  1.00  0.00           N  
ATOM   3700  H   GLU   243      53.835  86.277  86.030  1.00  0.00           H  
ATOM   3701  CA  GLU   243      55.587  86.980  84.922  1.00  0.00           C  
ATOM   3702  HA  GLU   243      56.568  86.520  84.806  1.00  0.00           H  
ATOM   3703  CB  GLU   243      55.036  87.702  83.697  1.00  0.00           C  
ATOM   3704  HB2 GLU   243      54.785  86.928  82.973  1.00  0.00           H  
ATOM   3705  HB3 GLU   243      54.056  88.080  83.990  1.00  0.00           H  
ATOM   3706  CG  GLU   243      55.856  88.885  83.046  1.00  0.00           C  
ATOM   3707  HG2 GLU   243      56.219  89.507  83.864  1.00  0.00           H  
ATOM   3708  HG3 GLU   243      56.731  88.459  82.555  1.00  0.00           H  
ATOM   3709  CD  GLU   243      55.044  89.722  82.063  1.00  0.00           C  
ATOM   3710  OE1 GLU   243      55.666  90.216  81.101  1.00  0.00           O  
ATOM   3711  OE2 GLU   243      53.822  89.973  82.243  1.00  0.00           O  
ATOM   3712  C   GLU   243      55.786  87.975  86.038  1.00  0.00           C  
ATOM   3713  O   GLU   243      54.880  88.319  86.821  1.00  0.00           O  
ATOM   3714  N   VAL   244      56.894  88.657  86.093  1.00  0.00           N  
ATOM   3715  H   VAL   244      57.630  88.275  85.516  1.00  0.00           H  
ATOM   3716  CA  VAL   244      57.363  89.568  87.144  1.00  0.00           C  
ATOM   3717  HA  VAL   244      56.496  89.916  87.705  1.00  0.00           H  
ATOM   3718  CB  VAL   244      58.260  88.892  88.264  1.00  0.00           C  
ATOM   3719  HB  VAL   244      59.210  88.667  87.778  1.00  0.00           H  
ATOM   3720  CG1 VAL   244      58.611  89.871  89.432  1.00  0.00           C  
ATOM   3721 HG11 VAL   244      59.382  90.591  89.157  1.00  0.00           H  
ATOM   3722 HG12 VAL   244      57.720  90.353  89.833  1.00  0.00           H  
ATOM   3723 HG13 VAL   244      59.013  89.251  90.233  1.00  0.00           H  
ATOM   3724  CG2 VAL   244      57.626  87.596  88.729  1.00  0.00           C  
ATOM   3725 HG21 VAL   244      56.674  87.908  89.159  1.00  0.00           H  
ATOM   3726 HG22 VAL   244      57.459  86.927  87.884  1.00  0.00           H  
ATOM   3727 HG23 VAL   244      58.181  87.027  89.475  1.00  0.00           H  
ATOM   3728  C   VAL   244      58.092  90.730  86.426  1.00  0.00           C  
ATOM   3729  O   VAL   244      59.191  90.639  85.922  1.00  0.00           O  
ATOM   3730  N   THR   245      57.368  91.819  86.348  1.00  0.00           N  
ATOM   3731  H   THR   245      56.552  91.802  86.944  1.00  0.00           H  
ATOM   3732  CA  THR   245      57.761  92.983  85.450  1.00  0.00           C  
ATOM   3733  HA  THR   245      58.835  92.975  85.265  1.00  0.00           H  
ATOM   3734  CB  THR   245      57.129  92.831  84.136  1.00  0.00           C  
ATOM   3735  HB  THR   245      57.501  91.893  83.725  1.00  0.00           H  
ATOM   3736  CG2 THR   245      55.567  92.731  84.219  1.00  0.00           C  
ATOM   3737 HG21 THR   245      55.196  92.410  83.246  1.00  0.00           H  
ATOM   3738 HG22 THR   245      55.213  91.939  84.878  1.00  0.00           H  
ATOM   3739 HG23 THR   245      55.184  93.692  84.563  1.00  0.00           H  
ATOM   3740  OG1 THR   245      57.462  93.928  83.281  1.00  0.00           O  
ATOM   3741  HG1 THR   245      58.395  93.804  83.088  1.00  0.00           H  
ATOM   3742  C   THR   245      57.530  94.337  86.154  1.00  0.00           C  
ATOM   3743  O   THR   245      56.543  94.423  86.887  1.00  0.00           O  
ATOM   3744  N   GLY   246      58.257  95.398  85.846  1.00  0.00           N  
ATOM   3745  H   GLY   246      58.915  95.441  85.081  1.00  0.00           H  
ATOM   3746  CA  GLY   246      58.081  96.650  86.486  1.00  0.00           C  
ATOM   3747  HA2 GLY   246      57.039  96.967  86.539  1.00  0.00           H  
ATOM   3748  HA3 GLY   246      58.428  96.588  87.517  1.00  0.00           H  
ATOM   3749  C   GLY   246      58.769  97.877  85.848  1.00  0.00           C  
ATOM   3750  O   GLY   246      59.517  97.852  84.882  1.00  0.00           O  
ATOM   3751  N   THR   247      58.757  98.995  86.604  1.00  0.00           N  
ATOM   3752  H   THR   247      58.362  98.972  87.533  1.00  0.00           H  
ATOM   3753  CA  THR   247      59.310 100.321  86.195  1.00  0.00           C  
ATOM   3754  HA  THR   247      60.139 100.078  85.530  1.00  0.00           H  
ATOM   3755  CB  THR   247      58.202 101.046  85.277  1.00  0.00           C  
ATOM   3756  HB  THR   247      57.969 100.432  84.407  1.00  0.00           H  
ATOM   3757  CG2 THR   247      56.824 101.348  86.027  1.00  0.00           C  
ATOM   3758 HG21 THR   247      56.273 100.434  86.248  1.00  0.00           H  
ATOM   3759 HG22 THR   247      57.092 101.959  86.889  1.00  0.00           H  
ATOM   3760 HG23 THR   247      56.127 101.937  85.431  1.00  0.00           H  
ATOM   3761  OG1 THR   247      58.806 102.303  84.818  1.00  0.00           O  
ATOM   3762  HG1 THR   247      59.708 102.135  84.535  1.00  0.00           H  
ATOM   3763  C   THR   247      59.758 101.210  87.390  1.00  0.00           C  
ATOM   3764  O   THR   247      59.435 100.975  88.521  1.00  0.00           O  
ATOM   3765  N   PHE   248      60.635 102.131  87.031  1.00  0.00           N  
ATOM   3766  H   PHE   248      60.974 102.085  86.081  1.00  0.00           H  
ATOM   3767  CA  PHE   248      60.828 103.370  87.780  1.00  0.00           C  
ATOM   3768  HA  PHE   248      59.894 103.703  88.231  1.00  0.00           H  
ATOM   3769  CB  PHE   248      61.981 103.243  88.726  1.00  0.00           C  
ATOM   3770  HB2 PHE   248      62.113 104.139  89.333  1.00  0.00           H  
ATOM   3771  HB3 PHE   248      61.622 102.492  89.429  1.00  0.00           H  
ATOM   3772  CG  PHE   248      63.315 102.838  88.153  1.00  0.00           C  
ATOM   3773  CD1 PHE   248      64.278 103.644  87.492  1.00  0.00           C  
ATOM   3774  HD1 PHE   248      64.080 104.694  87.331  1.00  0.00           H  
ATOM   3775  CE1 PHE   248      65.495 103.110  87.164  1.00  0.00           C  
ATOM   3776  HE1 PHE   248      66.161 103.814  86.689  1.00  0.00           H  
ATOM   3777  CZ  PHE   248      65.832 101.764  87.362  1.00  0.00           C  
ATOM   3778  HZ  PHE   248      66.850 101.417  87.260  1.00  0.00           H  
ATOM   3779  CE2 PHE   248      64.876 101.016  88.017  1.00  0.00           C  
ATOM   3780  HE2 PHE   248      65.194 100.020  88.287  1.00  0.00           H  
ATOM   3781  CD2 PHE   248      63.677 101.450  88.472  1.00  0.00           C  
ATOM   3782  HD2 PHE   248      62.952 100.802  88.942  1.00  0.00           H  
ATOM   3783  C   PHE   248      61.013 104.522  86.762  1.00  0.00           C  
ATOM   3784  O   PHE   248      61.521 104.303  85.676  1.00  0.00           O  
ATOM   3785  N   THR   249      60.695 105.769  87.195  1.00  0.00           N  
ATOM   3786  H   THR   249      60.436 105.831  88.169  1.00  0.00           H  
ATOM   3787  CA  THR   249      61.074 106.987  86.467  1.00  0.00           C  
ATOM   3788  HA  THR   249      61.435 106.668  85.489  1.00  0.00           H  
ATOM   3789  CB  THR   249      59.824 107.860  86.240  1.00  0.00           C  
ATOM   3790  HB  THR   249      59.403 108.111  87.213  1.00  0.00           H  
ATOM   3791  CG2 THR   249      59.905 109.238  85.637  1.00  0.00           C  
ATOM   3792 HG21 THR   249      58.981 109.804  85.755  1.00  0.00           H  
ATOM   3793 HG22 THR   249      60.520 109.825  86.319  1.00  0.00           H  
ATOM   3794 HG23 THR   249      60.404 109.282  84.670  1.00  0.00           H  
ATOM   3795  OG1 THR   249      59.060 107.079  85.396  1.00  0.00           O  
ATOM   3796  HG1 THR   249      58.696 106.296  85.816  1.00  0.00           H  
ATOM   3797  C   THR   249      62.087 107.858  87.147  1.00  0.00           C  
ATOM   3798  O   THR   249      62.086 107.912  88.376  1.00  0.00           O  
ATOM   3799  N   LEU   250      62.998 108.381  86.364  1.00  0.00           N  
ATOM   3800  H   LEU   250      62.900 108.401  85.359  1.00  0.00           H  
ATOM   3801  CA  LEU   250      64.142 109.188  86.856  1.00  0.00           C  
ATOM   3802  HA  LEU   250      63.786 109.841  87.652  1.00  0.00           H  
ATOM   3803  CB  LEU   250      65.209 108.206  87.302  1.00  0.00           C  
ATOM   3804  HB2 LEU   250      65.813 108.751  88.028  1.00  0.00           H  
ATOM   3805  HB3 LEU   250      64.784 107.499  88.014  1.00  0.00           H  
ATOM   3806  CG  LEU   250      66.136 107.480  86.268  1.00  0.00           C  
ATOM   3807  HG  LEU   250      66.805 108.244  85.871  1.00  0.00           H  
ATOM   3808  CD1 LEU   250      66.902 106.455  87.062  1.00  0.00           C  
ATOM   3809 HD11 LEU   250      67.642 106.860  87.753  1.00  0.00           H  
ATOM   3810 HD12 LEU   250      66.187 105.854  87.623  1.00  0.00           H  
ATOM   3811 HD13 LEU   250      67.461 105.754  86.442  1.00  0.00           H  
ATOM   3812  CD2 LEU   250      65.398 106.658  85.194  1.00  0.00           C  
ATOM   3813 HD21 LEU   250      64.816 107.353  84.589  1.00  0.00           H  
ATOM   3814 HD22 LEU   250      66.012 106.080  84.503  1.00  0.00           H  
ATOM   3815 HD23 LEU   250      64.753 105.951  85.715  1.00  0.00           H  
ATOM   3816  C   LEU   250      64.705 110.267  85.910  1.00  0.00           C  
ATOM   3817  O   LEU   250      64.309 110.320  84.719  1.00  0.00           O  
ATOM   3818  N   ASP   251      65.551 111.145  86.324  1.00  0.00           N  
ATOM   3819  H   ASP   251      65.809 111.141  87.301  1.00  0.00           H  
ATOM   3820  CA  ASP   251      66.296 112.136  85.520  1.00  0.00           C  
ATOM   3821  HA  ASP   251      65.674 112.675  84.806  1.00  0.00           H  
ATOM   3822  CB  ASP   251      66.901 113.282  86.430  1.00  0.00           C  
ATOM   3823  HB2 ASP   251      67.743 112.960  87.043  1.00  0.00           H  
ATOM   3824  HB3 ASP   251      67.433 113.911  85.716  1.00  0.00           H  
ATOM   3825  CG  ASP   251      65.962 114.111  87.211  1.00  0.00           C  
ATOM   3826  OD1 ASP   251      66.391 114.934  88.071  1.00  0.00           O  
ATOM   3827  OD2 ASP   251      64.724 114.257  87.004  1.00  0.00           O  
ATOM   3828  C   ASP   251      67.443 111.439  84.719  1.00  0.00           C  
ATOM   3829  O   ASP   251      68.028 110.421  85.098  1.00  0.00           O  
ATOM   3830  N   ALA   252      67.791 112.126  83.605  1.00  0.00           N  
ATOM   3831  H   ALA   252      67.208 112.908  83.343  1.00  0.00           H  
ATOM   3832  CA  ALA   252      68.820 111.646  82.718  1.00  0.00           C  
ATOM   3833  HA  ALA   252      68.543 110.654  82.361  1.00  0.00           H  
ATOM   3834  CB  ALA   252      68.858 112.509  81.408  1.00  0.00           C  
ATOM   3835  HB1 ALA   252      69.281 113.492  81.617  1.00  0.00           H  
ATOM   3836  HB2 ALA   252      69.478 111.954  80.704  1.00  0.00           H  
ATOM   3837  HB3 ALA   252      67.841 112.600  81.028  1.00  0.00           H  
ATOM   3838  C   ALA   252      70.147 111.597  83.420  1.00  0.00           C  
ATOM   3839  O   ALA   252      70.565 112.670  83.996  1.00  0.00           O  
ATOM   3840  N   ALA   253      70.919 110.489  83.266  1.00  0.00           N  
ATOM   3841  H   ALA   253      70.561 109.700  82.748  1.00  0.00           H  
ATOM   3842  CA  ALA   253      72.356 110.385  83.334  1.00  0.00           C  
ATOM   3843  HA  ALA   253      72.658 109.364  83.097  1.00  0.00           H  
ATOM   3844  CB  ALA   253      73.023 111.413  82.371  1.00  0.00           C  
ATOM   3845  HB1 ALA   253      72.647 111.225  81.365  1.00  0.00           H  
ATOM   3846  HB2 ALA   253      72.734 112.397  82.739  1.00  0.00           H  
ATOM   3847  HB3 ALA   253      74.040 111.064  82.189  1.00  0.00           H  
ATOM   3848  C   ALA   253      72.927 110.634  84.764  1.00  0.00           C  
ATOM   3849  O   ALA   253      74.032 110.894  85.031  1.00  0.00           O  
ATOM   3850  N   VAL   254      72.060 110.555  85.788  1.00  0.00           N  
ATOM   3851  H   VAL   254      71.103 110.290  85.601  1.00  0.00           H  
ATOM   3852  CA  VAL   254      72.261 110.878  87.246  1.00  0.00           C  
ATOM   3853  HA  VAL   254      72.566 111.925  87.227  1.00  0.00           H  
ATOM   3854  CB  VAL   254      71.045 110.805  88.190  1.00  0.00           C  
ATOM   3855  HB  VAL   254      71.458 110.867  89.196  1.00  0.00           H  
ATOM   3856  CG1 VAL   254      69.979 111.998  87.887  1.00  0.00           C  
ATOM   3857 HG11 VAL   254      70.384 112.995  88.060  1.00  0.00           H  
ATOM   3858 HG12 VAL   254      69.999 111.929  86.799  1.00  0.00           H  
ATOM   3859 HG13 VAL   254      69.030 111.684  88.323  1.00  0.00           H  
ATOM   3860  CG2 VAL   254      70.286 109.471  87.824  1.00  0.00           C  
ATOM   3861 HG21 VAL   254      69.545 109.495  87.025  1.00  0.00           H  
ATOM   3862 HG22 VAL   254      71.072 108.744  87.617  1.00  0.00           H  
ATOM   3863 HG23 VAL   254      69.817 109.205  88.771  1.00  0.00           H  
ATOM   3864  C   VAL   254      73.335 109.980  87.805  1.00  0.00           C  
ATOM   3865  O   VAL   254      73.408 108.790  87.414  1.00  0.00           O  
ATOM   3866  N   LYS   255      73.983 110.492  88.802  1.00  0.00           N  
ATOM   3867  H   LYS   255      73.778 111.428  89.121  1.00  0.00           H  
ATOM   3868  CA  LYS   255      75.066 109.944  89.650  1.00  0.00           C  
ATOM   3869  HA  LYS   255      75.660 109.342  88.962  1.00  0.00           H  
ATOM   3870  CB  LYS   255      76.087 110.933  90.244  1.00  0.00           C  
ATOM   3871  HB2 LYS   255      75.532 111.729  90.740  1.00  0.00           H  
ATOM   3872  HB3 LYS   255      76.756 110.427  90.940  1.00  0.00           H  
ATOM   3873  CG  LYS   255      76.986 111.577  89.152  1.00  0.00           C  
ATOM   3874  HG2 LYS   255      77.535 110.890  88.508  1.00  0.00           H  
ATOM   3875  HG3 LYS   255      76.373 112.192  88.492  1.00  0.00           H  
ATOM   3876  CD  LYS   255      78.020 112.461  89.830  1.00  0.00           C  
ATOM   3877  HD2 LYS   255      77.596 113.303  90.376  1.00  0.00           H  
ATOM   3878  HD3 LYS   255      78.512 111.895  90.621  1.00  0.00           H  
ATOM   3879  CE  LYS   255      79.163 112.909  88.936  1.00  0.00           C  
ATOM   3880  HE2 LYS   255      79.600 112.058  88.413  1.00  0.00           H  
ATOM   3881  HE3 LYS   255      78.943 113.729  88.253  1.00  0.00           H  
ATOM   3882  NZ  LYS   255      80.255 113.486  89.672  1.00  0.00           N  
ATOM   3883  HZ1 LYS   255      81.074 113.541  89.084  1.00  0.00           H  
ATOM   3884  HZ2 LYS   255      80.071 114.453  89.898  1.00  0.00           H  
ATOM   3885  HZ3 LYS   255      80.426 113.094  90.587  1.00  0.00           H  
ATOM   3886  C   LYS   255      74.430 109.023  90.670  1.00  0.00           C  
ATOM   3887  O   LYS   255      73.438 109.412  91.276  1.00  0.00           O  
ATOM   3888  N   SER   256      75.001 107.898  90.933  1.00  0.00           N  
ATOM   3889  H   SER   256      75.832 107.613  90.435  1.00  0.00           H  
ATOM   3890  CA  SER   256      74.570 107.103  92.149  1.00  0.00           C  
ATOM   3891  HA  SER   256      73.566 106.724  91.957  1.00  0.00           H  
ATOM   3892  CB  SER   256      75.525 105.870  92.325  1.00  0.00           C  
ATOM   3893  HB2 SER   256      75.185 105.285  93.179  1.00  0.00           H  
ATOM   3894  HB3 SER   256      75.406 105.178  91.491  1.00  0.00           H  
ATOM   3895  OG  SER   256      76.876 106.225  92.333  1.00  0.00           O  
ATOM   3896  HG  SER   256      77.384 105.469  92.030  1.00  0.00           H  
ATOM   3897  C   SER   256      74.565 107.900  93.465  1.00  0.00           C  
ATOM   3898  O   SER   256      75.282 108.864  93.714  1.00  0.00           O  
ATOM   3899  N   ILE   257      73.687 107.497  94.417  1.00  0.00           N  
ATOM   3900  H   ILE   257      73.006 106.806  94.137  1.00  0.00           H  
ATOM   3901  CA  ILE   257      73.349 108.176  95.693  1.00  0.00           C  
ATOM   3902  HA  ILE   257      73.561 109.222  95.470  1.00  0.00           H  
ATOM   3903  CB  ILE   257      71.803 108.112  95.901  1.00  0.00           C  
ATOM   3904  HB  ILE   257      71.568 107.048  95.872  1.00  0.00           H  
ATOM   3905  CG2 ILE   257      71.366 108.714  97.198  1.00  0.00           C  
ATOM   3906 HG21 ILE   257      71.877 109.671  97.308  1.00  0.00           H  
ATOM   3907 HG22 ILE   257      70.331 109.046  97.116  1.00  0.00           H  
ATOM   3908 HG23 ILE   257      71.593 108.070  98.048  1.00  0.00           H  
ATOM   3909  CG1 ILE   257      71.102 108.657  94.641  1.00  0.00           C  
ATOM   3910 HG12 ILE   257      71.378 108.168  93.707  1.00  0.00           H  
ATOM   3911 HG13 ILE   257      70.044 108.531  94.872  1.00  0.00           H  
ATOM   3912  CD1 ILE   257      71.284 110.161  94.370  1.00  0.00           C  
ATOM   3913 HD11 ILE   257      70.825 110.747  95.165  1.00  0.00           H  
ATOM   3914 HD12 ILE   257      72.317 110.477  94.224  1.00  0.00           H  
ATOM   3915 HD13 ILE   257      70.725 110.403  93.466  1.00  0.00           H  
ATOM   3916  C   ILE   257      74.224 107.612  96.891  1.00  0.00           C  
ATOM   3917  O   ILE   257      74.536 108.222  97.884  1.00  0.00           O  
ATOM   3918  N   SER   258      74.609 106.358  96.685  1.00  0.00           N  
ATOM   3919  H   SER   258      74.181 105.833  95.936  1.00  0.00           H  
ATOM   3920  CA  SER   258      75.585 105.636  97.485  1.00  0.00           C  
ATOM   3921  HA  SER   258      76.499 106.221  97.584  1.00  0.00           H  
ATOM   3922  CB  SER   258      74.987 105.197  98.791  1.00  0.00           C  
ATOM   3923  HB2 SER   258      75.741 104.676  99.380  1.00  0.00           H  
ATOM   3924  HB3 SER   258      74.527 106.064  99.266  1.00  0.00           H  
ATOM   3925  OG  SER   258      73.963 104.299  98.691  1.00  0.00           O  
ATOM   3926  HG  SER   258      73.131 104.768  98.596  1.00  0.00           H  
ATOM   3927  C   SER   258      75.953 104.386  96.665  1.00  0.00           C  
ATOM   3928  O   SER   258      75.337 104.078  95.668  1.00  0.00           O  
ATOM   3929  N   GLY   259      77.001 103.778  97.183  1.00  0.00           N  
ATOM   3930  H   GLY   259      77.477 104.097  98.014  1.00  0.00           H  
ATOM   3931  CA  GLY   259      77.634 102.666  96.462  1.00  0.00           C  
ATOM   3932  HA2 GLY   259      78.175 102.146  97.253  1.00  0.00           H  
ATOM   3933  HA3 GLY   259      76.774 102.020  96.283  1.00  0.00           H  
ATOM   3934  C   GLY   259      78.540 103.105  95.311  1.00  0.00           C  
ATOM   3935  O   GLY   259      78.983 104.265  95.259  1.00  0.00           O  
ATOM   3936  N   PRO   260      78.917 102.120  94.425  1.00  0.00           N  
ATOM   3937  CD  PRO   260      78.542 100.725  94.574  1.00  0.00           C  
ATOM   3938  HD2 PRO   260      77.496 100.565  94.311  1.00  0.00           H  
ATOM   3939  HD3 PRO   260      78.837 100.284  95.526  1.00  0.00           H  
ATOM   3940  CG  PRO   260      79.506 100.098  93.575  1.00  0.00           C  
ATOM   3941  HG2 PRO   260      79.119  99.144  93.215  1.00  0.00           H  
ATOM   3942  HG3 PRO   260      80.454  99.880  94.067  1.00  0.00           H  
ATOM   3943  CB  PRO   260      79.764 101.085  92.450  1.00  0.00           C  
ATOM   3944  HB2 PRO   260      78.877 101.030  91.819  1.00  0.00           H  
ATOM   3945  HB3 PRO   260      80.630 100.913  91.810  1.00  0.00           H  
ATOM   3946  CA  PRO   260      79.738 102.425  93.181  1.00  0.00           C  
ATOM   3947  HA  PRO   260      80.738 102.656  93.548  1.00  0.00           H  
ATOM   3948  C   PRO   260      79.175 103.585  92.277  1.00  0.00           C  
ATOM   3949  O   PRO   260      77.948 103.733  92.103  1.00  0.00           O  
ATOM   3950  N   ALA   261      80.041 104.282  91.575  1.00  0.00           N  
ATOM   3951  H   ALA   261      80.996 104.062  91.817  1.00  0.00           H  
ATOM   3952  CA  ALA   261      79.844 104.848  90.309  1.00  0.00           C  
ATOM   3953  HA  ALA   261      79.324 105.748  90.637  1.00  0.00           H  
ATOM   3954  CB  ALA   261      81.178 105.207  89.646  1.00  0.00           C  
ATOM   3955  HB1 ALA   261      81.775 104.310  89.480  1.00  0.00           H  
ATOM   3956  HB2 ALA   261      80.981 105.684  88.687  1.00  0.00           H  
ATOM   3957  HB3 ALA   261      81.832 105.829  90.258  1.00  0.00           H  
ATOM   3958  C   ALA   261      79.070 103.996  89.360  1.00  0.00           C  
ATOM   3959  O   ALA   261      79.397 102.826  89.268  1.00  0.00           O  
ATOM   3960  N   LEU   262      78.155 104.608  88.538  1.00  0.00           N  
ATOM   3961  H   LEU   262      77.900 105.545  88.814  1.00  0.00           H  
ATOM   3962  CA  LEU   262      77.342 103.809  87.644  1.00  0.00           C  
ATOM   3963  HA  LEU   262      77.198 102.855  88.152  1.00  0.00           H  
ATOM   3964  CB  LEU   262      75.991 104.406  87.447  1.00  0.00           C  
ATOM   3965  HB2 LEU   262      76.046 105.309  86.839  1.00  0.00           H  
ATOM   3966  HB3 LEU   262      75.425 103.638  86.920  1.00  0.00           H  
ATOM   3967  CG  LEU   262      74.992 104.559  88.629  1.00  0.00           C  
ATOM   3968  HG  LEU   262      75.437 105.203  89.387  1.00  0.00           H  
ATOM   3969  CD1 LEU   262      73.749 105.258  88.108  1.00  0.00           C  
ATOM   3970 HD11 LEU   262      73.141 105.510  88.977  1.00  0.00           H  
ATOM   3971 HD12 LEU   262      74.030 106.250  87.753  1.00  0.00           H  
ATOM   3972 HD13 LEU   262      73.269 104.596  87.388  1.00  0.00           H  
ATOM   3973  CD2 LEU   262      74.646 103.224  89.168  1.00  0.00           C  
ATOM   3974 HD21 LEU   262      74.112 102.628  88.429  1.00  0.00           H  
ATOM   3975 HD22 LEU   262      75.564 102.720  89.471  1.00  0.00           H  
ATOM   3976 HD23 LEU   262      73.955 103.387  89.995  1.00  0.00           H  
ATOM   3977  C   LEU   262      78.132 103.597  86.301  1.00  0.00           C  
ATOM   3978  O   LEU   262      78.223 104.462  85.453  1.00  0.00           O  
ATOM   3979  N   ASN   263      78.732 102.406  86.161  1.00  0.00           N  
ATOM   3980  H   ASN   263      78.616 101.682  86.856  1.00  0.00           H  
ATOM   3981  CA  ASN   263      79.703 102.086  85.117  1.00  0.00           C  
ATOM   3982  HA  ASN   263      79.504 102.707  84.243  1.00  0.00           H  
ATOM   3983  CB  ASN   263      81.078 102.498  85.673  1.00  0.00           C  
ATOM   3984  HB2 ASN   263      80.999 103.535  86.002  1.00  0.00           H  
ATOM   3985  HB3 ASN   263      81.410 101.808  86.448  1.00  0.00           H  
ATOM   3986  CG  ASN   263      82.129 102.399  84.617  1.00  0.00           C  
ATOM   3987  OD1 ASN   263      82.360 101.345  84.092  1.00  0.00           O  
ATOM   3988  ND2 ASN   263      82.900 103.421  84.411  1.00  0.00           N  
ATOM   3989 HD21 ASN   263      83.762 103.304  83.898  1.00  0.00           H  
ATOM   3990 HD22 ASN   263      82.791 104.223  85.014  1.00  0.00           H  
ATOM   3991  C   ASN   263      79.628 100.586  84.917  1.00  0.00           C  
ATOM   3992  O   ASN   263      79.813  99.967  85.959  1.00  0.00           O  
ATOM   3993  N   LEU   264      79.349 100.089  83.695  1.00  0.00           N  
ATOM   3994  H   LEU   264      79.573 100.727  82.944  1.00  0.00           H  
ATOM   3995  CA  LEU   264      79.143  98.635  83.376  1.00  0.00           C  
ATOM   3996  HA  LEU   264      78.572  98.352  84.261  1.00  0.00           H  
ATOM   3997  CB  LEU   264      78.373  98.501  82.069  1.00  0.00           C  
ATOM   3998  HB2 LEU   264      77.729  99.379  82.047  1.00  0.00           H  
ATOM   3999  HB3 LEU   264      79.138  98.530  81.293  1.00  0.00           H  
ATOM   4000  CG  LEU   264      77.570  97.228  81.781  1.00  0.00           C  
ATOM   4001  HG  LEU   264      78.277  96.400  81.722  1.00  0.00           H  
ATOM   4002  CD1 LEU   264      76.473  97.075  82.887  1.00  0.00           C  
ATOM   4003 HD11 LEU   264      75.690  97.828  82.983  1.00  0.00           H  
ATOM   4004 HD12 LEU   264      76.030  96.084  82.794  1.00  0.00           H  
ATOM   4005 HD13 LEU   264      76.920  97.129  83.880  1.00  0.00           H  
ATOM   4006  CD2 LEU   264      76.898  97.386  80.466  1.00  0.00           C  
ATOM   4007 HD21 LEU   264      76.022  98.028  80.569  1.00  0.00           H  
ATOM   4008 HD22 LEU   264      77.458  97.921  79.699  1.00  0.00           H  
ATOM   4009 HD23 LEU   264      76.591  96.452  79.994  1.00  0.00           H  
ATOM   4010  C   LEU   264      80.498  97.828  83.462  1.00  0.00           C  
ATOM   4011  O   LEU   264      80.481  96.610  83.602  1.00  0.00           O  
ATOM   4012  N   THR   265      81.676  98.506  83.328  1.00  0.00           N  
ATOM   4013  H   THR   265      81.699  99.506  83.188  1.00  0.00           H  
ATOM   4014  CA  THR   265      82.987  97.773  83.492  1.00  0.00           C  
ATOM   4015  HA  THR   265      82.899  96.758  83.104  1.00  0.00           H  
ATOM   4016  CB  THR   265      84.037  98.450  82.627  1.00  0.00           C  
ATOM   4017  HB  THR   265      84.956  97.869  82.703  1.00  0.00           H  
ATOM   4018  CG2 THR   265      83.677  98.592  81.171  1.00  0.00           C  
ATOM   4019 HG21 THR   265      82.872  97.896  80.932  1.00  0.00           H  
ATOM   4020 HG22 THR   265      83.418  99.635  80.989  1.00  0.00           H  
ATOM   4021 HG23 THR   265      84.563  98.530  80.540  1.00  0.00           H  
ATOM   4022  OG1 THR   265      84.442  99.704  83.130  1.00  0.00           O  
ATOM   4023  HG1 THR   265      83.616 100.182  83.020  1.00  0.00           H  
ATOM   4024  C   THR   265      83.319  97.718  85.005  1.00  0.00           C  
ATOM   4025  O   THR   265      84.325  97.180  85.392  1.00  0.00           O  
ATOM   4026  N   GLY   266      82.506  98.405  85.856  1.00  0.00           N  
ATOM   4027  H   GLY   266      81.679  98.848  85.482  1.00  0.00           H  
ATOM   4028  CA  GLY   266      82.836  98.601  87.249  1.00  0.00           C  
ATOM   4029  HA2 GLY   266      82.011  99.024  87.823  1.00  0.00           H  
ATOM   4030  HA3 GLY   266      83.155  97.698  87.770  1.00  0.00           H  
ATOM   4031  C   GLY   266      83.901  99.682  87.400  1.00  0.00           C  
ATOM   4032  O   GLY   266      84.551  99.652  88.451  1.00  0.00           O  
ATOM   4033  N   GLY   267      84.109 100.486  86.388  1.00  0.00           N  
ATOM   4034  H   GLY   267      83.475 100.515  85.602  1.00  0.00           H  
ATOM   4035  CA  GLY   267      85.185 101.495  86.433  1.00  0.00           C  
ATOM   4036  HA2 GLY   267      86.048 100.897  86.724  1.00  0.00           H  
ATOM   4037  HA3 GLY   267      85.317 102.037  85.496  1.00  0.00           H  
ATOM   4038  C   GLY   267      84.922 102.688  87.416  1.00  0.00           C  
ATOM   4039  O   GLY   267      83.795 102.838  87.784  1.00  0.00           O  
ATOM   4040  N   THR   268      85.985 103.379  87.934  1.00  0.00           N  
ATOM   4041  H   THR   268      86.932 103.125  87.693  1.00  0.00           H  
ATOM   4042  CA  THR   268      85.816 104.379  89.016  1.00  0.00           C  
ATOM   4043  HA  THR   268      85.121 104.027  89.778  1.00  0.00           H  
ATOM   4044  CB  THR   268      87.112 104.633  89.844  1.00  0.00           C  
ATOM   4045  HB  THR   268      86.952 105.536  90.433  1.00  0.00           H  
ATOM   4046  CG2 THR   268      87.248 103.382  90.663  1.00  0.00           C  
ATOM   4047 HG21 THR   268      88.154 103.453  91.265  1.00  0.00           H  
ATOM   4048 HG22 THR   268      86.477 103.347  91.433  1.00  0.00           H  
ATOM   4049 HG23 THR   268      87.229 102.499  90.024  1.00  0.00           H  
ATOM   4050  OG1 THR   268      88.233 104.721  88.973  1.00  0.00           O  
ATOM   4051  HG1 THR   268      88.056 105.466  88.395  1.00  0.00           H  
ATOM   4052  C   THR   268      85.100 105.681  88.639  1.00  0.00           C  
ATOM   4053  O   THR   268      84.576 106.317  89.543  1.00  0.00           O  
ATOM   4054  N   ALA   269      85.076 105.971  87.330  1.00  0.00           N  
ATOM   4055  H   ALA   269      85.582 105.296  86.775  1.00  0.00           H  
ATOM   4056  CA  ALA   269      84.401 107.186  86.773  1.00  0.00           C  
ATOM   4057  HA  ALA   269      84.377 107.948  87.553  1.00  0.00           H  
ATOM   4058  CB  ALA   269      85.281 107.764  85.678  1.00  0.00           C  
ATOM   4059  HB1 ALA   269      84.645 108.573  85.318  1.00  0.00           H  
ATOM   4060  HB2 ALA   269      86.195 108.203  86.078  1.00  0.00           H  
ATOM   4061  HB3 ALA   269      85.482 107.096  84.841  1.00  0.00           H  
ATOM   4062  C   ALA   269      82.979 106.943  86.419  1.00  0.00           C  
ATOM   4063  O   ALA   269      82.609 105.845  85.997  1.00  0.00           O  
ATOM   4064  N   HIE   270      82.096 107.956  86.550  1.00  0.00           N  
ATOM   4065  H   HIE   270      82.266 108.858  86.970  1.00  0.00           H  
ATOM   4066  CA  HIE   270      80.742 107.804  85.934  1.00  0.00           C  
ATOM   4067  HA  HIE   270      80.314 106.918  86.403  1.00  0.00           H  
ATOM   4068  CB  HIE   270      79.984 109.136  86.340  1.00  0.00           C  
ATOM   4069  HB2 HIE   270      80.201 109.303  87.395  1.00  0.00           H  
ATOM   4070  HB3 HIE   270      80.358 109.996  85.784  1.00  0.00           H  
ATOM   4071  CG  HIE   270      78.479 109.073  86.272  1.00  0.00           C  
ATOM   4072  ND1 HIE   270      77.764 107.990  86.700  1.00  0.00           N  
ATOM   4073  CE1 HIE   270      76.479 108.192  86.454  1.00  0.00           C  
ATOM   4074  HE1 HIE   270      75.723 107.492  86.778  1.00  0.00           H  
ATOM   4075  NE2 HIE   270      76.336 109.361  85.892  1.00  0.00           N  
ATOM   4076  HE2 HIE   270      75.546 109.858  85.506  1.00  0.00           H  
ATOM   4077  CD2 HIE   270      77.596 109.942  85.642  1.00  0.00           C  
ATOM   4078  HD2 HIE   270      77.774 110.875  85.129  1.00  0.00           H  
ATOM   4079  C   HIE   270      80.617 107.738  84.402  1.00  0.00           C  
ATOM   4080  O   HIE   270      81.573 108.113  83.710  1.00  0.00           O  
ATOM   4081  N   ASP   271      79.495 107.152  83.994  1.00  0.00           N  
ATOM   4082  H   ASP   271      78.945 106.660  84.684  1.00  0.00           H  
ATOM   4083  CA  ASP   271      79.258 106.899  82.577  1.00  0.00           C  
ATOM   4084  HA  ASP   271      79.992 107.425  81.966  1.00  0.00           H  
ATOM   4085  CB  ASP   271      79.317 105.456  82.207  1.00  0.00           C  
ATOM   4086  HB2 ASP   271      80.254 105.023  82.559  1.00  0.00           H  
ATOM   4087  HB3 ASP   271      78.430 104.979  82.623  1.00  0.00           H  
ATOM   4088  CG  ASP   271      79.269 105.283  80.639  1.00  0.00           C  
ATOM   4089  OD1 ASP   271      79.380 104.150  80.128  1.00  0.00           O  
ATOM   4090  OD2 ASP   271      79.012 106.297  79.924  1.00  0.00           O  
ATOM   4091  C   ASP   271      77.784 107.405  82.303  1.00  0.00           C  
ATOM   4092  O   ASP   271      76.802 106.664  82.697  1.00  0.00           O  
ATOM   4093  N   PRO   272      77.555 108.528  81.692  1.00  0.00           N  
ATOM   4094  CD  PRO   272      78.567 109.431  81.173  1.00  0.00           C  
ATOM   4095  HD2 PRO   272      79.247 108.916  80.494  1.00  0.00           H  
ATOM   4096  HD3 PRO   272      79.191 109.867  81.953  1.00  0.00           H  
ATOM   4097  CG  PRO   272      77.858 110.631  80.485  1.00  0.00           C  
ATOM   4098  HG2 PRO   272      78.010 110.571  79.407  1.00  0.00           H  
ATOM   4099  HG3 PRO   272      78.275 111.563  80.867  1.00  0.00           H  
ATOM   4100  CB  PRO   272      76.356 110.426  80.851  1.00  0.00           C  
ATOM   4101  HB2 PRO   272      75.814 110.465  79.906  1.00  0.00           H  
ATOM   4102  HB3 PRO   272      76.099 111.313  81.431  1.00  0.00           H  
ATOM   4103  CA  PRO   272      76.218 109.115  81.663  1.00  0.00           C  
ATOM   4104  HA  PRO   272      75.906 109.372  82.675  1.00  0.00           H  
ATOM   4105  C   PRO   272      75.215 108.137  81.000  1.00  0.00           C  
ATOM   4106  O   PRO   272      74.045 108.150  81.288  1.00  0.00           O  
ATOM   4107  N   ALA   273      75.624 107.342  80.003  1.00  0.00           N  
ATOM   4108  H   ALA   273      76.496 107.510  79.521  1.00  0.00           H  
ATOM   4109  CA  ALA   273      74.691 106.462  79.255  1.00  0.00           C  
ATOM   4110  HA  ALA   273      73.684 106.880  79.235  1.00  0.00           H  
ATOM   4111  CB  ALA   273      75.142 106.305  77.803  1.00  0.00           C  
ATOM   4112  HB1 ALA   273      76.137 105.860  77.809  1.00  0.00           H  
ATOM   4113  HB2 ALA   273      74.450 105.656  77.265  1.00  0.00           H  
ATOM   4114  HB3 ALA   273      75.162 107.287  77.330  1.00  0.00           H  
ATOM   4115  C   ALA   273      74.489 105.075  79.875  1.00  0.00           C  
ATOM   4116  O   ALA   273      73.868 104.193  79.262  1.00  0.00           O  
ATOM   4117  N   PHE   274      75.081 104.798  81.101  1.00  0.00           N  
ATOM   4118  H   PHE   274      75.375 105.562  81.691  1.00  0.00           H  
ATOM   4119  CA  PHE   274      74.924 103.483  81.802  1.00  0.00           C  
ATOM   4120  HA  PHE   274      75.726 102.928  81.315  1.00  0.00           H  
ATOM   4121  CB  PHE   274      75.397 103.622  83.235  1.00  0.00           C  
ATOM   4122  HB2 PHE   274      76.415 104.010  83.286  1.00  0.00           H  
ATOM   4123  HB3 PHE   274      74.812 104.445  83.647  1.00  0.00           H  
ATOM   4124  CG  PHE   274      75.294 102.363  84.050  1.00  0.00           C  
ATOM   4125  CD1 PHE   274      76.163 101.316  83.897  1.00  0.00           C  
ATOM   4126  HD1 PHE   274      77.018 101.463  83.254  1.00  0.00           H  
ATOM   4127  CE1 PHE   274      76.003 100.110  84.625  1.00  0.00           C  
ATOM   4128  HE1 PHE   274      76.706  99.292  84.689  1.00  0.00           H  
ATOM   4129  CZ  PHE   274      74.942  99.977  85.512  1.00  0.00           C  
ATOM   4130  HZ  PHE   274      74.859  99.077  86.102  1.00  0.00           H  
ATOM   4131  CE2 PHE   274      73.962 100.966  85.709  1.00  0.00           C  
ATOM   4132  HE2 PHE   274      73.187 100.727  86.423  1.00  0.00           H  
ATOM   4133  CD2 PHE   274      74.201 102.202  85.035  1.00  0.00           C  
ATOM   4134  HD2 PHE   274      73.504 103.022  85.120  1.00  0.00           H  
ATOM   4135  C   PHE   274      73.595 102.789  81.724  1.00  0.00           C  
ATOM   4136  O   PHE   274      73.565 101.641  81.328  1.00  0.00           O  
ATOM   4137  N   LEU   275      72.554 103.530  81.888  1.00  0.00           N  
ATOM   4138  H   LEU   275      72.686 104.531  81.868  1.00  0.00           H  
ATOM   4139  CA  LEU   275      71.162 102.967  81.894  1.00  0.00           C  
ATOM   4140  HA  LEU   275      71.195 102.067  82.509  1.00  0.00           H  
ATOM   4141  CB  LEU   275      70.270 103.937  82.732  1.00  0.00           C  
ATOM   4142  HB2 LEU   275      70.763 104.194  83.670  1.00  0.00           H  
ATOM   4143  HB3 LEU   275      70.105 104.822  82.118  1.00  0.00           H  
ATOM   4144  CG  LEU   275      68.922 103.250  82.898  1.00  0.00           C  
ATOM   4145  HG  LEU   275      68.508 103.104  81.901  1.00  0.00           H  
ATOM   4146  CD1 LEU   275      68.931 101.952  83.655  1.00  0.00           C  
ATOM   4147 HD11 LEU   275      68.103 101.862  84.358  1.00  0.00           H  
ATOM   4148 HD12 LEU   275      68.890 101.097  82.980  1.00  0.00           H  
ATOM   4149 HD13 LEU   275      69.817 101.826  84.278  1.00  0.00           H  
ATOM   4150  CD2 LEU   275      68.001 104.189  83.624  1.00  0.00           C  
ATOM   4151 HD21 LEU   275      68.115 104.119  84.705  1.00  0.00           H  
ATOM   4152 HD22 LEU   275      68.146 105.211  83.274  1.00  0.00           H  
ATOM   4153 HD23 LEU   275      66.963 103.915  83.433  1.00  0.00           H  
ATOM   4154  C   LEU   275      70.688 102.585  80.421  1.00  0.00           C  
ATOM   4155  O   LEU   275      70.119 101.553  80.186  1.00  0.00           O  
ATOM   4156  N   GLU   276      71.075 103.311  79.417  1.00  0.00           N  
ATOM   4157  H   GLU   276      71.499 104.205  79.620  1.00  0.00           H  
ATOM   4158  CA  GLU   276      70.841 102.912  78.015  1.00  0.00           C  
ATOM   4159  HA  GLU   276      69.770 102.739  77.916  1.00  0.00           H  
ATOM   4160  CB  GLU   276      71.261 104.057  77.099  1.00  0.00           C  
ATOM   4161  HB2 GLU   276      72.314 104.218  77.330  1.00  0.00           H  
ATOM   4162  HB3 GLU   276      71.212 103.748  76.055  1.00  0.00           H  
ATOM   4163  CG  GLU   276      70.404 105.335  77.324  1.00  0.00           C  
ATOM   4164  HG2 GLU   276      69.364 105.054  77.487  1.00  0.00           H  
ATOM   4165  HG3 GLU   276      70.743 105.913  78.183  1.00  0.00           H  
ATOM   4166  CD  GLU   276      70.381 106.201  76.049  1.00  0.00           C  
ATOM   4167  OE1 GLU   276      71.017 107.251  76.083  1.00  0.00           O  
ATOM   4168  OE2 GLU   276      69.600 105.912  75.093  1.00  0.00           O  
ATOM   4169  C   GLU   276      71.650 101.683  77.631  1.00  0.00           C  
ATOM   4170  O   GLU   276      71.142 100.873  76.838  1.00  0.00           O  
ATOM   4171  N   LYS   277      72.867 101.563  78.143  1.00  0.00           N  
ATOM   4172  H   LYS   277      73.113 102.245  78.846  1.00  0.00           H  
ATOM   4173  CA  LYS   277      73.852 100.511  77.801  1.00  0.00           C  
ATOM   4174  HA  LYS   277      73.968 100.476  76.718  1.00  0.00           H  
ATOM   4175  CB  LYS   277      75.309 100.833  78.318  1.00  0.00           C  
ATOM   4176  HB2 LYS   277      75.314 101.052  79.386  1.00  0.00           H  
ATOM   4177  HB3 LYS   277      76.021 100.069  78.008  1.00  0.00           H  
ATOM   4178  CG  LYS   277      75.845 102.093  77.583  1.00  0.00           C  
ATOM   4179  HG2 LYS   277      75.987 101.716  76.570  1.00  0.00           H  
ATOM   4180  HG3 LYS   277      75.059 102.839  77.698  1.00  0.00           H  
ATOM   4181  CD  LYS   277      77.101 102.762  78.063  1.00  0.00           C  
ATOM   4182  HD2 LYS   277      76.862 103.406  78.909  1.00  0.00           H  
ATOM   4183  HD3 LYS   277      77.855 101.989  78.206  1.00  0.00           H  
ATOM   4184  CE  LYS   277      77.601 103.668  76.923  1.00  0.00           C  
ATOM   4185  HE2 LYS   277      77.971 102.987  76.156  1.00  0.00           H  
ATOM   4186  HE3 LYS   277      76.813 104.298  76.511  1.00  0.00           H  
ATOM   4187  NZ  LYS   277      78.656 104.534  77.426  1.00  0.00           N  
ATOM   4188  HZ1 LYS   277      79.010 104.252  78.329  1.00  0.00           H  
ATOM   4189  HZ2 LYS   277      79.448 104.536  76.799  1.00  0.00           H  
ATOM   4190  HZ3 LYS   277      78.427 105.511  77.535  1.00  0.00           H  
ATOM   4191  C   LYS   277      73.513  99.135  78.315  1.00  0.00           C  
ATOM   4192  O   LYS   277      73.383  98.192  77.513  1.00  0.00           O  
ATOM   4193  N   VAL   278      73.240  98.985  79.603  1.00  0.00           N  
ATOM   4194  H   VAL   278      73.243  99.843  80.136  1.00  0.00           H  
ATOM   4195  CA  VAL   278      72.793  97.700  80.261  1.00  0.00           C  
ATOM   4196  HA  VAL   278      73.606  96.999  80.071  1.00  0.00           H  
ATOM   4197  CB  VAL   278      72.629  97.984  81.778  1.00  0.00           C  
ATOM   4198  HB  VAL   278      73.578  98.472  81.999  1.00  0.00           H  
ATOM   4199  CG1 VAL   278      71.356  98.885  82.174  1.00  0.00           C  
ATOM   4200 HG11 VAL   278      71.491  99.034  83.245  1.00  0.00           H  
ATOM   4201 HG12 VAL   278      71.252  99.860  81.698  1.00  0.00           H  
ATOM   4202 HG13 VAL   278      70.452  98.415  81.786  1.00  0.00           H  
ATOM   4203  CG2 VAL   278      72.578  96.670  82.656  1.00  0.00           C  
ATOM   4204 HG21 VAL   278      72.458  96.982  83.693  1.00  0.00           H  
ATOM   4205 HG22 VAL   278      71.761  96.047  82.293  1.00  0.00           H  
ATOM   4206 HG23 VAL   278      73.483  96.064  82.610  1.00  0.00           H  
ATOM   4207  C   VAL   278      71.651  97.053  79.534  1.00  0.00           C  
ATOM   4208  O   VAL   278      71.704  95.892  79.171  1.00  0.00           O  
ATOM   4209  N   ALA   279      70.578  97.739  79.144  1.00  0.00           N  
ATOM   4210  H   ALA   279      70.382  98.546  79.719  1.00  0.00           H  
ATOM   4211  CA  ALA   279      69.521  97.395  78.238  1.00  0.00           C  
ATOM   4212  HA  ALA   279      69.024  96.470  78.527  1.00  0.00           H  
ATOM   4213  CB  ALA   279      68.441  98.431  78.204  1.00  0.00           C  
ATOM   4214  HB1 ALA   279      67.939  98.546  79.165  1.00  0.00           H  
ATOM   4215  HB2 ALA   279      68.927  99.404  78.124  1.00  0.00           H  
ATOM   4216  HB3 ALA   279      67.721  98.251  77.405  1.00  0.00           H  
ATOM   4217  C   ALA   279      70.011  97.085  76.803  1.00  0.00           C  
ATOM   4218  O   ALA   279      69.804  95.978  76.398  1.00  0.00           O  
ATOM   4219  N   LEU   280      70.748  98.043  76.139  1.00  0.00           N  
ATOM   4220  H   LEU   280      71.021  98.905  76.589  1.00  0.00           H  
ATOM   4221  CA  LEU   280      71.350  97.763  74.703  1.00  0.00           C  
ATOM   4222  HA  LEU   280      70.485  97.602  74.060  1.00  0.00           H  
ATOM   4223  CB  LEU   280      72.048  99.002  74.182  1.00  0.00           C  
ATOM   4224  HB2 LEU   280      71.379  99.857  74.276  1.00  0.00           H  
ATOM   4225  HB3 LEU   280      72.838  99.194  74.908  1.00  0.00           H  
ATOM   4226  CG  LEU   280      72.573  98.935  72.752  1.00  0.00           C  
ATOM   4227  HG  LEU   280      73.261  98.099  72.632  1.00  0.00           H  
ATOM   4228  CD1 LEU   280      71.489  98.724  71.627  1.00  0.00           C  
ATOM   4229 HD11 LEU   280      71.870  98.576  70.616  1.00  0.00           H  
ATOM   4230 HD12 LEU   280      70.986  97.792  71.884  1.00  0.00           H  
ATOM   4231 HD13 LEU   280      70.773  99.540  71.536  1.00  0.00           H  
ATOM   4232  CD2 LEU   280      73.271 100.336  72.480  1.00  0.00           C  
ATOM   4233 HD21 LEU   280      73.499 100.293  71.415  1.00  0.00           H  
ATOM   4234 HD22 LEU   280      72.557 101.123  72.720  1.00  0.00           H  
ATOM   4235 HD23 LEU   280      74.176 100.376  73.087  1.00  0.00           H  
ATOM   4236  C   LEU   280      72.343  96.526  74.495  1.00  0.00           C  
ATOM   4237  O   LEU   280      72.238  95.878  73.497  1.00  0.00           O  
ATOM   4238  N   TYR   281      73.126  96.217  75.482  1.00  0.00           N  
ATOM   4239  H   TYR   281      73.076  96.837  76.277  1.00  0.00           H  
ATOM   4240  CA  TYR   281      74.064  95.098  75.541  1.00  0.00           C  
ATOM   4241  HA  TYR   281      74.244  94.716  74.536  1.00  0.00           H  
ATOM   4242  CB  TYR   281      75.345  95.495  76.377  1.00  0.00           C  
ATOM   4243  HB2 TYR   281      75.071  95.609  77.426  1.00  0.00           H  
ATOM   4244  HB3 TYR   281      76.095  94.705  76.361  1.00  0.00           H  
ATOM   4245  CG  TYR   281      76.003  96.764  75.808  1.00  0.00           C  
ATOM   4246  CD1 TYR   281      75.923  97.077  74.453  1.00  0.00           C  
ATOM   4247  HD1 TYR   281      75.513  96.366  73.750  1.00  0.00           H  
ATOM   4248  CE1 TYR   281      76.653  98.231  74.015  1.00  0.00           C  
ATOM   4249  HE1 TYR   281      76.666  98.365  72.943  1.00  0.00           H  
ATOM   4250  CZ  TYR   281      77.394  99.097  74.922  1.00  0.00           C  
ATOM   4251  OH  TYR   281      78.075 100.209  74.567  1.00  0.00           O  
ATOM   4252  HH  TYR   281      78.221 100.362  73.631  1.00  0.00           H  
ATOM   4253  CE2 TYR   281      77.293  98.794  76.277  1.00  0.00           C  
ATOM   4254  HE2 TYR   281      77.918  99.399  76.917  1.00  0.00           H  
ATOM   4255  CD2 TYR   281      76.673  97.574  76.745  1.00  0.00           C  
ATOM   4256  HD2 TYR   281      76.722  97.365  77.804  1.00  0.00           H  
ATOM   4257  C   TYR   281      73.427  93.962  76.409  1.00  0.00           C  
ATOM   4258  O   TYR   281      74.149  93.037  76.704  1.00  0.00           O  
ATOM   4259  N   GLY   282      72.159  93.986  76.688  1.00  0.00           N  
ATOM   4260  H   GLY   282      71.646  94.835  76.499  1.00  0.00           H  
ATOM   4261  CA  GLY   282      71.296  92.868  77.116  1.00  0.00           C  
ATOM   4262  HA2 GLY   282      70.226  93.023  77.248  1.00  0.00           H  
ATOM   4263  HA3 GLY   282      71.429  92.056  76.401  1.00  0.00           H  
ATOM   4264  C   GLY   282      71.735  92.256  78.438  1.00  0.00           C  
ATOM   4265  O   GLY   282      71.458  91.100  78.746  1.00  0.00           O  
ATOM   4266  N   LYS   283      72.404  93.017  79.366  1.00  0.00           N  
ATOM   4267  H   LYS   283      72.529  93.969  79.052  1.00  0.00           H  
ATOM   4268  CA  LYS   283      72.836  92.545  80.682  1.00  0.00           C  
ATOM   4269  HA  LYS   283      73.340  91.584  80.575  1.00  0.00           H  
ATOM   4270  CB  LYS   283      73.858  93.478  81.365  1.00  0.00           C  
ATOM   4271  HB2 LYS   283      73.404  94.446  81.576  1.00  0.00           H  
ATOM   4272  HB3 LYS   283      74.189  93.001  82.288  1.00  0.00           H  
ATOM   4273  CG  LYS   283      75.075  93.673  80.369  1.00  0.00           C  
ATOM   4274  HG2 LYS   283      74.711  94.173  79.472  1.00  0.00           H  
ATOM   4275  HG3 LYS   283      75.681  94.419  80.884  1.00  0.00           H  
ATOM   4276  CD  LYS   283      75.927  92.454  79.957  1.00  0.00           C  
ATOM   4277  HD2 LYS   283      75.861  91.714  80.754  1.00  0.00           H  
ATOM   4278  HD3 LYS   283      75.398  91.967  79.137  1.00  0.00           H  
ATOM   4279  CE  LYS   283      77.411  92.842  79.489  1.00  0.00           C  
ATOM   4280  HE2 LYS   283      77.432  93.354  78.528  1.00  0.00           H  
ATOM   4281  HE3 LYS   283      77.747  93.638  80.153  1.00  0.00           H  
ATOM   4282  NZ  LYS   283      78.255  91.598  79.434  1.00  0.00           N  
ATOM   4283  HZ1 LYS   283      77.840  90.943  78.787  1.00  0.00           H  
ATOM   4284  HZ2 LYS   283      79.181  91.788  79.076  1.00  0.00           H  
ATOM   4285  HZ3 LYS   283      78.408  91.113  80.306  1.00  0.00           H  
ATOM   4286  C   LYS   283      71.710  92.192  81.644  1.00  0.00           C  
ATOM   4287  O   LYS   283      70.907  93.061  81.957  1.00  0.00           O  
ATOM   4288  N   TYR   284      71.586  90.998  82.087  1.00  0.00           N  
ATOM   4289  H   TYR   284      72.303  90.286  82.077  1.00  0.00           H  
ATOM   4290  CA  TYR   284      70.590  90.591  83.171  1.00  0.00           C  
ATOM   4291  HA  TYR   284      69.600  91.012  82.996  1.00  0.00           H  
ATOM   4292  CB  TYR   284      70.325  89.043  82.934  1.00  0.00           C  
ATOM   4293  HB2 TYR   284      71.293  88.550  82.842  1.00  0.00           H  
ATOM   4294  HB3 TYR   284      69.611  88.691  83.678  1.00  0.00           H  
ATOM   4295  CG  TYR   284      69.602  88.655  81.624  1.00  0.00           C  
ATOM   4296  CD1 TYR   284      68.185  88.561  81.572  1.00  0.00           C  
ATOM   4297  HD1 TYR   284      67.624  88.638  82.491  1.00  0.00           H  
ATOM   4298  CE1 TYR   284      67.534  88.082  80.341  1.00  0.00           C  
ATOM   4299  HE1 TYR   284      66.480  87.854  80.286  1.00  0.00           H  
ATOM   4300  CZ  TYR   284      68.348  87.654  79.275  1.00  0.00           C  
ATOM   4301  OH  TYR   284      67.776  87.080  78.158  1.00  0.00           O  
ATOM   4302  HH  TYR   284      68.405  86.503  77.717  1.00  0.00           H  
ATOM   4303  CE2 TYR   284      69.772  87.848  79.376  1.00  0.00           C  
ATOM   4304  HE2 TYR   284      70.409  87.547  78.557  1.00  0.00           H  
ATOM   4305  CD2 TYR   284      70.345  88.404  80.496  1.00  0.00           C  
ATOM   4306  HD2 TYR   284      71.402  88.624  80.508  1.00  0.00           H  
ATOM   4307  C   TYR   284      71.087  90.980  84.574  1.00  0.00           C  
ATOM   4308  O   TYR   284      71.917  90.243  85.255  1.00  0.00           O  
ATOM   4309  N   ALA   285      70.696  92.150  85.063  1.00  0.00           N  
ATOM   4310  H   ALA   285      70.124  92.732  84.468  1.00  0.00           H  
ATOM   4311  CA  ALA   285      71.156  92.748  86.337  1.00  0.00           C  
ATOM   4312  HA  ALA   285      72.224  92.529  86.349  1.00  0.00           H  
ATOM   4313  CB  ALA   285      70.986  94.282  86.121  1.00  0.00           C  
ATOM   4314  HB1 ALA   285      71.191  94.731  87.093  1.00  0.00           H  
ATOM   4315  HB2 ALA   285      71.669  94.672  85.367  1.00  0.00           H  
ATOM   4316  HB3 ALA   285      69.966  94.470  85.787  1.00  0.00           H  
ATOM   4317  C   ALA   285      70.484  92.236  87.619  1.00  0.00           C  
ATOM   4318  O   ALA   285      69.385  91.705  87.675  1.00  0.00           O  
ATOM   4319  N   ALA   286      71.202  92.349  88.735  1.00  0.00           N  
ATOM   4320  H   ALA   286      72.121  92.757  88.640  1.00  0.00           H  
ATOM   4321  CA  ALA   286      70.660  92.298  90.112  1.00  0.00           C  
ATOM   4322  HA  ALA   286      69.938  91.489  90.228  1.00  0.00           H  
ATOM   4323  CB  ALA   286      71.768  91.960  91.014  1.00  0.00           C  
ATOM   4324  HB1 ALA   286      72.638  92.610  91.100  1.00  0.00           H  
ATOM   4325  HB2 ALA   286      71.303  91.757  91.979  1.00  0.00           H  
ATOM   4326  HB3 ALA   286      72.017  90.945  90.702  1.00  0.00           H  
ATOM   4327  C   ALA   286      70.102  93.704  90.598  1.00  0.00           C  
ATOM   4328  O   ALA   286      70.644  94.720  90.219  1.00  0.00           O  
ATOM   4329  N   LEU   287      68.917  93.722  91.186  1.00  0.00           N  
ATOM   4330  H   LEU   287      68.505  92.881  91.564  1.00  0.00           H  
ATOM   4331  CA  LEU   287      68.241  95.000  91.559  1.00  0.00           C  
ATOM   4332  HA  LEU   287      68.870  95.886  91.649  1.00  0.00           H  
ATOM   4333  CB  LEU   287      67.323  95.328  90.305  1.00  0.00           C  
ATOM   4334  HB2 LEU   287      67.902  95.560  89.411  1.00  0.00           H  
ATOM   4335  HB3 LEU   287      66.800  94.374  90.233  1.00  0.00           H  
ATOM   4336  CG  LEU   287      66.330  96.528  90.229  1.00  0.00           C  
ATOM   4337  HG  LEU   287      65.623  96.555  91.058  1.00  0.00           H  
ATOM   4338  CD1 LEU   287      66.958  97.852  90.060  1.00  0.00           C  
ATOM   4339 HD11 LEU   287      67.113  98.138  91.100  1.00  0.00           H  
ATOM   4340 HD12 LEU   287      67.855  97.758  89.447  1.00  0.00           H  
ATOM   4341 HD13 LEU   287      66.225  98.487  89.560  1.00  0.00           H  
ATOM   4342  CD2 LEU   287      65.376  96.267  89.032  1.00  0.00           C  
ATOM   4343 HD21 LEU   287      66.010  96.383  88.153  1.00  0.00           H  
ATOM   4344 HD22 LEU   287      64.983  95.259  88.897  1.00  0.00           H  
ATOM   4345 HD23 LEU   287      64.523  96.943  89.091  1.00  0.00           H  
ATOM   4346  C   LEU   287      67.554  94.694  92.972  1.00  0.00           C  
ATOM   4347  O   LEU   287      66.940  93.728  93.211  1.00  0.00           O  
ATOM   4348  N   LYS   288      67.725  95.763  93.843  1.00  0.00           N  
ATOM   4349  H   LYS   288      68.002  96.635  93.414  1.00  0.00           H  
ATOM   4350  CA  LYS   288      67.226  95.720  95.196  1.00  0.00           C  
ATOM   4351  HA  LYS   288      66.581  94.843  95.254  1.00  0.00           H  
ATOM   4352  CB  LYS   288      68.318  95.351  96.292  1.00  0.00           C  
ATOM   4353  HB2 LYS   288      68.905  94.480  96.000  1.00  0.00           H  
ATOM   4354  HB3 LYS   288      69.051  96.152  96.195  1.00  0.00           H  
ATOM   4355  CG  LYS   288      67.872  95.317  97.747  1.00  0.00           C  
ATOM   4356  HG2 LYS   288      67.460  96.290  98.017  1.00  0.00           H  
ATOM   4357  HG3 LYS   288      67.174  94.487  97.851  1.00  0.00           H  
ATOM   4358  CD  LYS   288      69.038  94.981  98.675  1.00  0.00           C  
ATOM   4359  HD2 LYS   288      69.844  95.693  98.496  1.00  0.00           H  
ATOM   4360  HD3 LYS   288      68.811  95.230  99.712  1.00  0.00           H  
ATOM   4361  CE  LYS   288      69.574  93.528  98.720  1.00  0.00           C  
ATOM   4362  HE2 LYS   288      68.682  92.905  98.793  1.00  0.00           H  
ATOM   4363  HE3 LYS   288      70.075  93.266  97.788  1.00  0.00           H  
ATOM   4364  NZ  LYS   288      70.416  93.241  99.944  1.00  0.00           N  
ATOM   4365  HZ1 LYS   288      71.287  93.716  99.750  1.00  0.00           H  
ATOM   4366  HZ2 LYS   288      70.141  93.629 100.835  1.00  0.00           H  
ATOM   4367  HZ3 LYS   288      70.598  92.264 100.121  1.00  0.00           H  
ATOM   4368  C   LYS   288      66.486  96.979  95.669  1.00  0.00           C  
ATOM   4369  O   LYS   288      66.733  98.091  95.174  1.00  0.00           O  
ATOM   4370  N   LEU   289      65.494  96.812  96.514  1.00  0.00           N  
ATOM   4371  H   LEU   289      65.235  95.902  96.868  1.00  0.00           H  
ATOM   4372  CA  LEU   289      64.824  97.964  97.136  1.00  0.00           C  
ATOM   4373  HA  LEU   289      65.445  98.846  96.977  1.00  0.00           H  
ATOM   4374  CB  LEU   289      63.487  98.275  96.485  1.00  0.00           C  
ATOM   4375  HB2 LEU   289      62.886  97.423  96.802  1.00  0.00           H  
ATOM   4376  HB3 LEU   289      63.170  99.128  97.085  1.00  0.00           H  
ATOM   4377  CG  LEU   289      63.252  98.610  95.019  1.00  0.00           C  
ATOM   4378  HG  LEU   289      64.072  99.216  94.633  1.00  0.00           H  
ATOM   4379  CD1 LEU   289      63.222  97.384  94.059  1.00  0.00           C  
ATOM   4380 HD11 LEU   289      64.191  96.898  94.175  1.00  0.00           H  
ATOM   4381 HD12 LEU   289      62.367  96.713  94.143  1.00  0.00           H  
ATOM   4382 HD13 LEU   289      63.185  97.742  93.030  1.00  0.00           H  
ATOM   4383  CD2 LEU   289      61.895  99.275  94.862  1.00  0.00           C  
ATOM   4384 HD21 LEU   289      61.774  99.568  93.819  1.00  0.00           H  
ATOM   4385 HD22 LEU   289      61.045  98.633  95.093  1.00  0.00           H  
ATOM   4386 HD23 LEU   289      61.864 100.100  95.574  1.00  0.00           H  
ATOM   4387  C   LEU   289      64.675  97.701  98.660  1.00  0.00           C  
ATOM   4388  O   LEU   289      64.115  96.639  99.056  1.00  0.00           O  
ATOM   4389  N   GLU   290      65.134  98.623  99.462  1.00  0.00           N  
ATOM   4390  H   GLU   290      65.529  99.411  98.969  1.00  0.00           H  
ATOM   4391  CA  GLU   290      65.184  98.649 100.999  1.00  0.00           C  
ATOM   4392  HA  GLU   290      64.943  97.655 101.376  1.00  0.00           H  
ATOM   4393  CB  GLU   290      66.669  98.954 101.315  1.00  0.00           C  
ATOM   4394  HB2 GLU   290      66.996  99.846 100.780  1.00  0.00           H  
ATOM   4395  HB3 GLU   290      66.666  99.101 102.395  1.00  0.00           H  
ATOM   4396  CG  GLU   290      67.649  97.849 100.980  1.00  0.00           C  
ATOM   4397  HG2 GLU   290      67.269  96.910 101.380  1.00  0.00           H  
ATOM   4398  HG3 GLU   290      67.635  97.594  99.920  1.00  0.00           H  
ATOM   4399  CD  GLU   290      69.087  98.142 101.425  1.00  0.00           C  
ATOM   4400  OE1 GLU   290      69.437  99.272 101.863  1.00  0.00           O  
ATOM   4401  OE2 GLU   290      69.969  97.193 101.441  1.00  0.00           O  
ATOM   4402  C   GLU   290      64.209  99.738 101.527  1.00  0.00           C  
ATOM   4403  O   GLU   290      64.480 100.916 101.440  1.00  0.00           O  
ATOM   4404  N   PHE   291      63.026  99.381 102.108  1.00  0.00           N  
ATOM   4405  H   PHE   291      62.830  98.393 102.185  1.00  0.00           H  
ATOM   4406  CA  PHE   291      62.100 100.320 102.766  1.00  0.00           C  
ATOM   4407  HA  PHE   291      62.241 101.330 102.381  1.00  0.00           H  
ATOM   4408  CB  PHE   291      60.631  99.862 102.393  1.00  0.00           C  
ATOM   4409  HB2 PHE   291      60.438  98.861 102.780  1.00  0.00           H  
ATOM   4410  HB3 PHE   291      59.986 100.574 102.908  1.00  0.00           H  
ATOM   4411  CG  PHE   291      60.220  99.845 100.929  1.00  0.00           C  
ATOM   4412  CD1 PHE   291      60.760  98.919  99.981  1.00  0.00           C  
ATOM   4413  HD1 PHE   291      61.443  98.119 100.226  1.00  0.00           H  
ATOM   4414  CE1 PHE   291      60.494  98.978  98.624  1.00  0.00           C  
ATOM   4415  HE1 PHE   291      61.015  98.315  97.949  1.00  0.00           H  
ATOM   4416  CZ  PHE   291      59.613  99.989  98.139  1.00  0.00           C  
ATOM   4417  HZ  PHE   291      59.546 100.099  97.067  1.00  0.00           H  
ATOM   4418  CE2 PHE   291      59.050 100.912  99.033  1.00  0.00           C  
ATOM   4419  HE2 PHE   291      58.421 101.700  98.647  1.00  0.00           H  
ATOM   4420  CD2 PHE   291      59.393 100.830 100.449  1.00  0.00           C  
ATOM   4421  HD2 PHE   291      58.940 101.596 101.061  1.00  0.00           H  
ATOM   4422  C   PHE   291      62.311 100.234 104.267  1.00  0.00           C  
ATOM   4423  O   PHE   291      62.487  99.162 104.727  1.00  0.00           O  
ATOM   4424  N   ILE   292      62.140 101.348 105.061  1.00  0.00           N  
ATOM   4425  H   ILE   292      61.793 102.198 104.641  1.00  0.00           H  
ATOM   4426  CA  ILE   292      62.486 101.512 106.469  1.00  0.00           C  
ATOM   4427  HA  ILE   292      62.339 100.580 107.014  1.00  0.00           H  
ATOM   4428  CB  ILE   292      64.010 101.853 106.467  1.00  0.00           C  
ATOM   4429  HB  ILE   292      64.569 101.083 105.934  1.00  0.00           H  
ATOM   4430  CG2 ILE   292      64.354 103.208 105.795  1.00  0.00           C  
ATOM   4431 HG21 ILE   292      63.925 103.228 104.793  1.00  0.00           H  
ATOM   4432 HG22 ILE   292      64.018 104.007 106.457  1.00  0.00           H  
ATOM   4433 HG23 ILE   292      65.443 103.164 105.767  1.00  0.00           H  
ATOM   4434  CG1 ILE   292      64.506 101.751 107.924  1.00  0.00           C  
ATOM   4435 HG12 ILE   292      64.010 102.510 108.528  1.00  0.00           H  
ATOM   4436 HG13 ILE   292      64.266 100.747 108.276  1.00  0.00           H  
ATOM   4437  CD1 ILE   292      65.985 101.928 108.118  1.00  0.00           C  
ATOM   4438 HD11 ILE   292      66.345 101.904 109.147  1.00  0.00           H  
ATOM   4439 HD12 ILE   292      66.518 101.174 107.540  1.00  0.00           H  
ATOM   4440 HD13 ILE   292      66.321 102.898 107.750  1.00  0.00           H  
ATOM   4441  C   ILE   292      61.618 102.551 107.236  1.00  0.00           C  
ATOM   4442  O   ILE   292      61.276 103.609 106.770  1.00  0.00           O  
ATOM   4443  N   ASP   293      61.389 102.151 108.447  1.00  0.00           N  
ATOM   4444  H   ASP   293      61.388 101.195 108.774  1.00  0.00           H  
ATOM   4445  CA  ASP   293      60.601 102.986 109.423  1.00  0.00           C  
ATOM   4446  HA  ASP   293      60.482 103.938 108.904  1.00  0.00           H  
ATOM   4447  CB  ASP   293      59.249 102.355 109.660  1.00  0.00           C  
ATOM   4448  HB2 ASP   293      58.816 102.200 108.672  1.00  0.00           H  
ATOM   4449  HB3 ASP   293      59.238 101.427 110.232  1.00  0.00           H  
ATOM   4450  CG  ASP   293      58.294 103.388 110.397  1.00  0.00           C  
ATOM   4451  OD1 ASP   293      57.040 103.147 110.350  1.00  0.00           O  
ATOM   4452  OD2 ASP   293      58.750 104.441 110.903  1.00  0.00           O  
ATOM   4453  C   ASP   293      61.351 103.412 110.706  1.00  0.00           C  
ATOM   4454  O   ASP   293      61.447 102.677 111.694  1.00  0.00           O  
ATOM   4455  N   PRO   294      62.074 104.592 110.693  1.00  0.00           N  
ATOM   4456  CD  PRO   294      62.327 105.453 109.535  1.00  0.00           C  
ATOM   4457  HD2 PRO   294      61.433 106.041 109.327  1.00  0.00           H  
ATOM   4458  HD3 PRO   294      62.691 104.892 108.674  1.00  0.00           H  
ATOM   4459  CG  PRO   294      63.585 106.239 109.966  1.00  0.00           C  
ATOM   4460  HG2 PRO   294      63.754 107.176 109.434  1.00  0.00           H  
ATOM   4461  HG3 PRO   294      64.376 105.541 109.693  1.00  0.00           H  
ATOM   4462  CB  PRO   294      63.453 106.409 111.489  1.00  0.00           C  
ATOM   4463  HB2 PRO   294      62.836 107.301 111.600  1.00  0.00           H  
ATOM   4464  HB3 PRO   294      64.426 106.608 111.939  1.00  0.00           H  
ATOM   4465  CA  PRO   294      62.812 105.054 111.910  1.00  0.00           C  
ATOM   4466  HA  PRO   294      63.614 104.334 112.077  1.00  0.00           H  
ATOM   4467  C   PRO   294      61.887 105.218 113.129  1.00  0.00           C  
ATOM   4468  O   PRO   294      62.343 104.958 114.316  1.00  0.00           O  
ATOM   4469  N   THR   295      60.601 105.460 112.963  1.00  0.00           N  
ATOM   4470  H   THR   295      60.188 105.454 112.041  1.00  0.00           H  
ATOM   4471  CA  THR   295      59.630 105.666 114.081  1.00  0.00           C  
ATOM   4472  HA  THR   295      60.054 106.274 114.880  1.00  0.00           H  
ATOM   4473  CB  THR   295      58.454 106.535 113.751  1.00  0.00           C  
ATOM   4474  HB  THR   295      57.852 106.715 114.642  1.00  0.00           H  
ATOM   4475  CG2 THR   295      58.975 107.884 113.167  1.00  0.00           C  
ATOM   4476 HG21 THR   295      59.711 108.429 113.757  1.00  0.00           H  
ATOM   4477 HG22 THR   295      59.396 107.821 112.163  1.00  0.00           H  
ATOM   4478 HG23 THR   295      58.100 108.531 113.109  1.00  0.00           H  
ATOM   4479  OG1 THR   295      57.675 105.900 112.811  1.00  0.00           O  
ATOM   4480  HG1 THR   295      58.302 105.514 112.195  1.00  0.00           H  
ATOM   4481  C   THR   295      59.132 104.344 114.690  1.00  0.00           C  
ATOM   4482  O   THR   295      58.240 104.367 115.604  1.00  0.00           O  
ATOM   4483  N   ARG   296      59.610 103.160 114.252  1.00  0.00           N  
ATOM   4484  H   ARG   296      60.343 103.236 113.561  1.00  0.00           H  
ATOM   4485  CA  ARG   296      59.278 101.816 114.711  1.00  0.00           C  
ATOM   4486  HA  ARG   296      58.833 101.903 115.702  1.00  0.00           H  
ATOM   4487  CB  ARG   296      58.126 101.269 113.785  1.00  0.00           C  
ATOM   4488  HB2 ARG   296      58.360 101.444 112.735  1.00  0.00           H  
ATOM   4489  HB3 ARG   296      58.077 100.186 113.894  1.00  0.00           H  
ATOM   4490  CG  ARG   296      56.727 101.776 114.119  1.00  0.00           C  
ATOM   4491  HG2 ARG   296      56.546 101.708 115.192  1.00  0.00           H  
ATOM   4492  HG3 ARG   296      56.689 102.838 113.875  1.00  0.00           H  
ATOM   4493  CD  ARG   296      55.508 101.121 113.316  1.00  0.00           C  
ATOM   4494  HD2 ARG   296      55.380 100.078 113.607  1.00  0.00           H  
ATOM   4495  HD3 ARG   296      54.606 101.669 113.589  1.00  0.00           H  
ATOM   4496  NE  ARG   296      55.530 101.309 111.873  1.00  0.00           N  
ATOM   4497  HE  ARG   296      56.204 101.964 111.504  1.00  0.00           H  
ATOM   4498  CZ  ARG   296      54.728 100.918 110.952  1.00  0.00           C  
ATOM   4499  NH1 ARG   296      53.643 100.216 111.208  1.00  0.00           N  
ATOM   4500 HH11 ARG   296      53.567  99.770 112.111  1.00  0.00           H  
ATOM   4501 HH12 ARG   296      52.825 100.275 110.618  1.00  0.00           H  
ATOM   4502  NH2 ARG   296      54.813 101.284 109.741  1.00  0.00           N  
ATOM   4503 HH21 ARG   296      55.422 102.034 109.445  1.00  0.00           H  
ATOM   4504 HH22 ARG   296      54.232 100.837 109.046  1.00  0.00           H  
ATOM   4505  C   ARG   296      60.615 101.007 114.711  1.00  0.00           C  
ATOM   4506  O   ARG   296      61.027 100.479 113.726  1.00  0.00           O  
ATOM   4507  N   GLU   297      61.167 100.923 115.917  1.00  0.00           N  
ATOM   4508  H   GLU   297      60.845 101.506 116.676  1.00  0.00           H  
ATOM   4509  CA  GLU   297      62.149  99.892 116.292  1.00  0.00           C  
ATOM   4510  HA  GLU   297      62.704  99.845 115.356  1.00  0.00           H  
ATOM   4511  CB  GLU   297      63.021 100.392 117.502  1.00  0.00           C  
ATOM   4512  HB2 GLU   297      62.632 100.456 118.518  1.00  0.00           H  
ATOM   4513  HB3 GLU   297      63.813  99.643 117.463  1.00  0.00           H  
ATOM   4514  CG  GLU   297      63.630 101.826 117.331  1.00  0.00           C  
ATOM   4515  HG2 GLU   297      64.683 101.815 117.612  1.00  0.00           H  
ATOM   4516  HG3 GLU   297      63.678 102.036 116.262  1.00  0.00           H  
ATOM   4517  CD  GLU   297      62.796 102.950 118.078  1.00  0.00           C  
ATOM   4518  OE1 GLU   297      63.240 104.081 118.212  1.00  0.00           O  
ATOM   4519  OE2 GLU   297      61.639 102.696 118.490  1.00  0.00           O  
ATOM   4520  C   GLU   297      61.498  98.539 116.726  1.00  0.00           C  
ATOM   4521  O   GLU   297      60.439  98.549 117.383  1.00  0.00           O  
ATOM   4522  N   VAL   298      62.202  97.371 116.468  1.00  0.00           N  
ATOM   4523  H   VAL   298      63.149  97.298 116.124  1.00  0.00           H  
ATOM   4524  CA  VAL   298      61.742  96.107 116.833  1.00  0.00           C  
ATOM   4525  HA  VAL   298      60.756  96.299 117.256  1.00  0.00           H  
ATOM   4526  CB  VAL   298      61.808  95.077 115.686  1.00  0.00           C  
ATOM   4527  HB  VAL   298      62.853  95.017 115.384  1.00  0.00           H  
ATOM   4528  CG1 VAL   298      61.302  93.708 116.072  1.00  0.00           C  
ATOM   4529 HG11 VAL   298      61.507  92.990 115.278  1.00  0.00           H  
ATOM   4530 HG12 VAL   298      61.887  93.365 116.925  1.00  0.00           H  
ATOM   4531 HG13 VAL   298      60.243  93.693 116.329  1.00  0.00           H  
ATOM   4532  CG2 VAL   298      61.064  95.562 114.449  1.00  0.00           C  
ATOM   4533 HG21 VAL   298      60.082  95.900 114.778  1.00  0.00           H  
ATOM   4534 HG22 VAL   298      61.583  96.447 114.079  1.00  0.00           H  
ATOM   4535 HG23 VAL   298      61.050  94.847 113.626  1.00  0.00           H  
ATOM   4536  C   VAL   298      62.563  95.662 118.024  1.00  0.00           C  
ATOM   4537  O   VAL   298      61.942  95.435 119.099  1.00  0.00           O  
ATOM   4538  N   ALA   299      63.855  95.836 118.020  1.00  0.00           N  
ATOM   4539  H   ALA   299      64.197  96.140 117.119  1.00  0.00           H  
ATOM   4540  CA  ALA   299      64.788  95.461 119.095  1.00  0.00           C  
ATOM   4541  HA  ALA   299      64.371  95.668 120.081  1.00  0.00           H  
ATOM   4542  CB  ALA   299      64.994  93.966 119.014  1.00  0.00           C  
ATOM   4543  HB1 ALA   299      65.151  93.569 120.017  1.00  0.00           H  
ATOM   4544  HB2 ALA   299      64.090  93.459 118.675  1.00  0.00           H  
ATOM   4545  HB3 ALA   299      65.768  93.690 118.298  1.00  0.00           H  
ATOM   4546  C   ALA   299      66.137  96.258 118.917  1.00  0.00           C  
ATOM   4547  O   ALA   299      66.296  97.115 118.081  1.00  0.00           O  
ATOM   4548  N   GLU   300      67.041  96.130 119.917  1.00  0.00           N  
ATOM   4549  H   GLU   300      66.710  95.788 120.807  1.00  0.00           H  
ATOM   4550  CA  GLU   300      68.401  96.808 120.007  1.00  0.00           C  
ATOM   4551  HA  GLU   300      68.303  97.721 120.595  1.00  0.00           H  
ATOM   4552  CB  GLU   300      69.312  95.821 120.788  1.00  0.00           C  
ATOM   4553  HB2 GLU   300      69.334  94.826 120.343  1.00  0.00           H  
ATOM   4554  HB3 GLU   300      70.336  96.188 120.842  1.00  0.00           H  
ATOM   4555  CG  GLU   300      69.013  95.678 122.327  1.00  0.00           C  
ATOM   4556  HG2 GLU   300      68.285  94.871 122.415  1.00  0.00           H  
ATOM   4557  HG3 GLU   300      69.847  95.143 122.781  1.00  0.00           H  
ATOM   4558  CD  GLU   300      68.685  97.031 123.010  1.00  0.00           C  
ATOM   4559  OE1 GLU   300      67.439  97.319 123.082  1.00  0.00           O  
ATOM   4560  OE2 GLU   300      69.557  97.747 123.545  1.00  0.00           O  
ATOM   4561  C   GLU   300      68.970  96.964 118.524  1.00  0.00           C  
ATOM   4562  O   GLU   300      69.368  95.947 117.926  1.00  0.00           O  
ATOM   4563  N   GLY   301      69.094  98.127 117.937  1.00  0.00           N  
ATOM   4564  H   GLY   301      68.552  98.888 118.322  1.00  0.00           H  
ATOM   4565  CA  GLY   301      69.670  98.317 116.611  1.00  0.00           C  
ATOM   4566  HA2 GLY   301      69.913  99.372 116.479  1.00  0.00           H  
ATOM   4567  HA3 GLY   301      70.513  97.660 116.399  1.00  0.00           H  
ATOM   4568  C   GLY   301      68.755  97.920 115.454  1.00  0.00           C  
ATOM   4569  O   GLY   301      69.250  98.228 114.357  1.00  0.00           O  
ATOM   4570  N   VAL   302      67.624  97.338 115.638  1.00  0.00           N  
ATOM   4571  H   VAL   302      67.344  97.229 116.602  1.00  0.00           H  
ATOM   4572  CA  VAL   302      66.858  96.717 114.531  1.00  0.00           C  
ATOM   4573  HA  VAL   302      67.439  96.506 113.633  1.00  0.00           H  
ATOM   4574  CB  VAL   302      66.407  95.255 114.889  1.00  0.00           C  
ATOM   4575  HB  VAL   302      65.675  95.296 115.696  1.00  0.00           H  
ATOM   4576  CG1 VAL   302      65.601  94.660 113.737  1.00  0.00           C  
ATOM   4577 HG11 VAL   302      65.406  93.595 113.864  1.00  0.00           H  
ATOM   4578 HG12 VAL   302      64.603  95.098 113.732  1.00  0.00           H  
ATOM   4579 HG13 VAL   302      66.236  94.803 112.862  1.00  0.00           H  
ATOM   4580  CG2 VAL   302      67.592  94.289 115.086  1.00  0.00           C  
ATOM   4581 HG21 VAL   302      68.242  94.700 115.859  1.00  0.00           H  
ATOM   4582 HG22 VAL   302      67.160  93.392 115.531  1.00  0.00           H  
ATOM   4583 HG23 VAL   302      68.122  93.986 114.183  1.00  0.00           H  
ATOM   4584  C   VAL   302      65.552  97.554 114.251  1.00  0.00           C  
ATOM   4585  O   VAL   302      64.710  97.667 115.125  1.00  0.00           O  
ATOM   4586  N   PRO   303      65.530  98.355 113.138  1.00  0.00           N  
ATOM   4587  CD  PRO   303      66.577  98.569 112.183  1.00  0.00           C  
ATOM   4588  HD2 PRO   303      66.957  97.681 111.676  1.00  0.00           H  
ATOM   4589  HD3 PRO   303      67.390  99.116 112.660  1.00  0.00           H  
ATOM   4590  CG  PRO   303      66.054  99.562 111.065  1.00  0.00           C  
ATOM   4591  HG2 PRO   303      65.778  98.916 110.231  1.00  0.00           H  
ATOM   4592  HG3 PRO   303      66.849 100.263 110.811  1.00  0.00           H  
ATOM   4593  CB  PRO   303      64.826 100.247 111.688  1.00  0.00           C  
ATOM   4594  HB2 PRO   303      64.128 100.558 110.911  1.00  0.00           H  
ATOM   4595  HB3 PRO   303      65.205 101.047 112.324  1.00  0.00           H  
ATOM   4596  CA  PRO   303      64.290  99.156 112.637  1.00  0.00           C  
ATOM   4597  HA  PRO   303      63.814  99.560 113.530  1.00  0.00           H  
ATOM   4598  C   PRO   303      63.400  98.234 111.820  1.00  0.00           C  
ATOM   4599  O   PRO   303      63.758  97.262 111.159  1.00  0.00           O  
ATOM   4600  N   CYS   304      62.076  98.548 111.956  1.00  0.00           N  
ATOM   4601  H   CYS   304      61.908  99.342 112.557  1.00  0.00           H  
ATOM   4602  CA  CYS   304      61.006  98.063 111.024  1.00  0.00           C  
ATOM   4603  HA  CYS   304      60.857  96.993 111.171  1.00  0.00           H  
ATOM   4604  CB  CYS   304      59.621  98.670 111.533  1.00  0.00           C  
ATOM   4605  HB2 CYS   304      59.366  98.347 112.542  1.00  0.00           H  
ATOM   4606  HB3 CYS   304      59.732  99.754 111.546  1.00  0.00           H  
ATOM   4607  SG  CYS   304      58.370  98.120 110.359  1.00  0.00           S  
ATOM   4608  HG  CYS   304      58.353  96.818 110.659  1.00  0.00           H  
ATOM   4609  C   CYS   304      61.349  98.363 109.537  1.00  0.00           C  
ATOM   4610  O   CYS   304      61.770  99.494 109.216  1.00  0.00           O  
ATOM   4611  N   ARG   305      61.199  97.370 108.642  1.00  0.00           N  
ATOM   4612  H   ARG   305      60.768  96.531 109.003  1.00  0.00           H  
ATOM   4613  CA  ARG   305      61.732  97.252 107.287  1.00  0.00           C  
ATOM   4614  HA  ARG   305      61.712  98.234 106.813  1.00  0.00           H  
ATOM   4615  CB  ARG   305      63.216  96.680 107.466  1.00  0.00           C  
ATOM   4616  HB2 ARG   305      63.310  96.109 108.390  1.00  0.00           H  
ATOM   4617  HB3 ARG   305      63.443  96.077 106.587  1.00  0.00           H  
ATOM   4618  CG  ARG   305      64.295  97.787 107.612  1.00  0.00           C  
ATOM   4619  HG2 ARG   305      64.224  98.601 106.891  1.00  0.00           H  
ATOM   4620  HG3 ARG   305      64.215  98.241 108.600  1.00  0.00           H  
ATOM   4621  CD  ARG   305      65.762  97.077 107.542  1.00  0.00           C  
ATOM   4622  HD2 ARG   305      65.753  96.192 108.178  1.00  0.00           H  
ATOM   4623  HD3 ARG   305      65.923  96.714 106.527  1.00  0.00           H  
ATOM   4624  NE  ARG   305      66.897  97.903 107.904  1.00  0.00           N  
ATOM   4625  HE  ARG   305      67.418  97.563 108.699  1.00  0.00           H  
ATOM   4626  CZ  ARG   305      67.621  98.684 107.057  1.00  0.00           C  
ATOM   4627  NH1 ARG   305      67.288  98.908 105.794  1.00  0.00           N  
ATOM   4628 HH11 ARG   305      66.492  98.448 105.376  1.00  0.00           H  
ATOM   4629 HH12 ARG   305      67.847  99.620 105.345  1.00  0.00           H  
ATOM   4630  NH2 ARG   305      68.663  99.154 107.633  1.00  0.00           N  
ATOM   4631 HH21 ARG   305      68.870  99.044 108.615  1.00  0.00           H  
ATOM   4632 HH22 ARG   305      69.286  99.807 107.181  1.00  0.00           H  
ATOM   4633  C   ARG   305      60.926  96.282 106.413  1.00  0.00           C  
ATOM   4634  O   ARG   305      60.715  95.147 106.872  1.00  0.00           O  
ATOM   4635  N   LEU   306      60.857  96.628 105.104  1.00  0.00           N  
ATOM   4636  H   LEU   306      61.364  97.471 104.875  1.00  0.00           H  
ATOM   4637  CA  LEU   306      60.587  95.590 104.034  1.00  0.00           C  
ATOM   4638  HA  LEU   306      60.721  94.623 104.519  1.00  0.00           H  
ATOM   4639  CB  LEU   306      59.157  95.885 103.507  1.00  0.00           C  
ATOM   4640  HB2 LEU   306      58.478  95.805 104.356  1.00  0.00           H  
ATOM   4641  HB3 LEU   306      59.028  96.962 103.404  1.00  0.00           H  
ATOM   4642  CG  LEU   306      58.592  94.942 102.404  1.00  0.00           C  
ATOM   4643  HG  LEU   306      59.362  94.758 101.655  1.00  0.00           H  
ATOM   4644  CD1 LEU   306      58.237  93.593 102.981  1.00  0.00           C  
ATOM   4645 HD11 LEU   306      57.422  93.662 103.702  1.00  0.00           H  
ATOM   4646 HD12 LEU   306      57.869  92.958 102.175  1.00  0.00           H  
ATOM   4647 HD13 LEU   306      59.138  93.135 103.389  1.00  0.00           H  
ATOM   4648  CD2 LEU   306      57.379  95.694 101.893  1.00  0.00           C  
ATOM   4649 HD21 LEU   306      57.682  96.695 101.584  1.00  0.00           H  
ATOM   4650 HD22 LEU   306      57.090  95.216 100.957  1.00  0.00           H  
ATOM   4651 HD23 LEU   306      56.556  95.769 102.603  1.00  0.00           H  
ATOM   4652  C   LEU   306      61.748  95.827 103.064  1.00  0.00           C  
ATOM   4653  O   LEU   306      62.144  96.888 102.725  1.00  0.00           O  
ATOM   4654  N   THR   307      62.267  94.736 102.616  1.00  0.00           N  
ATOM   4655  H   THR   307      62.118  93.808 102.987  1.00  0.00           H  
ATOM   4656  CA  THR   307      63.228  94.639 101.475  1.00  0.00           C  
ATOM   4657  HA  THR   307      63.246  95.592 100.946  1.00  0.00           H  
ATOM   4658  CB  THR   307      64.608  94.232 101.951  1.00  0.00           C  
ATOM   4659  HB  THR   307      64.449  93.233 102.356  1.00  0.00           H  
ATOM   4660  CG2 THR   307      65.728  94.336 100.920  1.00  0.00           C  
ATOM   4661 HG21 THR   307      65.931  95.376 100.669  1.00  0.00           H  
ATOM   4662 HG22 THR   307      66.623  93.931 101.392  1.00  0.00           H  
ATOM   4663 HG23 THR   307      65.631  93.691 100.047  1.00  0.00           H  
ATOM   4664  OG1 THR   307      65.067  95.183 102.910  1.00  0.00           O  
ATOM   4665  HG1 THR   307      65.934  94.889 103.197  1.00  0.00           H  
ATOM   4666  C   THR   307      62.685  93.733 100.453  1.00  0.00           C  
ATOM   4667  O   THR   307      62.077  92.722 100.733  1.00  0.00           O  
ATOM   4668  N   ILE   308      63.060  94.015  99.199  1.00  0.00           N  
ATOM   4669  H   ILE   308      63.680  94.801  99.070  1.00  0.00           H  
ATOM   4670  CA  ILE   308      62.678  93.237  98.041  1.00  0.00           C  
ATOM   4671  HA  ILE   308      62.262  92.261  98.294  1.00  0.00           H  
ATOM   4672  CB  ILE   308      61.694  94.182  97.246  1.00  0.00           C  
ATOM   4673  HB  ILE   308      62.108  95.183  97.123  1.00  0.00           H  
ATOM   4674  CG2 ILE   308      61.547  93.745  95.813  1.00  0.00           C  
ATOM   4675 HG21 ILE   308      62.484  93.909  95.282  1.00  0.00           H  
ATOM   4676 HG22 ILE   308      61.331  92.679  95.732  1.00  0.00           H  
ATOM   4677 HG23 ILE   308      60.718  94.329  95.414  1.00  0.00           H  
ATOM   4678  CG1 ILE   308      60.270  94.307  97.913  1.00  0.00           C  
ATOM   4679 HG12 ILE   308      59.523  93.851  97.262  1.00  0.00           H  
ATOM   4680 HG13 ILE   308      60.286  93.733  98.839  1.00  0.00           H  
ATOM   4681  CD1 ILE   308      59.936  95.774  98.383  1.00  0.00           C  
ATOM   4682 HD11 ILE   308      58.953  95.806  98.854  1.00  0.00           H  
ATOM   4683 HD12 ILE   308      60.688  96.189  99.054  1.00  0.00           H  
ATOM   4684 HD13 ILE   308      59.839  96.390  97.489  1.00  0.00           H  
ATOM   4685  C   ILE   308      63.981  93.028  97.212  1.00  0.00           C  
ATOM   4686  O   ILE   308      64.783  94.042  97.219  1.00  0.00           O  
ATOM   4687  N   HIE   309      64.251  91.821  96.592  1.00  0.00           N  
ATOM   4688  H   HIE   309      63.667  91.034  96.834  1.00  0.00           H  
ATOM   4689  CA  HIE   309      65.516  91.349  95.905  1.00  0.00           C  
ATOM   4690  HA  HIE   309      66.016  92.296  95.703  1.00  0.00           H  
ATOM   4691  CB  HIE   309      66.430  90.535  96.846  1.00  0.00           C  
ATOM   4692  HB2 HIE   309      66.674  91.175  97.694  1.00  0.00           H  
ATOM   4693  HB3 HIE   309      65.934  89.611  97.144  1.00  0.00           H  
ATOM   4694  CG  HIE   309      67.727  90.216  96.110  1.00  0.00           C  
ATOM   4695  ND1 HIE   309      68.852  91.030  96.124  1.00  0.00           N  
ATOM   4696  CE1 HIE   309      69.787  90.392  95.383  1.00  0.00           C  
ATOM   4697  HE1 HIE   309      70.771  90.824  95.276  1.00  0.00           H  
ATOM   4698  NE2 HIE   309      69.338  89.267  94.885  1.00  0.00           N  
ATOM   4699  HE2 HIE   309      69.794  88.602  94.277  1.00  0.00           H  
ATOM   4700  CD2 HIE   309      68.030  89.127  95.342  1.00  0.00           C  
ATOM   4701  HD2 HIE   309      67.434  88.249  95.140  1.00  0.00           H  
ATOM   4702  C   HIE   309      65.175  90.646  94.598  1.00  0.00           C  
ATOM   4703  O   HIE   309      64.648  89.565  94.616  1.00  0.00           O  
ATOM   4704  N   LEU   310      65.507  91.286  93.476  1.00  0.00           N  
ATOM   4705  H   LEU   310      65.967  92.185  93.473  1.00  0.00           H  
ATOM   4706  CA  LEU   310      65.389  90.847  92.089  1.00  0.00           C  
ATOM   4707  HA  LEU   310      64.709  90.003  91.972  1.00  0.00           H  
ATOM   4708  CB  LEU   310      64.829  92.062  91.261  1.00  0.00           C  
ATOM   4709  HB2 LEU   310      65.263  92.991  91.632  1.00  0.00           H  
ATOM   4710  HB3 LEU   310      65.080  91.875  90.217  1.00  0.00           H  
ATOM   4711  CG  LEU   310      63.373  92.285  91.389  1.00  0.00           C  
ATOM   4712  HG  LEU   310      62.990  91.535  92.081  1.00  0.00           H  
ATOM   4713  CD1 LEU   310      63.077  93.637  91.990  1.00  0.00           C  
ATOM   4714 HD11 LEU   310      63.456  94.479  91.411  1.00  0.00           H  
ATOM   4715 HD12 LEU   310      62.017  93.815  92.170  1.00  0.00           H  
ATOM   4716 HD13 LEU   310      63.599  93.719  92.943  1.00  0.00           H  
ATOM   4717  CD2 LEU   310      62.616  92.172  90.083  1.00  0.00           C  
ATOM   4718 HD21 LEU   310      61.558  92.407  90.202  1.00  0.00           H  
ATOM   4719 HD22 LEU   310      63.002  92.862  89.332  1.00  0.00           H  
ATOM   4720 HD23 LEU   310      62.727  91.195  89.612  1.00  0.00           H  
ATOM   4721  C   LEU   310      66.746  90.404  91.509  1.00  0.00           C  
ATOM   4722  O   LEU   310      67.670  91.166  91.281  1.00  0.00           O  
ATOM   4723  N   PRO   311      66.937  89.014  91.169  1.00  0.00           N  
ATOM   4724  CD  PRO   311      66.331  87.931  91.892  1.00  0.00           C  
ATOM   4725  HD2 PRO   311      65.254  87.812  91.772  1.00  0.00           H  
ATOM   4726  HD3 PRO   311      66.397  87.968  92.980  1.00  0.00           H  
ATOM   4727  CG  PRO   311      67.001  86.694  91.397  1.00  0.00           C  
ATOM   4728  HG2 PRO   311      66.335  86.218  90.677  1.00  0.00           H  
ATOM   4729  HG3 PRO   311      67.289  86.106  92.268  1.00  0.00           H  
ATOM   4730  CB  PRO   311      68.320  87.110  90.715  1.00  0.00           C  
ATOM   4731  HB2 PRO   311      68.460  86.468  89.845  1.00  0.00           H  
ATOM   4732  HB3 PRO   311      69.126  87.113  91.449  1.00  0.00           H  
ATOM   4733  CA  PRO   311      68.060  88.547  90.343  1.00  0.00           C  
ATOM   4734  HA  PRO   311      69.008  89.052  90.526  1.00  0.00           H  
ATOM   4735  C   PRO   311      67.734  88.563  88.848  1.00  0.00           C  
ATOM   4736  O   PRO   311      66.576  88.298  88.526  1.00  0.00           O  
ATOM   4737  N   PHE   312      68.702  88.839  88.065  1.00  0.00           N  
ATOM   4738  H   PHE   312      69.591  89.131  88.446  1.00  0.00           H  
ATOM   4739  CA  PHE   312      68.739  88.644  86.541  1.00  0.00           C  
ATOM   4740  HA  PHE   312      69.542  89.260  86.137  1.00  0.00           H  
ATOM   4741  CB  PHE   312      68.759  87.113  86.339  1.00  0.00           C  
ATOM   4742  HB2 PHE   312      67.914  86.600  86.799  1.00  0.00           H  
ATOM   4743  HB3 PHE   312      68.746  86.973  85.258  1.00  0.00           H  
ATOM   4744  CG  PHE   312      70.077  86.390  86.723  1.00  0.00           C  
ATOM   4745  CD1 PHE   312      71.318  86.816  86.171  1.00  0.00           C  
ATOM   4746  HD1 PHE   312      71.270  87.585  85.414  1.00  0.00           H  
ATOM   4747  CE1 PHE   312      72.519  86.292  86.630  1.00  0.00           C  
ATOM   4748  HE1 PHE   312      73.476  86.676  86.309  1.00  0.00           H  
ATOM   4749  CZ  PHE   312      72.564  85.349  87.744  1.00  0.00           C  
ATOM   4750  HZ  PHE   312      73.498  85.116  88.233  1.00  0.00           H  
ATOM   4751  CE2 PHE   312      71.320  84.849  88.242  1.00  0.00           C  
ATOM   4752  HE2 PHE   312      71.354  84.181  89.090  1.00  0.00           H  
ATOM   4753  CD2 PHE   312      70.112  85.429  87.771  1.00  0.00           C  
ATOM   4754  HD2 PHE   312      69.199  85.243  88.317  1.00  0.00           H  
ATOM   4755  C   PHE   312      67.390  89.360  85.960  1.00  0.00           C  
ATOM   4756  O   PHE   312      66.607  88.703  85.225  1.00  0.00           O  
ATOM   4757  N   VAL   313      67.183  90.597  86.301  1.00  0.00           N  
ATOM   4758  H   VAL   313      67.680  91.178  86.960  1.00  0.00           H  
ATOM   4759  CA  VAL   313      66.239  91.379  85.510  1.00  0.00           C  
ATOM   4760  HA  VAL   313      65.388  90.722  85.328  1.00  0.00           H  
ATOM   4761  CB  VAL   313      65.800  92.631  86.168  1.00  0.00           C  
ATOM   4762  HB  VAL   313      65.261  93.141  85.369  1.00  0.00           H  
ATOM   4763  CG1 VAL   313      64.778  92.383  87.325  1.00  0.00           C  
ATOM   4764 HG11 VAL   313      63.856  91.905  86.995  1.00  0.00           H  
ATOM   4765 HG12 VAL   313      65.221  91.770  88.110  1.00  0.00           H  
ATOM   4766 HG13 VAL   313      64.483  93.340  87.755  1.00  0.00           H  
ATOM   4767  CG2 VAL   313      66.890  93.455  86.854  1.00  0.00           C  
ATOM   4768 HG21 VAL   313      67.791  93.466  86.242  1.00  0.00           H  
ATOM   4769 HG22 VAL   313      66.550  94.488  86.938  1.00  0.00           H  
ATOM   4770 HG23 VAL   313      67.049  93.092  87.870  1.00  0.00           H  
ATOM   4771  C   VAL   313      66.904  91.781  84.221  1.00  0.00           C  
ATOM   4772  O   VAL   313      67.986  92.375  84.202  1.00  0.00           O  
ATOM   4773  N   ARG   314      66.196  91.521  83.058  1.00  0.00           N  
ATOM   4774  H   ARG   314      65.304  91.057  83.146  1.00  0.00           H  
ATOM   4775  CA  ARG   314      66.432  92.214  81.796  1.00  0.00           C  
ATOM   4776  HA  ARG   314      67.521  92.234  81.737  1.00  0.00           H  
ATOM   4777  CB  ARG   314      65.937  91.448  80.552  1.00  0.00           C  
ATOM   4778  HB2 ARG   314      65.707  90.412  80.801  1.00  0.00           H  
ATOM   4779  HB3 ARG   314      64.996  91.790  80.121  1.00  0.00           H  
ATOM   4780  CG  ARG   314      67.027  91.412  79.474  1.00  0.00           C  
ATOM   4781  HG2 ARG   314      67.312  92.415  79.156  1.00  0.00           H  
ATOM   4782  HG3 ARG   314      68.002  90.961  79.660  1.00  0.00           H  
ATOM   4783  CD  ARG   314      66.426  90.777  78.213  1.00  0.00           C  
ATOM   4784  HD2 ARG   314      66.664  89.716  78.287  1.00  0.00           H  
ATOM   4785  HD3 ARG   314      65.375  91.033  78.076  1.00  0.00           H  
ATOM   4786  NE  ARG   314      67.171  91.255  77.014  1.00  0.00           N  
ATOM   4787  HE  ARG   314      67.073  92.239  76.809  1.00  0.00           H  
ATOM   4788  CZ  ARG   314      67.900  90.519  76.230  1.00  0.00           C  
ATOM   4789  NH1 ARG   314      68.237  89.212  76.301  1.00  0.00           N  
ATOM   4790 HH11 ARG   314      67.905  88.793  77.158  1.00  0.00           H  
ATOM   4791 HH12 ARG   314      68.963  88.908  75.668  1.00  0.00           H  
ATOM   4792  NH2 ARG   314      68.404  91.157  75.166  1.00  0.00           N  
ATOM   4793 HH21 ARG   314      68.320  92.152  75.015  1.00  0.00           H  
ATOM   4794 HH22 ARG   314      68.955  90.624  74.508  1.00  0.00           H  
ATOM   4795  C   ARG   314      65.818  93.630  81.731  1.00  0.00           C  
ATOM   4796  O   ARG   314      64.614  93.772  82.050  1.00  0.00           O  
ATOM   4797  N   LEU   315      66.616  94.687  81.489  1.00  0.00           N  
ATOM   4798  H   LEU   315      67.586  94.533  81.254  1.00  0.00           H  
ATOM   4799  CA  LEU   315      65.996  95.982  81.365  1.00  0.00           C  
ATOM   4800  HA  LEU   315      65.167  96.090  82.064  1.00  0.00           H  
ATOM   4801  CB  LEU   315      67.059  97.073  81.741  1.00  0.00           C  
ATOM   4802  HB2 LEU   315      68.033  96.887  81.288  1.00  0.00           H  
ATOM   4803  HB3 LEU   315      66.612  97.965  81.302  1.00  0.00           H  
ATOM   4804  CG  LEU   315      67.168  97.109  83.267  1.00  0.00           C  
ATOM   4805  HG  LEU   315      66.273  96.705  83.739  1.00  0.00           H  
ATOM   4806  CD1 LEU   315      68.551  96.376  83.613  1.00  0.00           C  
ATOM   4807 HD11 LEU   315      68.521  95.392  83.144  1.00  0.00           H  
ATOM   4808 HD12 LEU   315      69.242  96.996  83.042  1.00  0.00           H  
ATOM   4809 HD13 LEU   315      68.746  96.392  84.685  1.00  0.00           H  
ATOM   4810  CD2 LEU   315      67.175  98.530  83.849  1.00  0.00           C  
ATOM   4811 HD21 LEU   315      68.131  98.931  83.511  1.00  0.00           H  
ATOM   4812 HD22 LEU   315      66.347  99.155  83.516  1.00  0.00           H  
ATOM   4813 HD23 LEU   315      67.154  98.509  84.939  1.00  0.00           H  
ATOM   4814  C   LEU   315      65.613  96.297  79.909  1.00  0.00           C  
ATOM   4815  O   LEU   315      66.029  95.668  78.963  1.00  0.00           O  
ATOM   4816  N   GLU   316      64.723  97.183  79.767  1.00  0.00           N  
ATOM   4817  H   GLU   316      64.508  97.769  80.560  1.00  0.00           H  
ATOM   4818  CA  GLU   316      64.477  97.916  78.523  1.00  0.00           C  
ATOM   4819  HA  GLU   316      64.690  97.309  77.643  1.00  0.00           H  
ATOM   4820  CB  GLU   316      62.988  98.298  78.412  1.00  0.00           C  
ATOM   4821  HB2 GLU   316      62.727  98.893  79.287  1.00  0.00           H  
ATOM   4822  HB3 GLU   316      62.879  98.910  77.517  1.00  0.00           H  
ATOM   4823  CG  GLU   316      62.142  97.048  78.335  1.00  0.00           C  
ATOM   4824  HG2 GLU   316      62.190  96.521  79.288  1.00  0.00           H  
ATOM   4825  HG3 GLU   316      61.063  97.151  78.219  1.00  0.00           H  
ATOM   4826  CD  GLU   316      62.714  95.988  77.282  1.00  0.00           C  
ATOM   4827  OE1 GLU   316      62.836  96.341  76.114  1.00  0.00           O  
ATOM   4828  OE2 GLU   316      62.733  94.754  77.617  1.00  0.00           O  
ATOM   4829  C   GLU   316      65.150  99.277  78.434  1.00  0.00           C  
ATOM   4830  O   GLU   316      65.595  99.831  79.393  1.00  0.00           O  
ATOM   4831  N   GLU   317      65.160  99.896  77.217  1.00  0.00           N  
ATOM   4832  H   GLU   317      64.783  99.396  76.424  1.00  0.00           H  
ATOM   4833  CA  GLU   317      65.664 101.241  76.870  1.00  0.00           C  
ATOM   4834  HA  GLU   317      66.734 101.196  77.069  1.00  0.00           H  
ATOM   4835  CB  GLU   317      65.520 101.377  75.317  1.00  0.00           C  
ATOM   4836  HB2 GLU   317      66.169 100.750  74.706  1.00  0.00           H  
ATOM   4837  HB3 GLU   317      64.517 100.983  75.159  1.00  0.00           H  
ATOM   4838  CG  GLU   317      65.610 102.822  74.756  1.00  0.00           C  
ATOM   4839  HG2 GLU   317      64.734 103.350  75.131  1.00  0.00           H  
ATOM   4840  HG3 GLU   317      66.465 103.404  75.101  1.00  0.00           H  
ATOM   4841  CD  GLU   317      65.444 102.883  73.292  1.00  0.00           C  
ATOM   4842  OE1 GLU   317      64.486 102.277  72.757  1.00  0.00           O  
ATOM   4843  OE2 GLU   317      66.225 103.595  72.592  1.00  0.00           O  
ATOM   4844  C   GLU   317      64.842 102.297  77.640  1.00  0.00           C  
ATOM   4845  O   GLU   317      63.672 102.233  77.718  1.00  0.00           O  
ATOM   4846  N   PRO   318      65.524 103.324  78.285  1.00  0.00           N  
ATOM   4847  CD  PRO   318      66.996 103.388  78.506  1.00  0.00           C  
ATOM   4848  HD2 PRO   318      67.502 103.361  77.541  1.00  0.00           H  
ATOM   4849  HD3 PRO   318      67.289 102.526  79.105  1.00  0.00           H  
ATOM   4850  CG  PRO   318      67.304 104.648  79.278  1.00  0.00           C  
ATOM   4851  HG2 PRO   318      67.364 105.516  78.621  1.00  0.00           H  
ATOM   4852  HG3 PRO   318      68.186 104.539  79.909  1.00  0.00           H  
ATOM   4853  CB  PRO   318      66.015 104.814  80.170  1.00  0.00           C  
ATOM   4854  HB2 PRO   318      65.941 105.893  80.303  1.00  0.00           H  
ATOM   4855  HB3 PRO   318      66.182 104.221  81.069  1.00  0.00           H  
ATOM   4856  CA  PRO   318      64.919 104.203  79.349  1.00  0.00           C  
ATOM   4857  HA  PRO   318      64.273 103.590  79.979  1.00  0.00           H  
ATOM   4858  C   PRO   318      64.100 105.378  78.895  1.00  0.00           C  
ATOM   4859  O   PRO   318      63.515 106.092  79.735  1.00  0.00           O  
ATOM   4860  N   ASP   319      63.946 105.461  77.586  1.00  0.00           N  
ATOM   4861  H   ASP   319      64.317 104.747  76.975  1.00  0.00           H  
ATOM   4862  CA  ASP   319      63.402 106.717  76.933  1.00  0.00           C  
ATOM   4863  HA  ASP   319      63.796 106.725  75.917  1.00  0.00           H  
ATOM   4864  CB  ASP   319      61.923 106.685  76.771  1.00  0.00           C  
ATOM   4865  HB2 ASP   319      61.426 106.961  77.701  1.00  0.00           H  
ATOM   4866  HB3 ASP   319      61.639 107.250  75.884  1.00  0.00           H  
ATOM   4867  CG  ASP   319      61.489 105.228  76.611  1.00  0.00           C  
ATOM   4868  OD1 ASP   319      60.850 104.723  77.564  1.00  0.00           O  
ATOM   4869  OD2 ASP   319      61.788 104.622  75.559  1.00  0.00           O  
ATOM   4870  C   ASP   319      63.995 108.045  77.571  1.00  0.00           C  
ATOM   4871  O   ASP   319      63.228 108.870  78.002  1.00  0.00           O  
ATOM   4872  N   PHE   320      65.294 108.303  77.380  1.00  0.00           N  
ATOM   4873  H   PHE   320      65.876 107.577  76.986  1.00  0.00           H  
ATOM   4874  CA  PHE   320      65.935 109.577  77.750  1.00  0.00           C  
ATOM   4875  HA  PHE   320      65.338 110.026  78.544  1.00  0.00           H  
ATOM   4876  CB  PHE   320      67.437 109.416  78.232  1.00  0.00           C  
ATOM   4877  HB2 PHE   320      67.996 108.828  77.504  1.00  0.00           H  
ATOM   4878  HB3 PHE   320      67.916 110.393  78.175  1.00  0.00           H  
ATOM   4879  CG  PHE   320      67.773 108.914  79.626  1.00  0.00           C  
ATOM   4880  CD1 PHE   320      66.857 108.995  80.708  1.00  0.00           C  
ATOM   4881  HD1 PHE   320      65.961 109.593  80.635  1.00  0.00           H  
ATOM   4882  CE1 PHE   320      67.150 108.426  81.925  1.00  0.00           C  
ATOM   4883  HE1 PHE   320      66.453 108.543  82.742  1.00  0.00           H  
ATOM   4884  CZ  PHE   320      68.321 107.718  82.193  1.00  0.00           C  
ATOM   4885  HZ  PHE   320      68.531 107.319  83.174  1.00  0.00           H  
ATOM   4886  CE2 PHE   320      69.287 107.795  81.210  1.00  0.00           C  
ATOM   4887  HE2 PHE   320      70.191 107.245  81.427  1.00  0.00           H  
ATOM   4888  CD2 PHE   320      68.987 108.309  79.874  1.00  0.00           C  
ATOM   4889  HD2 PHE   320      69.794 108.196  79.165  1.00  0.00           H  
ATOM   4890  C   PHE   320      65.876 110.521  76.535  1.00  0.00           C  
ATOM   4891  O   PHE   320      66.961 110.806  75.946  1.00  0.00           O  
ATOM   4892  N   GLN   321      64.732 111.092  76.140  1.00  0.00           N  
ATOM   4893  H   GLN   321      63.922 110.739  76.629  1.00  0.00           H  
ATOM   4894  CA  GLN   321      64.495 111.744  74.891  1.00  0.00           C  
ATOM   4895  HA  GLN   321      65.204 111.455  74.116  1.00  0.00           H  
ATOM   4896  CB  GLN   321      63.062 111.547  74.356  1.00  0.00           C  
ATOM   4897  HB2 GLN   321      62.365 111.976  75.076  1.00  0.00           H  
ATOM   4898  HB3 GLN   321      62.911 112.081  73.418  1.00  0.00           H  
ATOM   4899  CG  GLN   321      62.589 110.086  74.060  1.00  0.00           C  
ATOM   4900  HG2 GLN   321      62.225 109.749  75.031  1.00  0.00           H  
ATOM   4901  HG3 GLN   321      61.734 110.071  73.384  1.00  0.00           H  
ATOM   4902  CD  GLN   321      63.632 109.162  73.496  1.00  0.00           C  
ATOM   4903  OE1 GLN   321      63.625 108.013  73.808  1.00  0.00           O  
ATOM   4904  NE2 GLN   321      64.567 109.617  72.652  1.00  0.00           N  
ATOM   4905 HE21 GLN   321      65.322 108.975  72.455  1.00  0.00           H  
ATOM   4906 HE22 GLN   321      64.585 110.607  72.456  1.00  0.00           H  
ATOM   4907  C   GLN   321      64.662 113.266  75.150  1.00  0.00           C  
ATOM   4908  O   GLN   321      64.573 113.696  76.216  1.00  0.00           O  
ATOM   4909  N   VAL   322      64.885 114.061  74.066  1.00  0.00           N  
ATOM   4910  H   VAL   322      64.995 113.569  73.191  1.00  0.00           H  
ATOM   4911  CA  VAL   322      64.926 115.527  73.979  1.00  0.00           C  
ATOM   4912  HA  VAL   322      65.195 115.923  74.958  1.00  0.00           H  
ATOM   4913  CB  VAL   322      66.082 116.094  73.052  1.00  0.00           C  
ATOM   4914  HB  VAL   322      65.867 115.930  71.996  1.00  0.00           H  
ATOM   4915  CG1 VAL   322      66.258 117.622  73.285  1.00  0.00           C  
ATOM   4916 HG11 VAL   322      65.297 118.118  73.155  1.00  0.00           H  
ATOM   4917 HG12 VAL   322      66.607 117.792  74.304  1.00  0.00           H  
ATOM   4918 HG13 VAL   322      66.931 117.998  72.515  1.00  0.00           H  
ATOM   4919  CG2 VAL   322      67.396 115.273  73.267  1.00  0.00           C  
ATOM   4920 HG21 VAL   322      67.698 115.219  74.314  1.00  0.00           H  
ATOM   4921 HG22 VAL   322      67.379 114.306  72.766  1.00  0.00           H  
ATOM   4922 HG23 VAL   322      68.186 115.730  72.671  1.00  0.00           H  
ATOM   4923  C   VAL   322      63.527 116.102  73.684  1.00  0.00           C  
ATOM   4924  O   VAL   322      63.129 116.222  72.540  1.00  0.00           O  
ATOM   4925  N   ARG   323      62.666 116.171  74.831  1.00  0.00           N  
ATOM   4926  H   ARG   323      63.040 115.914  75.733  1.00  0.00           H  
ATOM   4927  CA  ARG   323      61.252 116.490  74.918  1.00  0.00           C  
ATOM   4928  HA  ARG   323      60.715 116.079  74.063  1.00  0.00           H  
ATOM   4929  CB  ARG   323      60.661 115.735  76.058  1.00  0.00           C  
ATOM   4930  HB2 ARG   323      60.867 116.221  77.011  1.00  0.00           H  
ATOM   4931  HB3 ARG   323      59.594 115.905  75.917  1.00  0.00           H  
ATOM   4932  CG  ARG   323      60.948 114.256  76.107  1.00  0.00           C  
ATOM   4933  HG2 ARG   323      60.579 113.894  75.147  1.00  0.00           H  
ATOM   4934  HG3 ARG   323      62.023 114.081  76.157  1.00  0.00           H  
ATOM   4935  CD  ARG   323      60.097 113.597  77.192  1.00  0.00           C  
ATOM   4936  HD2 ARG   323      60.428 113.828  78.204  1.00  0.00           H  
ATOM   4937  HD3 ARG   323      59.086 113.964  77.013  1.00  0.00           H
[truncated: 1,755,661 more chars]
