# Supplementary material for: Conformational dynamics control assembly of an extremely long bacteriophage tail tube
Source: J Biol Chem. 2023 Feb 13;299(3):103021. doi: 10.1016/j.jbc.2023.103021 (PMC10034513; doi:10.1016/j.jbc.2023.103021)
Supplement: p74-26_5mer_hmr.inpcrd [file mmc8.zip › jbc_103021_mmc8.inpcrd]

default_name
206895
  65.4925447  78.9144025 115.3768158  65.2894267  79.8509753 115.0579498
  65.6256113  78.9340055 116.3778199  64.8209063  78.2798347 114.9689861
  66.8095098  78.5091525 114.8127543  67.5037068  78.2832416 115.6221701
  66.6580358  77.2645353 113.9372277  65.9460098  77.5151059 113.1508865
  67.6342364  77.0684694 113.4937296  66.1831429  76.0338101 114.6723782
  65.2347786  76.2706616 115.1546719  66.0302618  75.2393201 113.9419570
  67.3561745  75.4754171 115.9167114  66.4927786  74.0493203 116.5623441
  66.3282050  73.3297428 115.7603324  67.0905926  73.5868301 117.3477241
  65.5323700  74.3606537 116.9731822  67.4276467  79.6223874 113.9920516
  66.8668255  80.0415940 112.9835099  68.6691740  79.9734631 114.3005916
  69.1154193  79.5233249 115.0869376  69.3559241  80.9703947 113.6425259
  68.7396928  81.4915332 112.9098780  69.7315803  81.9162236 114.6955402
  70.2273786  81.3354441 115.4733438  70.4447225  82.6102636 114.2507517
  68.5986258  82.6824851 115.2931257  67.9878239  83.1004765 114.4929350
  67.9917917  82.0097053 115.8991139  69.1216994  83.7896756 116.1504962
  69.7079465  84.4818425 115.5460805  68.2921554  84.3246532 116.6128329
  69.9739041  83.2512438 117.2022012  69.9279028  82.2502875 117.3289676
  70.8021764  83.9535057 117.9768277  70.8986724  85.2902390 117.8754888
  70.3343030  85.7843944 117.1991770  71.5351175  85.7945159 118.4761068
  71.5371407  83.3028283 118.8903458  71.4549006  82.3001004 118.9790783
  72.1696147  83.8184218 119.4855253  70.4865957  80.2950415 112.9253892
  70.7204804  79.2352401 113.2247618  71.0953047  80.8358285 111.9100524
  70.6964402  81.6951677 111.5599917  72.2805610  80.3091935 111.2545388
  72.0058821  79.3528296 110.8095458  72.5529572  81.0111754 110.4664264
  73.4723993  80.1045104 112.1655604  74.3517953  79.2995552 111.8449801
  73.5362623  80.8233344 113.2842470  72.8837172  81.5750121 113.4553166
  74.5945602  80.5915734 114.2594693  75.5487801  80.3783292 113.7777118
  74.7649098  81.8234035 115.1629458  75.5060180  81.6034262 115.9313649
  75.2235549  83.0098362 114.3459102  74.4826831  83.2307208 113.5775223
  75.3407214  83.8763448 114.9967061  76.1784138  82.7790741 113.8735810
  73.4692060  82.1510014 115.8813449  73.1705877  81.3031626 116.4978663
  73.6153717  83.0262528 116.5143301  72.6895353  82.3592577 115.1486486
  74.3375410  79.3537566 115.1032002  75.2732555  78.8298226 115.7188433
  73.1013845  78.8696363 115.1522050  72.3501429  79.3784388 114.7085209
  72.7757433  77.6494361 115.8742738  73.3742935  77.5819280 116.7827227
  71.2957527  77.6500506 116.2627741  70.7222285  77.8922105 115.3680519
  71.0329725  76.6480768 116.6020309  70.9771513  78.6501469 117.3513325
  71.9198848  79.1385161 118.0043632  69.7846099  78.9441379 117.5621106
  73.0860058  76.3826004 115.0888845  72.8226569  75.2882801 115.5952407
  73.6421153  76.4888967 113.8849948  73.8815464  77.4028585 113.5279993
  73.8780919  75.3326188 113.0342713  73.6039106  74.4125081 113.5503335
  73.0564758  75.4320006 111.7355330  73.2954747  74.5759545 111.1045299
  71.5744284  75.4421836 112.0298356  71.3345756  76.2982714 112.6604574
  71.0183230  75.5130221 111.0950481  71.2997663  74.5226132 112.5466059
  73.4093789  76.6236831 111.0236881  72.8934775  76.6785462 110.2159529
  75.3552086  75.1879452 112.6936116  76.0942156  76.1718407 112.6190502
  75.7746615  73.9383353 112.4969971  75.1384342  73.1851164 112.7160301
  77.1147339  73.5995798 112.0464280  77.6621927  74.5161441 111.8266599
  77.8900053  72.8076721 113.1163059  78.8864543  72.5541973 112.7544508
  77.9748731  73.4161202 114.0166882  77.2397662  71.5135014 113.5304354
  77.4931835  70.3349623 112.8490910  78.1677098  70.3505593 111.9930121
  76.9058960  69.1548771 113.2401643  77.1062804  68.2358804 112.6893541
  76.0663607  69.1350985 114.3257049  75.6108601  68.1981559 114.6462631
  75.8000239  70.2980304 115.0089202  75.1223496  70.2844051 115.8625432
  76.3870827  71.4765003 114.6166899  76.1819852  72.3962966 115.1644213
  77.0440780  72.8100127 110.7460817  76.0827706  72.0809099 110.4933126
  78.0727718  72.9709826 109.9221498  78.7064209  73.7359577 110.1049092
  78.3084719  72.1449022 108.7453258  77.4866800  71.4403762 108.6172610
  78.4048492  73.0169971 107.4914575  77.4298715  73.5000408 107.4267544
  79.1677794  73.7664234 107.7021654  78.7202697  72.3291645 106.1663694
  79.6616648  71.7878339 106.2603762  77.6202625  71.3643355 105.8051128
  76.6785736  71.9050420 105.7104698  77.8574754  70.8802457 104.8577544
  77.5280451  70.6089301 106.5854710  78.8796546  73.3573387 105.0659003
  79.6947394  74.0359741 105.3172769  79.1044066  72.8527137 104.1262507
  77.9546952  73.9243893 104.9610063  79.5802516  71.3319630 108.9495200
  80.6306433  71.8928074 109.2743799  79.4804353  70.0136818 108.7751027
  78.5646972  69.5977813 108.6826372  80.6432849  69.1359060 108.7525362
  81.5446297  69.7470261 108.7055359  80.7046096  68.2700443 110.0132018
  79.8129236  67.6456842 110.0695095  81.5900851  67.6354942 109.9760596
  80.7545528  68.9114655 110.8930790  80.6222944  68.2387390 107.5234472
  79.5801006  67.6919593 107.1565876  81.7836102  68.1085374 106.8844682
  82.5315138  68.7337134 107.1488441  82.0412781  67.1255672 105.8376326
  81.1046465  66.6587622 105.5328153  82.6759769  67.7927100 104.6148236
  83.5870594  68.3173723 104.9024993  82.9150573  67.0303017 103.8734234
  81.7981682  68.8006283 103.9274369  80.4292975  68.8139211 104.1189661
  79.9746950  68.0745178 104.7782985  79.6419009  69.7484281 103.4868101
  78.5639457  69.7488163 103.6484056  80.2114440  70.6792360 102.6538182
  79.5866249  71.4150845 102.1476285  81.5696884  70.6822203 102.4589514
  82.0257666  71.4232355 101.8024536  82.3554049  69.7491841 103.0928434
  83.4346243  69.7511504 102.9399334  82.9940658  66.0706176 106.3805229
  84.0464593  66.4172718 106.9245006  82.6314102  64.7920631 106.2752020
  81.6731256  64.5382440 106.0818998  83.5979861  63.7223390 106.5040961
  84.5913730  64.1575245 106.6131612  83.2751903  62.9196713 107.7645676
  83.2310428  63.6038010 108.6119853  82.3048362  62.4406240 107.6340818
  84.3321807  61.8594909 108.0244960  84.3377174  61.1867463 107.1668918
  85.2941323  62.3674336 108.0933822  84.0923831  61.0674030 109.2814486
  84.1010175  61.7456391 110.1346896  83.1189082  60.5817290 109.2138704
  85.1717170  60.0143126 109.4613739  85.1542707  59.3547096 108.5937795
  86.1365309  60.5187246 109.5143070  84.9629440  59.2130013 110.6974123
  84.0691680  58.7451771 110.6483743  85.6984404  58.5259150 110.7814207
  84.9795019  59.8239600 111.5014984  83.6694038  62.7905650 105.3015980
  82.6484787  62.2531635 104.8621250  84.8758003  62.6139928 104.7720333
  85.6562322  63.1493226 105.1248044  85.1116217  61.6963165 103.6625603
  84.4090265  61.9162613 102.8587672  86.5369608  61.8264517 103.1161527
  87.1977952  61.6434627 103.9634496  86.6502946  61.0236321 102.3876362
  86.9010606  63.1582236 102.4658105  87.6997365  62.9567816 101.7519207
  86.0206352  63.5179051 101.9332886  87.3588208  64.2099719 103.4497958
  87.3477012  63.9360081 104.6676748  87.7240135  65.3179247 103.0062646
  84.8679980  60.2596557 104.1036255  85.2885802  59.8507190 105.1877816
  84.1839887  59.4892140 103.2625632  83.9993523  59.8105149 102.3230024
  83.6519476  58.1980384 103.6664330  83.9500763  57.9855756 104.6931161
  82.1257706  58.1862523 103.5887155  81.7939391  57.2304640 103.9942468
  81.7684832  58.9946945 104.2265768  81.5715150  58.3612734 102.1989439
  81.9101868  59.3422160 101.8655465  81.9361628  57.5984295 101.5110462
  80.0663272  58.3416820 102.1850193  79.4281166  58.5609898 103.2029428
  79.4933310  57.9989604 101.0498557  78.4858488  57.9693713 100.9850051
  80.0640294  57.7673018 100.2493940  84.2389578  57.1181681 102.7658370
  84.5546608  57.3666967 101.5993199  84.3871342  55.9118978 103.3194809
  84.0244201  55.7085235 104.2399030  85.1410989  54.8701786 102.6264872
  86.0969542  55.2906632 102.3140252  85.4077349  53.7064911 103.5778245
  84.4601349  53.2691883 103.8923409  86.0052435  52.9500912 103.0689601
  85.9484838  54.0680968 104.4524279  84.4271077  54.3722254 101.3746293
  85.0749133  54.0747663 100.3653840  83.1002429  54.2741123 101.4143354
  82.6207414  54.4530941 102.2850496  82.3126019  53.8455514 100.2685784
  82.9391865  53.8618113  99.3768236  81.7603121  52.4166299 100.4573435
  82.5946034  51.7507468 100.6779266  81.0826207  52.4441030 101.3106193
  81.0175816  51.9083469  99.2394170  80.9354461  52.6431760  98.2332162
  80.5269052  50.7643326  99.2809962  81.1962740  54.8553969 100.0491649
  80.7205934  55.4928545 100.9922437  80.7800135  54.9956260  98.7913207
  81.2728488  54.5535485  98.0285756  79.6325019  55.8406160  98.4763286
  79.8139948  56.8638140  98.8053051  79.4053934  55.8465777  96.9657737
  80.3219047  56.2922099  96.5790979  79.3400600  54.8090888  96.6379805
  78.1997610  56.6237994  96.4388136  77.2954355  56.2367956  96.9084136
  78.3409878  58.1020352  96.7551171  79.2449092  58.4898820  96.2854365
  77.4737907  58.6404128  96.3727305  78.4057980  58.2385720  97.8345881
  78.0395756  56.4045854  94.9476302  77.8909279  55.3430420  94.7498201
  77.1765412  56.9649693  94.5881268  78.9358984  56.7478745  94.4310482
  78.3587506  55.3989520  99.1891452  77.5323189  56.2447242  99.5494465
  78.1761893  54.0981341  99.4094750  78.8525799  53.4184150  99.0923363
  76.9644243  53.6150411 100.0641596  76.1113317  54.2194954  99.7559922
  76.6955109  52.1591816  99.6813548  77.6015633  51.6048899  99.9261589
  75.8791458  51.8197741 100.3188895  76.3329810  51.9193908  98.2225955
  75.4250387  52.4823737  98.0062816  77.1497078  52.2979538  97.6079823
  76.1033932  50.4472231  97.9101010  77.0247403  49.9083677  98.1311287
  75.3066071  50.0852989  98.5599027  75.7176079  50.2158936  96.4596837
  74.7897467  50.7489731  96.2523180  76.5094342  50.6027433  95.8182341
  75.5268215  48.7684283  96.1914637  74.7928433  48.4098642  96.7854397
  75.2712072  48.6362781  95.2233224  76.3866099  48.2743411  96.3831429
  76.9828884  53.7153097 101.5834684  75.9173726  53.5810019 102.1959499
  78.1354866  53.9299501 102.2141544  78.9959251  54.0535328 101.6998857
  78.1977376  53.9098295 103.6750753  77.2553323  53.5575983 104.0944852
  79.3251938  52.9846664 104.1560917  79.1801007  52.0139167 103.6820733
  80.7234414  53.5127898 103.8200063  80.8694522  54.4833680 104.2940931
  81.4745040  52.8131761 104.1868097  80.8226317  53.6181201 102.7396511
  79.2208138  52.8270735 105.5756668  79.9222092  52.2496918 105.8859491
  78.3699519  55.3171013 104.2312599  79.4161178  55.9422804 104.0090501
  77.3784899  55.8688741 104.9343749  75.8405581  55.4998036 104.9394565
  75.6480629  54.7143513 105.6702851  75.5360618  55.1576178 103.9503712
  75.2069654  56.7959960 105.3121597  74.2836417  56.6061864 105.8594666
  74.9834019  57.3650625 104.4097829  76.1983956  57.5065854 106.1535406
  76.1427909  57.1045605 107.1651647  76.0445804  58.5852800 106.1828392
  77.5674941  57.1900816 105.5417067  77.8397498  57.8933324 104.7546785
  78.6545981  57.1733863 106.6033814  78.9237578  56.1501463 107.2354083
  79.2735610  58.3316593 106.8017611  79.2367996  59.0642540 106.1074608
  80.0530026  58.5623649 108.0058283  80.7367232  57.7288539 108.1667157
  80.8706696  59.8454076 107.8714630  80.1992805  60.6904409 107.7189654
  81.4519814  60.0032150 108.7799088  81.5451034  59.7595125 107.0194887
  79.1420194  58.6535267 109.2220035  78.0192843  59.1561217 109.1519517
  79.6400798  58.1566446 110.3496653  80.5259916  57.6716093 110.3490772
  78.9092106  58.2547446 111.6017961  77.8393090  58.1599792 111.4162450
  79.3385924  57.1453899 112.5609272  78.7964089  57.2548993 113.5001529
  79.0352797  55.7856106 111.9574387  79.5775130  55.6751765 111.0183503
  79.3454856  55.0029090 112.6497173  77.9647772  55.7011536 111.7703771
  80.7441824  57.2433766 112.8152607  81.0097537  56.5449551 113.4179876
  79.1235472  59.6124738 112.2568505  80.1901279  60.2226967 112.1534748
  78.0773991  60.0861336 112.9328953  77.2024509  59.5817109 112.9439752
  78.1466833  61.3635119 113.6285398  78.4589031  62.1556512 112.9480008
  76.7567440  61.7043075 114.1708211  76.1708225  61.7751386 113.2544270
  76.4366771  60.8312516 114.7395308  76.5446600  62.9620995 115.0082025
  77.2055959  62.9150730 115.8736810  76.8415024  64.2182493 114.2139793
  76.1805950  64.2662132 113.3485316  76.6793990  65.0933896 114.8432269
  77.8783132  64.1998807 113.8781426  75.1262307  62.9916198 115.5343279
  74.9493037  62.1119191 116.1531356  74.9784330  63.8911996 116.1318337
  74.4277339  62.9930352 114.6975488  79.1731360  61.3297463 114.7554221
  79.8173648  62.3430050 115.0458153  79.3331853  60.1718180 115.3982629
  78.6871002  59.4148584 115.2259677  80.3809269  59.9740549 116.3955242
  80.2132396  60.6864275 117.2033023  80.2886434  58.5603667 116.9647511
  80.4634141  57.8357676 116.1694453  81.0399666  58.4321165 117.7439594
  79.2965726  58.4025167 117.3878094  81.7811128  60.2164564 115.8460162
  82.6904748  60.5625916 116.6091416  81.9848424  60.0390601 114.5425832
  81.2226928  59.7668850 113.9383083  83.3147192  60.1693256 113.9612765
  84.0647447  59.7788357 114.6490836  83.3896452  59.3781315 112.6568961
  84.4115092  59.4227804 112.2802005  83.1236488  58.3412262 112.8622580
  82.5063927  59.9080155 111.6872214  82.5727688  59.3940719 110.8791026
  83.7346969  61.6104927 113.6985956  84.9158411  61.8448320 113.4266354
  82.8218497  62.5735608 113.7618312  81.8604229  62.3705534 113.9953817
  83.1814811  63.9507330 113.4534888  83.6217949  64.0041230 112.4578119
  81.9435871  64.8451451 113.4884073  81.5287931  64.6716962 114.4813628
  82.2705321  65.8818269 113.4077980  80.8752147  64.5657660 112.4353366
  80.5909441  63.5145093 112.4817089  79.6577762  65.4294397 112.6923604
  79.9411850  66.4809149 112.6456881  78.8998186  65.2240718 111.9364338
  79.2549609  65.2057517 113.6801882  81.4183636  64.7992722 111.0373963
  82.2656203  64.1366360 110.8608494  80.6379812  64.5934734 110.3047631
  81.7420995  65.8356349 110.9412374  84.2213814  64.4617790 114.4428666
  84.1028947  64.2605225 115.6530652  85.2441961  65.1353567 113.9174237
  85.2796304  65.2724277 112.9173961  86.3493076  65.6337587 114.7214137
  86.0075432  65.8042578 115.7423086  87.5038939  64.6265311 114.7532894
  87.8629499  64.4524125 113.7389613  88.3160281  65.0231609 115.3625702
  87.1550722  63.6866095 115.1810395  86.8155833  66.9763786 114.1722911
  86.3077860  67.4751150 113.1649694  87.7979811  67.5579788 114.8549987
  88.1044651  67.1426137 115.7231224  88.4223521  68.8041818 114.4265187
  87.6817113  69.6025823 114.4724217  89.5767216  69.1549227 115.3629619
  90.3308675  68.3690416 115.3210708  90.0211465  70.1010808 115.0541389
  89.2031944  69.2453240 116.3829640  88.9266782  68.7231508 112.9913609
  89.6205204  67.7768114 112.6109787  88.5712478  69.7332194 112.1994406
  88.1003461  70.5264506 112.6107011  88.8268958  69.7500163 110.7771231
  88.9613280  70.7929108 110.4900724  89.7573624  69.2060896 110.6144119
  87.7454679  69.1403381 109.9198254  87.8743483  69.1535486 108.6900647
  86.6843669  68.6101302 110.5206160  86.7136436  68.4149772 111.5111499
  85.4836532  68.2477015 109.7807856  85.7357900  68.0274752 108.7434686
  84.8420698  67.0056257 110.4022415  84.7490496  67.1735182 111.4752087
  83.8500157  66.8895934 109.9658183  85.6504752  65.7507954 110.1567731
  86.5406067  65.7766103 109.2844403  85.3996459  64.7371016 110.8385021
  84.4661318  69.3816772 109.7350124  83.8221458  69.5952874 108.7049606
  84.3285826  70.1167744 110.8327639  84.7978732  69.8352267 111.6816435
  83.4672388  71.2907289 110.8766247  82.5203870  71.0821005 110.3785833
  83.1825964  71.6643076 112.3283904  84.1259640  71.7953984 112.8584584
  82.5997040  72.5831279 112.3924675  82.4141160  70.6163386 113.0738653
  81.0362258  70.5488552 112.9771778  80.5109757  71.2653162 112.3455957
  80.3287709  69.5917380 113.6667258  79.2435963  69.5432729 113.5764603
  80.9926202  68.6951040 114.4709506  80.4334136  67.9371802 115.0195300
  82.3589367  68.7546311 114.5827624  82.8860977  68.0435204 115.2187835
  83.0643346  69.7140170 113.8904537  84.1490177  69.7666382 113.9842273
  84.0782466  72.4706213 110.1319481  85.2279938  72.8465430 110.3720842
  83.2923035  73.0552860 109.2307785  82.3532593  72.6991358 109.1237633
  83.7069373  74.1713840 108.3927182  84.7191483  74.4696790 108.6657533
  83.6909690  73.7969550 106.9099448  82.6643855  73.4608236 106.7642009
  83.8501353  74.7252599 106.3612954  84.6526152  72.7309810 106.3947236
  84.5384292  71.8188445 106.9804449  84.3366031  72.4406567 104.9420027
  84.4510284  73.3522808 104.3555326  85.0200217  71.6792465 104.5661112
  83.3110393  72.0812351 104.8575314  86.0931744  73.1673735 106.5551815
  86.3044068  73.3444284 107.6097581  86.7539875  72.3864371 106.1789292
  86.2599119  74.0859367 105.9925633  82.7612775  75.3408048 108.6065092
  81.5424451  75.1601718 108.6605491  83.3207576  76.5414109 108.7264306
  84.3149299  76.6360935 108.8772815  82.5109434  77.7497080 108.6862302
  81.5993498  77.6057156 109.2661979  83.2801571  78.9313151 109.2717768
  84.1912418  79.0937024 108.6958818  82.6596529  79.8264488 109.2292277
  83.5395526  78.7186235 110.3088764  82.0984754  78.0487761 107.2525544
  82.9266085  78.0309137 106.3376366  80.8144627  78.3268572 107.0645532
  80.2190976  78.4198193 107.8751072  80.2138925  78.4627508 105.7506631
  80.9986510  78.5622310 105.0007584  79.3571330  77.2372995 105.4043954
  78.8925334  77.3796165 104.4286944  79.9655339  76.3330411 105.3881133
  78.2440702  76.9878723 106.3771432  77.0141371  77.5921694 106.2035817
  76.8603529  78.2527331 105.3502905  75.9917094  77.3685560 107.0912594
  75.0243944  77.8482811 106.9420407  76.1879035  76.5405333 108.1669914
  75.3757772  76.3610869 108.8715123  77.4079841  75.9372264 108.3566758
  77.5660221  75.2785890 109.2106787  78.4286979  76.1655315 107.4679728
  79.3996415  75.6942098 107.6203680  79.3666549  79.7232616 105.7037383
  78.9171141  80.2306483 106.7316244  79.1805037  80.2462851 104.4952106
  79.6064171  79.8201142 103.6846087  78.4027002  81.4631470 104.3070779
  78.5291386  82.1163219 105.1704869  78.8626808  82.2137682 103.0541208
  78.9073583  81.5026392 102.2292580  78.1394350  82.9951453 102.8207425
  80.2190764  82.8468667 103.2176179  80.6607207  83.1115960 104.3285971
  80.8854412  83.1054340 102.1077883  81.8004725  83.5299214 102.1590525
  80.4771630  82.8775789 101.2125276  76.9180711  81.1435406 104.1997223
  76.0884444  81.7914534 104.8420723  76.5768920  80.1518901 103.3836420
  77.3017653  79.6747158 102.8669576  75.1958158  79.7581566 103.1570556
  74.6450656  79.8180757 104.0957691  74.5152406  80.6681512 102.1317771
  73.4653904  80.3846996 102.0571512  74.5889782  81.6990958 102.4779217
  75.1256235  80.5529971 100.8615845  74.6806612  81.1326667 100.2390161
  75.1852000  78.3089800 102.7017617  76.1993739  77.7794546 102.2448645
  74.0246995  77.6693879 102.8335897  73.2336918  78.1292475 103.2612990
  73.8721436  76.2855360 102.4102286  74.5267133  76.0993557 101.5587742
  74.2319626  75.2999382 103.5301305  74.1672240  74.2992998 103.1027771
  75.2638211  75.5073294 103.8136033  73.3416556  75.3839316 104.7608695
  73.3376798  76.4199065 105.0997514  72.3356531  75.0991313 104.4527350
  73.7997628  74.4783142 105.9000727  74.5844841  73.5416375 105.6489988
  73.3782661  74.7087642 107.0514803  72.4373542  76.0656842 101.9601471
  71.5031895  76.6699501 102.4887615  72.2809162  75.1907506 100.9636149
  73.0996464  74.7935607 100.5254135  70.9713227  74.8339967 100.4327199
  70.2016341  75.0450976 101.1750912  70.6677566  75.6422088  99.1707761
  69.6521572  75.4118376  98.8489280  70.7396575  76.7023311  99.4138212
  71.5718255  75.3358233  98.1302511  71.3553927  75.8579001  97.3542405
  70.8580585  73.3404656 100.1391572  70.0331453  72.9429751  99.3100315
  71.6744114  72.5135318 100.7830837  72.4471763  72.8908912 101.3127380
  71.5195676  71.0654285 100.7230001  71.6743859  70.7101882  99.7042092
  72.5521684  70.4061462 101.6311837  72.2013070  71.3068425 102.1349114
  72.4381997  69.5504725 102.2967162  74.0302466  70.5713526 101.2604820
  74.1542471  71.6459551 101.1264886  75.1157229  70.0455061 102.2139324
  74.9926469  68.9708151 102.3480605  76.1000256  70.2480795 101.7917795
  75.0251419  70.5442929 103.1788714  74.4617670  70.8235741  99.8031631
  74.0071218  71.7466927  99.4436505  75.5471890  70.9110065  99.7550393
  74.1367217  69.9917224  99.1782894  70.1204632  70.6252931 101.1334787
  69.6497450  70.9561033 102.2236484  69.4603200  69.8744825 100.2516485
  69.9334712  69.5673433  99.4138581  68.0654161  69.5040624 100.4308629
  67.8568056  69.3851322 101.4940828  67.1263326  70.5739896  99.8643535
  66.0976902  70.2931136 100.0904125  67.3546343  71.5281335 100.3393144
  67.2850021  70.6949994  98.4626482  66.6881986  71.3694190  98.1301072
  67.8133836  68.1718017  99.7407889  68.5667550  67.7603674  98.8576963
  66.7465815  67.4929098 100.1613420  66.2354008  67.8327003 100.9634243
  66.2837973  66.2797793  99.5142877  67.0294892  65.9698890  98.7821601
  66.1730719  65.5027025 100.2705885  64.9544783  66.4773930  98.8114465
  64.1011837  67.2364149  99.2722403  64.7827553  65.7861109  97.6860015
  65.5829535  65.3001498  97.3070242  63.5330103  65.7673300  96.9220841
  62.7278231  66.1679511  97.5379374  63.6415712  66.6093248  95.6525139
  64.5297189  66.2709046  95.1188806  62.7559774  66.3996868  95.0526175
  63.7414300  68.1145140  95.9047925  62.9843402  68.3483488  96.6532824
  64.7323269  68.2874561  96.3246929  63.5438371  69.0063466  94.6883930
  62.5636839  68.7887994  94.2640443  63.5732231  70.0441274  95.0204275
  64.5528026  68.8184064  93.6536494  64.3609096  68.1375466  92.9327428
  65.7245900  69.4445830  93.6385802  66.0158923  70.3416804  94.5705959
  65.3434069  70.5494091  95.2949662  66.9089143  70.8131241  94.5518317
  66.5827795  69.2189207  92.6569182  66.3439490  68.5700901  91.9206581
  67.4726636  69.6965537  92.6484546  63.1292283  64.3281804  96.6100270
  63.6574469  63.7103758  95.6827128  62.1966317  63.8064889  97.4017052
  62.0009659  64.2518840  98.2868253  61.4608746  62.5927860  97.0600613
  62.1435017  61.8140229  96.7199914  60.7277420  62.0907156  98.3035073
  61.4821881  62.0096860  99.0860317  60.0133867  62.8704918  98.5676011
  60.0006249  60.7652898  98.1628045  59.5011810  60.6021218  99.1178087
  59.2564623  60.8140209  97.3678521  60.9144476  59.6036249  97.8943487
  61.7878788  59.3087741  98.6899547  60.7596709  58.9813447  96.7383658
  61.3491906  58.1938702  96.5093421  60.0526103  59.2962482  96.0895188
  60.4724046  62.8714317  95.9329775  59.6100633  63.7450642  96.0575028
  60.6020692  62.1383825  94.8304681  61.4224130  61.5658721  94.6913022
  59.6212485  62.2117491  93.7568256  59.4087176  63.2526546  93.5130111
  60.1669217  61.5199104  92.5093626  61.1461278  61.9561321  92.3119666
  60.2833981  60.4657985  92.7611192  59.3009635  61.6505406  91.2794816
  58.3699844  61.1080435  91.4440281  59.0815666  62.7047847  91.1105540
  59.9706512  61.0953452  90.0501018  61.1295651  60.6902075  90.0979462
  59.2484612  61.0717746  88.9344787  59.6521889  60.7088844  88.0827651
  58.2992858  61.4168608  88.9435976  58.2960851  61.6134773  94.2369003
  58.2070505  61.0418253  95.3239780  57.2488588  61.7535356  93.4272740
  57.3087822  62.3765608  92.6345898  55.9806394  61.0782413  93.6820979
  56.1144511  60.2136877  94.3322830  54.9727546  62.0419483  94.3440483
  54.8707270  62.9315023  93.7224509  53.6412511  61.3823881  94.4908835
  53.7423975  60.4929440  95.1127836  52.9418284  62.0749178  94.9591900
  53.2661422  61.0971341  93.5080177  55.4809106  62.4984259  95.7014129
  56.4334101  63.0139891  95.5787696  54.7564330  63.1769597  96.1517722
  55.6179202  61.6322323  96.3487442  55.4119077  60.5110544  92.3875507
  55.4158491  61.1774326  91.3475380  54.9147763  59.2757448  92.4610597
  54.9271783  58.8197596  93.3621829  54.3872840  58.5359353  91.3181132
  54.5874416  59.0561107  90.3813882  54.9847119  57.1193131  91.2555240
  54.8785685  56.6513503  92.2342195  54.2747715  56.2736212  90.2100333
  54.3808787  56.7407389  89.2309301  54.7166211  55.2774689  90.1865757
  53.2171931  56.1955879  90.4621008  56.4874933  57.1848109  90.9724692
  56.5991549  57.5301750  89.9446773  56.9034355  57.9284007  91.6522970
  57.2189058  55.8837692  91.1455478  56.8037992  55.1397598  90.4656681
  58.2761873  56.0283947  90.9234250  57.1080776  55.5379843  92.1732879
  52.8715799  58.4778605  91.4567973  52.3602943  58.0514546  92.4971674
  52.1509839  58.8868196  90.4128998  52.6125275  59.3466244  89.6411120
  50.7007486  58.7357273  90.3608077  50.3229487  58.4366369  91.3385149
  50.0441248  60.0615195  89.9672568  50.4182668  60.8150173  90.6603355
  50.3864443  60.2942004  88.9589032  48.5229572  60.0559547  89.9974105
  48.1538413  61.0097144  89.6203208  48.1750243  59.2508039  89.3502807
  47.9635758  59.8359318  91.3866500  48.2220293  60.6179706  92.3025573
  47.1796715  58.7752442  91.5496377  46.7796240  58.5813601  92.4565403
  46.9875587  58.1678897  90.7658555  50.2853659  57.6453922  89.3791008
  50.7482787  57.6189215  88.2355130  49.4098581  56.7522261  89.8414517
  49.1374765  56.7901085  90.8132915  48.8587597  55.6867479  89.0091749
  49.6606522  55.0529895  88.6304694  47.9050289  54.8255756  89.8364499
  48.4655695  54.3707084  90.6531441  47.1231782  55.4656046  90.2453173
  47.3176600  53.8109388  89.0458098  46.7245737  53.2857738  89.5880737
  48.1318268  56.2487651  87.7926042  47.3056020  57.1569798  87.9135691
  48.4448062  55.7121958  86.6146470  49.1943573  55.0369011  86.5672160
  47.7984076  56.1156652  85.3718686  47.5116327  57.1656785  85.4295874
  48.7506049  55.9327386  84.1857703  49.1121688  54.9048203  84.2132436
  48.1717631  56.0895345  83.2755740  49.9328504  56.8854114  84.2037442
  49.5326550  57.8992194  84.2154826  50.4835266  56.7020247  85.1263639
  50.8709733  56.7229365  83.0108903  50.2820224  56.8369995  82.1008214
  51.6192831  57.5139420  83.0603087  51.5555811  55.4330065  82.9668149
  52.3336423  55.3065768  83.5982701  51.2217690  54.4278077  82.1612785
  50.2040398  54.5471759  81.3159332  49.6773719  55.4083528  81.2828385
  49.9615924  53.7762073  80.7101888  51.9103233  53.2975857  82.1976939
  52.6864570  53.2030425  82.8370515  51.6562909  52.5351337  81.5859479
  46.4937272  55.3736595  85.0995425  45.8868224  55.5893321  84.0471808
  46.0459951  54.5138409  86.0098687  46.6186638  54.2623473  86.8029014
  44.7453626  53.8725379  85.8658180  44.6917864  53.3833018  84.8932560
  44.5566761  52.8183971  86.9530151  44.5987514  53.2944804  87.9326448
  43.5883863  52.3342096  86.8262172  45.3479267  52.0724952  86.8778353
  43.6195458  54.8974552  85.9262916  43.5927043  55.7616285  86.8063985
  42.6914226  54.7979916  84.9763451  42.7675836  54.0654633  84.2851858
  41.5925687  55.7518554  84.8558342  41.9588693  56.7700557  84.9869494
  40.9068122  55.6276140  83.4897994  40.6440757  54.5833659  83.3206372
  39.6529591  56.4781686  83.4404397  39.9149712  57.5226851  83.6090682
  39.1819221  56.3755357  82.4628450  38.9591393  56.1487341  84.2138645
  41.8606590  56.0440957  82.3723447  42.0055767  57.1215504  82.4510275
  42.8095044  55.5367140  82.5465737  41.3568028  55.7055572  80.9964091
  40.4081487  56.2129816  80.8212644  42.0844748  56.0298258  80.2524719
  41.2120742  54.6281447  80.9168115  40.6052193  55.5221115  85.9923310
  40.0605532  54.4246228  86.1507624  40.3757391  56.5616247  86.7904351
  40.9397234  57.3918185  86.6773010  39.3831657  56.5414482  87.8549237
  38.6156474  55.8025275  87.6246825  40.0257291  56.1776933  89.1951344
  40.8540502  56.8659355  89.3633784  39.2741492  56.3177136  89.9720654
  40.5364230  54.7542873  89.2386781  39.6901244  54.0833596  89.0912480
  41.2498423  54.6225832  88.4251740  41.2069752  54.4360703  90.5512678
  42.0604636  55.1003415  90.6869159  40.4953745  54.5893548  91.3625801
  41.6772077  53.0555839  90.5964772  41.0982811  52.3907279  91.0893361
  42.8263520  52.6362274  90.0835548  43.6096694  53.4762659  89.4249174
  43.3301587  54.4403537  89.3130759  44.4830953  53.1491010  89.0373739
  43.1649657  51.3590131  90.1834669  42.5465121  50.7107539  90.6497020
  44.0399493  51.0396694  89.7929262  38.6908487  57.8919028  87.9508579
  39.2915083  58.9365157  87.6909579  37.4148951  57.8559446  88.3293410
  36.9706349  56.9654201  88.5016729  36.6243683  59.0685420  88.5057751
  36.8709452  59.7889663  87.7258469  35.1357481  58.7469257  88.4193009
  34.9902598  58.2121255  87.4807268  34.9154858  58.0814348  89.2539903
  34.2039036  59.9457121  88.4683593  34.3840522  60.4973633  89.3910339
  34.4102025  60.5904130  87.6140154  32.7441084  59.4914449  88.4230903
  32.5848185  58.7928779  89.2445098  32.1150734  60.3699485  88.5667772
  32.3606491  58.8414684  87.1763869  32.3020157  57.8332951  87.1921390
  31.9809381  59.4807365  86.0771972  32.0518132  60.8015628  86.0083165
  32.3975122  61.3275522  86.7982073  31.7598307  61.2766631  85.1662206
  31.6425644  58.7854650  85.0023648  31.6756819  57.7762942  85.0263981
  31.3528993  59.2674915  84.1634112  36.9472248  59.6478115  89.8735439
  36.6161480  59.0527146  90.9029078  37.5997149  60.8093086  89.8931178
  37.8871709  61.2556660  89.0339127  37.9466956  61.4433274  91.1433812
  37.1729929  61.2521978  91.8869891  39.2716330  60.8841627  91.6621256
  39.4167328  61.2628041  92.6738943  39.1836669  59.7980840  91.6903243
  40.4612566  61.2734477  90.8005139  40.1800665  61.1103440  89.7601149
  40.6507599  62.3344689  90.9630706  41.9568903  60.3441083  91.1609944
  41.7216144  58.9371536  90.0757709  41.6528747  59.2811439  89.0437610
  42.5662784  58.2554655  90.1754936  40.8024047  58.4180167  90.3471595
  38.0538496  62.9506340  90.9815760  38.5165737  63.4214127  89.9338008
  37.6552305  63.7258103  91.9920054  36.9006759  63.3448844  93.2365049
  37.4229724  62.5419402  93.7566848  35.8955009  63.0141822  92.9750508
  36.8965477  64.6344225  94.0178450  37.7681543  64.6669270  94.6715610
  35.9894609  64.6928218  94.6194133  36.9342222  65.7154300  93.0163365
  37.3610007  66.6195161  93.4506031  35.9539398  65.9421250  92.5971046
  37.8606910  65.1765584  91.9191156  37.5403077  65.5096827  90.9319576
  39.3095544  65.5785358  92.1432652  39.7412272  66.6123938  91.6240877
  40.0726479  64.7766105  92.8872668  39.6569796  63.9315314  93.2521784
  41.4612339  65.0588650  93.2144168  41.8825678  65.7351151  92.4706004
  41.5733477  65.7173165  94.5945436  41.0502709  65.0678129  95.2964232
  42.6337487  65.7433761  94.8454831  41.0006761  67.1160038  94.6790066
  41.5640917  67.7577297  94.0016209  39.9587794  67.0787608  94.3609400
  41.0870959  67.7935078  96.3453097  42.8357177  68.1025147  96.5051678
  43.1528432  68.8056878  95.7350522  43.0422455  68.5242622  97.4888221
  43.3826320  67.1667761  96.3894992  42.2328063  63.7469475  93.1994052
  41.6480431  62.6674169  93.3061189  43.5450601  63.8772095  93.2473516
  43.8846405  64.8283761  93.2555123  44.4386250  62.8628743  93.5084243
  44.6043184  62.2416881  92.6282127  45.7099752  63.4919631  93.8844802
  45.4253838  64.1110375  94.7352762  46.2995355  62.6442737  94.2336813
  46.5101265  64.2908165  92.9429304  46.7960029  63.7131511  92.0639092
  45.9842137  65.1925341  92.6292060  47.7479134  64.6742626  93.7169638
  47.4349322  65.2226414  94.6054583  48.2568591  63.7581288  94.0165845
  48.6723555  65.4937389  92.9692477  48.6309686  66.4923455  93.1147520
  49.5679942  65.0152698  92.1170473  49.6744843  63.7028222  91.8712323
  49.0615041  63.0526248  92.3419749  50.3672738  63.3694120  91.2162666
  50.3765063  65.8616512  91.4843327  50.3003623  66.8536157  91.6584265
  51.0626611  65.5082722  90.8328625  44.0626554  62.2530036  94.7315080
  43.6228170  62.9308349  95.5955785  44.3078481  60.9695178  94.8603713
  44.7704150  60.5174970  94.0846082  43.9459882  60.2003958  95.9417124
  43.5599877  60.8403568  96.7351559  42.8830211  59.2177621  95.5599612
  43.3416256  58.6613141  94.7425587  42.8101167  58.5772502  96.4388978
  41.5159758  59.6627119  95.1536795  41.6378805  60.3050775  94.2815519
  40.9047857  58.8005815  94.8866967  40.8180084  60.4280979  96.2110209
  40.9078311  60.0897834  97.3587670  40.0792859  61.4473187  95.8295447
  39.5862292  61.9959474  96.5194745  40.0085262  61.6765948  94.8484602
  45.0942319  59.4653367  96.5283286  45.9499906  59.1158190  95.8393370
  45.0950234  59.2259699  97.8182852  44.2749775  59.5292731  98.3238849
  46.1962501  58.6329322  98.5754749  47.1644057  59.0723331  98.3352653
  45.9144378  58.8030712 100.0825238  44.8985336  58.4649333 100.2867338
  46.8982407  57.9943240 100.9237972  47.9143974  58.3322306 100.7204616
  46.6739573  58.1347284 101.9811922  46.8099337  56.9376392 100.6713721
  45.9457919  60.2869048 100.4559470  46.9821164  60.6151625 100.3760767
  45.3401288  60.8150838  99.7195378  45.4297306  60.5871493 101.8380324
  46.0352282  60.0596495 102.5750646  45.4865635  61.6599123 102.0225554
  44.3932407  60.2595685 101.9185262  46.4236114  57.1675511  98.2236811
  47.5666418  56.6953093  98.2231441  45.3578869  56.4229405  97.9233140
  44.4289110  56.8181547  97.9534614  45.4967169  55.0049686  97.6058070
  46.0479873  54.5381350  98.4220584  44.1158330  54.3588319  97.5172120
  43.5550585  54.8095921  96.6984035  44.2253885  53.2895146  97.3364958
  43.5800455  54.5155545  98.4534113  46.2634949  54.7454665  96.3178023
  46.7727963  53.6368290  96.1313377  46.3585753  55.7318584  95.4301245
  46.0370580  56.6518653  95.6952909  46.8315378  55.5316120  94.0656136
  47.1336012  54.4935440  93.9267911  45.7220313  55.8553731  93.0654186
  45.3797106  56.8809680  93.2035164  46.1839504  55.7562202  92.0831256
  44.5462011  54.9153923  93.1650192  44.5260015  53.7217087  92.4621015
  45.3657156  53.4795805  91.8106773  43.4689322  52.8476090  92.5758970
  43.4606311  51.9158681  92.0103072  42.4149499  53.1594510  93.4033442
  41.3566110  52.2922532  93.5215841  41.4566074  51.5029352  92.9843900
  42.4188093  54.3321994  94.1197047  41.5815332  54.5819138  94.7714040
  43.4858934  55.1923726  94.0112719  43.5071081  56.1110748  94.5974768
  48.0787364  56.3523803  93.7674257  48.3967910  56.5864573  92.5981472
  48.7912898  56.7986469  94.7978600  48.4114994  56.7007488  95.7285987
  50.0803393  57.4538918  94.6446979  50.3550541  57.5191030  93.5919023
  50.0051487  58.8754164  95.2212462  50.9869931  59.3397962  95.1294132
  48.9918547  59.7038358  94.4949002  48.0096075  59.2402995  94.5866838
  48.9627182  60.7042350  94.9267007  49.2643217  59.7710724  93.4416474
  49.6441889  58.8135099  96.6063544  49.5976864  59.7028014  96.9649608
  51.1822707  56.6660682  95.3452486  50.9481681  56.0056323  96.3602315
  52.3905389  56.7365189  94.7764133  52.4682781  57.2328676  93.9002318
  53.5833143  56.0958573  95.3157848  53.3955881  55.8226884  96.3541666
  53.9393238  54.8273872  94.5322774  54.1389818  55.0860430  93.4924053
  54.8259793  54.3671940  94.9683559  53.1065259  54.1256435  94.5781318
  54.7585143  57.0708360  95.3022815  54.6971637  58.1471914  94.7054128
  55.8371876  56.6716727  95.9816825  55.8451740  55.7477726  96.3896583
  56.9781971  57.5524609  96.2360843  56.6370276  58.5708216  96.4222133
  57.7349582  57.0583548  97.4677664  57.9153307  55.9889562  97.3584421
  58.6885029  57.5820970  97.5351957  56.9655499  57.2898314  98.7470156
  56.0983243  58.1559580  98.8190261  57.2861725  56.5156100  99.7731698
  56.8048643  56.6252408 100.6543186  58.0104294  55.8193184  99.6695799
  57.9284953  57.6939100  95.0452163  58.0987951  58.7895350  94.5053016
  58.5500288  56.6029109  94.6114204  58.3204123  55.6787163  94.9479320
  59.6060844  56.7329438  93.6109205  59.8193123  55.7332773  93.2323707
  59.2135617  57.3506846  92.8031944  60.9042239  57.3566508  94.1292134
  61.1973142  57.3552384  95.3230497  61.7136887  57.8437292  93.1889334
  61.3422106  58.0423160  92.2709646  63.1431774  58.0495119  93.4176962
  63.5594221  57.2309145  94.0048399  63.8879025  58.1225301  92.0846914
  64.9432181  58.3150393  92.2779509  63.7436467  56.8216787  91.3260050
  62.6885586  56.6287145  91.1319596  64.2798431  56.8910733  90.3795501
  64.1584517  56.0066402  91.9190897  63.3659825  59.1954587  91.2949676
  63.8371535  59.2364720  90.4595538  63.4434158  59.3056636  94.2338837
  62.6754885  60.2684867  94.2497995  64.5970129  59.2776860  94.9074948
  65.1452413  58.4318585  94.8433011  65.0889169  60.3597329  95.7594566
  64.3465564  61.1492130  95.8765943  65.4686897  59.8318331  97.1525971
  66.1814321  59.0148512  97.0401783  66.0917378  60.9345230  97.9861168
  65.3793703  61.7517179  98.0993690  66.3544689  60.5433982  98.9690178
  66.9899230  61.3023088  97.4900336  64.2597868  59.2639082  97.8473612
  63.8525313  58.4434499  97.2565202  64.5460831  58.8946410  98.8321331
  63.5042667  60.0418786  97.9571443  66.2900319  61.0387593  95.1081872
  67.2518358  60.3674349  94.7161313  66.2305253  62.3656410  94.9874804
  65.3245842  62.8105011  95.0258165  67.4051252  63.2052427  94.7758819
  68.2094664  62.6031879  94.3531948  67.0995229  64.3540514  93.8167182
  66.2354805  64.8814306  94.2209472  67.9663415  65.0147858  93.8291933
  66.8105605  63.9295917  92.3955255  67.7054399  63.4436457  92.0067478
  65.9881646  63.2144444  92.4136477  66.4428572  65.1001220  91.5030150
  66.2315354  66.2111778  92.0334291  66.3589155  64.9070421  90.2731569
  67.8925356  63.7782596  96.1042944  67.1125254  63.9553984  97.0414427
  69.1915920  64.0668212  96.1827706  69.8451645  63.6445686  95.5388411
  69.7148222  64.9500663  97.2196554  68.9277436  65.6444434  97.5136737
  70.1587470  64.1618171  98.4553706  70.9530625  63.4685443  98.1787198
  70.5275534  64.8520437  99.2140994  69.3120319  63.6030401  98.8540449
  70.8826819  65.7701990  96.6873865  71.5941683  65.3437749  95.7764558
  71.0579367  66.9546506  97.2498098  70.4507842  67.2507441  98.0006719
  72.1096060  67.8578994  96.8180770  73.0291954  67.6126347  97.3493959
  72.2659956  67.7350346  95.7463747  71.7467317  69.3013691  97.1010586
  70.7234491  69.6066605  97.6999459  72.6188248  70.1860391  96.6426008
  73.4420092  69.8604902  96.1563039  72.4402863  71.6126852  96.8106422
  71.8310172  71.9993537  95.9937103  71.9392607  71.8049254  97.7593868
  73.7788207  72.3235553  96.8068624  74.8203847  71.7222975  96.5708866
  73.7289206  73.6260427  97.0744115  72.8308928  74.0705524  97.2011258
  74.9250234  74.4537206  97.1448758  75.7087814  73.9794895  96.5541749
  74.6449502  75.8362778  96.5630687  73.8684786  76.3273812  97.1495918
  75.5554003  76.4348510  96.5929186  74.3106224  75.7356047  95.5305043
  75.4384247  74.5955539  98.5722796  74.6743960  74.5591451  99.5364646
  76.7524207  74.7704707  98.6958297  77.3524942  74.4588624  97.9455555
  77.3728537  75.3474653  99.8834900  76.6324925  75.8482190 100.5073572
  78.0943015  74.2853965 100.7327008  78.8100482  73.7524559 100.1067773
  78.8239008  74.9454809 101.8830409  78.1086982  75.4782725 102.5097141
  79.3305787  74.1847973 102.4769589  79.5585486  75.6493699 101.4919726
  77.1096795  73.2565229 101.2470477  76.6240109  72.7645521 100.4043183
  77.6382571  72.5141776 101.8450684  76.3569472  73.7491191 101.8625506
  78.3486048  76.4288412  99.4428033  79.1396778  76.2145474  98.5190388
  78.2988744  77.5830961 100.0987724  77.5754581  77.7199522 100.7901758
  79.2142263  78.6805382  99.8325586  79.8159664  78.4458607  98.9545298
  78.4573123  79.9821557  99.5720995  77.7626934  79.7930989  98.7536489
  77.8966343  80.2158684 100.4771513  79.3537534  81.1564919  99.2143724
  80.0229224  81.3354479 100.0559712  79.9390891  80.8759320  98.3387198
  78.5713529  82.4177192  98.9150796  77.3280660  82.3878117  99.0228206
  79.1995635  83.4415492  98.5715732  80.1672671  78.8542663 101.0075248
  79.7499379  78.8164401 102.1679073  81.4461382  79.0521136 100.6997763
  81.7157805  79.0547284  99.7264390  82.4790135  79.2661551 101.7024193
  82.0043049  79.4120465 102.6727113  83.4459030  78.0812086 101.8034319
  83.9045059  77.8718644 100.8370170  84.2226308  78.3235411 102.5287379
  82.8150936  76.8066925 102.2623407  82.6263879  76.5604224 103.6063080
  82.9454873  77.3048905 104.3357206  82.0434455  75.3921276 104.0284636
  81.9091447  75.2014829 105.0932258  81.6288151  74.4619747 103.1064732
  81.1615833  73.5356079 103.4405971  81.8024373  74.6982870 101.7655605
  81.4768554  73.9588843 101.0338638  82.3856421  75.8649763 101.3473233
  82.5151347  76.0583682 100.2824612  83.2914791  80.4992102 101.3519171
  83.5972873  80.7404052 100.1820366  83.6225401  81.2877101 102.3671844
  83.0416250  81.3420269 103.1916155  84.8062993  82.1310375 102.3006935
  84.8350771  82.6632826 101.3499116  84.7930968  83.1575280 103.4355102
  84.7444703  82.6233990 104.3844264  86.0400434  84.0336024 103.4093428
  86.0891151  84.5684386 102.4608483  85.9978248  84.7511813 104.2287311
  86.9262105  83.4085999 103.5197068  83.6403362  83.9959242 103.3088103
  83.6329031  84.6395087 104.0210912  86.0497614  81.2553143 102.3751446
  86.1612131  80.3929938 103.2493018  86.9949504  81.4865537 101.4661589
  86.9662072  82.3460173 100.9364462  88.0427337  80.5149334 101.1548243
  87.6569199  79.5027874 101.2765094  88.5243809  80.6827044  99.7207951
  88.8974177  81.6985334  99.5902760  89.6215808  79.7027021  99.4113944
  89.2491349  78.6865720  99.5412528  89.9517135  79.8392861  98.3816097
  90.4605617  79.8706757 100.0866694  87.4325852  80.4605404  98.8223846
  87.7359961  80.5662750  97.9177507  89.1688430  80.7041556 102.1650445
  90.2010243  81.3233165 101.8986849  88.9502057  80.1548472 103.3554512
  88.0600996  79.7183213 103.5484688  89.9365707  80.2072833 104.4200419
  90.4450520  81.1712324 104.4013855  89.2720377  80.0321436 105.7846920
  90.0289302  80.1574447 106.5589741  88.5054047  80.7984523 105.8993424
  88.6815990  78.7535707 105.9059297  88.2724515  78.6707301 106.7704155
  91.0257584  79.1519588 104.2484975  90.9174663  78.2042465 103.4685161
  92.1018882  79.3695190 105.0008553  92.2112718  80.2956644 105.3886559
  93.1380529  78.3819564 105.2689653  93.8502373  78.3005959 104.4478240
  93.8792391  78.8861831 106.5118749  94.1100086  79.9269804 106.2847503
  93.2558145  78.8392919 107.4047596  95.1597666  78.1607742 106.7840171
  95.8394717  77.6926574 105.8788024  95.4497079  77.9759951 108.0598822
  96.2990216  77.4935746 108.3168578  94.8206711  78.3180350 108.7722179
  92.6442440  76.9527230 105.5019218  93.1026497  76.0118407 104.8475781
  91.7093704  76.7720488 106.4368064  91.3939308  77.5614706 106.9821599
  91.1804136  75.4480173 106.7632038  91.9639815  74.6960504 106.6701105
  90.6654092  75.4404084 108.1997610  89.9315679  76.2415044 108.2881997
  90.1788008  74.4813780 108.3774485  91.7583154  75.6455766 109.2184832
  92.4878285  74.5787688 109.7097030  92.2693052  73.5769991 109.3398323
  93.4754883  74.7649223 110.6495860  94.0234538  73.9116603 111.0493104
  93.7501713  76.0321115 111.1045033  94.7550437  76.2278877 112.0206349
  95.1972396  75.4137417 112.2720885  93.0427670  77.1097120 110.6266894
  93.2619738  78.1159996 110.9836686  92.0536350  76.9119862 109.6928819
  91.4856015  77.7609775 109.3125508  90.0917060  74.9587896 105.8187014
  89.9334380  73.7468657 105.6473722  89.3269146  75.8631318 105.2155468
  89.3356206  76.8295891 105.5087767  88.3866632  75.4648434 104.1717831
  87.7014812  74.6872846 104.5094623  87.5627624  76.6797281 103.7102988
  88.2449639  77.4740206 103.4073141  86.6704683  76.3096983 102.5450009
  85.9876259  75.5157243 102.8473789  86.0967621  77.1829083 102.2344110
  87.2835352  75.9636110 101.7128506  86.7418599  77.2201162 104.8623234
  87.4061705  77.5252079 105.6708483  86.1627008  78.0795970 104.5247333
  86.0649733  76.4450722 105.2218122  89.1162528  74.8044483 103.0065577
  88.7274200  73.7294086 102.5410389  90.1860788  75.4327648 102.5211819
  90.4535555  76.3447326 102.8630449  90.9534393  74.8528397 101.4211098
  90.2961016  74.6351249 100.5793221  92.0258668  75.8379971 100.9608099
  92.5902025  76.0610835 101.8662695  92.6719542  75.3263826 100.2474224
  91.5165615  77.1425921 100.3430092  90.8192619  77.6147384 101.0350729
  92.6662114  78.0803413 100.0701931  93.3637488  77.6090391  99.3777954
  92.2868100  79.0030217  99.6310847  93.1799768  78.3075290 101.0042869
  90.7429868  76.8752189  99.0627839  89.8877247  76.2357731  99.2812680
  90.3928980  77.8192794  98.6453049  91.3926316  76.3785330  98.3421150
  91.5785229  73.5089836 101.7925267  91.6721508  72.6152896 100.9456177
  92.0234957  73.3392443 103.0409501  91.9812194  74.0777267 103.7286678
  92.5371075  72.0348348 103.4553905  93.4382318  71.8076740 102.8857659
  92.8808189  72.0079437 104.9444577  93.5936181  72.8078140 105.1450166
  91.9660655  72.1870313 105.5094833  93.4897612  70.6606075 105.3688685
  92.7406413  69.8970286 105.1594226  94.3619418  70.4964313 104.7360579
  93.9029823  70.5784206 106.8349622  94.6410439  71.3643105 106.9954026
  93.0106425  70.7932116 107.4229196  94.4698564  69.2753151 107.2560686
  93.7233374  68.5014711 107.0772513  95.3539546  69.0732034 106.6514032
  94.8445184  69.2792533 108.6959769  94.0253492  69.4660905 109.2564708
  95.2259554  68.3783824 108.9470495  95.5365665  69.9959606 108.8618052
  91.5212539  70.9196417 103.2787790  91.8564320  69.8321496 102.7964311
  90.2793673  71.1715495 103.6652387  90.0530706  72.0500268 104.1092734
  89.2279255  70.1792668 103.5263168  89.5841247  69.1865055 103.8013554
  88.0930154  70.5707229 104.4729625  88.5282466  70.5874718 105.4721585
  87.7998051  71.5811186 104.1879569  86.8870807  69.6810014 104.4685885
  86.1323359  70.0611974 105.1570013  86.4648779  69.6187820 103.4656052
  87.3286160  68.3071092 104.9147643  87.9985917  67.9063093 104.1541125
  87.8706088  68.4172312 105.8540280  86.1793501  67.3706004 105.1097131
  85.5978667  67.6903239 105.9744411  85.5476864  67.3870133 104.2215516
  86.6818530  65.9909608 105.3340535  87.2668423  65.9754474 106.1572464
  85.9000504  65.3650177 105.4647430  87.2203385  65.6943467 104.5327093
  88.7157470  70.0327322 102.0948630  88.5532115  68.9116189 101.6039902
  88.4497806  71.1447335 101.4091591  88.7144253  72.0583311 101.7488676
  87.6936269  71.0619740 100.1633471  86.9774833  70.2415472 100.2095798
  86.9290401  72.3652154  99.9436249  87.6969271  73.1373297  99.9914603
  86.4906429  72.3508448  98.9457765  85.8400802  72.6653760 100.9740724
  86.2723828  72.6218625 101.9737332  85.2630404  74.0353514 100.7364709
  84.8301104  74.0794949  99.7371102  84.4887292  74.2373855 101.4765554
  86.0518797  74.7825227 100.8234650  84.7445707  71.6187079 100.9457183
  85.1701468  70.6404221 101.1691940  83.9877092  71.8639069 101.6907950
  84.2867593  71.5978774  99.9567422  88.5367705  70.7589093  98.9297079
  88.0614649  70.0595850  98.0310777  89.7658611  71.2601269  98.8478586
  90.1311791  71.9045858  99.5343823  90.5867275  70.9550738  97.6784438
  90.0749596  71.2696466  96.7689182  91.9226362  71.6999368  97.7712020
  92.3128265  71.3919503  98.7412510  92.5858368  71.3427676  96.9833599
  91.8415150  73.2282319  97.7158438  91.1424414  73.5738686  98.4773766
  93.2025742  73.8409663  97.9656228  93.9021240  73.4961348  97.2041636
  93.1259370  74.9274165  97.9225694  93.5613496  73.5412920  98.9502932
  91.2692081  73.7283910  96.4064055  90.2619617  73.3330804  96.2749379
  91.2328331  74.8177260  96.4176884  91.9002238  73.3949562  95.5825491
  90.8107580  69.4621948  97.4746020  90.7353181  69.0074216  96.3214601
  91.0756110  68.6615466  98.5071877  91.6318767  69.0389033  99.8756140
  90.8255038  69.3879778 100.5206025  92.3777085  69.8265521  99.7686404
  92.2259508  67.7525967 100.3456792  92.1796889  67.7083441 101.4337971
  93.2658269  67.6947826 100.0240949  91.4243021  66.6808585  99.7289746
  90.5040900  66.5135798 100.2887303  91.9805123  65.7461790  99.6575315
  91.0929771  67.2013772  98.3244615  91.8893447  66.9737878  97.6158714
  89.7836764  66.6297504  97.8134543  89.7842790  65.5641549  97.1868955
  88.6702705  67.3080575  98.0597808  88.7277297  68.1560261  98.6054428
  87.3592000  66.8631133  97.6125416  87.2993231  65.7749215  97.6313155
  86.2893293  67.4282950  98.5509868  86.4765618  68.5014974  98.5152114
  85.3209859  67.2136714  98.0989384  86.2869760  66.9593879 100.0081778
  87.2733411  67.1223468 100.4424922  85.2539660  67.7412887 100.7940809
  84.2672105  67.5784503 100.3606112  85.2547122  67.4052039 101.8309739
  85.4958417  68.8034590 100.7567856  86.0210155  65.4712758 100.1175326
  86.7960612  64.9228339  99.5821682  86.0272076  65.1767054 101.1669568
  85.0482358  65.2425646  99.6822284  87.0543438  67.2832567  96.1804389
  86.3145734  66.5799251  95.4831575  87.5909177  68.4177360  95.7385992
  88.1376740  68.9880834  96.3677738  87.3446436  68.9171972  94.3881594
  86.3308221  68.6713648  94.0721978  87.5406258  70.4427171  94.3406731
  88.5151858  70.6873055  94.7631774  87.4686560  70.9466915  92.9097185
  86.4941435  70.7028636  92.4866653  87.6095340  72.0274758  92.8970882
  88.2505655  70.4719339  92.3169942  86.4828474  71.1522968  95.1823093
  85.5269598  71.0405970  94.6705449  86.4387287  70.6478807  96.1475644
  86.7704743  72.6134552  95.3932545  86.8142855  73.1186608  94.4283982
  85.9798247  73.0561722  95.9990384  87.7260562  72.7259444  95.9054160
  88.2227537  68.2248454  93.3453653  87.8075009  68.0752086  92.1912215
  89.4307914  67.7974219  93.7084797  89.6985039  67.8575223  94.6804968
  90.4089077  67.2917199  92.7518052  90.0089594  67.3772545  91.7414467
  91.7145844  68.0871643  92.8300532  92.1520430  68.0765680  93.8283602
  92.4162348  67.6465646  92.1217746  91.5628368  69.5269341  92.4437869
  91.5856689  69.9030317  91.1138477  91.7358011  69.1424946  90.3475948
  91.4217778  71.2184280  90.7532286  91.4532044  71.5057052  89.7022362
  91.2177472  72.1734982  91.7212376  91.0964424  73.2188984  91.4374709
  91.1666648  71.8101672  93.0475808  90.9920266  72.5639288  93.8153342
  91.3361815  70.4954170  93.4027286  91.2927315  70.2044327  94.4522714
  90.6989236  65.8143099  92.9765969  90.5890908  65.2963232  94.0913958
  91.0602369  65.1425168  91.8793391  91.1230275  65.6272146  90.9954699
  91.3234003  63.7062988  91.9015396  90.5195867  63.1847579  92.4211337
  91.4058719  63.1752293  90.4727878  92.1316429  63.7586609  89.9062516
  91.7049302  62.1270589  90.4745174  90.1147011  63.2507874  89.7201858
  89.6930286  64.3975098  89.0859320  88.5311710  64.1721132  88.5014798
  88.0243790  64.9636090  87.9493972  88.1892173  62.9180245  88.7261087
  87.3524774  62.4619513  88.3914994  89.1578282  62.3211209  89.4941666
  89.0486952  61.2795654  89.7964137  92.5998480  63.3290758  92.6443197
  92.6982441  62.2012482  93.1397771  93.5855509  64.2194589  92.7379771
  93.5096566  65.1523496  92.3584321  94.8393108  63.8305163  93.3684988
  94.6457624  63.0483362  94.1025509  95.8439706  63.2998779  92.3411305
  96.7313239  62.9503585  92.8688990  95.3886374  62.4667887  91.8056550
  96.2102645  64.3075409  91.4202748  96.8389689  63.9506075  90.7886665
  95.4548412  65.0026975  94.1151310  95.2139966  66.1676012  93.7914053
  96.2520102  64.6641676  95.1250830  96.2870506  63.6865995  95.3765430
  97.0481925  65.6037192  95.8980271  97.0622613  66.5696367  95.3931463
  96.4692603  65.7939067  97.3009858  95.4309217  66.1011458  97.1762607
  96.5033832  64.8215064  97.7922835  97.2000050  66.8158421  98.1516269
  98.2283245  66.4816771  98.2894438  97.1962149  67.7712079  97.6268757
  96.5367457  66.9803884  99.5050631  95.5137023  67.3235346  99.3510119
  96.5231791  66.0119815 100.0051666  97.2798172  67.9803347 100.3632229
  98.3011733  67.6212601 100.4897049  97.2931279  68.9331186  99.8339546
  96.6529341  68.1631451 101.6926134  96.6408910  67.2804779 102.1833816
  97.1837937  68.8373354 102.2253004  95.7066564  68.4962764 101.5756472
  98.4704944  65.0768793  95.9893838  98.6788093  63.8781042  96.1939645
  99.4487111  65.9651774  95.8402376  99.2441450  66.9041612  95.5294941
 100.8366664  65.6080419  96.0886731 100.8790165  64.6878993  96.6714624
 101.6062953  65.3949854  94.7802067 102.6447507  65.1620523  95.0156906
 101.0006432  64.2542978  93.9807391  99.9622552  64.4867310  93.7444666
 101.5618293  64.1199433  93.0560131 101.0426014  63.3364817  94.5672148
 101.5622649  66.5909245  93.9974059 102.0447351  66.4553540  93.1785997
 101.5202329  66.6986989  96.8976422 101.2574533  67.8871804  96.7009124
 102.4025651  66.2810135  97.7990188 102.7060201  65.3177304  97.7890095
 102.9529013  67.1644088  98.8078636 103.8127029  66.6677548  99.2575025
 103.2800324  68.0786468  98.3126328 101.9613916  67.5221985  99.9010832
 100.8129723  67.0900394  99.9241610 102.4483677  68.3385327 100.8328416
 103.4129569  68.6273173 100.7536553 101.6776103  68.8133158 101.9714702
 100.6379217  68.5077067 101.8542100 102.2098067  68.2429524 103.2900461
 103.2679533  68.4984735 103.3460276 101.6726302  68.7432484 104.0958037
 102.0441803  66.7380524 103.4289345 102.5973295  66.2442097 102.6300313
 102.4560919  66.4403235 104.3931898 100.5919389  66.2918780 103.3622308
  99.7080223  66.9458743 103.9134731 100.3398714  65.1834090 102.6760680
  99.3915021  64.8441615 102.6011799 101.0976634  64.6845954 102.2321787
 101.7380244  70.3307799 102.0035160 102.7980609  70.9191265 101.7729413
 100.5986673  70.9634279 102.2910589  99.7529743  70.4547864 102.5059698
 100.5384813  72.4209871 102.2525281 100.7433972  72.7786263 101.2434677
  99.1460249  72.8920431 102.6635809  98.9454230  72.4745736 103.6502812
  99.1829126  73.9793720 102.7303273  98.0453765  72.4828003 101.7100326
  97.2352416  73.2050486 101.8107287  98.4412145  72.5207492 100.6951575
  97.5192495  71.0918139 101.9945130  98.0554694  70.4244408 102.9014812
  96.5712801  70.6618136 101.3042445 101.5906478  73.0382593 103.1603243
 102.1831482  74.0718119 102.8293180 101.8438298  72.4116209 104.3083801
 101.3108174  71.5802516 104.5200925 102.7839009  72.9005919 105.3050946
 102.9467383  73.9699682 105.1708651 102.2306767  72.6632926 106.7103220
 102.9575200  73.0688997 107.4140841 101.2893714  73.2039541 106.8089599
 102.0036765  71.1975275 107.0089562 102.2022735  70.3632698 106.1015343
 101.6087141  70.8810932 108.1493820 104.1624618  72.2691069 105.1536075
 104.9398283  72.2488583 106.1120637 104.4712747  71.7518933 103.9736521
 103.7793846  71.7044593 103.2393923 105.7895794  71.1969279 103.7151467
 105.9913421  70.3649956 104.3898909 105.8458035  70.6838183 102.2768813
 105.0232969  69.9800884 102.1490284 105.7012945  71.5354539 101.6121001
 107.1516539  69.9987792 101.9414101 108.0311167  69.8896644 102.8170585
 107.3034570  69.5663023 100.7796370 106.8495101  72.2720657 103.9683532
 106.7029754  73.4034683 103.4877922 107.9150933  71.9690287 104.7183897
 108.1508746  70.7405739 105.5000386 108.6210563  69.9909223 104.8636017
 107.1993663  70.3578996 105.8692153 109.0503074  71.2014820 106.6079241
 109.6747958  70.3764247 106.9505517 108.4555850  71.5765461 107.4408308
 109.8611398  72.2792724 106.0129649 110.7102993  71.9010649 105.4437670
 110.2171998  72.9581296 106.7878674 108.8919991  73.0147964 105.0774133
 108.3341868  73.7819481 105.6144627 109.6396297  73.6531013 103.9122999
 110.1425136  74.7702436 104.0804154 109.7323325  73.0143148 102.7459988
 109.4332942  72.0560559 102.6345747 110.3379130  73.6877128 101.6014586
 111.1305704  74.3521078 101.9455119 110.9392782  72.6728732 100.6262506
 111.4252376  73.2071916  99.8098888 111.6853957  72.1079813 101.1850938
 109.9112313  71.7272636 100.0649031 108.7476522  71.8148906 100.4923726
 110.2547414  70.9190722  99.1788763 109.3581205  74.5783147 100.8490938
 109.7751660  75.2817195  99.9229228 108.0813814  74.5734292 101.2189242
 107.7097016  73.8436180 101.8099647 107.1865546  75.6229039 100.7793952
 106.3460204  75.6220793 101.4733697 107.7370612  76.5585501 100.8774161
 106.6597736  75.5084629  99.3699815 106.1608564  76.5011449  98.8329479
 106.7694616  74.3454945  98.7367974 107.3743050  73.6176346  99.0896201
 106.0669711  74.1119341  97.4817462 105.9614138  75.0501256  96.9369954
 106.8460097  73.1239608  96.6085008 106.3008747  73.0072895  95.6718498
 107.8269472  73.5540197  96.4062364 107.0141561  71.7734325  97.2645207
 106.5941797  71.6256991  98.4267482 107.5692401  70.8613296  96.6183040
 104.6498142  73.5976686  97.7002331 103.9068782  73.4292109  96.7287569
 104.2599922  73.3512453  98.9476077 104.9506417  73.3630370  99.6844683
 102.8859896  73.0656951  99.2997996 102.8302578  73.0212575 100.3874661
 102.2774026  73.8948343  98.9388988 102.3452902  71.7682039  98.7236923
 103.0681520  70.8987770  98.2371107 101.0230518  71.6592282  98.7966641
 100.5133286  72.3284987  99.3555547 100.2759124  70.5997701  98.1382111
 100.8998903  69.7137134  98.0213600  99.0363980  70.2208969  98.9484759
  98.3971724  71.0959065  99.0661574  98.4864870  69.4373091  98.4272386
  99.3403872  69.8589197  99.9306482  99.8738410  71.0616238  96.7483393
  99.4178890  72.1921750  96.5704103 100.0427342  70.1864634  95.7638743
 100.5729312  69.3442421  95.9360772  99.5256014  70.4139136  94.4232154
  99.1420961  71.4311426  94.3440442 100.6228533  70.2221587  93.3746171
 101.0204393  69.2107439  93.4586743 100.0674295  70.4322185  91.9793748
  99.6700529  71.4436391  91.8944052 100.8619690  70.2918122  91.2465091
  99.2704406  69.7124167  91.7928410 101.6756640  71.1643212  93.6057134
 102.3636810  71.0432206  92.9472549  98.3645285  69.4749070  94.1261395
  98.4563603  68.2663516  94.3587569  97.2778251  70.0456290  93.6219559
  97.3012733  71.0444623  93.4740315  96.0534783  69.3292915  93.2996433
  96.1292789  68.2957727  93.6375669  94.8577792  69.9821177  93.9902102
  94.7547535  71.0348764  93.7271816  93.9560187  69.4448398  93.6965088
  94.9265301  69.9187940  95.4825039  94.5136847  68.7914509  96.1578609
  94.1205244  67.9457082  95.5937296  94.5933015  68.7259727  97.5265533
  94.2469126  67.8348672  98.0500478  95.1075557  69.7793485  98.2343470
  95.1815317  69.7237837  99.3204133  95.5296578  70.9048853  97.5752396
  95.9283646  71.7488597  98.1381253  95.4502022  70.9689707  96.2067313
  95.8030169  71.8564011  95.6812896  95.8757938  69.3405092  91.7909954
  95.9983012  70.3937519  91.1623923  95.5730715  68.1821980  91.2120885
  95.5394277  67.3350519  91.7610066  95.3203817  68.0881715  89.7822242
  94.9602537  69.0472858  89.4100592  96.5813804  67.6987947  88.9961722
  96.3194794  67.6045230  87.9423122  97.6725509  68.7442543  89.1549897
  97.9353266  68.8387593  90.2086108  98.5523405  68.4410463  88.5874209
  97.3138426  69.7039799  88.7830277  97.0681795  66.4356386  89.4637655
  97.8560957  66.1941955  88.9713291  94.2282643  67.0635775  89.5322326
  93.9704491  66.1855949  90.3560449  93.5835453  67.1925500  88.3784798
  93.5603353  68.0814933  87.8995848  92.8763809  66.0723385  87.7848422
  92.2682156  65.5704403  88.5373928  91.9602340  66.5722629  86.6716182
  92.6401701  67.1233498  86.0219341  91.5673935  65.7079856  86.1360800
  90.8033714  67.4827036  87.0881989  91.1899225  68.3258004  87.6607955
  90.0991398  67.9943680  85.8510068  89.7118873  67.1518088  85.2780947
  89.2741062  68.6435544  86.1442257  90.8032736  68.5569428  85.2379769
  89.8244714  66.7906072  88.0162999  90.3431681  66.4727810  88.9207553
  89.0236670  67.4810970  88.2809454  89.4018068  65.9196586  87.5153984
  93.8628349  65.0533970  87.2180699  95.0121131  65.3680311  86.9025401
  93.3943476  63.8117120  87.0770098  92.4526929  63.5975021  87.3728135
  94.2210309  62.7268996  86.5646372  95.0206899  63.1140529  85.9331651
  94.8502513  61.8809318  87.6956430  95.3926239  61.0439907  87.2558012
  95.8019352  62.7242823  88.5116525  95.2601547  63.5612252  88.9522221
  96.2381109  62.1167201  89.3045708  96.5950868  63.1041843  87.8676908
  93.7801621  61.2859643  88.5856850  93.1274927  60.6459546  87.9919575
  94.2486730  60.6956003  89.3731286  93.1926541  62.0872963  89.0337947
  93.3857547  61.8461834  85.6464070  92.1555989  61.8198590  85.7154345
  94.0843498  61.1268294  84.7684135  95.0772183  60.9886416  84.8917656
  93.4519331  60.5742468  83.5749699  93.0226715  61.3754988  82.9734478
  94.4879792  59.8341766  82.7335243  95.3668768  60.4701915  82.6280574
  94.7666436  58.9118077  83.2431140  93.9757881  59.4891941  81.3595896
  93.1551271  60.2076939  80.7952967  94.4517430  58.3797913  80.8108580
  94.1415650  58.1018688  79.8907230  95.1222445  57.8178401  81.3155752
  92.2908493  59.6450831  83.9227631  91.2339856  59.6922845  83.2827089
  92.4714302  58.7997883  84.9358061  93.3778702  58.7601501  85.3795344
  91.4219724  57.9286390  85.4346488  90.6245367  57.9423501  84.6916767
  91.8476994  56.9268289  85.4915033  90.8432740  58.2958016  86.7858219
  90.2325397  57.4534799  87.4498331  91.0204567  59.5443424  87.2013445
  91.3345973  60.2620274  86.5638938  90.7688515  59.9117423  88.5774176
  91.3081304  59.2169269  89.2212413  91.1467317  60.9216801  88.7365766
  89.2970098  59.8740165  88.9348596  88.4099502  59.9194655  88.0839085
  89.0436754  59.7934205  90.2418110  89.8192022  59.7308692  90.8858179
  87.6921103  59.7638363  90.7836473  86.9669325  60.1360970  90.0600188
  87.2806144  58.3330937  91.2046897  86.2985991  58.3769617  91.6756681
  87.2251901  57.4051365  90.0063786  88.2070308  57.3603913  89.5351167
  86.9334206  56.4068167  90.3324594  86.4952282  57.7803261  89.2890990
  88.2467550  57.7857080  92.2463731  88.2372152  58.4299372  93.1255658
  87.9424013  56.7785732  92.5312380  89.2532990  57.7561834  91.8291221
  87.6362393  60.6961808  91.9822757  88.6456862  60.9461617  92.6472362
  86.4418056  61.2126941  92.2596064  85.6520980  61.0145739  91.6619364
  86.2410778  62.0957233  93.3966841  87.1363279  62.6949543  93.5626621
  85.0649753  63.0361622  93.1390512  84.2409944  62.3616982  92.9061284
  84.8447697  63.5728371  94.0618673  85.2412605  64.0347032  92.0005524
  85.5153126  63.4972693  91.0927192  83.9546614  64.7919424  91.7681464
  83.6801922  65.3300375  92.6754607  84.0926333  65.5021109  90.9528396
  83.1616418  64.0907529  91.5082357  86.3866195  64.9777001  92.3089928
  87.3066825  64.4056723  92.4288586  86.5045450  65.6870766  91.4898592
  86.1736773  65.5196277  93.2304422  85.9834695  61.3068335  94.6717076
  85.3680741  60.2377113  94.6558556  86.4683544  61.8483312  95.7801424
  87.0506096  62.6723617  95.7348443  86.2088969  61.2576943  97.0847185
  86.3638739  60.1794278  97.0469993  87.1572442  61.8509379  98.1243715
  87.0155054  62.9313277  98.1520895  86.8856871  61.2692493  99.5018210
  87.0276870  60.1888714  99.4750020  87.5741090  61.7078483 100.2241819
  85.8602124  61.4932174  99.7956585  88.5100428  61.5608094  97.7589756
  89.1052787  61.9341489  98.4131255  84.7602634  61.5025774  97.4959242
  84.3148525  62.6559969  97.5035213  83.9941857  60.4681747  97.8313136
  84.2589423  59.0042756  97.6100779  85.2167021  58.7231818  98.0480080
  84.2675184  58.7789517  96.5436565  83.0850098  58.3704517  98.3242428
  83.3598506  58.1663144  99.3590808  82.8221991  57.4364216  97.8276346
  81.9768704  59.3398681  98.2426279  81.3038723  59.1661497  99.0822673
  81.4096839  59.3162455  97.3121221  82.6657382  60.6982701  98.4001697
  82.1738941  61.4875192  97.8315983  82.7602819  61.1105222  99.8612791
  83.6833079  60.7280937 100.5809279  81.7862947  61.9012389 100.2982243
  81.0796008  62.2412065  99.6617456  81.7560962  62.3684620 101.6761316
  82.2646579  61.6454611 102.3138885  82.4558926  63.7309419 101.8223626
  82.3772298  64.0568335 102.8595251  83.5071057  63.6606368 101.5428842
  81.8611753  64.8219986 100.9836905  80.8168022  65.5890122 101.4659124
  80.4327195  65.3941384 102.4672139  80.2641222  66.5855292 100.7007871
  79.4462317  67.1880846 101.0958602  80.7427747  66.8227789  99.4365599
  80.3061854  67.6142000  98.8273454  81.7735895  66.0614612  98.9386942
  82.1540967  66.2489348  97.9346185  82.3240717  65.0643647  99.7067917
  83.1353811  64.4548453  99.3088431  80.3138436  62.4223241 102.1574249
  79.3711830  62.3758993 101.3662126  80.1527183  62.5081433 103.4748404
  80.9328675  62.2829517 104.0754695  78.8863284  62.8721216 104.0951673
  78.0822835  62.7571543 103.3682604  78.5917805  61.9715821 105.2965441
  79.4032506  62.0723623 106.0172797  77.2780010  62.3575135 105.9560919
  76.4659382  62.2565328 105.2360526  77.0918674  61.7023834 106.8071254
  77.3326492  63.3907993 106.2987790  78.4967479  60.6125264 104.8583095
  78.3119332  60.0458401 105.6108454  78.9331180  64.3305377 104.5234967
  79.8609429  64.7497839 105.2206607  77.9245566  65.0944649 104.1144319
  77.3238554  64.7595078 103.3747961  77.6718962  66.4183619 104.6618380
  78.5992909  66.8311559 105.0588761  77.1490185  67.3524139 103.5718004
  76.2157626  66.9570772 103.1707488  76.9722271  68.3415508 103.9942377
  77.8854793  67.4259746 102.7716044  76.6711797  66.3462157 105.8074057
  75.5765469  65.7996574 105.6511241  77.0555268  66.8902707 106.9580736
  78.0107763  67.2054259 107.0490410  76.1683153  67.0359078 108.1038687
  75.2623699  66.4556306 107.9288246  76.8196738  66.5463052 109.3967718
  77.7575831  67.0677043 109.5880004  76.1296700  66.7267166 110.2210572
  77.1321380  65.0840914 109.4126756  76.1604393  64.1568363 109.7393827
  75.1621633  64.5017194 110.0088275  76.4429024  62.8108745 109.7268364
  75.6665008  62.0874380 109.9757158  77.7060512  62.3783289 109.3999410
  77.9358139  61.3128354 109.4056397  78.6780240  63.2881927 109.0663444
  79.6782846  62.9453439 108.8017055  78.3897524  64.6317861 109.0660590
  79.1581048  65.3539828 108.7900764  75.8019630  68.5045417 108.2435023
  76.6878161  69.3581913 108.3476788  74.5053285  68.7927452 108.2409283
  73.8419992  68.0842636 107.9613797  74.0008821  70.1222125 108.5675770
  74.8193301  70.8277312 108.7107037  73.0680157  70.6671293 107.4726327
  72.2694873  69.9465498 107.2959500  72.4673306  71.9921515 107.8988422
  73.2652851  72.7134293 108.0752734  71.8100261  72.3633730 107.1125561
  71.8941660  71.8537157 108.8155862  73.8213440  70.8216602 106.1676037
  74.2086458  69.8522333 105.8540580  73.1481141  71.2081237 105.4024193
  74.6501334  71.5159793 106.3059147  73.2943283  70.0269023 109.9103293
  72.1034182  69.7102712 109.9810392  74.0300779  70.2873600 110.9812356
  74.9841836  70.6005456 110.8730851  73.5063742  70.1364340 112.3188154
  72.7504280  69.3513962 112.2998379  74.3259231  69.8352383 112.9712877
  72.8847038  71.4063384 112.8624245  73.2557362  72.5103260 112.4924200
  71.9137720  71.2224385 113.7501667  71.6376933  70.2752468 113.9662867
  71.2101516  72.3125998 114.4070659  71.7252317  73.2515484 114.2041688
  69.7724582  72.4255327 113.9026438  69.2251265  71.4923612 114.0357537
  69.2702119  73.2221867 114.4514524  69.6732971  72.7761680 112.4543182
  69.7639073  74.0916236 112.0450368  69.8966909  74.8726236 112.7937072
  69.6889451  74.4213627 110.7161757  69.7700827  75.4627501 110.4046799
  69.5115415  73.4376709 109.7788218  69.4285118  73.7009429 108.7243580
  69.4383182  72.1220157 110.1659300  69.3098306  71.3381612 109.4194963
  69.5273624  71.7949128 111.4969701  69.4828162  70.7504936 111.8056836
  71.2190779  72.0613158 115.9039302  71.0289942  70.9268059 116.3516518
  71.4545135  73.1169521 116.6775120  71.6978631  74.0058909 116.2643919
  71.4292386  73.0139466 118.1366169  70.6738191  72.2870538 118.4350586
  72.7771649  72.5666422 118.6830696  73.0562423  71.6363735 118.1882817
  73.5010848  73.3421054 118.4326761  72.7622656  72.3554871 120.1839359
  71.7024272  72.5357696 120.8141831  73.8199129  71.9925303 120.7374282
  71.0188118  74.3811141 118.6824573  71.8545637  75.2667060 118.8712186
  69.7234125  74.5355454 118.9269005  69.1051746  73.7400629 118.8555638
  69.1590905  75.8074188 119.2939330  69.9550194  76.4457969 119.6774296
  68.7223008  76.2655856 118.4065788  68.0880765  75.6661433 120.3528439
  67.9074456  74.6051123 120.9571366  67.3636558  76.7540641 120.6090258
  67.6015825  78.1555518 120.1404033  67.2040601  78.2728410 119.1322766
  68.6725001  78.3585139 120.1340139  66.8672715  78.9886886 121.1501005
  66.5166481  79.9123698 120.6896926  67.5234576  79.2268918 121.9872268
  65.7318684  78.1373444 121.5916093  64.9126678  78.1803317 120.8738618
  65.3651535  78.4208906 122.5781291  66.3120500  76.7164703 121.6368974
  66.7978451  76.5163106 122.5919039  65.2455602  75.6647224 121.3817195
  64.7047138  75.1067827 122.3436293  64.9242727  75.3752134 120.1190525
  65.3724285  75.8559068 119.3521173  63.8863089  74.3972557 119.8105335
  63.0303062  74.5399734 120.4700714  63.4225747  74.5668399 118.3655142
  64.3044946  74.4774732 117.7312192  62.7356443  73.7486604 118.1491608
  62.7338309  75.8916351 118.0903369  62.0569804  75.7545294 117.2470242
  62.1589026  76.1567286 118.9776261  63.7149299  77.0016293 117.7745877
  64.9360871  76.7541090 117.8251725  63.2646743  78.1252540 117.4686408
  64.3383291  72.9599886 120.0233176  63.4866657  72.0768884 120.1661202
  65.6353300  72.7035791 120.0488482  66.2884874  73.4658354 119.9372691
  66.1621171  71.3720897 120.2305525  66.4519869  71.2435815 121.2734142
  65.3895709  70.6462818 119.9766343  67.3670926  71.1342706 119.3528891
  67.9945617  72.0713682 118.8644070  67.6772103  69.8575680 119.1448373
  67.1411343  69.1419840 119.6145833  68.7966348  69.4455181 118.3112494
  69.1748828  70.3014632 117.7523347  69.9303093  68.8844169 119.1730154
  69.5138157  68.0937029 119.7970376  70.6792687  68.4616024 118.5033978
  70.5771057  69.9366688 120.0549709  70.9843526  70.7110538 119.4049104
  69.7990537  70.3653768 120.6865931  71.6834444  69.3758956 120.9268683
  71.2489194  68.6081546 121.5670720  72.4288818  68.9236355 120.2727405
  72.3412693  70.4341064 121.7844956  72.7659859  71.1851395 121.1184133
  71.5669478  70.8915900 122.4003154  73.4079718  69.8882412 122.6572441
  74.1257865  69.4646609 122.0867869  73.8103153  70.6355666 123.2047151
  73.0145459  69.1926040 123.2748232  68.3634460  68.4160992 117.2791326
  67.5956515  67.5008606 117.5833297  68.8716993  68.5694664 116.0604743
  69.2773123  69.4577859 115.8026643  68.7718334  67.5343919 115.0412381
  68.9755332  66.5688273 115.5041534  67.3857074  67.4798881 114.3818102
  67.4456844  66.6238211 113.7097600  66.6669696  67.2697003 115.1738563
  66.9392255  68.6971066 113.6073680  67.2329698  68.8346497 112.2613263
  67.7977151  68.0471752 111.7622810  66.8250959  69.9404560 111.5552779
  67.0081842  70.0080125 110.4828896  66.1403981  70.9452372 112.2014456
  65.7847000  72.0798710 111.5157110  66.0627295  72.0655578 110.5969649
  65.8514204  70.8395727 113.5400691  65.3046107  71.6324855 114.0503523
  66.2555896  69.7269289 114.2356522  66.0401647  69.6420120 115.3007726
  69.8900690  67.7707104 114.0408243  70.4488158  68.8656291 113.9592572
  70.2093450  66.7294534 113.2758062  69.7667392  65.8387368 113.4513718
  71.2121388  66.8066896 112.2212537  71.5200653  67.8373821 112.0453177
  72.4618541  65.9703447 112.5610183  72.1613849  64.9352858 112.7237163
  73.4684859  66.0320288 111.4288874  73.7697974  67.0667973 111.2658952
  74.3435791  65.4357186 111.6872022  73.0167848  65.6379793 110.5185068
  73.0940121  66.4500098 113.8493985  72.3759794  66.3559286 114.6640640
  73.9740630  65.8458483 114.0698500  73.3880152  67.4942744 113.7436897
  70.6049770  66.3348120 110.9101457  70.0361696  65.2401768 110.8342718
  70.7240942  67.0883165 109.8363613  71.1187096  68.0077114 109.9745314
  70.3619159  66.6976588 108.5069120  69.5319428  65.9944628 108.5758989
  69.9553146  67.8258754 107.6379489  70.8414792  68.4595330 107.6020393
  69.8013016  67.3619472 106.6637053  68.7825115  68.6430618 107.9821657
  67.8654370  68.0945518 107.7671959  68.8066008  68.9096636 109.0387854
  68.8247379  69.8867447 107.1536889  69.7607335  70.4259708 107.2994509
  68.6978026  69.6598218 106.0951556  67.7394164  70.7260370 107.5776697
  67.0523613  70.2674686 108.1588493  67.5642495  72.0055638 107.2814573
  68.3835140  72.6683051 106.4829396  69.1777755  72.1962716 106.0749774
  68.2113142  73.6435520 106.2845959  66.5276229  72.6343089 107.8134367
  65.8983937  72.1354859 108.4260918  66.3708423  73.6098684 107.6041470
  71.6005535  66.0870688 107.9787993  72.5149155  66.6836500 107.9435733
  71.6159660  64.8556952 107.5842130  70.7156278  64.3988619 107.6123865
  72.7769095  64.0710293 107.1813809  73.6785269  64.6809145 107.2381732
  72.9417976  62.8662215 108.1117072  73.0104753  63.2649800 109.1238210
  72.0309904  62.2752062 108.0156279  74.1482302  61.9860106 107.8315449
  74.0760711  61.6507818 106.7968876  75.0388580  62.6027922 107.9518136
  74.2403966  60.7855339 108.7442700  75.1722461  60.2554788 108.5473000
  74.2260288  61.1210144 109.7812588  73.1274107  59.8672770 108.5349100
  72.6477686  59.9250207 107.6479441  72.7536148  58.9259386 109.3992257
  71.7838071  58.0804236 109.0824804  71.3290512  58.1521802 108.1835099
  71.5038116  57.3680857 109.7414773  73.3934999  58.7809790 110.5503242
  74.1692534  59.3880943 110.7732985  73.1025765  58.0640302 111.1995134
  72.6262811  63.6487743 105.7263082  71.6996091  62.9100868 105.3815417
  73.5313200  64.1334174 104.8794394  74.2418734  64.7416993 105.2604989
  73.5394311  63.8748438 103.4427822  72.6099584  63.3860452 103.1507963
  73.6691927  65.1825133 102.6632474  74.5563507  65.7252857 102.9895111
  73.7397464  64.9811126 101.5943414  72.5091541  66.1079738 102.8485938
  71.3589831  65.9500773 102.1019068  71.3024915  65.1414994 101.3731336
  70.2937400  66.7980216 102.2695596  69.3877873  66.6586993 101.6796956
  70.3689492  67.8224123 103.1806668  69.5268741  68.5027801 103.3075889
  71.5063635  67.9895647 103.9325110  71.5652067  68.7979928 104.6612646
  72.5689514  67.1378102 103.7655164  73.4726531  67.2706892 104.3602991
  74.6881847  62.9375620 103.0963927  75.8541187  63.2979573 103.2754885
  74.3686022  61.7531523 102.5900986  73.4123079  61.5698990 102.3217354
  75.3380678  60.6770854 102.4642640  76.2845934  60.9915981 102.9038891
  74.8628084  59.4051164 103.1810076  75.5940913  58.6046981 103.0685124
  74.7239416  59.6235066 104.2398379  73.5546997  58.8656213 102.6784931
  73.5151308  57.9786216 101.6186597  74.4471071  57.6753429 101.1416460
  72.3139611  57.4786840 101.1642415  72.2964235  56.7860949 100.3227468
  71.1381639  57.8528525 101.7714490  70.1888260  57.4505289 101.4179053
  71.1609620  58.7366268 102.8270002  70.2296548  59.0443747 103.3024559
  72.3649143  59.2327525 103.2827326  72.3859145  59.9215547 104.1272505
  75.5992418  60.4037778 100.9877814  74.7199725  60.5713151 100.1411636
  76.8258957  59.9815846 100.6951343  77.4732605  59.7794061 101.4435607
  77.2775309  59.7972461  99.3230021  78.2724320  59.3526136  99.3469374
  76.5877771  59.1164378  98.8241643  77.3364470  61.0916189  98.5483769
  77.0299684  61.1183288  97.3512560  77.7240991  62.1745339  99.2157561
  77.8610534  62.1174148 100.2147958  77.9097728  63.4621923  98.5671961
  77.0776580  63.6336442  97.8843430  77.9180568  64.5721611  99.6140655
  78.7513679  64.4192861 100.2998657  78.0272621  65.5375587  99.1199180
  76.9814676  64.5537100 100.1713442  79.1959909  63.5086472  97.7485148
  80.2320157  62.9835969  98.1591955  79.1206323  64.1323517  96.5745898
  78.2095265  64.3597369  96.2027276  80.2928224  64.4652442  95.7795961
  81.1718790  64.3848985  96.4190514  80.4886561  63.5558081  94.5610768
  79.5605554  63.5872661  93.9903416  81.2939212  63.9898790  93.9684298
  80.8264055  62.1198669  94.8948586  81.7601233  62.1030796  95.4569886
  80.0258424  61.7071963  95.5087834  80.9784565  61.2897962  93.6416088
  80.0346451  61.3112444  93.0967613  81.7622437  61.7327805  93.0271644
  81.3413104  59.8561682  93.9654700  82.2895002  59.8532189  94.5030831
  80.5617387  59.4383805  94.6025105  81.4676000  59.0356917  92.7367621
  82.1902150  59.4224048  92.1465247  81.7096331  58.0879164  92.9882417
  80.5889655  59.0379438  92.2386702  80.1776410  65.9081388  95.3143224
  79.0785553  66.4202637  95.1001010  81.3276079  66.5617005  95.1616163
  82.1975822  66.1551822  95.4746449  81.3567456  67.9037163  94.5943011
  80.5632284  68.5308630  95.0006467  82.7040572  68.5845351  94.8606489
  83.5013853  67.9568316  94.4627100  82.7558202  69.9487875  94.1973147
  81.9590190  70.5772535  94.5951077  83.7203273  70.4149184  94.3986814
  82.6253374  69.8352819  93.1211213  82.9489831  68.7087489  96.3518927
  82.9580674  67.7165262  96.8030175  83.9096802  69.1942014  96.5236385
  82.1555130  69.3049350  96.8025235  81.0720766  67.8072411  93.1033031
  81.8351059  67.1947030  92.3469426  79.9667481  68.4070805  92.6727828
  79.3190389  68.8140327  93.3322993  79.6290188  68.4496609  91.2591613
  80.0371653  67.5752955  90.7522090  78.1098590  68.4533647  91.0806429
  77.6800719  67.6731178  91.7088124  77.7251391  69.4240315  91.3935274
  77.6909772  68.2062510  89.6484324  78.3669922  67.5065964  88.9012482
  76.5652910  68.7811044  89.2585479  76.2366400  68.6508293  88.3124418
  76.0396044  69.3476623  89.9087528  80.2345545  69.6653690  90.5675534
  80.7383853  69.5519600  89.4473629  80.2123693  70.8230587  91.2253826
  79.7033451  70.8926284  92.0949536  80.8870022  72.0075771  90.7261514
  81.6450268  71.7149600  89.9996026  79.9021303  72.9583794  90.0480503
  79.1060851  73.1600614  90.7648039  80.4418676  73.8813300  89.8360460
  79.3058972  72.4223374  88.7742316  80.1034327  72.2677360  88.0475017
  78.8183448  71.4706894  88.9857993  78.2886197  73.3632770  88.1802651
  77.6885140  74.1694293  88.8899526  78.0872989  73.2693932  86.8748805
  77.4165262  73.8762254  86.4255253  78.6054434  72.5913857  86.3345718
  81.5656957  72.7306740  91.8763709  81.1201600  72.6603519  93.0220086
  82.6583101  73.4219901  91.5543743  83.0748421  73.2630600  90.6480952
  83.3027230  74.3700855  92.4542949  82.6349069  74.6496862  93.2691227
  84.5838808  73.7874135  93.0508131  85.2664852  73.5110472  92.2472131
  85.0586684  74.5315205  93.6903299  84.3413278  72.9036029  93.6408522
  83.6048492  75.6318148  91.6650668  84.2663093  75.5647483  90.6270674
  83.1315799  76.7764369  92.1519973  82.4818229  76.7540655  92.9249233
  83.4804862  78.0701695  91.5802373  84.0716500  77.9240575  90.6762042
  82.2193266  78.8562496  91.2178349  82.5156560  79.8258989  90.8177483
  81.3852849  78.1104308  90.1784472  81.0881738  77.1408090  90.5780195
  80.4952592  78.6928105  89.9401465  81.9762824  77.9645887  89.2742610
  81.4219126  79.0452985  92.3907188  80.6303669  79.5386373  92.1634029
  84.3340520  78.8668911  92.5585292  83.9132741  79.1199592  93.6903179
  85.5342067  79.2476941  92.1232779  85.9273646  78.7852021  91.3160435
  86.3226419  80.2855647  92.7777765  86.1104394  80.2851702  93.8469206
  87.8168840  80.0457618  92.5769134  88.0323563  79.9710401  91.5110393
  88.3945728  80.8637311  93.0073804  88.3236854  78.7874553  93.2049168
  88.6585527  78.7498644  94.5447215  88.5517405  79.6526078  95.1461743
  89.1223239  77.5903206  95.1211368  89.3783015  77.5713956  96.1804847
  89.2630973  76.4525980  94.3584022  89.6302594  75.5317487  94.8115341
  88.9385000  76.4799184  93.0188055  89.0476098  75.5806341  92.4126018
  88.4773575  77.6412316  92.4480435  88.2281735  77.6655706  91.3871878
  85.9440045  81.6496694  92.2187422  85.9061862  81.8301689  90.9992744
  85.6626424  82.6030731  93.1006463  85.7036668  82.3986509  94.0888911
  85.2591518  83.9413018  92.6880967  85.5274150  84.0944536  91.6427840
  83.7479048  84.1373890  92.8392630  83.4691572  83.9142776  93.8691272
  83.5075503  85.1767164  92.6153693  83.0318874  83.2889526  91.9630251
  82.0895944  83.4319127  92.0781173  85.9997226  84.9696562  93.5243766
  86.0702105  84.8352696  94.7490678  86.5425728  85.9930000  92.8717111
  86.5940990  85.9675588  91.8633475  87.1061669  87.1431762  93.5625273
  86.9001395  87.0660553  94.6300967  88.6185735  87.2155750  93.3612816
  88.8403587  87.3022725  92.2976111  89.0143099  88.0848808  93.8864487
  89.0818494  86.3113095  93.7559695  86.4550104  88.4226273  93.0580007
  86.2894571  88.6130476  91.8516611  86.1098945  89.3004286  93.9940963
  86.1525185  88.9957085  94.9560881  85.6390177  90.6495932  93.7178901
  85.7407311  90.8512351  92.6515439  84.1692340  90.8354321  94.1137189
  84.1012089  90.6595939  95.1872890  83.9073201  91.8713625  93.8984296
  83.2141319  89.9143239  93.3913847  83.6005882  88.8962925  93.4400091
  82.2422583  89.9573345  93.8830288  83.0654094  90.3282665  91.9439901
  82.7195861  91.3613206  91.9078755  84.0370693  90.2536541  91.4557181
  82.1119852  89.4897169  91.2201538  81.1532628  89.8073472  91.2122928
  82.4229363  88.3926743  90.5346635  83.6637976  87.9267900  90.5128268
  84.3899167  88.4086227  91.0234034  83.8773816  87.0921454  89.9857121
  81.4655090  87.7181354  89.9145408  80.5098023  88.0406484  89.9665995
  81.6959414  86.8846431  89.3927264  86.5095282  91.6422952  94.4693548
  87.0665068  91.3268572  95.5222056  86.6297980  92.8515819  93.9206658
  86.3901187  93.0227762  92.9545676  87.1801279  93.9501723  94.6999521
  88.1752198  93.7328480  95.0881033  87.2548792  95.2245010  93.8412765
  86.2654479  95.4226648  93.4291407  87.7121375  96.4242666  94.6636586
  88.7017633  96.2270204  95.0757698  87.7539618  97.3075638  94.0263695
  87.0080349  96.5971193  95.4775770  88.1716389  95.0076497  92.6576865
  87.7899517  94.1894989  92.0469115  88.2146910  95.9176735  92.0592696
  89.1717871  94.7592983  93.0128288  86.3364029  94.1715053  95.9458224
  85.1057583  94.0495419  95.9272033  87.0127062  94.5068376  97.0432230
  88.0204906  94.5394731  96.9848711  86.3856891  94.7403307  98.3433690
  87.1547819  94.9638948  99.0827029  85.4084511  95.9178823  98.2823842
  84.7439111  95.7828862  97.4290016  84.8213327  95.9328433  99.2006261
  86.1116447  97.2404192  98.1397103  87.2779097  97.3764966  98.4953489
  85.4052536  98.2297132  97.6121176  85.8270698  99.1396207  97.4927886
  84.4483029  98.0692561  97.3317615  85.6894257  93.4946662  98.8769260
  84.6968926  93.5865922  99.5999369  86.2051713  92.3197316  98.5362792
  87.0070845  92.2778146  97.9236801  85.6175084  91.0701084  98.9882074
  85.0677460  91.2408093  99.9138001  84.6516927  90.5034789  97.9425096
  83.9140738  91.2740384  97.7183319  85.2258345  90.2783771  97.0437379
  83.9458126  89.2530082  98.4155321  84.1850108  88.8272856  99.5641637
  83.1494073  88.6941351  97.6332140  86.7376472  90.0868632  99.2751776
  87.9067186  90.3394912  98.9783424  86.3738695  88.9591828  99.8669749
  85.4559587  88.8900076 100.2826117  87.2772792  87.8293273 100.0004266
  88.3103522  88.1687606  99.9252984  87.0830269  87.1558222 101.3542179
  86.0260559  86.9117030 101.4606012  87.6699867  86.2373821 101.3610137
  87.5157200  88.0403711 102.5074399  88.5811148  88.2363259 102.3864584
  86.9631149  88.9763641 102.4259114  87.2280292  87.3250558 104.1264936
  87.7958410  88.6607791 105.1745556  87.2042430  89.5547476 104.9772456
  87.6840155  88.3752611 106.2205361  88.8454729  88.8667448 104.9649075
  87.0681273  86.8363147  98.8628250  86.0597065  86.8656096  98.1534913
  88.0508475  85.9620673  98.6825184  88.9355504  86.0765558  99.1561138
  87.8974075  84.8392402  97.7687255  87.5941545  85.1945066  96.7838790
  89.2280931  84.0994391  97.6327169  89.8698519  84.8659902  97.1983851
  89.5703111  83.8686295  98.6415350  89.2892559  82.8378002  96.7734943
  88.5652769  82.1189591  97.1571903  88.9734973  83.1477145  95.3263030
  89.6973819  83.8661901  94.9417479  89.0245048  82.2312461  94.7384385
  87.9708481  83.5692493  95.2548648  90.6524250  82.1856204  96.9080506
  90.8267697  81.9186782  97.9503775  90.6881032  81.2867879  96.2924789
  91.4231824  82.8821614  96.5781073  86.8074578  83.9092087  98.2920897
  86.8456757  83.4894057  99.4497130  85.8323204  83.5883171  97.4462217
  85.8029336  84.0106001  96.5292087  84.7674512  82.6689707  97.8166061
  84.8888745  82.3767140  98.8596505  83.3876364  83.3144903  97.6462369
  83.3466444  83.7688693  96.6563083  82.6181594  82.5465141  97.7250889
  83.1120051  84.3818385  98.6790840  83.7052381  84.3874380  99.7553992
  82.1940781  85.2861650  98.3620597  81.9690960  86.0232149  99.0149305
  81.7246344  85.2332533  97.4693538  84.8160869  81.3877599  96.9940987
  85.1769518  81.3922186  95.8154021  84.4567521  80.2895378  97.6527949
  84.3846332  80.3590142  98.6578179  84.1998469  78.9970780  97.0291222
  84.4725111  79.0384266  95.9745874  85.0183320  77.8978021  97.7019317
  86.0419361  78.2186838  97.5086218  84.8124323  77.9657075  98.7701518
  84.8421368  76.4486286  97.2396055  83.7911059  76.1908705  97.3699730
  85.2427141  76.2183549  95.7982198  86.2938157  76.4754734  95.6671693
  85.0909089  75.1699675  95.5414324  84.6322927  76.8435639  95.1466066
  85.6459977  75.5517658  98.1530352  85.2886130  75.6610443  99.1769657
  85.5316146  74.5147047  97.8375639  86.6982494  75.8319063  98.1041820
  82.7122163  78.6934193  97.1265461  82.1530525  78.6891311  98.2249274
  82.0764785  78.4357090  95.9888186  82.5062740  78.7001897  95.1139328
  80.7579696  77.8230019  95.9518553  80.3394702  77.7885026  96.9577216
  79.8147877  78.6294231  95.0573980  79.9041272  79.6818690  95.3266101
  80.1114972  78.4945371  94.0172686  78.3666509  78.2135096  95.2052017
  77.9387146  77.7833015  96.2741627  77.6037518  78.3321331  94.1255594
  76.6295573  78.0689834  94.1679510  78.0009342  78.6850041  93.2665897
  80.8912462  76.3925676  95.4471375  81.4449482  76.1627026  94.3690404
  80.3820373  75.4406484  96.2250739  80.0787492  75.6932706  97.1547500
  80.2669681  74.0464647  95.8156413  80.8854039  73.8707663  94.9354332
  80.7314442  73.1115469  96.9339898  80.1080351  73.4034383  97.7791287
  80.4743094  72.0979352  96.6264625  82.2019402  73.1609723  97.3452788
  82.4745579  74.1873577  97.5908668  82.4238179  72.2773969  98.5539930
  82.1518375  71.2506970  98.3090179  83.4737184  72.3151441  98.8444837
  81.8059084  72.6291403  99.3801678  83.1040262  72.7348104  96.2096134
  82.9591686  73.4019560  95.3598884  84.1436651  72.7807615  96.5338676
  82.8606303  71.7139873  95.9150329  78.8271917  73.7175214  95.4462455
  77.9075545  74.0232210  96.2073101  78.6359031  73.1014040  94.2819616
  79.3199907  73.1943427  93.5447466  77.4362588  72.3158010  94.0168947
  76.6113451  72.6991537  94.6174423  77.0424754  72.3892377  92.5436172
  77.9340055  72.1728264  91.9550260  76.2873307  71.6269159  92.3519874
  76.4991455  73.7452597  92.1546124  76.1587548  74.5363305  93.0604674
  76.4000253  74.0234704  90.9404954  77.6867807  70.8678036  94.4227806
  78.6249660  70.2329582  93.9308776  76.8567235  70.3551419  95.3233310
  76.1161206  70.9423608  95.6793938  76.9887528  69.0077744  95.8610734
  77.8911993  68.5182168  95.4949820  77.0259938  69.0208889  97.3998142
  76.1248619  69.5091881  97.7707919  77.0954696  67.6110958  97.9437281
  77.9966411  67.1222764  97.5735302  77.1209618  67.6421961  99.0329863
  76.2189387  67.0515013  97.6171560  78.2018425  69.8372311  97.8911505
  78.1102456  70.8613924  97.5294797  78.2147819  69.8371409  98.9810735
  79.1285791  69.4019457  97.5172699  75.8295240  68.1634586  95.3553753
  74.6761496  68.6083314  95.3806092  76.1281992  66.9550390  94.8917643
  77.0884707  66.7330773  94.6710585  75.1150888  65.9390149  94.6591351
  74.1282263  66.3730114  94.8199098  75.1816632  65.3913138  93.2325443
  76.1986204  65.0315697  93.0760784  74.4879205  64.5522133  93.1802810
  74.8338203  66.3998041  92.1612892  75.5382676  67.2299313  92.2136701
  74.9164990  65.9146177  91.1887357  73.4329930  66.9452162  92.3111542
  72.5041003  66.2126782  92.6341364  73.2739772  68.2398242  92.0823117
  72.3577305  68.6559573  92.1684908  74.0696775  68.8051033  91.8226544
  75.3185071  64.8099131  95.6559295  76.4467145  64.3650947  95.8758743
  74.2251860  64.3429197  96.2526238  73.3306513  64.7603211  96.0388875
  74.2703412  63.2791464  97.2413565  75.2805531  62.8721704  97.2854211
  73.8911632  63.8010653  98.6326306  72.8785351  64.2035735  98.6067160
  73.9386555  62.9844118  99.3529929  74.5864091  64.5866990  98.9284550
  73.3365128  62.1491652  96.8375399  72.4765319  62.3030092  95.9681965
  73.5363056  60.9918479  97.4664855  74.3293137  60.8671988  98.0794293
  72.6685007  59.8476905  97.2180714  72.3908407  59.7879942  96.1657214
  73.3712510  58.5436284  97.6378549  73.6025375  58.5900008  98.7020243
  72.4731681  57.3514174  97.3674389  72.2418092  57.3041105  96.3033262
  72.9827046  56.4362431  97.6689838  71.5487434  57.4560023  97.9354180
  74.7068813  58.3758984  96.9044510  75.3374722  59.2107780  97.2101173
  75.1430014  57.4425044  97.2603646  74.6099808  58.3435841  95.3922076
  74.1743489  59.2769026  95.0354985  75.6059299  58.2219480  94.9663094
  73.9798758  57.5086298  95.0857459  71.3298976  60.0133218  97.9273349
  70.2775514  59.6928165  97.3693135  71.3426809  60.5204110  99.1563858
  72.2068167  60.7705444  99.6155176  70.0993047  60.7273577  99.8721194
  69.3928529  61.2284631  99.2103654  69.6972008  59.7573277 100.1644440
  70.2969492  61.5715809 101.1108167  71.4097973  61.9797555 101.4480518
  69.1774707  61.8292582 101.7813644  68.3153484  61.4818340 101.3862176
  69.1105302  62.5971418 103.0164493  70.1174433  62.8389387 103.3566838
  68.3423808  63.9037502 102.7927307  68.8401765  64.4180953 101.9706919
  67.3348694  63.6215583 102.4871354  68.2663243  64.8243731 103.9909701
  67.7409644  64.3134505 104.7978505  69.2779202  65.0693619 104.3146307
  67.5275431  66.0989572 103.6350209  68.0685749  66.6029101 102.8341370
  66.5278883  65.8367863 103.2885295  67.4213332  67.0195845 104.8271143
  66.8902269  66.4893633 105.6176155  68.4310198  67.2553457 105.1633415
  66.7000567  68.2790461 104.5043749  65.7642914  68.0608294 104.1932084
  66.6536803  68.8610895 105.3284955  67.1922619  68.7707235 103.7721957
  68.4299025  61.7565330 104.0860132  67.4823039  61.0224337 103.7942941
  68.9143773  61.8504955 105.3232153  69.8689433  62.1404562 105.4807777
  68.1081205  61.4764551 106.4749761  67.0520669  61.5312214 106.2106834
  68.4243644  60.0484755 106.9367271  67.7666560  59.8120691 107.7731665
  68.2086910  59.3779930 106.1048387  69.8640585  59.8745306 107.3634413
  70.6499364  60.8365160 107.2341434  70.2152185  58.7735756 107.8353766
  68.3229652  62.4636721 107.6126291  69.2617800  63.2614337 107.6114985
  67.4258426  62.3960585 108.5931006  66.6716128  61.7317257 108.4936091
  67.4341637  63.2612989 109.7655488  68.2095496  64.0227460 109.6814403
  66.0682050  63.9406021 109.9636042  65.2883339  63.1803467 109.9198644
  66.0066605  64.6529676 111.3062466  66.7859942  65.4137411 111.3505561
  65.0313549  65.1254364 111.4230919  66.1584710  63.9309029 112.1085404
  65.8079633  64.9172887 108.8139874  66.4770673  65.7654979 108.9586998
  66.0714009  64.4007038 107.8910356  64.3894641  65.4076914 108.7260759
  64.1254360  65.9248253 109.6485516  64.2933128  66.0942637 107.8849620
  63.7197691  64.5600303 108.5808896  67.8227663  62.4309525 110.9810828
  67.2433111  61.3675293 111.2267511  68.8102453  62.9125158 111.7281162
  69.3012890  63.7310321 111.3979549  69.2386610  62.3095285 112.9831056
  68.8036766  61.3146202 113.0782117  70.7612396  62.1840048 113.0354249
  71.1159423  63.1995111 112.8592653  71.0399114  61.8718322 114.0418991
  71.3951844  61.2395981 112.0159476  71.0682421  61.5163239 111.0136341
  72.9008320  61.3380753 112.0994267  73.2285839  61.0610325 113.1013872
  73.3505363  60.6632919 111.3710490  73.2109361  62.3610348 111.8861433
  70.9398289  59.8126690 112.2380860  69.8558980  59.7568366 112.1377061
  71.4066830  59.1624135 111.4982778  71.2286516  59.4901224 113.2384081
  68.7454174  63.1724292 114.1317762  68.8598379  64.4007303 114.0797442
  68.2848016  62.5995149 115.2197368  68.3303056  61.5921196 115.2761589
  67.7530651  63.3068155 116.3166685  68.1536388  64.3196228 116.3598091
  66.3027586  63.3847728 116.1453359  65.9998073  62.5835821 115.4712340
  65.8398850  63.2329785 117.1204289  65.8682487  64.6869574 115.5904464
  66.2528021  65.4852622 116.2252133  66.2809833  64.7906745 114.5869550
  64.4091063  64.8121026 115.5122868  63.7428748  63.9494484 114.9900549
  63.8946133  65.8931038 116.0374139  62.8949944  66.0356618 116.0141598
  64.4991456  66.5806598 116.4639215  68.0717347  62.5631127 117.5374243
  68.3375945  61.4634911 117.4314391  68.0589312  63.1571159 118.7348955
  67.8043026  64.6099898 118.9453207  66.7511021  64.8300059 118.7707869
  68.4158905  65.1958398 118.2591437  68.2057196  64.8070446 120.3834542
  67.6235813  65.6181492 120.8208594  69.2666847  65.0504903 120.4399203
  67.9245138  63.5228454 121.0495261  66.8628000  63.4488228 121.2848633
  68.5087113  63.3725482 121.9573938  68.3007264  62.4686200 120.0061341
  69.3593896  62.2131242 120.0514361  67.4673938  61.2041732 120.1591214
  66.2521209  61.2080379 119.9600666  68.1390972  60.1130968 120.5227870
  69.1270192  60.1884789 120.7188151  67.5120525  58.8167382 120.6501619
  68.0321220  58.2872847 121.4484763  66.4768362  58.9900138 120.9441046
  67.5328307  57.9662900 119.4011799  67.1367471  56.7966777 119.4649837
  67.9718789  58.5083402 118.2724119  68.1229365  59.5039015 118.1940633
  68.2080099  57.6834496 117.1042134  67.3582072  57.0192197 116.9469454
  68.3895564  58.5457636 115.8592650  69.1628673  59.2850661 116.0678823
  68.7197361  57.8936454 115.0506716  67.1148046  59.2514683 115.4492700
  66.0556246  58.9618957 116.0438988  67.1702188  60.0994735 114.5379125
  69.4441567  56.8128500 117.3216198  70.3442368  57.1755570 118.0824591
  69.5090979  55.6514813 116.6691184  68.6722112  55.1595183 115.5213509
  68.4960046  55.9829344 114.8292256  67.7182754  54.7971631 115.9045010
  69.4974754  54.0650647 114.9155436  70.1512415  54.4703454 114.1432505
  68.8505971  53.3033539 114.4802892  70.2796673  53.5105626 116.0536543
  71.1911915  53.0277678 115.7013308  69.6981515  52.8016580 116.6430551
  70.6349499  54.7358915 116.9089071  70.6344312  54.4927940 117.9714520
  71.9870661  55.3116017 116.5224194  73.0086672  54.8708408 117.0620119
  72.0277657  56.2738479 115.6083271  71.1555977  56.5396888 115.1738723
  73.2339743  56.9589935 115.1998880  74.0520271  56.2564290 115.3589223
  73.1264367  57.1551882 114.1330972  73.5541494  58.2556921 115.9088539
  74.5749545  58.8748454 115.5980805  72.7233316  58.6993955 116.8486364
  71.9527664  58.1310486 117.1700560  72.8862807  60.0286865 117.4204465
  73.0439775  60.7597990 116.6275369  71.6376356  60.4170146 118.1986062
  70.7612717  60.4640710 117.5521764  71.4618481  59.6951189 118.9961433
  71.7579152  61.7435455 118.8466639  71.9597896  61.9896062 120.1676642
  72.0349679  61.1227832 120.8242203  72.0270855  63.3371099 120.3906867
  72.1764800  63.7764130 121.2877896  71.8678088  63.9941907 119.2005826
  71.8586293  65.3537250 118.9188946  71.9961987  66.0570852 119.7401484
  71.6761131  65.7250805 117.6188815  71.6505231  66.7841610 117.3623789
  71.5205707  64.7789133 116.6040745  71.3912295  65.0870023 115.5665527
  71.5257713  63.4299327 116.8821868  71.3719115  62.7320780 116.0591274
  71.7072049  63.0188777 118.2032657  74.0905900  60.1042014 118.3492332
  74.3006439  59.2276887 119.1925978  74.8707512  61.1717964 118.1928995
  74.8233042  61.6539332 117.3066759  75.8152718  61.6544645 119.1923480
  75.5874206  61.2431895 120.1757278  77.2714717  61.2937530 118.8324506
  77.4921908  61.6660457 117.8320604  78.2358885  61.9168927 119.8289180
  78.0160725  61.5446970 120.8295439  79.2584646  61.6522092 119.5598803
  78.1255577  63.0011750 119.8127730  77.4493506  59.7887596 118.7946638
  76.7827447  59.3622945 118.0450865  78.4819532  59.5507175 118.5393848
  77.2114318  59.3695961 119.7723128  75.6474417  63.1633604 119.3160463
  75.4687288  63.8597474 118.3100027  75.6944044  63.6671408 120.5498748
  75.7291652  63.0388027 121.3398635  75.6453982  65.1095156 120.8103715
  74.8903519  65.5719566 120.1746417  75.2898452  65.3827601 122.2658400
  74.4468218  64.7626139 122.5705195  76.1655898  65.1219394 122.8600991
  74.9439210  66.8280082 122.5257017  74.4180968  67.5216255 121.6560989
  75.1982399  67.2818571 123.7433063  74.9874019  68.2419715 123.9753139
  75.6018944  66.6658374 124.4344529  76.9903684  65.7476937 120.4573605
  77.7551081  66.1953458 121.3113247  77.2765418  65.7763626 119.1524536
  76.6403810  65.3986246 118.4649125  78.5525487  66.3079056 118.6940101
  79.3989400  65.8558687 119.2111015  78.7264769  66.0886883 117.1817305
  77.8708805  66.5173047 116.6598665  80.0021187  66.7533282 116.6931195
  80.8582555  66.3248774 117.2142345  80.1104547  66.5889008 115.6210526
  79.9542444  67.8237779 116.8929875  78.7233024  64.6069604 116.8430129
  77.7767275  64.1647282 117.1537037  78.8478053  64.4792684 115.7677020
  79.5430940  64.1127829 117.3643871  78.6340837  67.7869687 119.0417017
  77.6442110  68.5229179 118.9532269  79.8284234  68.2299647 119.4352183
  80.5657161  67.5653609 119.6217675  80.0991308  69.6430616 119.6612904
  79.1859059  70.2330400 119.5835410  80.7055125  69.8603679 121.0513783
  80.9469977  70.9176424 121.1607203  79.7418913  69.4436421 122.1538196
  79.5002890  68.3862992 122.0454039  80.2060358  69.6119664 123.1255891
  78.8284227  70.0338641 122.0809242  81.9215203  69.1123311 121.1708011
  82.2982248  69.2510839 122.0428342  81.0306300  70.1690193 118.5769202
  82.1432306  69.6458178 118.4184492  80.6219649  71.1682812 117.7933237
  79.2423358  71.6705510 117.5981867  79.0056780  72.3886018 118.3833596
  78.5440696  70.8350687 117.6481139  79.2857735  72.2990293 116.2368087
  78.5631859  73.1128961 116.1769154  79.0581125  71.5548244 115.4736371
  80.6645549  72.7930067 116.0939903  80.7733851  73.7427477 116.6176763
  80.9752631  72.9132650 115.0561569  81.5210592  71.7221755 116.7748889
  81.7880171  70.9176465 116.0896408  82.7871685  72.3184157 117.3741609
  82.7529752  73.0092363 118.3940206  83.9083005  72.0477771 116.7127384
  83.8426480  71.4530900 115.8990209  85.2261379  72.5150807 117.1222382
  85.1404660  73.3137734 117.8590213  86.0872907  71.3828592 117.7202476
  87.0832673  71.7694631 117.9362736  85.4588347  70.8610787 118.9999058
  84.4629453  70.4738572 118.7845808  86.0776049  70.0629292 119.4100049
  85.3840875  71.6712874 119.7252169  86.2636241  70.2471639 116.7298457
  86.7554540  70.6207074 115.8316973  86.8745659  69.4641953 117.1790783
  85.2877164  69.8394946 116.4661967  85.8959540  73.1254546 115.9008684
  85.8579917  72.5427632 114.8117295  86.4924991  74.2956406 116.0732188
  86.6187015  74.6418837 117.0135847  86.9553850  75.1178950 114.9686034
  86.9688162  74.5272413 114.0526082  86.0276955  76.3255609 114.7607068
  85.9902402  76.8605196 115.7096618  86.4886880  76.9605817 114.0041788
  84.6283230  75.9674406 114.3307121  84.3176157  75.7982463 112.9913285
  85.1060747  75.9268858 112.2497871  83.0439941  75.4743572 112.5906753
  82.8168266  75.3400340 111.5331055  82.0553833  75.3175522 113.5305168
  80.7810758  74.9982671 113.1218428  80.7033981  74.9116909 112.1689156
  82.3327512  75.4798701 114.8688045  81.5480805  75.3540427 115.6148338
  83.6128385  75.8036699 115.2631183  83.8404411  75.9350876 116.3209588
  88.3660985  75.6062222 115.2439613  88.8102006  75.6388857 116.3949458
  89.1017808  75.9885048 114.2000908  88.9573008  75.5962213 112.7002307
  88.1879069  76.2086748 112.2300882  88.6843258  74.5441930 112.6176472
  90.3154460  75.8733507 112.1624084  90.2417756  76.1571670 111.1125894
  90.9339640  74.9805544 112.2543417  90.8601541  76.9839140 112.9883214
  90.4421647  77.9238776 112.6279712  91.9484865  77.0433666 112.9784478
  90.3641633  76.7048270 114.4129170  91.0398953  76.0519142 114.9653566
  90.1578234  77.9934414 115.1905741  89.0924914  78.6124852 115.1419366
  91.1989546  78.3966887 115.9118774  91.9963050  77.7959169 116.0648641
  91.2132706  79.7172925 116.4992673  90.2904261  79.8554004 117.0626352
  92.0650994  79.7857959 117.1758723  91.3228498  80.8124754 115.4551118
  91.7481466  80.6012681 114.3210327  90.9187154  82.0159979 115.8599744
  90.5122048  82.1539388 116.7742068  91.0554723  83.1690577 114.9854822
  90.4925489  82.9676384 114.0740840  90.6238840  84.0301945 115.4956529
  92.4921134  83.4821883 114.6187047  92.7580791  84.0265672 113.5451001
  93.4356405  83.1371569 115.4947126  93.1763827  82.8077914 116.4136267
  94.8532273  83.2670940 115.1817505  95.0367048  84.2101358 114.6668648
  95.6793231  83.2443115 116.4694666  95.3589882  82.3816731 117.0537096
  96.7276543  83.1274358 116.1948000  95.5109691  84.5057989 117.2965018
  94.9941595  85.5091939 116.7584205  95.8978040  84.4963289 118.4830565
  95.3574585  82.1782580 114.2478041  96.4112399  82.3532516 113.6275139
  94.6366526  81.0673516 114.1330749  93.7929553  80.9685999 114.6794470
  95.0519433  79.9501577 113.2960585  96.1376946  79.9370343 113.2008159
  94.6008187  78.6321037 113.9254368  93.5272325  78.7021195 114.1003930
  94.8000230  77.8388735 113.2048790  95.3050051  78.3180302 115.2290504
  96.3690925  78.2164018 115.0157653  95.1490720  79.1592407 115.9044384
  94.7983780  77.0507116 115.8780854  93.7703060  76.5169290 115.4125006
  95.4246422  76.5879961 116.8531877  94.5288352  80.0484654 111.8689388
  95.2238798  79.6412116 110.9327661  93.3248551  80.5765928 111.6721261
  92.8175260  80.9672330 112.4532258  92.6837605  80.5748892 110.3630104
  93.1441712  79.8194775 109.7262417  91.1944988  80.2568638 110.4998290
  91.1135169  79.3060306 111.0265712  90.7491558  81.0461914 111.1054127
  90.4648083  80.1640390 109.1764065  90.5451313  81.1298029 108.6774584
  90.9644448  79.4031963 108.5767559  89.0063913  79.8004379 109.3379122
  88.5560065  79.6585028 110.4945984  88.3087694  79.6616926 108.3125398
  92.8622413  81.9156162 109.6659841  92.5852102  82.9720252 110.2424636
  93.3270600  81.8535277 108.4196260  93.5391253  80.9308077 108.0678940
  93.5834073  82.9961333 107.5568325  93.2714118  83.9095435 108.0632314
  95.0685763  83.1105774 107.2141113  95.3654038  82.1585084 106.7741597
  95.1909302  83.9045391 106.4773927  95.9328197  83.4005436 108.4120278
  96.1580912  84.7033899 108.8269316  95.6726734  85.5168167 108.2876675
  96.9762950  84.9797863 109.8973169  97.1976391  86.0124360 110.1670264
  97.5633752  83.9468879 110.5906160  98.3188228  84.2127769 111.7070909
  98.3695669  85.1494281 111.9113191  97.3483293  82.6412343 110.2052682
  97.8121177  81.8217684 110.7543369  96.5428824  82.3744817 109.1206261
  96.3758618  81.3443082 108.8060681  92.7596367  82.8543390 106.2875294
  92.4359979  81.7405665 105.8683843  92.4269509  83.9821196 105.6655873
  92.6590098  84.8791217 106.0676262  91.6826367  83.9582228 104.4147738
  91.7381715  82.9571611 103.9871168  90.2101463  84.3156607 104.6337993
  90.1378125  85.3191175 105.0532541  89.6818827  84.2817670 103.6809672
  89.7609089  83.6009397 105.3233345  92.3010145  84.9238020 103.4164093
  92.9531117  85.9025301 103.7862992  92.0988779  84.6111043 102.1400908
  91.5975292  83.7612599 101.9244215  92.6183848  85.4054651 101.0355671
  93.5760169  85.8475553 101.3105148  92.8238849  84.5206469  99.8101547
  91.8780473  84.0356693  99.5687273  93.1175922  85.1727504  98.9875994
  93.8857656  83.4721043 100.0234821  95.2199775  83.7519442  99.7770167
  95.4909416  84.7495540  99.4313975  96.1917788  82.8023779  99.9598586
  97.2316786  83.0222364  99.7182549  95.8425639  81.5575506 100.4184586
  96.8159215  80.6173045 100.6432971  97.6993892  80.9377160 100.4472842
  94.5267629  81.2575047 100.6860370  94.2514075  80.2689909 101.0536241
  93.5572125  82.2117319 100.4875999  92.5129826  81.9793904 100.6966487
  91.7030976  86.5730451 100.6927620  90.4804071  86.4268049 100.6355894
  92.3083290  87.7339926 100.4562357  93.3180240  87.7558648 100.4679429
  91.5932303  88.9835365 100.2377387  90.5138955  88.8314369 100.2366325
  91.9410998  90.0409366 101.3064298  93.0222903  90.1765170 101.3337114
  91.2757427  91.3601177 100.9791512  90.1944334  91.2254259 100.9521464
  91.5308199  92.0954746 101.7422280  91.6220457  91.7109907 100.0070072
  91.5340074  89.5561066 102.6826219  92.0628281  88.6314399 102.9137979
  91.7863465  90.3136231 103.4246417  90.4595035  89.3738944 102.7010820
  91.9295306  89.4875007  98.8401839  93.0238629  89.2518361  98.3201955
  90.9676384  90.1857503  98.2300906  90.1150954  90.4083309  98.7237786
  91.0860945  90.5959742  96.8301483  91.0512165  89.7250600  96.1756322
  89.9225934  91.5232320  96.4726081  90.0045629  91.8576795  95.4384297
  88.9764374  90.9999799  96.6107964  89.8568108  92.7621223  97.3212873
  90.5546276  93.8985028  96.9590096  91.1568472  93.8863879  96.0505578
  90.4957569  95.0344349  97.7287976  91.0575758  95.9206050  97.4335641
  89.7312404  95.0548285  98.8678861  89.6811426  95.9576508  99.4765748
  89.0272952  93.9335780  99.2413677  88.4180551  93.9482166 100.1450891
  89.0923631  92.7928803  98.4735506  88.5383129  91.9028326  98.7717841
  92.4085597  91.2872477  96.5129060  92.9576455  91.1060458  95.4213705
  92.9417182  92.0831633  97.4398409  92.4695906  92.2710069  98.3127153
  94.1826614  92.7974984  97.1566476  94.1487458  93.2164957  96.1509686
  94.3764518  93.9407100  98.1567383  95.2579574  94.4965765  97.8372705
  93.4918985  94.5677317  98.0448939  94.5301960  93.5434024  99.6006598
  95.7740400  93.2595028 100.1383503  96.6510290  93.3147525  99.4934183
  95.9143277  92.9127777 101.4607262  96.8989784  92.6850056 101.8689964
  94.8024653  92.8508115 102.2700545  94.9378606  92.5155353 103.5964285
  95.8482678  92.3459713 103.8494235  93.5556387  93.1253113 101.7616343
  92.6737293  93.0659833 102.3994560  93.4248016  93.4771598 100.4371521
  92.4409007  93.7093269 100.0295525  95.4021307  91.8844726  97.1219710
  96.4872216  92.3428286  96.7550410  95.2542536  90.6234754  97.5045731
  94.3932731  90.3628149  97.9637769  96.2904794  89.6124390  97.3559985
  97.2782371  90.0696345  97.4143611  96.1602008  88.5864956  98.4804436
  95.1373714  88.2099219  98.4698834  96.8497266  87.7698094  98.2667196
  96.4712273  89.1656962  99.8471898  97.5143627  89.4818659  99.8447385
  95.8310147  90.0285604 100.0307530  96.2718117  88.1721817 100.9624998
  95.4994456  87.2286002 100.8335251  96.9525195  88.3910327 102.0764442
  96.8566083  87.7563099 102.8562066  97.5646865  89.1917323 102.1415059
  96.2650398  88.9053089  96.0042264  97.2295020  88.2126142  95.6708667
  95.1972084  89.0587129  95.2267142  94.4343384  89.6474478  95.5292369
  95.0711938  88.3657917  93.9510459  95.3499107  87.3211828  94.0896403
  93.6238203  88.4247367  93.4703220  93.3329715  89.4641536  93.3182711
  93.5301155  87.8805671  92.5305353  92.9732393  87.9716468  94.2183549
  95.9818203  88.9571179  92.8798014  96.1971297  90.1684798  92.8176461
  96.5234006  88.0767482  92.0346458  96.5126084  87.1003410  92.2927383
  97.1481534  88.4509626  90.7715870  96.8881469  89.4834521  90.5382174
  98.6738313  88.3314592  90.8287178  98.8996051  87.3046647  91.1164997
  99.0429673  88.5149674  89.8196770  99.3452899  89.2830350  91.7910356
  99.1650988  90.3044601  91.4558897  98.9106797  89.1439920  92.7809261
 100.8381332  89.0285001  91.8547534 101.2835156  89.6778151  92.6084931
 101.0159638  87.9869131  92.1222832 101.4774309  89.2972215  90.5684209
 100.9070289  89.7611382  89.8759455 102.7549364  89.0568547  90.2815407
 103.5583531  88.4634010  91.1552251 103.2005661  88.1856533  92.0579680
 104.5239218  88.2922049  90.9134226 103.2081806  89.3344722  89.0679678
 102.5839356  89.7235894  88.3758652 104.1758614  89.1557129  88.8405083
  96.6067896  87.5432018  89.6791670  96.5458492  86.3242123  89.8580184
  96.2175563  88.1333698  88.5536048  96.1143017  89.1380693  88.5495152
  95.8786994  87.3980839  87.3393966  95.9102356  86.3210625  87.5041075
  94.4824168  87.7748630  86.8231743  94.4385613  88.8550334  86.6838620
  94.1898588  87.0818714  85.5027371  94.2330806  86.0015869  85.6413668
  93.1955282  87.3637208  85.1563731  94.9308303  87.3825409  84.7620207
  93.4313394  87.4200080  87.8565257  93.6300497  87.9647085  88.7795196
  92.4449881  87.6913734  87.4802657  93.4622254  86.3484512  88.0537895
  96.9468787  87.6850809  86.2936832  97.2127994  88.8486126  85.9719595
  97.5600250  86.6286555  85.7648750  97.2981194  85.7045036  86.0770416
  98.6216061  86.7480039  84.7764710  98.7446131  87.7949919  84.4993707
  99.9483831  86.2301119  85.3288483  99.7240780  85.2137150  85.6524587
 100.6714577  86.2001122  84.5137635 100.5325024  87.0187021  86.4979450
  99.7774422  87.0978345  87.2800723 101.7626483  86.3311953  87.0521141
 102.5183842  86.2521075  86.2706365 102.1604847  86.9122586  87.8840951
 101.4958150  85.3336359  87.4010776 100.8606618  88.4259178  86.0588054
  99.9531265  88.9195928  85.7112942 101.2769144  88.9815588  86.8991018
 101.5891284  88.3936978  85.2486220  98.2548158  85.9743740  83.5193271
  97.6572658  84.8988895  83.5918045  98.6242346  86.5320372  82.3686966
  99.1119812  87.4157557  82.4039706  98.3147862  85.9652720  81.0620659
  97.8938456  84.9644959  81.1587893  97.3296752  86.8650586  80.2806433
  96.4239608  86.9934586  80.8733449  97.9485113  88.2249870  80.0004532
  98.8540855  88.0974269  79.4073557  97.2380419  88.8415627  79.4498460
  98.1977654  88.7124718  80.9429659  96.8928548  86.1982039  78.9747054
  97.7478703  86.2229279  78.2991034  96.6455092  85.1628490  79.2091408
  95.7159610  86.8565138  78.3159383  95.9627281  87.8918401  78.0807672
  95.4688221  86.3247345  77.3971172  94.8603672  86.8317631  78.9908061
  99.6098205  85.7735027  80.2855450 100.5755586  86.5246497  80.4513461
  99.6296727  84.7435519  79.4446548  98.9167861  84.0332828  79.5307356
 100.6428474  84.5823790  78.4131965 101.0896769  85.5512143  78.1900357
 101.7479237  83.6270342  78.8647136 102.1418111  84.0177644  79.8029470
 101.2782225  82.6597623  79.0432237 102.8765510  83.4631667  77.8746975
 102.4757241  83.0450458  76.9513268 103.3102041  84.4423008  77.6713669
 103.9441302  82.5434458  78.4221829 104.3428506  82.9785793  79.3385779
 103.4910429  81.5777465  78.6463174 105.0684603  82.3540440  77.4219915
 104.6447193  81.9313019  76.5110396 105.4963636  83.3323457  77.2030765
 106.1326167  81.4520818  77.9384460 105.7364066  80.5453802  78.1409540
 106.8582601  81.3546449  77.2427106 106.5256897  81.8438345  78.7823195
  99.9890516  84.0373794  77.1546190  99.1721785  83.1181201  77.2269365
 100.3459954  84.6005452  76.0022295 100.9057224  85.4411261  75.9871075
  99.8917886  84.0515317  74.7340030  99.8083201  82.9685733  74.8252891
  98.5279695  84.6146152  74.3332919  98.5977327  85.6973760  74.2290696
  98.2187688  84.1778893  73.3836784  97.7937362  84.3705835  75.1010479
 100.9194746  84.3405328  73.6520091 101.7314214  85.2598623  73.7638022
 100.8698750  83.5315689  72.5993024 100.1588497  82.8160235  72.5489315
 101.8154534  83.6410889  71.5023453 101.5823178  82.8611628  70.7774575
 101.6821570  84.6186519  71.0389858 103.2586178  83.4944340  71.9369471
 103.6141634  82.6217144  72.7358844 104.1079245  84.3634101  71.3960000
 103.7484338  85.0220451  70.7199337 105.5355255  84.3768295  71.6810726
 105.8803381  83.3669608  71.9032630 106.3095020  84.9024067  70.4710660
 105.8317405  85.8307454  70.1579679 107.3340698  85.1082005  70.7809207
 106.3189550  83.9258846  69.3156314 105.9831347  82.7448836  69.5338134
 106.6743269  84.3369622  68.1926479 105.9026319  85.2001843  72.9067629
 107.0867519  85.4809849  73.1086829 104.9326056  85.5940900  73.7275066
 103.9593313  85.4628003  73.4917110 105.2550749  86.2728418  74.9737512
 105.7355911  87.2282668  74.7631183 103.9820997  86.5332843  75.7779558
 103.4641974  85.5794738  75.8785636 104.2898494  86.8846812  76.7627960
 103.0522373  87.5478705  75.1485945 103.5813934  88.4992366  75.0938472
 102.8152250  87.2060370  74.1410841 101.5218270  87.7735667  76.0729400
 102.0973818  88.6613834  77.5114282 102.5541843  89.6009205  77.2004614
 101.2555433  88.8684442  78.1721357 102.8342405  88.0574816  78.0409970
 106.2355617  85.4501231  75.7936985 106.0576271  84.2444844  75.9804947
 107.2814210  86.1204711  76.2829160 107.3562947  87.1202669  76.1608441
 108.3703419  85.4232960  76.9528304 108.6365291  84.5462141  76.3629399
 109.5928334  86.3346043  77.0517131 109.3445605  87.2130985  77.6472871
 110.4120098  85.7942885  77.5261696 109.8952423  86.6474391  76.0523220
 107.9655893  84.9398003  78.3370689 108.5448486  83.9748813  78.8453906
 106.9840871  85.5837942  78.9578671 106.4601298  86.3075744  78.4870058
 106.6679959  85.2973569  80.3485198 106.7398335  84.2242729  80.5258033
 107.6401231  86.0154130  81.2904673 108.6531738  85.7308600  81.0061132
 107.5108088  87.0881669  81.1470209 107.4097334  85.6708291  82.7419002
 106.5053000  84.8568838  83.0250380 108.1317496  86.2103251  83.6057340
 105.2342897  85.7268005  80.6166570 104.6277213  86.4597111  79.8326195
 104.7011148  85.2440231  81.7331397 105.1946653  84.5431097  82.2672068
 103.3909660  85.6725448  82.2011337 102.6473256  85.5442023  81.4146056
 102.9796340  84.8269184  83.4042476 103.8000819  84.9588593  84.1096242
 102.0733968  85.2726680  83.8142982 102.7494188  83.3340687  83.1639670
 103.6312624  82.9038519  82.6892395 102.4975724  82.6390399  84.4814040
 101.6155482  83.0684318  84.9565407 102.3339870  81.5756942  84.3063711
 103.3612083  82.7707950  85.1332276 101.5926955  83.0912586  82.2259695
 101.7970596  83.5652654  81.2659422 101.4610967  82.0190546  82.0804989
 100.6831522  83.5138064  82.6529158 103.3992786  87.1486284  82.5795595
 104.2840495  87.6110668  83.3044506 102.4106458  87.8922152  82.0860487
 101.7611464  87.4723495  81.4364622 102.2423423  89.2993056  82.4176591
 103.0690584  89.6416571  83.0401019 102.1941173  90.1583343  81.1535717
 101.3655605  89.8334365  80.5242585 102.0524066  91.2033902  81.4290286
 103.1299587  90.0513914  80.6050616 100.9588971  89.4769648  83.2185028
  99.9280765  88.8871306  82.8853026 101.0183843  90.2985238  84.2655000
 101.8933670  90.7146928  84.5506456  99.8315799  90.5659568  85.0688410
  99.3325126  89.6302615  85.3208441 100.2252692  91.2729942  86.3635068
 100.9712742  90.6498237  86.8566947 100.6750222  92.2262697  86.0858592
  99.0658447  91.5180364  87.3102423  98.3283431  92.1167724  86.7757264
  98.6288389  90.5550396  87.5743678  99.4857327  92.2418510  88.5676637
 100.6833060  92.5727917  88.6917379  98.6215796  92.4706697  89.4371942
  98.8215343  91.3937396  84.2805107  99.1480036  92.4663058  83.7661185
  97.5909863  90.8944760  84.1991575  97.4477352  89.9167719  84.4081391
  96.4349827  91.6933910  83.7928638  96.7359991  92.4259390  83.0439567
  95.3570349  90.8002349  83.1940795  95.1771027  90.0649055  83.9783080
  94.4636393  91.4091893  83.0558082  95.6887417  90.0820071  81.8909205
  96.6129755  89.5172483  82.0131502  94.5629048  89.1353076  81.5319314
  93.6383701  89.6994359  81.4090751  94.8017162  88.6227232  80.6000907
  94.4370065  88.4012837  82.3278327  95.9405914  91.0712249  80.7677870
  96.7786420  91.7161498  81.0320644  96.1746270  90.5294227  79.8513925
  95.0496391  91.6795623  80.6121310  95.8523535  92.4574247  84.9779560
  95.6638245  91.8734757  86.0482814  95.5531864  93.7610697  84.8316179
  95.9809268  94.6821888  83.7670594  95.6737940  94.2792638  82.8019577
  97.0665393  94.7766752  83.7918952  95.2849414  95.9733553  84.1020678
  94.4361947  96.0940229  83.4288907  95.9863426  96.7941582  83.9523335
  94.8509866  95.9027283  85.5068653  93.9071304  96.4372242  85.6143298
  95.5800960  96.3094615  86.2076271  94.6385084  94.4102908  85.7810925
  94.9396430  94.1269666  86.7896278  93.1885220  94.0054458  85.5525252
  92.5883721  94.4000485  84.5498061  92.6093346  93.2317193  86.4689042
  93.1605607  92.9096435  87.2515384  91.2301662  92.7741315  86.3604744
  90.7191959  93.2454035  85.5208845  91.1489107  91.2410098  86.1901879
  90.1013583  90.9397906  86.1902852  91.7982598  90.8140654  84.8843096
  92.8460229  91.1145533  84.8836636  91.7313765  89.7309635  84.7817556
  91.2838102  91.2900056  84.0494898  91.8011963  90.5309050  87.3620500
  91.2916976  90.8082193  88.2848772  91.7311210  89.4526278  87.2188459
  92.8499480  90.8211061  87.4253272  90.4505284  93.2237235  87.5878867
  90.9957945  93.2787554  88.6945598  89.1755917  93.5623314  87.3827353
  88.8142654  93.6382778  86.4426423  88.2938390  93.9085094  88.4929420
  88.8454286  94.4886278  89.2327467  87.1090560  94.7412264  88.0036594
  87.5164775  95.6100753  87.4867373  86.5522682  94.1264182  87.2964830
  86.1768039  95.2041716  89.1181354  85.7756789  94.3107893  89.5967455
  86.7707233  95.7662668  89.8388350  85.0390392  96.0640582  88.6248427
  84.9512811  96.2729571  87.4032565  84.2354638  96.5380340  89.4547459
  87.8021897  92.6734855  89.2374062  87.5998859  92.7333196  90.4540343
  87.6020652  91.5607101  88.5383446  87.7776125  91.5509746  87.5437654
  87.0846777  90.3509015  89.1593473  87.5423707  90.2233321  90.1403377
  85.5648761  90.4212890  89.3338457  85.2479492  89.5869547  89.9595795
  85.3149137  91.3604236  89.8274497  84.9015479  90.3534347  88.0869052
  83.9528342  90.3996381  88.2262157  87.4808534  89.1692796  88.2915958
  87.7984193  89.3287674  87.1124582  87.4687114  87.9791702  88.8906694
  87.4879206  87.9201182  89.8987583  87.4951861  86.7419344  88.1269676
  87.1239307  86.9252674  87.1186732  88.9283681  86.1908169  88.0305313
  88.9810676  85.2676662  87.4533703  89.5389924  86.9548621  87.5494149
  89.5661689  85.9043943  89.3570659  89.4044040  84.6730403  89.9706949
  88.7801348  83.9210095  89.4881625  90.0168887  84.3920284  91.1702185
  89.8731429  83.4213831  91.6448611  90.8112164  85.3385731  91.7695462
  91.3016877  85.1181452  92.7176756  90.9885967  86.5714121  91.1697720
  91.6071298  87.3286946  91.6514775  90.3826509  86.8427251  89.9617530
  90.5450905  87.8040219  89.4742884  86.5644316  85.7078822  88.7450713
  86.2322646  85.7642786  89.9299386  86.1369419  84.7630920  87.9082888
  86.2497313  84.9309058  86.9187351  85.5008349  83.5218690  88.3304075
  85.6217324  83.4021522  89.4070462  84.0105394  83.5208679  88.0040896
  83.8982237  83.8121916  86.9597645  83.6356388  82.5064479  88.1401108
  83.2243605  84.4693992  88.8784951  83.7665225  84.9122468  89.9128121
  82.0626228  84.7721891  88.5367529  86.1754309  82.3515694  87.6303639
  86.5155173  82.4453451  86.4503549  86.3789376  81.2525837  88.3551877
  86.3181332  81.2982073  89.3623226  86.7270550  79.9768236  87.7407235
  86.5989461  80.0425227  86.6602741  88.1832510  79.6112436  88.0393178
  88.7572444  80.4084635  87.5670136  88.3255304  79.6525115  89.1192037
  88.6627240  78.2591104  87.5141556  88.0224074  77.4739267  87.9161285
  88.6057765  78.2311700  86.0000086  89.2462517  79.0158316  85.5972722
  88.9504010  77.2614882  85.6407706  87.5796584  78.3960667  85.6713886
  90.0590224  77.9757564  87.9984760  90.0694987  77.9577897  89.0882773
  90.3874924  77.0091628  87.6165000  90.7329033  78.7547816  87.6419608
  85.7972313  78.8924228  88.2595289  85.6771863  78.7070829  89.4720153
  85.1599939  78.1643392  87.3448991  85.2315432  78.4392685  86.3756757
  84.3315809  77.0124258  87.6768892  84.2001488  76.9555719  88.7574411
  82.9547805  77.1334646  87.0229233  82.3672556  76.2494010  87.2706050
  82.2335721  78.3753919  87.5180920  82.8203105  79.2599589  87.2703447
  81.2559846  78.4430651  87.0407638  82.1062038  78.3155300  88.5989687
  83.1050655  77.2260684  85.6037595  82.2399269  77.3019964  85.1946501
  85.0037497  75.7192900  87.2283339  85.4019274  75.5940543  86.0677511
  85.1314870  74.7698753  88.1517189  85.1018761  75.0450505  89.1230588
  85.3617041  73.3614651  87.8373704  85.7663060  73.2936184  86.8275222
  86.3432008  72.7099974  88.8277203  85.9782141  72.8630505  89.8433285
  86.4610863  71.2262752  88.5525598  86.8264850  71.0724224  87.5372206
  87.1586134  70.7791625  89.2608301  85.4831741  70.7572491  88.6611940
  87.7325036  73.3349761  88.7108245  88.4566506  72.5226211  88.7723976
  87.7934105  73.8015631  87.7276224  88.0370640  74.3615199  89.7741103
  87.9768019  73.8955301  90.7576355  89.0411322  74.7571120  89.6209659
  87.3135599  75.1744714  89.7128616  84.0145604  72.6520925  87.8545904
  83.2392620  72.8118731  88.8029408  83.7234778  71.8721009  86.8143563
  84.3848855  71.7822563  86.0563542  82.4410066  71.1754184  86.7025436
  81.9534974  71.1356188  87.6766329  81.5237331  71.9109830  85.7272959
  81.5381938  72.9736089  85.9696102  81.9063080  71.7639313  84.7172898
  80.0965028  71.4243302  85.7778481  79.6091924  70.9910879  86.8161085
  79.4164071  71.4972046  84.6489046  78.4559068  71.1861806  84.6205671
  79.8596731  71.8636532  83.8186447  82.6791368  69.7396140  86.2554701
  83.0825665  69.5013499  85.1150860  82.4290065  68.7875792  87.1586753
  82.0493617  69.0624153  88.0533452  82.7323076  67.3772632  86.9397160
  83.6298198  67.2733537  86.3299834  82.9740414  66.6941911  88.2846403
  82.0734181  66.8677177  88.8735931  83.1613918  65.6226492  88.2153739
  84.1111431  67.2779417  89.0599551  85.4224891  67.1483539  88.6635860
  86.2010983  67.7986440  89.5067583  87.2836963  67.7933997  89.3800571
  85.4387845  68.3761386  90.4156194  85.7592474  68.9509292  91.1817912
  84.1279171  68.0716105  90.1560616  83.3396116  68.4650929  90.7978148
  81.6543004  66.6175286  86.1771461  81.8443777  65.4299302  85.9064548
  80.5496177  67.2611957  85.8115004  80.4131658  68.2069599  86.1386248
  79.4826796  66.6375725  85.0261234  78.5732524  67.2349738  85.0905669
  79.9010540  66.5417153  83.5595095  80.8908993  66.0906264  83.4900536
  79.1764424  65.9068765  83.0495900  79.9338458  67.8874500  82.8704617
  79.2723847  68.8301247  83.2979611  80.7245084  67.9900941  81.8137268
  80.7849168  68.8664407  81.3152618  81.2637040  67.1915882  81.5108124
  79.0716514  65.2594609  85.5516443  79.0252928  64.2778381  84.8084912
  78.7741624  65.1802616  86.8480878  78.8431980  65.9863021  87.4527629
  78.3735360  63.9050684  87.4370326  79.1583167  63.1661500  87.2751127
  78.1378049  64.0455517  88.9400736  77.3941357  64.8407584  88.9920499
  77.6904497  63.1082521  89.2708950  79.3170886  64.3926953  89.8437701
  79.8021704  65.2974489  89.4774132  78.8200211  64.6231868  91.2572522
  78.3351945  63.7186527  91.6244851  79.6622312  64.8712270  91.9032082
  78.1047283  65.4456439  91.2618259  80.3639396  63.3013829  89.8172688
  80.7313645  63.1743005  88.7989622  81.1923703  63.5759386  90.4702796
  79.9235973  62.3663083  90.1634380  77.1050460  63.3842187  86.7692798
  76.1617897  64.1397012  86.5215870  77.0833258  62.0858151  86.4704282
  77.9376835  61.5491471  86.5169016  75.8641202  61.4120452  86.0202540
  75.3265838  62.0528442  85.3213046  76.2011521  60.1020260  85.3192483
  77.0022800  60.2779209  84.6013665  76.5369880  59.3861973  86.0695173
  75.0165859  59.5141324  84.5867581  74.1517101  60.2373591  84.1023945
  74.9778345  58.1953222  84.4960831  74.2094077  57.7474607  84.0175018
  75.7168468  57.6420894  84.9058332  74.9529370  61.1727763  87.2189519
  75.1894502  60.2757294  88.0304378  73.9072071  61.9865738  87.3284307
  73.7866851  62.6887246  86.6124991  72.9742449  61.9731415  88.4460514
  73.4152016  61.4805302  89.3126485  72.6107193  63.4086010  88.8319622
  71.7992307  63.3838416  89.5592679  73.8070381  64.1205890  89.4338254
  74.6188304  64.1461541  88.7068871  73.5273157  65.1395627  89.7013083
  74.1359521  63.5884613  90.3264375  72.1674217  64.1230903  87.6731696
  71.9404230  65.0227819  87.9193950  71.6965696  61.1727061  88.1860013
  70.7467379  61.3010082  88.9621477  71.6253393  60.3708384  87.1190203
  72.4219156  60.2595879  86.5081284  70.3769625  59.6992423  86.7597379
  69.5966230  59.9452480  87.4799119  69.9253467  60.1582002  85.3750593
  70.7691645  60.0795848  84.6895738  69.1188303  59.5093334  85.0335870
  69.4301695  61.5885668  85.3705895  69.0195951  62.1202822  86.4017522
  69.4623369  62.2222006  84.2047630  69.1436192  63.1786896  84.1443678
  69.8053856  61.7449600  83.3833863  70.4553335  58.1736317  86.7997915
  69.5786174  57.5051198  86.2469173  71.4895022  57.6400687  87.4681893
  72.1719324  58.2382943  87.9114887  71.6755134  56.1955875  87.5552069
  71.4350568  55.7473055  86.5911928  73.1235140  55.8212056  87.9247544
  73.4220714  56.4309581  88.7774939  73.1375467  54.7688896  88.2085398
  74.0917059  56.0485903  86.7763235  73.8281363  57.0069184  86.3288426
  75.0877863  56.1142749  87.2140579  74.0791328  54.9645248  85.7010529
  73.1388438  55.0346493  85.1542091  74.9097709  55.1477617  85.0194635
  74.2070686  53.6080037  86.2437406  73.3358664  53.1043515  86.3299987
  75.3390516  53.0019160  86.6362280  76.5390686  53.5985174  86.5410502
  76.6065138  54.5330479  86.1639508  77.3682884  53.1097733  86.8470297
  75.2758010  51.7554528  87.1252872  74.3832717  51.2876171  87.1932676
  76.1209601  51.2898003  87.4235699  70.7269787  55.6721970  88.5978734
  71.0499630  55.7836904  89.7560916  69.5342251  55.2132316  88.2125092
  69.2527926  55.3282467  87.2493547  68.5979294  54.5870926  89.1351800
  69.0280591  54.5803116  90.1366996  67.2654364  55.3432862  89.1795151
  66.9136744  55.3747603  88.1483157  66.5740717  54.7529240  89.7808365
  67.3373776  56.7451725  89.7284670  67.2301835  56.9737368  91.0900443
  67.1020187  56.1209563  91.7567066  67.2825958  58.2438023  91.6038981
  67.1876673  58.4088929  92.6771341  67.4297083  59.3118533  90.7561506
  67.5066075  60.5803008  91.2743373  67.4467359  60.5984172  92.2322970
  67.5258877  59.1161499  89.3975466  67.6336948  59.9654756  88.7229180
  67.4851308  57.8370760  88.8922369  67.5698171  57.6724910  87.8180674
  68.3495022  53.1370538  88.7350134  68.7427558  52.6788821  87.6616451
  67.6658026  52.4247067  89.6261185  67.2780855  52.9032168  90.4266202
  67.5673936  50.9743178  89.5753562  67.7308349  50.6189106  88.5579714
  68.6398156  50.3564553  90.4904447  69.5944831  50.7440868  90.1348453
  68.4396668  50.7451416  91.4889253  68.6959605  48.8560245  90.5394969
  67.7521027  48.4851294  90.9390844  68.8338593  48.4794094  89.5259649
  69.8439239  48.3759021  91.4202173  69.8895183  47.2925964  91.3085522
  70.7531528  48.8208915  91.0160060  69.7585906  48.6956339  92.8386152
  70.1284950  49.5942321  93.1139176  69.0721156  47.9912869  93.7329291
  68.5537035  46.8198771  93.4068233  68.6799134  46.4577267  92.4724689
  68.0337816  46.2923955  94.0935140  69.0824885  48.3638295  94.9999060
  69.6101527  49.1784657  95.2792595  68.5627113  47.8323795  95.6836393
  66.1262958  50.5929094  89.8965896  65.3621236  51.3978548  90.4312294
  65.7515738  49.3535251  89.5712912  66.3397202  48.7542595  89.0099857
  64.4359070  48.8568617  89.9698640  63.6766420  49.6112377  89.7636293
  64.0890837  47.5894429  89.1907157  64.9316367  46.9301298  89.3993058
  63.1836279  47.1712870  89.6304831  63.9075809  47.7201070  87.6820124
  64.7912244  48.1901962  87.2503977  63.7172364  46.3502811  87.0719475
  62.8334538  45.8797218  87.5027620  63.5878182  46.4468504  85.9939744
  64.5929838  45.7350752  87.2785597  62.7419900  48.6224113  87.3493510
  62.9191539  49.6140885  87.7656308  62.6367533  48.6967675  86.2669936
  61.8280918  48.2081629  87.7751296  64.3263978  48.5799729  91.4636559
  63.2713120  48.8215569  92.0592398  65.3670711  48.0703748  92.0903960
  66.2710046  47.9314271  91.6617971  65.1992251  47.6894734  93.4729935
  64.1907883  47.2860520  93.5646755  65.9249598  46.9001484  93.6688874
  65.3826700  48.7885099  94.4901290  65.3297943  48.5087406  95.6897945
  65.5832471  50.0351741  94.0669894  65.5229207  50.2655629  93.0854696
  65.9369070  51.0906966  95.0023241  65.4858443  50.8838013  95.9728065
  67.4542232  51.1833357  95.1780787  67.8148470  50.2390470  95.5859617
  67.9072074  51.3532248  94.2013274  67.8066483  52.2382955  96.0504836
  68.7616870  52.2725408  96.1417425  65.3927222  52.4274775  94.5228039
  65.3007740  52.6873038  93.3208352  65.0325575  53.2711069  95.4905667
  64.9216200  52.9291296  96.4344119  64.7167837  54.6698381  95.2199474
  64.2528256  54.8017171  94.2424761  63.7886687  55.2353092  96.3080163
  63.6149651  56.2933383  96.1117970  62.4621240  54.4968592  96.3099005
  62.6349847  53.4387680  96.5065290  61.8171384  54.9094175  97.0857162
  61.9805144  54.6114733  95.3388109  64.4624384  55.1739161  97.6814759
  64.5560201  54.1209608  97.9472357  65.4553382  55.6102679  97.5726341
  63.7155374  55.8962563  98.7601847  62.7226373  55.4601321  98.8699348
  64.2576819  55.8056362  99.7014426  63.6219535  56.9494395  98.4953318
  65.9616119  55.5398551  95.0954803  65.8708560  56.6577363  94.5778261
  67.1135379  55.0741885  95.5714793  67.1568400  54.1401621  95.9533418
  68.3175891  55.8902075  95.6065192  68.0501666  56.9409783  95.7181664
  69.2003463  55.4833301  96.7848614  69.4278978  54.4237284  96.6683969
  70.1239760  56.0601545  96.7370941  68.5354150  55.7102346  98.1172580
  68.5680315  56.9520512  98.7280506  69.0826528  57.7721241  98.2273064
  67.9657959  57.1601437  99.9446700  67.9993431  58.1423931 100.4160113
  67.3193097  56.1196434 100.5691712  66.7069711  56.3239958 101.7826376
  66.7929228  57.2263085 102.0989343  67.2796509  54.8749523  99.9862559
  66.7709853  54.0484971 100.4825739  67.8865856  54.6768307  98.7703451
  67.8624915  53.6923164  98.3031714  69.1103801  55.7812827  94.3105875
  69.0338558  54.7871005  93.5857456  69.8738210  56.8328710  94.0260578
  69.7241457  57.7045418  94.5137940  70.8963578  56.7883399  92.9889395
  70.4569427  56.4909806  92.0367887  71.5188676  58.1751894  92.8277442
  71.8649765  58.5106278  93.8053888  72.3690946  58.0920278  92.1507669
  70.5316349  59.1730917  92.2745031  70.1686943  58.7657520  91.3308669
  69.7081942  59.2280982  92.9865578  71.0885770  60.5532419  92.0440042
  71.5012225  60.9309216  92.9795151  71.8787856  60.4972825  91.2953130
  70.0664152  61.4815258  91.5758469  69.1272168  61.1133990  91.5259632
  70.2463589  62.7879317  91.4000920  71.4482419  63.3334047  91.4813721
  72.2504563  62.7529905  91.6805487  71.5584449  64.3279181  91.3439019
  69.2408768  63.5106276  90.9425349  68.3577899  63.0669492  90.7341916
  69.3593257  64.5038929  90.8029185  71.9664821  55.7580551  93.3168955
  72.4188903  55.6417745  94.4580999  72.3612030  54.9974611  92.3007074
  71.9737726  55.1573398  91.3817756  73.2964840  53.8944282  92.4733863
  73.2177387  53.4893373  93.4822469  72.9750396  52.7840654  91.4751414
  72.9822321  53.2270670  90.4792513  73.7680968  52.0397436  91.5468722
  71.6365732  52.1204530  91.7223564  70.8439619  52.8637487  91.6364510
  71.4919078  51.3469723  90.9681007  71.5543186  51.4820389  93.0914498
  72.5111776  50.8773820  93.5666873  70.4081813  51.6251536  93.7387871
  70.2963305  51.2197384  94.6570623  69.6510478  52.1390777  93.3113153
  74.7479813  54.3168499  92.3175608  75.6363931  53.6749445  92.8859892
  75.0070896  55.3864362  91.5734500  74.2580565  55.8180715  91.0512051
  76.3471851  55.9342676  91.4374244  76.8860853  55.8018022  92.3755815
  77.1315505  55.2383735  90.3195745  78.1493618  55.6284246  90.3151578
  77.1539855  54.1682782  90.5257119  76.5354048  55.4625720  89.0561192
  77.0467377  55.0161086  88.3772901  76.2283178  57.4239699  91.1720119
  75.1513589  57.9352336  90.8612728  77.3529632  58.1252101  91.3207599
  78.1317286  57.6974403  91.8010064  77.4958196  59.5039637  90.8611823
  76.6282693  59.7848318  90.2640484  77.6005202  60.4584899  92.0489611
  78.4362846  60.0464340  92.6144758  77.8707224  61.4433222  91.6679151
  76.3792754  60.5828090  92.9621077  76.0817653  59.5943120  93.3120537
  76.7311704  61.4531706  94.1493796  77.0283574  62.4420453  93.8002297
  75.8638340  61.5447510  94.8031696  77.5550949  61.0003888  94.7009567
  75.1691790  61.1257298  92.2307188  74.9102133  60.4573547  91.4095544
  74.3281849  61.1956793  92.9206008  75.3970425  62.1154293  91.8349005
  78.7390292  59.5819039  89.9707447  79.7512341  60.1798070  90.3378470
  78.6612735  58.9650397  88.7937041  77.7989624  58.5316859  88.4958393
  79.8280576  58.8524959  87.9250137  80.6934324  58.5284460  88.5031290
  79.5656118  57.8288636  86.8251373  78.6047810  58.0711969  86.3710689
  80.3540765  57.9243430  86.0786072  79.5333207  56.4084473  87.3452253
  79.9893127  56.1837229  88.4884573  79.0591941  55.5166074  86.6131436
  80.1931420  60.1989997  87.3092259  79.3831325  60.8139145  86.6091328
  81.4184644  60.6411982  87.5663553  82.0029752  60.1327968  88.2144097
  81.9328193  61.8805878  86.9980002  81.1877600  62.6701246  87.0960691
  83.2040991  62.3146719  87.7292900  83.4097627  63.3397271  87.4209660
  82.9760395  62.2951760  88.7949864  84.4169929  61.4543458  87.4581192
  84.4603563  61.2200652  86.3944778  85.2943867  62.0377852  87.7371849
  84.3913777  60.1711447  88.2555092  83.3838079  59.9147935  88.9422181
  85.3691240  59.4073035  88.1761568  82.1920153  61.7259564  85.5031585
  82.7325837  60.7124728  85.0532075  81.7936553  62.7285331  84.7301836
  81.2713699  63.4903820  85.1387218  82.0805668  62.7755224  83.3079361
  82.0453240  61.7592959  82.9153285  81.3144404  63.3792096  82.8214061
  83.4403332  63.3717870  83.0105158  84.3996830  63.2010252  83.7680172
  83.5333367  64.0715190  81.8786746  82.8538539  63.9570055  81.1402376
  84.6602418  64.9662486  81.6479417  85.6028574  64.5228073  81.9687763
  84.7672547  65.3219640  80.1552261  83.8150061  65.7389750  79.8274708
  85.8735430  66.3329673  79.9097155  86.8262380  65.9164616  80.2368183
  85.9250511  66.5648168  78.8459048  85.6645048  67.2443014  80.4699607
  85.0096546  64.0701309  79.3363767  84.1816808  63.3757945  79.4794094
  85.0836923  64.3340889  78.2814150  85.9381959  63.5987884  79.6584763
  84.4992028  66.2080130  82.5148954  83.4093460  66.7857773  82.6099818
  85.5907199  66.6280767  83.1509024  86.4249704  66.0587565  83.1505788
  85.6056498  67.8760503  83.9052578  84.6675419  67.9946264  84.4474685
  86.7520078  67.8814990  84.9087465  87.6947303  67.7517714  84.3771966
  86.7748728  69.1966357  85.6645704  85.8325923  69.3268558  86.1967825
  87.5976217  69.1911485  86.3795202  86.9108546  70.0181862  84.9612467
  86.5836676  66.8050372  85.8363917  87.3069884  66.8104796  86.4675634
  85.7190531  69.0692462  82.9637902  86.7691752  69.2982379  82.3587255
  84.7117114  69.9515449  82.8680571  83.8586208  69.6506264  83.3172606
  84.6889713  71.1526774  82.1221988  85.4254822  71.0696089  81.3229802
  83.3596250  71.4606859  81.5158925  83.4553568  71.0971370  80.4927763
  82.6728541  70.8178836  82.0665748  82.8222416  72.8767549  81.4999682
  83.1892047  73.3924190  82.3873967  83.2104335  73.3685556  80.6080386
  81.3003670  72.9199282  81.4812333  80.6760994  72.1139785  80.7591799
  80.7248583  73.7641440  82.2020636  85.2065805  72.1706868  83.0429244
  84.7301520  72.3056190  84.0412180  86.2106238  72.9042011  82.6777945
  86.6476167  72.6664626  81.7988081  86.7803252  73.9983894  83.4611259
  86.2253445  74.1612891  84.3850086  88.2514724  73.7313059  83.8128607
  88.8091187  73.5596397  82.8921758  88.8482294  74.9139680  84.5520288
  88.2913579  75.0859731  85.4731202  89.8906818  74.7046730  84.7920062
  88.7920517  75.8022610  83.9228377  88.3773442  72.4686076  84.6381135
  87.9897511  71.6227237  84.0703513  89.4260681  72.2941613  84.8786264
  87.8069777  72.5783874  85.5604645  86.6459772  75.3032882  82.6909936
  87.1621485  75.4346370  81.5758413  85.9554198  76.2669331  83.2972180
  85.6843742  76.1167914  84.2585146  85.5529953  77.5071866  82.6530421
  86.2290123  77.7184418  81.8245064  84.1157954  77.4657073  82.1151742
  83.8725479  78.4380234  81.6867677  83.9699702  76.4043418  81.0622107
  84.2126210  75.4316156  81.4900237  82.9433890  76.3937478  80.6959895
  84.6479388  76.6164173  80.2354802  83.2058985  77.2005262  83.1873023
  82.3086892  77.1754414  82.8467343  85.6711884  78.6324992  83.6654072
  85.5374893  78.4121006  84.8690359  85.9479203  79.8317814  83.1810028
  86.1152742  79.9928734  82.1980779  86.0157265  80.9569706  84.0790387
  85.2487556  80.8476828  84.8457922  86.9986849  80.9786300  84.5495948
  85.7942762  82.2558283  83.3449300  85.5319173  82.2770062  82.1433538
  85.9307766  83.3494347  84.0850589  86.1618522  83.2613206  85.0643133
  85.7242175  84.6818766  83.5431281  86.0172075  84.6914051  82.4932875
  84.2571395  85.1107209  83.6458357  83.9724701  85.1444718  84.6974651
  84.0539570  86.4727037  83.0256941  84.3379966  86.4396186  81.9738736
  83.0052699  86.7578851  83.1095164  84.6717542  87.2049963  83.5454775
  83.4318725  84.1647538  82.9584715  82.5129692  84.4348587  83.0237425
  86.6120086  85.6473166  84.3067652  86.8435679  85.4762736  85.5041200
  87.1166760  86.6572455  83.6077734  87.1815095  86.5983035  82.6015817
  87.6576108  87.8355988  84.2654595  87.2744122  87.8803274  85.2848993
  89.1924482  87.8142629  84.3185614  89.5334123  88.7381743  84.7857128
  89.5550895  86.9619040  84.8930834  89.8555320  87.7414748  82.9805326
  90.1457554  88.8951597  82.2805386  89.8939423  89.8606494  82.7193092
  90.7445896  88.8371260  81.0452441  90.9787908  89.7561234  80.5079411
  91.0479623  87.6197211  80.4878024  91.5228775  87.5709495  79.5079163
  90.7519363  86.4604999  81.1672860  90.9889260  85.4925271  80.7257379
  90.1558114  86.5243314  82.4060509  89.9161524  85.6068125  82.9434730
  87.1616994  89.0906786  83.5654770  86.9810866  89.1103844  82.3463397
  86.9263239  90.1269630  84.3606111  87.1052330  90.0068539  85.3473556
  86.4012608  91.4052688  83.9053606  86.0267548  91.3081413  82.8863362
  85.2591594  91.8854992  84.8020925  85.5875796  91.8488127  85.8407910
  84.8593541  93.3031056  84.4491298  84.5303537  93.3404964  83.4106404
  84.0455748  93.6242305  85.0993153  85.7140029  93.9662341  84.5830579
  84.1256256  91.0256379  84.6397296  83.4103696  91.3291899  85.2035251
  87.5285661  92.4221638  83.9033075  88.2591129  92.5402856  84.8904618
  87.7006498  93.1208559  82.7866726  87.0880200  92.9877753  81.9947929
  88.8137106  94.0471590  82.6494302  88.9585326  94.5937601  83.5812848
  90.1010668  93.2858925  82.3237751  90.8322297  94.0932431  82.2827239
  90.3344480  92.6272366  83.1603190  90.1483199  92.4894355  81.0201120
  89.1901200  91.9948692  80.8608703  90.4293966  93.4270311  79.8664675
  91.3877197  93.9216548  80.0247807  90.4632246  92.8596357  78.9364036
  89.6400355  94.1762573  79.8058911  91.1534805  91.3523202  81.0692545
  90.8866365  90.6652666  81.8722807  91.1466544  90.8193179  80.1184847
  92.1497022  91.7549697  81.2523245  88.4697999  95.0661957  81.5730457
  87.5267174  94.8914907  80.8002460  89.2426519  96.1451962  81.5474388
  89.9320228  96.2830118  82.2726105  89.0933224  97.1751042  80.5349605
  88.0352354  97.3740967  80.3648047  89.7673140  98.4697060  80.9833068
  90.7729042  98.2145698  81.3176614  89.8291624  99.1400078  80.1260027
  89.0234322  99.1541450  82.1039607  87.8515489  98.7992833  82.3522020
  89.6050632 100.0600989  82.7345850  89.6655984  96.7249689  79.1971771
  90.5677176  95.8886759  79.1302060  89.0895872  97.2530900  78.1242856
  88.2562016  97.8168956  78.2119835  89.6133041  97.0006750  76.7931879
  89.7252296  95.9266421  76.6447792  88.6526132  97.5417231  75.7368029
  88.5374213  98.6177999  75.8667624  89.0514289  97.3368944  74.7432781
  87.6822379  97.0572451  75.8452100  90.9889584  97.6367698  76.6202550
  91.2834600  98.7001525  77.1725538  91.8295291  96.9760182  75.8277172
  91.5328330  96.0790504  75.4706185  93.1800379  97.4375477  75.5076086
  93.6289729  96.6621453  74.8868770  93.1232066  98.7373480  74.7016133
  92.6842979  99.5257442  75.3130792  94.1316975  99.0265064  74.4059212
  92.5130912  98.5868277  73.8109944  94.0750363  97.6380155  76.7293195
  95.0272214  98.4178335  76.6676228  93.7996520  96.9813441  77.8578394
  92.9906677  96.3819877  77.9379363  94.6365257  97.1761172  79.0384883
  94.6941218  98.2306522  79.3081880  94.0898179  96.3902509  80.2419765
  94.7754979  96.4972521  81.0825078  92.7488830  96.9146044  80.6254810
  92.0624851  96.8075104  79.7855466  92.3687992  96.3525918  81.4785805
  92.8330220  97.9678447  80.8932629  93.9992643  94.9051607  79.9217683
  94.9906411  94.5249743  79.6753288  93.6100858  94.3693464  80.7875296
  93.3321203  94.7560217  79.0727823  96.0778620  96.7787689  78.7620644
  96.3573093  95.7644464  78.1107926  97.0041932  97.5928388  79.2592231
  96.7448888  98.5213855  79.5603238  98.4004023  97.2054691  79.3477156
  98.6823271  96.6405377  78.4591943  99.2968948  98.4387735  79.4469860
  98.9429817  99.0273440  80.2934076 100.3087010  98.0865703  79.6477373
  99.3001784  99.3007367  78.1980066  99.6367443  98.6917977  77.3589491
  98.2823080  99.6435635  78.0122335 100.2159842 100.4982826  78.3520248
  99.8448284 101.1130047  79.1720608 101.2165019 100.1386103  78.5922326
 100.2683050 101.3284993  77.0806285 101.0366786 102.0919767  77.2023038
 100.5377129 100.6711263  76.2539608  98.9660012 101.9793882  76.7906381
  98.7163863 102.5888990  77.5563330  99.0416727 102.5199937  75.9408620
  98.2539554 101.2720874  76.6774326  98.6084999  96.3018133  80.5578013
  97.8751426  96.3756424  81.5469840  99.6226050  95.4460047  80.4786530
 100.1277786  95.3133433  79.6141879 100.0002746  94.6388542  81.6293918
  99.1185021  94.1558041  82.0503895 100.9957437  93.5588283  81.2118054
 101.2479101  92.9601012  82.0870409 100.5261345  92.9236334  80.4607431
 102.1740623  94.1298678  80.6760441 102.7814350  93.4311291  80.4221495
 100.5998321  95.5017316  82.7332117 101.2930308  96.4862350  82.4697925
 100.3225960  95.1200427  83.9829551  99.6890846  94.3530354  84.1574897
 100.8862086  95.8272111  85.1297593 100.8548084  96.9048004  84.9687797
 100.1127980  95.4779745  86.4132618 100.1176341  94.3970043  86.5531925
 100.7706964  96.1497140  87.6168198 100.7658169  97.2308041  87.4778194
 100.2174918  95.8977386  88.5215705 101.7989793  95.8006920  87.7112495
  98.6499939  95.8986818  86.3311492  98.6008951  96.9784299  86.4719826
  98.2811772  95.6452899  85.3372346  97.7941279  95.2140807  87.3765849
  98.1620771  95.4673901  88.3708422  96.7611518  95.5472302  87.2762308
  97.8423612  94.1342492  87.2360953 102.3579493  95.4831384  85.2949939
 103.1786078  96.3441717  85.6316574 102.7103925  94.2204666  85.0745449
 102.0056761  93.5555061  84.7894104 104.0660345  93.7408190  85.2825994
 104.7724152  94.5318413  85.0307875 104.2929094  93.3278051  86.7391783
 105.3646364  93.3273888  86.9379251 103.8039914  94.0550843  87.3873482
 103.7657706  92.0397813  86.9942025 103.9213382  91.8063979  87.9123151
 104.3212407  92.5772342  84.3380151 103.3986324  92.0146246  83.7466233
 105.5951892  92.2237249  84.1976959 106.2968226  92.6266760  84.8022124
 106.0172382  91.2727304  83.1999153 106.9911630  90.8735838  83.4832026
 105.2909595  90.4610686  83.1572089 106.1251087  91.9092262  81.8318937
 106.1559066  93.1355775  81.6971244 106.1794781  91.0914910  80.7847098
 106.1117686  89.6221020  80.7751487 105.2944273  89.2929497  81.4167968
 107.0516502  89.2137259  81.1465658 105.8773818  89.2948665  79.3301661
 104.8062643  89.2322502  79.1381103 106.3453762  88.3400550  79.0905463
 106.4987754  90.3928100  78.5647406 105.9718575  90.5073140  77.6174575
 107.5620043  90.2479235  78.3732939 106.2889648  91.6373848  79.4304969
 107.1479287  92.3077355  79.4003406 105.0369015  92.3999082  79.0231242
 103.9830121  92.3291308  79.6552450 105.1771368  93.1526415  77.9358700
 106.0942810  93.3628861  77.5687963 104.0200600  93.7268237  77.2696321
 103.4409229  94.3127027  77.9833865 104.4622794  94.6433899  76.1307794
 105.0357170  94.0690023  75.4032162 103.5845359  95.0702479  75.6455384
 105.0826375  95.4459833  76.5296515 103.1135595  92.6300690  76.7293230
 103.5627783  91.5387295  76.3732800 101.8217275  92.9311433  76.6732581
 101.4784755  93.7696673  77.1195258 100.8593733  92.0548905  76.0141963
 101.0411797  91.0211561  76.3082009  99.4361795  92.4295066  76.4069306
  99.3661127  93.4840485  76.1402261  98.7647941  91.8496973  75.7735564
  99.0388961  92.2473757  77.8702608  99.7507320  92.7741285  78.5058093
  97.6532257  92.8047357  78.0972524  96.9407163  92.2781264  77.4623414
  97.3745442  92.6723464  79.1426760  97.6432148  93.8664496  77.8507491
  99.0936043  90.7859074  78.2697011 100.1072902  90.4091459  78.1333519
  98.8062523  90.6837236  79.3161659  98.4066604  90.2126072  77.6471789
 101.0624779  92.1706939  74.5124440 100.6100245  93.1276043  73.8813333
 101.7468390  91.1908214  73.9300998 102.0466275  90.3927526  74.4716830
 102.1273234  91.2542881  72.5233964 101.3143435  91.6962447  71.9473431
 103.3805403  92.1022373  72.3278192 103.2980531  93.0353492  72.8851318
 104.2234583  91.5255176  72.7085864 103.6355165  92.4281844  70.8768014
 102.7059921  92.5534028  70.0853700 104.8970822  92.6071165  70.5280074
 105.1264043  92.8275537  69.5694049 105.6264325  92.5226522  71.2215596
 102.3390027  89.8295128  72.0471388 103.2377237  89.1404485  72.5376201
 101.5162625  89.3937244  71.0947307 100.8256076  90.0203308  70.7068395
 101.5366762  88.0140924  70.6278295 101.4503104  87.3236406  71.4668268
 100.3522949  87.7932957  69.6904957 100.4575403  88.5719761  68.9350623
 100.4346964  86.8149597  69.2170311  98.9843273  87.9194279  70.3656336
  98.9379123  88.8794140  70.8798060  97.8595002  87.8346097  69.3511496
  97.9049841  86.8746419  68.8368619  96.9010785  87.9275186  69.8619299
  97.9631304  88.6406424  68.6247389  98.8084444  86.8632806  71.4427293
  99.5834745  86.9830414  72.1997532  97.8282479  86.9758029  71.9060378
  98.8871993  85.8719131  70.9965373 102.8343952  87.6360091  69.9276557
 103.0800382  86.4417073  69.7313990 103.6613696  88.6039947  69.5415777
 103.3520117  89.5641062  69.5923995 104.9821136  88.3325139  68.9922639
 105.0665665  87.2872751  68.6948706 105.2328338  89.2116901  67.7654165
 106.2393248  89.0198208  67.3935800 104.2233381  88.9080038  66.6724119
 103.2165700  89.1000944  67.0433821 104.4193904  89.5439446  65.8091380
 104.3084115  87.8616765  66.3790485 105.1339586  90.5920496  68.1327223
 105.2917587  91.1406454  67.3608790 106.0933433  88.5470586  70.0115597
 107.2717964  88.4677765  69.6559312 105.7438443  88.8125763  71.2674545
 104.7650839  88.8772228  71.5081790 106.7229901  89.0147823  72.3145281
 106.1982078  88.9662503  73.2686493 107.4419943  88.1977983  72.2539527
 107.4625510  90.3272891  72.2270703 108.4515649  90.5167380  72.9408199
 107.0157105  91.2374821  71.3679334 106.2462456  91.0245991  70.7493027
 107.6120762  92.5507496  71.2921615 108.6872102  92.4323375  71.1573857
 107.1931582  93.0688010  70.4294740 107.3589928  93.3801988  72.5368639
 106.5003476  93.0815902  73.3654907 108.1426034  94.4479758  72.6613612
 108.8725180  94.6171542  71.9840853 108.0154909  95.3678192  73.7843499
 107.8204571  94.8192491  74.7058334 109.3082627  96.1676328  73.9558522
 109.1990690  96.8420448  74.8051728 110.4807281  95.2328143  74.1994430
 110.5908441  94.5583584  73.3502767 111.3930676  95.8170567  74.3194281
 110.3007047  94.6513451  75.1036474 109.5559026  96.9420491  72.7756083
 110.3674880  97.4428113  72.8859115 106.8433087  96.3272904  73.6238324
 106.3391470  96.8436017  74.6258552 106.4094523  96.5815979  72.3917081
 106.9037460  96.2118763  71.5922839 105.2507017  97.4305597  72.1546384
 105.3562501  98.3440231  72.7399103 105.1660851  97.8048871  70.6772759
 105.0509896  96.9010901  70.0789414 104.3087340  98.4583782  70.5160344
 106.0780207  98.3228797  70.3803648 103.9597633  96.7490298  72.5886074
 103.7788837  95.5420892  72.4096050 103.0560534  97.5448745  73.1548925
 103.2808282  98.5120948  73.3394474 101.7450650  97.0529733  73.5528066
 101.8479010  96.1204553  74.1077246 101.0549694  98.0767172  74.4449626
 101.6531018  98.3125653  75.3251402 100.8875000  98.9849890  73.8660875
  99.7171923  97.6344473  74.9431020  99.5548768  96.5262056  75.7445183
  98.2757381  96.3803810  76.0332783  97.9447338  95.5832899  76.6989967
  97.5949116  97.3173888  75.3973084  96.5909555  97.4277151  75.3976692
  98.4754203  98.1283889  74.7271553  98.1060846  98.9834075  74.1609084
 100.8752214  96.7664952  72.3372983 100.8841383  97.5105579  71.3537953
 100.1187126  95.6737999  72.4133666 100.2841938  95.0050346  73.1519249
  99.0745238  95.3861411  71.4448630  99.2144327  95.9868842  70.5461793
  99.1353355  93.9144077  71.0605289 100.1598906  93.6794605  70.7721095
  98.8646884  93.3343424  71.9427843  98.2072868  93.5710137  69.9325293
  97.5940763  94.4914576  69.3564487  98.1010068  92.3735196  69.6184170
  97.7036756  95.7241943  72.0148573  97.2111613  94.9910250  72.8851396
  97.0485141  96.8052811  71.5719795  97.4547831  97.7667902  70.5330653
  97.8038832  97.2236801  69.6548507  98.2602068  98.3935184  70.9159537
  96.1981609  98.5474844  70.2671741  95.6304491  98.0727560  69.4669020
  96.4511159  99.5672378  69.9769707  95.4496502  98.5318426  71.5432964
  94.3794872  98.6603873  71.3810426  95.8072894  99.2992592  72.2297843
  95.7251389  97.1401222  72.1249735  95.8329792  97.1779244  73.2089660
  94.6243239  96.1560016  71.7596942  93.5701035  96.1657576  72.4039094
  94.8291301  95.3179423  70.7474487  95.6798293  95.4275815  70.2141669
  93.8745164  94.3014392  70.3241472  92.8933383  94.5963618  70.6961814
  93.8211021  94.2439288  68.8004542  94.7940358  93.9410687  68.4134452
  93.0662240  93.5215827  68.4898494  93.5648332  95.2279897  68.4079626
  94.1850367  92.9182383  70.8852768  93.5712748  91.9378376  70.4582852
  95.1257921  92.8217532  71.8245232  95.4889406  93.6659487  72.2435178
  95.7063983  91.5430222  72.2279009  96.3332704  91.1366405  71.4341853
  96.5738747  91.7694262  73.4689729  97.3936903  92.4558589  73.2572849
  95.9490827  92.1835475  74.2603252  97.1916841  90.5209534  74.0198170
  98.3269240  89.9819655  73.4450237  98.7682920  90.4725152  72.5774667
  98.9003600  88.8393171  73.9554301  99.7851756  88.4144915  73.4813780
  98.3563161  88.2336398  75.0641353  98.8150350  87.3347743  75.4761033
  97.2322682  88.7635567  75.6528375  96.7968042  88.2830342  76.5289479
  96.6568149  89.9020851  75.1347529  95.7690060  90.3259867  75.6040106
  94.6579472  90.4647925  72.4953311  94.6452734  89.4200394  71.8371127
  93.7514075  90.7039038  73.4418451  93.7425164  91.5640955  73.9710809
  92.7649971  89.6776752  73.7713466  93.2622147  88.7189776  73.9189030
  92.0247008  90.0468496  75.0565799  91.5682662  91.0057925  74.8112327
  91.2445324  89.2978542  75.1923859  92.8302707  90.1821697  76.3471626
  93.5565066  90.9873279  76.2357959  91.9043388  90.4951671  77.5003255
  91.1780571  89.6901795  77.6126137  92.4851237  90.5904182  78.4177768
  91.3812287  91.4309162  77.3032723  93.6190959  88.9198857  76.6328316
  94.3083023  88.7276111  75.8105637  94.1829890  89.0445985  77.5572626
  92.9340955  88.0783713  76.7364021  91.7522373  89.4554845  72.6568289
  91.2712645  88.3295863  72.4793198  91.4475226  90.4859221  71.8713906
  91.7619323  91.4231736  72.0782856  90.5707320  90.2888170  70.7243602
  89.6738854  89.7496737  71.0294665  90.1550697  91.6370599  70.1429303
  91.0657004  92.1634887  69.8570565  89.5566837  91.4381284  69.2538518
  89.3595833  92.4919870  71.1049121  88.5205151  91.9015813  71.4729971
  90.0140100  92.7507110  71.9373103  88.8411325  93.7561338  70.4606859
  89.2071612  94.0248091  69.2993098  88.0615255  94.4805114  71.1108575
  91.2033252  89.4176196  69.6461584  90.5056727  88.6143270  69.0247907
  92.4992360  89.5740260  69.3738824  93.0212839  90.3697091  69.7121925
  93.1692512  88.6381090  68.4685272  92.5569995  88.4917756  67.5786769
  94.5347915  89.1695138  68.0392514  95.0930029  89.4220980  68.9407504
  95.0504141  88.3716059  67.5048579  94.4350392  90.3913744  67.1483019
  93.7317792  90.1686148  66.3458654  94.0517355  91.2170336  67.7478578
  95.7674222  90.7767836  66.5560204  96.1986415  89.9009971  66.0711008
  95.6049703  91.5589540  65.8144557  96.7033506  91.2745885  67.6069086
  96.2090338  92.0830840  68.1455054  96.9091565  90.4536769  68.2938199
  97.9775926  91.7699051  67.0334411  97.7871469  92.5308698  66.3972312
  98.5776772  92.0954971  67.7777450  98.4360038  91.0207729  66.5346836
  93.2923082  87.2352647  69.0561076  93.1586775  86.2468988  68.3275194
  93.5624058  87.1136729  70.3548546  93.8399408  87.9075646  70.9141485
  93.5584257  85.7896516  70.9819636  94.3061532  85.1708046  70.4859483
  93.9160644  85.8907131  72.4763354  93.2380524  86.5954310  72.9577620
  93.7903245  84.5366206  73.1401087  94.4684231  83.8314334  72.6594900
  94.0462505  84.6238496  74.1960412  92.7655992  84.1778403  73.0435877
  95.3445195  86.3444281  72.6426602  95.4717646  87.3229015  72.1795183
  95.5837494  86.4114953  73.7039663  96.0120325  85.6273093  72.1648864
  92.2210722  85.0898058  70.7747835  92.1737992  83.9034448  70.4334643
  91.1168333  85.8000763  70.9833171  91.1508879  86.7314574  71.3725072
  89.8083566  85.2089815  70.7154051  89.7596984  84.2432019  71.2183976
  88.7120593  86.1094889  71.2808151  88.7421789  87.0773975  70.7804694
  87.7394054  85.6459527  71.1159551  88.8710485  86.2487280  72.3501300
  89.5793342  84.9595964  69.2246346  89.1076034  83.8874577  68.8319546
  89.9112917  85.9352373  68.3794730  90.2601564  86.8145517  68.7333078
  89.7087955  85.7996614  66.9389205  88.6753843  85.5266733  66.7252901
  90.0127618  87.1331630  66.2565630  89.2772114  87.8186405  66.6774969
  91.0121098  87.4376279  66.5675369  89.9228069  87.1638042  64.7311145
  90.6030843  86.4145476  64.3262216  88.5129089  86.8710910  64.2620159
  87.8320787  87.6202500  64.6661568  88.4785408  86.8994907  63.1729277
  88.2119100  85.8825562  64.6088571  90.3746674  88.5108160  64.2115538
  91.4069159  88.6893353  64.5127069  90.3068823  88.5225972  63.1237268
  89.7362412  89.2924431  64.6233427  90.5490884  84.6753785  66.3441291
  90.0392042  83.8448046  65.5854413  91.8406041  84.6366487  66.6580335
  92.2224112  85.3179860  67.2984258  92.7508758  83.6724420  66.0506490
  92.4303171  83.4573235  65.0313035  94.1787824  84.2248820  66.0083783
  94.4617767  84.4617469  67.0340042  94.8119925  83.4206128  65.6338174
  94.3559604  85.4516964  65.1404742  93.7414664  85.5426487  63.9007219
  93.1201300  84.7142414  63.5604545  93.9043874  86.6517077  63.1049594
  93.4362896  86.6955689  62.1215660  94.6831206  87.6964178  63.5426629
  94.8230822  88.8185614  62.7573723  94.3361136  88.7619029  61.9319930
  95.2997394  87.6345543  64.7724996  95.9192067  88.4606774  65.1216148
  95.1295114  86.5189637  65.5632676  95.6082420  86.4658240  66.5410678
  92.7517338  82.3276840  66.7610682  93.4521600  81.4114316  66.3200938
  91.9921315  82.1895089  67.8422533  91.4564044  82.9750135  68.1829560
  91.9034972  80.9351489  68.5599766  91.1242668  81.0432922  69.3144329
  91.6109552  80.1673766  67.8437055  93.1858658  80.5137961  69.2352770
  93.4526183  79.3157788  69.3563743  93.9993440  81.4731113  69.6591419
  93.7917264  82.4399082  69.4534772  95.2403689  81.1669322  70.3512269
  95.7868314  80.3970481  69.8064734  96.1168314  82.4091898  70.4488717
  95.5428360  83.1998217  70.9321208  96.9886939  82.1698409  71.0576968
  96.5675402  82.8759143  69.0876062  97.1223995  82.0605696  68.6234458
  95.6763711  83.0902940  68.4977239  97.4338695  84.0997720  69.1472541
  96.8885233  84.9006021  69.6466214  98.3386780  83.8709789  69.7103480
  97.8082911  84.5405825  67.7490869  96.8913992  84.7255725  67.1894545
  98.3817915  85.4646708  67.8215946  98.6192408  83.5069507  67.0456383
  98.0878388  82.6507195  66.9779647  98.8503608  83.8339470  66.1184075
  99.4690996  83.3356970  67.5638190  94.9357277  80.5820231  71.7224260
  93.9936334  81.0026163  72.4001293  95.7292884  79.5996283  72.1280809
  96.3293104  79.1279738  71.4665562  95.7257063  79.1364404  73.5101135
  94.7228275  79.2033150  73.9318493  96.1751312  77.6804331  73.5507811
  97.1551603  77.5926506  73.0818072  96.2481454  77.3946556  74.6001143
  95.2005120  76.7714029  72.8500155  94.1156486  76.2360637  73.5197119
  93.9741737  76.4751245  74.5737205  93.2218044  75.4127418  72.8751999
  92.3779525  74.9860190  73.4173470  93.3955210  75.1300064  71.5397999
  92.4998488  74.3200184  70.8891343  91.7937241  74.0074403  71.4594697
  94.4644524  75.6540284  70.8527515  94.6082166  75.4249473  69.7968375
  95.3550505  76.4716496  71.5058637  96.2012281  76.8969521  70.9662330
  96.6348803  80.0270742  74.3463026  97.8528534  80.0487555  74.1496035
  96.0373084  80.7775482  75.2680550  95.0348686  80.8924173  75.2231237
  96.7654028  81.4838300  76.3075235  97.7063297  81.8517537  75.8983928
  95.9520327  82.6747834  76.8073717  95.0106916  82.3215383  77.2283170
  96.5164935  83.2045438  77.5747297  95.7472462  83.3499550  75.9765258
  97.1036579  80.5503795  77.4660603  96.6195328  79.4208298  77.5570242
  97.9495125  81.0431007  78.3672593  98.5433746  81.8152303  78.1003455
  98.0842330  80.5013089  79.7124166  97.4518066  79.6210949  79.8279998
  99.5328038  80.1025591  79.9948671 100.1771949  80.9756425  79.8919812
  99.6112953  79.7111953  81.0091519  99.8442096  79.3361309  79.2851394
  97.6231037  81.5353589  80.7264300  98.0459728  82.6942702  80.6722710
  96.7646408  81.1135311  81.6492587  96.3294412  80.2096488  81.5322224
  96.3961200  81.9120085  82.8096285  96.7042775  82.9464139  82.6574985
  94.8854845  81.8799680  83.0267826  94.6500553  80.8182418  83.1003331
  94.6832623  82.3634926  83.9825075  94.0231195  82.5176945  81.9421787
  94.2774707  82.0807586  80.9765218  92.5655119  82.2721834  82.2359836
  92.3102833  82.7092658  83.2013416  91.9552687  82.7302330  81.4575913
  92.3752480  81.1992284  82.2618197  94.2983164  84.0082415  81.8431565
  95.3480334  84.1688980  81.5974268  93.6725806  84.4427680  81.0635780
  94.0720956  84.4841838  82.7973064  97.1063537  81.3907424  84.0503959
  97.2792289  80.1811295  84.2148821  97.5234729  82.3061229  84.9181868
  97.6938500  83.2471572  84.5933399  97.7840847  82.0009881  86.3194763
  97.5018984  80.9690936  86.5284351  99.2667268  82.1778997  86.6471844
  99.8263891  81.5499543  85.9539586  99.5128889  83.2245622  86.4682939
  99.6334167  81.8091071  88.0714332  99.2121255  82.5598209  88.7400462
  99.1972049  80.8361277  88.2975581 101.1343725  81.7464172  88.2650266
 101.3342393  81.2793083  89.2293718 101.5550109  81.1310901  87.4697057
 101.7695547  83.1211133  88.2289261 101.6755841  83.5187752  87.2184138
 101.2342428  83.7674992  88.9244299 103.2045531  83.0674017  88.6079865
 103.7008462  82.4688373  87.9633831 103.5968031  83.9974960  88.5738609
 103.2918215  82.6993468  89.5444793  96.9410803  82.9043334  87.2059683
  97.0084515  84.1306981  87.0881517  96.1558901  82.2984195  88.0895483
  96.0377011  81.2978263  88.0192348  95.4377076  83.0069811  89.1420579
  95.4729319  84.0783207  88.9443464  93.9747159  82.5711252  89.2117359
  94.0356547  81.4895467  89.3324575  93.5330775  83.0116512  90.1055996
  93.1039163  82.9000572  87.9981017  93.5817746  82.5068785  87.1007930
  91.7272128  82.2798346  88.1508115  91.2485136  82.6729055  89.0477179
  91.1197957  82.5231421  87.2790622  91.8231628  81.1973727  88.2354887
  92.9904316  84.4014634  87.7948023  93.9828331  84.8230499  87.6351040
  92.3656483  84.6046693  86.9250584  92.5412830  84.8553289  88.6781882
  96.1597396  82.6938450  90.4425638  96.3169157  81.5197988  90.7921352
  96.6040483  83.7225588  91.1553989  96.3911715  84.6748289  90.8946989
  97.4615872  83.4984446  92.3100213  97.3155372  82.4917082  92.7014934
  98.9259492  83.6528592  91.8914092  99.0794749  82.9645766  91.0602678
  99.0354242  84.6782511  91.5382990  99.9495759  83.3792983  92.9664147
  99.8654057  84.1690311  93.7129657  99.7377311  82.4164556  93.4313393
 101.3535047  83.3679655  92.4004779 101.4968217  83.5983765  91.1826984
 102.3138714  83.1120663  93.1539056  97.1124033  84.4648188  93.4309608
  96.9321548  85.6606484  93.1903718  97.0141993  83.9379330  94.6475024
  96.9683152  82.9321232  94.7271299  96.9372707  84.7312336  95.8663634
  96.8472720  85.7877179  95.6136969  95.7216782  84.3225431  96.6962411
  95.6887832  83.2394608  96.8143510  95.7711032  84.7932478  97.6781242
  94.4117894  84.7278456  96.0920043  93.8398100  83.9776176  95.0830293
  94.3535816  83.0847985  94.7266408  92.6358817  84.3457851  94.5287060
  92.1934033  83.7452383  93.7339374  91.9913097  85.4720964  94.9782589
  91.0380960  85.7665922  94.5392195  92.5489184  86.2287028  95.9828983
  92.0399589  87.1248109  96.3379344  93.7473751  85.8543080  96.5383540
  94.1852353  86.4479242  97.3408490  98.2146334  84.5390560  96.6721463
  98.6233652  83.4028103  96.9244044  98.8427836  85.6422092  97.0701242
  98.5548758  86.5240021  96.6705623  99.9551728  85.6410362  98.0152411
 100.1431810  84.6228343  98.3558537 101.2395718  86.2197730  97.3959053
 101.0183395  87.1931723  96.9581263 102.3077906  86.3755483  98.4590782
 102.5299049  85.4024248  98.8970240 103.2118628  86.7858019  98.0091381
 101.9511730  87.0506406  99.2370071 101.7588954  85.3245736  96.2733426
 102.1303556  84.4088378  96.7332838 100.9128974  85.0889677  95.6276826
 102.8493449  85.9519398  95.4585055 103.6959275  86.1874192  96.1034451
 103.1677530  85.2577292  94.6808249 102.4784696  86.8675510  94.9978455
  99.5456086  86.4427446  99.2414441  99.0631572  87.5718693  99.1139606
  99.7642474  85.8727262 100.4244563  99.9111020  84.8756801 100.4910306
  99.7562623  86.6550178 101.6571591  99.3399500  87.6446930 101.4692063
  98.8978289  85.9559238 102.7146928  97.9385094  85.7062463 102.2614086
  99.4115779  85.0393792 103.0047067  98.6686539  86.8133278 103.9381135
  99.0558287  87.9976948 103.9177025  98.0950575  86.3039886 104.9216203
 101.1795342  86.8458144 102.1690963 101.7297772  85.9457868 102.8190095
 101.8211124  87.9893730 101.8995316 101.5216506  88.9643308 100.7548950
 100.8214477  89.7235837 101.1032502 101.0788478  88.4168549  99.9228525
 102.8583439  89.5308295 100.4154316 102.7499925  90.5462350 100.0342352
 103.3485292  88.9116287  99.6641593 103.6166527  89.5092529 101.7010347
 103.3470138  90.3663075 102.3181661 104.6940903  89.5055846 101.5360665
 103.1881858  88.2071583 102.3987279 103.7904762  87.3586182 102.0741909
 103.2762054  88.3413164 103.9071045 104.3862832  88.2975629 104.4505803
 102.1468824  88.4938868 104.5949619 101.2717079  88.5342142 104.0924256
 102.1197652  88.6521150 106.0440922 102.9994301  89.1988905 106.3836883
 100.8685659  89.4227316 106.4740077 100.8538939  89.4935418 107.5616064
 100.8669866  90.8216010 105.8748784 100.8811847  90.7515961 104.7872216
  99.9695891  91.3524818 106.1925929 101.7490552  91.3641178 106.2150710
  99.6969556  88.7203025 106.0423359  98.9145640  89.2060642 106.3134433
 102.1602272  87.3124761 106.7585510 102.3463171  87.2769300 107.9779767
 102.1264267  86.1771073 106.0633401 102.1318125  86.2668109 105.0573463
 102.0354045  84.8437146 106.6360354 102.2538014  84.8877593 107.7030228
 100.6232946  84.2617758 106.4467002  99.9978276  84.8891551 107.0817478
 100.3977028  84.4659813 105.4000348 100.3475977  82.8154674 106.7450832
  99.3623313  82.5687070 106.3495327 101.1027841  82.2141234 106.2389400
 100.3820551  82.5267179 108.2131463 101.4159572  82.5712465 108.5554364
  99.7946926  83.2832282 108.7335278  99.8417391  81.2163182 108.5331295
  99.4723288  80.6849152 107.7577288  99.8477036  80.6560733 109.7428084
 100.3510337  81.2990857 110.7992188 100.7353364  82.2262512 110.6861894
 100.3451631  80.8553708 111.7065127  99.2929848  79.4570712 109.9187599
  98.8711788  78.9792946 109.1352362  99.2969557  79.0317187 110.8348157
 103.0591199  84.0301725 105.9773898 102.9298481  83.7937973 104.8670670
 104.1079433  83.6492751 106.6527479 104.1625059  83.9896600 107.6020952
 105.1976558  82.8289660 106.1512664 105.2432778  82.9058760 105.0649411
 106.5360803  83.2872780 106.7300125 106.4470498  83.2567511 107.8159411
 107.2911013  82.5702825 106.4075829 106.9459400  84.6836787 106.2950076
 106.2092073  85.3914463 106.6749953 107.9170792  84.8956813 106.7422690
 107.0439335  84.8169832 104.7895996 107.5373586  83.8720566 104.1391656
 106.6186608  85.8632326 104.2565692 104.9421741  81.3712396 106.5030812
 104.6494271  81.0476646 107.6574718 105.0562321  80.5023152 105.5051919
 105.2043324  80.8342878 104.5628756 104.8940093  79.0710964 105.7151331
 104.3358583  78.8582524 106.6268700 104.1568735  78.4333082 104.5282405
 104.7419930  78.5920375 103.6224042 103.9673525  76.9414230 104.7539428
 103.3818859  76.7819011 105.6594165 103.4432778  76.5082295 103.9020100
 104.9408600  76.4632813 104.8624102 102.8157341  79.1163583 104.3254880
 102.9738391  80.1756519 104.1229986 102.2983053  78.6590430 103.4821436
 102.2110995  79.0053323 105.2255942 106.2471030  78.4078236 105.9484135
 106.3279838  77.3929531 106.6457320 107.3045781  78.9699091 105.3747093
 107.1452412  79.7151992 104.7119471 108.6698964  78.5337803 105.6047973
 108.7561733  78.0543417 106.5798841 109.1249940  77.5419214 104.5296159
 109.0529341  78.0107164 103.5482196 110.1583633  77.2504466 104.7174740
 108.4879495  76.6578853 104.5570680 109.5601194  79.7677664 105.6386673
 109.0980832  80.8965345 105.4471440 110.8472525  79.5408637 105.9015352
 111.2125181  78.6001434 105.8599927 111.7429011  80.6133500 106.3274796
 111.4993383  80.9274762 107.3424185 113.1912081  80.1131072 106.3039610
 113.3692534  79.7283144 105.2998029 113.8224100  80.9850170 106.4755929
 113.5265014  79.0325306 107.3296742 113.3737046  79.4506081 108.3246441
 112.8364977  78.2030728 107.1747748 114.9514769  78.5334961 107.2053629
 115.6205909  78.8829147 106.2101608 115.4068053  77.7953939 108.1043330
 111.5920091  81.8693329 105.4733322 111.6948590  82.9881054 105.9879144
 111.3517273  81.7101531 104.1751915 111.3828566  80.7949565 103.7491099
 111.0378526  82.8493005 103.3348690 110.7346223  83.6573395 104.0006195
 111.9597803  83.1268611 102.8238809 109.9510073  82.6259942 102.3039701
 109.9601299  83.2813585 101.2575660 109.0135919  81.7266798 102.5676060
 109.0061817  81.2720406 103.4694639 108.0088116  81.3311121 101.5846586
 108.1560465  81.8395106 100.6317935 108.0295577  79.8143607 101.3402392
 107.8336543  79.3002969 102.2812278 106.9702900  79.4263776 100.3211724
 107.1658068  79.9397278  99.3797131 106.9983413  78.3488007 100.1594882
 105.9861433  79.7120261 100.6926046 109.4095502  79.3729145 100.8816688
 110.1439406  79.6195708 101.6484371 109.4095182  78.2961518 100.7123122
 109.6663865  79.8859516  99.9548846 106.6404914  81.7771892 102.0897726
 106.2142630  81.3454574 103.1674377 105.9266638  82.6288255 101.3582483
 106.2843932  83.2459107 100.0699248 106.5318174  82.4639764  99.3519691
 107.1474985  83.8968650 100.2092326 105.0379579  84.0143429  99.6860341
 104.4017877  83.3947156  99.0540147 105.3139534  84.9200456  99.1460059
 104.3752319  84.3426072 100.9577321 103.3058242  84.4724413 100.7915719
 104.7751200  85.2264557 101.4547241 104.6211615  83.1010360 101.8213747
 104.7046395  83.3375973 102.8821143 103.5241538  82.0648042 101.6179840
 103.6429359  81.1271429 100.8292140 102.4346014  82.2599757 102.3543227
 102.4575865  82.8778820 103.1529232 101.1937561  81.5577080 102.0605729
 101.3569212  80.4806778 102.0990760 100.1276124  81.9259650 103.0865155
 100.4792650  81.6926311 104.0915006  99.8966584  82.9891797 103.0206757
  98.5574568  81.0601937 102.8925221  97.9506961  81.6397932 103.9244156
 100.7223108  81.9001957 100.6539971 100.7214199  83.0666469 100.2512917
 100.3275910  80.8763643  99.9020712 100.2406184  79.9558744 100.3085602
 100.0523642  81.0318946  98.4843541  99.7168986  82.0484381  98.2789249
 101.3181394  80.7615397  97.6712106 102.0435890  81.5202963  97.9646564
 101.6782079  79.7785946  97.9749699 101.1391530  80.7902364  96.1764476
 100.5162757  79.9491988  95.8718486 100.6544681  81.7233839  95.8893617
 102.4819697  80.6923410  95.4979753 102.5637706  81.4783620  94.7472566
 103.2700747  80.8165192  96.2406527 102.6564988  79.3989235  94.8422157
 101.9165839  79.1200602  94.2138364 103.6102172  78.5172522  95.1309078
 104.6041858  78.8306699  95.9471865 104.6435742  79.7517938  96.3595931
 105.3185478  78.1472191  96.1537816 103.6607675  77.3759530  94.4636038
 102.9782556  77.1845150  93.7441393 104.3816339  76.7013966  94.6767328
  98.9387822  80.0874717  98.0558047  98.8170961  78.9725485  98.5646503
  98.1318444  80.5539247  97.1042844  98.1760141  81.5375405  96.8792326
  97.1581159  79.7228200  96.3948115  97.4089047  78.6720540  96.5400521
  95.7427745  79.9600305  96.9034942  95.7849740  79.6331996  97.9424841
  95.5210078  81.0266213  96.8673876  94.6452763  79.1860650  96.1698308
  94.6882063  79.4452299  95.1119596  94.8185732  77.6909210  96.3300920
  94.7752900  77.4309155  97.3877415  94.0217944  77.1729903  95.7962456
  95.7836066  77.3906601  95.9218588  93.2806379  79.6285083  96.6550893
  93.1543666  80.6941532  96.4638931  92.5078896  79.0708909  96.1259162
  93.1960659  79.4393818  97.7252191  97.2674742  80.0578020  94.9115631
  96.7925501  81.1066864  94.4745577  97.8833131  79.1656694  94.1459394
  98.2665530  78.3368897  94.5776231  98.0648769  79.3440915  92.7131427
  97.7817445  80.3585941  92.4325726  99.5195611  79.1136621  92.3082201
  99.8143621  78.1051578  92.5982403  99.6808539  79.2752586  90.8147607
  99.3866631  80.2837365  90.5240311 100.7226217  79.1081254  90.5411088
  99.0498073  78.5506666  90.3001274 100.3575103  80.0620766  92.9758315
 101.2715549  79.9166948  92.7209060  97.1570365  78.3803025  91.9632643
  97.1306959  77.1844861  92.2654157  96.4140629  78.9051276  90.9953952
  96.3298055  79.9103558  90.9452324  95.6869094  78.1013057  90.0210424
  95.7341772  77.0482226  90.2983163  94.2183031  78.5353765  89.9093197
  94.1747304  79.6111631  89.7393642  93.5460752  77.8121902  88.7527608
  93.5888450  76.7362963  88.9222413  92.5049886  78.1272983  88.6824308
  94.0618692  78.0538734  87.8234358  93.4803269  78.2473949  91.2178466
  93.3916682  77.1646386  91.3066114  94.1010795  78.6282918  92.0288233
  92.1036760  78.8747808  91.2986191  91.4821615  78.4939885  90.4881767
  91.6454406  78.6247343  92.2554871  92.1915728  79.9576423  91.2103863
  96.3950058  78.2542586  88.6839418  96.5203076  79.3698961  88.1664697
  96.8537724  77.1414609  88.1191468  96.7194182  76.2572536  88.5884290
  97.5763048  77.1492958  86.8556016  97.8769511  78.1695741  86.6173930
  98.8274156  76.2751709  86.9245808  98.4904607  75.2768919  87.2038649
  99.3750324  76.2232153  85.9835619  99.8093019  76.7026184  87.9678071
 100.5343561  77.8694961  87.8721790 101.2882479  78.0063296  88.9478708
 101.9565824  78.8609212  89.0532324 101.0560596  76.9835514  89.7509588
 101.4861911  76.8245079  90.6508432 100.1278458  76.1597779  89.1657303
  99.7939173  75.2605298  89.6833652  96.6481093  76.6486868  85.7604263
  96.1191522  75.5366824  85.8495865  96.4675519  77.4624100  84.7257677
  96.9553904  78.3467316  84.7163704  95.5613321  77.1598180  83.6211923
  95.2494546  76.1167577  83.6746409  94.3190376  78.0446955  83.6910355
  94.7102192  79.0618900  83.7108252  93.7383985  77.8969238  82.7804742
  93.4257760  77.8209168  84.9043235  94.0253953  77.9073254  85.8104643
  92.3195705  78.8482548  84.9333401  91.7191980  78.7621483  84.0276705
  91.6877070  78.6780405  85.8050491  92.7521263  79.8472432  84.9882762
  92.8539935  76.4249006  84.8919685  93.6665687  75.6986971  84.9131693
  92.2187107  76.2841617  85.7664452  92.2629942  76.2817693  83.9873513
  96.2890524  77.3582549  82.3014154  96.0081108  78.3045893  81.5595489
  97.2430143  76.4904249  81.9830010  97.7735866  75.4033292  82.8046220
  96.9552079  74.8719681  83.2904326  98.4458225  75.8052919  83.5626616
  98.4996347  74.5467825  81.7825678  97.8196208  73.7965142  81.3791107
  99.3492065  74.0512156  82.2524004  98.9512051  75.4876409  80.7324137
  99.0551174  74.9413477  79.7949357  99.8792542  76.0168061  80.9487670
  97.7944618  76.4836565  80.6284572  98.1312283  77.4908396  80.3829598
  96.7522914  76.0383397  79.6169091  95.8033894  75.3199636  79.9396329
  96.9288764  76.4879270  78.3769716  97.6757179  77.1438803  78.1979395
  96.0376164  76.1356913  77.2747871  96.2989503  76.7140706  76.3886261
  96.1623598  74.6457651  76.9412444  95.9735667  74.0434251  77.8298629
  95.4513935  74.3740598  76.1609859  97.5161848  74.2567504  76.4405765
  97.8500332  74.4298665  75.1112751  97.1135641  74.8519547  74.4274954
  99.0912635  74.0774308  74.6492131  99.3419605  74.2176626  73.5977443
 100.0196095  73.5472391  75.5118716 101.0079392  73.2697577  75.1453904
  99.7025643  73.3667714  76.8360146 100.4379065  72.9451028  77.5212647
  98.4567362  73.7184734  77.2965525  98.2028948  73.5734477  78.3466154
  94.5850034  76.5087135  77.5943164  93.7081111  75.6645342  77.7603713
  94.3685707  77.8141879  77.6935504  95.1697259  78.4287529  77.7172045
  93.0394090  78.4047519  77.8180713  92.2775729  77.6464110  77.9986922
  92.9997781  79.4243934  78.9676741  93.7875962  80.1615615  78.8126739
  91.6746488  80.1145268  79.0163486  90.8863169  79.3780018  79.1717989
  91.6679301  80.8318667  79.8370061  91.5020876  80.6376476  78.0757802
  93.2877271  78.7386751  80.2846850  94.2763530  78.2810884  80.2481428
  93.2567286  79.4715716  81.0909117  92.5379099  77.9684861  80.4654720
  92.6923406  79.0532927  76.4834045  93.5320761  79.7409214  75.8932892
  91.4722681  78.8319216  75.9912715  90.9031163  78.0826620  76.3583894
  90.9545755  79.6078941  74.8685235  91.7635579  80.1811301  74.4157022
  90.3515700  78.6903987  73.8053360  89.6406461  78.0204141  74.2888720
  89.8295495  79.3057227  73.0725530  91.4196783  77.8749264  73.1094944
  92.0907967  78.5748926  72.6117512  91.9677746  77.3319875  73.8795008
  90.8725567  76.8975234  72.0981535  91.6938379  76.3013865  71.7003885
  90.1539273  76.2423499  72.5905141  90.2072009  77.5724218  70.9918557
  89.2143066  77.7348469  71.0806154  90.8354023  78.0549536  69.9260771
  92.1344827  77.8517893  69.7714145  92.6469575  77.3283739  70.4667604
  92.6070495  78.2211547  68.9587956  90.1471208  78.6641735  68.9730495
  89.1454468  78.7598148  69.0602396  90.6269467  79.0304341  68.1632847
  89.9262646  80.6379923  75.3173613  88.9311422  80.2963490  75.9616517
  90.1735481  81.8936199  74.9537210  91.0646520  82.0983135  74.5246131
  89.2448169  82.9934617  75.1748733  88.7463628  82.8778680  76.1373081
  90.0071846  84.3174211  75.1758218  90.5276028  84.3136452  74.2180901
  89.2728898  85.1228998  75.1865616  91.0154549  84.5334039  76.3016225
  91.7177483  83.7002490  76.3287845  91.7702468  85.8208056  76.0543249
  91.0686213  86.6545324  76.0274906  92.4916453  85.9793602  76.8559142
  92.2951235  85.7575000  75.1011212  90.3416225  84.5607741  77.6585107
  89.8325082  83.6125614  77.8311225  91.0915316  84.7163878  78.4340892
  89.6154101  85.3730898  77.6877987  88.1339297  83.0680595  74.1321370
  88.3588040  82.8258404  72.9444100  86.9271792  83.3923859  74.5903254
  86.7047469  83.2069409  75.5579169  85.8791092  83.9249219  73.7307740
  85.9765923  83.4911170  72.7355808  84.4864733  83.6003020  74.2708418
  84.4162438  84.0430885  75.2643745  83.7655742  84.0793601  73.6083407
  84.1856668  82.1179551  74.3565637  83.1010159  82.0124848  74.3339931
  84.6147061  81.6442571  73.4735945  84.7255347  81.4587692  75.5884637
  85.1906510  82.1723925  76.4847028  84.6897501  80.2177683  75.6547821
  86.0707114  85.4323660  73.5503551  86.8512860  86.0763012  74.2568059
  85.3481535  85.9967839  72.5871341  84.7238325  85.4467047  72.0146524
  85.4766277  87.4209015  72.2987034  86.4950093  87.6399028  71.9777103
  84.5137685  87.8373383  71.1868088  83.5125853  87.5561378  71.5133935
  84.5768443  88.9223148  71.1034572  84.8016711  87.2048105  69.8262505
  84.6743040  86.1269008  69.9261959  84.0646278  87.5936358  69.1236259
  86.2004039  87.5038844  69.3102705  86.6630476  88.6519235  69.4812354
  86.8390227  86.5949643  68.7399011  85.2130261  88.2422539  73.5619747
  84.1905890  88.0332388  74.2287522  86.1065798  89.1899691  73.9257035
  87.3750384  89.5179171  73.2534164  87.2059663  90.3094540  72.5233587
  87.7577140  88.6322429  72.7462285  88.2560812  89.9548971  74.3810568
  89.0162124  90.6469911  74.0186958  88.7397299  89.0911750  74.8373127
  87.3518479  90.6029250  75.3232181  87.1209673  91.6388141  75.0747692
  87.7940495  90.5584233  76.3184954  86.0723183  89.7592903  75.2811505
  86.1326227  88.9009921  75.9503186  84.8764456  90.6202724  75.6673163
  84.8996002  91.2018706  76.7557227  83.8363680  90.7220251  74.8440672
  83.8558544  90.2664205  73.9428769  82.6793070  91.5635179  75.1737103
  81.9844820  91.5876976  74.3342266  81.9505990  90.9995176  76.3955669
  81.6973314  89.9675690  76.1525916  82.6262354  91.0155647  77.2507615
  80.6865947  91.7626344  76.7364949  80.3467753  92.7259197  76.0223604
  80.0431315  91.4154329  77.7477319  83.0489185  93.0342705  75.4017280
  82.4506776  93.7115458  76.2373846  84.0507391  93.5454434  74.6871108
  84.5937995  92.9312397  74.0972476  84.4606337  94.9494299  74.7929417
  84.3543666  95.2855250  75.8243711  85.9145982  95.1217370  74.3721491
  86.0326339  94.7025786  73.3729128  86.2069691  96.1717447  74.3619997
  86.9000226  94.4093476  75.2566259  86.5467534  94.0096443  76.5344487
  85.5362946  94.2071110  76.8923312  87.4518469  93.3712913  77.3487289
  87.1560829  93.0492982  78.3472001  88.7297643  93.1394117  76.9029846
  89.4492307  92.6382042  77.5504867  89.1023390  93.5390612  75.6404358
  90.1149030  93.3517658  75.2830358  88.1909676  94.1781512  74.8263675
  88.4868451  94.5072447  73.8302481  83.5314510  95.8595380  73.9808680
  83.9289065  96.5331377  73.0310351  82.2633849  95.8551440  74.3794131
  81.9800248  95.2387802  75.1276792  81.2477934  96.6927028  73.7513941
  81.3353877  96.6402160  72.6661883  79.8597696  96.2059087  74.1522202
  79.8285010  96.1768514  75.2413837  79.1411369  96.9401237  73.7880839
  79.5101562  94.8458215  73.6032582  79.5016369  94.8892667  72.5141573
  80.2698937  94.1367834  73.9321443  78.1609216  94.3617161  74.0773658
  77.6744293  94.7753891  75.1293002  77.5401951  93.4883417  73.2983531
  76.6345177  93.1310337  73.5670182  77.9754848  93.1838081  72.4393516
  81.4102054  98.1564260  74.1511875  81.6566425  98.4768007  75.3164136
  81.2562737  99.0480397  73.1719286  81.1887043  98.7198014  72.2191468
  81.2385546 100.4890354  73.4108798  81.8943501 100.7778616  74.2322268
  81.6513782 101.2736940  72.1525688  81.0124981 100.9729506  71.3222165
  81.5081636 102.7734065  72.3862114  82.1471451 103.0749994  73.2161784
  81.8044380 103.3118246  71.4859736  80.4703661 103.0071681  72.6237688
  83.0669355 100.9194933  71.7362994  83.1264327  99.8528493  71.5198907
  83.3366683 101.4861189  70.8450760  83.7559885 101.1647146  72.5444909
  79.8473021 100.8987450  73.8727675  79.0334958 101.3966942  73.0895261
  79.5742508 100.6762306  75.1552980  80.3019192 100.3098461  75.7522574
  78.2601080 100.9137454  75.7351689  77.4745037 100.5611320  75.0668959
  78.1613010 100.1466284  77.0521225  79.0591831 100.3760441  77.6259477
  77.2864475 100.5258863  77.5802273  78.0388039  98.6465318  76.8853692
  77.0960211  98.4283017  76.3837349  78.8670818  98.2963907  76.2693668
  78.0727796  97.9396625  78.2267966  78.6901489  98.5175271  78.9145659
  77.0572426  97.8752704  78.6174854  78.6222228  96.5892765  78.1261649
  77.9911343  95.8229936  78.3122759  79.9027416  96.3141765  77.8889086
  80.7726191  97.2919133  77.6639710  80.4612196  98.2526702  77.6727256
  81.7416545  97.0703364  77.4851592  80.2984946  95.0540680  77.7911530
  79.6267448  94.3073222  77.8970912  81.2702214  94.8456613  77.6111189
  77.9943129 102.3914244  75.9909595  76.8362828 102.8209566  75.9693854
  79.0367992 103.1748852  76.2416814  79.9698390 102.8009074  76.1433112
  78.8886347 104.5487050  76.7004629  78.1165564 105.0471588  76.1143416
  78.4864177 104.5955328  78.1839310  78.3594141 105.6423988  78.4596862
  77.5357480 104.0736378  78.2932600  79.5182329 103.9578735  79.0880116
  80.5108383 103.4090273  78.5690056  79.3340307 104.0013077  80.3222288
  80.2108318 105.2658018  76.4647686  81.2304105 104.6240605  76.1807539
  80.2309459 106.5990157  76.5666769  79.1152761 107.5184683  76.8415292
  78.5872411 107.1889996  77.7363642  78.4291967 107.5179334  75.9945381
  79.7933158 108.8442300  77.0277654  80.0529023 108.9815654  78.0774573
  79.1273905 109.6467957  76.7106958  80.9881876 108.7927984  76.1840225
  81.7604640 109.4664851  76.5552830  80.7617091 109.0373133  75.1462269
  81.4708219 107.3387268  76.2862968  81.8538923 106.9699946  75.3347760
  82.5433473 107.1933684  77.3541592  83.6257848 107.7677626  77.1939516
  82.2875696 106.4697996  78.4373655  81.3618025 106.0944505  78.5862539
  83.3051471 106.1964409  79.4268528  83.8950979 107.1016441  79.5706038
  82.8113968 105.9328193  80.3621675  84.2303538 105.0630212  79.0199101
  84.2697997 104.6193405  77.8717880  84.9894766 104.5858140  80.0079965
  84.9518919 105.0097877  80.9239294  85.9409342 103.5006963  79.7859966
  86.6355857 103.7254602  78.9766514  86.7470336 103.2368193  81.0650734
  86.0569033 103.0263407  81.8820912  87.6769323 102.0546896  80.8721408
  88.3677120 102.2646284  80.0555320  88.2406893 101.8818138  81.7888701
  87.0917795 101.1666724  80.6331364  87.5327771 104.4714152  81.4558280
  86.8458176 105.2989284  81.6330584  88.0996030 104.2694125  82.3646750
  88.2191476 104.7356062  80.6513409  85.2257265 102.2432537  79.3181204
  84.2654074 101.7793296  79.9464695  85.6947237 101.6850197  78.2035279
  86.4045722 102.1593910  77.6639111  85.1663518 100.4243885  77.6945277
  84.0784220 100.4109426  77.7603086  85.5934514 100.1965628  76.2375671
  86.6734416 100.3237761  76.1631468  85.2162308  98.8006652  75.7786299
  84.1362624  98.6728488  75.8523308  85.5282900  98.6611948  74.7436092
  85.7127202  98.0635738  76.4097351  84.9574011 101.2388661  75.3160959
  83.8901423 101.0219730  75.2711870  85.1102740 102.2143720  75.7777425
  85.5260807 101.2490227  73.9224165  85.3731590 100.2739233  73.4599277
  85.0241726 102.0141881  73.3302092  86.5932919 101.4663202  73.9664836
  85.6405271  99.2901840  78.5947943  86.8454232  99.0814933  78.7741613
  84.6914947  98.5522676  79.1609029  83.7282568  98.8015658  78.9873440
  84.9650111  97.4327404  80.0492280  86.0195622  97.1647559  79.9843793
  84.6352532  97.7824620  81.5121035  83.5680288  97.9904145  81.5888378
  84.9961855  96.6378959  82.4440350  86.0634177  96.4296581  82.3681923
  84.7522935  96.9133686  83.4700616  84.4321306  95.7484329  82.1633249
  85.3713140  98.9461841  81.9044507  85.1647620  99.1630031  82.8165505
  84.1504291  96.2310330  79.5957863  83.0498816  96.3753241  79.0604571
  84.7059600  95.0401341  79.8002526  85.6242355  94.9573746  80.2125878
  84.0050322  93.8259263  79.4351424  82.9391609  93.9499897  79.6265211
  84.1619823  93.6200170  78.3763377  84.5170344  92.6575004  80.2443319
  85.4085187  92.7969481  81.0834684  83.9448137  91.4870328  79.9724916
  83.1684099  91.4606726  79.3270448  84.3620578  90.2415365  80.6020425
  85.1986303  90.4323700  81.2742241  83.2164784  89.6325891  81.4089774
  83.5876751  88.7515106  81.9324398  82.8716818  90.3680222  82.1358566
  82.1427403  89.2628535  80.5678168  81.4373444  88.8837922  81.0972779
  84.8396073  89.2628933  79.5420023  84.1089867  88.9590473  78.5946159
  86.0697072  88.7832205  79.7023059  86.6672406  89.2255116  80.3859956
  86.6192051  87.6927981  78.9068311  86.2000422  87.7124745  77.9008418
  88.1359574  87.8169366  78.8053557  88.5709119  87.7896337  79.8044398
  88.5300803  86.9895093  78.2153290  88.3923825  88.7605095  78.3236758
  86.2132821  86.3616624  79.5334371  86.7516569  85.9681150  80.5710951
  85.2758761  85.6666256  78.8982152  84.7106862  86.1154589  78.1916683
  85.0099627  84.2699053  79.2101373  85.0073282  84.1206843  80.2898712
  83.6394743  83.8650396  78.6564592  83.6501579  84.1415376  77.6021661
  83.5901138  82.7798844  78.7464693  82.4217997  84.4868333  79.3324638
  82.5503748  84.4111245  80.4122034  82.3671295  85.5371945  79.0463615
  81.1381899  83.7839997  78.9252245  81.2282994  82.7279840  79.1798028
  80.3126894  84.2231028  79.4854360  80.8482198  83.8983828  77.4969935
  81.1686999  83.1463818  76.9037933  80.2001441  84.9160317  76.9373020
  79.7674721  85.9293651  77.6772881  79.9311117  85.9288746  78.6739434
  79.2765755  86.6962984  77.2403288  79.9786166  84.9249529  75.6289477
  80.3036374  84.1566569  75.0595773  79.4860108  85.6999980  75.2085391
  86.1080334  83.4034189  78.6072517  86.7008148  83.7459301  77.5831944
  86.4070743  82.2851870  79.2657294  85.9391348  82.0490771  80.1290857
  87.4865977  81.4203843  78.8059073  87.5472238  81.4654038  77.7185265
  88.8394661  81.8532583  79.3913827  89.6359771  81.1951834  79.0440979
  89.0466904  82.8742202  79.0707661  88.9050079  81.8524248  80.8921430
  89.2625619  80.7138541  81.5899215  89.4997628  79.8040006  81.0385575
  89.3207476  80.7201764  82.9611416  89.5871926  79.8113997  83.5008013
  89.0423459  81.8751422  83.6544059  89.1002877  81.8848728  84.7428213
  88.6909303  83.0174838  82.9743503  88.4594163  83.9312227  83.5216919
  88.6320452  83.0052954  81.6028151  88.3672288  83.9130225  81.0605940
  87.1772413  79.9657982  79.1363294  86.3557086  79.6629186  80.0033415
  87.8493693  79.0696062  78.4101905  88.4526246  79.4237848  77.6816716
  87.7731604  77.6267965  78.6037533  87.2271670  77.4180466  79.5237608
  87.0556639  76.9325835  77.4398942  87.4833872  77.2247956  76.4808509
  87.2089914  75.8646621  77.5952468  85.5758304  77.2067554  77.4101490
  84.9843809  77.5430561  78.4249013  84.9832922  77.1355539  76.2334053
  83.9913890  77.3109349  76.1594490  85.5243631  76.9060005  75.4120356
  89.1829254  77.0709336  78.6983487  90.0684892  77.4888364  77.9502345
  89.4393498  76.1978499  79.6954371  88.7037607  75.9591842  80.3450884
  90.7575776  75.5823829  79.8809684  91.5745289  76.1335148  79.4151967
  91.0781909  75.3924065  81.3568190  90.2734137  74.8340801  81.8350505
  92.0126554  74.8404729  81.4580398  91.1784141  76.3664340  81.8356978
  90.6555757  74.2631856  79.1637432  89.5372124  73.7597114  79.0228766
  91.7787855  73.7036175  78.7099488  92.6679441  74.1539199  78.8734240
  91.7552010  72.4834478  77.8856431  90.7663308  72.0260079  77.9170033
  92.0861720  72.8411545  76.4236653  92.9385366  73.5199067  76.4531494
  92.3558157  71.9441150  75.8662495  90.9278162  73.5209793  75.7484831
  90.6717307  74.8603720  75.9706936  91.3419575  75.4240005  76.6197070
  89.6024330  75.4780896  75.3940017  89.4210623  76.5346668  75.5911086
  88.7579919  74.7797002  74.5704919  87.6881975  75.4194757  73.9873039
  87.6307568  76.3476215  74.2257268  88.9822969  73.4458640  74.3312484
  88.3170955  72.8815206  73.6777011  90.0595874  72.8206242  74.9255054
  90.2384415  71.7596988  74.7507238  92.6643448  71.3762641  78.3648797
  92.1755344  70.3451061  78.8241656  93.9716650  71.5736502  78.2786023
  94.3484682  72.4291261  77.8961370  94.8997344  70.4996906  78.6178246
  94.5850645  69.5777533  78.1288320  96.3210916  70.8368445  78.1582986
  96.5607616  71.8344888  78.5262162  96.9969020  70.1111919  78.6108564
  96.4805844  70.8026945  76.6411517  95.5419216  70.4477188  76.2157046
  96.6712674  71.8204806  76.3007834  97.6083073  69.9026936  76.1932839
  98.7538797  70.3860182  76.0872363  97.3477591  68.7074648  75.9445338
  94.8885673  70.1167358  80.0812213  94.7884037  68.9254981  80.3794729
  94.9953987  71.0907328  80.9907442  94.9920301  72.0635690  80.7193078
  95.0907015  70.7671906  82.4192941  94.4070133  69.9684838  82.7069349
  96.5366565  70.3414923  82.7934722  96.9065548  71.0142973  83.5671704
  96.5789465  68.9043771  83.3065731  96.2096050  68.2308934  82.5331998
  97.6052994  68.6383634  83.5594278  95.9521718  68.8162748  84.1939806
  97.4157255  70.4967539  81.6717318  98.3032968  70.2293323  81.9213381
  94.7846415  71.8540281  83.4361331  94.7740812  73.0326416  83.0633037
  94.5064581  71.4670055  84.6952389  94.3781529  70.4857535  84.8971836
  94.3417041  72.4237550  85.7827868  94.8201515  73.3682630  85.5237657
  92.8639957  72.6768234  86.1347249  92.3458861  73.0242453  85.2408788
  92.2021437  71.4115848  86.6421340  92.7194523  71.0637911  87.5362995
  91.1594189  71.6180163  86.8834055  92.2508148  70.6415684  85.8721956
  92.7738086  73.7943817  87.1731775  93.1410550  73.3839274  88.1137934
  93.4392233  74.5910683  86.8405920  91.4004025  74.3445697  87.3731849
  90.7344768  73.5485082  87.7062446  91.4299502  75.1318102  88.1264967
  91.0326440  74.7556473  86.4330419  95.0800655  71.8962697  87.0007473
  94.9490952  70.7201130  87.3531791  95.8610226  72.7620160  87.6360034
  95.9888169  73.6834459  87.2426398  96.5650680  72.4334944  88.8630126
  96.1643436  71.5072468  89.2748192  98.0619504  72.2479175  88.6083949
  98.2036821  71.3529116  88.0026096  98.4328709  73.1166509  88.0645014
  98.7748909  72.1126482  89.8231411  99.7091959  71.9978531  89.6347372
  96.3377314  73.5557418  89.8615274  96.3862478  74.7348595  89.5005170
  96.0882561  73.1875325  91.1128939  95.8803893  72.2170634  91.3001914
  96.0467428  74.1292279  92.2230270  96.2468565  75.1470955  91.8883644
  94.6824065  74.1048229  92.9347488  94.4963349  73.0969519  93.3057913
  94.6647536  75.0809173  94.0941302  94.8503066  76.0891414  93.7237854
  93.6911717  75.0474710  94.5831292  95.4400719  74.8091042  94.8104407
  93.5737281  74.4247348  91.9535932  93.5712522  73.6846286  91.1533815
  92.6139140  74.4041965  92.4697664  93.7370393  75.4159276  91.5305483
  97.1702804  73.7882346  93.1891900  97.2959398  72.6370955  93.6201859
  97.9865227  74.7815350  93.5201175  97.9268277  75.6495869  93.0072609
  98.9949240  74.6642460  94.5631966  99.0383813  73.6319617  94.9104716
 100.3769658  75.0649584  94.0486377 100.3117172  76.0508278  93.5883070
 101.3777605  75.1046296  95.1886992 101.4439021  74.1189259  95.6492566
 102.3563576  75.3917424  94.8039744 101.0528849  75.8317552  95.9329067
 100.8180724  74.1144424  93.0758087 101.6862569  74.3665391  92.7528484
  98.5793840  75.5458392  95.7309127  98.3851404  76.7514929  95.5606204
  98.4438149  74.9449889  96.9094398  98.4952494  73.9370609  96.9486171
  98.1826527  75.6708144  98.1431025  98.0537987  76.7313981  97.9270976
  96.9099425  75.1502408  98.8120307  96.0732412  75.2704240  98.1238547
  97.0132518  74.0980810  99.0773360  96.5384609  75.8741912 100.0683898
  96.2304902  77.2165970 100.0926714  95.9478878  77.5794174 101.3308743
  95.6982909  78.6143399 101.5648308  96.0338735  76.5127808 102.1046403
  95.8567697  76.4843775 103.0985856  96.4054145  75.4360821 101.3407409
  96.5351770  74.4579931 101.8039955  99.3839446  75.5143168  99.0627721
  99.7853888  74.3904416  99.3769887  99.9552198  76.6396142  99.4825643
  99.6363913  77.5140688  99.0904202 101.0467417  76.6722922 100.4467774
 101.3656998  75.6741413 100.7468768 102.2640605  77.4314240  99.8930916
 101.9734028  78.4622348  99.6904928 103.4076475  77.4154488 100.8890081
 103.6991863  76.3849176 101.0917677 104.2576696  77.9583589 100.4757145
 103.0891985  77.8915712 101.8163695 102.6911174  76.8540059  98.5560065
 101.8696725  76.9377766  97.8444499 103.5537571  77.4045812  98.1807476
 102.9570539  75.8043853  98.6812069 100.5100143  77.3304249 101.7084137
 100.1367924  78.5089791 101.6908512 100.4627317  76.5755251 102.8010617
 100.8656255  75.6494108 102.8104544  99.7847091  77.0444342 103.9987051
 100.0001901  78.1023857 104.1483905  98.2698060  76.8658274 103.8819907
  98.0376936  75.8102210 103.7408560  97.7899467  77.2242169 104.7927005
  97.9008949  77.4356074 103.0291399 100.3118201  76.2957621 105.2111246
 100.8551722  75.1956813 105.0976007 100.1553878  76.8651739 106.3918025
  99.7086579  77.7705886 106.4192957 100.6210070  76.3070444 107.6113844
 101.0088251  75.3117336 107.3944678 101.7267120  77.1255188 108.3106735
 102.4959774  77.2427303 107.5473967 101.2608056  78.0910701 108.5075033
 102.3538021  76.6013489 109.5805734 101.5601466  76.5114988 110.3222868
 102.7578908  75.6133194 109.3600918 103.4580000  77.4891075 110.1263879
 104.2372239  77.5595969 109.3674805 103.0353996  78.4777738 110.3054053
 104.0528676  76.9546470 111.4118382 103.2468086  76.8783524 112.1415974
 104.4491214  75.9607855 111.2037000 105.1396758  77.8184428 111.9599720
 104.7726020  78.7392996 112.1533092 105.4949362  77.4115951 112.8134151
 105.8868774  77.8889215 111.2840862  99.4020287  76.2027805 108.4335219
  98.5242438  76.9641005 108.2269680  99.3410234  75.2406230 109.3497757
 100.1187945  74.6105097 109.4844182  98.1300867  75.0121073 110.1156119
  97.3953699  75.7931569 109.9200310  97.5407197  73.6752840 109.6973826
  98.2655212  72.8692538 109.8117397  96.6552233  73.4542084 110.2933035
  97.1060541  73.6612666 108.2609348  95.8749508  74.1618544 107.8849381
  95.2064918  74.5658799 108.6452182  95.4880170  74.1536001 106.5589279
  94.5126974  74.5488217 106.2749345  96.3292016  73.6489951 105.6001316
  96.0233425  73.6412959 104.5539524  97.5605324  73.1521161 105.9605337
  98.2320386  72.7539755 105.1998343  97.9441587  73.1579435 107.2819427
  98.9188384  72.7627978 107.5682283  98.3810465  75.0783429 111.6191897
  98.1568632  76.1107060 112.2499085  98.8128822  74.1011649 112.2290840
  90.8284851 102.9090973  76.8678775  90.3313909 103.0365282  77.7377969
  91.5571948 103.6056423  76.8053674  91.0551550 101.9303697  76.7638937
  89.8935077 103.2169181  75.7517191  90.2893552 104.0393511  75.1558938
  89.7172234 101.9976978  74.8456403  89.3405567 101.1887138  75.4715526
  88.9653683 102.2610027  74.1016749  90.9792743 101.5483688  74.1482653
  91.7341380 101.3467629  74.9082895  90.7582696 100.6302618  73.6038955
  91.6113531 102.7798830  72.9989144  93.0588774 101.9343633  72.3789253
  92.7587859 101.0016288  71.9013790  93.5663775 102.5676339  71.6512490
  93.7354868 101.7174602  73.2055171  88.5373809 103.6517959  76.2700581
  87.8492657 102.8867380  76.9400296  88.0593409 104.7986623  75.8057798
  88.6368699 105.3413732  75.1796611  86.8431646 105.3194271  76.1886480
  86.3640587 104.7333977  76.9729479  87.1605251 106.6451141  76.7228663
  87.7538448 107.1527942  75.9623849  86.2107914 107.1649336  76.8489363
  87.9037257 106.6472448  78.0163879  87.4066585 105.9750037  78.7157570
  88.9231958 106.3022453  77.8438830  87.9354055 108.0275701  78.5895708
  86.9200492 108.3697338  78.7897570  88.5089610 108.0315034  79.5164570
  88.5612665 108.9478720  77.6494813  89.0470742 108.5159166  76.8764970
  88.5277465 110.2795055  77.7157963  87.9161343 110.9201754  78.7262049
  87.4675215 110.3891133  79.4588846  87.9077956 111.9298964  78.7484241
  89.1414625 110.9882354  76.7554148  89.6154911 110.5090349  76.0032420
  89.1264887 111.9975574  76.7892332  85.9716603 105.2885487  74.9692663
  86.4829656 105.1110182  73.9820628  84.6725509 105.3247249  75.0338124
  84.2734435 105.2696309  75.9599750  83.7702960 105.4359133  73.9004796
  83.8930422 104.5348042  73.2996179  82.7556486 105.4721254  74.2970633
  83.9999814 106.6488213  73.0225959  83.6132134 106.6329500  71.8506635
  84.6020804 107.7065847  73.5616946  84.7796935 107.7523926  74.5548988
  84.9568822 108.8584610  72.7425563  84.1911278 109.0767324  71.9981928
  85.1500977 110.1005071  73.6272502  85.4877972 110.9313488  73.0077663
  83.8466964 110.4706937  74.2998132  83.5085796 109.6404564  74.9198809
  83.9965827 111.3518832  74.9236238  83.0943957 110.6868657  73.5412520
  86.2270256 109.8617541  74.6690535  87.1704779 109.6360892  74.1719870
  86.3446035 110.7552535  75.2821880  85.9407541 109.0221536  75.3024731
  86.2022907 108.6103682  71.9092732  86.4344901 109.3284344  70.9300274
  87.0114208 107.6179656  72.2635916  86.8337062 107.1141228  73.1207142
  88.1862447 107.2604721  71.4846343  88.6488462 108.1575518  71.0731164
  89.2081003 106.5473413  72.3750452  88.6810324 105.7584384  72.9116371
  89.9688275 106.1035606  71.7328202  89.8672664 107.4777925  73.3675564
  89.7591672 108.7072957  73.1936125  90.5024199 106.9835703  74.3192000
  87.8687154 106.3800932  70.2838108  88.7969353 105.9931632  69.5687674
  86.6023985 106.0617731  70.0329729  85.8714305 106.4363213  70.6207644
  86.2280535 105.1478092  68.9645995  87.1058249 104.8431216  68.3947030
  85.5499134 103.8888599  69.5338644  85.2417852 103.2525877  68.7042169
  86.4934944 103.1225552  70.4327383  86.8017130 103.7580717  71.2629309
  85.9883597 102.2381201  70.8209555  87.3716965 102.8181882  69.8633331
  84.3806190 104.2555876  70.2746359  83.9636719 103.4655336  70.6261612
  85.2999528 105.8181404  67.9615600  84.5282092 106.7167888  68.3046471
  85.3943327 105.3700480  66.7102061  86.1474559 104.7341243  66.4899657
  84.5128948 105.7941356  65.6337661  83.7423562 106.4508055  66.0376893
  85.2826106 106.5546471  64.5374113  84.6069097 106.8533116  63.7359583
  85.7405560 107.4415846  64.9752789  86.3945154 105.7690216  63.8932324
  86.1558147 104.9575087  62.7967619  85.1425383 104.8813525  62.4023367
  87.1783377 104.2526197  62.2061975  86.9753896 103.6099644  61.3495138
  88.4559205 104.3591318  62.6969259  89.2704038 103.8121661  62.2220096
  88.7077473 105.1564027  63.7882129  89.7197800 105.2308895  64.1861347
  87.6848812 105.8588687  64.3770418  87.8866315 106.4971848  65.2372449
  83.7948439 104.5888776  65.0417381  84.3195510 103.4728126  65.0354609
  82.5836343 104.8276127  64.5520076  82.1471728 105.7082580  64.7845254
  81.8310516 103.8752160  63.7468910  82.3788053 102.9354734  63.6765418
  80.4672074 103.5997504  64.3837777  80.7091194 103.1686477  65.3552345
  79.9969678 104.5728173  64.5256066  79.5064172 102.6739135  63.6415115
  79.3251394 103.0731530  62.6435901  80.0967384 101.2923207  63.5296939
  80.2778759 100.8922117  64.5272915  79.4020314 100.6417162  62.9984721
  81.0380104 101.3420393  62.9823042  78.1784633 102.6058120  64.3655590
  77.7415955 103.6030057  64.4189495  77.5031367 101.9422906  63.8253974
  78.3332724 102.2230425  65.3743309  81.6777479 104.4217994  62.3347583
  81.2295120 105.5569570  62.1523304  82.0645571 103.6234134  61.3383230
  82.5828050 102.7841137  61.5553357  81.8050816 103.9324362  59.9382954
  81.1127742 104.7726535  59.8849594  83.0971048 104.3163593  59.2125901
  83.7970201 103.4815829  59.2495634  82.8730984 104.5562483  58.1731794
  83.5424810 105.1850042  59.6975594  81.1593941 102.7497904  59.2312490
  81.5652166 101.6018351  59.4191843  80.1391232 103.0468340  58.4287638
  79.7646485 103.9834267  58.4803594  79.5352051 102.1113907  57.4858885
  79.9113201 101.1058156  57.6741843  78.0119492 102.0998286  57.6354603
  77.6126512 103.1060003  57.5078720  77.5828959 101.4408062  56.8806738
  77.5186356 101.6070395  58.9672053  78.3251731 100.8535867  59.8008954
  79.3385336 100.6062676  59.4846143  77.8591769 100.4171662  61.0191575
  78.5063283  99.8258690  61.6669720  76.5828530 100.7244067  61.4198776
  76.2113281 100.3716761  62.3819848  75.7740721 101.4773869  60.6063057
  74.7621977 101.7285683  60.9242968  76.2405725 101.9148374  59.3899631
  75.5990499 102.5138034  58.7435976  79.8938091 102.5416917  56.0709478
  79.6973515 103.7078331  55.7177050  80.4474429 101.6357310  55.2660516
  80.8470859 100.7864950  55.6391240  80.5542796 101.8784208  53.8309051
  80.0057304 102.7867816  53.5817590  82.0063869 102.0473085  53.3858666
  82.4555830 102.8571106  53.9607950  82.5426856 101.1196381  53.5856452
  82.0906263 102.3716006  51.9034927  81.6478033 101.5365198  51.3606773
  81.4988715 103.2706993  51.7315918  83.4975713 102.5965239  51.4168085
  83.9286129 103.4401721  51.9558445  84.0877915 101.7012597  51.6123632
  83.5041947 102.8914406  49.9268289  83.0586614 102.0427840  49.4078081
  82.9003765 103.7817750  49.7513090  84.8821141 103.1181614  49.4139859
  85.4416721 102.2931159  49.5761415  84.8451468 103.3105143  48.4231611
  85.2949784 103.9047719  49.8944920  79.8964765 100.7550828  53.0399969
  80.2305783  99.5809809  53.2232965  78.9582479 101.1235201  52.1734803
  78.6711841 102.0910367  52.1334115  78.2920921 100.1680764  51.2967599
  77.9080538  99.3405268  51.8932290  77.1231286 100.8126314  50.5432673
  77.5480101 101.6576578  50.0015060  76.7776226 100.0623776  49.8320396
  75.9468912 101.2908010  51.3891222  75.0665704 101.2747243  50.7465665
  75.8139949 100.5796865  52.2044466  76.1303707 102.6793922  51.9570595
  77.2077643 103.2739293  51.7472552  75.1999885 103.1759198  52.6232390
  79.2817690  99.5894681  50.2943796  80.0942246 100.3151185  49.7170769
  79.2185225  98.2774809  50.0866601  78.4401685  97.7477261  50.4522066
  80.2644334  97.5627342  49.3738590  81.0185243  98.2691519  49.0268429
  80.9392802  96.5346079  50.2816977  81.7695395  96.1089860  49.7181245
  81.3265157  97.0772864  51.1440484  80.0319151  95.4276618  50.7514794
  79.2459408  95.9105402  51.3321461  79.5857093  94.8828984  49.9194727
  80.7511183  94.4470563  51.6377940  81.7908411  94.7565777  52.1998162
  80.2435557  93.2328599  51.7063610  80.6871773  92.5354183  52.2867717
  79.4132756  93.0053352  51.1781860  79.6537322  96.8789179  48.1570881
  78.4805319  96.4983589  48.1631561  80.4624495  96.7299858  47.1040119
  81.4454486  96.9548673  47.1609361  79.9246580  96.2966126  45.8170527
  79.0636446  96.9211193  45.5788375  80.9789152  96.4829321  44.7279549
  81.8437043  95.8568955  44.9477684  80.5598693  96.1970320  43.7631949
  81.2866975  97.5280390  44.6944750  79.4484766  94.8487091  45.8444108
  78.4389273  94.5138923  45.2166642  80.1524887  93.9769615  46.5627368
  81.0132776  94.2801247  46.9954421  79.7712057  92.5784771  46.6907629
  78.7522512  92.4497312  46.3257214  80.7056617  91.6562396  45.8799854
  80.7240795  92.0030262  44.8467869  81.7020497  91.7497958  46.3119092
  80.2736818  90.2047389  45.9174571  79.2425799  89.8985851  46.5521568
  80.9573013  89.3682111  45.2958988  79.7658751  92.2167375  48.1683318
  80.5166357  92.7843885  48.9647041  78.9110451  91.2606665  48.5277245
  78.2258974  90.9048878  47.8764999  78.9041114  90.7415723  49.8916670
  78.7085054  91.5452528  50.6015509  77.8050452  89.6899536  50.0299618
  76.8946826  90.2570707  49.8357526  77.9505071  88.9550071  49.2382582
  77.6811647  88.9729823  51.3734807  78.6304415  88.4913571  51.6080258
  77.3306897  89.9620430  52.4716461  76.3812371  90.4437651  52.2380176
  77.2461075  89.4353998  53.4222215  78.1128567  90.7177516  52.5438930
  76.6472177  87.8689841  51.2919917  76.9450536  87.1469383  50.5317003
  76.5720066  87.3689225  52.2575915  75.6795210  88.2955401  51.0279610
  80.2458695  90.1445023  50.3044291  80.6241858  90.2371514  51.4780180
  80.9807965  89.5380176  49.3740381  80.6489044  89.4553232  48.4237178
  82.2603135  88.9250777  49.7158130  82.2042520  88.4834105  50.7107433
  82.6122082  87.8259229  48.7122957  82.5737866  88.2871212  47.7254222
  83.6364766  87.5251945  48.9326058  81.7081368  86.6014413  48.7353106
  81.7674072  86.1602959  49.7302873  80.6877855  86.9351637  48.5465925
  82.1021290  85.5619513  47.6954901  82.0322619  86.0266382  46.7119843
  83.1348046  85.2698985  47.8862408  81.2127858  84.3324408  47.7381721
  81.2986340  83.8696595  48.7213120  80.1802534  84.6386596  47.5702254
  81.6147057  83.3559255  46.6952971  82.5713076  83.0717217  46.8509917
  81.0114904  82.5471375  46.7410488  81.5348202  83.7844142  45.7841907
  83.4290539  89.8991277  49.7878574  84.4777727  89.5225736  50.3223392
  83.3012002  91.1189488  49.2700515  82.4317274  91.4192517  48.8529969
  84.4447354  92.0278056  49.2185583  85.3603413  91.5096147  49.5035904
  84.6230206  92.5965659  47.8032643  84.6665006  91.7545190  47.1124918
  83.4913894  93.5411401  47.3858622  83.4475853  94.3837335  48.0759472
  83.6774365  93.9081294  46.3765038  82.5428593  93.0045652  47.4077393
  85.8644174  93.3079626  47.7418911  85.9840660  93.6672207  46.8597243
  84.2964393  93.1459522  50.2417467  83.3898489  93.9811328  50.1140906
  85.1345517  93.1993720  51.2806821  86.0107081  92.0426367  51.9082207
  86.9714448  91.9833819  51.3967776  85.4908521  91.0891002  51.8153933
  86.1431795  92.4813975  53.3248241  87.0927172  92.1291121  53.7277786
  85.3237456  92.0673200  53.9123352  86.0814365  93.9622296  53.3007830
  87.0618921  94.3420896  53.0135336  85.7887770  94.3986665  54.2557557
  85.0492777  94.3179897  52.2250670  84.0347080  94.3557606  52.6217029
  85.3822081  95.6435176  51.5602166  86.1281762  95.7067436  50.5811773
  84.8233881  96.7126510  52.1158605  84.0206794  96.6207126  52.7219177
  85.3257988  98.0469064  51.8357532  85.4272723  98.1813591  50.7588480
  84.3614179  99.1029483  52.3705671  84.2565478  98.9869448  53.4492911
  84.7504609 100.0966764  52.1486431  83.3878071  98.9801898  51.8961077
  86.7024114  98.2402890  52.4570212  87.0032763  97.7202433  53.5332692
  87.5441591  98.9992046  51.7635273  87.2941501  99.3324731  50.8434583
  88.8582742  99.3326896  52.2827984  89.2584194  98.4920978  52.8497096
  89.8210538  99.6535023  51.1398357  90.7917325  99.9243671  51.5551854
  89.9780384  98.4455384  50.2334092  89.0077811  98.1743455  49.8172907
  90.6660885  98.6858102  49.4228812  90.3731004  97.6080540  50.8084280
  89.3141597 100.7522815  50.3750111  89.9214734 100.9505547  49.6584511
  88.7871600 100.5136520  53.2410628  87.9709431 101.4256513  53.0885564
  89.6572937 100.4769522  54.2490933  90.2672531  99.6812957  54.3714839
  89.7177368 101.5506165  55.2308905  88.7368618 101.7203841  55.6749203
  90.6940331 101.1518373  56.3396781  90.2171555 100.2600682  56.7464151
  91.6185473 100.8708546  55.8352753  91.0087389 102.1222026  57.4742032
  91.3995579 103.0430435  57.0412906  89.7767225 102.4353092  58.2987764
  89.3855745 101.5149539  58.7324216  90.0398844 103.1292844  59.0970526
  89.0171604 102.8872515  57.6608782  92.0996847 101.5458279  58.3501812
  92.9976517 101.3839952  57.7538886  92.3220183 102.2413541  59.1594478
  91.7663521 100.5963589  58.7691047  90.1361468 102.8699136  54.5906859
  89.6910861 103.9419526  55.0143395  90.9920495 102.8045329  53.5689418
  91.4378265 101.9251962  53.3495126  91.3575828 103.9808880  52.7843813
  91.8253664 104.7007935  53.4559569  92.3690618 103.5869757  51.7099869
  91.9122695 102.8732442  51.0244008  92.6772246 104.4745812  51.1574541
  93.2405977 103.1315707  52.1802322  90.1582209 104.6617421  52.1366116
  90.2056569 105.8673656  51.8684574  89.0842988 103.9219665  51.8691447
  89.0670726 102.9402249  52.1057584  87.9330267 104.4858981  51.1745831
  88.2626625 105.1928427  50.4132234  87.1428379 103.3698157  50.4947892
  86.3351499 103.8175696  49.9157765  87.8110743 102.8272489  49.8260728
  86.6003399 102.4750814  51.4466644  86.1098394 101.7850611  50.9940266
  86.9990551 105.2863717  52.0740135  86.1295308 105.9889963  51.5519147
  87.1396115 105.2005994  53.3933042  87.8608918 104.6284397  53.8086203
  86.2211539 105.9040289  54.2782175  85.1951288 105.6121658  54.0541916
  86.5187837 105.5612247  55.7368801  87.5731755 105.8121781  55.8525500
  85.9185112 106.2165206  56.3680381  86.2932785 104.1102036  56.1511966
  86.8494281 103.4543053  55.4814235  86.7689396 103.8995070  57.5734667
  86.2128852 104.5547778  58.2439311  86.6046585 102.8613165  57.8620375
  87.8321164 104.1305647  57.6395566  84.8302131 103.7290000  56.0097558
  84.5216705 103.8491246  54.9712612  84.6941014 102.6902928  56.3108573
  84.2231742 104.3735631  56.6454768  86.3261931 107.4084472  54.0638178
  87.4227639 107.9654531  53.9769511  85.1707855 108.0686939  53.9875630
  84.3050392 107.5558268  54.0744536  85.1023270 109.4985418  53.7248746
  86.0194734 109.9771315  54.0682309  84.9380666 109.7732236  52.2260502
  84.0191566 109.3079028  51.8694258  84.8895794 110.8488540  52.0564371
  85.7884740 109.3585460  51.6848027  83.9524140 110.1076955  54.5174923
  83.2108283 109.4153195  55.2192951  83.8152592 111.4252287  54.3940705
  84.5114685 111.9452127  53.8792807  82.7211354 112.1625533  55.0157357
  82.8238680 112.0986692  56.0990011  82.7880736 113.6322919  54.6049038
  82.6775258 113.7132200  53.5235482  81.9850705 114.1837348  55.0939816
  83.7494567 114.0501638  54.9036089  81.3617896 111.5828701  54.6451442
  81.0677002 111.3448467  53.4711704  80.5340620 111.3625613  55.6643130
  80.8009844 111.6886313  56.5822074  79.2695087 110.6781998  55.5213853
  78.5975503 111.0908308  56.2739189  78.8901545 110.9149322  54.5273292
  79.3247412 109.1787207  55.6816502  78.2758767 108.5276013  55.6121687
  80.5068889 108.6087721  55.8962206  81.3545631 109.1308436  55.7259583
  80.6245036 107.2216035  56.3247015  79.7545519 106.6539208  55.9945203
  81.8787886 106.5903216  55.7186658  82.7195139 107.2566550  55.9117467
  82.0484000 105.6375098  56.2201453  81.7501201 106.3598004  54.2283953
  80.6151283 106.4166011  53.7131163  82.7824691 106.1244844  53.5697816
  80.6655397 107.0859007  57.8422765  80.0743792 106.1567592  58.3971768
  81.3415187 108.0098511  58.5155573  81.8966198 108.6854913  58.0101146
  81.3645722 108.0478160  59.9722787  81.4972706 107.0431092  60.3735949
  82.5260918 108.9187533  60.4438149  82.4483443 109.9026593  59.9812313
  82.5254688 109.0267114  61.5284552  83.8699368 108.3735163  60.0681469
  84.4787908 107.4025754  60.8417777  83.9676477 107.0302333  61.7295806
  85.7165008 106.9064458  60.5015052  86.1827623 106.1344511  61.1136531
  86.3650042 107.3857198  59.3878600  87.3461731 106.9951078  59.1179897
  85.7765570 108.3563594  58.6158019  86.2902250 108.7365996  57.7328168
  84.5372606 108.8495587  58.9570215  84.0723304 109.6244032  58.3474677
  80.0493406 108.5544186  60.5466189  79.5515137 109.6141883  60.1577172
  79.4948100 107.7892259  61.4842398  79.9894724 106.9539411  61.7630010
  78.2213672 108.0841796  62.1262661  77.8448781 109.0383477  61.7575951
  77.1813088 107.0025005  61.8333192  77.6808111 106.0976813  62.1795832
  76.3303390 107.2171735  62.4797447  76.6935333 106.7978075  60.4021767
  77.5464467 106.6409310  59.7418515  75.7901361 105.5823575  60.3571330
  74.9366951 105.7386912  61.0169035  75.4370745 105.4290195  59.3373606
  76.3457807 104.7036825  60.6846841  75.9720590 108.0239704  59.8874134
  76.6488936 108.8782030  59.9041715  75.6368449 107.8466643  58.8655057
  75.1099113 108.2316929  60.5211735  78.4227227 108.1675992  63.6294877
  79.1176796 107.3349754  64.2171946  77.8140710 109.1725156  64.2535199
  77.4213240 109.9439357  63.7331738  77.7334911 109.2080366  65.7064807
  78.6864502 108.9052853  66.1404276  77.4027796 110.6179343  66.1907370
  76.4466370 110.9316126  65.7718129  77.3415184 110.6238468  67.2789981
  78.1837766 111.3061950  65.8675650  76.6773854 108.2249689  66.1900235
  75.5560073 108.1961255  65.6775313  77.0433948 107.4236011  67.1828743
  77.9433360 107.5751282  67.6155921  76.2330349 106.3132248  67.6503700
  75.2209055 106.4104755  67.2576415  76.8132287 104.9718564  67.1836153
  76.2046028 104.1567203  67.5750575  76.8355848 104.9176410  66.0951940
  78.2152279 104.7246945  67.6543109  78.4478085 104.1240209  68.8756362
  77.6010283 103.8287937  69.4952361  79.7287575 103.8977543  69.3117016
  79.8997050 103.4197389  70.2762631  80.7940447 104.2729736  68.5340637
  81.8119209 104.0902391  68.8784994  80.5780134 104.8794457  67.3203866
  81.4237213 105.1801456  66.7019548  79.2956598 105.1065978  66.8868198
  79.1230706 105.5934095  65.9269618  76.1458256 106.3471152  69.1674198
  76.9991149 106.9215882  69.8441119  75.0809179 105.7514333  69.6944223
  74.3834564 105.3322320  69.0961607  74.8630190 105.7226991  71.1345867
  75.2545562 106.6356382  71.5832960  73.3691111 105.6215616  71.4552723
  72.9465099 104.8138842  70.8576397  73.2469620 105.3918816  72.5137744
  72.6183421 106.8911889  71.1483712  73.1983438 107.9682660  71.0978830
  71.3189897 106.7722881  70.9523658  70.7659276 107.5910951  70.7431356
  70.8834326 105.8630142  71.0124631  75.6068749 104.5551239  71.7688386
  76.2825449 104.7205572  72.7872206  75.4779027 103.3710342  71.1794748
  74.8902802 103.2947449  70.3615634  76.1034613 102.1638398  71.6936306
  77.0956380 102.4056990  72.0746669  75.2808707 101.5472188  72.8277312
  75.8279903 100.6954941  73.2318653  75.1472512 102.2961087  73.6083783
  74.0153922 101.1177649  72.3654114  73.5210433 100.7360290  73.0944497
  76.2691034 101.1904609  70.5392345  75.6094308 101.3092664  69.5063496
  77.1644864 100.2215832  70.7243843  77.7195724 100.1936232  71.5677093
  77.4006662  99.2065710  69.7092437  76.4738535  99.0236225  69.1655091
  78.4803973  99.6391943  68.7068612  78.5330909  98.8617573  67.9446838
  78.1360101 100.5687913  68.2537089  79.8598325  99.8507258  69.3108767
  79.7575179 100.5473192  70.1429765  80.1992079  98.8851057  69.6857116
  80.8783836 100.3955060  68.3143967  80.6397576 100.2990201  67.0926217
  81.9173492 100.9292311  68.7537074  77.8109216  97.9129389  70.3935495
  78.4625224  97.9226251  71.4387923  77.4074093  96.7944409  69.7858973
  76.8076386  96.8648587  68.9763198  77.7409021  95.4674181  70.2847992
  78.6273999  95.5225944  70.9166033  76.5865480  94.9002349  71.1112215
  76.9012279  93.9469315  71.5358253  76.3617708  95.5995618  71.9165271
  75.4325070  94.7053750  70.3218293  74.7276648  94.3495134  70.8678696
  78.1026213  94.5038109  69.1575187  77.9809650  93.2867554  69.3335716
  78.5239283  95.0173806  68.0080598  78.4370650  96.0106115  67.8466708
  79.0763298  94.1895123  66.9422631  78.3174891  93.5051004  66.5630002
  79.5446943  95.0809749  65.7969880  79.7870653  95.5899617  66.7298803
  80.4420421  95.0013721  65.1833673  78.4783567  95.8813549  65.0407559
  77.9210783  96.3936339  65.8250465  78.9098657  96.8984427  63.9711180
  79.4668400  96.3867935  63.1862017  78.0267280  97.3704740  63.5405891
  79.5423234  97.6600084  64.4273145  77.0160721  95.4019106  64.9809984
  76.6126836  95.3375386  65.9915593  76.4249243  96.1087281  64.3987145
  76.9741676  94.4196433  64.5103668  80.2348033  93.3307798  67.4315796
  81.2123076  93.8439302  67.9809093  80.1206344  92.0188230  67.2252404
  79.3357787  91.6703774  66.6935577  81.0680832  91.0571416  67.7668931
  82.0606178  91.5065094  67.7991875  80.6788023  90.6279627  69.1846028
  81.4553386  89.9720030  69.5780586  80.6024538  91.5164344  69.8114113
  79.4394388  89.9437188  69.1834653  79.2160435  89.6848194  70.0804968
  81.1208759  89.8437159  66.8506579  80.2031157  89.5973395  66.0674665
  82.2148319  89.0903532  66.9497838  82.9772648  89.4086562  67.5307129
  82.3609340  87.8237118  66.2553467  81.5310059  87.7116844  65.5576588
  83.3003509  87.8362614  65.7026825  82.3656639  86.6452154  67.2099853
  82.8689099  86.7401839  68.3297114  81.8008461  85.5271838  66.7580293
  81.2903212  85.5787796  65.8880859  81.7965611  84.2595370  67.4914578
  82.5301637  84.3066594  68.2962596  80.4256023  83.9676633  68.0973420
  79.6953320  84.0524273  67.2925938  80.4481200  82.9400402  68.4600868
  80.0334813  84.9034577  69.2418034  80.9103422  84.9819913  69.8844917
  79.8296745  85.8724412  68.7861326  78.8342681  84.4715143  70.0715199
  79.0448773  83.4850264  70.4845384  78.7091372  85.1862341  70.8849185
  77.5908460  84.4046401  69.3129934  77.3543464  83.5226785  68.8813558
  76.7895471  85.4445562  69.1103297  77.0690044  86.6207773  69.6550024
  77.8951303  86.7257160  70.2264951  76.4544505  87.4063353  69.4958742
  75.6748904  85.2952441  68.4137829  75.4358550  84.3890358  68.0372876
  75.0680322  86.0881414  68.2616786  82.2638368  83.1253109  66.5832412
  81.4933430  82.6090358  65.7691740  83.5329597  82.7549095  66.7267535
  84.1724609  83.3745325  67.2034136  84.0528204  81.4986513  66.1963185
  83.7363221  81.3586842  65.1627145  85.5807370  81.5382294  66.2383489
  85.8730401  82.4528653  65.7225007  85.8516298  81.6132392  67.2914826
  86.2983560  80.3542710  65.6145578  87.3597348  80.5338020  65.7858606
  86.0052595  79.4225712  66.0984296  86.0665310  80.2211308  64.1366438
  86.3886372  81.1179760  63.3775066  85.4419364  79.1293219  63.7290398
  85.2616962  78.9920033  62.7447845  85.1479628  78.4376977  64.4038263
  83.5266508  80.3212688  67.0106097  83.7243610  80.2631290  68.2281660
  82.8500603  79.3902192  66.3439036  82.5526566  79.5571322  65.3932246
  82.4365548  78.1518791  66.9893903  81.9666170  78.3677305  67.9489036
  81.4289818  77.4188533  66.1064640  80.6431609  78.1352458  65.8669508
  81.9564792  77.1404282  65.1941450  80.8148162  76.1878342  66.7278074
  81.5898646  75.4317496  66.8532541  80.4028371  76.4502418  67.7022393
  79.7137235  75.6115470  65.8796389  79.3419130  76.1868076  64.8596050
  79.1775166  74.4668187  66.2924989  78.4349683  74.0388190  65.7581397
  79.5152742  74.0306425  67.1385317  83.6741222  77.3077268  67.3078835
  84.7922734  77.6317404  66.9058948  83.4799830  76.2177111  68.0469293
  82.5921623  76.0768851  68.5074094  84.5370552  75.2371579  68.2682766
  85.3057047  75.3020085  67.4981653  85.1994263  75.4520620  69.6454646
  84.4294012  75.4376909  70.4167973  86.1965140  74.3721399  69.9171375
  86.9671643  74.3861819  69.1464223  86.6552771  74.5373453  70.8919935
  85.6952394  73.4042596  69.9113888  85.8750992  76.8121916  69.7081280
  85.1334295  77.5946494  69.5475418  86.3361643  76.9446742  70.6868859
  86.6409200  76.8739943  68.9349529  83.9816713  73.8230410  68.1534890
  82.9075702  73.5178741  68.6812210  84.7275325  72.9581901  67.4640945
  85.6067911  73.2899551  67.0940463  84.3361038  71.5789344  67.1869819
  83.3027270  71.3937769  67.4801511  84.5132607  71.2457365  65.6949016
  85.5159835  71.5416590  65.3865555  84.3243153  69.7576083  65.4433288
  83.3215901  69.4610127  65.7510202  84.4546911  69.5486635  64.3815167
  85.0610678  69.1952043  66.0169110  83.5414289  72.0668508  64.8443681
  82.5421737  71.6838876  65.0515614  83.6141490  73.0975461  65.1914681
  83.7995023  72.0175435  63.3651967  83.7264909  70.9871508  63.0172598
  83.0610602  72.6288456  62.8464362  84.7984678  72.4008074  63.1571667
  85.1951440  70.6645650  68.0499856  86.4273698  70.7600334  68.0188502
  84.5603107  69.7716282  68.8084391  83.5556001  69.8227806  68.8981014
  85.2702251  68.7403134  69.5582206  86.3410279  68.9437289  69.5480872
  84.7904421  68.7187851  71.0107056  84.8907384  69.7358529  71.3896685
  83.7364130  68.4419099  70.9891952  85.5473227  67.7621078  71.9201255
  85.0775378  67.7565702  72.9036764  85.4887973  66.7646684  71.4844749
  87.0049044  68.1339702  72.0826060  87.3285729  69.2246030  72.5547941
  87.8960735  67.2230913  71.7053285  88.8828409  67.4200924  71.7924039
  87.5824751  66.3380327  71.3332683  85.0800538  67.3627587  68.9329822
  83.9545115  66.9584727  68.6308575  86.1946724  66.6535497  68.7451159
  87.0881827  67.0819941  68.9404980  86.1802113  65.2912791  68.2228402
  85.7219616  65.2729889  67.2340167  87.6110407  64.7661565  68.1078639
  88.1592101  65.3991494  67.4100605  88.0807391  64.8174801  69.0901313
  87.6297363  63.4300899  67.6461686  88.5381115  63.1259491  67.5832991
  85.3543254  64.3632756  69.1060463  85.5182083  64.3413118  70.3281858
  84.4572059  63.5973422  68.4857797  84.3041581  63.7246819  67.4955977
  83.6286294  62.6287436  69.1945559  83.4314073  62.9824747  70.2065227
  82.2908734  62.4367578  68.4737679  82.5122381  62.1934054  67.4345968
  81.7850338  61.5935109  68.9440454  81.3918786  63.6592172  68.5264990
  81.2258554  63.8948348  69.5776990  81.9308036  64.4790801  68.0516446
  80.0472549  63.4639844  67.8306166  79.5615494  62.5944270  68.2734023
  79.4407680  64.3509154  68.0139919  80.1511841  63.2580666  66.3879377
  80.3274329  64.0749694  65.8207469  80.0318094  62.0787806  65.7830557
  79.8019284  60.9764716  66.4875560  79.7165459  61.0316750  67.4924254
  79.7135694  60.0881464  66.0151465  80.1409303  62.0005414  64.4653375
  80.3142694  62.8363947  63.9255199  80.0502940  61.1053909  64.0064375
  84.3079416  61.2756276  69.3832174  83.6794822  60.3574657  69.9180618
  85.5610965  61.1257936  68.9661149  86.0104934  61.8484051  68.4220795
  86.3030933  59.9010431  69.2345697  85.7296786  59.0472014  68.8736692
  87.6451802  59.9307066  68.5060755  88.2345347  60.7751591  68.8633726
  88.1849033  59.0037406  68.6998104  87.4752552  60.0344206  67.4344094
  86.5207941  59.7081541  70.7296437  86.9234705  60.6331291  71.4382323
  86.2443027  58.4947014  71.2043973  85.9229097  57.7766720  70.5709624
  86.3290995  58.1756261  72.6270590  85.8866043  58.9761740  73.2198661
  85.6136318  56.8551102  72.9370149  85.9843451  56.0856858  72.2597718
  85.8677737  56.4314038  74.3702876  85.4968851  57.2001723  75.0481794
  85.3512091  55.4924084  74.5691581  86.9382089  56.2965632  74.5254834
  84.1115806  56.9925718  72.6962941  83.7147497  57.6470177  73.4723911
  83.9784123  57.4628931  71.7220439  83.3777958  55.6814107  72.7236868
  83.5101253  55.2106813  73.6978544  82.3164854  55.8546231  72.5455945
  83.7737899  55.0265556  71.9475081  87.7944414  58.1183708  73.0396412
  88.5809898  57.3404379  72.4887956  88.1662540  58.9494347  74.0099017
  87.5043969  59.6394574  74.3353447  89.4994924  58.9450811  74.5908202
  89.9516046  57.9619583  74.4598112  90.3937652  59.9883559  73.9169219
  89.8812933  60.9488575  73.9708518  91.3246038  60.0415681  74.4815528
  90.6989583  59.6603862  72.4717503  91.2306013  58.7092797  72.4425430
  89.7541872  59.5645129  71.9366634  91.5408527  60.7267516  71.8174562
  90.9989217  61.6722822  71.8369928  92.4753506  60.8327254  72.3684395
  91.8506879  60.3942024  70.4313479  92.7636855  60.0032563  70.2477835
  91.0414332  60.6208156  69.4054399  89.8348203  61.1264052  69.6053539
  89.5294824  61.3404547  70.5439974  89.2248900  61.2958652  68.8183546
  91.4217561  60.2856139  68.1819644  92.3257361  59.8593002  68.0364417
  90.8060720  60.4578377  67.4000624  89.4201845  59.2068901  76.0871645
  88.5447820  59.9341259  76.5604037  90.3478987  58.6012979  76.8253064
  91.0212900  57.9941307  76.3803441  90.4287373  58.7821887  78.2698592
  89.4261516  58.8153568  78.6962639  91.1915822  57.6236272  78.9067884
  90.7060407  56.7097545  78.5644650  92.2055258  57.6666306  78.5090835
  91.2427619  57.6312670  80.4244877  91.6921826  58.5660258  80.7596707
  90.2275311  57.5565878  80.8141434  92.0731481  56.4540948  80.9374862
  93.0589114  56.5129321  80.4760668  92.1714734  56.5588720  82.0179737
  91.4978200  55.1463271  80.6453230  91.9051414  54.6353123  79.8752240
  90.5700077  54.5482684  81.3819090  90.0016017  55.1843015  82.3954363
  90.2758084  56.1323101  82.6103557  89.2966493  54.7182890  82.9485856
  90.1261476  53.3528564  81.0261741  90.4956401  52.9058633  80.1992686
  89.4200699  52.8933546  81.5833196  91.1552451  60.0890284  78.5420769
  92.3531536  60.2121195  78.2665395  90.4370982  61.0734512  79.0798024
  89.4510424  60.9537870  79.2627605  91.0391839  62.3516712  79.3802698
  92.0738477  62.2127532  79.6937531  91.0204364  63.2436503  78.1386846
  91.6208987  64.1268522  78.3566264  91.4794739  62.6850872  77.3229691
  89.6195472  63.6712439  77.7339373  88.9837383  62.7866154  77.7697183
  89.2730751  64.3970636  78.4696307  89.5249620  64.4006594  76.0947044
  89.2819736  62.9240251  75.1082852  88.3665320  62.4228992  75.4228300
  89.2024396  63.1981936  74.0563315  90.1289704  62.2517025  75.2449599
  90.3124978  63.0436935  80.5215101  89.0824407  62.9342014  80.6184683
  91.0293209  63.7675238  81.3831303  92.5237881  63.8519864  81.5333296
  92.9789581  64.1152494  80.5785453  92.9180358  62.8936025  81.8712173
  92.6825522  64.9362613  82.5690380  92.7741911  65.9029090  82.0737668
  93.5772979  64.7460195  83.1617769  91.4719659  64.8740416  83.4086073
  91.2855718  65.8401809  83.8775753  91.5263800  64.1024372  84.1765692
  90.3469065  64.5492120  82.4198236  89.5920245  63.9095074  82.8770211
  89.6836330  65.8029222  81.8723832  88.6870002  66.2605744  82.4382554
  90.2022203  66.3545194  80.7733373  90.9986177  65.9033733  80.3463506
  89.6945650  67.5747415  80.1675569  88.6532060  67.7200262  80.4548948
  90.5041475  68.7912787  80.6289413  91.5514108  68.5683000  80.4249329
  90.1859008  69.6329508  80.0137932  90.3395587  69.1450160  82.0915907
  89.2952409  69.4043386  82.2655245  90.6000282  68.2697714  82.6867416
  91.3828340  70.5277119  82.5842312  90.5597552  71.8908497  81.7825037
  89.5374835  71.9673202  82.1529248  91.0939830  72.8161485  81.9981964
  90.5438545  71.7236851  80.7055151  89.7872537  67.4315315  78.6551113
  90.5439790  66.6056627  78.1425114  89.1488631  68.3613089  77.9707170
  88.6480681  69.0388475  78.5277135  89.2960089  68.6045160  76.6236835
  88.7383865  67.8839015  76.0254602  88.7575881  69.9459788  76.3646669
  89.3488507  70.5724243  77.0325545  89.0601392  70.1284878  75.3335251
  87.3305963  70.2718152  76.5220140  86.7006274  69.6488921  75.8870284
  87.0058807  70.1786605  77.5583460  87.2149937  71.7135212  76.0861412
  87.8770170  72.3104989  76.7133905  87.5410259  71.7801121  75.0481778
  85.8773916  72.2474355  76.1859726  85.6512549  72.7868694  77.0093635
  84.9397290  72.0779326  75.2630910  85.1687991  71.3699570  74.1491424
  86.0751177  70.9504366  73.9985129  84.4341427  71.2589344  73.4649979
  83.7391935  72.6189163  75.4538771  83.5553463  73.1493562  76.2934804
  83.0172426  72.4966447  74.7582226  90.6741481  68.8088580  76.3650336
  91.3291876  69.3719643  77.1728433  91.1242289  68.4294282  75.1912443
  90.4462162  68.0428377  74.5501937  92.4409012  68.4807282  74.7953940
  93.0283844  69.0169466  75.5406675  93.0020548  67.1001782  74.6463991
  92.3295790  66.6352563  73.9254809  93.9708456  67.2750790  74.1784736
  93.1735105  66.1955945  75.8218076  92.1855580  66.0555671  76.2604910
  93.5665516  65.2319093  75.4978763  94.0758261  66.7511637  76.8557406
  95.0716648  67.3372399  76.5338507  93.7567307  66.5372036  78.1129578
  94.3459618  66.8993478  78.8490012  92.9238244  66.0116723  78.3369786
  92.6237359  69.2163510  73.5196285  91.7889768  69.1811511  72.7242599
  93.7409800  69.8785109  73.3302716  94.4290659  69.8032629  74.0657816
  94.0314786  70.7551338  72.1959292  93.2151975  71.4398256  71.9657520
  95.3084992  71.5632895  72.5041038  96.0820448  70.8747707  72.8442060
  95.8012823  72.3114346  71.2688630  95.0283977  73.0005303  70.9284262
  96.7025259  72.8715311  71.5181672  96.0254336  71.5974276  70.4763673
  95.0541865  72.5181931  73.6724343  94.3743325  73.2903507  73.3123343
  94.5647033  71.9408385  74.4567603  96.2963054  73.1622357  74.2252694
  96.7861195  73.7401842  73.4415873  96.0275425  73.8231433  75.0493245
  96.9764916  72.3906712  74.5860114  94.1724179  69.9875052  70.8870871
  93.7945643  70.4915578  69.8224563  94.7147944  68.7688019  70.9307216
  95.0420788  68.3824105  71.8046128  94.9085310  67.9877586  69.7131455
  95.4652225  68.6080944  69.0107373  95.7342066  66.7417088  70.0241819
  95.1858518  66.1060636  70.7194246  95.9242931  66.1917643  69.1024832
  96.6827712  67.0364643  70.4730067  93.6044022  67.5794009  69.0423213
  93.6134295  67.2612524  67.8494181  92.4930343  67.5772561  69.7714926
  92.5251689  67.9721851  70.7005232  91.2493656  66.9628247  69.3245573
  91.3704634  66.5754807  68.3129254  90.8647076  65.8061828  70.2478681
  90.7663932  66.1606795  71.2739118  89.8947621  65.4628272  69.8881282
  91.8499717  64.6650808  70.2027915  91.7320319  63.6579532  69.2587438
  90.8965489  63.6880755  68.5593438  92.6461058  62.6324102  69.1943265
  92.5353795  61.8413744  68.4526367  93.7007238  62.6048233  70.0771073
  94.6176081  61.5848655  70.0198947  94.4267449  60.9472762  69.3280488
  93.8460461  63.5999725  71.0151789  94.6779969  63.5767197  71.7190380
  92.9348344  64.6278257  71.0619760  93.0591032  65.4338177  71.7851871
  90.1139717  67.9743970  69.2326919  88.9428402  67.5852333  69.2261630
  90.4333479  69.2628978  69.1632760  91.3947499  69.5337777  69.3130409
  89.4527547  70.3088314  68.9133218  88.4564145  69.8817007  68.7994589
  89.4346601  71.2879783  70.0961869  88.7214291  72.0829301  69.8783488
  89.0410930  70.5989456  71.3658506  89.7541723  69.8041098  71.5846052
  89.0376276  71.3186758  72.1844320  88.0445504  70.1717129  71.2541557
  90.7367563  71.8610667  70.2660374  90.7231422  72.4727012  71.0058470
  89.7685953  71.0579924  67.6234794  90.9312958  71.2033231  67.2374214
  88.7099363  71.5217617  66.9536436  87.7929004  71.2816868  67.3022243
  88.8000464  72.3032092  65.7255776  89.8184427  72.6776176  65.6217195
  88.4630509  71.4526266  64.4956467  87.4429901  71.0780116  64.5807323
  88.5519051  72.0620912  63.5963369  89.1542882  70.6120927  64.4340602
  87.8709871  73.5128965  65.8003541  87.0337769  73.6298602  66.6962578
  88.0405525  74.4207852  64.8346876  88.6977077  74.2297410  64.0918899
  87.3759268  75.7249558  64.8549319  87.3190643  76.1061017  65.8745365
  88.1757524  76.7136100  64.0080212  88.3897410  76.2522382  63.0439443
  87.5812777  77.6143586  63.8552085  89.4822580  77.1022006  64.6575706
  89.6427890  77.0054308  65.8707196  90.4282591  77.5533848  63.8475881
  91.3235149  77.8285525  64.2256089  90.2499613  77.6201605  62.8556951
  85.9173717  75.6826875  64.3949892  85.0073608  75.9910444  65.1677274
  85.6669257  75.2972643  63.1485066  86.3805194  74.9102257  62.5476035
  84.3135870  75.4336353  62.6171600  84.2705240  74.8632462  61.6893125
  83.6332055  74.9929704  63.3458539  83.8786951  76.8733275  62.3371023
  84.6917418  77.7786032  62.1623309  82.5620447  77.0590691  62.2395235
  81.9357601  76.3641878  62.6203213  81.9829086  78.2084746  61.5462187
  82.5484193  78.4371592  60.6428914  80.5347306  77.9173283  61.1551020
  80.1124170  78.8009985  60.6766896  80.4685509  76.7466375  60.1992650
  80.8902919  75.8624228  60.6771755  79.4296839  76.5537235  59.9316113
  81.0379274  76.9790541  59.2993242  79.7654142  77.6223444  62.3240232
  78.8571630  77.4404477  62.0718454  82.0354463  79.4931553  62.3715406
  82.0679772  79.4730416  63.6032330  82.0292736  80.6223401  61.6588943
  82.0207114  80.5292944  60.6532261  82.0819362  81.9675284  62.2303110
  82.2466287  81.9402764  63.3074521  83.2036037  82.7964785  61.5825019
  83.0676043  82.7938807  60.5010229  83.1695578  84.2240093  62.0924016
  83.3059649  84.2274505  63.1738276  83.9698413  84.7968885  61.6239401
  82.2083546  84.6753749  61.8465169  84.5442541  82.1701743  61.8565191
  84.5656227  81.1613275  61.4443617  85.3274181  82.7688102  61.3913431
  84.7121445  82.1260999  62.9326098  80.7382924  82.6685176  62.0514105
  80.2069788  82.7266729  60.9360783  80.1888820  83.1928113  63.1480369
  80.4926308  82.8486406  64.0476938  79.1517020  84.2183750  63.1140271
  78.6462830  84.1906092  62.1486879  78.1151888  83.9954063  64.2144821
  78.6614110  83.9390839  65.1560596  77.4687848  84.8730201  64.2219608
  77.2737938  82.7521102  64.0456672  76.7099861  82.8588087  63.1189326
  77.9416607  81.8942561  63.9673140  76.3134002  82.5407167  65.1996182
  76.4358404  83.2557904  66.2168865  75.4411363  81.6539879  65.0939929
  79.7714676  85.6038914  63.2819468  80.8298315  85.7540936  63.8933036
  79.1049084  86.6209129  62.7336995  78.4295313  86.4492127  62.0026152
  79.3618342  88.0014233  63.1272655  79.7227381  88.0070758  64.1557671
  80.4213665  88.6513818  62.2334112  80.0704620  88.6613344  61.2014873
  80.6001631  89.6739813  62.5657096  81.3488728  88.0822208  62.2957578
  78.0779345  88.8202521  63.0814645  77.1638829  88.5229398  62.3116066
  78.0136590  89.8374734  63.9247068  78.7973752  90.0429159  64.5277670
  76.8370133  90.6815859  64.0142841  76.9087948  91.4721197  63.2672882
  75.9506120  90.0778560  63.8195990  76.7134806  91.3103824  65.3873186
  77.5732931  91.1631927  66.2474050  75.6072701  92.0164258  65.5710278
  74.9412033  92.0950554  64.8158645  75.3109792  92.6856209  66.8198223
  74.8115822  91.9893880  67.4935891  76.2398377  93.0284819  67.2756375
  74.4065704  93.8795100  66.5850704  73.9355590  94.1151652  65.4779485
  74.1720415  94.6316214  67.6574951  74.5431870  94.3470160  68.5526766
  73.3543413  95.8346103  67.6003349  72.6779945  95.7528089  66.7494749
  72.5225245  95.9676358  68.8737912  73.1859171  96.0596590  69.7337575
  71.8919135  96.8540730  68.8055330  71.8950793  95.0842752  68.9924754
  74.1954742  97.0898114  67.4085832  75.3466116  97.1646015  67.8406746
  73.6005448  98.0890004  66.7604402  72.8259351  97.8725655  66.1495105
  74.0420825  99.4761514  66.8524049  74.7137441  99.6189667  67.6989116
  74.7593273  99.9405416  65.5713585  74.1092754  99.7663580  64.7139253
  75.0875441 101.4151573  65.6638750  75.7379872 101.5900690  66.5208643
  75.5945076 101.7329339  64.7527732  74.1668440 101.9859562  65.7847120
  76.0144447  99.1270522  65.3405424  75.7517174  98.0743167  65.2365021
  76.5078273  99.4694777  64.4309171  76.6890562  99.2506218  66.1877322
  72.8289615 100.3516683  67.1300707  71.7889715 100.2002115  66.4822609
  72.9590632 101.2667881  68.0843481  73.8092528 101.2857992  68.6292478
  71.9075497 102.2179867  68.4128303  71.0020699 101.9623365  67.8625135
  71.5922533 102.1987975  69.9073235  71.3395724 101.1718868  70.1713423
  72.4996987 102.4957926  70.4330960  70.4504597 103.1202693  70.3072536
  70.7381724 104.1399104  70.0510228  69.5713056 102.8352688  69.7293591
  70.1293852 103.0429789  71.7854719  70.8241015 102.2970682  72.5080039
  69.1824807 103.7267826  72.2263057  72.3256034 103.6179831  67.9815574
  73.4662569 104.0300241  68.2041805  71.3940673 104.3441525  67.3714293
  70.4862931 103.9320652  67.2094741  71.6212863 105.7106396  66.9244009
  72.5714261 106.0606689  67.3279018  71.6669765 105.8227385  65.3967065
  70.7507075 105.4345046  64.9519314  71.7853738 106.8719553  65.1261031
  72.7984438 105.0858707  64.7566498  74.0509560 105.6560020  64.6759495
  74.2094015 106.6554355  65.0810762  75.0925972 104.9787609  64.0931372
  76.0767255 105.4423157  64.0245151  74.8927892 103.7131332  63.5953095
  75.7191706 103.1717510  63.1347673  73.6523283 103.1310479  63.6782161
  73.4933954 102.1284220  63.2812504  72.6143437 103.8099708  64.2596863
  71.6317493 103.3439910  64.3336517  70.5036831 106.6091204  67.4225209
  69.3354763 106.2168997  67.4283250  70.8704127 107.8088342  67.8566420
  71.7878761 107.9594247  68.2512085  69.9424763 108.9299469  67.8197614
  68.9760432 108.6309723  68.2256192  70.4826573 110.0952966  68.6513278
  71.4575312 110.3798346  68.2553995  69.5455291 111.2958033  68.6039543
  68.5705217 111.0121421  69.0001823  69.9600834 112.1049412  69.2052361
  69.4346403 111.6303449  67.5725057  70.6316760 109.6838274  70.0139652
  70.9706098 110.4160781  70.5340931  69.7222838 109.3508228  66.3733577
  70.6799641 109.5356499  65.6183163  68.4582539 109.5191090  65.9889646
  67.7374141 109.5928934  66.6925591  68.0585914 109.5368073  64.5825651
  68.7081699 108.8788364  64.0053120  66.6216062 109.0623623  64.4243954
  65.9700671 109.7087679  65.0124064  66.2023221 109.1080818  62.9810256
  66.8531588 108.4615121  62.3924180  65.1717582 108.7648122  62.8904540
  66.2776952 110.1311094  62.6124691  66.5084151 107.7172069  64.9003479
  65.6017949 107.4177190  64.8006121  68.2568710 110.9552954  64.0600157
  67.3236748 111.7503873  63.9348133  69.5105962 111.2695973  63.7536900
  70.2500554 110.6070628  63.9390211  69.8688676 112.5654991  63.2064369
  69.2607291 113.3406530  63.6727021  71.3408782 112.8773474  63.4671372
  71.5497630 113.8872664  63.1142493  71.5225778 112.8232472  64.5405236
  72.1853639 111.9615264  62.8000197  73.1021594 112.1811146  62.9813118
  69.5900689 112.6540026  61.7084101  69.3631857 111.6621607  61.0134801
  69.5962815 113.8977469  61.2378789  69.5189337 114.6439124  61.9141582
  69.6702572 114.2501913  59.8254057  68.7017400 114.1731991  59.3312946
  70.1243314 115.7135580  59.7877440  69.4539024 116.2216503  60.4809008
  71.1535864 115.8306358  60.1269003  69.9897231 116.3496368  58.4388495
  69.1096325 116.0148085  57.6541524  70.9371072 117.2140820  58.1199346
  70.9097037 117.6812862  57.2249100  71.6841687 117.4035344  58.7727039
  70.6114891 113.3902074  58.9799643  70.2100714 112.8394344  57.9509537
  71.8730103 113.2692841  59.3989904  72.1740574 113.7741211  60.2203366
  72.8678522 112.4939449  58.6581446  72.6894280 112.5789996  57.5862166
  74.2655641 113.0256726  58.9636415  74.3991838 112.9929184  60.0449241
  74.9882375 112.3622829  58.4885021  74.4797489 114.4345375  58.4738552
  74.9084120 114.6876744  57.1835003  75.0810382 113.8461938  56.5125234
  75.1171295 115.9737459  56.7417650  75.4817811 116.1567109  55.7309956
  74.8884270 117.0294909  57.5913854  75.0669310 118.3167469  57.1470542
  75.3513222 118.3614045  56.2312338  74.4562632 116.8047967  58.8772959
  74.2719664 117.6412345  59.5514673  74.2568072 115.5158445  59.3108504
  73.9171826 115.3299685  60.3297740  72.8139678 110.9942806  58.9180260
  73.1923918 110.2116816  58.0429557  72.3721002 110.5758856  60.0994386
  72.2518491 111.2201799  60.8678941  72.1343033 109.1561387  60.3428754
  73.0150812 108.5492096  60.1331935  71.7207854 108.9328857  61.8080519
  70.8632143 109.5670118  62.0328964  71.3525413 107.4836493  62.0458423
  72.2098200 106.8489008  61.8216362  71.0633460 107.3479965  63.0879867
  70.5189770 107.2092448  61.3993329  72.8394734 109.3594453  62.7355868
  73.0558529 110.4167269  62.5824935  72.5363160 109.1972159  63.7699353
  73.7325255 108.7718283  62.5228309  71.0920904 108.6059061  59.3740905
  71.2963036 107.5624164  58.7472954  69.9631357 109.2981293  59.2341353
  69.7767006 110.1104289  59.8046706  68.9259926 108.8495297  58.3074219
  68.6483591 107.8183860  58.5259658  67.6865601 109.7294178  58.4510818
  68.0588483 110.7415970  58.2929873  66.9921515 109.4693349  57.6521740
  66.9640038 109.6565624  59.7984922  67.6804797 109.8526997  60.5961721
  65.8540899 110.6760437  59.8582256  65.1369270 110.4802612  59.0610773
  65.3511203 110.6102218  60.8230001  66.2709561 111.6754677  59.7338286
  66.4102618 108.2633201  60.0466364  67.2276065 107.5421845  60.0498845
  65.9021139 108.2401200  61.0106638  65.7033172 108.0069012  59.2576005
  69.4098334 108.8288270  56.8577773  69.0124848 107.9513110  56.0853353
  70.2543426 109.7847499  56.4574156  70.5542831 110.5262510  57.0741093
  70.8121000 109.7383178  55.1068688  70.0069298 109.8626658  54.3827571
  71.8454657 110.8412764  54.8822277  71.3731838 111.8003882  55.0947213
  72.6713662 110.6820389  55.5755039  72.3801366 110.8417503  53.4396436
  72.8488810 109.8711199  53.2776064  71.5152894 110.9410309  52.7836827
  73.3830205 111.9485169  53.1292800  72.8720975 112.8932803  53.3149650
  74.2030048 111.8340320  53.8382359  73.9200684 111.9408237  51.7477586
  74.4171270 110.9858547  51.5772668  73.0858954 112.0446360  51.0538726
  74.8876644 113.0491083  51.5286827  75.6609195 112.9528558  52.1712647
  75.2318797 113.0128532  50.5798406  74.4271651 113.9341104  51.6861972
  71.5616737 108.4488387  54.8245997  71.4105478 107.8524580  53.7527410
  72.3771489 108.0073040  55.7724880  72.5235786 108.5510936  56.6109095
  73.1303174 106.7764233  55.6099491  73.5381102 106.6939201  54.6024783
  74.2899982 106.8081718  56.6052025  74.8728316 107.6955925  56.3584456
  73.8376349 106.9331871  57.5889904  75.1881388 105.6085708  56.6175312
  75.9627352 105.7222601  57.3759347  74.6122685 104.7054485  56.8196341
  75.8298175 105.5014321  55.2556307  75.0454223 105.2801073  54.5318638
  76.2792956 106.4660619  55.0199230  76.8773261 104.4360117  55.1963090
  77.7312484 104.7377562  55.8028299  76.4656060 103.5054139  55.5869158
  77.3153870 104.2321864  53.7918348  77.6973243 105.0942678  53.4298412
  78.0223534 103.5115322  53.7609149  76.5243552 103.9521633  53.2297362
  72.2860383 105.5174024  55.7972837  72.3789013 104.5822975  54.9962392
  71.4632889 105.4671830  56.8442161  71.2758736 106.2782374  57.4162000
  70.8616725 104.1936082  57.2303521  71.5403675 103.3711310  57.0045122
  70.5810072 104.1964083  58.7305161  69.9711430 105.0863013  58.8862577
  69.9990478 103.3093860  58.9807454  71.8179467 104.2634824  59.6266070
  72.4248305 105.1204826  59.3344709  71.4081630 104.4072389  61.0678663
  70.8015914 103.5503196  61.3608835  72.2976646 104.4539343  61.6961235
  70.8280746 105.3217091  61.1917296  72.7010422 103.0453282  59.4465469
  73.0299559 102.9845069  58.4091386  73.5706307 103.1267278  60.0986904
  72.1386738 102.1472578  59.7021055  69.5819871 103.8456447  56.4790229
  69.3453663 102.6667733  56.2027063  68.7435783 104.8225521  56.1417533
  68.8825766 105.7778817  56.4386102  67.5255383 104.4969421  55.4023469
  66.9304891 103.7732303  55.9593539  66.6881293 105.7648345  55.1962401
  67.3879999 106.4502712  54.7182684  65.8699146 105.5450892  54.5104291
  66.1289452 106.4108259  56.4671655  66.9476120 106.5878239  57.1647021
  65.4526787 107.7237813  56.1403632  64.6335500 107.5475174  55.4431846
  65.0611749 108.1689759  57.0550365  66.1752948 108.4023242  55.6870356
  65.1774367 105.4955183  57.2088167  65.7002763 104.5835575  57.4970277
  64.8090209 106.0002053  58.1019360  64.3371536 105.2430262  56.5620779
  67.7971470 103.8034792  54.0730362  67.0769248 102.8435095  53.7526550
  68.7849684 104.2109651  53.2760355  69.4737279 105.5705412  53.2469960
  70.2499911 105.6097427  54.0111810  68.7445928 106.3599048  53.4296602
  70.0296054 105.6184102  51.8619704  70.9368822 106.2224863  51.8556540
  69.2939930 106.0615568  51.1907054  70.3104587 104.2220970  51.4861513
  71.2598900 103.8916651  51.9074517  70.3267175 104.0867967  50.4047036
  69.1593759 103.4136218  52.0973610  68.2931648 103.3874797  51.4362308
  69.5870671 101.9966103  52.4249658  69.4731936 101.1090310  51.5725077
  70.0725779 101.7564611  53.6374849  70.1724132 102.5269590  54.2828261
  70.5071177 100.4362865  54.0670932  70.9454887  99.8893760  53.2323364
  71.5659689 100.5867797  55.1636929  71.0585611 101.1981570  55.9099197
  71.7480658  99.5926872  55.5720075  72.9003923 101.2379072  54.7929596
  72.7143366 102.2079412  54.3319626  73.7401340 101.4245228  56.0397464
  73.9270081 100.4548053  56.5010760  74.6897197 101.8883436  55.7728045
  73.2088030 102.0648972  56.7438121  73.6555328 100.4224639  53.7630863
  73.0547986 100.3332125  52.8579609  74.5972224 100.9176381  53.5261801
  73.8585811  99.4290944  54.1631955  69.3579744  99.5795227  54.5828437
  69.4104574  98.3514543  54.4632681  68.3349627 100.2003726  55.1680988
  68.3672246 101.2016644  55.2964465  67.1945124  99.4690442  55.7127178
  67.5189949  98.5135823  56.1249105  66.5084891 100.2962493  56.8144972
  66.2889532 101.2904208  56.4252320  65.2181033  99.6303551  57.2576434
  65.4369022  98.6362475  57.6474868  64.7480349 100.2302905  58.0368827
  64.5416066  99.5457583  56.4071760  67.4329989 100.4655040  58.0186348
  67.5246238  99.4929287  58.5021663  68.4077296 100.7774857  57.6435789
  66.9327744 101.4754910  59.0151973  65.9582234 101.1639305  59.3910699
  67.6358390 101.5468392  59.8450821  66.8413270 102.4484877  58.5324814
  66.1909477  99.0718866  54.6297604  65.5226866  98.0406145  54.7564799
  66.0550982  99.8578059  53.5628505  66.6818045 100.6420620  53.4520309
  65.0045270  99.6666698  52.5697573  64.3588278  98.8437439  52.8762937
  64.1517903 100.9283059  52.4220878  64.7431723 101.8036404  52.1534689
  63.4089394 100.7404884  51.6468477  63.3938998 101.2875798  53.6641189
  62.1848628 100.6818952  53.9483526  61.7766113  99.9522599  53.2490223
  61.4982045 100.9905764  55.0982732  60.5391874 100.5161903  55.3064670
  62.0225136 101.8987520  55.9860497  61.4750335 102.1508747  56.8942344
  63.2387574 102.4901877  55.7289274  63.6627655 103.2004490  56.4387487
  63.9179210 102.1837769  54.5755900  64.8819494 102.6493799  54.3707412
  65.5811875  99.2807286  51.2140884  66.7112619  99.6330032  50.8688197
  64.7746247  98.5302434  50.4575506  63.8625616  98.2714500  50.8057834
  65.1859459  98.0240930  49.1519980  66.1760714  97.5732893  49.2192786
  64.1980740  96.9626990  48.6734814  63.1854940  97.3650529  48.7033534
  64.4354948  96.6528747  47.6557681  64.1900474  95.7209159  49.5081030
  63.4700773  95.6183065  50.6770057  63.6432149  94.4156881  51.1929587
  63.1595191  94.1389561  52.1297387  64.4400603  93.7312671  50.3954362
  64.7385509  92.7759860  50.5312348  64.8060236  94.5284435  49.3380765
  65.4779673  94.1424647  48.5715172  65.3030978  99.1063214  48.0846727
  66.0606227  98.9286375  47.1250720  64.5817936 100.2190515  48.2053416
  63.9759176 100.3868178  48.9958275  64.6233845 101.2150302  47.1437185
  65.5864417 101.1603080  46.6361503  63.5131210 100.9847719  46.1133254
  63.6354451 101.7021559  45.3018475  63.6062218  99.9725437  45.7198455
  62.2361918 101.1474105  46.6970288  61.5593664 100.9983055  46.0327435
  64.5000191 102.6191882  47.7125482  63.9345060 102.8279370  48.7878876
  65.0456075 103.5736410  46.9653706  65.5834472 103.2797267  46.1625991
  64.9395018 104.9976708  47.2402935  64.1789607 105.1651384  48.0029408
  66.2701023 105.5628924  47.7439322  66.5569370 104.9714231  48.6134085
  66.9993217 105.4143885  46.9475117  66.2279088 107.0318197  48.1233177
  65.9654733 107.6122540  47.2388266  65.4645855 107.1717391  48.8887341
  67.5681316 107.4999375  48.6551745  67.8128744 106.9165933  49.5428171
  68.3247575 107.3298135  47.8892276  67.5336326 108.9703560  49.0119421
  67.2735049 109.5287241  48.1126873  66.7598134 109.1155919  49.7657389
  68.8304412 109.4561539  49.5363407  69.5475346 109.3220610  48.8378452
  68.7567998 110.4385533  49.7589798  69.0714584 108.9391778  50.3698547
  64.5216902 105.7104510  45.9647595  65.0187514 105.3929856  44.8818671
  63.6105749 106.6709235  46.0883214  63.1203922 106.8024678  46.9615432
  63.2718421 107.5371422  44.9701536  64.0499204 107.4761607  44.2092497
  61.9339072 107.1397261  44.3356809  61.7065979 107.8345832  43.5272229
  62.0003755 105.7262476  43.7841960  62.2272040 105.0307199  44.5922119
  61.0408442 105.4640940  43.3384671  62.7808538 105.6680105  43.0255376
  60.8962912 107.2131178  45.3164727  60.0598591 106.9638483  44.9166648
  63.1940968 108.9829371  45.4338063  62.7323037 109.2653828  46.5413317
  63.6413578 109.8899977  44.5717084  63.8367430 109.6174580  43.6190038
  63.8622146 111.2715248  44.9502413  63.9874585 111.8546072  44.0378663
  62.9782877 111.6195015  45.4847362  65.0822349 111.4669716  45.8329468
  65.8092034 110.5399270  46.1779483  65.2959057 112.7293214  46.1960486
  64.6638618 113.4365977  45.8490903  66.4036242 113.1486855  47.0407229
  66.9198266 112.2667046  47.4198586  67.4086312 114.0101578  46.2685809
  66.8533060 114.8435889  45.8383416  68.1293345 114.3897607  46.9928657
  68.1439546 113.2672423  45.1638411  67.4191083 112.9040415  44.4352920
  68.8239995 113.9686233  44.6804099  68.9499212 112.0852464  45.6780293
  69.5775911 112.1646982  46.7343209  68.9253480 110.9806609  44.9414753
  69.4443418 110.1670391  45.2394122  68.3877750 110.9591946  44.0866912
  65.8504962 113.9329977  48.2176022  64.9437744 114.7537314  48.0513679
  66.3974667 113.6798675  49.4084369  67.1595295 113.0248337  49.5098785
  65.8672468 114.3157350  50.6099822  64.8333390 114.0106498  50.7714041
  66.6944524 113.8977382  51.8234725  67.7300939 114.1634692  51.6114987
  66.3362727 114.4817404  52.6712630  66.6100454 112.4241143  52.1550217
  66.8179195 112.3121763  53.2191454  65.5956516 112.0844986  51.9458193
  67.5934537 111.5942678  51.3594290  68.3024084 112.1636929  50.5055594
  67.6536455 110.3657677  51.5829297  65.8633293 115.8301187  50.4740818
  64.9395755 116.5046546  50.9440214  66.8859737 116.3832027  49.8247549
  67.6133522 115.7718559  49.4823006  67.0530458 117.8177921  49.6523653
  66.4798949 118.3533449  50.4091879  68.5267448 118.1963567  49.7971169
  68.5925698 119.2787447  49.6866517  68.8614456 117.9124620  50.7948540
  69.4061877 117.5295351  48.7616324  68.8894324 116.7114447  47.9730456
  70.6211232 117.8119490  48.7477729  66.4986360 118.3061638  48.3195442
  66.8988295 119.3701770  47.8388208  65.5952134 117.5462831  47.7180029
  65.3566047 116.6400152  48.0946245  64.9579105 117.9682388  46.4821905
  65.7019253 118.1041707  45.6972932  63.9669753 116.8934166  46.0351270
  64.5128278 115.9524283  45.9666777  63.1966691 116.8110657  46.8019038
  63.3206992 117.1988964  44.7026769  63.6376212 118.2349781  44.0889886
  62.4773972 116.3890729  44.2626944  64.2609583 119.3128617  46.7064583
  63.5366798 119.4713799  47.6983447  64.4574743 120.3011179  45.8255133
  65.4139223 120.3339602  44.7038099  64.9520114 119.8928735  43.8205313
  66.3045443 119.7647386  44.9700398  65.6993829 121.7963549  44.5348870
  65.9728058 122.0072478  43.5010286  66.5137066 122.0970399  45.1941038
  64.4434088 122.4720554  44.9081092  63.7177389 122.4917054  44.0950187
  64.6452665 123.4908266  45.2389542  63.8956340 121.6411727  46.0761236
  64.3153791 121.9749602  47.0250694  62.3750178 121.7237296  46.1369900
  61.8626340 122.6816019  46.7281536  61.6306267 120.7761160  45.5673134
  62.0331704 120.0601453  44.9795686  60.1809752 120.7961606  45.7394552
  59.8338452 121.8278715  45.7957807  59.4817070 120.1083689  44.5647567
  58.4027868 120.1838848  44.7001364  59.7734228 120.6511653  43.6656605
  59.8693004 118.6607659  44.4244070  60.7386890 118.2169453  45.1936949
  59.2899619 117.9609241  43.5695361  59.7276037 120.1428533  47.0384809
  58.5338068 120.1885463  47.3489614  60.6382476 119.5472927  47.8022933
  61.5535328 119.3168246  47.4427979  60.3370007 119.2124978  49.1780068
  61.2953421 119.0916653  49.6830617  59.8119957 120.0711254  49.5966087
  59.5057315 117.9731138  49.3993139  58.9571519 117.8055898  50.4918596
  59.3683428 117.1060138  48.4019088  59.6222372 117.3575075  47.4572460
  58.7893170 115.7895975  48.6342259  58.0648240 115.8424750  49.4468838
  58.0764006 115.2893562  47.3749781  57.6319138 114.3213823  47.6064024
  57.2881654 116.0014188  47.1305358  59.0085769 115.1458270  46.1948795
  60.1921181 115.5055433  46.3316843  58.5561442 114.6750842  45.1316397
  59.8308636 114.7686397  49.0740850  59.4723334 113.6285970  49.3830507
  61.1034390 115.1523127  49.1131710  61.3566027 116.0426979  48.7091641
  62.1483697 114.3479687  49.7114917  63.0604309 114.9448294  49.7123892
  61.8513496 114.1377207  50.7389518  62.4174051 113.0353925  48.9963814
  61.9979347 112.7886512  47.8662778  63.1511400 112.1813504  49.7031284
  63.5997567 112.5113435  50.5457119  63.3677004 110.8008613  49.3023686
  63.2958996 110.7055679  48.2189190  64.7479676 110.3141815  49.7452808
  64.8317582 110.3949365  50.8290510  64.8797394 109.2739000  49.4477059
  65.5177072 110.9262924  49.2752590  62.2835071 109.9279659  49.9107759
  61.9500198 110.0701377  51.0885142  61.7330309 109.0250291  49.1072896
  61.9203942 109.0650208  48.1156269  60.8291129 107.9958442  49.5974750
  60.5812696 108.1894000  50.6411268  59.5337918 107.9751559  48.7829988
  59.7765442 107.7961677  47.7355568  58.6100894 106.8808867  49.2815275
  58.3665056 107.0594626  50.3288466  57.6940042 106.8809026  48.6908610
  59.1048096 105.9145570  49.1837551  58.8706640 109.2383906  48.9050420
  58.0583176 109.2240685  48.3936824  61.4892626 106.6255434  49.5425211
  62.0693701 106.2461214  48.5210672  61.4014787 105.9010524  50.6508518
  60.9102916 106.3044945  51.4357524  61.9922473 104.5806319  50.8113700
  62.6002678 104.3383084  49.9397682  62.8817165 104.5439385  52.0523922
  62.3393922 104.8221725  52.9560345  63.2752890 103.5334117  52.1621028
  64.0632730 105.4560032  51.9647038  65.2102031 105.0580770  51.3116678
  65.2555698 104.0624148  50.8704213  66.2881155 105.9015477  51.2140410
  67.1955653 105.5690773  50.7099587  66.2242796 107.1602802  51.7494097
  67.0769796 107.8336785  51.6625925  65.0874790 107.5734370  52.3947375
  65.0391594 108.5713500  52.8305528  64.0094522 106.7291587  52.4917858
  63.0989007 107.0628849  52.9894026  60.8681231 103.5643923  50.9242402
  59.9257355 103.7692977  51.6922300  60.9710239 102.4682978  50.1782917
  61.7330441 102.3708174  49.5226072  59.9846659 101.4019010  50.2527080
  59.5125414 101.4078656  51.2351346  58.8924126 101.5482182  49.1822208
  58.2106725 100.7014833  49.2620377  58.1160460 102.8420599  49.3634349
  58.7970906 103.6893219  49.2832789  57.3501201 102.9179446  48.5916200
  57.6433045 102.8482133  50.3455643  59.4896780 101.5365430  47.8807867
  58.8053104 101.6280847  47.2138074  60.6813137 100.0621598  50.0873730
  61.7817817  99.9730881  49.5412911  60.0230071  99.0172918  50.5751036
  59.3294237  99.1395848  51.2990413  60.2947681  97.6717539  50.1025363
  61.3698513  97.4955202  50.0673652  59.6649639  96.6558557  51.0506769
  58.6192449  96.9618383  51.0814285  59.7409887  95.6691384  50.5938300
  60.2222195  96.6026158  52.4738156  60.1873545  97.5979773  52.9166933
  59.3873954  95.6515639  53.3045347  59.4221510  94.6558216  52.8625076
  59.7827616  95.6119510  54.3195308  58.3553003  96.0011377  53.3305773
  61.6840129  96.2029352  52.5094863  62.2728582  96.9262645  51.9454337
  62.0299513  96.1804268  53.5428891  61.8018414  95.2143114  52.0658215
  59.7369225  97.4741830  48.6943165  58.8200912  98.1702526  48.2564085
  60.3001177  96.4954420  47.9822244  61.0661332  95.9684309  48.3766592
  59.8867030  96.1968374  46.6173623  58.8581143  96.5145331  46.4465585
  60.7944854  96.8750914  45.5653392  60.4858769  96.5574062  44.5693793
  60.6834307  98.3788620  45.6711410  60.9923354  98.6973648  46.6667487
  61.3273429  98.8446419  44.9251339  59.6504153  98.6804970  45.4979441
  62.2352421  96.4424676  45.7341347  62.3071241  95.3615779  45.6132525
  62.8530600  96.9335131  44.9822870  62.5844593  96.7203479  46.7285846
  59.8747454  94.6886866  46.4123447  60.5291583  93.9317907  47.1305218
  59.0975948  94.2631257  45.4159026  58.7689651  94.9054956  44.7091758
  58.6489680  92.8753007  45.3522096  58.0836503  92.6217415  46.2489943
  57.7479746  92.6791730  44.1359963  57.0109420  93.4819989  44.1172111
  58.3554701  92.7231372  43.2320514  57.0214352  91.3589176  44.1642815
  56.7045679  90.8386774  45.2315342  56.7568168  90.8019939  42.9906260
  56.2717448  89.9169016  42.9529891  57.0415150  91.2653766  42.1395536
  59.8216241  91.8978997  45.3060285  59.8008584  90.8605958  45.9769707
  60.8501614  92.2188727  44.5249566  60.7835385  93.0475667  43.9514351
  62.0691777  91.4307270  44.4577723  61.8545192  90.4797258  44.9452328
  62.2731210  91.2588150  43.4009125  63.2925962  92.0494413  45.1015237
  64.4212233  91.6559475  44.7968300  63.0863824  93.0101585  45.9946639
  62.1662290  93.1704032  46.3790318  64.1735382  93.8542530  46.4423152
  64.6809515  94.2538921  45.5642950  63.7531444  94.6750676  47.0233762
  65.1796408  93.1094584  47.2970715  64.9097919  92.0510414  47.8634919
  66.3737228  93.6946201  47.3867150  66.5378892  94.5474018  46.8710482
  67.4665924  93.1435162  48.1751733  67.1029518  92.4228688  48.9076568
  68.5192052  92.4490833  47.2788390  69.3512794  92.1257633  47.9043116
  67.9250910  91.2482178  46.5680196  67.0931923  91.5708356  45.9419499
  68.6874856  90.7800387  45.9453934  67.5670097  90.5295167  47.3051411
  69.0851613  93.4315229  46.2638408  69.5583066  94.2627108  46.7866813
  69.8240134  92.9265780  45.6415645  68.2791228  93.8099885  45.6352179
  68.1126257  94.2750550  48.9569589  68.0694493  95.4399863  48.5526338
  68.7199797  93.9240333  50.0875601  68.6922008  92.9647686  50.4024233
  69.4057735  94.9028381  50.9174125  68.8918034  95.8623119  50.8595849
  69.4236056  94.4456525  52.3749925  69.8777682  93.4558079  52.3297907
  70.0718433  95.1168784  52.9383253  68.0675249  94.3511771  53.0653607
  67.4055458  93.7229446  52.4693670  68.2257770  93.7509960  54.4424391
  68.8873024  94.3789657  55.0392112  67.2510391  93.6883003  54.9262327
  68.6533503  92.7520049  54.3570089  67.4216929  95.7204679  53.1327235
  67.2829179  96.1073667  52.1231938  66.4536393  95.6422263  53.6275484
  68.0633417  96.3980844  53.6959478  70.8332672  95.1282148  50.4433196
  71.5040481  94.2140158  49.9569367  71.2894406  96.3645597  50.5873546
  70.6746713  97.1038919  50.8964596  72.6691284  96.7010687  50.2735278
  72.9557670  96.2610726  49.3183624  72.8299732  98.2172062  50.1803981
  72.5282937  98.6604630  51.1294045  74.2718856  98.5937450  49.8813598
  74.5741536  98.1512016  48.9322080  74.3594680  99.6784942  49.8201416
  74.9175286  98.2219439  50.6769788  71.9939731  98.7233078  49.1360533
  72.0956468  99.6761535  49.0781931  73.6050769  96.1390830  51.3398338
  73.4079240  96.4106204  52.5295515  74.6167038  95.3555966  50.9735142
  74.8426947  94.6918519  49.6428467  74.8337472  95.4332710  48.8438986
  74.0691299  93.9471580  49.4554232  76.2076178  94.0685410  49.8421989
  76.9758504  94.7702260  49.5173052  76.2772149  93.1551902  49.2513961
  76.3219786  93.7738267  51.2820510  77.3785793  93.7636791  51.5496162
  75.8580905  92.8402802  51.6004820  75.6257111  94.9597049  51.9559861
  75.1215714  94.6811778  52.8813855  76.5976548  96.0957929  52.2313818
  76.8666098  96.9374799  51.3730653  77.1280391  96.1142421  53.4491145
  76.8359748  95.4417524  54.1437766  78.0737791  97.1474852  53.8438848
  78.6012292  97.5108527  52.9619213  77.3594170  98.3350519  54.5138535
  78.1052964  99.0674071  54.8227532  76.6553575  98.8024829  53.8254434
  76.5808729  97.9714854  55.7423170  77.1886160  97.9610486  56.9833570
  78.2434429  98.2246949  57.0603683  76.4818047  97.6245925  58.1096616
  76.9721813  97.6285338  59.0831173  75.1563685  97.2828448  58.0103925
  74.5926590  97.0147623  58.9039602  74.5400556  97.2789404  56.7824249
  73.4873082  97.0080955  56.7020140  75.2507991  97.6164931  55.6555407
  74.7638762  97.6054204  54.6804082  79.1311854  96.5415727  54.7539013
  78.9689098  95.4393917  55.2806391  80.2289407  97.2716071  54.9213528
  80.4159769  98.0230934  54.2729816  81.2009784  97.0099829  55.9743335
  81.0480292  96.0036680  56.3642515  82.6290926  97.1132184  55.4338167
  82.7788488  98.1141521  55.0290883  83.6459397  96.8540771  56.5315183
  83.4970969  95.8530871  56.9364435  84.6525971  96.9334474  56.1211035
  83.5190306  97.5894263  57.3260346  82.8175569  96.1386756  54.4027243
  83.7129831  96.2019611  54.0624197  80.9910206  97.9956011  57.1134878
  80.9507106  99.2081113  56.8928227  80.8725242  97.4698243  58.3290351
  80.6926346  96.4801503  58.4200541  80.9510987  98.2708722  59.5409140
  80.6733325  99.3006035  59.3159727  79.9933961  97.7270617  60.6000721
  80.2644554  96.6995113  60.8424913  80.0579144  98.3409000  61.4984818
  78.9736626  97.7522896  60.2158762  82.3735170  98.2849495  60.0853872
  82.9716977  97.2302937  60.3055643  82.9095319  99.4829541  60.2930960
  82.4081304 100.2989908  59.9725029  84.1979062  99.6758574  60.9445760
  84.7039336  98.7137618  61.0246224  85.0954467 100.6365057  60.1641217
  84.6092328 101.6010515  60.0180166  86.0194082 100.7772184  60.7250095
  85.4890333 100.1459560  58.8074505  86.5525285  99.2775747  58.6496604
  87.1223019  98.9665056  59.5252711  86.8944827  98.8064814  57.4039512
  87.7280824  98.1131329  57.2922367  86.1840113  99.2106959  56.2989883
  86.4655533  98.8517024  55.3090601  85.1201043 100.0662900  56.4418682
  84.5521635 100.3821233  55.5667724  84.7713002 100.5246323  57.6894467
  83.9196196 101.1949360  57.8053475  83.9533964 100.2287975  62.3385237
  83.3016992 101.2661004  62.4902348  84.4702646  99.5353857  63.3479005
  84.8224110  98.6040666  63.1783804  84.4910976 100.0443533  64.7144856
  83.9566253 100.9915248  64.7873189  83.8673272  99.0503193  65.7086974
  84.3709747  98.0885468  65.6115787  84.0158603  99.5568307  67.1295285
  83.5120344 100.5184191  67.2275498  83.5689948  98.8410884  67.8195464
  85.0735213  99.6757549  67.3647133  82.4064330  98.8208891  65.3774090
  82.3212868  98.4156132  64.3691413  81.9783470  98.1152736  66.0894123
  81.8674120  99.7665290  65.4350498  85.9371227 100.3558063  65.0655772
  86.6813707  99.4855856  65.5266237  86.3453094 101.5951817  64.8345681
  85.6867411 102.2898924  64.5124437  87.7198165 101.9934043  65.0302564
  88.3528156 101.1233532  64.8558362  87.9560650 102.7664148  64.2989966
  87.9919449 102.5302911  66.4205501  87.1187180 103.0734074  67.0795345
  89.2337638 102.3556683  66.8579386  89.8823008 101.8559082  66.2665513
  89.7012569 102.8228979  68.1530142  88.9516809 103.4797117  68.5944106
  89.9475667 101.6540904  69.1051457  90.6563027 100.9375125  68.6900450
  90.3371528 102.0473721  70.0441091  88.7117199 100.8858944  69.4435118
  87.8644249 101.3278831  70.4390756  88.1143694 102.2378782  70.9845448
  86.7207726 100.6378833  70.7451225  86.0568007 101.0009985  71.5295901
  86.4122624  99.4897121  70.0633143  85.5140463  98.9284697  70.3208309
  87.2341220  99.0461012  69.0560283  86.9838213  98.1394653  68.5051553
  88.3738087  99.7476751  68.7432499  89.0199692  99.4052984  67.9349463
  90.9842062 103.6087115  67.9501471  91.8446329 103.2145555  67.1583321
  91.1055683 104.7302651  68.6542511  90.3357690 105.0627794  69.2172277
  92.3206419 105.5438111  68.5903041  93.1858251 104.8930352  68.4636236
  92.2715701 106.5191786  67.4249870  92.0797877 105.9538786  66.5129811
  91.4425067 107.2023396  67.6094996  93.5540393 107.3123400  67.2672727
  94.5010144 107.0996189  68.0494983  93.6193527 108.1477047  66.3439477
  92.4581029 106.2639104  69.9312129  91.8864384 107.3349325  70.1375754
  93.2195985 105.6555751  70.8322316  93.7480086 104.8368890  70.5664589
  93.3225862 106.1233460  72.1899613  93.0141886 107.1682467  72.2242067
  92.6580161 105.5282017  72.8162593  94.7342894 106.0089423  72.7223182
  95.6881837 105.7501925  71.9822815  94.8920808 106.2205340  74.0275522
  93.8955105 106.7612615  75.0046634  93.2385321 105.9567223  75.3351121
  93.3026243 107.5397213  74.5244704  94.7527829 107.2970572  76.1131357
  94.2185013 107.2375821  77.0613472  95.0194895 108.3344957  75.9114175
  95.9588546 106.4303775  76.1149358  95.7646982 105.4952971  76.6403185
  96.8195644 106.9265467  76.5633713  96.2317297 106.1479545  74.6298511
  96.8332664 106.9375606  74.1795466  96.9216398 104.8099070  74.4289108
  98.1514793 104.7749066  74.3089995  96.1725691 103.7055407  74.3884267
  95.1707344 103.7605165  74.5042033  96.7787461 102.3889548  74.2276633
  97.6653207 102.3062450  74.8563476  95.7859534 101.3038642  74.6388749
  94.8882116 101.4433306  74.0366224  96.2398611 100.3429937  74.3963963
  95.4164820 101.3315155  76.1115271  95.1180139 100.3258299  76.4075239
  96.3057922 101.6249812  76.6692944  94.2917223 102.2997063  76.4100216
  93.8353136 102.9917718  75.4787335  93.8552829 102.3655122  77.5781635
  97.2527090 102.1182812  72.8074299  98.0963586 101.2360147  72.6122217
  96.7426330 102.8403366  71.8241377  96.0631244 103.5553069  72.0413586
  97.1177154 102.6495702  70.4432679  97.8575057 103.4014768  70.1685933
  97.5497863 101.6557369  70.3261807  95.9240177 102.7773288  69.5276472
  94.8935994 103.3339732  69.8997642  96.0718124 102.2399104  68.3195684
  96.9634766 101.8364970  68.0699850  95.0183678 102.2575838  67.3172914
  94.0804198 102.5737170  67.7738138  95.3661128 103.2320742  66.1888483
  96.3514518 102.9631376  65.8082182  94.6252843 103.1056654  65.3993586
  95.3778443 104.6799302  66.6440368  94.3823145 104.9192230  67.0178821
  96.1007764 104.7678596  67.4550483  95.7453447 105.6439591  65.5332084
  96.7431902 105.3836819  65.1801375  95.0278912 105.5113075  64.7234162
  95.7318767 107.0865465  65.9869045  94.7240768 107.3170449  66.3323180
  96.4306214 107.1801589  66.8182238  96.1137765 108.0326006  64.9121534
  95.4661737 107.9463217  64.1419156  96.0876719 108.9767865  65.2698287
  97.0477597 107.8194575  64.5922401  94.7748715 100.8673429  66.7514206
  95.7184988 100.1202298  66.4808665  93.5019513 100.5305333  66.5674597
  92.7790513 101.0588894  67.0347441  93.1115309  99.3589146  65.7962875
  93.7344445  99.3050879  64.9034378  93.2695871  98.0498595  66.5848222
  93.0150639  97.2733589  65.8634596  94.3236742  97.9674796  66.8498015
  92.4250751  97.8810977  67.8240256  91.1587797  97.3233660  67.7553061
  90.7753566  97.0061943  66.7855184  90.3893800  97.1671756  68.8825938
  89.4200615  96.6720532  68.8244785  90.8700999  97.5989006  70.0984326
  90.0824873  97.5013646  71.2183071  89.2204084  97.1191673  71.0384603
  92.1173825  98.1697403  70.1906402  92.5002954  98.5063128  71.1540701
  92.8821434  98.3147797  69.0590938  93.8669637  98.7776048  69.1225134
  91.6892306  99.5861910  65.3124225  90.9592057 100.4173044  65.8521809
  91.3031748  98.8315761  64.2866491  91.9792371  98.2284718  63.8402139
  89.9505496  98.8739980  63.7445758  89.2870123  99.4567309  64.3835123
  89.9241514  99.4775462  62.3263608  90.5739151  98.8881770  61.6794062
  88.5150882  99.4697417  61.7687616  87.8647905 100.0593338  62.4149775
  88.5177544  99.8997250  60.7671590  88.1477614  98.4445426  61.7225074
  90.4772280 100.8870514  62.3322246  91.5072129 100.8722749  62.6886158
  90.4489551 101.2932143  61.3211203  89.8742314 101.5117822  62.9911688
  89.3664122  97.4716743  63.7279114  89.9759954  96.5383511  63.1938933
  88.1777338  97.2618942  64.2574838  87.7656427  98.0370125  64.7569554
  87.4314825  96.0433225  64.1598054  88.1401682  95.2176953  64.0949706
  86.5243482  95.7996207  65.3051183  85.8397578  96.6474369  65.2797632
  85.9890296  94.8925200  65.0245786  87.0659594  95.6483000  66.6625726
  87.5340000  94.6702140  66.7738681  87.8014439  96.4273875  66.8630401
  85.9337255  95.7715049  67.6305536  85.4049360  96.7156768  67.5000924
  85.2317358  94.9446280  67.5229227  86.4888571  95.7342752  68.9539718
  87.4492607  95.4251473  69.0004929  85.8730901  96.0561461  70.0818367
  84.6009087  96.4163450  70.1191213  84.0642304  96.4525746  69.2642741
  84.1720533  96.6534936  71.0022653  86.5679746  96.0148621  71.2086978
  87.5404624  95.7428673  71.1890375  86.1221539  96.2555650  72.0824282
  86.6361503  96.2255283  62.9269332  85.9528887  97.0745549  62.8550763
  86.7608716  95.4085176  61.9322478  87.3812524  94.6309725  62.1073210
  86.1659460  95.5334598  60.6066016  85.5574787  96.4362420  60.5532074
  87.2667202  95.6219965  59.5462910  87.8978085  96.4654719  59.8262483
  87.8413441  94.6987093  59.6201023  86.7827022  95.8042343  58.1170024
  86.1122772  94.9752980  57.8900755  86.2276182  96.7414210  58.0762005
  87.9018807  95.8379336  57.1036827  87.4891585  96.0614489  56.1199143
  88.6156047  96.6131897  57.3823859  88.6018597  94.5604900  57.0374079
  88.1031118  93.7476510  57.3700376  89.8127132  94.3912531  56.5105505
  90.3326562  93.1760296  56.4154708  89.8075139  92.3782733  56.7439679
  91.2516757  93.0532075  56.0149491  90.4781701  95.4240716  56.0122994
  90.0639976  96.3450235  56.0325182  91.3962136  95.2851524  55.6148121
  85.2295930  94.3595664  60.3562071  85.6667208  93.2058778  60.3212363
  83.9416787  94.6606605  60.1990796  83.6837924  95.6352991  60.2596900
  82.8845923  93.6771791  59.9850266  83.2752807  92.6734029  60.1520445
  81.7261570  93.9169791  60.9509855  81.3642095  94.9404470  60.8529718
  80.9113857  93.2227442  60.7453504  82.0954517  93.7296123  62.3876403
  82.1082000  92.4687351  62.9509452  81.8454700  91.6074036  62.3367947
  82.4469167  92.2937645  64.2691630  82.4614706  91.2928562  64.7005231
  82.7676170  93.3803746  65.0448787  83.0275719  93.2438205  66.0945817
  82.7607109  94.6403992  64.4971669  83.0208702  95.5033411  65.1101503
  82.4260202  94.8120654  63.1775807  82.4192773  95.8114871  62.7425970
  82.3968644  93.7549117  58.5450654  81.8486356  94.7799820  58.1333250
  82.5747512  92.6790669  57.7888675  82.8851069  91.8178384  58.2155575
  82.3986053  92.7091088  56.3452526  82.1812316  93.7296131  56.0299451
  83.6602622  92.2280387  55.6144808  83.5101141  92.2448231  54.5350026
  84.4932352  92.8809718  55.8751229  84.0828143  90.8303649  55.9679631
  83.5770424  89.7432205  55.2797074  82.8586497  89.9070285  54.4764772
  83.9723556  88.4622282  55.6001368  83.5597547  87.6133544  55.0549080
  84.8863922  88.2545106  56.6066101  85.2055909  87.2422170  56.8545495
  85.3983611  89.3274396  57.3013865  86.1145320  89.1652006  58.1069161
  85.0039013  90.6087169  56.9769333  85.4183676  91.4598376  57.5172214
  81.1926171  91.8560485  55.9664524  80.8793643  90.8647120  56.6275792
  80.5230085  92.2627225  54.8931940  80.8828106  93.0308871  54.3449559
  79.2773717  91.6377835  54.4716893  78.9800860  92.0760518  53.5189873
  79.4574823  90.5708901  54.3397878  78.1606772  91.8277631  55.4695646
  77.3424033  90.9241585  55.6724231  78.1149922  92.9954656  56.1042312
  78.8681665  93.6566042  55.9788371  77.0405110  93.3404160  57.0208839
  76.8331049  92.4790766  57.6558456  77.4701332  94.5065177  57.9060990
  77.6725845  95.3792766  57.2852888  76.6731690  94.7403656  58.6119768
  78.3720021  94.2341518  58.4543220  75.7524881  93.6928766  56.2855761
  75.7732193  94.3508828  55.2435607  74.6256629  93.2361302  56.8261858
  74.6840691  92.5367881  57.5525525  73.3065863  93.6673534  56.3880986
  73.4239371  94.5764111  55.7982325  72.5687293  92.6248228  55.5399583
  72.5463470  91.7028537  56.1209670  71.5515925  92.9916412  55.4022008
  73.1938586  92.3543509  54.1898222  73.2006581  93.2815822  53.6168504
  74.2182336  92.0142951  54.3418744  72.4203164  91.2994778  53.4316553
  72.4302100  90.3784716  54.0145350  71.3926582  91.6431026  53.3135870
  73.0249512  91.0399901  52.0685068  73.0008248  91.9686206  51.4982754
  74.0594043  90.7245905  52.2046289  72.2810329  89.9893982  51.3330797
  71.3225661  90.2816474  51.2064636  72.7101348  89.8421636  50.4306976
  72.3036313  89.1287089  51.8610971  72.4667170  94.0044153  57.6099283
  72.6383087  93.4166735  58.6783219  71.5556330  94.9594039  57.4420868
  71.5351940  95.5092335  56.5951104  70.6022968  95.2791145  58.4962197
  71.0792477  95.3148081  59.4756803  69.9208615  96.6272475  58.2336889
  69.4481741  96.5980837  57.2519480  68.8716340  96.9133618  59.2914500
  69.3436754  96.9431396  60.2734842  68.4005647  97.8746091  59.0860292
  68.1157442  96.1281929  59.2758946  70.9490254  97.7403114  58.1878461
  71.6635303  97.5429464  57.3887016  70.4486190  98.6903936  58.0006650
  71.4752493  97.7890425  59.1411638  69.5824771  94.1535961  58.5871875
  68.8344028  93.8941907  57.6382525  69.5527993  93.4747469  59.7292155
  70.2431952  93.6520089  60.4447789  68.5703664  92.4284582  59.9632038
  68.2865138  91.9655010  59.0181126  69.1566480  91.3522200  60.8779302
  70.1479754  91.0813007  60.5146509  69.2383657  91.7598603  61.8855271
  68.3026935  90.1042292  60.9290453  67.6347608  89.7511834  59.9618951
  68.3242871  89.4246045  62.0637497  67.7734921  88.5829743  62.1553101
  68.8914707  89.7504750  62.8333028  67.2868319  92.9811557  60.5706432
  66.1910254  92.5745457  60.1759961  67.4029327  93.9165674  61.5114591
  68.3167428  94.1466224  61.8749492  66.2517549  94.6143905  62.0526168
  65.4138949  94.5223234  61.3615209  65.8368787  94.0326538  63.4031475
  66.7174278  94.0528887  64.0452714  65.0723254  94.6914224  63.8149511
  65.3018379  92.6278465  63.3301150  64.3946778  92.6267630  62.7258301
  66.0500160  91.9877746  62.8625258  64.9743038  92.0705735  64.6914574
  65.5373332  92.4984697  65.6975785  64.0625516  91.1113474  64.7346098
  63.8055326  90.7026738  65.6217562  63.6283132  90.7927734  63.8801807
  66.5805289  96.0868178  62.2258668  67.7362157  96.4585051  62.4396251
  65.5492689  96.9222606  62.1224886  64.6829165  96.5670367  61.7438742
  65.6146435  98.3295986  62.4957215  66.4847492  98.5267482  63.1219383
  65.6868666  99.2288765  61.2622653  64.8174504  99.0494884  60.6297818
  65.6996462 100.2733527  61.5737237  66.5950899  99.0061258  60.7022547
  64.3812094  98.6520202  63.3213992  63.2588304  98.4184278  62.8685042
  64.5833050  99.1895274  64.5224206  65.5206649  99.2289394  64.8964560
  63.4889826  99.6879200  65.3463219  62.5357350  99.4520134  64.8732823
  63.5210959  99.0396484  66.7307707  62.7083778  99.4528969  67.3281108
  63.3611576  97.5235771  66.6334794  64.1738304  97.1095325  66.0366298
  63.3878310  97.0899953  67.6331766  62.4075256  97.2878806  66.1611090
  64.7726058  99.3255826  67.3633754  64.7922380  98.9183616  68.2325049
  63.5721226 101.2033585  65.4735067  64.5861391 101.7365455  65.9306009
  62.5094481 101.8911173  65.0570157  61.8431012 101.4347625  64.4505329
  62.2774254 103.2855333  65.4137305  63.2337918 103.7923870  65.5424236
  61.4864475 104.0057773  64.3260029  60.5576926 103.4683356  64.1345086
  61.2582346 105.0255999  64.6358105  62.2004514 104.1062803  63.0160153
  63.1240621 105.1084716  62.7878024  63.3289018 105.8337178  63.5753038
  63.7819283 105.1970403  61.5833616  64.5120238 105.9890690  61.4167731
  63.5174729 104.2838183  60.5873050  64.0368566 104.3507929  59.6313474
  62.5935722 103.2832855  60.8011594  62.3830990 102.5582749  60.0149274
  61.9376355 103.2000698  62.0063885  61.2017301 102.4134829  62.1731944
  61.5181681 103.3589215  66.7319026  60.4966234 102.6887415  66.8962529
  62.0125040 104.1669690  67.6651321  62.8560809 104.6901460  67.4786832
  61.3923386 104.3008340  68.9768241  60.3729829 103.9169607  68.9361513
  62.1670589 103.5195467  70.0406270  63.2043342 103.8543331  70.0318411
  61.7266297 103.7284684  71.0155495  62.1188680 102.1282780  69.7902252
  62.6114007 101.6634474  70.4706250  61.3313584 105.7697720  69.3564511
  62.3230767 106.4875890  69.2092791  60.1770583 106.2137265  69.8481518
  59.3560709 105.6277832  69.7957166  60.0418532 107.5401222  70.4310824
  61.0211893 108.0143194  70.4954005  59.1282263 108.4203024  69.5799275
  58.1409573 107.9631065  69.5138084  59.0418792 109.4054601  70.0383036
  59.5490539 108.5212300  68.5795191  59.4872517 107.4328406  71.8434853
  58.5347939 106.6915203  72.0934979  60.0831597 108.1951824  72.7547584
  60.9417807 108.6548740  72.4872643  59.6004563 108.3730642  74.1161167
  58.6265730 107.8933739  74.2138294  60.5538150 107.7604076  75.1477334
  61.5075432 108.2791941  75.0509736  60.1311646 107.9588098  76.1326716
  60.7703678 106.2739885  74.9830241  60.9930644 106.0629799  73.9370880
  61.6139082 105.9689103  75.6022728  59.5353201 105.5062398  75.4001250
  59.2977822 105.7574643  76.4338372  58.7058578 105.7981431  74.7560100
  59.7192467 104.0597802  75.3001673  60.0582681 103.5943302  76.1299385
  59.4197288 103.3208064  74.2354510  58.9752565 103.8781684  73.1164783
  58.8602794 104.8803411  73.0661779  58.7539249 103.2977201  72.3201167
  59.6285560 102.0126641  74.2693637  60.0125514 101.5870553  75.1009313
  59.4027643 101.4472612  73.4634876  59.4222918 109.8567423  74.3894254
  60.1095703 110.6960973  73.8043140  58.4871322 110.1818490  75.2837694
  57.7690687 109.5290928  75.5637577  58.4468878 111.5290968  75.8326463
  58.3555990 112.2936929  75.0611812  57.2635176 111.6685434  76.8053469
  57.3386878 110.8828469  77.5570979  57.2649715 113.0301897  77.4918280
  57.1893555 113.8164346  76.7406941  56.4159137 113.0955512  78.1722170
  58.1906888 113.1532719  78.0539667  55.9563356 111.4399426  76.0795032
  55.9481960 110.4374448  75.6516786  55.1281073 111.5418906  76.7807479
  55.8493650 112.1755198  75.2822678  59.7677631 111.8451601  76.5183799
  60.3873741 110.9878242  77.1589385  60.1967274 113.0982041  76.3834565
  59.6529291 113.7235296  75.8060910  61.4518524 113.5917300  76.9485214
  61.5916680 114.6355607  76.6675087  61.4453631 113.4929573  78.4775204
  61.1317043 112.4899161  78.7667015  62.4554596 113.6768876  78.8435458
  60.5149776 114.4894192  79.1129948  60.1891315 115.5144579  78.5225060
  60.0746043 114.1939036  80.3265387  59.4471402 114.8274402  80.8009013
  60.3682584 113.3363608  80.7720592  62.6641454 112.8711468  76.3717421
  63.6850925 112.7154326  77.0424717  62.5705978 112.4337914  75.1218028
  61.7111064 112.5577653  74.6060469  63.6661869 111.7322004  74.4758898
  64.6077958 112.0193896  74.9438580  63.5004243 110.2139278  74.6006305
  63.3960579 109.9751811  75.6590288  62.5884465 109.9332444  74.0737402
  64.6702819 109.4490822  74.0248889  65.6282217 110.0893454  73.5432227
  64.6312006 108.2014120  74.0544969  63.7139014 112.1509272  73.0175581
  62.8247982 112.8405540  72.5174758  64.7707057 111.7344426  72.3356444
  65.5687200 111.3640297  72.8316955  64.8523157 111.8521815  70.8897788
  64.1732234 112.6302699  70.5411941  66.2710158 112.2202120  70.4706456
  66.9521194 111.4917548  70.9105856  66.3277623 112.1597724  69.3838029
  66.6633389 113.6144700  70.9202433  65.9841207 114.3165463  70.4366605
  66.5240524 113.6603906  72.0003325  68.3543824 114.0623204  70.5242595
  68.4340926 115.6956718  71.2532879  68.2362332 115.6267358  72.3229601
  69.4267162 116.1170195  71.0943375  67.6879221 116.3390424  70.7870207
  64.4041382 110.5586338  70.2190030  64.3119515 109.5008259  70.8462573
  64.1057693 110.6594340  68.9289420  64.0173384 111.5649993  68.4905006
  63.8571501 109.4742479  68.1210229  63.0874461 108.8572262  68.5846381
  63.3777045 109.8904620  66.7306462  62.4450453 110.4070741  66.9572694
  64.1033938 110.6052688  66.3426689  63.1188288 108.8088585  65.6833395
  64.0335142 108.2326693  65.5438494  62.0023426 107.8847520  66.1172458
  61.0871488 108.4601891  66.2564983  61.8405703 107.1253367  65.3522498
  62.2737551 107.4019804  67.0560574  62.8073503 109.4500370  64.3432729
  63.6528354 110.0609136  64.0269122  62.6239412 108.6724795  63.6017429
  61.9212790 110.0778132  64.4374731  65.1347009 108.6478287  68.0334707
  66.1937027 109.1689819  67.6756444  65.0441128 107.3616877  68.3603346
  64.1729088 106.9933912  68.7145388  66.1842975 106.4637640  68.2649302
  67.0648536 107.0292013  67.9599700  66.4774919 105.7879205  69.6086052
  65.5420695 105.3830604  69.9948339  67.1885331 104.9760390  69.4557365
  67.0482058 106.7435534  70.6301180  67.6208289 107.7731218  70.2809452
  66.9083016 106.3987906  71.9031515  67.2709118 107.0004050  72.6288744
  66.4397945 105.5362204  72.1410057  65.9696560 105.3868860  67.2091969
  64.8526328 104.9109803  66.9932758  67.0660952 105.0279795  66.5479676
  67.8779700 105.6203335  66.6483433  67.1600429 103.8699604  65.6672482
  66.1720459 103.4289910  65.5349336  67.7020533 104.2729002  64.2974675
  66.9399709 104.9645793  63.9384276  68.6294160 104.8165488  64.4778689
  67.9433954 103.1880791  63.2439334  68.6449989 102.4706956  63.6696261
  66.6821323 102.4671553  62.8160454  65.9801808 103.1838670  62.3897975
  66.9296675 101.7133250  62.0686720  66.2274922 101.9846683  63.6812674
  68.6118097 103.8235010  62.0449161  69.5612568 104.2643137  62.3487811
  68.7913901 103.0643225  61.2836670  67.9651126 104.6003898  61.6370857
  68.0623741 102.8319664  66.3174449  69.2098393 103.1340185  66.6525182
  67.5519494 101.6176098  66.4905192  66.5509620 101.4920447  66.4419723
  68.3783413 100.4593079  66.7912703  69.3951661 100.7803830  67.0172731
  67.8239058  99.7035206  68.0009656  67.6143068 100.4267524  68.7890667
  66.8996588  99.2024937  67.7131469  68.7883493  98.6679121  68.5387506
  70.0044360  98.8312555  68.4540753  68.2502741  97.5870996  69.0891980
  68.8478583  96.8642646  69.4640348  67.2456006  97.4922302  69.1308116
  68.4294261  99.5560249  65.5668442  67.3861729  99.1521512  65.0490847
  69.6408154  99.2428495  65.1129145  70.4375199  99.7283944  65.4997058
  69.8744669  98.2562983  64.0654539  68.9380507  98.0387554  63.5517429
  70.8833962  98.7784470  63.0419694  71.7518656  99.0279796  63.6515542
  71.1288490  97.9439284  62.3851349  70.4878245  99.9903712  62.1991671
  70.1809296 100.8035692  62.8569096  71.6668262 100.4369019  61.3617237
  71.9740185  99.6243297  60.7033483  71.3807946 101.3011583  60.7622677
  72.4959619 100.7072547  62.0155919  69.3020445  99.6801499  61.3143527
  68.4509671  99.3955919  61.9330558  69.0452755 100.5621322  60.7276004
  69.5536712  98.8587229  60.6435020  70.3898408  96.9566531  64.6665014
  71.3286892  96.9712714  65.4648423  69.7755377  95.8387891  64.2863240
  68.8242393  95.8775854  63.9492401  70.4245576  94.5352847  64.3771384
  71.1620445  94.5522897  65.1795866  69.4107501  93.4328155  64.6698326
  68.5913124  93.5469134  63.9601830  69.8951590  92.4690780  64.5128035
  68.8692511  93.5003980  66.0792550  69.4693516  94.2054752  66.9175267
  67.8475475  92.8390237  66.3592618  71.1528988  94.2471684  63.0692633
  70.5408395  94.2479685  61.9981071  72.4575079  94.0124394  63.1598253
  72.8845296  94.0321907  64.0749000  73.3118590  93.7769793  62.0041797
  72.7624498  93.9016247  61.0710601  74.5184146  94.7325938  61.9959550
  75.0706381  94.6123182  62.9279862  75.4304188  94.4302787  60.8271744
  74.8789877  94.5508000  59.8947050  76.2770994  95.1166354  60.8392985
  75.7931294  93.4052943  60.9043087  74.0498716  96.1704032  61.9429855
  73.4329954  96.3844511  62.8157680  74.9140157  96.8347276  61.9377169
  73.4646046  96.3292302  61.0372608  73.7711836  92.3272312  62.0237803
  74.1840481  91.8170396  63.0710460  73.6947451  91.6613717  60.8768516
  73.1363082  92.0358508  60.1231852  74.3648295  90.3864575  60.6712070
  74.8106539  90.0593680  61.6105431  73.3913005  89.3092881  60.1911358
  72.9080451  89.6938782  59.2929966  73.9865900  88.4326381  59.9357632
  72.3382909  88.9249176  61.2038450  71.7404968  89.8037409  61.4455321
  71.6981271  88.1606647  60.7631525  72.9325120  88.3792224  62.4809069
  73.9022173  87.6293475  62.4545194  72.3573800  88.7586367  63.6120205
  72.7155493  88.4226298  64.4945825  71.5632786  89.3822301  63.5868109
  75.4726425  90.5755916  59.6488389  75.2668301  91.2171676  58.6157699
  76.6427509  90.0134112  59.9327326  76.7501354  89.5143447  60.8042258
  77.7967551  90.1275789  59.0577531  77.4930025  90.6053254  58.1263071
  78.9011534  90.9719065  59.7039205  79.2221783  90.5014015  60.6332580
  79.7488455  91.0451278  59.0226298  78.5188027  91.9703773  59.9159661
  78.3320763  88.7461457  58.7128477  77.9955244  87.7475905  59.3506284
  79.1577849  88.6987016  57.6685737  79.3102188  89.5149502  57.0935941
  79.7918152  87.4477803  57.2740682  79.1072208  86.6077341  57.3913372
  80.2619078  87.5256050  55.8105915  80.9837660  88.3362104  55.7108918
  80.9096389  86.2182497  55.3953618  80.1881995  85.4071852  55.4943575
  81.2372494  86.2878287  54.3580910  81.7695533  86.0190030  56.0348515
  79.0953540  87.8582459  54.8732355  78.7340904  88.8449140  55.1631933
  79.5086077  87.9048391  53.8656890  77.9456829  86.8710386  54.9022220
  77.5315868  86.8242431  55.9094134  77.1713752  87.1937251  54.2062190
  78.3061049  85.8841671  54.6119111  80.9407375  87.0979908  58.2111925
  81.1173011  85.9352755  58.5860569  81.7323772  88.0868953  58.6118939
  81.5927080  89.0352634  58.2937903  82.8268037  87.8224379  59.5253614
  82.4565409  87.2120816  60.3490542  83.6054375  87.2775978  58.9915282
  83.4141080  89.0986056  60.0839960  83.0015099  90.2083569  59.7433010
  84.3951364  88.9091537  60.9635659  84.6204684  87.9538542  61.2017416
  85.1350303  89.9777062  61.6211263  84.8349428  90.9419880  61.2109956
  84.8518109  89.9764835  63.1256828  83.7696526  90.0456049  63.2363852
  85.1944045  89.0132600  63.5037437  85.5107018  91.0891040  63.9105952
  86.5927069  90.9943151  63.8190485  85.1944132  92.0477933  63.4995256
  85.1194127  91.0129183  65.3717641  84.0372227  91.1186691  65.4477949
  85.4170489  90.0392700  65.7610213  85.7889104  92.1019594  66.1753985
  86.8675138  91.9835461  66.0719886  85.4878067  93.0630348  65.7585414
  85.4206691  92.0492554  67.6147864  85.6999809  91.1589457  68.0013525
  85.8905706  92.7936275  68.1099660  84.4212992  92.1593889  67.7108568
  86.6207337  89.7833209  61.3585436  87.1086049  88.6499485  61.3404950
  87.3415275  90.8825132  61.1456315  86.9032847  91.7258504  60.8038347
  88.7855343  90.8820202  61.3327944  89.0624370  90.0744818  62.0105155
  89.5195445  90.6784725  60.0025360  90.5894956  90.6475599  60.2083227
  89.2005259  89.7190293  59.5953557  89.2311298  91.7718271  58.9998473
  88.4024167  92.6570713  59.2968495  89.8392394  91.7540326  57.9087913
  89.2325552  92.1759211  61.9963913  88.4913044  93.1566609  62.0701808
  90.4706622  92.1594069  62.4817162  90.9933733  91.2987734  62.4030881
  91.0904405  93.2836677  63.1716775  90.3754168  94.0939273  63.3142248
  91.6580569  92.8554748  64.5354193  92.2736072  91.9668207  64.3958048
  92.5008362  93.9647920  65.1451170  91.8858108  94.8536933  65.2854699
  92.8908450  93.6375605  66.1089186  93.3307867  94.1993754  64.4785947
  90.5095007  92.4640368  65.4697072  89.9951144  93.3842934  65.7465380
  89.8338558  91.8290187  64.8966842  90.9439385  91.7390148  66.7141010
  91.6192883  92.3736314  67.2879167  90.0697357  91.4989637  67.3192821
  91.4580320  90.8183572  66.4380625  92.1745633  93.8666657  62.2765569
  93.0352231  93.1360821  61.7746046  92.1227859  95.1781243  62.0704078
  91.3266337  95.6848559  62.4302192  93.1371188  95.9189698  61.3334535
  93.7822731  95.2218232  60.7987931  92.4939720  96.8649685  60.3196564
  91.8152102  97.4727278  60.9179961  93.2778542  97.4984395  59.9045139
  91.7166169  96.2044932  59.1810308  90.9726660  95.5249384  59.5967749
  91.0247591  97.2646142  58.3563483  91.7681541  97.9443226  57.9398640
  90.4713567  96.7911348  57.5453835  90.3349123  97.8243038  58.9879805
  92.6308612  95.3650854  58.3139264  93.0920178  94.5851585  58.9198538
  92.0520880  94.9068718  57.5119519  93.4076044  95.9980531  57.8848333
  93.9788954  96.7071401  62.3225570  93.4372534  97.3366570  63.2361732
  95.2768127  96.7942167  62.1432184  95.6648220  96.3759341  61.3097991
  96.1520144  97.4514326  63.0302304  95.6272874  98.2184089  63.5998867
  96.6827277  96.4586275  63.9621930  96.5799470  95.4760219  63.5017351
  97.7389472  96.6764276  64.1205074  95.9764452  96.4698483  65.2633391
  96.0104288  97.4801678  65.6710160  94.9387473  96.1798752  65.0984125
  96.5704694  95.5504919  66.2392793  96.7852688  94.3975223  65.9481999
  96.8448179  96.0541802  67.4144593  97.2553186  95.4689719  68.1279871
  96.6449340  97.0260652  67.6031053  97.2436872  98.0342046  62.2462940
  97.4294844  97.6146338  61.2067169  97.9900506  99.0311443  62.7311589
  97.7546548  99.6896586  64.0467867  98.0421738  99.0161886  64.8541721
  96.7005013  99.9478581  64.1477442  98.6386575 100.9063391  63.9660276
  98.9737281 101.1852320  64.9650499  98.0852134 101.7350741  63.5244405
  99.7704623 100.5141808  63.1091363 100.4959117  99.9419770  63.6874140
 100.2684975 101.3627831  62.6401644  99.1388841  99.6216876  62.0374348
  98.7587481 100.2031290  61.1974820 100.1203537  98.5766098  61.5271519
 100.5432094  97.6805516  62.2589352 100.4836711  98.7028892  60.2522280
 100.1383911  99.4886857  59.7198700 101.3565477  97.7582502  59.5920731
 101.9359511  98.3178074  58.8577117 102.0260321  97.3563628  60.3525837
 100.6573326  96.6126863  58.8974252 101.3223239  95.8377561  58.1987389
  99.3484354  96.4733139  59.0655129  98.8523984  96.9981279  59.7716410
  98.6006455  95.5264870  58.2603160  99.1238672  94.5705328  58.2381818
  97.2065392  95.3058427  58.8387491  96.7329770  96.2792849  58.9662181
  96.6391169  94.7180268  58.1172199  97.2358146  94.5816463  60.1672661
  98.3239279  94.1244559  60.5731717  96.1735357  94.4740875  60.8109086
  98.4960621  96.0314918  56.8222693  98.5402533  97.2387710  56.5749172
  98.3651397  95.1244096  55.8534756  98.0283150  93.6629478  55.9603754
  97.2614522  93.5276639  56.7230812  98.9235552  93.1095027  56.2438228
  97.5450999  93.3036556  54.5885903  96.4674088  93.4513773  54.5188828
  97.7838583  92.2635717  54.3665065  98.2795567  94.2232234  53.6781896
  97.7347922  94.3626947  52.7444453  99.2865182  93.8669027  53.4610175
  98.3480425  95.5517039  54.4461248  99.2846255  96.0755609  54.2551161
  97.1803935  96.4583706  54.0939510  97.2814993  97.2250048  53.1298579
  96.0823254  96.3943619  54.8377161  96.0574220  95.7026018  55.5732071
  94.9287082  97.2482037  54.6602353  94.9183167  97.5310817  53.6076332
  94.0569290  96.6314989  54.8788116  94.8707298  98.4999172  55.5067557
  93.9084280  99.2623351  55.3879783  95.8597374  98.7461769  56.3624579
  96.6925168  98.1747711  56.3710152  95.7565234  99.8304589  57.3289384
  94.7826249  99.8039544  57.8177312  96.8375377  99.6859633  58.3904609
  96.7253772  98.7590847  58.9529689  97.8208056  99.7084891  57.9205918
  96.8155430 100.7877713  59.3803777  97.6843983 101.8298206  59.4582550
  98.4866470 101.8583910  58.7209081  97.3418885 102.6517272  60.4960708
  97.8263573 103.4982211  60.7584398  96.2299955 102.1475401  61.1155183
  95.5163409 102.6227875  62.2076383  95.8511475 103.5415575  62.6891618
  94.4309367 101.9014920  62.6115511  93.8544548 102.2369289  63.4736709
  94.0381454 100.7391726  61.9454117  93.1594421 100.1803555  62.2674418
  94.7458253 100.2640242  60.8647064  94.4150418  99.3364856  60.3974215
  95.8640885 100.9784942  60.4292547  95.8926287 101.1961358  56.6676866
  96.7823709 101.4192123  55.8432882  95.0057758 102.1115016  57.0534044
  94.1459515 101.7782600  57.4654137  95.1750588 103.5476910  56.8748868
  96.2189025 103.7979892  56.6855713  94.3189137 104.0902312  55.7110498
  93.2789393 103.8074767  55.8741520  94.4255971 105.6048868  55.6324238
  95.4652910 105.8884070  55.4688575  93.8156279 105.9702034  54.8062387
  94.0724631 106.0434482  56.5657308  94.7486249 103.4599242  54.4006051
  94.6239047 102.3786458  54.4587777  94.1354356 103.8527630  53.5895711
  95.7958746 103.6946208  54.2101149  94.8079349 104.2372028  58.1819214
  93.8374527 103.8505610  58.8444049  95.5876366 105.2504123  58.5596935
  96.4306903 105.4460960  58.0390519  95.2958517 106.0664897  59.7425542
  94.9818302 105.4228168  60.5642444  96.5300508 106.8449298  60.1784679
  97.4029033 106.1921580  60.1892707  96.6789546 107.6377330  59.4453986
  96.3798393 107.4715967  61.5424629  95.6867979 106.9439859  62.4108697
  97.0662384 108.5842532  61.7548962  97.0050068 109.0486982  62.6496818
  97.6477226 108.9631379  61.0211229  94.1373507 107.0188673  59.4457594
  94.2893674 108.2365687  59.3457777  92.9475185 106.4309407  59.2934478
  92.8411676 105.4295464  59.3708959  91.7759526 107.2251522  58.9521132
  91.9455634 107.8623297  58.0841637  90.5630189 106.3207364  58.6688555
  90.4016705 105.6641202  59.5237948  89.3198789 107.1610242  58.4346476
  89.4803095 107.8176150  57.5795152  88.4708357 106.5070750  58.2357090
  89.1149740 107.7623494  59.3203810  90.8316898 105.4056831  57.4852675
  91.6946891 104.7757398  57.7009191  89.9594236 104.7771142  57.3059565
  91.0339004 106.0070712  56.5989583  91.4778873 108.1942386  60.0868196
  91.6158595 107.8597066  61.2698974  91.0584774 109.4066788  59.7251113
  91.0957697 109.6728009  58.7515161  90.5955070 110.3920997  60.6932900
  90.7571360 110.0440267  61.7134961  91.3360828 111.7202481  60.5060058
  90.9241911 112.4463827  61.2068440  92.8308677 111.5677725  60.7535663
  93.2435802 110.8420876  60.0527457  93.3231858 112.5298355  60.6115916
  92.9973068 111.2220967  61.7738147  91.1183094 112.2116730  59.1784380
  91.5836627 113.0436250  59.0648491  89.0911542 110.5870245  60.5525777
  88.6197344 110.9516965  59.4659377  88.2993736 110.3323535  61.5953275
  88.6241126 109.5726073  62.8251813  89.1045052 110.2372298  63.5432343
  89.3022606 108.7563716  62.5762363  87.2887577 109.0821138  63.2985493
  87.2929024 108.9736818  64.3831342  87.0588440 108.1209746  62.8387096
  86.3333758 110.1132300  62.8655054  86.3559362 110.9521559  63.5610579
  85.3113571 109.7456789  62.7733989  86.8535972 110.5582711  61.4965704
  86.4698360 109.9322802  60.6909893  86.5082306 112.0146301  61.2153062
  87.0883526 112.9374127  61.7898901  85.5404091 112.2033182  60.3238201
  85.1395097 111.3869119  59.8846620  85.0640820 113.5167210  59.9067402
  85.4046237 114.2866278  60.5991087  85.5386696 113.8864553  58.4860129
  85.0935387 114.8390531  58.1987582  87.0523009 114.0036085  58.4484942
  87.4981738 113.0511928  58.7352043  87.3721245 114.2648996  57.4397622
  87.3745698 114.7789408  59.1435512  85.0747715 112.8592857  57.4706553
  83.9858130 112.8116703  57.4727433  85.4235266 113.1453118  56.4783557
  85.4811725 111.8817670  57.7302633  83.5455261 113.5014363  59.9914348
  82.9044408 112.5433772  59.5455677  82.9731895 114.5467900  60.5691202
  83.5380598 115.3591094  60.7719948  81.5708401 114.5714643  60.9467129
  81.0472700 113.7461986  60.4641053  81.4114192 114.4311137  62.4689145
  81.9938932 115.2342784  62.9203009  80.3558741 114.5743529  62.7000143
  81.8708983 113.1063264  63.0210371  81.0104120 112.0203076  63.0703079
  79.9923920 112.1390379  62.6993122  81.4206447 110.8106459  63.5751562
  80.7329029 109.9654418  63.6024137  82.7023400 110.6678873  64.0448797
  83.1044195 109.4555974  64.5532803  82.4124477 108.7906217  64.5291562
  83.5794955 111.7289948  64.0098061  84.5982889 111.6155839  64.3803441
  83.1622050 112.9389487  63.5024876  83.8496231 113.7843879  63.4743965
  80.9347984 115.8734393  60.4907270  81.6297605 116.8657632  60.2523425
  79.6097145 115.8985277  60.3528938  78.6236364 114.7158292  60.1228928
  78.3954237 114.2339693  61.0735927  79.0701499 113.9881274  59.4452684
  77.4416133 115.3934780  59.5280296  76.5355889 114.8504463  59.7969823
  77.5418801 115.4170100  58.4429055  77.4368546 116.7703564  60.0907553
  77.0085931 116.7365061  61.0925264  76.8852284 117.4888192  59.4844390
  78.9143947 117.1764310  60.1686830  79.2683638 117.6286730  59.2422483
  79.1668797 118.1288353  61.3250252  79.4152591 117.7151032  62.4585592
  79.0969929 119.4220059  61.0235262  79.0545792 119.7364705  60.0646662
  79.0800046 120.4165806  62.0722729  79.9234553 120.2319854  62.7375659
  79.1858798 121.4011851  61.6168129  77.7970665 120.3820553  62.8805654
  76.7631106 119.8713010  62.4531392  77.8772346 120.9433949  64.0862453
  78.7526652 121.3002086  64.4417795  76.6960641 121.0560342  64.9248022
  76.3117304 120.0512889  65.1005112  76.9985094 121.4998182  65.8733179
  75.5992777 121.9033445  64.3113196  74.4163669 121.6885151  64.5857779
  75.9700386 122.8690011  63.4706980  76.9480269 123.0978464  63.3645467
  74.9928622 123.6500667  62.7238060  74.1519521 123.9086423  63.3673183
  75.6325880 124.9423660  62.2123780  76.5659488 124.6782914  61.7151845
  74.9506514 125.3903886  61.4896483  75.9155003 125.9361672  63.3239264
  75.3712102 125.7616396  64.4357737  76.6815142 126.8930387  63.0864192
  74.3994144 122.8896986  61.5482678  73.3340766 123.2732330  61.0539989
  75.0561351 121.8278937  61.0926876  75.9324729 121.5683507  61.5225350
  74.5932687 121.0557822  59.9474904  74.0014981 121.6871178  59.2846767
  75.7907412 120.5146694  59.1662980  76.4208744 119.9675932  59.8675391
  75.4077827 119.8283556  58.4110390  76.6071404 121.5994923  58.4947323
  75.9613561 122.1015326  57.7743026  76.9169449 122.3100004  59.2610865
  77.8284800 121.0591675  57.7855103  78.1440836 119.8666118  57.9757578
  78.4743445 121.8246910  57.0419951  73.6689975 119.9090947  60.3378064
  72.7352863 119.5947561  59.5921478  73.8989827 119.2729313  61.4830020
  74.6249307 119.6050506  62.1017068  73.1620245 118.0747953  61.8631740
  72.7057964 117.6252948  60.9811850  74.1017477 117.0518638  62.5022368
  74.9050974 116.8619090  61.7904464  74.5143571 117.5093854  63.4014184
  73.4294371 115.7446986  62.8645399  72.6433033 115.9595184  63.5883816
  72.9849056 115.3385988  61.9559289  74.3905651 114.7350680  63.4496868
  75.5818703 115.0761968  63.6074495  73.9567269 113.6059108  63.7548844
  72.0335924 118.4104834  62.8276233  72.2442439 119.0861964  63.8391904
  70.8376152 117.9279392  62.4948296  70.7885188 117.4100391  61.6291112
  69.6117714 118.1197105  63.2542133  69.8356047 118.6622884  64.1726941
  68.5822779 118.9184429  62.4532397  68.4320502 118.3880353  61.5129214
  67.6480248 118.9335839  63.0145257  69.0187201 120.3298614  62.1683343
  68.7698822 121.3465039  63.0765257  68.2780844 121.1010240  64.0177876
  69.1316837 122.6466163  62.8079208  68.8654799 123.4444672  63.5012255
  69.7775582 122.9455365  61.6302473  70.2099039 124.2270470  61.3926826
  70.0095340 124.8299905  62.1123428  70.0465949 121.9510856  60.7147393
  70.5595002 122.1854450  59.7819455  69.6636140 120.6550182  60.9836124
  69.8662827 119.8655570  60.2598884  69.0444365 116.7606783  63.6318755
  69.2685362 115.7683668  62.9348855  68.2987744 116.7136768  64.7334084
  68.1841701 117.5329173  65.3128998  67.6654705 115.4738507  65.1582088
  67.6598462 114.7730875  64.3233444  68.4187511 114.8348117  66.3284390
  68.4250301 115.5210415  67.1752856  67.9239083 113.9073641  66.6166608
  69.4442313 114.6205417  66.0274774  66.2216359 115.7305856  65.5571057
  65.8491674 116.8384518  65.9492354  65.4125108 114.6834138  65.4261712
  65.7897592 113.8267352  65.0468497  63.9923595 114.7301305  65.7471228
  63.5915277 115.7195153  65.5267805  63.2358520 113.7009832  64.9133715
  63.6755839 112.7197776  65.0921751  62.2012516 113.7028823  65.2564436
  63.2762530 114.0081545  63.4376362  62.3369012 114.8454783  62.8605626
  61.5681299 115.2867843  63.4948647  62.3608295 115.1236609  61.5167148
  61.5887286 115.7478175  61.0668364  63.3460415 114.5798722  60.7328149
  63.3992510 114.8882626  59.3963221  62.7025722 115.4890703  59.1219712
  64.3014565 113.7567126  61.2834812  65.0866370 113.3302564  60.6591999
  64.2622499 113.4731859  62.6274383  65.0143005 112.8190496  63.0686022
  63.7356563 114.4971469  67.2294585  64.3304682 113.6116228  67.8468561
  62.8343260 115.2973869  67.7943227  62.3500658 115.9600235  67.2056766
  62.5510274 115.3067919  69.2218270  63.1219832 114.5423904  69.7488933
  62.8549685 116.6778600  69.8612901  62.3098689 117.4512710  69.3201792
  62.4329725 116.6868786  71.3150218  62.9780276 115.9139832  71.8569153
  62.6538920 117.6607142  71.7519879  61.3627021 116.4924396  71.3844222
  64.3240260 117.0146609  69.7212677  64.5900254 117.0504491  68.6648276
  64.5200146 117.9848383  70.1778243  64.9214254 116.2515706  70.2201745
  61.0898899 114.9227355  69.4210710  60.2352271 115.1965799  68.5750222
  60.8123959 114.2737013  70.5549033  61.5363350 114.1302293  71.2444157
  59.4890383 113.7040233  70.8097378  59.2982308 112.8713015  70.1327843
  59.4261199 113.1884069  72.2490370  58.4401254 112.7774718  72.4659391
  60.1815532 112.4169423  72.3982446  59.6858402 114.2493009  73.2801448
  58.6497153 115.0218980  73.7702273  57.6392971 114.8548009  73.3970873
  58.8810862 115.9906922  74.7159833  58.0545072 116.5963782  75.0874834
  60.1500830 116.1963153  75.1927729  60.3321730 116.9623527  75.9465168
  61.1935631 115.4354056  74.7194922  62.2029448 115.5973891  75.0976589
  60.9622187 114.4686520  73.7674248  61.7888072 113.8667710  73.3898129
  58.3489333 114.6887609  70.5678467  57.2794361 114.2965665  70.0908285
  58.5443593 115.9688493  70.8855892  59.4000159 116.2808528  71.3221725
  57.4642080 116.9344045  70.7122150  56.5252676 116.5075196  71.0647192
  57.7543570 118.2067360  71.5129941  56.8750895 118.8455569  71.4299542
  57.8636063 117.8721450  72.5446014  58.9789336 118.9830870  71.1049683
  58.9135100 119.9670550  70.1331263  57.9568114 120.1664746  69.6503644
  60.0273296 120.6868100  69.7741490  59.9633618 121.4528929  69.0014091
  61.2295951 120.4324947  70.3928456  62.3459230 121.1563794  70.0466219
  62.1725939 121.8102830  69.3654707  61.3231286 119.4612613  71.3603673
  62.2777125 119.2542566  71.8441223  60.2010417 118.7475202  71.7177686
  60.2648329 117.9839323  72.4929875  57.1807862 117.2554170  69.2500519
  56.2002191 117.9483726  68.9639234  58.0153686 116.7890215  68.3308339
  58.8909928 116.3919727  68.6402428  57.7652692 116.8774940  66.8997798
  57.1714840 117.7626122  66.6715606  59.0977406 116.9801001  66.1612400
  59.7171532 116.1401535  66.4757508  58.8926355 116.8999465  65.0937161
  59.8296392 118.2796888  66.4390580  59.2120142 119.0958559  66.0642093
  59.9709834 118.3956315  67.5136189  61.1754493 118.3466354  65.7666807
  61.7865452 117.3241105  65.4744451  61.6601594 119.5567858  65.5354165
  62.5591454 119.6601327  65.0868132  61.1287013 120.3710277  65.8086633
  56.9547547 115.7090989  66.3471678  56.4753786 115.7944653  65.2129662
  56.7906162 114.6320163  67.1089005  57.1843846 114.6077696  68.0386627
  56.0831548 113.4526324  66.6273188  56.4383842 113.2136714  65.6249173
  56.3733325 112.2662062  67.5435173  56.0150649 112.4868296  68.5490369
  55.8648819 111.3801215  67.1634749  57.4475014 112.0834800  67.5730403
  54.5757163 113.6730568  66.5518771  53.9840361 114.3531980  67.3926074
  53.9595968 113.0901367  65.5220276  54.5254331 112.7718624  64.7483157
  52.5150107 112.9081190  65.4428485  52.0783706 113.0950988  66.4239108
  51.8721131 113.8609416  64.4315757  52.3662772 113.6868296  63.4757587
  50.8224411 113.5775498  64.3542590  51.9730064 115.3251325  64.7910179
  51.4219918 115.4968665  65.7156753  53.0228079 115.5764277  64.9422450
  51.3987721 116.1960633  63.6920805  51.5515012 117.2450647  63.9457903
  51.9046441 115.9725902  62.7527974  49.9669671 115.9595247  63.5205428
  49.5196150 115.3999831  64.2325039  49.2114318 116.4889919  62.5607763
  49.7384291 117.2444138  61.6059378  50.7319756 117.4258947  61.6004579
  49.1436547 117.6345520  60.8889056  47.9237693 116.1814841  62.5082273
  47.5297009 115.5519854  63.1927283  47.3421749 116.5779817  61.7839095
  52.2322166 111.4701910  65.0394819  52.8460657 110.9550469  64.1023075
  51.3061872 110.8263123  65.7428814  50.9885278 111.2385649  66.6084676
  50.7653071 109.5272118  65.3557486  51.2716867 109.1311254  64.4755245
  50.8874646 108.5036518  66.4943831  50.4057705 108.9083881  67.3844722
  50.2247022 107.1904775  66.1129619  50.7061970 106.7848706  65.2231604
  50.3236621 106.4808887  66.9344186  49.1681710 107.3623964  65.9073228
  52.3458834 108.2835707  66.8435162  52.7901418 109.2266639  67.1618112
  52.4207500 107.5561627  67.6518306  52.8770669 107.9093924  65.9683388
  49.3138254 109.7188615  64.9429483  48.5074320 110.2513062  65.7125237
  48.9792927 109.2863268  63.7287293  49.6893423 108.8632877  63.1482408
  47.6372858 109.4280185  63.1842571  46.9775853 109.8411483  63.9472894
  47.6281748 110.3604555  61.9741727  48.3609811 109.9256463  61.2944411
  46.6396013 110.3186965  61.5169215  47.9967209 111.8145977  62.2567060
  48.9560021 111.8392080  62.7736923  48.0966272 112.6067042  60.9703355
  47.1375243 112.5829385  60.4529810  48.3602955 113.6394291  61.1985000
  48.8640920 112.1688342  60.3320816  46.9772103 112.4345047  63.1848544
  46.9558521 111.8810487  64.1236461  47.2474960 113.4720096  63.3814005
  45.9921118 112.3980790  62.7197168  47.0895925 108.0667162  62.7833218
  47.8244049 107.2138975  62.2815630  45.7902413 107.8766298  63.0047666
  45.2634013 108.6326898  63.4181819  45.1010948 106.6216857  62.7339578
  45.7422350 105.9310352  62.1861985  44.6239559 105.9527217  64.0439825
  45.4861258 105.7916220  64.6911381  43.6106465 106.8303085  64.7598207
  42.7479238 106.9914822  64.1134205  43.2890592 106.3396870  65.6785007
  44.0671107 107.7901140  65.0017154  44.0338648 104.5681551  63.7703390
  43.0749486 104.7194454  63.2746658  44.7161916 104.0560878  63.0918725
  43.8338076 103.7336161  65.0026420  43.1511818 104.2448568  65.6814312
  43.4123990 102.7678782  64.7236003  44.7924251 103.5815011  65.4986394
  43.9286232 106.8912836  61.8028116  43.3246210 107.9679006  61.8245204
  43.6204994 105.9050000  60.9657899  44.2895694 105.1613853  60.8262123
  42.3688054 105.8546640  60.2255680  41.6241160 106.4686964  60.7320274
  42.5444323 106.3765522  58.8001779  42.9626195 107.3800623  58.8788305
  43.2635402 105.7213280  58.3085833  41.2712896 106.4242703  57.9895334
  40.8776229 105.4123009  57.8944260  40.5458989 107.0481695  58.5117023
  41.5292821 106.9959232  56.6132185  41.9127657 108.0102784  56.7233222
  42.2754346 106.3782147  56.1134264  40.2598472 107.0231485  55.7855066
  39.8887755 106.0018251  55.7000390  39.5252966 107.6332525  56.3111563
  40.4873985 107.5828273  54.4267402  41.1677006 107.0173845  53.9393357
  39.6182018 107.5818586  53.9123511  40.8308390 108.5293537  54.5057052
  41.8758823 104.4181382  60.1798490  42.6592138 103.5001734  59.9357700
  40.5796171 104.2236018  60.4138108  39.9942396 104.9746639  60.7504684
  39.9835620 102.9074343  60.2446469  40.4892752 102.3916007  59.4283939
  40.1147791 102.0621534  61.5128942  39.6053932 102.5613363  62.3371772
  39.6634409 101.0840305  61.3465524  41.1691317 101.9379498  61.7599029
  38.5213051 103.0516254  59.8570176  37.8870704 104.0770821  60.1047897
  37.9979566 101.9987195  59.2367970  38.5585340 101.1715291  59.0897992
  36.6274611 101.9961769  58.7558453  36.4420186 101.0378041  58.2708383
  35.9675976 102.1006428  59.6171040  36.3351639 103.1103968  57.7731957
  37.1184537 103.4010417  56.8634075  35.1789278 103.7431435  57.9567621
  34.5717145 103.4195882  58.6961560  34.7162954 104.8349954  57.1116137
  35.0944229 104.7071978  56.0973226  33.1878706 104.8521607  57.0647955
  32.8297838 104.8022223  58.0930850  32.8696124 105.7926628  56.6150539
  32.6145358 103.6963694  56.2748400  33.3782567 103.0477098  55.5324708
  31.3982382 103.4442145  56.3884719  35.2212832 106.2009454  57.5525320
  34.7108300 107.2139689  57.0654398  36.1992812 106.2626644  58.4502400
  36.5257375 105.4353560  58.9288697  36.7938360 107.5432629  58.8024629
  36.0479746 108.1808305  59.2771181  37.9524746 107.3387953  59.7767912
  38.6280834 106.6123771  59.3251624  38.4629269 108.2968570  59.8750582
  37.5287860 106.8503673  61.1457295  36.8864527 107.6110726  61.5893917
  36.9615232 105.9291856  61.0125407  38.9204716 106.5351539  62.2458889
  39.4710412 108.1938628  62.6130742  38.6628161 108.7482948  63.0900189
  40.3283324 108.1523117  63.2849566  39.7584955 108.6948208  61.6886758
  37.2758359 108.2702042  57.5574691  37.9480578 107.6919801  56.7002792
  36.9207958 109.5539722  57.4672122  36.4230265 110.0057689  58.2210059
  37.1863124 110.3208423  56.2576684  36.9047741 109.7157952  55.3958370
  36.3484015 111.5972676  56.2523699  36.6253578 112.2178595  57.1045793
  36.5292553 112.1474005  55.3289275  35.2915809 111.3390419  56.3198159
  38.6616815 110.6631353  56.1156457  39.1391071 110.8778677  54.9971870
  39.3953662 110.7168896  57.2214296  39.0083635 110.4449889  58.1138411
  40.7610960 111.2155560  57.1852774  41.2574653 110.8544404  56.2845487
  40.7864078 112.7466727  57.1775434  40.1756595 113.0871384  56.3413802
  40.3448691 113.0903891  58.1129592  42.1814663 113.3089957  57.0432655
  43.1363620 112.5107219  56.9352555  42.3286052 114.5486727  57.0432151
  41.5083612 110.6649406  58.3888253  40.9087228 110.1552554  59.3382045
  42.8320449 110.7645484  58.3251891  43.2761999 111.0651191  57.4693369
  43.6796343 110.4134711  59.4567814  43.4555533 109.4033792  59.7997119
  45.1432847 110.4696136  59.0285740  45.2628586 111.4817230  58.6420047
  45.7451715 110.3519394  59.9296762  45.6043182 109.4630513  57.9727466
  44.9579192 109.5346016  57.0980182  47.0293276 109.7630686  57.5712596
  47.6764396 109.6912546  58.4454379  47.3544601 109.0442489  56.8191374
  47.0867998 110.7704970  57.1590881  45.4984581 108.0435133  58.4715785
  44.4615059 107.8233854  58.7252973  45.8348882 107.3583697  57.6934433
  46.1223719 107.9215069  59.3569851  43.4425554 111.3527631  60.6331287
  43.4282093 112.5763034  60.4731778  43.2531419 110.7791628  61.8205571
  43.1974021 109.7721047  61.8737222  43.0894236 111.5447356  63.0468832
  43.0658926 112.6117637  62.8255319  41.7910612 111.1648233  63.7595989
  41.8036544 110.1008407  63.9959937  41.6999620 111.7401304  64.6809148
  40.9427085 111.3822906  63.1106730  44.2806882 111.2908587  63.9610096
  44.7237185 110.1488874  64.1073062  44.7907758 112.3519904  64.5844678
  44.4472267 113.2822193  64.3927712  45.9057841 112.2045009  65.5120745
  46.6861155 111.5897798  65.0634098  46.4937952 113.5735650  65.8440734
  46.7551535 114.0494791  64.8989295  45.7101654 114.1498189  66.3359634
  47.7170566 113.5195103  66.7373840  47.4251034 113.0132166  67.6574551
  48.4878087 112.9376418  66.2319442  48.2571362 114.8906496  67.0673174
  47.6622417 115.8888243  66.6124616  49.2848666 114.9705118  67.7708309
  45.4604118 111.4795607  66.7781496  44.5047518 111.8922118  67.4402358
  46.1676983 110.4052831  67.1182431  46.7580150 109.9717703  66.4227632
  46.1089346 109.8041043  68.4497238  45.1007540 109.8971479  68.8534738
  46.4715748 108.3265945  68.3819890  47.4517626 108.3298157  67.9052073
  46.5671707 107.9641858  69.4055228  45.5319016 107.4115299  67.6049517
  45.3910887 107.8057480  66.5985400  46.1299546 106.0219269  67.5235325
  46.2706407 105.6268376  68.5296194  45.4575003 105.3683866  66.9678428
  47.0926121 106.0693688  67.0144745  44.1560179 107.3696094  68.2431490
  43.7308785 108.3731774  68.2575441  43.5077567 106.7091847  67.6672167
  44.2395840 106.9963084  69.2638164  47.0583439 110.5095311  69.4137937
  48.2153589 110.7541379  69.0613949  46.6127953 110.8541499  70.6352867
  45.2224607 110.9279210  71.1130950  44.7451553 109.9579658  70.9735721
  44.6865541 111.6822257  70.5369635  45.3565043 111.3024427  72.5637554
  45.1829109 110.4122242  73.1683010  44.6020749 112.0532929  72.7986210
  46.7127166 111.8372271  72.7711990  47.0593320 111.5562395  73.7656852
  46.7738947 112.9196091  72.6580355  47.5742029 111.1507799  71.7061611
  48.3371121 111.8161002  71.3019125  48.2359502 109.8929593  72.2509986
  47.5800231 109.0941636  72.9254074  49.5255923 109.7045352  71.9825483
  50.0034184 110.3746338  71.3971003  50.2674454 108.5369164  72.4443938
  49.6725866 107.9296426  73.1266406  50.7262240 107.6495591  71.2658060
  51.3392797 106.8356900  71.6529480  49.5269718 107.0750181  70.5331349
  48.9136415 107.8883420  70.1452804  49.8695485 106.4528285  69.7063207
  48.9355213 106.4708178  71.2210520  51.6070321 108.4314020  70.3095886
  52.4884824 108.7924554  70.8394827  51.9167760 107.7845589  69.4887644
  51.0495973 109.2797474  69.9125022  51.4588749 108.9926465  73.2736090
  52.0609174 110.0332586  72.9930914  51.7856887 108.2168275  74.3094129
  51.1800869 107.4572103  74.5856868  52.9700829 108.4858373  75.1172033
  53.0864470 109.5613094  75.2510623  52.8465174 107.8322845  76.4948543
  51.9229889 108.1975560  76.9440437  52.7721997 106.7564070  76.3365363
  54.0160139 108.1288209  77.4261937  54.9146274 107.7331668  76.9528519
  54.1023593 109.2112683  77.5208058  53.8577196 107.5154533  78.7960944
  52.8485522 106.8242528  79.0132741  54.7343348 107.7274740  79.6595838
  54.2474457 108.0291817  74.4270302  55.2954903 108.6600456  74.5992836
  54.1897068 106.9477902  73.6560077  53.3146710 106.4565654  73.5415094
  55.3725630 106.4115512  73.0005476  55.9823611 107.2335154  72.6255537
  56.2166667 105.5783465  73.9692688  57.1710940 105.3528775  73.4935257
  56.3905859 106.1644533  74.8716717  55.5637245 104.3718019  74.3099997
  56.1136680 103.8706123  74.9166058  54.9179848 105.5776917  71.8154569
  53.7655528 105.1477073  71.7498603  55.8330353 105.3614579  70.8716224
  56.6494194 105.9533241  70.8140826  55.6593945 104.3266680  69.8648436
  54.9667166 103.5697394  70.2327508  55.0929408 104.9204742  68.5635268
  54.9409977 104.1658991  67.7917567  54.1385794 105.3870572  68.8076467
  55.9504867 105.9903666  67.9548024  56.9644774 105.6668460  67.0685906
  57.1518865 104.6174820  66.8409659  57.7298069 106.6459773  66.4786163
  58.5297613 106.3745214  65.7897873  57.4843583 107.9670005  66.7589423
  58.0855471 108.7459040  66.2899207  56.4729424 108.3092024  67.6375792
  56.2860330 109.3568934  67.8731817  55.7011725 107.3248447  68.2153795
  54.8848609 107.5951761  68.8851977  56.9747191 103.6078809  69.5970874
  58.0597663 104.1359997  69.8449665  56.8542676 102.3784275  69.0970294
  55.9492357 101.9348309  69.1621345  57.9465232 101.6324760  68.4877774
  58.7916990 102.3005320  68.3220116  58.4020246 100.4822837  69.3812119
  57.5179067  99.9195774  69.6808725  59.0586584  99.8405441  68.7937577
  59.1352704 100.9603146  70.6121327  59.5396696 102.1406686  70.6440496
  59.3092877 100.1562339  71.5516480  57.4884794 101.0831712  67.1446564
  56.3488124 100.6344259  67.0128398  58.3683651 101.1233344  66.1454136
  59.1852874 101.7124994  66.2203927  58.1728968 100.3658678  64.9148128
  57.3479913  99.6648611  65.0421694  57.8439238 101.3016463  63.7494624
  56.9018315 101.7653457  64.0419419  58.6226491 102.0626675  63.6991283
  57.6842962 100.6454394  62.3790513  58.5975907 100.1023027  62.1361594
  56.5128202  99.6846006  62.3876356  55.5990291 100.2271296  62.6300130
  56.4119577  99.2250375  61.4044116  56.6835070  98.9094171  63.1346677
  57.5032850 101.6943282  61.3152213  58.3752307 102.3481404  61.2967906
  57.3908098 101.2120877  60.3441936  56.6125203 102.2835578  61.5330414
  59.4268193  99.5643266  64.6070498  60.5195737 100.1283998  64.5335430
  59.2663461  98.2583426  64.4049823  58.3579998  97.8530111  64.5802325
  60.3458044  97.3768948  63.9822404  61.2922476  97.9164201  64.0176934
  60.4418557  96.1608156  64.9038799  61.2427820  95.5118497  64.5496758
  60.7333529  96.5914457  66.3315147  59.9325697  97.2401097  66.6865933
  60.7977731  95.7111861  66.9711179  61.6791312  97.1324135  66.3624629
  59.2025699  95.4469879  64.8852554  59.2641946  94.6837476  65.4642779
  60.1337805  96.9181169  62.5436203  59.0621706  96.4149554  62.2011972
  61.1541398  97.1009923  61.7080399  61.8446074  97.7978777  61.9482577
  61.3032787  96.3852843  60.4426378  60.3264785  96.0054297  60.1431863
  61.8594509  97.2970861  59.3363128  62.7906733  97.7471061  59.6804164
  62.1206746  96.4975944  58.0775646  61.1897593  96.0476174  57.7325746
  62.5140735  97.1562335  57.3032697  62.8465380  95.7124794  58.2892628
  60.8716831  98.4149338  59.0012066  60.8675228  98.5264465  57.9169334
  59.8878284  98.0861295  59.3358960  61.2034493  99.7405279  59.6416108
  62.1870365 100.0702249  59.3070127  60.4559396 100.4802683  59.3550577
  61.2073443  99.6299072  60.7259760  62.2223749  95.1948487  60.6852225
  63.2934078  95.3464780  61.2799823  61.8137560  94.0095691  60.2340444
  60.9233240  93.9335360  59.7634605  62.5928786  92.7888676  60.4462917
  63.6194671  93.0441132  60.7090936  61.9878073  91.9673405  61.5831840
  61.7893564  92.6309770  62.4247914  61.0505824  91.5340238  61.2339760
  62.8898787  90.8520724  62.0509042  64.1108246  90.9578449  61.9989699
  62.2888429  89.7726647  62.5150325  62.8405071  88.9926879  62.8427557
  61.2799961  89.7315830  62.5403530  62.6409656  91.9853934  59.1539892
  61.6237643  91.4432320  58.7186967  63.8288839  91.9131612  58.5446390
  64.6260456  92.3403667  58.9942255  64.0196178  91.3012435  57.2350168
  63.1389556  91.4586061  56.6123047  65.2249555  91.9376651  56.5455898
  66.0659865  91.7992889  57.2250146  65.4666752  91.5028271  55.5757509
  65.0861349  93.4109804  56.3312002  64.1870662  93.9493110  55.4392911
  64.2497905  95.2654720  55.4943532  63.6293353  95.8789096  54.8410320
  65.1333330  95.6014449  56.4150605  65.3837181  96.5422859  56.6838085
  65.6662540  94.4598354  56.9579545  66.4150791  94.5296742  57.7469315
  64.2029800  89.7888416  57.2721770  64.3261676  89.1798594  56.2069026
  64.2086500  89.1703870  58.4490910  64.1934868  89.7326106  59.2880034
  64.3192757  87.7170324  58.5893279  64.5901869  87.4600194  59.6133644
  62.9820493  87.0567575  58.2577327  62.6139823  87.4320584  57.3028635
  63.1536636  85.9829028  58.1836738  61.9278324  87.3062099  59.3140761
  62.2451926  87.5913979  60.4660051  60.6667126  87.2256856  58.9186452
  59.9216184  87.3830068  59.5821092  60.4556763  87.0073153  57.9553805
  65.4366789  87.1118091  57.7354187  65.2215626  86.1652963  56.9766075
  66.6436531  87.6632882  57.8522517  66.8009371  88.4578230  58.4556384
  67.7687967  87.1508915  57.0746531  67.5311826  87.2010754  56.0120524
  69.0304285  87.9728143  57.3320769  69.1375135  87.9096233  58.4149614
  69.8508996  87.4372415  56.8544902  69.0609340  89.4359380  56.9031090
  68.2068805  89.9588041  57.3335791  70.3447283  90.0796076  57.3894533
  71.1992791  89.5575368  56.9590072  70.3663320  91.1253462  57.0827536
  70.3927886  90.0193220  58.4767234  68.9317390  89.5678337  55.4013613
  67.9874188  89.1302023  55.0775748  68.9566866  90.6219773  55.1252090
  69.7579072  89.0464732  54.9179067  68.0328840  85.6897865  57.4183685
  68.0150129  85.2988544  58.5882598  68.2759092  84.8744838  56.3927271
  68.0984963  85.1927703  55.4507517  68.7461128  83.5004440  56.5845191
  68.2133088  83.0425002  57.4178897  68.4997703  82.6683213  55.3333687
  67.4779818  82.8332475  54.9915402  69.1974551  82.9926849  54.5612780
  68.6965927  81.1883485  55.5715169  68.4625719  80.6895321  56.6685431
  69.1205807  80.4779352  54.5399884  69.2693596  79.4841855  54.6420964
  69.2936895  80.9323442  53.6547502  70.2271832  83.5252673  56.9416331
  71.0872869  83.7356860  56.0854488  70.5225342  83.3121899  58.2213635
  69.7542651  83.1404781  58.8541170  71.8684174  83.3807278  58.7723498
  72.5272095  83.9487670  58.1155213  71.8310778  84.0668791  60.1398907
  72.8106504  83.9733339  60.6087052  71.4792962  85.5358958  59.9926139
  70.4995792  85.6302417  59.5242624  71.4579914  86.0053081  60.9761267
  72.2273137  86.0286658  59.3715277  70.8594663  83.4285610  60.9741847
  70.8391191  83.8616866  61.8306825  72.5638094  82.0249160  58.8993659
  73.5935727  81.9460468  59.5734306  72.0370738  80.9540113  58.2980284
  71.2075088  81.0422028  57.7286924  72.5942646  79.6177981  58.5097045
  73.4549018  79.6697905  59.1765625  71.5374487  78.7150990  59.1456656
  70.6137768  78.8065535  58.5742066  71.8851085  77.6826272  59.1105274
  71.2530807  79.0807363  60.5859921  72.0817103  79.6929056  61.2598753
  70.0775308  78.7022922  61.0718600  69.8358229  78.9203972  62.0279496
  69.4299925  78.1979137  60.4833048  73.1409397  78.9616305  57.2433584
  73.3626671  77.7489354  57.2330848  73.3709945  79.7703406  56.1967621
  73.1797428  80.7596277  56.2662832  73.8747325  79.2505776  54.9299754
  73.3828296  78.3020926  54.7143212  73.6103552  80.2192367  53.7612679
  73.9280633  81.2150139  54.0704420  74.2109859  79.8942256  52.9117324
  72.1447242  80.2571572  53.3601784  71.5661531  80.2776631  54.2837237
  71.9915667  81.1887136  52.8153414  71.6862880  79.0829791  52.4988491
  71.6763146  78.1864700  53.1187450  70.6763827  79.2909108  52.1453591
  72.5500487  78.8422251  51.3383626  73.2207125  78.0966981  51.4587737
  72.5391463  79.5127680  50.1744655  71.6702835  80.5071805  49.9311380
  70.9976156  80.7699884  50.6372187  71.6933585  80.9878277  49.0431372
  73.4114737  79.1699009  49.2170763  74.0638423  78.4160497  49.3790133
  73.4127187  79.6668514  48.3377940  75.3527023  79.0203473  55.0819772
  76.0824569  79.9766251  54.9803850  75.7849292  77.8069209  55.4304283
  75.1093173  77.1022263  55.6893748  77.1982383  77.4640723  55.4931434
  77.7938642  78.3387005  55.2316964  77.5999209  76.9999027  56.8984258
  76.9330526  76.1700779  57.1324703  78.6260011  76.6363012  56.8431677
  77.4958397  78.0472300  57.9771721  78.5511345  78.9074522  58.2270994
  79.4539055  78.8189200  57.6227270  78.4764614  79.8575738  59.2127479
  79.3193397  80.5216977  59.4040524  77.3410582  79.9527376  59.9767665
  77.2581577  80.9213840  60.9468219  78.0455924  81.4679978  60.9993537
  76.2814042  79.1028480  59.7599486  75.3829773  79.1726298  60.3731860
  76.3609699  78.1601771  58.7612024  75.5224704  77.4883086  58.5778687
  77.5234279  76.3701971  54.4823483  76.6434642  75.7568708  53.8772725
  78.8226136  76.1279464  54.3251886  79.4749620  76.5900685  54.9424277
  79.3547221  75.3410799  53.2234469  78.5923290  74.6633768  52.8392927
  79.7938511  76.2820701  52.0874081  78.9105226  76.8635184  51.8233098
  80.5462163  76.9414589  52.5201355  80.3503221  75.6292617  50.8541944
  81.2572729  75.0887822  51.1251613  79.6113302  74.9272551  50.4679564
  80.6764312  76.6634155  49.7832940  80.9579106  76.1068160  48.8893895
  79.7553974  77.2142866  49.5926706  81.7343500  77.6157737  50.0924924
  81.4508315  78.4483574  50.5890012  83.0333684  77.3780838  49.9428275
  83.4464317  76.2899003  49.3164017  82.7707786  75.6350732  48.9492582
  84.4357982  76.1182708  49.2077881  83.9060195  78.3250151  50.2374515
  83.5809190  79.2203170  50.5733745  84.8942945  78.1493392  50.1254280
  80.4413180  74.4303199  53.7840497  80.9442264  74.6488826  54.8885982
  80.8115238  73.4026706  53.0176245  80.2983400  73.1554625  52.1835802
  81.9415185  72.5623893  53.4107510  81.8674716  72.3137767  54.4694333
  81.9457922  71.2651753  52.6037972  81.9467597  71.6139691  51.5711108
  82.8834170  70.7505324  52.8138034  80.7801054  70.3037026  52.8143717
  79.8405823  70.8340577  52.6590631  80.8808415  69.1595582  51.8316945
  81.8199627  68.6284077  51.9867090  80.0469988  68.4743502  51.9843284
  80.8483082  69.5497001  50.8144279  80.7467470  69.7903784  54.2342557
  80.6346384  70.6287844  54.9217195  79.9057174  69.1075298  54.3546219
  81.6757746  69.2637969  54.4527016  83.2882949  73.2588111  53.2578360
  84.1822679  73.0589675  54.0861480  83.4725026  74.0578249  52.2269250
  82.7463783  74.3118564  51.5724704  84.7954192  74.6001124  52.0259752
  85.4990193  73.8171838  52.3089399  84.8894209  74.8042189  50.9593902
  85.1217405  75.8554274  52.7966876  86.2073070  76.4105522  52.6074473
  84.2360914  76.3252857  53.6727640  83.3980099  75.8057223  53.8913335
  84.4301105  77.6190470  54.3070505  85.4967547  77.8160208  54.4146168
  83.8074332  78.7401115  53.4700413  84.3019545  78.7643156  52.4989789
  82.7480773  78.5234957  53.3324091  83.9529341  79.9951836  54.1039731
  83.5546045  80.6773155  53.5584187  83.8238649  77.6225499  55.7011861
  82.8137279  76.9649436  55.9615455  84.4642007  78.3776471  56.5947762
  85.3959637  78.7095954  56.3905030  83.8923450  78.6829798  57.9012699
  83.2862105  77.8614455  58.2830833  85.0021756  79.0149774  58.9141720
  84.5451651  79.2912129  59.8644013  85.9085377  77.8137695  59.1189970
  86.3663022  77.5372109  58.1692246  86.6882734  78.0647245  59.8381177
  85.3224920  76.9759961  59.4968664  85.7970026  80.2434452  58.4629284
  86.3453585  79.9601995  57.5644973  85.0748003  81.0218973  58.2168888
  86.7559583  80.7595232  59.4906684  87.4788038  79.9817262  59.7368920
  87.2798726  81.6296239  59.0950199  86.2082453  81.0434220  60.3892850
  82.8801266  79.8203874  57.8496572  82.1044587  79.9851543  58.7980338
  82.8746026  80.6213504  56.7878418  83.4980897  80.4318519  56.0161855
  82.0293015  81.8021104  56.7170409  81.8657658  82.2011074  57.7181186
  82.6936315  82.8812345  55.8639553  82.8761425  82.4493324  54.8799586
  82.0027522  83.7190603  55.7699671  83.9949884  83.3668539  56.4482061
  84.0171201  84.3496765  57.4226525  83.0731008  84.7711864  57.7679877
  85.2026315  84.7947060  57.9533657  85.2073038  85.5703914  58.7191281
  86.3886831  84.2601993  57.5092058  87.5784021  84.6962903  58.0446518
  87.4620081  85.3717390  58.7168282  86.3936804  83.2879983  56.5370401
  87.3340000  82.8655806  56.1828327  85.2030816  82.8495817  56.0119293
  85.1984811  82.0817900  55.2382532  80.6524847  81.4768555  56.1520013
  80.4710434  80.5165539  55.4005980  79.6772716  82.2974539  56.5336420
  79.8234387  82.9136429  57.3204366  78.3739591  82.3053940  55.8830273
  77.9325719  81.3090762  55.9080724  77.4435527  83.2704477  56.6176708
  77.9365789  84.2405561  56.6802341  76.5246311  83.3670970  56.0394476
  77.1140819  82.7834757  58.0074392  76.6829706  81.7883847  57.8977218
  78.0582114  82.7123150  58.5474926  76.1617544  83.6606921  58.7756994
  76.5726790  84.6687530  58.8309556  75.2042844  83.6872052  58.2554613
  75.9435091  83.1705117  60.1306744  76.4892907  82.3642656  60.3993548
  75.2422792  83.8041222  61.0683931  74.5322883  84.8831273  60.7827362
  74.5174125  85.2384546  59.8374208  74.0083671  85.3466380  61.5112717
  75.0976980  83.2318762  62.2485257  75.5165965  82.3296693  62.4235877
  74.5687999  83.6987114  62.9713191  78.4959716  82.6943691  54.4169726
  79.2321505  83.6147904  54.0547446  77.7697461  81.9705712  53.5692662
  77.1642402  81.2458220  53.9273173  77.8585111  82.1455786  52.1267368
  78.8488366  82.5092439  51.8526893  77.6189261  80.8078681  51.4279816
  76.6591829  80.4245795  51.7745102  77.5664390  81.0026280  50.3568075
  78.6994314  79.7838509  51.7019195  78.7417463  79.5817803  52.7721894
  78.4473705  78.8668794  51.1692558  80.0632857  80.2495020  51.2437714
  80.2028773  80.8576285  50.1873954  81.0791686  79.9743873  52.0476245
  82.0132513  80.2615135  51.7923806  80.9151543  79.4787181  52.9122127
  76.8835218  83.1825930  51.5925308  77.1439676  83.7859813  50.5465382
  75.7775206  83.4116461  52.2900048  75.5634474  82.8244024  53.0833628
  74.8274274  84.4494174  51.9244127  75.3660124  85.2950775  51.4967629
  73.8093157  83.9456128  50.8946887  73.1753503  84.7805218  50.5961689
  74.3505803  83.5721331  50.0254099  73.0053504  82.9109623  51.4297915
  72.3790365  82.6159605  50.7647316  74.1318266  84.9263090  53.1869890
  74.2152683  84.2948118  54.2405482  73.4562194  86.0699353  53.0722557
  73.6205805  86.6519595  52.2633474  72.5204182  86.5445677  54.0881426
  72.3579146  85.7647332  54.8321519  73.0727795  87.7826898  54.7915028
  73.2717132  88.4601338  53.9610847  72.2813963  88.1969962  55.4161331
  74.3434374  87.6121283  55.6254778  75.1242014  87.1599303  55.0139017
  74.8067545  88.9679270  56.1130062  74.0266445  89.4205781  56.7250798
  75.7124676  88.8506228  56.7080056  75.0153101  89.6104269  55.2575538
  74.1429584  86.6566089  56.7847564  73.8545815  85.6771227  56.4032529
  75.0720676  86.5675470  57.3477175  73.3578415  87.0369959  57.4382058
  71.1836650  86.8420137  53.4029720  70.7743990  87.9952192  53.2740755
  70.5048531  85.7887216  52.9540407  70.8391673  84.8509205  53.1239304
  69.2908274  85.9576467  52.1612861  69.4539872  86.7043476  51.3841659
  68.9105906  84.6384121  51.4973839  68.9208629  83.8664425  52.2668361
  67.9011662  84.7400183  51.0988384  69.8558124  84.2508353  50.3822973
  70.6317065  85.1225214  49.9315958  69.8223665  83.0802043  49.9523249
  68.1365113  86.4648609  53.0175746  67.7432602  85.8191030  53.9951232
  67.5922033  87.6150054  52.6361503  68.0126097  88.1358080  51.8797626
  66.4414401  88.1943937  53.3183719  66.5916068  88.1548359  54.3972529
  66.2574549  89.6553892  52.9036591  65.5406023  90.0917531  53.5992222
  67.2251400  90.1415731  53.0273958  65.7706292  89.8562041  51.4870197
  64.9851340  89.1319268  51.2713339  65.3606382  90.8644334  51.4280259
  66.8849051  89.7060173  50.4772836  68.0110810  89.3517444  50.8789160
  66.6291436  89.9179872  49.2794339  65.1796592  87.3864275  53.0363069
  64.9288036  86.9767300  51.8998543  64.3907626  87.1466317  54.0750057
  64.6915217  87.4226652  54.9988286  63.0998899  86.4971961  53.9369223
  63.1719225  85.7529446  53.1438270  62.8609299  86.0023244  54.8782508
  61.9929748  87.4722672  53.5982479  62.1990147  88.4603372  52.8868147
  60.7911160  87.1854493  54.0996878  60.5695189  86.2520712  54.4155982
  59.7402690  88.1959838  54.1377636  59.7046363  88.7781803  53.2169614
  58.3684213  87.5360708  54.3552970  58.4131409  86.9300940  55.2602232
  57.2736452  88.5790976  54.4984418  57.2280068  89.1852086  53.5936503
  56.3155123  88.0823217  54.6510703  57.4906394  89.2193528  55.3534788
  58.0511620  86.5994821  53.2069652  58.8148593  85.8239629  53.1483262
  57.0775119  86.1381330  53.3720781  58.0325982  87.1617322  52.2733533
  60.0596586  89.2078362  55.2290005  60.4501399  88.8450282  56.3463239
  59.8924149  90.4904696  54.9113272  59.6976153  90.7519489  53.9554082
  60.0353720  91.5505427  55.9027026  60.8765844  91.3338655  56.5611187
  60.2834018  92.8905279  55.2206220  59.4526671  93.1112603  54.5503554
  60.3993774  93.9890590  56.2604431  61.2302498  93.7692434  56.9308399
  60.5765560  94.9429902  55.7637318  59.4747730  94.0453576  56.8349322
  61.4955941  92.8264952  54.4619214  61.6497839  93.6715088  54.0332282
  58.7961557  91.6279600  56.7863494  57.7243973  92.0440698  56.3377600
  58.8827272  91.3481120  58.0968502  59.7602891  90.9284614  58.3686552
  57.8629717  91.4591673  59.0699311  56.9010075  91.4099225  58.5597362
  57.9050457  90.3914696  60.1131533  57.1732972  89.6633644  59.7631446
  58.9075087  89.9754626  60.0126236  57.6373864  90.7163569  61.5673094
  57.9838452  91.7316584  61.7602600  56.5604220  90.6639991  61.7270142
  58.3386083  89.7519409  62.5158218  58.3526260  88.5330539  62.2440977
  58.8841852  90.2221842  63.5371460  57.9805946  92.8311742  59.5755078
  58.9576356  93.1918772  59.9712908  56.9410770  93.6043898  59.5571800
  56.1151540  93.2417002  59.1028599  56.8969404  94.9630519  60.0926194
  57.8435570  95.2409927  60.5560470  56.5665726  95.9890093  58.9969814
  55.6248694  95.7095600  58.5245383  56.4428182  97.3814015  59.5857714
  57.3843510  97.6617530  60.0580213  56.2087067  98.0921121  58.7931915
  55.6463386  97.3923483  60.3298159  57.6236958  95.9623309  57.9125444
  57.6631621  94.9682105  57.4672702  57.3752758  96.6944405  57.1441678
  58.5944711  96.2051131  58.3446938  55.8720727  95.0388429  61.2162038
  54.6859090  94.7613314  61.0083672  56.3388003  95.4225621  62.4015687
  57.2908051  95.7568859  62.4464426  55.5670816  95.3711381  63.6337021
  54.5041133  95.4047671  63.3948160  55.8438528  94.1091714  64.4626773
  55.2665780  94.1612897  65.3857904  55.4577113  92.8738489  63.7000791
  56.0349478  92.8207957  62.7769956  55.6628591  91.9923104  64.3074533
  54.3947475  92.9108292  63.4616657  57.2341691  94.0453550  64.7989895
  57.4020886  93.2548194  65.3171176  55.9120446  96.5942255  64.4647375
  57.0181114  97.1278983  64.3722678  54.9568138  97.0543530  65.2575211
  54.0327683  96.6475140  65.2843755  55.2345516  98.1766415  66.1181088
  56.2550551  98.0953620  66.4923619  55.1300536  99.0989419  65.5466707
  54.2835689  98.2141371  67.2891955  53.4424405  97.3338734  67.4605283
  54.4127449  99.2708229  68.0823170  55.1153805  99.9661100  67.8750049
  53.5958929  99.4497223  69.2714843  52.6134357  99.0096154  69.1006542
  54.2273004  98.7777110  70.4945519  55.1918071  99.2442386  70.6949991
  53.3352746  98.9262630  71.7046457  52.3706761  98.4595359  71.5051085
  53.8020844  98.4421004  72.5624186  53.1885162  99.9844923  71.9207786
  54.4167897  97.3844574  70.2327821  54.8125365  96.9655488  71.0005713
  53.4293948 100.9390493  69.5121283  54.3367045 101.7258822  69.2386156
  52.2621131 101.3234211  70.0152474  51.4485129 100.7315293  69.9268268
  52.1008032 102.6286386  70.6346337  53.0829956 103.0177630  70.9029235
  51.4144859 103.6328088  69.6968194  51.2882012 104.5732731  70.2331760
  52.0081199 103.8041388  68.7988524  50.0534479 103.2163169  69.2370217
  48.9361090 103.5325094  69.9844875  49.0581712 104.0967878  70.9090363
  47.6828499 103.1453897  69.5764678  46.8079942 103.4118268  70.1695441
  47.5333241 102.4216245  68.4193823  46.5399998 102.1134473  68.0931408
  48.6384017 102.0852735  67.6713680  48.5228506 101.5072975  66.7544755
  49.8910700 102.4799525  68.0827799  50.7680396 102.2106314  67.4941457
  51.3247431 102.4909011  71.9345399  50.4309429 101.6511170  72.0563137
  51.6976376 103.3144153  72.9064833  52.4430368 103.9655043  72.7050822
  51.1221051 103.3166880  74.2426776  50.5249352 102.4163842  74.3873851
  52.2130373 103.3569819  75.3139218  52.8970311 104.1754035  75.0893360
  51.6092610 103.5663373  76.6881167  50.9254580 102.7480074  76.9136144
  52.4033135 103.5917293  77.4343975  51.0641393 104.5100636  76.7061017
  52.9391900 102.1226808  75.3067034  53.6233120 102.1499669  75.9796320
  50.2110910 104.5237746  74.3797486  50.6053829 105.6413698  74.0380077
  48.9827218 104.2964151  74.8328057  48.6929328 103.3640806  75.0914058
  48.0026116 105.3677635  74.9051011  48.4785860 106.2824192  75.2585874
  47.4008061 105.6322795  73.5225179  46.7243041 106.4616540  73.7288729
  48.1955891 105.9693101  72.8570629  46.6252971 104.4965627  72.8551333
  47.1381150 103.5516687  73.0348387  45.2288799 104.4299723  73.4332991
  44.7152408 105.3744133  73.2535636  44.6761950 103.6200514  72.9572022
  45.2876566 104.2474064  74.5062928  46.5936308 104.6239106  71.3421846
  47.6121304 104.6073919  70.9542604  46.0305754 103.7921841  70.9187453
  46.1154264 105.5636904  71.0660806  46.9385592 104.9879572  75.9239930
  46.8380712 103.8363419  76.3484980  46.1568501 105.9834366  76.3240138
  46.3571588 106.9268157  76.0239945  45.0461505 105.7720145  77.2345923
  45.3458644 105.0877058  78.0283129  44.6109857 107.0909705  77.8664599
  44.4865030 107.8138359  77.0601914  43.6538634 106.9337214  78.3637421
  45.6153841 107.6175956  78.8635777  46.5050013 106.8470077  79.2829814
  45.5108130 108.8031539  79.2394904  43.8663013 105.1163455  76.5283743
  43.6825092 105.2530940  75.3175967  43.0948933 104.3550405  77.2942741
  43.3610938 104.1449048  78.2456308  41.8714524 103.7679542  76.7757771
  42.0888492 103.2362286  75.8494371  41.2921329 102.7771470  77.7826266
  41.0608222 103.2966654  78.7125170  40.3813911 102.3366677  77.3768832
  42.0200085 101.9897444  77.9783140  40.8416272 104.8480979  76.4584072
  40.7556021 105.8778319  77.1329030  40.0440087 104.5930965  75.4232285
  40.2265072 103.7594570  74.8830075  38.9728737 105.4847234  74.9813561
  38.5431344 105.0270495  74.0903130  37.8842225 105.5857440  76.0529392
  38.2970330 106.0504741  76.9483237  37.0591598 106.1910550  75.6774789
  37.5202539 104.5877322  76.2970674  39.4458001 106.8878819  74.6074243
  38.6563320 107.8334814  74.6585586  40.7184293 107.0769083  74.2492652
  41.3886244 106.3213357  74.2561875  41.1883433 108.4161144  73.9047106
  40.9936217 109.1204807  74.7134447  42.6970754 108.4143429  73.6072190
  43.0007186 109.4097467  73.2830719  43.4566450 108.0382009  74.8326904
  43.1538568 107.0426526  75.1571959  44.5244010 108.0392794  74.6136093
  43.2481113 108.7571221  75.6250083  43.0228809 107.4535275  72.4727683
  42.4879594 107.7579680  71.5731700  44.0955419 107.4688401  72.2797303
  42.7188095 106.4446649  72.7517623  40.4189396 108.9812267  72.7216011
  40.1314954 108.2828132  71.7413483  40.0756091 110.2622741  72.8177912
  40.1048693 110.7228247  73.7161989  39.6163442 111.0222535  71.6695202
  38.9754152 110.3977699  71.0471623  38.8185190 112.2463140  72.1183462
  39.4513298 112.8104808  72.8034488  38.6207178 112.8460610  71.2299328
  37.5064111 111.9092493  72.8033463  36.8958195 111.3277683  72.1125797
  37.7228007 111.3108326  73.6883182  36.7549158 113.1598207  73.2111881
  37.3650768 113.7103019  73.9272698  36.5968483 113.7717974  72.3231573
  35.4132492 112.8256700  73.8409181  34.8642800 113.7554298  73.9901836
  34.8620002 112.1854076  73.1522325  35.5718200 112.1302418  75.1434721
  36.0822215 112.7235291  75.7819078  34.6609671 111.9257894  75.5290188
  36.0801109 111.2684692  75.0053144  40.8109922 111.4523359  70.8242893
  41.9255541 111.6132922  71.3265492  40.5708095 111.6426993  69.5307921
  39.6858383 111.3818724  69.1198242  41.6003601 112.1904349  68.6611162
  42.5351601 111.6485555  68.8046954  41.1804740 112.0599219  67.1994227
  41.9753421 112.4620723  66.5712834  41.0368191 111.0038318  66.9710878
  39.9790866 112.7642112  66.9480362  39.7379822 112.6660434  66.0240061
  41.8815502 113.6516862  68.9924797  40.9806466 114.4078475  69.3646891
  43.1511554 114.0436729  68.8580548  43.8728897 113.3755675  68.6281979
  43.5408536 115.4328806  69.0870429  43.0363947 115.8330314  69.9665313
  45.0625944 115.5434321  69.2749453  45.5640317 115.1132003  68.4080187
  45.4648796 117.0098241  69.4196177  44.9641628 117.4406450  70.2866682
  46.5445191 117.0795417  69.5523532  45.1734404 117.5572119  68.5232200
  45.5466924 114.7590773  70.4886391  45.2907401 115.3279301  71.3825047
  45.0225853 113.8034798  70.5042795  47.0412967 114.5143999  70.4570011
  47.5661243 115.4696094  70.4418159  47.3367727 113.9521216  71.3427981
  47.2979698 113.9451607  69.5635888  43.0895053 116.3094198  67.9283261
  42.6523219 117.4486146  68.1252905  43.2019584 115.7977312  66.7068700
  43.5539941 114.8574067  66.5975078  42.8911087 116.5605402  65.5097531
  42.0638867 117.2392102  65.7176231  44.0945174 117.3839429  65.0471374
  43.7390810 118.1890509  64.4040469  44.5834558 117.8088320  65.9237835
  45.0187905 116.5831784  64.3332652  45.7622256 117.1232269  64.0553234
  42.4356643 115.5983404  64.4244923  42.6112030 114.3830324  64.5272575
  41.8397138 116.1583441  63.3767191  41.8400460 117.1636412  63.2793691
  41.1844856 115.3739063  62.3610866  41.0875198 115.9768166  61.4582046
  41.7932308 114.4954208  62.1470960  39.8091976 114.9241404  62.8027748
  39.2428252 115.4486914  63.7641044  39.2440593 113.9368923  62.1129793
  39.8012654 113.1859501  60.9785949  40.8257782 112.8922936  61.2071548
  39.7942592 113.8158689  60.0890713  38.8790304 112.0094350  60.8535312
  39.2632141 111.1784832  61.4451568  38.8088987 111.7086712  59.8081968
  37.5701699 112.4709502  61.3581826  37.0249115 111.6189207  61.7641851
  36.9591180 112.9667269  60.6039143  37.9119902 113.4530103  62.4813926
  37.2321861 114.3048185  62.5010775  37.9112116 112.7727421  63.8426826
  38.9483213 112.4450389  64.4201624  36.7028583 112.5680022  64.3570073
  35.8926917 113.0334998  63.9735474  36.5186832 111.7017688  65.5094153
  37.1544728 112.0418614  66.3268551  35.0636037 111.7377162  65.9750390
  34.4153592 111.3911714  65.1701875  34.9431071 111.0890975  66.8427225
  34.7930125 112.7585558  66.2447910  36.9197800 110.2726250  65.1764056
  36.8154047 109.8236791  64.0329483  37.3857182 109.5561557  66.1917391
  37.6008872 110.0061832  67.0699628  37.6406637 108.1247138  66.0671485
  38.1636823 107.9239117  65.1321463  38.5022148 107.6305483  67.2228830
  37.9410961 107.9301837  68.1080178  38.5291874 106.5426135  67.1614809
  39.9264947 108.1697668  67.3173347  39.9012817 109.2594630  67.3120978
  40.5721459 107.6870330  68.5965906  40.5981397 106.5973587  68.6023478
  41.5889800 108.0745479  68.6596888  39.9954034 108.0407133  69.4512125
  40.7491876 107.7452817  66.1172340  40.2899070 108.1301661  65.2067260
  41.7598297 108.1429266  66.2098740  40.7903100 106.6570476  66.0708163
  36.3003382 107.4060761  66.0354536  35.6685458 107.1947843  67.0707193
  35.8626471 107.0257667  64.8395885  36.4397861 107.1624205  64.0220704
  34.5334354 106.4525269  64.6597518  34.3041512 105.7978281  65.5005237
  33.4675545 107.5411578  64.5848545  33.6151930 108.2689336  65.3827546
  33.5754963 108.0347521  63.6190319  32.0681319 106.9880918  64.6897852
  31.8367262 105.9761708  65.3461847  31.1194127 107.6698988  64.0741140
  30.1636253 107.3455482  64.1110856  31.3540055 108.5125448  63.5691241
  34.5682476 105.6184588  63.3920418  34.7771526 106.1590973  62.3020947
  34.3607431 104.3117848  63.5355891  34.1561798 103.9359777  64.4504783
  34.4775986 103.3843326  62.4183362  35.4392853 103.5031471  61.9191960
  34.3776624 101.9564271  62.9518796  33.4422549 101.9445296  63.5113173
  34.3120124 101.2548267  62.1202866  35.5287045 101.5475087  63.8743312
  35.6149928 102.2868938  64.6705503  35.2892642 100.1776741  64.4805684
  35.2033246  99.4376330  63.6849225  36.1244119  99.9163666  65.1304510
  34.3677671 100.1933670  65.0625454  36.8566891 101.5787772  63.1377409
  37.0456459 102.5876658  62.7709459  37.6565531 101.2839350  63.8169956
  36.8222120 100.8872020  62.2959368  33.4329169 103.6112544  61.3348171
  33.5905401 103.0782180  60.2327676  32.3763888 104.3714221  61.6129204
  32.2178658 104.6640130  62.5665243  31.4003209 104.7550669  60.6012766
  31.5010402 104.1299523  59.7140412  29.9824148 104.5975854  61.1515489
  29.2715417 104.9261493  60.3933896  29.7037919 103.1491278  61.5122842
  30.4140257 102.8199714  62.2707852  28.6896624 103.0597488  61.9017094
  29.8074036 102.5264490  60.6236694  29.8230904 105.4157536  62.3156784
  28.9321015 105.3145071  62.6584441  31.6037183 106.1816017  60.1079686
  30.7824993 106.6837562  59.3358791  32.6779641 106.8409557  60.5325923
  33.3168208 106.3910684  61.1725633  32.9706723 108.1943267  60.1082163
  34.0025569 108.4096941  60.3855794  32.8722744 108.2269389  59.0231571
  32.0704940 109.2421147  60.7144648  32.0966739 110.3951309  60.2733059
  31.2686148 108.8744373  61.7095432  31.2211144 107.9084122  62.0004706
  30.4456559 109.8390547  62.4010842  29.8648581 110.3885680  61.6602683
  29.7697680 109.3002713  63.0651530  31.2603753 110.8232644  63.2186492
  32.4429776 110.6294456  63.4974788  30.5968415 111.9100095  63.6027272
  29.6444929 112.0499532  63.2968720  31.2203013 112.9456444  64.4174199
  32.2491318 113.1131839  64.0987704  30.4467816 114.2574127  64.2809052
  30.9329802 115.0214420  64.8875109  30.4170591 114.7062597  62.8304026
  29.9305566 113.9428920  62.2232085  29.8627837 115.6413758  62.7501793
  31.4364750 114.8571239  62.4752521  29.1045191 114.0756804  64.7498208
  28.6208774 114.9004110  64.6631584  31.3078473 112.5577358  65.8872347
  32.1627101 113.0847759  66.6056358  30.4407344 111.6603837  66.3485843
  29.6992565 111.3188205  65.7539042  30.4989019 111.1825564  67.7232911
  30.5841181 112.0394939  68.3914943  29.2243599 110.4188705  68.0699243
  29.1297865 109.5525952  67.4151549  29.2699969 110.0865239  69.1070179
  28.3614483 111.0711262  67.9355918  31.7134994 110.2926384  67.9546413
  32.0945385 109.4918889  67.0974795  32.3107399 110.4357725  69.1337483
  31.9992775 111.1529656  69.7730640  33.4363861 109.6015814  69.5278751
  34.1679016 109.5547940  68.7211562  34.1104545 110.1875126  70.7633306
  34.4420514 111.2115994  70.5918984  33.4006057 110.1696303  71.5903100
  35.3110068 109.4189421  71.2135291  36.4298972 109.2685288  70.4261905
  37.3282327 108.5541183  71.0783239  38.3078968 108.3613822  70.6410482
  36.8078175 108.1849894  72.2341409  37.2513509 107.5961266  72.9245166
  35.5549564 108.7320954  72.3541207  34.9711188 108.5637522  73.2590491
  32.9871929 108.1773512  69.8193586  31.9285867 107.9464222  70.4063328
  33.8073631 107.2167138  69.3993934  34.5581268 107.4478407  68.7645441
  33.6413051 105.8273595  69.7936540  32.6392279 105.6629356  70.1897667
  33.8375230 104.9307636  68.5796049  33.1981916 105.3012172  67.7782818
  34.8816121 105.0102605  68.2768539  33.5062916 103.4942750  68.8596984
  33.0083328 103.1960801  69.9621760  33.7421071 102.6639091  67.9654158
  34.6312263 105.4563356  70.8886573  35.8291200 105.3147735  70.5988487
  34.2005823 105.2882626  72.1453490  32.8277686 105.3815438  72.6685155
  32.1565129 104.8155218  72.0226556  32.5187737 106.4266824  72.6860275
  32.9351526 104.7928308  74.0465532  32.7403808 103.7211111  74.0068057
  32.2120768 105.2686773  74.7089978  34.3191698 105.0743552  74.4862580
  34.6568391 104.3536112  75.2309771  34.4174771 106.0832212  74.8870382
  35.1564641 104.9349392  73.2085403  35.9566192 105.6744055  73.1762957
  35.7504669 103.5402628  73.0814171  36.7680444 103.2583039  73.7233557
  35.1462403 102.6601749  72.2860433  34.2710507 102.9347664  71.8632642
  35.6354947 101.3094743  72.0456289  36.2968354 101.0480415  72.8716922
  34.4651787 100.3304017  72.0293096  33.7987210 100.5737502  71.2018341
  34.8418750  99.3151131  71.9052559  33.9177769 100.4019817  72.9691642
  36.4372786 101.1835427  70.7543765  36.7455538 100.0650318  70.3379381
  36.7699785 102.3047651  70.1137790  36.6238545 103.1931920  70.5714303
  37.2763640 102.3065704  68.7440727  36.4886454 102.0347083  68.0414422
  37.7681205 103.7159484  68.4061373  36.9566325 104.4414922  68.4624642
  38.5499514 103.9903468  69.1143364  38.3647093 103.8453633  67.0375086
  37.5568877 103.9680525  65.9247689  36.4742440 103.9631149  66.0510940
  38.1025288 104.0955137  64.6674708  37.4527877 104.1738870  63.7958087
  39.4685813 104.1239402  64.5116005  39.9034640 104.2336254  63.5181490
  40.2863639 104.0136863  65.6119249  41.3693895 104.0330327  65.4903460
  39.7372203 103.8789621  66.8662261  40.3851442 103.7972909  67.7389371
  38.3857603 101.2807387  68.5118011  38.2443293 100.3771608  67.6819401
  39.4898380 101.3853347  69.2486662  39.6058199 102.1110978  69.9414256
  40.5982922 100.4612867  69.0214145  40.8247393 100.4080887  67.9565244
  41.8463049 100.9385175  69.7627545  41.5238010 100.9568762  70.8037893
  42.6005990 100.1629035  69.6302272  42.4405867 102.2949057  69.3903714
  41.7107951 103.0772642  69.5987463  43.6933718 102.5467207  70.1982765
  44.4238596 101.7649692  69.9900671  44.1121498 103.5159922  69.9276507
  43.4486320 102.5410131  71.2604301  42.7491451 102.3672814  67.9076595
  41.8317902 102.2206281  67.3375260  43.1711237 103.3440452  67.6710844
  43.4666589 101.5892753  67.6469309  40.2750781  99.0372536  69.4484828
  40.7726194  98.0836024  68.8370736  39.4210169  98.8623937  70.4543503
  39.0947664  99.6363139  71.0153382  38.9979534  97.5171187  70.8205887
  39.8680610  96.8695628  70.9286782  38.2436819  97.5463073  72.1476232
  37.3871261  98.2085725  72.0218609  37.8931432  96.5335179  72.3463192
  39.0850120  98.0256855  73.3103533  39.9950469  97.4265713  73.3419680
  39.3434361  99.0686445  73.1271792  38.3608182  97.9111319  74.6315993
  37.1602154  97.5751420  74.6240769  38.9915609  98.1520979  75.6796012
  38.1479764  96.8555556  69.7427815  38.2784159  95.6518727  69.5167064
  37.2510604  97.5963569  69.0880960  36.9826691  98.5152110  69.4102334
  36.5463021  97.0315771  67.9363528  36.1830642  96.0345444  68.1855182
  35.3545375  97.9001888  67.5400853  35.7147290  98.9203895  67.4076021
  34.9692738  97.5254295  66.5918092  34.2479512  97.8859568  68.5755963
  34.0254730  96.8469520  68.8186464  34.6120695  98.3970886  69.4668113
  32.9951176  98.5660443  68.0829433  32.7183931  98.1311369  67.1225381
  32.1973553  98.3896682  68.8044461  33.2038726 100.0349485  67.9218237
  33.5781261 100.4294128  68.8665104  33.9514756 100.1873496  67.1433875
  31.9548138 100.7417443  67.5518997  31.2620766 100.6010091  68.2732931
  32.1431220 101.7291918  67.4539833  31.6080869 100.3766688  66.6763431
  37.4642831  96.7932183  66.7410608  37.3050509  95.7962477  66.0295464
  38.4168022  97.6887996  66.4848370  38.4436260  98.5820379  66.9554802
  39.3986341  97.4303695  65.4294063  38.8675406  97.3138642  64.4847025
  40.3835820  98.6068616  65.2983683  40.8382931  98.8002750  66.2699280
  41.4652225  98.2781558  64.2919333  41.0112851  98.0850596  63.3199479
  42.1538310  99.1191247  64.2101394  42.0106038  97.3932259  64.6198964
  39.6661626  99.8370236  64.8048786  38.8806978 100.1077751  65.5104569
  40.3746217 100.6607104  64.7169852  39.2235767  99.6335231  63.8297857
  40.1301319  96.1155322  65.6718584  40.3096200  95.3124206  64.7506604
  40.5699980  95.8747111  66.9029814  40.5282035  96.5773721  67.6272880
  41.1977220  94.5945310  67.2160939  41.9727036  94.4044057  66.4735610
  41.8494320  94.6640422  68.5943937  41.0847025  94.8449197  69.3497560
  42.3531809  93.7210240  68.8066531  42.5765217  95.4758982  68.6125476
  40.2077591  93.4317352  67.1509528  40.5097141  92.3811799  66.5752031
  39.0190840  93.6011362  67.7302420  38.8146402  94.4579747  68.2243369
  38.0158772  92.5400479  67.7400754  38.4404406  91.6201258  68.1420561
  36.8412998  92.9621953  68.6223274  37.2821688  93.0734210  69.6129649
  36.4994745  93.9339893  68.2661366  35.6545576  92.0012762  68.6980007
  35.2757046  91.8340389  67.6897334  36.0638581  90.6770723  69.3093581
  36.4424116  90.8434569  70.3178779  35.2004125  90.0131148  69.3508668
  36.8436779  90.2204740  68.6998505  34.5347788  92.6220230  69.5030491
  34.2148092  93.5488416  69.0268915  33.6941690  91.9298036  69.5510965
  34.8871727  92.8354405  70.5121926  37.5444224  92.1820035  66.3348368
  37.4838800  91.0017736  65.9754805  37.1891314  93.1781143  65.5295314
  37.2697392  94.1336536  65.8466218  36.6169732  92.9332863  64.2108600
  36.0350504  92.0117986  64.2288965  35.6964839  94.0856218  63.7952914
  36.2935201  94.9972956  63.8176045  35.3849323  93.8809375  62.7710160
  34.4736861  94.2625824  64.6680962  33.7456841  93.1672830  65.1069063
  34.0721310  92.1687001  64.8164516  32.6288374  93.3238571  65.8956116
  32.0526086  92.4539158  66.2106741  32.2261349  94.5852338  66.2643655
  31.1247495  94.7394244  67.0758145  30.7196025  93.9043490  67.3209770
  32.9346667  95.6904107  65.8467297  32.6165588  96.6921070  66.1357149
  34.0515734  95.5232066  65.0590239  34.6221336  96.3920664  64.7309327
  37.6704444  92.7179676  63.1363967  37.3144232  92.4624183  61.9818468
  38.9492728  92.8164998  63.4841713  39.1941326  93.0544048  64.4347207
  40.0195771  92.5917395  62.5353802  40.9572277  92.5989844  63.0911303
  39.8661588  91.6063212  62.0954790  40.0959099  93.6167959  61.4297515
  40.4992490  93.2873600  60.3112237  39.6956190  94.8509411  61.7098565
  39.2798353  95.0568761  62.6069708  39.7635741  95.9148725  60.7210163
  39.3451084  95.5683935  59.7760624  38.9702465  97.1283361  61.1889335
  39.3447522  97.4299608  62.1671294  39.1245565  97.9381635  60.4758641
  37.4971142  96.8201268  61.2881159  37.1554816  96.5060361  60.3018426
  37.3757046  95.9976813  61.9930592  36.6851317  97.9965553  61.7474659
  37.0559268  98.3319009  62.7160491  36.7823581  98.8044493  61.0222392
  35.2295403  97.6048730  61.8732860  35.1566654  96.7699550  62.5702090
  34.6766665  98.4569308  62.2687949  34.6520575  97.2054133  60.5571980
  35.1639487  96.4156187  60.1907396  33.6821437  96.9510995  60.6784078
  34.7190987  97.9790688  59.9113949  41.2168661  96.2640885  60.4388590
  42.0581048  96.2719265  61.3420207  41.5158807  96.5469758  59.1775423
  40.8703976  96.3062404  58.4389643  42.7890218  97.1550318  58.8116382
  43.5835795  96.8002818  59.4680907  43.1333389  96.7691364  57.3773720
  42.3191349  97.0707395  56.7184283  44.0394322  97.3107734  57.1058499
  43.3718463  95.2896415  57.2349573  44.6213661  94.7424799  57.4597135
  45.4440344  95.4007061  57.7390960  44.8348975  93.3895912  57.3356304
  45.8279298  92.9718726  57.5014611  43.7866490  92.5616122  57.0029944
  43.9914568  91.2094134  56.8917731  44.8996352  90.9519637  57.0665052
  42.5350441  93.0827459  56.7786867  41.7055583  92.4299841  56.5067384
  42.3329661  94.4365014  56.8992955  41.3416018  94.8567771  56.7299871
  42.6967791  98.6650759  58.9810226  41.9473528  99.3360957  58.2666854
  43.4488342  99.1964601  59.9418608  43.8542788  98.5838270  60.6349659
  43.6722085 100.6250107  60.0710115  42.7596105 101.1557642  59.7997832
  44.0307033 100.9762966  61.5132007  44.9476078 100.4594177  61.7964361
  44.1795671 102.0526474  61.5992758  43.2211943 100.6679297  62.1747930
  44.7742209 101.0932911  59.1233474  45.4890716 100.2975329  58.5112997
  44.9089003 102.4108462  59.0118486  44.1300825 102.9989784  59.2719306
  46.1149373 103.0479842  58.5010609  46.8299356 102.2917435  58.1770601
  45.7896444 103.9538730  57.3127528  45.0816305 104.7219920  57.6238951
  46.7040908 104.4269048  56.9548018  45.3510191 103.3593404  56.5113552
  46.7714440 103.8581146  59.6067615  46.1054299 104.6509577  60.2789132
  48.0738102 103.6628623  59.7861298  48.5168390 102.8812423  59.3247245
  48.8883240 104.5078435  60.6477214  48.2441841 105.1089492  61.2894805
  49.7987486 103.6565423  61.5300651  50.3558109 103.0422984  60.8226153
  50.4835862 104.3339766  62.0401438  49.1154998 102.7574098  62.5556619
  48.3809815 102.1292936  62.0516245  50.1399323 101.8853386  63.2353021
  50.8745805 102.5127842  63.7399830  49.6456580 101.2456647  63.9664730
  50.6414409 101.2660237  62.4916364  48.3635189 103.5871431  63.5822468
  47.6048101 104.1872306  63.0798969  47.8839095 102.9258244  64.3038656
  49.0615174 104.2445615  64.1006077  49.7266493 105.4588020  59.8077972
  50.2135659 105.0893798  58.7372164  49.8873414 106.6857081  60.2913565
  49.2051396 107.0493147  60.9413489  50.9919570 107.5499856  59.8931935
  51.6681563 107.0016386  59.2373206  50.4774354 108.7794668  59.1461965
  49.8821649 108.4199176  58.3068654  49.8372574 109.3299322  59.8355875
  51.5727288 109.6949979  58.6333767  52.0371555 110.1870504  59.4879486
  52.3153946 109.0864786  58.1173788  51.0291921 110.7413000  57.6828495
  51.8728091 111.2253984  57.1908556  50.4146542 110.2372445  56.9369469
  50.1977768 111.7837696  58.4004774  49.2921579 111.3057380  58.7738950
  50.7769110 112.1693434  59.2395456  49.8295324 112.9039788  57.4970813
  49.2925195 112.5469710  56.7197382  49.2771587 113.5792383  58.0060095
  50.6685550 113.3473396  57.1512906  51.7773930 107.9759286  61.1242869
  51.2070348 108.5351946  62.0638683  53.0800302 107.7159228  61.1122370
  53.4434764 107.1198716  60.3823540  54.0087098 108.2291028  62.1119778
  53.4456100 108.6449039  62.9475180  54.9252580 107.1272188  62.6411251
  55.3852288 106.7212734  61.7401620  55.6909814 107.5941137  63.2606224
  54.2551598 105.9972946  63.4245252  53.4520566 105.5742874  62.8210427
  55.2635575 104.9122783  63.7563905  56.0667824 105.3344543  64.3602912
  54.7707492 104.1157332  64.3138461  55.6782618 104.5064326  62.8336717
  53.6031041 106.5202959  64.6936371  52.8459066 107.2605471  64.4352200
  53.1351171 105.6943361  65.2292487  54.3599247 106.9816706  65.3280304
  54.8141324 109.3235917  61.4308159  55.4430376 109.0725849  60.3984847
  54.7977698 110.5297693  61.9886850  54.3460692 110.6921495  62.8773349
  55.3885206 111.6655633  61.2974779  56.1370669 111.3262271  60.5814971
  54.2957986 112.4232815  60.5403334  53.8088108 111.6914968  59.8957923
  53.5887181 112.7708125  61.2935660  54.7610223 113.5936264  59.7098849
  55.1111395 114.3666945  60.3939057  55.5833795 113.2774875  59.0681030
  53.6390031 114.1457192  58.8566629  52.5139282 113.6146302  58.9527402
  53.8724528 115.0912584  58.0764560  56.1010678 112.5781519  62.2819028
  55.5619750 112.8903970  63.3458191  57.3115679 112.9958302  61.9210435
  57.7617309 112.5346410  61.1433822  58.0335909 114.0593110  62.6047747
  57.4915776 114.3541927  63.5033099  59.4295037 113.5866261  63.0094984
  59.9342759 113.1195315  62.1638466  60.0178139 114.4346967  63.3598803
  59.4282183 112.5785457  64.1180792  59.1697526 111.2465474  63.8593398
  58.9624248 110.9334448  62.8360696  59.1719528 110.3192328  64.8752181
  58.9677218 109.2705370  64.6592839  59.4323237 110.7171995  66.1644576
  59.4323953 109.9838903  66.9709051  59.6927258 112.0398396  66.4376079
  59.8966806 112.3574371  67.4601706  59.6954385 112.9609138  65.4190988
  59.9101280 114.0081554  65.6319213  58.1337754 115.2690566  61.6860311
  58.5510359 115.1389837  60.5318865  57.7503493 116.4380839  62.1920039
  57.2495879 116.4351542  63.0691178  57.9710809 117.7174028  61.5256843
  58.5228615 117.5560419  60.5996174  56.6495558 118.4437857  61.2153421
  56.0528743 118.5046657  62.1254878  56.9294213 119.8412013  60.7008987
  57.5257125 119.7811175  59.7904443  55.9872205 120.3449076  60.4849394
  57.4769510 120.4042965  61.4566990  55.8289903 117.6714364  60.1861289
  56.3494566 117.7475977  59.2314483  55.8054885 116.6292063  60.5044112
  54.4258323 118.1785655  60.0320745  54.4485236 119.2206752  59.7133389
  53.9032855 117.5817947  59.2844726  53.9045560 118.1022858  60.9863031
  58.8564764 118.5777225  62.4140811  58.5768979 118.7324329  63.6068738
  59.9031231 119.1565105  61.8295708  60.2476206 118.8136725  60.9441992
  60.6073326 120.2672694  62.4629189  60.2984402 120.3610283  63.5040211
  62.1178795 120.0202169  62.4210734  62.3060091 119.0145628  62.7970606
  62.4363444 120.0840275  61.3805887  62.8943481 121.0205967  63.2478254
  62.2632560 121.8222273  63.9613078  64.1404254 121.0015380  63.1854223
  60.2633649 121.5765255  61.7627121  60.8455362 121.8901041  60.7137284
  59.3261653 122.3720941  62.2910583  58.2018947 121.9584703  63.2480619
  58.5413898 122.0833800  64.2762841  57.9487305 120.9126505  63.0740857
  57.0832065 122.8797804  62.8986102  56.4628946 123.0668396  63.7751495
  56.4720104 122.4450894  62.1076713  57.7535700 124.1280038  62.4288313
  58.0655219 124.7357534  63.2781990  57.1059546 124.7171517  61.7795251
  58.9884713 123.6512446  61.6454710  58.7476534 123.4356524  60.6044979
  60.1028226 124.6788965  61.7035635  60.0188161 125.6951559  61.0031951
  61.1399879 124.4446798  62.5048853  61.1431117 123.6026591  63.0626403
  62.2527477 125.3738840  62.6506048  61.9039410 126.4025731  62.5598761
  62.9164826 125.2014735  64.0185480  63.7665119 125.8804527  64.0859104
  61.9323526 125.5089359  65.1373549  61.0822130 124.8300038  65.0709209
  62.4251372 125.3800774  66.1010239  61.5836449 126.5373149  65.0428026
  63.3890903 123.8569565  64.1600049  63.8047162 123.7525908  65.0190527
  63.2884135 125.1890384  61.5561326  64.1869509 126.0250483  61.4179480
  63.1611295 124.2059999  60.6667328  62.3228664 123.6465826  60.7335655
  64.1456621 123.8546810  59.6557473  64.8764565 124.6578873  59.5614159
  64.8845585 122.5599114  60.0381263  65.4652548 122.8435297  60.9158801
  64.0833168 121.8836816  60.3361615  65.7793624 121.8699258  59.0475023
  66.0264725 120.8840872  59.4414054  65.2303370 121.7597966  58.1123313
  67.0401462 122.6376960  58.7981472  66.8006676 123.5259154  58.2134975
  67.4641146 122.9375759  59.7564907  68.0293096 121.8576293  58.0753957
  67.7800757 120.9008945  57.8689004  69.1958531 122.3224524  57.6262913
  69.5655470 123.5861125  57.8409037  68.9553933 124.2076561  58.3522705
  70.4539077 123.9155207  57.4910394  70.0386396 121.4995420  57.0009319
  69.7892340 120.5295019  56.8708579  70.9224564 121.8501316  56.6602656
  63.4226484 123.7235434  58.3896793  62.6834182 122.8597497  58.2758674
  63.5968871 124.6183691  57.4568841  64.2055364 125.3873634  57.6983237
  62.9705666 124.6209795  56.1457396  62.0531626 124.0332232  56.1775449
  62.6237817 126.0445540  55.7100048  63.5445881 126.6269567  55.7419724
  62.2640238 125.9907197  54.6824951  61.5725164 126.7119511  56.5798579
  61.9729545 126.8084301  57.5890368  61.3870054 127.7034524  56.1668083
  60.2755612 125.9337539  56.6244695  59.8610224 125.4055984  55.5716621
  59.6749001 125.8411931  57.7160004  63.9019564 123.9719205  55.1339618
  65.0827450 124.3247583  55.0527343  63.3649309 123.0288691  54.3682630
  62.4206362 122.7154828  54.5420328  64.1304763 122.3667061  53.3211310
  65.2040393 122.4566459  53.4868795  63.7675166 120.8745562  53.2513186
  62.7054458 120.7790007  53.0255443  64.5794163 120.1768895  52.1719878
  65.6416520 120.2716259  52.3973352  64.3084775 119.1216526  52.1378163
  64.3711068 120.6364309  51.2057940  64.0013614 120.2229561  54.6022660
  63.3792227 120.7095045  55.3534757  63.7422606 119.1656946  54.5460118
  65.0507536 120.3251247  54.8787410  63.9072609 123.0545410  51.9797258
  64.7928544 123.0406427  51.1205179  62.7375720 123.6547469  51.7930530
  62.0148628 123.5105332  52.4836999  62.4231844 124.4576502  50.6253627
  63.3343117 124.8701250  50.1919914  61.7050225 123.6273152  49.5566002
  60.7858826 123.2150470  49.9729135  61.4643272 124.2619225  48.7036994
  62.3532145 122.8134176  49.2317662  61.5754025 125.6376781  51.0781210
  61.2350655 125.7670991  52.2577285  61.2489897 126.5103691  50.1230738
  61.3811405 126.2692416  49.1512235  60.7703543 127.8522041  50.4446402
  61.5842063 128.4572093  50.8442812  60.2372664 128.5253199  49.1763948
  59.4889262 127.8512958  48.7595283  59.7554896 129.4494600  49.4957007
  61.2873984 128.8401545  48.1126712  62.0036166 129.5415567  48.5406516
  61.7961041 127.9088896  47.8635461  60.6840537 129.4378088  46.8564902
  59.4420141 129.4334771  46.7329428  61.4512051 129.9161203  45.9955874
  59.7052447 127.8433439  51.5387842  59.6609664 128.7539972  52.3730047
  58.8421719 126.8321219  51.5532879  58.8194104 126.1572938  50.8021631
  57.9080713 126.6709039  52.6510063  58.2916841 127.2646707  53.4806939
  56.9563701 127.0850163  52.3180273  57.6884870 125.2482956  53.1230173
  56.6102443 124.9382692  53.6393373  58.6748589 124.3768044  52.9657989
  59.5631805 124.6969549  52.6073472  58.5158955 122.9544565  53.2508713
  57.4996004 122.7188713  53.5666924  58.8607012 122.0950044  52.0247391
  59.8926925 122.2901818  51.7331933  58.6963943 120.6189145  52.3478671
  57.6644715 120.4228652  52.6390731  58.9445390 120.0241872  51.4687629
  59.3621758 120.3496376  53.1678223  57.9912988 122.4892550  50.8423703
  58.1607353 123.5383647  50.5999612  58.2467804 121.8720197  49.9810635
  56.9418879 122.3405731  51.0967941  59.4152509 122.5963328  54.4304701
  60.6363049 122.7648735  54.3427427  58.8651367 122.1075344  55.5379634
  57.4403555 121.8563252  55.8142197  57.0316312 121.2086025  55.0386553
  56.9012917 122.8036907  55.8170119  57.4533437 121.1951171  57.1772939
  57.4788878 120.1114651  57.0626421  56.5612888 121.4800120  57.7351239
  58.6684159 121.6939881  57.8396173  59.0024113 120.9728257  58.5855871
  58.5523080 122.6718997  58.3068512  59.6903601 121.7766951  56.7010389
  60.4114445 122.5816169  56.8432937  60.4309137 120.4570830  56.5300382
  60.0829125 119.6101633  55.7068546  61.4710277 120.2964295  57.3421653
  61.8733447 121.0871476  57.8248714  62.0871524 118.9904089  57.5242406
  62.4296444 118.6028485  56.5647640  63.2857777 119.1021636  58.4606013
  64.0041091 119.8199973  58.0646038  62.9591398 119.4236748  59.4495595
  64.1984307 117.5672701  58.7099834  65.1043243 118.0773758  59.5394695
  61.0661251 118.0063605  58.0782784  60.3222702 118.3219780  59.0102851
  61.0265899 116.8118209  57.4944673  61.7267413 116.5600862  56.8114469
  59.9694086 115.8571843  57.7812246  59.5976036 116.0057415  58.7950249
  58.8106615 116.0482265  56.8031888  58.4214304 117.0518261  56.9746127
  59.2365904 115.9904621  55.8015163  57.6920643 115.0475582  56.9312572
  58.0527237 114.0634996  56.6318341  57.3577283 115.0114168  57.9680866
  56.5400569 115.4511969  56.0457542  55.6162818 115.4275787  56.6238378
  56.7092225 116.4615077  55.6732565  56.4016001 114.5484738  54.9046868
  56.3574534 113.5634914  55.1236845  56.4947766 114.9116578  53.6272728
  56.5556469 116.1884688  53.2830077  56.5313890 116.9025286  53.9968915
  56.6260628 116.4426573  52.3080567  56.3500092 113.9961995  52.6832815
  56.1711373 113.0355825  52.9388590  56.4190277 114.2621310  51.7113681
  60.5051371 114.4351204  57.6934845  61.3741768 114.1297783  56.8762348
  59.9634869 113.5700385  58.5484783  59.4067325 113.9343026  59.3083701
  60.1647968 112.1223602  58.4675294  60.5405021 111.8665951  57.4768080
  61.1658254 111.6363256  59.5082816  62.0939596 112.1320275  59.2237717
  60.8568273 111.9830646  60.4943811  61.3873124 110.1227319  59.5464841
  60.4277396 109.6376824  59.7255032  61.9744699 109.6147374  58.2467777
  62.9343401 110.0990254  58.0672978  62.1184113 108.5361087  58.3095622
  61.2939952 109.8428178  57.4263912  62.2700377 109.7547811  60.7206175
  61.7916039 110.0692763  61.6481375  62.4210463 108.6754333  60.7381125
  63.2337456 110.2544093  60.6219375  58.8073452 111.4602030  58.6663353
  58.3055890 111.3948549  59.7902127  58.2234157 110.9663931  57.5817759
  58.6844427 111.0747827  56.6896968  56.9270436 110.3056333  57.6127089
  56.4711274 110.4406918  58.5935243  55.9882801 110.8820080  56.5545290
  56.4437581 110.7628196  55.5714552  54.6602396 110.1635570  56.5841043
  54.2039114 110.2826959  57.5667895  54.0015832 110.5849804  55.8247144
  54.8153437 109.1037114  56.3821874  55.7754666 112.2733583  56.8114660
  55.1854327 112.6350266  56.1461419  57.1136198 108.8125089  57.3854980
  57.8012165 108.4053250  56.4455140  56.5071707 108.0063576  58.2488163
  56.1433776 108.4039214  59.1030393  56.3697117 106.5695415  58.0416192
  56.9506077 106.2629553  57.1717549  56.8288664 105.7720308  59.2699675
  56.3240391 106.1564872  60.1562198  56.4904602 104.3001142  59.0927227
  56.9953328 103.9148072  58.2068656  56.8202488 103.7428075  59.9695062
  55.4128900 104.1861798  58.9745676  58.3325653 105.9492949  59.4841173
  58.8383452 105.4275562  58.6716665  58.5447945 107.0163715  59.4177423
  58.8304241 105.4172454  60.8130357  58.6189495 104.3500526  60.8799529
  59.9054924 105.5796223  60.8902433  58.3253967 105.9388668  61.6260291
  54.9066191 106.2922826  57.7360519  54.0288208 106.5941792  58.5512002
  54.6385653 105.7122044  56.5694721  55.3986603 105.4840818  55.9447201
  53.2791961 105.4182193  56.1388341  52.5748359 105.9556483  56.7737719
  53.0505545 105.8412933  54.6893030  53.7967499 105.3160577  54.0931324
  52.0544412 105.6006049  54.3179171  53.2573669 107.3016741  54.4436637
  52.4090799 108.2664383  54.9412138  52.8564426 109.4613628  54.6002986
  52.3099277 110.3613845  54.8820454  53.9801135 109.3061056  53.9242240
  54.5499693 110.0470723  53.5416894  54.2574146 107.9668600  53.8203473
  55.1569509 107.6351744  53.3017721  53.0324423 103.9260789  56.2932318
  53.7602071 103.1092031  55.7219428  51.9976170 103.5774923  57.0501387
  51.4345419 104.3069047  57.4636642  51.6604949 102.1881932  57.3502184
  52.2317192 101.5217900  56.7039146  51.9915111 101.8595148  58.8050327
  51.4515287 102.6090457  59.3835841  51.5964222 100.8699506  59.0347448
  53.4709630 101.9108847  59.1634349  53.8755745 102.8807737  58.8741156
  53.6536166 101.7126430  60.6487089  53.2496339 100.7427003  60.9387227
  54.7151571 101.7513144  60.8931205  53.1281349 102.5005652  61.1882902
  54.2423640 100.8698780  58.3899398  54.1319939 101.0546291  57.3213965
  55.2969622 100.9230441  58.6603048  53.8561401  99.8789329  58.6285983
  50.1848639 101.9543973  57.0694252  49.3836280 101.7806694  57.9941250
  49.7866093 101.9576296  55.8022189  50.5816285 102.2704555  54.6154083
  51.5551012 101.7847885  54.6830746  50.7189424 103.3487960  54.5352485
  49.7280977 101.7109461  53.4926299  50.0043743 100.6744049  53.2993619
  49.8750012 102.3003779  52.5875935  48.3305662 101.8178670  53.9722534
  47.7295055 101.0589430  53.4713948  47.8659746 102.7948515  53.8390039
  48.4426843 101.4922371  55.4626247  47.7194699 102.0422989  56.0646971
  48.2963527 100.0031255  55.7312337  49.2708518  99.2472770  55.7260673
  47.0588370  99.5850265  55.9822022  46.3194129 100.2688874  56.0576054
  46.7339034  98.1834526  56.2330501  45.6908781  98.0941276  56.5367249
  46.9478318  97.3500202  54.9653474  47.9664429  97.4777347  54.5989875
  46.7662118  96.2953449  55.1721666  46.0386615  97.7279822  53.8412384
  44.7545503  97.2238657  53.7755196  44.4096916  96.5419007  54.5527558
  43.9168158  97.5719158  52.7481949  42.9057429  97.1666207  52.7085939
  44.3509919  98.4310932  51.7688409  43.6842831  98.7105223  50.9530476
  45.6266396  98.9384811  51.8178364  45.9728112  99.6194573  51.0403168
  46.4663166  98.5873546  52.8473435  47.4795205  98.9874915  52.8848719
  47.5521655  97.6258402  57.4029457  48.4121395  96.7603760  57.2553840
  47.2617775  98.1711173  58.5781093  46.6732063  98.9918332  58.5885340
  47.7849338  97.6787538  59.8483501  48.5692191  96.9363123  59.7007817
  48.3531305  98.8328895  60.6900343  47.5840187  99.5965600  60.8056788
  48.7779095  98.3458645  62.0379566  49.5473945  97.5824446  61.9231357
  49.1768181  99.1789152  62.6167476  47.9196952  97.9205977  62.5582623
  49.5149781  99.4818882  59.9709017  49.1762487  99.8735612  59.0117580
  49.9084156 100.2976526  60.5773957  50.2986532  98.7427628  59.8046259
  46.6505810  96.9639788  60.5726322  45.5274116  97.4759647  60.6174744
  46.9239209  95.7816184  61.1269275  47.7625900  95.2804041  60.8709632
  45.9944072  95.1463226  62.0558557  45.0360430  95.6647894  62.0270579
  45.7687203  93.6815850  61.6820865  46.7394011  93.1978519  61.5730896
  45.2117240  93.2002915  62.4859594  44.9944461  93.5564304  60.3866832
  44.0206642  94.0206517  60.5427223  45.5424704  94.1103163  59.6244615
  44.8042584  92.1296436  59.9321703  44.3084731  92.1297383  58.9614510
  45.7804398  91.6533587  59.8409452  43.9960760  91.3615074  60.8687246
  44.4848594  90.8587900  61.5956809  42.6682051  91.3537391  60.8758454
  41.9943370  91.9932538  59.9329904  42.4931589  92.4877661  59.2072258
  40.9844382  91.9837663  59.9436726  42.0166277  90.6309020  61.7735172
  42.5325536  90.0872720  62.4505600  41.0066447  90.6264398  61.7771324
  46.4744553  95.2519096  63.4989687  47.5901904  94.8389064  63.8238956
  45.6093224  95.7915911  64.3530266  44.7640114  96.2002082  63.9807622
  45.8332028  95.8575670  65.7914458  46.8830778  96.0631918  66.0002044
  44.9876069  96.9784181  66.3920768  43.9739125  96.7332522  66.0751910
  45.0573511  96.9007201  67.4770647  45.3242976  98.4042701  65.9615337
  45.3102554  98.4712150  64.8736817  44.2978474  99.3538148  66.5380221
  44.3116231  99.2877678  67.6259315  44.5338615 100.3734304  66.2334204
  43.3072681  99.0855312  66.1707660  46.7227379  98.8032326  66.3917377
  47.4490561  98.1276896  65.9398496  46.9258603  99.8238913  66.0675490
  46.7998466  98.7452758  67.4774606  45.5069526  94.5556880  66.5153055
  44.5384292  93.8691824  66.1837493  46.3353546  94.2137912  67.4995833
  47.2823074  94.5647850  67.4860582  45.9596847  93.2807439  68.5532155
  45.2757983  92.5362889  68.1455571  47.1775572  92.5605149  69.1312932
  47.8444871  93.3252254  69.5294409  46.8215696  91.9297391  69.9458450
  47.9278178  91.7102917  68.1250112  48.4691472  90.9515987  68.6902087
  47.1872444  91.2279059  67.4870817  48.8903274  92.4813762  67.2765672
  49.1239247  93.6593302  67.5703199  49.4107209  91.9043324  66.3059942
  45.1764754  94.0161777  69.6432936  45.1322816  95.2486471  69.6911272
  44.5492734  93.2446850  70.5262867  44.5915418  92.2377284  70.4603244
  43.7410165  93.8348213  71.5873432  42.9160364  94.3975586  71.1504980
  43.1644338  92.7488671  72.4965784  44.0082681  92.1707794  72.8732180
  42.6744489  93.2583287  73.3263156  42.1686551  91.8112911  71.8156474
  42.7007491  91.2741305  71.0305134  41.8197063  91.1032203  72.5672921
  40.9775733  92.5386444  71.2136845  40.4756112  93.4870022  71.8541012
  40.5436869  92.1692035  70.1021545  44.5790060  94.8189465  72.4056123
  45.6780976  94.4676383  72.8534038  44.0963721  96.0631410  72.6274623
  42.8322531  96.6275153  72.1274525  42.0436918  96.4587112  72.8607851
  42.5642526  96.1431270  71.1884942  43.1507085  98.0775575  71.9502380
  42.2450508  98.6764546  72.0461827  43.5962335  98.2479664  70.9701514
  44.1023359  98.3771114  73.0137777  43.6400744  98.5756438  73.9807307
  44.7012363  99.2372569  72.7144992  44.9885964  97.1292801  73.1061607
  45.8050770  97.1599221  72.3846909  45.5598282  97.0095710  74.5138876
  46.2072924  97.9572305  74.9678267  45.3651206  95.8976367  75.2179585
  44.8027985  95.1493322  74.8385726  45.8787715  95.7574242  76.5861753
  45.5340650  94.8186965  77.0198422  47.4101839  95.7580341  76.5747430
  47.7130244  94.9567588  75.9006920  47.7621268  96.7129559  76.1844091
  48.0124267  95.5198895  77.9446236  47.2562552  95.3334008  78.9179892
  49.2558580  95.5506648  78.0551788  45.3513856  96.8356091  77.5412975
  46.0605749  97.2794981  78.4426116  44.1138075  97.2912424  77.3468887
  43.6052564  96.9905656  76.5277009  43.4923229  98.2878621  78.2235916
  44.2454009  99.0009070  78.5590611  42.3955160  99.0479714  77.4881173
  41.6908024  98.3231891  77.0804794  41.8685806  99.7315342  78.1538357
  42.8860771  99.8691515  76.3294007  44.2216477 100.2207553  76.2227569
  44.9212669  99.8836011  76.9875836  44.6685238 100.9835840  75.1714263
  45.7247753 101.2411434  75.0933451  43.7823910 101.4219197  74.2177705
  44.1351867 102.0321042  73.3863199  42.4507661 101.0913324  74.3115793
  41.7473520 101.4342297  73.5528104  42.0058192 100.3244070  75.3682480
  40.9487981 100.0715271  75.4510618  42.9596161  97.6413885  79.5080157
  41.7662194  97.6452622  79.8059272  43.8882612  97.0674402  80.2674837
  44.8454989  97.0416351  79.9463463  43.5708397  96.4413661  81.5448313
  42.6809783  95.8193805  81.4479825  44.7342693  95.5615738  81.9899673
  45.6297891  96.1829752  81.9880224  44.5221017  95.2341075  83.0077348
  44.9569191  94.3569272  81.1108736  44.0756193  93.7166138  81.1484252
  45.1115144  94.7018051  80.0884932  46.1597660  93.5477549  81.5343281
  47.0832619  94.0675357  82.1594083  46.1522134  92.2643915  81.2064925
  46.9313768  91.6758173  81.4645356  45.3673255  91.8803244  80.6999900
  43.2821504  97.4860716  82.6187856  43.9778324  98.4980705  82.7296322
  42.2505797  97.2251227  83.4221041  41.6418655  96.4506663  83.1989818
  41.9273032  98.0471917  84.5855386  42.1625425  99.0990121  84.4229483
  40.4396633  97.9285663  84.9639727  40.1933719  96.8762860  85.1059097
  40.1512982  98.6954228  86.2494472  40.3969252  99.7479422  86.1081280
  39.0950064  98.5999565  86.5009115  40.7554750  98.2874950  87.0597971
  39.5558649  98.4143533  83.8295188  39.7414743  97.8120825  82.9401814
  38.5089815  98.3215858  84.1185326  39.7815925  99.4587275  83.6140415
  42.8157183  97.6303833  85.7489690  42.4007374  96.8774052  86.6350372
  44.0526982  98.1211785  85.7388842  44.3128861  98.7703374  85.0101906
  45.0605636  97.7434665  86.7186734  45.0317009  96.6703199  86.9074124
  46.4373645  98.1048802  86.1666693  46.3810826  99.1344407  85.8132053
  47.1416597  98.0441114  86.9963533  46.9071834  97.2098460  85.0398326
  47.0380332  96.2003764  85.4296406  46.1442927  97.2021022  84.2613471
  48.2187761  97.7003580  84.4570464  48.2623339  98.7855250  84.5498589
  49.0418166  97.2550848  85.0160059  48.3639234  97.3449019  83.0473127
  49.0927522  96.6858754  82.8136631  47.6591746  97.8893156  82.0583688
  46.7076022  98.7782918  82.3174020  46.5159644  99.0444921  83.2726572
  46.1797609  99.1842391  81.5580010  47.8485528  97.4809233  80.8123280
  48.5269778  96.7582108  80.6186112  47.3136270  97.8941854  80.0618832
  44.8569309  98.4342778  88.0607213  45.2405406  97.8864692  89.0988704
  44.2722577  99.6273540  88.0612257  43.8823446  99.9863731  87.2014743
  44.2110979 100.4659013  89.2501021  43.9325633  99.8581514  90.1110073
  45.5733986 101.1232796  89.5323831  45.4758981 101.7086841  90.4466557
  46.3062850 100.3310608  89.6852452  46.0308154 102.0222617  88.4047036
  45.3380157 102.0822738  87.3688309  47.0893109 102.6676641  88.5528652
  43.1282519 101.5117274  89.0291537  42.6447271 101.6867881  87.9036548
  42.7163779 102.2237191  90.0837421  43.1383379 102.1166259  91.4895339
  44.2260896 102.1599286  91.5445003  42.7918263 101.1679452  91.8994530
  42.4813492 103.2956963  92.1427368  43.1455801 104.1588058  92.0987102
  42.2576199 103.0627853  93.1837935  41.2517152 103.5282672  91.3834873
  40.9309109 104.5672569  91.4588786  40.4442488 102.8744108  91.7129861
  41.6298972 103.2027361  89.9308549  40.8191566 102.6985640  89.4049191
  42.0191303 104.4621323  89.1726096  41.1641249 105.3315498  88.9817725
  43.2706263 104.6036038  88.7501861  43.9707199 103.9220856  89.0061180
  43.6705944 105.7193634  87.9224119  43.1736008 106.6159717  88.2928037
  44.7502957 105.8407250  88.0096807  43.3118710 105.5239968  86.4596530
  42.5366727 104.6451071  86.0784305  43.9095394 106.3750803  85.6235009
  44.5072544 107.1038358  85.9864767  43.6680966 106.3306697  84.1843754
  42.6064385 106.3966954  83.9464221  44.3991544 107.4897015  83.4917646
  45.4595218 107.4383978  83.7389248  44.2264393 107.4031874  81.9889304
  43.1662823 107.4548942  81.7409494  44.7509830 108.2323212  81.5140708
  44.6376278 106.4600192  81.6291256  43.8855005 108.8188876  84.0090469
  44.0566615 108.8817923  85.0836859  44.4124023 109.6318821  83.5095330
  42.8175856 108.9000495  83.8063863  44.0952187 104.9899743  83.6069203
  45.2257031 104.5329578  83.8140580  43.1811054 104.3525170  82.8763355
  42.2373319 104.7088819  82.8273974  43.4859316 103.1046391  82.1848294
  44.0659462 102.4418088  82.8269651  42.1991731 102.3927231  81.7442195
  41.5744382 103.0994855  81.1980569  42.5201391 101.2070614  80.8520305
  43.1445077 100.4995916  81.3976960  41.5942166 100.7168775  80.5512182
  43.0524674 101.5522287  79.9656980  41.3909940 101.9303757  82.9574147
  41.9459428 101.1167827  83.4245326  41.3326128 102.7725265  83.6469604
  40.0011136 101.4607611  82.6206987  40.0586980 100.6182670  81.9315053
  39.4913645 101.1494527  83.5324783  39.4453686 102.2740107  82.1539307
  44.3876279 103.4071352  80.9948101  44.0281921 104.1861899  80.1044137
  45.5644587 102.7884850  80.9759135  45.7989403 102.1874283  81.7529904
  46.5473010 102.9627323  79.9177864  46.0860289 103.4705541  79.0707656
  47.7467089 103.7983246  80.3983342  48.2447608 103.2611068  81.2054535
  48.7337167 104.0424518  79.2677540  48.2364768 104.5800744  78.4604040
  49.5705462 104.6353118  79.6369865  49.1026768 103.0872215  78.8942516
  47.2853702 105.0625382  80.8888080  48.0348366 105.5824446  81.1881369
  47.0124198 101.5928175  79.4444873  47.0610057 100.6361152  80.2191008
  47.3409948 101.5019851  78.1597438  47.2603550 102.2978135  77.5430966
  47.8258349 100.2518647  77.6086476  48.4459675  99.7445627  78.3476871
  46.9794008  99.6165979  77.3477172  48.6496153 100.5077430  76.3677374
  48.8407835 101.6494158  75.9461025  49.1316174  99.4190747  75.7750340
  48.9982830  98.5214954  76.2185119  49.8858119  99.4688691  74.5296248
  49.9517757 100.4996755  74.1815066  51.3018705  98.9301521  74.7321433
  51.8615043  99.0612932  73.8060163  51.7812953  99.4982893  75.5293083
  51.2791404  97.5596902  75.0786107  52.1780622  97.2454156  75.2001464
  49.1645392  98.6671993  73.4577590  48.8687573  97.4840765  73.6519739
  48.8756894  99.3213339  72.3371397  48.9736208 100.3265696  72.3339796
  48.3721124  98.6724602  71.1333842  47.7629335  97.8087421  71.3998259
  47.5172194  99.6400140  70.3215002  48.1160557 100.5060124  70.0394685
  47.1561644  99.1402763  69.4226110  46.6676015  99.9662214  70.9213646
  49.5497141  98.1525447  70.3126972  50.2627629  98.9329075  69.6769320
  49.7450755  96.8383411  70.3179753  49.2892703  96.2665812  71.0147045
  50.6275769  96.1881723  69.3623553  51.5452191  96.7649688  69.2468652
  50.9906069  94.7847279  69.8601214  50.0431344  94.2898284  70.0733574
  51.4786725  94.2880995  69.0215200  51.8907537  94.7095827  71.0887560
  52.7189737  95.4049293  70.9522073  51.3084055  95.0058112  71.9612359
  52.4360437  93.3083307  71.2967817  52.9791106  93.0133361  70.3989201
  53.1204677  93.3275462  72.1448936  51.3920532  92.3182977  71.5594745
  51.0361373  91.8069687  70.7645116  50.8883164  92.0534439  72.7617518
  51.3200973  92.7067174  73.8335377  52.0372949  93.4112550  73.7368205
  50.9294553  92.4962465  74.7408416  49.9468639  91.1290266  72.8987404
  49.6141435  90.6274135  72.0877031  49.5671051  90.9310550  73.8134476
  49.9323128  96.1124996  68.0081816  48.7056046  96.0399011  67.9250519
  50.7209887  96.1647407  66.9357753  51.7208208  96.2725662  67.0296300
  50.1489089  96.1655052  65.5957425  49.2354340  95.5708144  65.5933614
  49.8088232  97.5895313  65.1303948  49.3871116  97.5761047  64.1253683
  49.0833608  98.0169464  65.8225803  50.9772177  98.5348460  65.0939627
  51.7746842  98.6387481  63.9701671  51.5498871  98.0234225  63.0989952
  52.8397246  99.5043605  63.9427049  53.4715990  99.5651733  63.0566251
  53.1089600 100.2950970  65.0344874  53.9475541 100.9910022  65.0104914
  52.3194795 100.2078338  66.1576756  52.5370185 100.8267795  67.0281255
  51.2565694  99.3397929  66.1811927  50.6213484  99.2798176  67.0649332
  51.0880623  95.4695093  64.6185718  52.2851433  95.3226303  64.8704939
  50.5104514  95.0347223  63.4970345  49.5106615  95.1529042  63.4160860
  51.2244130  94.4117712  62.3897980  52.2969860  94.5165439  62.5532268
  50.8917295  92.9203692  62.2610977  49.8146601  92.7550399  62.2348859
  51.3308222  92.6016992  61.3157157  51.4796852  92.0875052  63.3698657
  52.4517715  92.4809244  63.9958055  50.8486832  90.9666502  63.6661454
  51.2014852  90.3714158  64.4018944  50.0159702  90.7094166  63.1557331
  50.8241625  95.1050795  61.0982187  49.6502098  95.4202536  60.8989069
  51.8141410  95.4512349  60.2481246  52.7727817  95.2588209  60.5012733
  51.5528979  96.1106804  58.9642427  50.5888150  96.6167149  58.9135249
  52.6466159  97.1126312  58.6232227  53.6174160  96.6184378  58.6609064
  52.4790068  97.5071924  57.6210606  52.6278312  97.9308535  59.3431245
  51.5063108  94.9823573  57.9695842  52.1139062  93.9423828  58.2382775
  50.8075083  95.1601064  56.8465854  50.3470023  96.0423768  56.6744447
  50.6021823  94.0655858  55.8827867  51.2682663  93.2331027  56.1095091
  49.1466025  93.5688255  55.9686115  48.5130142  94.4552376  55.9992517
  48.8988020  92.9759939  55.0881312  48.9179328  92.7467780  57.2064176
  48.7317966  93.3572793  58.4306767  48.7229633  94.4461105  58.4803551
  48.5607811  92.6216677  59.5657997  48.4224679  93.1295249  60.5202903
  48.5622383  91.2520947  59.5121169  48.3782518  90.5230504  60.6648361
  48.2594758  91.0738506  61.4420819  48.7467817  90.6134816  58.3101331
  48.7487326  89.5247932  58.2567079  48.9306084  91.3607249  57.1648820
  49.0888893  90.8623410  56.2085030  50.9505905  94.4051619  54.4530459
  51.9256528  93.8757334  53.9224991  50.1816488  95.2836501  53.8263043
  49.3851162  95.7039176  54.2834810  50.3962357  95.5673084  52.4111943
  50.4909583  94.6306407  51.8618489  49.2240933  96.3615559  51.8261864
  49.0411381  97.2135966  52.4809026  49.5242727  96.7188077  50.8411161
  47.9481206  95.5344718  51.6998073  48.1891857  94.5085084  51.9779934
  47.2147589  95.9370699  52.3985165  47.3758425  95.5555805  50.3020244
  46.5657974  96.4543800  50.0007777  47.7348415  94.6672605  49.5023311
  51.7091107  96.2579666  52.1139932  52.4265255  95.8032010  51.2224433
  52.0313455  97.3391819  52.8312492  51.4629011  97.6388767  53.6104496
  53.2436755  98.1059013  52.5186081  54.0920854  97.4602465  52.2918266
  53.0026245  99.0512267  51.3104490  53.1988736 100.0752832  51.6280885
  53.9125084  98.6998486  50.1362533  53.7164967  97.6760192  49.8177373
  53.7172898  99.3811303  49.3080963  54.9543837  98.7911293  50.4432782
  51.6282276  99.0129045  50.9044212  51.4985670  99.6023536  50.1578704
  53.8089935  99.0415101  53.5726004  53.0897955  99.3751113  54.5212992
  55.0882707  99.4360472  53.4327030  55.6668610  99.0069320  52.7247534
  55.6887453 100.4428331  54.2991298  54.9102812 101.0457274  54.7666887
  56.5885108  99.8317137  55.3893247  55.9979898  99.1293269  55.9775746
  57.7698212  99.1076279  54.7751582  58.3611169  99.8095169  54.1870920
  58.3892112  98.6853764  55.5664612  57.4099375  98.3064914  54.1295861
  57.0554528 100.9332519  56.3400134  57.7788646 101.5385477  55.7937597
  56.1811674 101.5392626  56.5776591  57.6755132 100.4376709  57.6042339
  58.5501961  99.8319171  57.3673962  57.9772506 101.2860789  58.2184468
  56.9524990  99.8326298  58.1512948  56.4991005 101.3954488  53.4364916
  57.2690207 100.9614636  52.5746966  56.3161032 102.6919118  53.6609728
  55.6055951 102.9780867  54.3192900  57.0777180 103.7229968  52.9784566
  57.9348056 103.2712178  52.4790612  56.2228477 104.4382952  51.9310068
  55.9955905 103.7359118  51.1290649  55.2953054 104.7633909  52.4022585
  56.8989131 105.5609325  51.3968803  56.3408640 105.9896932  50.7439292
  57.5777376 104.7154318  54.0144234  56.8389929 105.0937005  54.9270981
  58.8306001 105.1324896  53.8725071  59.4321027 104.6484254  53.2213729
  59.3953139 106.2257219  54.6529734  58.6627715 106.6378108  55.3469932
  60.6280582 105.7691519  55.4529380  61.3791922 105.3921611  54.7588379
  61.2082089 106.9220152  56.2473624  60.4577532 107.2992628  56.9420577
  62.0787678 106.5775809  56.8055673  61.5059597 107.7195570  55.5666472
  60.2603926 104.6226123  56.3726150  59.8898486 103.7857557  55.7806097
  61.1411167 104.3088288  56.9329405  59.4853250 104.9472307  57.0668729
  59.7516176 107.3617309  53.7070282  60.4527239 107.1505726  52.7119674
  59.2633212 108.5581383  54.0122709  58.5673174 108.6265430  54.7409675
  59.6546539 109.7742467  53.3157732  60.2852559 109.5170560  52.4647190
  58.4339525 110.5404374  52.8054636  57.7403019 110.6935051  53.6322160
  58.8495934 111.8856164  52.2385765  59.5429361 111.7333355  51.4114211
  57.9682457 112.4173705  51.8800199  59.3365218 112.4735695  53.0165948
  57.7900372 109.7823676  51.7784406  57.0236269 110.2637003  51.4582306
  60.4673541 110.6336385  54.2716942  59.9873807 110.9830611  55.3532664
  61.6911357 110.9684573  53.8752273  62.0632163 110.5424228  53.0384777
  62.5394270 111.8917854  54.6155760  62.0447541 112.1868884  55.5409474
  63.8727614 111.2306553  54.9638606  63.6819372 110.3385691  55.5604071
  64.4162375 110.9536450  54.0605340  64.7921619 112.0953385  55.7685697
  64.4728866 112.5550067  57.0274749  65.4666487 113.2940349  57.4898798
  65.3983231 113.7703003  58.4679401  66.4300891 113.3047900  56.5860508
  67.3193107 113.7761723  56.6708062  66.0309831 112.5673701  55.5008213
  66.6924267 112.4612029  54.6409828  62.7527429 113.1373973  53.7713300
  63.2186503 113.0457481  52.6317144  62.4059054 114.2938213  54.3291527
  61.9295216 114.2723591  55.2194882  62.6392773 115.5883136  53.7013818
  63.0869561 115.4946714  52.7119810  61.3387150 116.3962927  53.5772186
  60.9432593 116.5818007  54.5758680  61.5906346 117.7196008  52.8796219
  61.9856942 117.5348868  51.8806677  60.6555113 118.2743893  52.8031060
  62.3119704 118.3017167  53.4531351  60.2737215 115.5889716  52.8560393
  60.0692435 114.6754789  53.4144493  59.3604081 116.1788161  52.7783100
  60.6259989 115.3323155  51.8569752  63.6668310 116.3187738  54.5528249
  63.4048357 116.6335618  55.7191791  64.8349747 116.5858198  53.9802067
  64.9835221 116.4064175  52.9974311  65.9487763 117.0962027  54.7640239
  65.5815547 117.8302169  55.4812899  66.6473949 115.9723168  55.5294582
  67.0285854 115.2339303  54.8240653  67.4754903 116.3847320  56.1058887
  65.9369334 115.4958163  56.2049514  66.9342722 117.8047504  53.8514100
  66.9820788 117.5575320  52.6451618  67.7472184 118.6875462  54.4029523
  67.6568215 118.8505154  55.3956097  68.6988751 119.4523558  53.6795037
  68.6998920 119.0932685  52.6503514  68.4294459 120.9722671  53.6713450
  67.4080696 121.0608174  53.3011441  68.4597328 121.2548783  54.7236347
  69.3322394 121.8860358  52.8792410  70.3383027 121.7809742  53.2853191
  69.3200200 121.5392917  51.8459351  68.9169132 123.3463057  52.9278713
  67.9106422 123.4223898  52.5158896  68.9056600 123.6568779  53.9726286
  69.8519095 124.2441632  52.1447009  70.8498432 124.1314780  52.5684118
  69.8550380 123.8966838  51.1115758  69.4543936 125.6823354  52.1843599
  69.4518495 126.0046308  53.1415531  70.1124777 126.2284451  51.6469686
  68.5298854 125.7870287  51.7913929  69.9798080 119.1180645  54.3303449
  69.9596054 118.7961352  55.4648644  71.0886106 119.1697716  53.5981748
  71.0513731 119.4460608  52.6274137  72.3644763 118.7464097  54.1444609
  72.2771863 118.5326740  55.2097292  72.7987031 117.4787637  53.4290444
  72.8349768 117.6257680  52.3496126  73.7797302 117.1648633  53.7856288
  71.8652257 116.3305511  53.6746472  71.9749142 115.5561525  54.8136188
  72.7569148 115.7798087  55.5392584  71.1048178 114.5064092  55.0371387
  71.2023443 113.9010191  55.9383002  70.1181567 114.2257226  54.1253180
  69.4328936 113.3963310  54.3003150  69.9945679 114.9918509  52.9902685
  69.2086977 114.7724013  52.2675305  70.8630105 116.0356559  52.7667229
  70.7663068 116.6417012  51.8659136  73.4210747 119.8441856  54.0503816
  73.6593710 120.5745571  55.0112907  74.0561921 120.0200509  53.0103300
  68.1143566  80.1480617  43.6417978  68.2223850  80.0950519  44.6446043
  68.3327693  81.0871576  43.3409738  68.5874759  79.3605035  43.2222626
  66.6736905  79.9575765  43.3212851  66.2929897  80.8359368  42.8000852
  66.4794198  78.7345706  42.4240469  66.8854433  77.8784408  42.9628288
  65.4051003  78.6047422  42.2933473  67.1422426  78.8377288  41.0703393
  68.2048464  79.0249228  41.2250402  67.0127817  77.8862329  40.5545898
  66.4502901  80.1563209  40.0611447  67.4415922  79.9888583  38.5829751
  67.3009924  78.9935619  38.1614117  67.1360124  80.7385141  37.8530861
  68.4930683  80.1322460  38.8318510  65.8438261  79.7892073  44.5777885
  66.0378520  78.8395730  45.3327996  64.7933586  80.5878794  44.7127776
  64.6313048  81.2919566  44.0070063  63.9521020  80.5497044  45.8018694
  64.2942997  79.8587839  46.5723425  63.9873610  81.9098024  46.3438105
  63.7708929  82.5813424  45.5129826  63.1853814  81.9723930  47.0793451
  65.2777880  82.3062952  46.9803201  65.5898220  81.5246725  47.6729972
  66.0354504  82.4288206  46.2063451  65.1122989  83.5921053  47.7227019
  64.3750231  83.4705620  48.5162703  66.0651217  83.8960113  48.1561408
  64.6557897  84.6394021  46.8175423  64.7121641  84.4186454  45.8335770
  64.1645528  85.8252836  47.1760912  64.0773234  86.1930840  48.4655248
  64.3893286  85.5619760  49.1897178  63.7001469  87.0989775  48.7046786
  63.7690744  86.6756381  46.2157501  63.8481728  86.4084004  45.2449630
  63.3942041  87.5788465  46.4683080  62.6255385  80.0756779  45.2893907
  62.4782384  80.0834698  44.1736475  61.7213993  79.5491698  46.0631533
  62.0009532  79.3788973  47.0186407  60.3688318  79.1945374  45.6674387
  60.4468838  78.4042342  44.9208277  59.8634045  78.8086684  46.5527339
  59.5551557  80.3361659  45.0935845  58.5968948  80.0897552  44.3564766
  59.8992550  81.5786599  45.4257805  60.5914041  81.7514472  46.1407445
  59.2330071  82.7241731  44.8173602  58.1658273  82.5465560  44.6843990
  59.4175917  83.9740514  45.6928256  58.9780360  84.8332602  45.1862190
  58.7414811  83.7783364  47.0314447  59.1808518  82.9195223  47.5388821
  58.8792353  84.6703587  47.6425260  57.6763793  83.6038710  46.8790583
  60.8907132  84.2835034  45.8909637  61.3584668  84.4619031  44.9227270
  60.9953181  85.1719964  46.5136495  61.3774572  83.4390883  46.3789639
  59.7274053  82.9940480  43.4059404  59.0453331  83.6857588  42.6424879
  60.8918938  82.4717957  43.0353662  61.4599331  81.9883399  43.7163223
  61.4097215  82.6173452  41.6839818  61.1571287  83.6022610  41.2912517
  62.9329942  82.4682625  41.6878089  63.1724332  81.5599083  42.2406751
  63.2674457  82.3635901  40.6556821  63.6328453  83.6460530  42.3269677
  62.9857688  84.6945610  42.5105237  64.8336025  83.5292078  42.6399509
  60.8124715  81.6204446  40.6993989  61.2021866  81.6350216  39.5285314
  59.8802937  80.7710096  41.1239994  59.5585157  80.8244912  42.0798750
  59.3345720  79.7277031  40.2700777  59.7428359  79.8025161  39.2621973
  59.6641003  78.3324687  40.8321495  59.1991579  77.5802810  40.1948563
  61.1559955  78.1030430  40.8748287  61.6216104  78.8546207  41.5123500
  61.3601263  77.1102526  41.2758237  61.5646875  78.1784144  39.8671628
  59.1232963  78.1958143  42.1514564  59.3328983  77.3240346  42.4944835
  57.8267136  79.8723028  40.1156142  57.1354881  80.3648941  41.0096809
  57.3294696  79.4410635  38.9559513  57.9800192  79.1846080  38.2271748
  55.9061538  79.3796720  38.6626743  55.3430079  79.6582144  39.5533931
  55.5221003  80.3369315  37.5179809  54.4551425  80.2668806  37.3063369
  55.7677311  81.3578626  37.8103254  56.2371484  80.0770680  36.2182342
  55.7317984  79.1821461  35.2891916  54.8056151  78.6520711  35.5112386
  56.3831833  78.9589018  34.0995679  55.9798828  78.2448239  33.3815552
  57.5430357  79.6365455  33.8162121  58.0528562  79.4726510  32.8668326
  58.0615046  80.5224868  34.7309984  58.9905614  81.0491565  34.5128868
  57.4089365  80.7440437  35.9197547  57.8153724  81.4534656  36.6406086
  55.5048032  77.9510927  38.3198218  56.3007902  77.1751692  37.7867772
  54.2604681  77.6147448  38.6412407  53.7493305  78.2311732  39.2567516
  53.6132861  76.3860623  38.2010115  54.3215198  75.7747989  37.6416714
  53.1183671  75.5825711  39.4050393  54.0259763  75.3536222  39.9635438
  52.4958193  76.2620253  39.9871701  52.3483584  74.2925509  39.1352252
  51.4803568  74.5177382  38.5155764  53.2299531  73.2988972  38.4225007
  54.0979949  73.0728491  39.0417782  52.6690460  72.3831214  38.2358495
  53.5611678  73.7212333  37.4738019  51.8518441  73.6952122  40.4337867
  51.1918828  74.4053256  40.9320731  51.3046188  72.7758081  40.2255997
  52.7008556  73.4735956  41.0804432  52.4659297  76.7335734  37.2615727
  51.6062100  77.5502945  37.6050528  52.4606455  76.1265473  36.0737577
  53.2767537  75.6064444  35.7846905  51.3360967  76.2155410  35.1519145
  50.4910132  76.6683242  35.6704900  51.6852410  77.0798784  33.9384281
  52.5240611  76.6343719  33.4036340  50.8227875  77.1405055  33.2746521
  51.9579322  78.0813201  34.2713747  50.9093380  74.8324793  34.6813922
  51.7463660  73.9862699  34.3628225  49.5959791  74.6121534  34.6591417
  49.0020083  75.2945775  35.1081354  48.9670892  73.4558235  34.0278536
  49.7291144  72.7248683  33.7574441  47.9719401  72.7940707  34.9824919
  47.2296085  73.5197716  35.3147587  47.4720813  71.9733690  34.4680116
  48.5895812  72.2111910  36.2238632  49.9408068  71.9299028  36.2906945
  50.5723384  72.1293604  35.4249669  50.4907170  71.4026723  37.4366473
  51.5583689  71.1868934  37.4773862  49.6967892  71.1483904  38.5276799
  50.1313094  70.7242218  39.4328723  48.3558892  71.4287522  38.4773873
  47.7246624  71.2329510  39.3441715  47.8074377  71.9570849  37.3330646
  46.7414940  72.1812314  37.2927856  48.2277881  73.9212207  32.7809417
  47.4359489  74.8645197  32.8547715  48.4952671  73.3007048  31.6323730
  49.3220792  72.7294830  31.5314434  47.6364013  73.4866709  30.4673120
  46.7532514  74.0526831  30.7635814  48.3473954  74.2427652  29.3455162
  48.6988034  75.1974751  29.7368480  49.2001473  73.6511991  29.0124038
  47.4135196  74.4893959  28.1728196  47.0957024  73.5163608  27.7982588
  46.5480999  75.0320975  28.5531165  48.0461824  75.2743580  27.0555922
  48.3488079  76.2502313  27.4353133  48.9238405  74.7363602  26.6972988
  47.0639372  75.4588931  25.9117320  46.7650952  74.4733405  25.5546884
  46.1899437  75.9871245  26.2927911  47.6603901  76.2325737  24.7897541
  48.4700165  75.7430582  24.4362299  46.9790895  76.3338960  24.0510640
  47.9369815  77.1459982  25.1202871  47.1289959  72.1468203  29.9489471
  47.9224004  71.2462856  29.6595280  45.8101442  72.0231938  29.8429109
  45.2134229  72.7676504  30.1742829  45.1827979  70.8258211  29.2962756
  45.5734060  69.9484170  29.8117236  43.6599626  70.8574906  29.4683829
  43.3242400  71.7722162  28.9798479  43.2807017  69.9940510  28.9218180
  43.1340810  70.8236291  30.9005257  42.1336983  70.3925763  30.8614261
  43.7878880  70.1712255  31.4793220  43.0709518  72.1838582  31.5568073
  43.4911803  73.1747511  30.9235551  42.6090376  72.2638805  32.7135945
  45.5208864  70.6789519  27.8182179  45.4860685  71.6526208  27.0621402
  45.8531390  69.4601255  27.4039857  45.7143452  68.6663937  28.0129401
  46.4535522  69.2316993  26.1002961  46.5191968  70.1750835  25.5582479
  47.8602138  68.6498972  26.2403616  48.2835594  68.5955726  25.2374027
  48.4374546  69.3535191  26.8402028  47.9091246  67.2870104  26.8801602
  47.5052953  67.4147166  27.8845077  47.3088194  66.5564499  26.3379270
  49.3168223  66.7660082  26.9904548  50.2724217  67.5259727  26.9385142
  49.4566288  65.4585658  27.0629634  50.3798178  65.0558876  27.1382878
  48.6400170  64.8645585  27.0429155  45.5620628  68.2846032  25.3048656
  44.8737068  67.4328237  25.8729631  45.5785992  68.4430147  23.9793003
  46.2284239  69.0745061  23.5331547  44.6031540  67.7478238  23.1426485
  43.6105793  67.9227897  23.5577166  44.6454414  68.3125447  21.7235758
  45.6304858  68.1368204  21.2912468  43.8882976  67.8201770  21.1133238
  44.4477524  69.3840811  21.7523509  44.8302354  66.2412097  23.1146846
  43.8683784  65.4661412  23.0904168  46.0870170  65.8024284  23.1210077
  46.8407934  66.4722317  23.0637005  46.4219131  64.3860210  23.1324864
  45.5285485  63.8084820  23.3700731  46.9638381  63.9163414  21.7657577
  46.2370226  64.1788820  20.9970504  47.8933311  64.4565087  21.5858628
  47.2295680  62.4263175  21.7208215  46.9833449  61.7391215  22.7340727
  47.6711895  61.9357430  20.6641148  47.4238541  64.1407118  24.2501248
  48.2115792  65.0202738  24.6037317  47.3882359  62.9290435  24.8044202
  46.6529000  62.2747531  24.5779593  48.3826450  62.5358216  25.7981511
  48.3538526  63.2128386  26.6519181  48.0784849  61.1206976  26.2868032
  47.0983582  61.2259532  26.7519613  47.9969198  60.4780746  25.4101717
  49.0524020  60.4968958  27.2867002  50.0513164  60.4879096  26.8505923
  49.0715302  61.2951259  28.5782233  48.0729921  61.3041737  29.0151886
  49.7699483  60.8372064  29.2786678  49.3854004  62.3178283  28.3692598
  48.6866806  59.0507160  27.5508401  48.7286490  58.4885664  26.6179275
  49.3900935  58.6220701  28.2646848  47.6777831  58.9994851  27.9602301
  49.8105696  62.6027034  25.2652092  50.7340852  62.9156093  26.0252551
  50.0190542  62.3248868  23.9800286  49.2551631  62.0543412  23.3772229
  51.3669880  62.3474737  23.4210211  52.0795050  61.9809025  24.1599692
  51.4469951  61.4562427  22.1809666  50.6639816  61.7992664  21.5047094
  52.4221883  61.6422744  21.7309772  51.2812906  59.9641769  22.4333286
  52.0763655  59.6483801  23.1087761  50.3149320  59.8110112  22.9137381
  51.3471495  59.1429002  21.1537239  50.5419998  59.4756743  20.4986709
  52.3074432  59.3394558  20.6769624  51.2061137  57.6530322  21.4119703
  52.0218702  57.3287682  22.0581086  50.2540451  57.4704983  21.9103134
  51.2515427  56.8919780  20.1387591  52.1338478  57.0606413  19.6770340
  51.1562282  55.9053685  20.3327095  50.4954689  57.1919952  19.5400595
  51.8734339  63.7350684  23.0466343  53.0793863  63.8799554  22.8203232
  51.0142698  64.7478218  22.9607474  50.0339852  64.6174430  23.1660344
  51.4543959  66.0578271  22.4865279  52.4730132  66.0049988  22.1021749
  50.5338803  66.5680829  21.3683870  50.4802524  65.7914366  20.6054684
  49.1203976  66.9032111  21.8558177  49.1731822  67.6801700  22.6184764
  48.5209488  67.2579228  21.0174026  48.6601287  66.0102779  22.2788111
  51.1142436  67.7428202  20.7908131  50.5451997  68.0694324  20.0900180
  51.5240766  67.0562904  23.6354463  50.4832983  67.4071486  24.2087490
  52.7119847  67.5245043  24.0244141  54.1468470  66.8993735  23.8010676
  54.5551473  67.2346519  22.8476634  54.0841489  65.8111915  23.8063368
  54.9067012  67.4300558  24.9670513  55.9558403  67.5468260  24.6954431
  54.8234428  66.7352621  25.8027732  54.2853660  68.7337875  25.2991477
  54.6722889  69.4851425  24.6107762  54.4709716  69.0517904  26.3250738
  52.7800794  68.5462369  25.0737433  52.2744835  68.1619477  25.9596286
  52.1226043  69.8465073  24.6399318  52.0564378  70.1723405  23.4530755
  51.6430679  70.5961631  25.6259257  51.4606551  70.1996362  26.5367447
  51.3299131  71.9988126  25.4098204  50.7186328  72.1048789  24.5136142
  50.5534171  72.5593406  26.5992810  51.1563219  72.4684909  27.5028031
  50.3229440  73.6096705  26.4209852  49.6259478  72.0005248  26.7242804
[truncated: 7,151,775 more chars]
