# Supplementary material for: Conformational dynamics control assembly of an extremely long bacteriophage tail tube
Source: J Biol Chem. 2023 Feb 13;299(3):103021. doi: 10.1016/j.jbc.2023.103021 (PMC10034513; doi:10.1016/j.jbc.2023.103021)
Supplement: p74-26_5mer_hmr.prmtop [file mmc9.zip]

Archive with 1 entries (1 files):
- jbc_103021_mmc9.prmtop
