# Supplementary material for: Conformational dynamics control assembly of an extremely long bacteriophage tail tube
Source: J Biol Chem. 2023 Feb 13;299(3):103021. doi: 10.1016/j.jbc.2023.103021 (PMC10034513; doi:10.1016/j.jbc.2023.103021)
Supplement: p74-26_monomer.pdb [file mmc11.zip › jbc_103021_mmc11.pdb]

CRYST1  105.383  105.383  105.383 109.47 109.47 109.47               1
ATOM      1  N   MET     1      59.448  36.679  48.513  1.00  0.00           N  
ATOM      2  H1  MET     1      58.811  36.043  48.055  1.00  0.00           H  
ATOM      3  H2  MET     1      59.018  37.567  48.730  1.00  0.00           H  
ATOM      4  H3  MET     1      59.692  36.186  49.360  1.00  0.00           H  
ATOM      5  CA  MET     1      60.754  36.941  47.789  1.00  0.00           C  
ATOM      6  HA  MET     1      61.229  36.022  47.446  1.00  0.00           H  
ATOM      7  CB  MET     1      60.590  37.761  46.569  1.00  0.00           C  
ATOM      8  HB2 MET     1      60.503  38.796  46.901  1.00  0.00           H  
ATOM      9  HB3 MET     1      61.523  37.859  46.015  1.00  0.00           H  
ATOM     10  CG  MET     1      59.309  37.391  45.770  1.00  0.00           C  
ATOM     11  HG2 MET     1      59.278  36.350  45.447  1.00  0.00           H  
ATOM     12  HG3 MET     1      58.432  37.536  46.401  1.00  0.00           H  
ATOM     13  SD  MET     1      58.918  38.371  44.338  1.00  0.00           S  
ATOM     14  CE  MET     1      60.455  38.245  43.379  1.00  0.00           C  
ATOM     15  HE1 MET     1      61.319  38.638  43.915  1.00  0.00           H  
ATOM     16  HE2 MET     1      60.682  37.187  43.248  1.00  0.00           H  
ATOM     17  HE3 MET     1      60.311  38.705  42.402  1.00  0.00           H  
ATOM     18  C   MET     1      61.715  37.547  48.796  1.00  0.00           C  
ATOM     19  O   MET     1      61.403  38.426  49.577  1.00  0.00           O  
ATOM     20  N   ARG     2      62.859  36.984  48.832  1.00  0.00           N  
ATOM     21  H   ARG     2      63.129  36.429  48.033  1.00  0.00           H  
ATOM     22  CA  ARG     2      63.980  37.186  49.781  1.00  0.00           C  
ATOM     23  HA  ARG     2      64.170  38.248  49.931  1.00  0.00           H  
ATOM     24  CB  ARG     2      63.544  36.509  51.110  1.00  0.00           C  
ATOM     25  HB2 ARG     2      62.592  36.914  51.455  1.00  0.00           H  
ATOM     26  HB3 ARG     2      63.339  35.446  50.985  1.00  0.00           H  
ATOM     27  CG  ARG     2      64.549  36.933  52.258  1.00  0.00           C  
ATOM     28  HG2 ARG     2      65.610  36.833  52.030  1.00  0.00           H  
ATOM     29  HG3 ARG     2      64.411  37.992  52.472  1.00  0.00           H  
ATOM     30  CD  ARG     2      64.125  36.039  53.449  1.00  0.00           C  
ATOM     31  HD2 ARG     2      63.072  36.292  53.568  1.00  0.00           H  
ATOM     32  HD3 ARG     2      64.338  34.983  53.286  1.00  0.00           H  
ATOM     33  NE  ARG     2      64.775  36.512  54.765  1.00  0.00           N  
ATOM     34  HE  ARG     2      64.482  37.418  55.102  1.00  0.00           H  
ATOM     35  CZ  ARG     2      65.610  35.810  55.510  1.00  0.00           C  
ATOM     36  NH1 ARG     2      66.126  34.657  55.127  1.00  0.00           N  
ATOM     37 HH11 ARG     2      66.191  34.477  54.135  1.00  0.00           H  
ATOM     38 HH12 ARG     2      66.350  34.067  55.916  1.00  0.00           H  
ATOM     39  NH2 ARG     2      65.937  36.117  56.714  1.00  0.00           N  
ATOM     40 HH21 ARG     2      65.320  36.787  57.152  1.00  0.00           H  
ATOM     41 HH22 ARG     2      66.682  35.684  57.241  1.00  0.00           H  
ATOM     42  C   ARG     2      65.250  36.582  49.132  1.00  0.00           C  
ATOM     43  O   ARG     2      65.249  35.535  48.489  1.00  0.00           O  
ATOM     44  N   GLY     3      66.405  37.154  49.431  1.00  0.00           N  
ATOM     45  H   GLY     3      66.463  38.005  49.973  1.00  0.00           H  
ATOM     46  CA  GLY     3      67.766  36.562  49.068  1.00  0.00           C  
ATOM     47  HA2 GLY     3      68.392  36.901  49.893  1.00  0.00           H  
ATOM     48  HA3 GLY     3      67.645  35.482  48.988  1.00  0.00           H  
ATOM     49  C   GLY     3      68.267  37.027  47.725  1.00  0.00           C  
ATOM     50  O   GLY     3      67.697  37.741  46.883  1.00  0.00           O  
ATOM     51  N   VAL     4      69.500  36.519  47.481  1.00  0.00           N  
ATOM     52  H   VAL     4      69.772  35.783  48.117  1.00  0.00           H  
ATOM     53  CA  VAL     4      70.336  36.865  46.365  1.00  0.00           C  
ATOM     54  HA  VAL     4      70.548  37.932  46.420  1.00  0.00           H  
ATOM     55  CB  VAL     4      71.750  36.197  46.515  1.00  0.00           C  
ATOM     56  HB  VAL     4      72.062  36.310  47.553  1.00  0.00           H  
ATOM     57  CG1 VAL     4      71.701  34.669  46.255  1.00  0.00           C  
ATOM     58 HG11 VAL     4      72.657  34.169  46.411  1.00  0.00           H  
ATOM     59 HG12 VAL     4      70.910  34.235  46.868  1.00  0.00           H  
ATOM     60 HG13 VAL     4      71.231  34.438  45.299  1.00  0.00           H  
ATOM     61  CG2 VAL     4      72.777  36.794  45.602  1.00  0.00           C  
ATOM     62 HG21 VAL     4      73.717  36.302  45.853  1.00  0.00           H  
ATOM     63 HG22 VAL     4      72.666  36.565  44.542  1.00  0.00           H  
ATOM     64 HG23 VAL     4      72.816  37.868  45.784  1.00  0.00           H  
ATOM     65  C   VAL     4      69.638  36.678  44.960  1.00  0.00           C  
ATOM     66  O   VAL     4      69.943  37.402  44.029  1.00  0.00           O  
ATOM     67  N   ASP     5      68.751  35.676  44.833  1.00  0.00           N  
ATOM     68  H   ASP     5      68.576  35.187  45.699  1.00  0.00           H  
ATOM     69  CA  ASP     5      67.946  35.370  43.545  1.00  0.00           C  
ATOM     70  HA  ASP     5      68.696  35.357  42.754  1.00  0.00           H  
ATOM     71  CB  ASP     5      67.334  33.963  43.559  1.00  0.00           C  
ATOM     72  HB2 ASP     5      67.047  33.636  42.560  1.00  0.00           H  
ATOM     73  HB3 ASP     5      68.085  33.263  43.927  1.00  0.00           H  
ATOM     74  CG  ASP     5      66.176  33.794  44.554  1.00  0.00           C  
ATOM     75  OD1 ASP     5      65.883  34.632  45.409  1.00  0.00           O  
ATOM     76  OD2 ASP     5      65.473  32.787  44.430  1.00  0.00           O  
ATOM     77  C   ASP     5      66.899  36.406  43.296  1.00  0.00           C  
ATOM     78  O   ASP     5      66.399  36.477  42.253  1.00  0.00           O  
ATOM     79  N   THR     6      66.564  37.220  44.327  1.00  0.00           N  
ATOM     80  H   THR     6      66.930  37.043  45.252  1.00  0.00           H  
ATOM     81  CA  THR     6      65.492  38.175  44.345  1.00  0.00           C  
ATOM     82  HA  THR     6      65.262  38.553  43.348  1.00  0.00           H  
ATOM     83  CB  THR     6      64.214  37.421  44.791  1.00  0.00           C  
ATOM     84  HB  THR     6      63.506  38.240  44.914  1.00  0.00           H  
ATOM     85  CG2 THR     6      63.586  36.545  43.667  1.00  0.00           C  
ATOM     86 HG21 THR     6      63.558  37.079  42.717  1.00  0.00           H  
ATOM     87 HG22 THR     6      64.177  35.649  43.479  1.00  0.00           H  
ATOM     88 HG23 THR     6      62.597  36.243  44.011  1.00  0.00           H  
ATOM     89  OG1 THR     6      64.226  36.691  45.980  1.00  0.00           O  
ATOM     90  HG1 THR     6      64.904  36.020  45.875  1.00  0.00           H  
ATOM     91  C   THR     6      65.854  39.385  45.274  1.00  0.00           C  
ATOM     92  O   THR     6      65.078  39.818  46.142  1.00  0.00           O  
ATOM     93  N   PHE     7      67.005  39.938  45.003  1.00  0.00           N  
ATOM     94  H   PHE     7      67.634  39.495  44.349  1.00  0.00           H  
ATOM     95  CA  PHE     7      67.548  40.997  45.852  1.00  0.00           C  
ATOM     96  HA  PHE     7      67.593  40.493  46.818  1.00  0.00           H  
ATOM     97  CB  PHE     7      69.077  41.216  45.525  1.00  0.00           C  
ATOM     98  HB2 PHE     7      69.570  40.339  45.946  1.00  0.00           H  
ATOM     99  HB3 PHE     7      69.009  41.166  44.439  1.00  0.00           H  
ATOM    100  CG  PHE     7      69.572  42.567  45.979  1.00  0.00           C  
ATOM    101  CD1 PHE     7      69.800  43.583  44.959  1.00  0.00           C  
ATOM    102  HD1 PHE     7      69.638  43.282  43.934  1.00  0.00           H  
ATOM    103  CE1 PHE     7      70.169  44.904  45.277  1.00  0.00           C  
ATOM    104  HE1 PHE     7      70.201  45.720  44.569  1.00  0.00           H  
ATOM    105  CZ  PHE     7      70.324  45.231  46.628  1.00  0.00           C  
ATOM    106  HZ  PHE     7      70.523  46.264  46.872  1.00  0.00           H  
ATOM    107  CE2 PHE     7      70.184  44.275  47.622  1.00  0.00           C  
ATOM    108  HE2 PHE     7      70.255  44.537  48.668  1.00  0.00           H  
ATOM    109  CD2 PHE     7      69.787  42.970  47.285  1.00  0.00           C  
ATOM    110  HD2 PHE     7      69.561  42.256  48.063  1.00  0.00           H  
ATOM    111  C   PHE     7      66.625  42.217  45.897  1.00  0.00           C  
ATOM    112  O   PHE     7      65.979  42.630  44.955  1.00  0.00           O  
ATOM    113  N   LEU     8      66.579  42.933  47.052  1.00  0.00           N  
ATOM    114  H   LEU     8      67.235  42.686  47.779  1.00  0.00           H  
ATOM    115  CA  LEU     8      65.914  44.317  47.175  1.00  0.00           C  
ATOM    116  HA  LEU     8      66.104  44.813  46.223  1.00  0.00           H  
ATOM    117  CB  LEU     8      64.360  44.173  47.322  1.00  0.00           C  
ATOM    118  HB2 LEU     8      63.990  43.596  46.474  1.00  0.00           H  
ATOM    119  HB3 LEU     8      64.096  43.409  48.053  1.00  0.00           H  
ATOM    120  CG  LEU     8      63.634  45.545  47.545  1.00  0.00           C  
ATOM    121  HG  LEU     8      64.024  46.077  48.413  1.00  0.00           H  
ATOM    122  CD1 LEU     8      63.630  46.529  46.390  1.00  0.00           C  
ATOM    123 HD11 LEU     8      63.092  47.451  46.611  1.00  0.00           H  
ATOM    124 HD12 LEU     8      64.663  46.766  46.134  1.00  0.00           H  
ATOM    125 HD13 LEU     8      63.185  45.982  45.559  1.00  0.00           H  
ATOM    126  CD2 LEU     8      62.147  45.359  47.929  1.00  0.00           C  
ATOM    127 HD21 LEU     8      62.051  44.672  48.770  1.00  0.00           H  
ATOM    128 HD22 LEU     8      61.607  46.254  48.236  1.00  0.00           H  
ATOM    129 HD23 LEU     8      61.621  44.928  47.077  1.00  0.00           H  
ATOM    130  C   LEU     8      66.546  45.019  48.395  1.00  0.00           C  
ATOM    131  O   LEU     8      66.554  44.424  49.377  1.00  0.00           O  
ATOM    132  N   ALA     9      66.855  46.339  48.365  1.00  0.00           N  
ATOM    133  H   ALA     9      66.787  46.802  47.470  1.00  0.00           H  
ATOM    134  CA  ALA     9      67.077  47.296  49.434  1.00  0.00           C  
ATOM    135  HA  ALA     9      66.513  47.019  50.324  1.00  0.00           H  
ATOM    136  CB  ALA     9      68.577  47.407  49.730  1.00  0.00           C  
ATOM    137  HB1 ALA     9      69.012  46.412  49.826  1.00  0.00           H  
ATOM    138  HB2 ALA     9      69.175  47.937  48.989  1.00  0.00           H  
ATOM    139  HB3 ALA     9      68.768  47.887  50.690  1.00  0.00           H  
ATOM    140  C   ALA     9      66.576  48.714  49.102  1.00  0.00           C  
ATOM    141  O   ALA     9      66.634  49.143  47.980  1.00  0.00           O  
ATOM    142  N   PHE    10      66.113  49.451  50.134  1.00  0.00           N  
ATOM    143  H   PHE    10      65.968  49.040  51.044  1.00  0.00           H  
ATOM    144  CA  PHE    10      66.134  50.919  50.112  1.00  0.00           C  
ATOM    145  HA  PHE    10      66.400  51.284  49.120  1.00  0.00           H  
ATOM    146  CB  PHE    10      64.797  51.556  50.432  1.00  0.00           C  
ATOM    147  HB2 PHE    10      64.693  51.555  51.517  1.00  0.00           H  
ATOM    148  HB3 PHE    10      65.067  52.542  50.052  1.00  0.00           H  
ATOM    149  CG  PHE    10      63.558  51.028  49.835  1.00  0.00           C  
ATOM    150  CD1 PHE    10      62.407  51.400  50.485  1.00  0.00           C  
ATOM    151  HD1 PHE    10      62.450  51.974  51.398  1.00  0.00           H  
ATOM    152  CE1 PHE    10      61.155  51.050  49.936  1.00  0.00           C  
ATOM    153  HE1 PHE    10      60.298  51.335  50.528  1.00  0.00           H  
ATOM    154  CZ  PHE    10      61.092  50.246  48.832  1.00  0.00           C  
ATOM    155  HZ  PHE    10      60.063  49.974  48.645  1.00  0.00           H  
ATOM    156  CE2 PHE    10      62.188  49.913  48.077  1.00  0.00           C  
ATOM    157  HE2 PHE    10      62.179  49.383  47.135  1.00  0.00           H  
ATOM    158  CD2 PHE    10      63.439  50.336  48.607  1.00  0.00           C  
ATOM    159  HD2 PHE    10      64.339  50.181  48.030  1.00  0.00           H  
ATOM    160  C   PHE    10      67.226  51.540  51.047  1.00  0.00           C  
ATOM    161  O   PHE    10      67.499  50.984  52.129  1.00  0.00           O  
ATOM    162  N   LYS    11      67.802  52.657  50.547  1.00  0.00           N  
ATOM    163  H   LYS    11      67.639  52.905  49.582  1.00  0.00           H  
ATOM    164  CA  LYS    11      68.901  53.364  51.265  1.00  0.00           C  
ATOM    165  HA  LYS    11      68.857  53.046  52.307  1.00  0.00           H  
ATOM    166  CB  LYS    11      70.319  53.123  50.645  1.00  0.00           C  
ATOM    167  HB2 LYS    11      70.613  52.077  50.730  1.00  0.00           H  
ATOM    168  HB3 LYS    11      70.384  53.383  49.588  1.00  0.00           H  
ATOM    169  CG  LYS    11      71.398  53.961  51.282  1.00  0.00           C  
ATOM    170  HG2 LYS    11      72.298  53.757  50.703  1.00  0.00           H  
ATOM    171  HG3 LYS    11      71.194  55.026  51.169  1.00  0.00           H  
ATOM    172  CD  LYS    11      71.470  53.656  52.809  1.00  0.00           C  
ATOM    173  HD2 LYS    11      70.567  54.067  53.260  1.00  0.00           H  
ATOM    174  HD3 LYS    11      71.547  52.574  52.920  1.00  0.00           H  
ATOM    175  CE  LYS    11      72.688  54.323  53.425  1.00  0.00           C  
ATOM    176  HE2 LYS    11      73.574  53.895  52.956  1.00  0.00           H  
ATOM    177  HE3 LYS    11      72.519  55.393  53.307  1.00  0.00           H  
ATOM    178  NZ  LYS    11      72.913  54.163  54.874  1.00  0.00           N  
ATOM    179  HZ1 LYS    11      73.850  54.357  55.197  1.00  0.00           H  
ATOM    180  HZ2 LYS    11      72.252  54.681  55.435  1.00  0.00           H  
ATOM    181  HZ3 LYS    11      72.652  53.213  55.098  1.00  0.00           H  
ATOM    182  C   LYS    11      68.615  54.844  51.253  1.00  0.00           C  
ATOM    183  O   LYS    11      68.627  55.472  50.202  1.00  0.00           O  
ATOM    184  N   GLU    12      68.335  55.365  52.466  1.00  0.00           N  
ATOM    185  H   GLU    12      68.245  54.777  53.282  1.00  0.00           H  
ATOM    186  CA  GLU    12      67.861  56.761  52.555  1.00  0.00           C  
ATOM    187  HA  GLU    12      67.006  56.697  51.882  1.00  0.00           H  
ATOM    188  CB  GLU    12      67.332  57.058  53.904  1.00  0.00           C  
ATOM    189  HB2 GLU    12      68.003  57.289  54.732  1.00  0.00           H  
ATOM    190  HB3 GLU    12      66.804  58.012  53.903  1.00  0.00           H  
ATOM    191  CG  GLU    12      66.368  55.919  54.467  1.00  0.00           C  
ATOM    192  HG2 GLU    12      65.780  56.272  55.314  1.00  0.00           H  
ATOM    193  HG3 GLU    12      65.793  55.446  53.671  1.00  0.00           H  
ATOM    194  CD  GLU    12      67.130  54.775  55.188  1.00  0.00           C  
ATOM    195  OE1 GLU    12      67.437  54.937  56.389  1.00  0.00           O  
ATOM    196  OE2 GLU    12      67.479  53.760  54.520  1.00  0.00           O  
ATOM    197  C   GLU    12      68.925  57.815  52.108  1.00  0.00           C  
ATOM    198  O   GLU    12      70.007  57.886  52.668  1.00  0.00           O  
ATOM    199  N   GLN    13      68.639  58.573  51.039  1.00  0.00           N  
ATOM    200  H   GLN    13      67.720  58.505  50.625  1.00  0.00           H  
ATOM    201  CA  GLN    13      69.608  59.587  50.516  1.00  0.00           C  
ATOM    202  HA  GLN    13      70.631  59.217  50.442  1.00  0.00           H  
ATOM    203  CB  GLN    13      69.146  59.899  49.068  1.00  0.00           C  
ATOM    204  HB2 GLN    13      68.063  60.025  49.066  1.00  0.00           H  
ATOM    205  HB3 GLN    13      69.608  60.871  48.896  1.00  0.00           H  
ATOM    206  CG  GLN    13      69.548  58.937  47.968  1.00  0.00           C  
ATOM    207  HG2 GLN    13      70.616  59.069  47.794  1.00  0.00           H  
ATOM    208  HG3 GLN    13      69.256  57.924  48.246  1.00  0.00           H  
ATOM    209  CD  GLN    13      68.898  59.312  46.656  1.00  0.00           C  
ATOM    210  OE1 GLN    13      68.458  58.488  45.897  1.00  0.00           O  
ATOM    211  NE2 GLN    13      68.545  60.546  46.436  1.00  0.00           N  
ATOM    212 HE21 GLN    13      68.069  60.799  45.582  1.00  0.00           H  
ATOM    213 HE22 GLN    13      68.724  61.289  47.097  1.00  0.00           H  
ATOM    214  C   GLN    13      69.729  60.839  51.412  1.00  0.00           C  
ATOM    215  O   GLN    13      68.821  61.453  51.914  1.00  0.00           O  
ATOM    216  N   ALA    14      70.941  61.370  51.438  1.00  0.00           N  
ATOM    217  H   ALA    14      71.652  60.830  50.966  1.00  0.00           H  
ATOM    218  CA  ALA    14      71.400  62.705  51.830  1.00  0.00           C  
ATOM    219  HA  ALA    14      70.950  62.927  52.797  1.00  0.00           H  
ATOM    220  CB  ALA    14      72.874  62.708  51.977  1.00  0.00           C  
ATOM    221  HB1 ALA    14      73.052  62.054  52.831  1.00  0.00           H  
ATOM    222  HB2 ALA    14      73.447  62.353  51.121  1.00  0.00           H  
ATOM    223  HB3 ALA    14      73.134  63.741  52.211  1.00  0.00           H  
ATOM    224  C   ALA    14      70.832  63.890  51.011  1.00  0.00           C  
ATOM    225  O   ALA    14      70.635  64.923  51.544  1.00  0.00           O  
ATOM    226  N   ASP    15      70.428  63.654  49.765  1.00  0.00           N  
ATOM    227  H   ASP    15      70.699  62.776  49.347  1.00  0.00           H  
ATOM    228  CA  ASP    15      69.694  64.614  48.978  1.00  0.00           C  
ATOM    229  HA  ASP    15      69.104  65.263  49.626  1.00  0.00           H  
ATOM    230  CB  ASP    15      70.677  65.554  48.293  1.00  0.00           C  
ATOM    231  HB2 ASP    15      71.246  66.086  49.056  1.00  0.00           H  
ATOM    232  HB3 ASP    15      71.319  64.837  47.781  1.00  0.00           H  
ATOM    233  CG  ASP    15      70.261  66.599  47.258  1.00  0.00           C  
ATOM    234  OD1 ASP    15      69.117  66.584  46.731  1.00  0.00           O  
ATOM    235  OD2 ASP    15      70.983  67.589  47.148  1.00  0.00           O  
ATOM    236  C   ASP    15      68.813  63.871  47.897  1.00  0.00           C  
ATOM    237  O   ASP    15      69.478  63.059  47.204  1.00  0.00           O  
ATOM    238  N   LEU    16      67.582  64.266  47.561  1.00  0.00           N  
ATOM    239  H   LEU    16      67.399  65.163  47.988  1.00  0.00           H  
ATOM    240  CA  LEU    16      66.778  63.782  46.402  1.00  0.00           C  
ATOM    241  HA  LEU    16      66.281  62.863  46.711  1.00  0.00           H  
ATOM    242  CB  LEU    16      65.644  64.864  46.185  1.00  0.00           C  
ATOM    243  HB2 LEU    16      65.056  64.852  47.103  1.00  0.00           H  
ATOM    244  HB3 LEU    16      66.084  65.850  46.031  1.00  0.00           H  
ATOM    245  CG  LEU    16      64.745  64.555  45.030  1.00  0.00           C  
ATOM    246  HG  LEU    16      65.419  64.265  44.223  1.00  0.00           H  
ATOM    247  CD1 LEU    16      63.744  63.446  45.323  1.00  0.00           C  
ATOM    248 HD11 LEU    16      64.157  62.503  45.681  1.00  0.00           H  
ATOM    249 HD12 LEU    16      63.112  63.703  46.172  1.00  0.00           H  
ATOM    250 HD13 LEU    16      63.064  63.265  44.490  1.00  0.00           H  
ATOM    251  CD2 LEU    16      64.004  65.808  44.544  1.00  0.00           C  
ATOM    252 HD21 LEU    16      63.434  66.165  45.402  1.00  0.00           H  
ATOM    253 HD22 LEU    16      64.722  66.501  44.105  1.00  0.00           H  
ATOM    254 HD23 LEU    16      63.270  65.512  43.795  1.00  0.00           H  
ATOM    255  C   LEU    16      67.677  63.495  45.133  1.00  0.00           C  
ATOM    256  O   LEU    16      67.614  62.429  44.575  1.00  0.00           O  
ATOM    257  N   LYS    17      68.488  64.463  44.660  1.00  0.00           N  
ATOM    258  H   LYS    17      68.495  65.350  45.143  1.00  0.00           H  
ATOM    259  CA  LYS    17      69.054  64.381  43.278  1.00  0.00           C  
ATOM    260  HA  LYS    17      68.164  64.159  42.690  1.00  0.00           H  
ATOM    261  CB  LYS    17      69.521  65.837  42.858  1.00  0.00           C  
ATOM    262  HB2 LYS    17      70.200  66.214  43.623  1.00  0.00           H  
ATOM    263  HB3 LYS    17      70.117  65.707  41.955  1.00  0.00           H  
ATOM    264  CG  LYS    17      68.495  66.995  42.835  1.00  0.00           C  
ATOM    265  HG2 LYS    17      67.884  66.866  41.942  1.00  0.00           H  
ATOM    266  HG3 LYS    17      67.832  67.011  43.700  1.00  0.00           H  
ATOM    267  CD  LYS    17      69.275  68.341  42.620  1.00  0.00           C  
ATOM    268  HD2 LYS    17      68.491  69.077  42.445  1.00  0.00           H  
ATOM    269  HD3 LYS    17      69.788  68.677  43.521  1.00  0.00           H  
ATOM    270  CE  LYS    17      70.108  68.425  41.319  1.00  0.00           C  
ATOM    271  HE2 LYS    17      70.846  67.630  41.214  1.00  0.00           H  
ATOM    272  HE3 LYS    17      69.388  68.224  40.526  1.00  0.00           H  
ATOM    273  NZ  LYS    17      70.698  69.751  40.972  1.00  0.00           N  
ATOM    274  HZ1 LYS    17      71.666  69.730  41.259  1.00  0.00           H  
ATOM    275  HZ2 LYS    17      70.655  69.860  39.969  1.00  0.00           H  
ATOM    276  HZ3 LYS    17      70.142  70.440  41.459  1.00  0.00           H  
ATOM    277  C   LYS    17      70.240  63.358  43.108  1.00  0.00           C  
ATOM    278  O   LYS    17      70.590  63.120  41.938  1.00  0.00           O  
ATOM    279  N   THR    18      70.810  62.753  44.161  1.00  0.00           N  
ATOM    280  H   THR    18      70.250  62.809  45.000  1.00  0.00           H  
ATOM    281  CA  THR    18      72.128  62.177  44.119  1.00  0.00           C  
ATOM    282  HA  THR    18      72.443  61.935  43.104  1.00  0.00           H  
ATOM    283  CB  THR    18      73.142  63.278  44.715  1.00  0.00           C  
ATOM    284  HB  THR    18      72.835  63.616  45.705  1.00  0.00           H  
ATOM    285  CG2 THR    18      74.621  62.761  44.906  1.00  0.00           C  
ATOM    286 HG21 THR    18      75.181  63.653  45.187  1.00  0.00           H  
ATOM    287 HG22 THR    18      74.667  62.002  45.687  1.00  0.00           H  
ATOM    288 HG23 THR    18      74.912  62.249  43.989  1.00  0.00           H  
ATOM    289  OG1 THR    18      73.153  64.421  43.876  1.00  0.00           O  
ATOM    290  HG1 THR    18      72.793  65.139  44.402  1.00  0.00           H  
ATOM    291  C   THR    18      72.299  60.774  44.866  1.00  0.00           C  
ATOM    292  O   THR    18      71.985  60.620  46.096  1.00  0.00           O  
ATOM    293  N   PRO    19      72.683  59.641  44.195  1.00  0.00           N  
ATOM    294  CD  PRO    19      73.033  59.601  42.749  1.00  0.00           C  
ATOM    295  HD2 PRO    19      73.800  60.269  42.358  1.00  0.00           H  
ATOM    296  HD3 PRO    19      72.108  59.690  42.180  1.00  0.00           H  
ATOM    297  CG  PRO    19      73.476  58.173  42.557  1.00  0.00           C  
ATOM    298  HG2 PRO    19      74.565  58.117  42.559  1.00  0.00           H  
ATOM    299  HG3 PRO    19      73.159  57.750  41.604  1.00  0.00           H  
ATOM    300  CB  PRO    19      73.161  57.280  43.729  1.00  0.00           C  
ATOM    301  HB2 PRO    19      73.970  56.676  44.139  1.00  0.00           H  
ATOM    302  HB3 PRO    19      72.382  56.598  43.389  1.00  0.00           H  
ATOM    303  CA  PRO    19      72.671  58.281  44.799  1.00  0.00           C  
ATOM    304  HA  PRO    19      71.622  58.141  45.059  1.00  0.00           H  
ATOM    305  C   PRO    19      73.522  58.120  46.062  1.00  0.00           C  
ATOM    306  O   PRO    19      74.618  58.576  46.345  1.00  0.00           O  
ATOM    307  N   ALA    20      72.959  57.219  46.875  1.00  0.00           N  
ATOM    308  H   ALA    20      72.005  56.952  46.675  1.00  0.00           H  
ATOM    309  CA  ALA    20      73.658  56.532  47.978  1.00  0.00           C  
ATOM    310  HA  ALA    20      74.233  57.191  48.628  1.00  0.00           H  
ATOM    311  CB  ALA    20      72.550  55.884  48.831  1.00  0.00           C  
ATOM    312  HB1 ALA    20      71.908  56.706  49.147  1.00  0.00           H  
ATOM    313  HB2 ALA    20      71.933  55.242  48.201  1.00  0.00           H  
ATOM    314  HB3 ALA    20      73.001  55.263  49.605  1.00  0.00           H  
ATOM    315  C   ALA    20      74.699  55.425  47.543  1.00  0.00           C  
ATOM    316  O   ALA    20      74.467  54.787  46.480  1.00  0.00           O  
ATOM    317  N   THR    21      75.811  55.334  48.226  1.00  0.00           N  
ATOM    318  H   THR    21      76.087  56.145  48.762  1.00  0.00           H  
ATOM    319  CA  THR    21      76.820  54.295  47.912  1.00  0.00           C  
ATOM    320  HA  THR    21      77.107  54.392  46.865  1.00  0.00           H  
ATOM    321  CB  THR    21      78.158  54.462  48.638  1.00  0.00           C  
ATOM    322  HB  THR    21      78.342  55.529  48.514  1.00  0.00           H  
ATOM    323  CG2 THR    21      77.985  54.215  50.155  1.00  0.00           C  
ATOM    324 HG21 THR    21      77.378  53.336  50.371  1.00  0.00           H  
ATOM    325 HG22 THR    21      78.942  54.079  50.659  1.00  0.00           H  
ATOM    326 HG23 THR    21      77.632  55.133  50.626  1.00  0.00           H  
ATOM    327  OG1 THR    21      79.082  53.591  48.217  1.00  0.00           O  
ATOM    328  HG1 THR    21      79.654  54.040  47.591  1.00  0.00           H  
ATOM    329  C   THR    21      76.259  52.837  48.112  1.00  0.00           C  
ATOM    330  O   THR    21      75.628  52.451  49.113  1.00  0.00           O  
ATOM    331  N   LEU    22      76.548  51.991  47.131  1.00  0.00           N  
ATOM    332  H   LEU    22      77.086  52.348  46.354  1.00  0.00           H  
ATOM    333  CA  LEU    22      76.377  50.508  47.227  1.00  0.00           C  
ATOM    334  HA  LEU    22      75.303  50.357  47.331  1.00  0.00           H  
ATOM    335  CB  LEU    22      76.938  49.862  45.937  1.00  0.00           C  
ATOM    336  HB2 LEU    22      76.572  50.268  44.994  1.00  0.00           H  
ATOM    337  HB3 LEU    22      78.000  50.106  45.910  1.00  0.00           H  
ATOM    338  CG  LEU    22      76.679  48.401  45.898  1.00  0.00           C  
ATOM    339  HG  LEU    22      77.072  48.022  46.841  1.00  0.00           H  
ATOM    340  CD1 LEU    22      75.181  47.997  45.784  1.00  0.00           C  
ATOM    341 HD11 LEU    22      74.746  48.227  44.812  1.00  0.00           H  
ATOM    342 HD12 LEU    22      75.021  46.919  45.804  1.00  0.00           H  
ATOM    343 HD13 LEU    22      74.596  48.572  46.502  1.00  0.00           H  
ATOM    344  CD2 LEU    22      77.369  47.707  44.681  1.00  0.00           C  
ATOM    345 HD21 LEU    22      77.092  46.655  44.614  1.00  0.00           H  
ATOM    346 HD22 LEU    22      77.087  48.211  43.757  1.00  0.00           H  
ATOM    347 HD23 LEU    22      78.449  47.799  44.790  1.00  0.00           H  
ATOM    348  C   LEU    22      77.075  49.860  48.410  1.00  0.00           C  
ATOM    349  O   LEU    22      76.552  48.937  49.020  1.00  0.00           O  
ATOM    350  N   ALA    23      78.202  50.337  48.892  1.00  0.00           N  
ATOM    351  H   ALA    23      78.736  51.028  48.385  1.00  0.00           H  
ATOM    352  CA  ALA    23      78.958  49.869  50.022  1.00  0.00           C  
ATOM    353  HA  ALA    23      79.145  48.835  49.733  1.00  0.00           H  
ATOM    354  CB  ALA    23      80.282  50.732  50.100  1.00  0.00           C  
ATOM    355  HB1 ALA    23      81.006  50.338  49.387  1.00  0.00           H  
ATOM    356  HB2 ALA    23      80.096  51.782  49.874  1.00  0.00           H  
ATOM    357  HB3 ALA    23      80.723  50.618  51.090  1.00  0.00           H  
ATOM    358  C   ALA    23      78.087  49.915  51.334  1.00  0.00           C  
ATOM    359  O   ALA    23      78.270  49.101  52.166  1.00  0.00           O  
ATOM    360  N   SER    24      77.041  50.869  51.409  1.00  0.00           N  
ATOM    361  H   SER    24      76.798  51.333  50.546  1.00  0.00           H  
ATOM    362  CA  SER    24      76.502  51.288  52.754  1.00  0.00           C  
ATOM    363  HA  SER    24      77.237  51.295  53.559  1.00  0.00           H  
ATOM    364  CB  SER    24      75.917  52.649  52.548  1.00  0.00           C  
ATOM    365  HB2 SER    24      75.429  52.820  53.507  1.00  0.00           H  
ATOM    366  HB3 SER    24      76.697  53.388  52.362  1.00  0.00           H  
ATOM    367  OG  SER    24      74.873  52.647  51.544  1.00  0.00           O  
ATOM    368  HG  SER    24      75.223  52.590  50.652  1.00  0.00           H  
ATOM    369  C   SER    24      75.445  50.238  53.188  1.00  0.00           C  
ATOM    370  O   SER    24      74.898  50.260  54.267  1.00  0.00           O  
ATOM    371  N   LEU    25      75.042  49.343  52.264  1.00  0.00           N  
ATOM    372  H   LEU    25      75.569  49.198  51.415  1.00  0.00           H  
ATOM    373  CA  LEU    25      74.021  48.378  52.621  1.00  0.00           C  
ATOM    374  HA  LEU    25      73.134  48.851  53.043  1.00  0.00           H  
ATOM    375  CB  LEU    25      73.498  47.714  51.293  1.00  0.00           C  
ATOM    376  HB2 LEU    25      74.260  46.986  51.015  1.00  0.00           H  
ATOM    377  HB3 LEU    25      72.610  47.133  51.544  1.00  0.00           H  
ATOM    378  CG  LEU    25      73.225  48.561  50.093  1.00  0.00           C  
ATOM    379  HG  LEU    25      74.243  48.772  49.767  1.00  0.00           H  
ATOM    380  CD1 LEU    25      72.670  47.728  48.930  1.00  0.00           C  
ATOM    381 HD11 LEU    25      71.697  47.365  49.262  1.00  0.00           H  
ATOM    382 HD12 LEU    25      72.661  48.277  47.989  1.00  0.00           H  
ATOM    383 HD13 LEU    25      73.335  46.881  48.762  1.00  0.00           H  
ATOM    384  CD2 LEU    25      72.221  49.694  50.312  1.00  0.00           C  
ATOM    385 HD21 LEU    25      72.815  50.598  50.449  1.00  0.00           H  
ATOM    386 HD22 LEU    25      71.419  49.780  49.579  1.00  0.00           H  
ATOM    387 HD23 LEU    25      71.783  49.575  51.304  1.00  0.00           H  
ATOM    388  C   LEU    25      74.478  47.394  53.561  1.00  0.00           C  
ATOM    389  O   LEU    25      75.538  46.796  53.426  1.00  0.00           O  
ATOM    390  N   ALA    26      73.736  47.237  54.669  1.00  0.00           N  
ATOM    391  H   ALA    26      72.980  47.907  54.645  1.00  0.00           H  
ATOM    392  CA  ALA    26      73.960  46.467  55.825  1.00  0.00           C  
ATOM    393  HA  ALA    26      74.630  45.630  55.624  1.00  0.00           H  
ATOM    394  CB  ALA    26      74.671  47.490  56.860  1.00  0.00           C  
ATOM    395  HB1 ALA    26      75.018  46.916  57.720  1.00  0.00           H  
ATOM    396  HB2 ALA    26      75.488  48.023  56.373  1.00  0.00           H  
ATOM    397  HB3 ALA    26      74.014  48.346  57.011  1.00  0.00           H  
ATOM    398  C   ALA    26      72.660  45.952  56.404  1.00  0.00           C  
ATOM    399  O   ALA    26      71.590  46.193  55.886  1.00  0.00           O  
ATOM    400  N   ALA    27      72.661  45.152  57.489  1.00  0.00           N  
ATOM    401  H   ALA    27      73.578  44.805  57.731  1.00  0.00           H  
ATOM    402  CA  ALA    27      71.432  44.744  58.120  1.00  0.00           C  
ATOM    403  HA  ALA    27      70.931  44.038  57.457  1.00  0.00           H  
ATOM    404  CB  ALA    27      71.808  43.934  59.438  1.00  0.00           C  
ATOM    405  HB1 ALA    27      72.313  42.986  59.251  1.00  0.00           H  
ATOM    406  HB2 ALA    27      72.390  44.685  59.972  1.00  0.00           H  
ATOM    407  HB3 ALA    27      70.859  43.723  59.931  1.00  0.00           H  
ATOM    408  C   ALA    27      70.605  45.935  58.506  1.00  0.00           C  
ATOM    409  O   ALA    27      71.164  46.945  58.996  1.00  0.00           O  
ATOM    410  N   GLY    28      69.271  45.924  58.242  1.00  0.00           N  
ATOM    411  H   GLY    28      68.946  45.132  57.706  1.00  0.00           H  
ATOM    412  CA  GLY    28      68.332  47.081  58.240  1.00  0.00           C  
ATOM    413  HA2 GLY    28      67.373  46.814  58.683  1.00  0.00           H  
ATOM    414  HA3 GLY    28      68.823  47.882  58.792  1.00  0.00           H  
ATOM    415  C   GLY    28      67.958  47.564  56.868  1.00  0.00           C  
ATOM    416  O   GLY    28      66.815  47.936  56.725  1.00  0.00           O  
ATOM    417  N   ASP    29      68.774  47.546  55.816  1.00  0.00           N  
ATOM    418  H   ASP    29      69.683  47.174  56.052  1.00  0.00           H  
ATOM    419  CA  ASP    29      68.450  47.975  54.434  1.00  0.00           C  
ATOM    420  HA  ASP    29      67.674  48.741  54.430  1.00  0.00           H  
ATOM    421  CB  ASP    29      69.714  48.414  53.732  1.00  0.00           C  
ATOM    422  HB2 ASP    29      70.406  47.613  53.471  1.00  0.00           H  
ATOM    423  HB3 ASP    29      69.499  49.042  52.868  1.00  0.00           H  
ATOM    424  CG  ASP    29      70.485  49.487  54.557  1.00  0.00           C  
ATOM    425  OD1 ASP    29      71.594  49.078  55.031  1.00  0.00           O  
ATOM    426  OD2 ASP    29      69.958  50.600  54.750  1.00  0.00           O  
ATOM    427  C   ASP    29      67.807  46.904  53.542  1.00  0.00           C  
ATOM    428  O   ASP    29      67.066  47.272  52.659  1.00  0.00           O  
ATOM    429  N   PHE    30      68.288  45.643  53.672  1.00  0.00           N  
ATOM    430  H   PHE    30      68.891  45.581  54.480  1.00  0.00           H  
ATOM    431  CA  PHE    30      67.694  44.533  52.883  1.00  0.00           C  
ATOM    432  HA  PHE    30      67.732  44.690  51.805  1.00  0.00           H  
ATOM    433  CB  PHE    30      68.523  43.277  52.901  1.00  0.00           C  
ATOM    434  HB2 PHE    30      68.511  42.832  53.896  1.00  0.00           H  
ATOM    435  HB3 PHE    30      67.912  42.628  52.274  1.00  0.00           H  
ATOM    436  CG  PHE    30      69.987  43.423  52.408  1.00  0.00           C  
ATOM    437  CD1 PHE    30      70.945  43.870  53.357  1.00  0.00           C  
ATOM    438  HD1 PHE    30      70.661  43.926  54.398  1.00  0.00           H  
ATOM    439  CE1 PHE    30      72.284  44.098  52.919  1.00  0.00           C  
ATOM    440  HE1 PHE    30      73.101  44.287  53.600  1.00  0.00           H  
ATOM    441  CZ  PHE    30      72.750  44.061  51.589  1.00  0.00           C  
ATOM    442  HZ  PHE    30      73.806  44.107  51.366  1.00  0.00           H  
ATOM    443  CE2 PHE    30      71.806  43.623  50.660  1.00  0.00           C  
ATOM    444  HE2 PHE    30      71.985  43.269  49.656  1.00  0.00           H  
ATOM    445  CD2 PHE    30      70.414  43.371  51.092  1.00  0.00           C  
ATOM    446  HD2 PHE    30      69.755  43.125  50.273  1.00  0.00           H  
ATOM    447  C   PHE    30      66.225  44.230  53.231  1.00  0.00           C  
ATOM    448  O   PHE    30      65.983  44.129  54.453  1.00  0.00           O  
ATOM    449  N   LEU    31      65.300  44.135  52.230  1.00  0.00           N  
ATOM    450  H   LEU    31      65.660  44.241  51.293  1.00  0.00           H  
ATOM    451  CA  LEU    31      63.763  44.043  52.379  1.00  0.00           C  
ATOM    452  HA  LEU    31      63.537  43.974  53.443  1.00  0.00           H  
ATOM    453  CB  LEU    31      63.039  45.248  51.704  1.00  0.00           C  
ATOM    454  HB2 LEU    31      63.292  45.262  50.644  1.00  0.00           H  
ATOM    455  HB3 LEU    31      61.967  45.199  51.893  1.00  0.00           H  
ATOM    456  CG  LEU    31      63.471  46.645  52.247  1.00  0.00           C  
ATOM    457  HG  LEU    31      64.555  46.691  52.355  1.00  0.00           H  
ATOM    458  CD1 LEU    31      63.164  47.752  51.261  1.00  0.00           C  
ATOM    459 HD11 LEU    31      62.153  47.684  50.858  1.00  0.00           H  
ATOM    460 HD12 LEU    31      63.209  48.718  51.763  1.00  0.00           H  
ATOM    461 HD13 LEU    31      63.868  47.766  50.429  1.00  0.00           H  
ATOM    462  CD2 LEU    31      62.816  46.906  53.620  1.00  0.00           C  
ATOM    463 HD21 LEU    31      63.096  47.811  54.160  1.00  0.00           H  
ATOM    464 HD22 LEU    31      61.764  46.816  53.348  1.00  0.00           H  
ATOM    465 HD23 LEU    31      63.046  46.108  54.326  1.00  0.00           H  
ATOM    466  C   LEU    31      63.253  42.699  51.695  1.00  0.00           C  
ATOM    467  O   LEU    31      63.750  42.350  50.627  1.00  0.00           O  
ATOM    468  N   ALA    32      62.330  42.059  52.413  1.00  0.00           N  
ATOM    469  H   ALA    32      62.073  42.364  53.341  1.00  0.00           H  
ATOM    470  CA  ALA    32      61.581  40.934  51.901  1.00  0.00           C  
ATOM    471  HA  ALA    32      62.153  40.391  51.149  1.00  0.00           H  
ATOM    472  CB  ALA    32      61.442  39.891  53.015  1.00  0.00           C  
ATOM    473  HB1 ALA    32      60.819  39.101  52.596  1.00  0.00           H  
ATOM    474  HB2 ALA    32      62.477  39.623  53.226  1.00  0.00           H  
ATOM    475  HB3 ALA    32      61.033  40.409  53.882  1.00  0.00           H  
ATOM    476  C   ALA    32      60.170  41.368  51.320  1.00  0.00           C  
ATOM    477  O   ALA    32      59.424  42.220  51.913  1.00  0.00           O  
ATOM    478  N   PHE    33      59.768  40.930  50.110  1.00  0.00           N  
ATOM    479  H   PHE    33      60.333  40.178  49.741  1.00  0.00           H  
ATOM    480  CA  PHE    33      58.699  41.490  49.274  1.00  0.00           C  
ATOM    481  HA  PHE    33      58.037  42.045  49.938  1.00  0.00           H  
ATOM    482  CB  PHE    33      59.262  42.622  48.428  1.00  0.00           C  
ATOM    483  HB2 PHE    33      58.439  43.118  47.914  1.00  0.00           H  
ATOM    484  HB3 PHE    33      59.698  43.468  48.959  1.00  0.00           H  
ATOM    485  CG  PHE    33      60.168  42.028  47.270  1.00  0.00           C  
ATOM    486  CD1 PHE    33      59.691  41.882  45.958  1.00  0.00           C  
ATOM    487  HD1 PHE    33      58.625  41.930  45.788  1.00  0.00           H  
ATOM    488  CE1 PHE    33      60.466  41.415  44.919  1.00  0.00           C  
ATOM    489  HE1 PHE    33      60.092  41.210  43.926  1.00  0.00           H  
ATOM    490  CZ  PHE    33      61.854  41.279  45.149  1.00  0.00           C  
ATOM    491  HZ  PHE    33      62.480  40.822  44.397  1.00  0.00           H  
ATOM    492  CE2 PHE    33      62.393  41.462  46.465  1.00  0.00           C  
ATOM    493  HE2 PHE    33      63.435  41.339  46.722  1.00  0.00           H  
ATOM    494  CD2 PHE    33      61.573  41.860  47.522  1.00  0.00           C  
ATOM    495  HD2 PHE    33      62.008  42.146  48.468  1.00  0.00           H  
ATOM    496  C   PHE    33      57.933  40.419  48.482  1.00  0.00           C  
ATOM    497  O   PHE    33      58.451  39.305  48.351  1.00  0.00           O  
ATOM    498  N   ASN    34      56.723  40.715  48.013  1.00  0.00           N  
ATOM    499  H   ASN    34      56.394  41.666  48.100  1.00  0.00           H  
ATOM    500  CA  ASN    34      55.786  39.812  47.375  1.00  0.00           C  
ATOM    501  HA  ASN    34      56.376  38.905  47.244  1.00  0.00           H  
ATOM    502  CB  ASN    34      54.572  39.476  48.270  1.00  0.00           C  
ATOM    503  HB2 ASN    34      54.037  40.380  48.563  1.00  0.00           H  
ATOM    504  HB3 ASN    34      53.863  38.791  47.806  1.00  0.00           H  
ATOM    505  CG  ASN    34      55.231  38.756  49.465  1.00  0.00           C  
ATOM    506  OD1 ASN    34      55.694  39.414  50.408  1.00  0.00           O  
ATOM    507  ND2 ASN    34      55.400  37.452  49.479  1.00  0.00           N  
ATOM    508 HD21 ASN    34      56.138  37.150  50.099  1.00  0.00           H  
ATOM    509 HD22 ASN    34      55.051  36.868  48.733  1.00  0.00           H  
ATOM    510  C   ASN    34      55.453  39.991  45.839  1.00  0.00           C  
ATOM    511  O   ASN    34      54.911  39.079  45.273  1.00  0.00           O  
ATOM    512  N   SER    35      55.844  41.091  45.273  1.00  0.00           N  
ATOM    513  H   SER    35      56.518  41.680  45.740  1.00  0.00           H  
ATOM    514  CA  SER    35      55.690  41.409  43.897  1.00  0.00           C  
ATOM    515  HA  SER    35      56.239  40.684  43.296  1.00  0.00           H  
ATOM    516  CB  SER    35      54.144  41.509  43.483  1.00  0.00           C  
ATOM    517  HB2 SER    35      53.808  40.473  43.461  1.00  0.00           H  
ATOM    518  HB3 SER    35      53.685  41.807  44.426  1.00  0.00           H  
ATOM    519  OG  SER    35      53.868  42.228  42.259  1.00  0.00           O  
ATOM    520  HG  SER    35      53.003  42.629  42.368  1.00  0.00           H  
ATOM    521  C   SER    35      56.292  42.786  43.648  1.00  0.00           C  
ATOM    522  O   SER    35      56.270  43.698  44.440  1.00  0.00           O  
ATOM    523  N   GLU    36      56.929  42.925  42.473  1.00  0.00           N  
ATOM    524  H   GLU    36      57.050  42.096  41.908  1.00  0.00           H  
ATOM    525  CA  GLU    36      57.865  44.036  42.163  1.00  0.00           C  
ATOM    526  HA  GLU    36      57.686  44.936  42.750  1.00  0.00           H  
ATOM    527  CB  GLU    36      59.352  43.771  42.659  1.00  0.00           C  
ATOM    528  HB2 GLU    36      59.310  43.647  43.741  1.00  0.00           H  
ATOM    529  HB3 GLU    36      59.734  42.852  42.214  1.00  0.00           H  
ATOM    530  CG  GLU    36      60.250  44.966  42.424  1.00  0.00           C  
ATOM    531  HG2 GLU    36      59.627  45.857  42.342  1.00  0.00           H  
ATOM    532  HG3 GLU    36      61.056  44.951  43.157  1.00  0.00           H  
ATOM    533  CD  GLU    36      60.983  44.866  41.029  1.00  0.00           C  
ATOM    534  OE1 GLU    36      61.432  45.889  40.573  1.00  0.00           O  
ATOM    535  OE2 GLU    36      61.436  43.755  40.629  1.00  0.00           O  
ATOM    536  C   GLU    36      57.885  44.461  40.662  1.00  0.00           C  
ATOM    537  O   GLU    36      57.933  43.522  39.754  1.00  0.00           O  
ATOM    538  N   SER    37      57.877  45.747  40.360  1.00  0.00           N  
ATOM    539  H   SER    37      57.700  46.408  41.102  1.00  0.00           H  
ATOM    540  CA  SER    37      58.018  46.286  39.028  1.00  0.00           C  
ATOM    541  HA  SER    37      58.908  45.846  38.577  1.00  0.00           H  
ATOM    542  CB  SER    37      56.783  45.902  38.142  1.00  0.00           C  
ATOM    543  HB2 SER    37      56.724  44.825  37.983  1.00  0.00           H  
ATOM    544  HB3 SER    37      55.869  46.227  38.640  1.00  0.00           H  
ATOM    545  OG  SER    37      56.922  46.590  36.888  1.00  0.00           O  
ATOM    546  HG  SER    37      57.759  46.319  36.504  1.00  0.00           H  
ATOM    547  C   SER    37      58.257  47.854  39.181  1.00  0.00           C  
ATOM    548  O   SER    37      57.481  48.707  38.787  1.00  0.00           O  
ATOM    549  N   LEU    38      59.432  48.128  39.796  1.00  0.00           N  
ATOM    550  H   LEU    38      59.942  47.433  40.321  1.00  0.00           H  
ATOM    551  CA  LEU    38      60.224  49.436  39.453  1.00  0.00           C  
ATOM    552  HA  LEU    38      59.517  50.265  39.443  1.00  0.00           H  
ATOM    553  CB  LEU    38      61.370  49.622  40.400  1.00  0.00           C  
ATOM    554  HB2 LEU    38      62.084  48.807  40.518  1.00  0.00           H  
ATOM    555  HB3 LEU    38      61.917  50.540  40.185  1.00  0.00           H  
ATOM    556  CG  LEU    38      60.824  49.791  41.909  1.00  0.00           C  
ATOM    557  HG  LEU    38      60.031  49.058  42.058  1.00  0.00           H  
ATOM    558  CD1 LEU    38      61.885  49.520  42.867  1.00  0.00           C  
ATOM    559 HD11 LEU    38      61.418  49.271  43.820  1.00  0.00           H  
ATOM    560 HD12 LEU    38      62.493  48.697  42.493  1.00  0.00           H  
ATOM    561 HD13 LEU    38      62.578  50.344  43.038  1.00  0.00           H  
ATOM    562  CD2 LEU    38      60.141  51.110  42.312  1.00  0.00           C  
ATOM    563 HD21 LEU    38      59.217  51.186  41.738  1.00  0.00           H  
ATOM    564 HD22 LEU    38      59.954  51.172  43.384  1.00  0.00           H  
ATOM    565 HD23 LEU    38      60.717  51.904  41.836  1.00  0.00           H  
ATOM    566  C   LEU    38      60.768  49.412  37.987  1.00  0.00           C  
ATOM    567  O   LEU    38      60.993  48.378  37.379  1.00  0.00           O  
ATOM    568  N   SER    39      60.978  50.621  37.408  1.00  0.00           N  
ATOM    569  H   SER    39      60.848  51.456  37.960  1.00  0.00           H  
ATOM    570  CA  SER    39      61.362  50.776  35.959  1.00  0.00           C  
ATOM    571  HA  SER    39      62.104  49.999  35.772  1.00  0.00           H  
ATOM    572  CB  SER    39      59.995  50.512  35.252  1.00  0.00           C  
ATOM    573  HB2 SER    39      59.575  49.519  35.408  1.00  0.00           H  
ATOM    574  HB3 SER    39      59.320  51.322  35.530  1.00  0.00           H  
ATOM    575  OG  SER    39      60.130  50.625  33.868  1.00  0.00           O  
ATOM    576  HG  SER    39      60.230  49.735  33.522  1.00  0.00           H  
ATOM    577  C   SER    39      61.995  52.171  35.704  1.00  0.00           C  
ATOM    578  O   SER    39      61.949  53.128  36.551  1.00  0.00           O  
ATOM    579  N   GLY    40      62.599  52.332  34.519  1.00  0.00           N  
ATOM    580  H   GLY    40      62.633  51.580  33.844  1.00  0.00           H  
ATOM    581  CA  GLY    40      63.061  53.638  34.032  1.00  0.00           C  
ATOM    582  HA2 GLY    40      63.474  54.107  34.925  1.00  0.00           H  
ATOM    583  HA3 GLY    40      63.716  53.495  33.173  1.00  0.00           H  
ATOM    584  C   GLY    40      61.944  54.547  33.395  1.00  0.00           C  
ATOM    585  O   GLY    40      62.151  55.759  33.263  1.00  0.00           O  
ATOM    586  N   ARG    41      60.932  53.845  32.985  1.00  0.00           N  
ATOM    587  H   ARG    41      60.926  52.850  33.155  1.00  0.00           H  
ATOM    588  CA  ARG    41      59.725  54.364  32.277  1.00  0.00           C  
ATOM    589  HA  ARG    41      59.295  53.501  31.768  1.00  0.00           H  
ATOM    590  CB  ARG    41      58.665  54.907  33.258  1.00  0.00           C  
ATOM    591  HB2 ARG    41      59.061  55.763  33.805  1.00  0.00           H  
ATOM    592  HB3 ARG    41      57.743  55.176  32.743  1.00  0.00           H  
ATOM    593  CG  ARG    41      58.262  53.931  34.356  1.00  0.00           C  
ATOM    594  HG2 ARG    41      57.887  53.028  33.875  1.00  0.00           H  
ATOM    595  HG3 ARG    41      59.148  53.646  34.924  1.00  0.00           H  
ATOM    596  CD  ARG    41      57.132  54.299  35.305  1.00  0.00           C  
ATOM    597  HD2 ARG    41      56.135  54.498  34.914  1.00  0.00           H  
ATOM    598  HD3 ARG    41      56.952  53.414  35.916  1.00  0.00           H  
ATOM    599  NE  ARG    41      57.476  55.423  36.181  1.00  0.00           N  
ATOM    600  HE  ARG    41      58.209  56.029  35.842  1.00  0.00           H  
ATOM    601  CZ  ARG    41      56.809  55.748  37.257  1.00  0.00           C  
ATOM    602  NH1 ARG    41      55.888  55.120  37.785  1.00  0.00           N  
ATOM    603 HH11 ARG    41      55.542  54.237  37.437  1.00  0.00           H  
ATOM    604 HH12 ARG    41      55.332  55.551  38.509  1.00  0.00           H  
ATOM    605  NH2 ARG    41      57.188  56.849  37.828  1.00  0.00           N  
ATOM    606 HH21 ARG    41      57.989  57.309  37.419  1.00  0.00           H  
ATOM    607 HH22 ARG    41      56.562  57.330  38.458  1.00  0.00           H  
ATOM    608  C   ARG    41      60.045  55.446  31.219  1.00  0.00           C  
ATOM    609  O   ARG    41      59.297  56.414  31.061  1.00  0.00           O  
ATOM    610  N   GLN    42      61.017  55.228  30.374  1.00  0.00           N  
ATOM    611  H   GLN    42      61.576  54.386  30.354  1.00  0.00           H  
ATOM    612  CA  GLN    42      61.508  56.223  29.464  1.00  0.00           C  
ATOM    613  HA  GLN    42      61.433  57.195  29.951  1.00  0.00           H  
ATOM    614  CB  GLN    42      62.931  55.914  29.085  1.00  0.00           C  
ATOM    615  HB2 GLN    42      63.540  55.852  29.987  1.00  0.00           H  
ATOM    616  HB3 GLN    42      62.930  54.978  28.527  1.00  0.00           H  
ATOM    617  CG  GLN    42      63.524  57.062  28.242  1.00  0.00           C  
ATOM    618  HG2 GLN    42      62.827  57.226  27.420  1.00  0.00           H  
ATOM    619  HG3 GLN    42      63.629  57.979  28.823  1.00  0.00           H  
ATOM    620  CD  GLN    42      64.937  56.766  27.787  1.00  0.00           C  
ATOM    621  OE1 GLN    42      65.369  55.620  27.776  1.00  0.00           O  
ATOM    622  NE2 GLN    42      65.717  57.758  27.480  1.00  0.00           N  
ATOM    623 HE21 GLN    42      66.653  57.600  27.133  1.00  0.00           H  
ATOM    624 HE22 GLN    42      65.333  58.679  27.326  1.00  0.00           H  
ATOM    625  C   GLN    42      60.563  56.202  28.283  1.00  0.00           C  
ATOM    626  O   GLN    42      60.452  55.138  27.626  1.00  0.00           O  
ATOM    627  N   GLN    43      59.961  57.366  27.954  1.00  0.00           N  
ATOM    628  H   GLN    43      60.114  58.166  28.550  1.00  0.00           H  
ATOM    629  CA  GLN    43      59.041  57.605  26.768  1.00  0.00           C  
ATOM    630  HA  GLN    43      58.202  56.937  26.964  1.00  0.00           H  
ATOM    631  CB  GLN    43      58.510  59.083  26.737  1.00  0.00           C  
ATOM    632  HB2 GLN    43      59.289  59.817  26.531  1.00  0.00           H  
ATOM    633  HB3 GLN    43      57.858  59.113  25.863  1.00  0.00           H  
ATOM    634  CG  GLN    43      57.616  59.535  27.920  1.00  0.00           C  
ATOM    635  HG2 GLN    43      56.911  58.726  28.111  1.00  0.00           H  
ATOM    636  HG3 GLN    43      58.132  59.713  28.864  1.00  0.00           H  
ATOM    637  CD  GLN    43      56.853  60.837  27.621  1.00  0.00           C  
ATOM    638  OE1 GLN    43      57.082  61.448  26.621  1.00  0.00           O  
ATOM    639  NE2 GLN    43      55.967  61.317  28.462  1.00  0.00           N  
ATOM    640 HE21 GLN    43      55.578  62.178  28.107  1.00  0.00           H  
ATOM    641 HE22 GLN    43      55.610  60.750  29.218  1.00  0.00           H  
ATOM    642  C   GLN    43      59.773  57.151  25.469  1.00  0.00           C  
ATOM    643  O   GLN    43      60.986  57.233  25.337  1.00  0.00           O  
ATOM    644  N   VAL    44      58.957  56.683  24.491  1.00  0.00           N  
ATOM    645  H   VAL    44      57.966  56.753  24.671  1.00  0.00           H  
ATOM    646  CA  VAL    44      59.283  56.409  23.045  1.00  0.00           C  
ATOM    647  HA  VAL    44      59.859  55.491  22.931  1.00  0.00           H  
ATOM    648  CB  VAL    44      58.015  56.201  22.216  1.00  0.00           C  
ATOM    649  HB  VAL    44      57.473  55.366  22.661  1.00  0.00           H  
ATOM    650  CG1 VAL    44      57.081  57.465  22.275  1.00  0.00           C  
ATOM    651 HG11 VAL    44      57.443  58.224  21.582  1.00  0.00           H  
ATOM    652 HG12 VAL    44      56.074  57.237  21.926  1.00  0.00           H  
ATOM    653 HG13 VAL    44      56.990  57.919  23.262  1.00  0.00           H  
ATOM    654  CG2 VAL    44      58.265  55.825  20.789  1.00  0.00           C  
ATOM    655 HG21 VAL    44      58.659  56.656  20.205  1.00  0.00           H  
ATOM    656 HG22 VAL    44      59.039  55.062  20.713  1.00  0.00           H  
ATOM    657 HG23 VAL    44      57.323  55.503  20.344  1.00  0.00           H  
ATOM    658  C   VAL    44      60.067  57.534  22.442  1.00  0.00           C  
ATOM    659  O   VAL    44      59.777  58.677  22.745  1.00  0.00           O  
ATOM    660  N   ILE    45      61.051  57.278  21.569  1.00  0.00           N  
ATOM    661  H   ILE    45      61.244  56.330  21.281  1.00  0.00           H  
ATOM    662  CA  ILE    45      61.961  58.230  21.032  1.00  0.00           C  
ATOM    663  HA  ILE    45      62.584  58.690  21.799  1.00  0.00           H  
ATOM    664  CB  ILE    45      63.007  57.600  20.167  1.00  0.00           C  
ATOM    665  HB  ILE    45      63.863  58.237  19.943  1.00  0.00           H  
ATOM    666  CG2 ILE    45      63.743  56.434  20.925  1.00  0.00           C  
ATOM    667 HG21 ILE    45      64.542  56.048  20.292  1.00  0.00           H  
ATOM    668 HG22 ILE    45      64.336  56.849  21.739  1.00  0.00           H  
ATOM    669 HG23 ILE    45      63.084  55.754  21.464  1.00  0.00           H  
ATOM    670  CG1 ILE    45      62.506  57.141  18.771  1.00  0.00           C  
ATOM    671 HG12 ILE    45      61.788  56.347  18.976  1.00  0.00           H  
ATOM    672 HG13 ILE    45      61.817  57.909  18.420  1.00  0.00           H  
ATOM    673  CD1 ILE    45      63.453  56.740  17.629  1.00  0.00           C  
ATOM    674 HD11 ILE    45      63.701  57.684  17.143  1.00  0.00           H  
ATOM    675 HD12 ILE    45      64.358  56.289  18.037  1.00  0.00           H  
ATOM    676 HD13 ILE    45      62.897  56.093  16.951  1.00  0.00           H  
ATOM    677  C   ILE    45      61.352  59.477  20.414  1.00  0.00           C  
ATOM    678  O   ILE    45      60.313  59.414  19.706  1.00  0.00           O  
ATOM    679  N   GLN    46      61.888  60.749  20.700  1.00  0.00           N  
ATOM    680  H   GLN    46      62.759  60.661  21.202  1.00  0.00           H  
ATOM    681  CA  GLN    46      61.520  62.127  20.174  1.00  0.00           C  
ATOM    682  HA  GLN    46      60.561  62.376  20.628  1.00  0.00           H  
ATOM    683  CB  GLN    46      62.564  63.068  20.836  1.00  0.00           C  
ATOM    684  HB2 GLN    46      61.971  63.862  21.292  1.00  0.00           H  
ATOM    685  HB3 GLN    46      63.157  62.703  21.675  1.00  0.00           H  
ATOM    686  CG  GLN    46      63.698  63.647  19.907  1.00  0.00           C  
ATOM    687  HG2 GLN    46      64.293  62.860  19.444  1.00  0.00           H  
ATOM    688  HG3 GLN    46      63.221  64.109  19.042  1.00  0.00           H  
ATOM    689  CD  GLN    46      64.549  64.694  20.554  1.00  0.00           C  
ATOM    690  OE1 GLN    46      64.447  64.875  21.804  1.00  0.00           O  
ATOM    691  NE2 GLN    46      65.389  65.338  19.793  1.00  0.00           N  
ATOM    692 HE21 GLN    46      66.008  66.080  20.087  1.00  0.00           H  
ATOM    693 HE22 GLN    46      65.433  65.189  18.795  1.00  0.00           H  
ATOM    694  C   GLN    46      61.308  62.238  18.657  1.00  0.00           C  
ATOM    695  O   GLN    46      62.065  61.781  17.829  1.00  0.00           O  
ATOM    696  N   SER    47      60.228  62.998  18.286  1.00  0.00           N  
ATOM    697  H   SER    47      59.822  63.475  19.077  1.00  0.00           H  
ATOM    698  CA  SER    47      59.819  63.061  16.833  1.00  0.00           C  
ATOM    699  HA  SER    47      60.104  62.150  16.306  1.00  0.00           H  
ATOM    700  CB  SER    47      58.376  63.364  16.618  1.00  0.00           C  
ATOM    701  HB2 SER    47      58.101  63.291  15.566  1.00  0.00           H  
ATOM    702  HB3 SER    47      57.830  62.547  17.088  1.00  0.00           H  
ATOM    703  OG  SER    47      58.030  64.568  17.210  1.00  0.00           O  
ATOM    704  HG  SER    47      57.958  64.337  18.140  1.00  0.00           H  
ATOM    705  C   SER    47      60.562  64.143  16.110  1.00  0.00           C  
ATOM    706  O   SER    47      60.810  64.088  14.907  1.00  0.00           O  
ATOM    707  N   ARG    48      60.936  65.247  16.809  1.00  0.00           N  
ATOM    708  H   ARG    48      60.952  65.190  17.817  1.00  0.00           H  
ATOM    709  CA  ARG    48      61.472  66.466  16.209  1.00  0.00           C  
ATOM    710  HA  ARG    48      61.928  66.430  15.220  1.00  0.00           H  
ATOM    711  CB  ARG    48      60.398  67.487  16.149  1.00  0.00           C  
ATOM    712  HB2 ARG    48      59.665  67.300  16.934  1.00  0.00           H  
ATOM    713  HB3 ARG    48      60.737  68.504  16.345  1.00  0.00           H  
ATOM    714  CG  ARG    48      59.722  67.532  14.751  1.00  0.00           C  
ATOM    715  HG2 ARG    48      60.533  67.468  14.025  1.00  0.00           H  
ATOM    716  HG3 ARG    48      59.020  66.699  14.795  1.00  0.00           H  
ATOM    717  CD  ARG    48      58.809  68.728  14.358  1.00  0.00           C  
ATOM    718  HD2 ARG    48      58.247  68.274  13.542  1.00  0.00           H  
ATOM    719  HD3 ARG    48      58.223  69.003  15.235  1.00  0.00           H  
ATOM    720  NE  ARG    48      59.464  69.871  13.843  1.00  0.00           N  
ATOM    721  HE  ARG    48      60.469  69.909  13.753  1.00  0.00           H  
ATOM    722  CZ  ARG    48      58.948  71.085  13.874  1.00  0.00           C  
ATOM    723  NH1 ARG    48      57.721  71.355  14.160  1.00  0.00           N  
ATOM    724 HH11 ARG    48      57.161  70.516  14.210  1.00  0.00           H  
ATOM    725 HH12 ARG    48      57.349  72.295  14.173  1.00  0.00           H  
ATOM    726  NH2 ARG    48      59.663  72.167  13.658  1.00  0.00           N  
ATOM    727 HH21 ARG    48      60.665  72.119  13.544  1.00  0.00           H  
ATOM    728 HH22 ARG    48      59.272  73.098  13.660  1.00  0.00           H  
ATOM    729  C   ARG    48      62.532  66.943  17.176  1.00  0.00           C  
ATOM    730  O   ARG    48      62.528  66.623  18.322  1.00  0.00           O  
ATOM    731  N   ALA    49      63.541  67.611  16.661  1.00  0.00           N  
ATOM    732  H   ALA    49      63.484  67.804  15.671  1.00  0.00           H  
ATOM    733  CA  ALA    49      64.472  68.530  17.285  1.00  0.00           C  
ATOM    734  HA  ALA    49      65.279  67.973  17.760  1.00  0.00           H  
ATOM    735  CB  ALA    49      65.048  69.411  16.229  1.00  0.00           C  
ATOM    736  HB1 ALA    49      65.746  70.112  16.687  1.00  0.00           H  
ATOM    737  HB2 ALA    49      65.647  68.847  15.514  1.00  0.00           H  
ATOM    738  HB3 ALA    49      64.280  69.967  15.691  1.00  0.00           H  
ATOM    739  C   ALA    49      63.773  69.362  18.362  1.00  0.00           C  
ATOM    740  O   ALA    49      62.680  69.884  18.032  1.00  0.00           O  
ATOM    741  N   ILE    50      64.307  69.537  19.635  1.00  0.00           N  
ATOM    742  H   ILE    50      65.148  68.986  19.731  1.00  0.00           H  
ATOM    743  CA  ILE    50      63.485  70.134  20.771  1.00  0.00           C  
ATOM    744  HA  ILE    50      62.753  70.845  20.389  1.00  0.00           H  
ATOM    745  CB  ILE    50      62.644  68.927  21.337  1.00  0.00           C  
ATOM    746  HB  ILE    50      62.007  68.556  20.534  1.00  0.00           H  
ATOM    747  CG2 ILE    50      63.472  67.714  21.716  1.00  0.00           C  
ATOM    748 HG21 ILE    50      62.791  66.892  21.932  1.00  0.00           H  
ATOM    749 HG22 ILE    50      64.138  67.440  20.898  1.00  0.00           H  
ATOM    750 HG23 ILE    50      64.079  67.851  22.611  1.00  0.00           H  
ATOM    751  CG1 ILE    50      61.836  69.365  22.595  1.00  0.00           C  
ATOM    752 HG12 ILE    50      62.514  69.379  23.448  1.00  0.00           H  
ATOM    753 HG13 ILE    50      61.349  70.335  22.491  1.00  0.00           H  
ATOM    754  CD1 ILE    50      60.696  68.356  22.955  1.00  0.00           C  
ATOM    755 HD11 ILE    50      60.259  68.606  23.921  1.00  0.00           H  
ATOM    756 HD12 ILE    50      60.021  68.608  22.138  1.00  0.00           H  
ATOM    757 HD13 ILE    50      60.978  67.303  22.962  1.00  0.00           H  
ATOM    758  C   ILE    50      64.339  70.850  21.815  1.00  0.00           C  
ATOM    759  O   ILE    50      65.397  70.272  22.132  1.00  0.00           O  
ATOM    760  N   ARG    51      64.019  72.056  22.246  1.00  0.00           N  
ATOM    761  H   ARG    51      63.236  72.502  21.790  1.00  0.00           H  
ATOM    762  CA  ARG    51      64.562  72.761  23.441  1.00  0.00           C  
ATOM    763  HA  ARG    51      65.642  72.765  23.298  1.00  0.00           H  
ATOM    764  CB  ARG    51      64.195  74.304  23.488  1.00  0.00           C  
ATOM    765  HB2 ARG    51      63.146  74.418  23.762  1.00  0.00           H  
ATOM    766  HB3 ARG    51      64.801  74.728  24.289  1.00  0.00           H  
ATOM    767  CG  ARG    51      64.503  75.117  22.214  1.00  0.00           C  
ATOM    768  HG2 ARG    51      65.534  74.872  21.958  1.00  0.00           H  
ATOM    769  HG3 ARG    51      63.819  74.733  21.458  1.00  0.00           H  
ATOM    770  CD  ARG    51      64.275  76.584  22.374  1.00  0.00           C  
ATOM    771  HD2 ARG    51      63.233  76.896  22.443  1.00  0.00           H  
ATOM    772  HD3 ARG    51      64.713  77.147  23.198  1.00  0.00           H  
ATOM    773  NE  ARG    51      64.778  77.269  21.181  1.00  0.00           N  
ATOM    774  HE  ARG    51      64.103  77.872  20.732  1.00  0.00           H  
ATOM    775  CZ  ARG    51      66.026  77.450  20.771  1.00  0.00           C  
ATOM    776  NH1 ARG    51      67.045  77.026  21.401  1.00  0.00           N  
ATOM    777 HH11 ARG    51      66.974  76.551  22.290  1.00  0.00           H  
ATOM    778 HH12 ARG    51      67.972  77.062  21.001  1.00  0.00           H  
ATOM    779  NH2 ARG    51      66.283  78.086  19.647  1.00  0.00           N  
ATOM    780 HH21 ARG    51      65.567  78.113  18.935  1.00  0.00           H  
ATOM    781 HH22 ARG    51      67.227  78.172  19.299  1.00  0.00           H  
ATOM    782  C   ARG    51      64.446  71.997  24.783  1.00  0.00           C  
ATOM    783  O   ARG    51      63.407  71.561  25.262  1.00  0.00           O  
ATOM    784  N   ARG    52      65.501  71.954  25.568  1.00  0.00           N  
ATOM    785  H   ARG    52      66.416  72.229  25.240  1.00  0.00           H  
ATOM    786  CA  ARG    52      65.652  71.117  26.805  1.00  0.00           C  
ATOM    787  HA  ARG    52      64.681  71.016  27.289  1.00  0.00           H  
ATOM    788  CB  ARG    52      66.171  69.704  26.605  1.00  0.00           C  
ATOM    789  HB2 ARG    52      67.240  69.686  26.395  1.00  0.00           H  
ATOM    790  HB3 ARG    52      66.178  69.282  27.610  1.00  0.00           H  
ATOM    791  CG  ARG    52      65.424  68.821  25.624  1.00  0.00           C  
ATOM    792  HG2 ARG    52      64.372  69.107  25.650  1.00  0.00           H  
ATOM    793  HG3 ARG    52      65.795  69.130  24.647  1.00  0.00           H  
ATOM    794  CD  ARG    52      65.773  67.333  25.800  1.00  0.00           C  
ATOM    795  HD2 ARG    52      66.858  67.283  25.718  1.00  0.00           H  
ATOM    796  HD3 ARG    52      65.463  67.160  26.831  1.00  0.00           H  
ATOM    797  NE  ARG    52      65.091  66.537  24.876  1.00  0.00           N  
ATOM    798  HE  ARG    52      65.676  66.210  24.121  1.00  0.00           H  
ATOM    799  CZ  ARG    52      63.821  66.103  25.048  1.00  0.00           C  
ATOM    800  NH1 ARG    52      62.999  66.332  25.994  1.00  0.00           N  
ATOM    801 HH11 ARG    52      63.248  66.920  26.776  1.00  0.00           H  
ATOM    802 HH12 ARG    52      62.149  65.788  25.937  1.00  0.00           H  
ATOM    803  NH2 ARG    52      63.269  65.413  24.143  1.00  0.00           N  
ATOM    804 HH21 ARG    52      63.850  65.152  23.360  1.00  0.00           H  
ATOM    805 HH22 ARG    52      62.396  64.927  24.294  1.00  0.00           H  
ATOM    806  C   ARG    52      66.497  71.888  27.788  1.00  0.00           C  
ATOM    807  O   ARG    52      67.383  72.632  27.313  1.00  0.00           O  
ATOM    808  N   MET    53      66.383  71.690  29.148  1.00  0.00           N  
ATOM    809  H   MET    53      65.692  71.134  29.630  1.00  0.00           H  
ATOM    810  CA  MET    53      67.375  72.244  30.185  1.00  0.00           C  
ATOM    811  HA  MET    53      67.124  71.720  31.107  1.00  0.00           H  
ATOM    812  CB  MET    53      68.751  71.792  29.834  1.00  0.00           C  
ATOM    813  HB2 MET    53      69.044  72.244  28.887  1.00  0.00           H  
ATOM    814  HB3 MET    53      69.479  72.106  30.582  1.00  0.00           H  
ATOM    815  CG  MET    53      68.824  70.302  29.697  1.00  0.00           C  
ATOM    816  HG2 MET    53      68.707  69.871  30.692  1.00  0.00           H  
ATOM    817  HG3 MET    53      68.113  69.923  28.963  1.00  0.00           H  
ATOM    818  SD  MET    53      70.412  69.647  29.157  1.00  0.00           S  
ATOM    819  CE  MET    53      70.339  70.236  27.482  1.00  0.00           C  
ATOM    820  HE1 MET    53      70.422  71.319  27.392  1.00  0.00           H  
ATOM    821  HE2 MET    53      71.230  69.787  27.043  1.00  0.00           H  
ATOM    822  HE3 MET    53      69.448  69.896  26.955  1.00  0.00           H  
ATOM    823  C   MET    53      67.246  73.802  30.419  1.00  0.00           C  
ATOM    824  O   MET    53      66.524  74.548  29.651  1.00  0.00           O  
ATOM    825  N   PRO    54      67.826  74.344  31.527  1.00  0.00           N  
ATOM    826  CD  PRO    54      68.724  73.680  32.453  1.00  0.00           C  
ATOM    827  HD2 PRO    54      69.682  73.701  31.933  1.00  0.00           H  
ATOM    828  HD3 PRO    54      68.430  72.669  32.734  1.00  0.00           H  
ATOM    829  CG  PRO    54      68.748  74.502  33.763  1.00  0.00           C  
ATOM    830  HG2 PRO    54      69.758  74.493  34.174  1.00  0.00           H  
ATOM    831  HG3 PRO    54      67.959  74.245  34.470  1.00  0.00           H  
ATOM    832  CB  PRO    54      68.364  75.931  33.286  1.00  0.00           C  
ATOM    833  HB2 PRO    54      69.341  76.350  33.043  1.00  0.00           H  
ATOM    834  HB3 PRO    54      67.938  76.649  33.986  1.00  0.00           H  
ATOM    835  CA  PRO    54      67.490  75.656  32.055  1.00  0.00           C  
ATOM    836  HA  PRO    54      66.439  75.577  32.330  1.00  0.00           H  
ATOM    837  C   PRO    54      67.602  76.764  30.885  1.00  0.00           C  
ATOM    838  O   PRO    54      66.799  77.683  30.843  1.00  0.00           O  
ATOM    839  N   MET    55      68.626  76.595  30.040  1.00  0.00           N  
ATOM    840  H   MET    55      69.182  75.767  30.197  1.00  0.00           H  
ATOM    841  CA  MET    55      69.086  77.480  28.971  1.00  0.00           C  
ATOM    842  HA  MET    55      68.770  78.509  29.142  1.00  0.00           H  
ATOM    843  CB  MET    55      70.596  77.419  28.836  1.00  0.00           C  
ATOM    844  HB2 MET    55      70.920  78.254  28.215  1.00  0.00           H  
ATOM    845  HB3 MET    55      71.028  77.431  29.836  1.00  0.00           H  
ATOM    846  CG  MET    55      71.091  76.133  28.022  1.00  0.00           C  
ATOM    847  HG2 MET    55      70.727  76.365  27.022  1.00  0.00           H  
ATOM    848  HG3 MET    55      72.171  76.259  28.102  1.00  0.00           H  
ATOM    849  SD  MET    55      70.622  74.468  28.680  1.00  0.00           S  
ATOM    850  CE  MET    55      72.269  73.728  28.932  1.00  0.00           C  
ATOM    851  HE1 MET    55      72.288  72.729  29.367  1.00  0.00           H  
ATOM    852  HE2 MET    55      72.656  73.699  27.913  1.00  0.00           H  
ATOM    853  HE3 MET    55      72.899  74.427  29.481  1.00  0.00           H  
ATOM    854  C   MET    55      68.390  77.179  27.586  1.00  0.00           C  
ATOM    855  O   MET    55      68.771  77.844  26.613  1.00  0.00           O  
ATOM    856  N   ARG    56      67.580  76.136  27.440  1.00  0.00           N  
ATOM    857  H   ARG    56      67.344  75.593  28.259  1.00  0.00           H  
ATOM    858  CA  ARG    56      66.761  75.829  26.249  1.00  0.00           C  
ATOM    859  HA  ARG    56      66.133  74.972  26.488  1.00  0.00           H  
ATOM    860  CB  ARG    56      65.787  77.008  26.021  1.00  0.00           C  
ATOM    861  HB2 ARG    56      66.409  77.859  25.744  1.00  0.00           H  
ATOM    862  HB3 ARG    56      65.059  76.877  25.221  1.00  0.00           H  
ATOM    863  CG  ARG    56      65.024  77.301  27.396  1.00  0.00           C  
ATOM    864  HG2 ARG    56      64.826  76.329  27.849  1.00  0.00           H  
ATOM    865  HG3 ARG    56      65.775  77.780  28.025  1.00  0.00           H  
ATOM    866  CD  ARG    56      63.840  78.154  27.181  1.00  0.00           C  
ATOM    867  HD2 ARG    56      64.128  79.053  26.635  1.00  0.00           H  
ATOM    868  HD3 ARG    56      63.335  77.668  26.346  1.00  0.00           H  
ATOM    869  NE  ARG    56      63.075  78.468  28.370  1.00  0.00           N  
ATOM    870  HE  ARG    56      63.461  79.112  29.046  1.00  0.00           H  
ATOM    871  CZ  ARG    56      61.810  78.077  28.564  1.00  0.00           C  
ATOM    872  NH1 ARG    56      61.234  77.123  27.888  1.00  0.00           N  
ATOM    873 HH11 ARG    56      61.718  76.591  27.179  1.00  0.00           H  
ATOM    874 HH12 ARG    56      60.358  76.695  28.155  1.00  0.00           H  
ATOM    875  NH2 ARG    56      61.251  78.507  29.717  1.00  0.00           N  
ATOM    876 HH21 ARG    56      61.857  79.035  30.328  1.00  0.00           H  
ATOM    877 HH22 ARG    56      60.317  78.163  29.889  1.00  0.00           H  
ATOM    878  C   ARG    56      67.668  75.413  25.063  1.00  0.00           C  
ATOM    879  O   ARG    56      67.328  75.804  23.892  1.00  0.00           O  
ATOM    880  N   GLN    57      68.709  74.568  25.274  1.00  0.00           N  
ATOM    881  H   GLN    57      69.061  74.510  26.219  1.00  0.00           H  
ATOM    882  CA  GLN    57      69.517  73.976  24.262  1.00  0.00           C  
ATOM    883  HA  GLN    57      69.980  74.722  23.616  1.00  0.00           H  
ATOM    884  CB  GLN    57      70.707  73.149  24.939  1.00  0.00           C  
ATOM    885  HB2 GLN    57      71.191  73.840  25.629  1.00  0.00           H  
ATOM    886  HB3 GLN    57      70.199  72.390  25.534  1.00  0.00           H  
ATOM    887  CG  GLN    57      71.699  72.692  23.904  1.00  0.00           C  
ATOM    888  HG2 GLN    57      71.131  72.029  23.253  1.00  0.00           H  
ATOM    889  HG3 GLN    57      72.209  73.537  23.442  1.00  0.00           H  
ATOM    890  CD  GLN    57      72.698  71.666  24.595  1.00  0.00           C  
ATOM    891  OE1 GLN    57      72.580  70.493  24.287  1.00  0.00           O  
ATOM    892  NE2 GLN    57      73.714  72.102  25.328  1.00  0.00           N  
ATOM    893 HE21 GLN    57      74.459  71.504  25.659  1.00  0.00           H  
ATOM    894 HE22 GLN    57      73.869  73.093  25.442  1.00  0.00           H  
ATOM    895  C   GLN    57      68.690  73.071  23.357  1.00  0.00           C  
ATOM    896  O   GLN    57      67.900  72.222  23.914  1.00  0.00           O  
ATOM    897  N   ILE    58      68.820  73.069  22.052  1.00  0.00           N  
ATOM    898  H   ILE    58      69.367  73.794  21.611  1.00  0.00           H  
ATOM    899  CA  ILE    58      67.950  72.181  21.166  1.00  0.00           C  
ATOM    900  HA  ILE    58      66.969  72.030  21.617  1.00  0.00           H  
ATOM    901  CB  ILE    58      67.730  72.707  19.705  1.00  0.00           C  
ATOM    902  HB  ILE    58      68.675  72.844  19.179  1.00  0.00           H  
ATOM    903  CG2 ILE    58      66.910  71.554  18.958  1.00  0.00           C  
ATOM    904 HG21 ILE    58      67.501  70.747  18.524  1.00  0.00           H  
ATOM    905 HG22 ILE    58      66.063  71.232  19.563  1.00  0.00           H  
ATOM    906 HG23 ILE    58      66.445  72.062  18.114  1.00  0.00           H  
ATOM    907  CG1 ILE    58      66.976  73.985  19.598  1.00  0.00           C  
ATOM    908 HG12 ILE    58      65.927  73.714  19.716  1.00  0.00           H  
ATOM    909 HG13 ILE    58      67.351  74.670  20.358  1.00  0.00           H  
ATOM    910  CD1 ILE    58      66.901  74.761  18.227  1.00  0.00           C  
ATOM    911 HD11 ILE    58      66.284  74.229  17.503  1.00  0.00           H  
ATOM    912 HD12 ILE    58      66.619  75.790  18.453  1.00  0.00           H  
ATOM    913 HD13 ILE    58      67.905  74.721  17.803  1.00  0.00           H  
ATOM    914  C   ILE    58      68.688  70.763  21.020  1.00  0.00           C  
ATOM    915  O   ILE    58      69.676  70.598  20.311  1.00  0.00           O  
ATOM    916  N   ALA    59      68.071  69.768  21.737  1.00  0.00           N  
ATOM    917  H   ALA    59      67.175  70.005  22.139  1.00  0.00           H  
ATOM    918  CA  ALA    59      68.443  68.324  21.514  1.00  0.00           C  
ATOM    919  HA  ALA    59      69.500  68.196  21.746  1.00  0.00           H  
ATOM    920  CB  ALA    59      67.584  67.405  22.515  1.00  0.00           C  
ATOM    921  HB1 ALA    59      67.783  66.430  22.069  1.00  0.00           H  
ATOM    922  HB2 ALA    59      67.859  67.394  23.569  1.00  0.00           H  
ATOM    923  HB3 ALA    59      66.536  67.682  22.396  1.00  0.00           H  
ATOM    924  C   ALA    59      68.146  67.927  20.090  1.00  0.00           C  
ATOM    925  O   ALA    59      67.025  68.219  19.602  1.00  0.00           O  
ATOM    926  N   TYR    60      69.127  67.225  19.503  1.00  0.00           N  
ATOM    927  H   TYR    60      69.890  66.901  20.080  1.00  0.00           H  
ATOM    928  CA  TYR    60      68.901  66.410  18.379  1.00  0.00           C  
ATOM    929  HA  TYR    60      67.857  66.451  18.068  1.00  0.00           H  
ATOM    930  CB  TYR    60      69.853  66.812  17.234  1.00  0.00           C  
ATOM    931  HB2 TYR    60      70.917  66.909  17.452  1.00  0.00           H  
ATOM    932  HB3 TYR    60      69.809  66.060  16.447  1.00  0.00           H  
ATOM    933  CG  TYR    60      69.400  68.220  16.740  1.00  0.00           C  
ATOM    934  CD1 TYR    60      69.977  69.319  17.363  1.00  0.00           C  
ATOM    935  HD1 TYR    60      70.584  69.096  18.228  1.00  0.00           H  
ATOM    936  CE1 TYR    60      69.583  70.622  16.999  1.00  0.00           C  
ATOM    937  HE1 TYR    60      70.043  71.502  17.424  1.00  0.00           H  
ATOM    938  CZ  TYR    60      68.570  70.758  15.910  1.00  0.00           C  
ATOM    939  OH  TYR    60      68.079  71.955  15.524  1.00  0.00           O  
ATOM    940  HH  TYR    60      67.354  71.766  14.924  1.00  0.00           H  
ATOM    941  CE2 TYR    60      68.145  69.581  15.212  1.00  0.00           C  
ATOM    942  HE2 TYR    60      67.555  69.669  14.311  1.00  0.00           H  
ATOM    943  CD2 TYR    60      68.567  68.296  15.571  1.00  0.00           C  
ATOM    944  HD2 TYR    60      68.347  67.444  14.945  1.00  0.00           H  
ATOM    945  C   TYR    60      69.029  64.906  18.693  1.00  0.00           C  
ATOM    946  O   TYR    60      68.873  64.059  17.775  1.00  0.00           O  
ATOM    947  N   THR    61      69.277  64.556  19.923  1.00  0.00           N  
ATOM    948  H   THR    61      69.544  65.308  20.542  1.00  0.00           H  
ATOM    949  CA  THR    61      69.553  63.117  20.267  1.00  0.00           C  
ATOM    950  HA  THR    61      69.893  62.595  19.372  1.00  0.00           H  
ATOM    951  CB  THR    61      70.485  62.962  21.430  1.00  0.00           C  
ATOM    952  HB  THR    61      69.986  63.416  22.286  1.00  0.00           H  
ATOM    953  CG2 THR    61      70.983  61.519  21.704  1.00  0.00           C  
ATOM    954 HG21 THR    61      71.396  61.066  20.804  1.00  0.00           H  
ATOM    955 HG22 THR    61      71.760  61.510  22.469  1.00  0.00           H  
ATOM    956 HG23 THR    61      70.163  60.901  22.071  1.00  0.00           H  
ATOM    957  OG1 THR    61      71.583  63.666  21.272  1.00  0.00           O  
ATOM    958  HG1 THR    61      71.278  64.563  21.425  1.00  0.00           H  
ATOM    959  C   THR    61      68.221  62.444  20.595  1.00  0.00           C  
ATOM    960  O   THR    61      67.448  62.900  21.533  1.00  0.00           O  
ATOM    961  N   ALA    62      67.949  61.387  19.932  1.00  0.00           N  
ATOM    962  H   ALA    62      68.669  60.971  19.358  1.00  0.00           H  
ATOM    963  CA  ALA    62      66.608  60.734  19.830  1.00  0.00           C  
ATOM    964  HA  ALA    62      65.985  61.531  19.424  1.00  0.00           H  
ATOM    965  CB  ALA    62      66.677  59.541  18.842  1.00  0.00           C  
ATOM    966  HB1 ALA    62      65.689  59.285  18.459  1.00  0.00           H  
ATOM    967  HB2 ALA    62      67.188  59.869  17.936  1.00  0.00           H  
ATOM    968  HB3 ALA    62      67.136  58.638  19.245  1.00  0.00           H  
ATOM    969  C   ALA    62      65.929  60.284  21.121  1.00  0.00           C  
ATOM    970  O   ALA    62      64.660  60.340  21.216  1.00  0.00           O  
ATOM    971  N   ASN    63      66.618  59.977  22.188  1.00  0.00           N  
ATOM    972  H   ASN    63      67.620  59.917  22.079  1.00  0.00           H  
ATOM    973  CA  ASN    63      66.130  59.512  23.435  1.00  0.00           C  
ATOM    974  HA  ASN    63      65.619  58.592  23.149  1.00  0.00           H  
ATOM    975  CB  ASN    63      67.200  59.246  24.474  1.00  0.00           C  
ATOM    976  HB2 ASN    63      66.620  59.368  25.389  1.00  0.00           H  
ATOM    977  HB3 ASN    63      67.377  58.173  24.394  1.00  0.00           H  
ATOM    978  CG  ASN    63      68.433  60.113  24.435  1.00  0.00           C  
ATOM    979  OD1 ASN    63      69.531  59.570  24.561  1.00  0.00           O  
ATOM    980  ND2 ASN    63      68.333  61.354  24.187  1.00  0.00           N  
ATOM    981 HD21 ASN    63      69.160  61.931  24.123  1.00  0.00           H  
ATOM    982 HD22 ASN    63      67.473  61.844  23.984  1.00  0.00           H  
ATOM    983  C   ASN    63      65.046  60.430  24.111  1.00  0.00           C  
ATOM    984  O   ASN    63      65.369  61.607  24.380  1.00  0.00           O  
ATOM    985  N   GLY    64      63.876  59.956  24.412  1.00  0.00           N  
ATOM    986  H   GLY    64      63.754  58.985  24.164  1.00  0.00           H  
ATOM    987  CA  GLY    64      62.839  60.679  25.041  1.00  0.00           C  
ATOM    988  HA2 GLY    64      62.833  61.684  24.620  1.00  0.00           H  
ATOM    989  HA3 GLY    64      61.905  60.137  24.892  1.00  0.00           H  
ATOM    990  C   GLY    64      63.134  60.654  26.565  1.00  0.00           C  
ATOM    991  O   GLY    64      64.140  60.155  27.095  1.00  0.00           O  
ATOM    992  N   THR    65      62.160  61.263  27.263  1.00  0.00           N  
ATOM    993  H   THR    65      61.305  61.518  26.790  1.00  0.00           H  
ATOM    994  CA  THR    65      62.244  61.643  28.672  1.00  0.00           C  
ATOM    995  HA  THR    65      63.224  62.102  28.799  1.00  0.00           H  
ATOM    996  CB  THR    65      61.225  62.786  28.880  1.00  0.00           C  
ATOM    997  HB  THR    65      61.233  63.100  29.924  1.00  0.00           H  
ATOM    998  CG2 THR    65      61.694  64.058  28.184  1.00  0.00           C  
ATOM    999 HG21 THR    65      62.618  64.482  28.577  1.00  0.00           H  
ATOM   1000 HG22 THR    65      61.815  64.007  27.102  1.00  0.00           H  
ATOM   1001 HG23 THR    65      60.869  64.770  28.196  1.00  0.00           H  
ATOM   1002  OG1 THR    65      59.866  62.635  28.557  1.00  0.00           O  
ATOM   1003  HG1 THR    65      59.499  62.325  29.388  1.00  0.00           H  
ATOM   1004  C   THR    65      62.074  60.451  29.674  1.00  0.00           C  
ATOM   1005  O   THR    65      61.264  59.575  29.491  1.00  0.00           O  
ATOM   1006  N   VAL    66      63.049  60.375  30.611  1.00  0.00           N  
ATOM   1007  H   VAL    66      63.649  61.181  30.714  1.00  0.00           H  
ATOM   1008  CA  VAL    66      63.102  59.387  31.669  1.00  0.00           C  
ATOM   1009  HA  VAL    66      62.895  58.421  31.209  1.00  0.00           H  
ATOM   1010  CB  VAL    66      64.551  59.188  32.174  1.00  0.00           C  
ATOM   1011  HB  VAL    66      64.923  60.095  32.651  1.00  0.00           H  
ATOM   1012  CG1 VAL    66      64.576  58.121  33.322  1.00  0.00           C  
ATOM   1013 HG11 VAL    66      65.580  58.103  33.746  1.00  0.00           H  
ATOM   1014 HG12 VAL    66      64.012  58.357  34.224  1.00  0.00           H  
ATOM   1015 HG13 VAL    66      64.192  57.194  32.896  1.00  0.00           H  
ATOM   1016  CG2 VAL    66      65.523  58.772  31.068  1.00  0.00           C  
ATOM   1017 HG21 VAL    66      65.430  57.775  30.636  1.00  0.00           H  
ATOM   1018 HG22 VAL    66      65.439  59.435  30.208  1.00  0.00           H  
ATOM   1019 HG23 VAL    66      66.516  58.994  31.460  1.00  0.00           H  
ATOM   1020  C   VAL    66      62.066  59.641  32.772  1.00  0.00           C  
ATOM   1021  O   VAL    66      62.099  60.710  33.411  1.00  0.00           O  
ATOM   1022  N   GLU    67      61.055  58.740  32.942  1.00  0.00           N  
ATOM   1023  H   GLU    67      61.112  57.804  32.566  1.00  0.00           H  
ATOM   1024  CA  GLU    67      60.053  58.959  33.908  1.00  0.00           C  
ATOM   1025  HA  GLU    67      60.077  60.011  34.192  1.00  0.00           H  
ATOM   1026  CB  GLU    67      58.612  58.845  33.391  1.00  0.00           C  
ATOM   1027  HB2 GLU    67      58.455  57.775  33.253  1.00  0.00           H  
ATOM   1028  HB3 GLU    67      57.917  59.052  34.205  1.00  0.00           H  
ATOM   1029  CG  GLU    67      58.326  59.701  32.158  1.00  0.00           C  
ATOM   1030  HG2 GLU    67      58.872  59.333  31.290  1.00  0.00           H  
ATOM   1031  HG3 GLU    67      57.288  59.589  31.845  1.00  0.00           H  
ATOM   1032  CD  GLU    67      58.802  61.237  32.364  1.00  0.00           C  
ATOM   1033  OE1 GLU    67      59.377  61.896  31.473  1.00  0.00           O  
ATOM   1034  OE2 GLU    67      58.505  61.720  33.480  1.00  0.00           O  
ATOM   1035  C   GLU    67      60.165  58.127  35.262  1.00  0.00           C  
ATOM   1036  O   GLU    67      59.148  57.873  36.006  1.00  0.00           O  
ATOM   1037  N   ALA    68      61.296  57.504  35.573  1.00  0.00           N  
ATOM   1038  H   ALA    68      62.008  57.878  34.963  1.00  0.00           H  
ATOM   1039  CA  ALA    68      61.565  56.352  36.392  1.00  0.00           C  
ATOM   1040  HA  ALA    68      61.228  55.464  35.858  1.00  0.00           H  
ATOM   1041  CB  ALA    68      63.142  56.339  36.437  1.00  0.00           C  
ATOM   1042  HB1 ALA    68      63.482  57.151  37.080  1.00  0.00           H  
ATOM   1043  HB2 ALA    68      63.427  55.369  36.845  1.00  0.00           H  
ATOM   1044  HB3 ALA    68      63.616  56.499  35.469  1.00  0.00           H  
ATOM   1045  C   ALA    68      60.906  56.397  37.774  1.00  0.00           C  
ATOM   1046  O   ALA    68      60.514  57.405  38.355  1.00  0.00           O  
ATOM   1047  N   GLY    69      60.715  55.149  38.350  1.00  0.00           N  
ATOM   1048  H   GLY    69      61.076  54.337  37.870  1.00  0.00           H  
ATOM   1049  CA  GLY    69      59.816  54.871  39.483  1.00  0.00           C  
ATOM   1050  HA2 GLY    69      60.407  54.833  40.398  1.00  0.00           H  
ATOM   1051  HA3 GLY    69      59.092  55.686  39.512  1.00  0.00           H  
ATOM   1052  C   GLY    69      59.089  53.520  39.302  1.00  0.00           C  
ATOM   1053  O   GLY    69      59.407  52.710  38.388  1.00  0.00           O  
ATOM   1054  N   GLY    70      57.954  53.275  40.080  1.00  0.00           N  
ATOM   1055  H   GLY    70      57.735  53.930  40.817  1.00  0.00           H  
ATOM   1056  CA  GLY    70      57.251  52.084  39.858  1.00  0.00           C  
ATOM   1057  HA2 GLY    70      56.433  52.377  39.200  1.00  0.00           H  
ATOM   1058  HA3 GLY    70      57.840  51.293  39.394  1.00  0.00           H  
ATOM   1059  C   GLY    70      56.646  51.599  41.113  1.00  0.00           C  
ATOM   1060  O   GLY    70      55.937  52.374  41.791  1.00  0.00           O  
ATOM   1061  N   ALA    71      56.699  50.272  41.404  1.00  0.00           N  
ATOM   1062  H   ALA    71      57.280  49.750  40.764  1.00  0.00           H  
ATOM   1063  CA  ALA    71      55.792  49.581  42.259  1.00  0.00           C  
ATOM   1064  HA  ALA    71      55.421  50.268  43.019  1.00  0.00           H  
ATOM   1065  CB  ALA    71      54.536  49.242  41.391  1.00  0.00           C  
ATOM   1066  HB1 ALA    71      54.786  48.534  40.600  1.00  0.00           H  
ATOM   1067  HB2 ALA    71      53.748  48.812  42.009  1.00  0.00           H  
ATOM   1068  HB3 ALA    71      54.110  50.159  40.985  1.00  0.00           H  
ATOM   1069  C   ALA    71      56.517  48.386  42.795  1.00  0.00           C  
ATOM   1070  O   ALA    71      57.489  47.879  42.214  1.00  0.00           O  
ATOM   1071  N   VAL    72      56.142  48.030  44.036  1.00  0.00           N  
ATOM   1072  H   VAL    72      55.622  48.742  44.527  1.00  0.00           H  
ATOM   1073  CA  VAL    72      56.704  47.036  44.845  1.00  0.00           C  
ATOM   1074  HA  VAL    72      56.764  46.030  44.431  1.00  0.00           H  
ATOM   1075  CB  VAL    72      58.180  47.391  45.235  1.00  0.00           C  
ATOM   1076  HB  VAL    72      58.798  47.413  44.337  1.00  0.00           H  
ATOM   1077  CG1 VAL    72      58.305  48.709  46.069  1.00  0.00           C  
ATOM   1078 HG11 VAL    72      58.033  48.561  47.114  1.00  0.00           H  
ATOM   1079 HG12 VAL    72      59.363  48.969  46.026  1.00  0.00           H  
ATOM   1080 HG13 VAL    72      57.605  49.468  45.720  1.00  0.00           H  
ATOM   1081  CG2 VAL    72      58.830  46.224  46.056  1.00  0.00           C  
ATOM   1082 HG21 VAL    72      58.440  46.291  47.072  1.00  0.00           H  
ATOM   1083 HG22 VAL    72      58.595  45.333  45.474  1.00  0.00           H  
ATOM   1084 HG23 VAL    72      59.900  46.427  46.023  1.00  0.00           H  
ATOM   1085  C   VAL    72      55.850  46.804  46.093  1.00  0.00           C  
ATOM   1086  O   VAL    72      55.306  47.769  46.655  1.00  0.00           O  
ATOM   1087  N   GLU    73      55.700  45.542  46.509  1.00  0.00           N  
ATOM   1088  H   GLU    73      56.087  44.814  45.925  1.00  0.00           H  
ATOM   1089  CA  GLU    73      54.485  45.144  47.249  1.00  0.00           C  
ATOM   1090  HA  GLU    73      54.063  46.004  47.769  1.00  0.00           H  
ATOM   1091  CB  GLU    73      53.420  44.405  46.378  1.00  0.00           C  
ATOM   1092  HB2 GLU    73      53.138  44.956  45.481  1.00  0.00           H  
ATOM   1093  HB3 GLU    73      53.917  43.526  45.966  1.00  0.00           H  
ATOM   1094  CG  GLU    73      52.225  43.888  47.204  1.00  0.00           C  
ATOM   1095  HG2 GLU    73      52.555  43.078  47.855  1.00  0.00           H  
ATOM   1096  HG3 GLU    73      51.874  44.713  47.824  1.00  0.00           H  
ATOM   1097  CD  GLU    73      51.139  43.382  46.290  1.00  0.00           C  
ATOM   1098  OE1 GLU    73      49.932  43.787  46.278  1.00  0.00           O  
ATOM   1099  OE2 GLU    73      51.467  42.519  45.452  1.00  0.00           O  
ATOM   1100  C   GLU    73      55.036  44.242  48.377  1.00  0.00           C  
ATOM   1101  O   GLU    73      55.793  43.392  48.050  1.00  0.00           O  
ATOM   1102  N   PHE    74      54.504  44.442  49.596  1.00  0.00           N  
ATOM   1103  H   PHE    74      54.037  45.335  49.543  1.00  0.00           H  
ATOM   1104  CA  PHE    74      54.951  43.882  50.828  1.00  0.00           C  
ATOM   1105  HA  PHE    74      55.770  43.191  50.627  1.00  0.00           H  
ATOM   1106  CB  PHE    74      55.402  45.078  51.686  1.00  0.00           C  
ATOM   1107  HB2 PHE    74      54.570  45.780  51.725  1.00  0.00           H  
ATOM   1108  HB3 PHE    74      55.547  44.813  52.734  1.00  0.00           H  
ATOM   1109  CG  PHE    74      56.684  45.645  51.192  1.00  0.00           C  
ATOM   1110  CD1 PHE    74      56.589  46.787  50.441  1.00  0.00           C  
ATOM   1111  HD1 PHE    74      55.646  47.268  50.231  1.00  0.00           H  
ATOM   1112  CE1 PHE    74      57.735  47.349  49.844  1.00  0.00           C  
ATOM   1113  HE1 PHE    74      57.699  48.318  49.368  1.00  0.00           H  
ATOM   1114  CZ  PHE    74      59.005  46.797  50.044  1.00  0.00           C  
ATOM   1115  HZ  PHE    74      59.894  47.142  49.537  1.00  0.00           H  
ATOM   1116  CE2 PHE    74      59.124  45.663  50.861  1.00  0.00           C  
ATOM   1117  HE2 PHE    74      60.086  45.188  50.980  1.00  0.00           H  
ATOM   1118  CD2 PHE    74      57.950  45.069  51.411  1.00  0.00           C  
ATOM   1119  HD2 PHE    74      58.105  44.132  51.925  1.00  0.00           H  
ATOM   1120  C   PHE    74      53.879  43.089  51.590  1.00  0.00           C  
ATOM   1121  O   PHE    74      52.921  43.726  51.961  1.00  0.00           O  
ATOM   1122  N   THR    75      54.163  41.845  52.031  1.00  0.00           N  
ATOM   1123  H   THR    75      54.956  41.378  51.616  1.00  0.00           H  
ATOM   1124  CA  THR    75      53.558  41.256  53.248  1.00  0.00           C  
ATOM   1125  HA  THR    75      52.493  41.473  53.164  1.00  0.00           H  
ATOM   1126  CB  THR    75      53.697  39.724  53.120  1.00  0.00           C  
ATOM   1127  HB  THR    75      54.759  39.503  53.226  1.00  0.00           H  
ATOM   1128  CG2 THR    75      52.885  38.992  54.229  1.00  0.00           C  
ATOM   1129 HG21 THR    75      53.030  39.511  55.176  1.00  0.00           H  
ATOM   1130 HG22 THR    75      51.821  39.012  53.992  1.00  0.00           H  
ATOM   1131 HG23 THR    75      53.079  37.920  54.271  1.00  0.00           H  
ATOM   1132  OG1 THR    75      53.276  39.235  51.876  1.00  0.00           O  
ATOM   1133  HG1 THR    75      53.959  39.435  51.231  1.00  0.00           H  
ATOM   1134  C   THR    75      54.225  41.777  54.487  1.00  0.00           C  
ATOM   1135  O   THR    75      55.489  41.955  54.518  1.00  0.00           O  
ATOM   1136  N   THR    76      53.566  42.336  55.489  1.00  0.00           N  
ATOM   1137  H   THR    76      52.573  42.158  55.457  1.00  0.00           H  
ATOM   1138  CA  THR    76      54.157  43.307  56.458  1.00  0.00           C  
ATOM   1139  HA  THR    76      54.889  43.942  55.958  1.00  0.00           H  
ATOM   1140  CB  THR    76      53.110  44.259  57.123  1.00  0.00           C  
ATOM   1141  HB  THR    76      52.412  43.838  57.847  1.00  0.00           H  
ATOM   1142  CG2 THR    76      53.686  45.415  57.920  1.00  0.00           C  
ATOM   1143 HG21 THR    76      54.190  44.984  58.785  1.00  0.00           H  
ATOM   1144 HG22 THR    76      54.381  46.012  57.330  1.00  0.00           H  
ATOM   1145 HG23 THR    76      52.837  45.873  58.427  1.00  0.00           H  
ATOM   1146  OG1 THR    76      52.369  44.921  56.107  1.00  0.00           O  
ATOM   1147  HG1 THR    76      51.655  44.325  55.872  1.00  0.00           H  
ATOM   1148  C   THR    76      54.875  42.510  57.578  1.00  0.00           C  
ATOM   1149  O   THR    76      54.337  42.319  58.662  1.00  0.00           O  
ATOM   1150  N   SER    77      56.172  42.142  57.311  1.00  0.00           N  
ATOM   1151  H   SER    77      56.571  42.130  56.383  1.00  0.00           H  
ATOM   1152  CA  SER    77      57.005  41.771  58.438  1.00  0.00           C  
ATOM   1153  HA  SER    77      56.506  41.014  59.043  1.00  0.00           H  
ATOM   1154  CB  SER    77      58.318  41.148  57.897  1.00  0.00           C  
ATOM   1155  HB2 SER    77      58.985  40.911  58.726  1.00  0.00           H  
ATOM   1156  HB3 SER    77      58.165  40.248  57.302  1.00  0.00           H  
ATOM   1157  OG  SER    77      59.054  42.193  57.090  1.00  0.00           O  
ATOM   1158  HG  SER    77      58.770  42.208  56.173  1.00  0.00           H  
ATOM   1159  C   SER    77      57.358  42.887  59.437  1.00  0.00           C  
ATOM   1160  O   SER    77      57.218  44.071  59.037  1.00  0.00           O  
ATOM   1161  N   ASN    78      57.682  42.541  60.688  1.00  0.00           N  
ATOM   1162  H   ASN    78      57.478  41.592  60.966  1.00  0.00           H  
ATOM   1163  CA  ASN    78      58.121  43.439  61.739  1.00  0.00           C  
ATOM   1164  HA  ASN    78      57.273  44.060  62.029  1.00  0.00           H  
ATOM   1165  CB  ASN    78      58.479  42.642  62.994  1.00  0.00           C  
ATOM   1166  HB2 ASN    78      58.848  43.335  63.750  1.00  0.00           H  
ATOM   1167  HB3 ASN    78      57.527  42.286  63.386  1.00  0.00           H  
ATOM   1168  CG  ASN    78      59.475  41.430  62.725  1.00  0.00           C  
ATOM   1169  OD1 ASN    78      60.288  41.415  61.840  1.00  0.00           O  
ATOM   1170  ND2 ASN    78      59.183  40.252  63.210  1.00  0.00           N  
ATOM   1171 HD21 ASN    78      59.799  39.466  63.053  1.00  0.00           H  
ATOM   1172 HD22 ASN    78      58.412  40.306  63.860  1.00  0.00           H  
ATOM   1173  C   ASN    78      59.262  44.425  61.394  1.00  0.00           C  
ATOM   1174  O   ASN    78      59.107  45.661  61.717  1.00  0.00           O  
ATOM   1175  N   TYR    79      60.340  43.959  60.689  1.00  0.00           N  
ATOM   1176  H   TYR    79      60.369  42.949  60.692  1.00  0.00           H  
ATOM   1177  CA  TYR    79      61.335  44.923  60.295  1.00  0.00           C  
ATOM   1178  HA  TYR    79      61.524  45.649  61.086  1.00  0.00           H  
ATOM   1179  CB  TYR    79      62.707  44.182  60.285  1.00  0.00           C  
ATOM   1180  HB2 TYR    79      63.562  44.851  60.381  1.00  0.00           H  
ATOM   1181  HB3 TYR    79      62.869  43.552  61.160  1.00  0.00           H  
ATOM   1182  CG  TYR    79      62.843  43.292  59.055  1.00  0.00           C  
ATOM   1183  CD1 TYR    79      62.179  42.082  58.888  1.00  0.00           C  
ATOM   1184  HD1 TYR    79      61.572  41.660  59.675  1.00  0.00           H  
ATOM   1185  CE1 TYR    79      62.295  41.426  57.641  1.00  0.00           C  
ATOM   1186  HE1 TYR    79      61.760  40.489  57.602  1.00  0.00           H  
ATOM   1187  CZ  TYR    79      63.149  41.884  56.670  1.00  0.00           C  
ATOM   1188  OH  TYR    79      63.192  41.250  55.468  1.00  0.00           O  
ATOM   1189  HH  TYR    79      63.398  40.317  55.571  1.00  0.00           H  
ATOM   1190  CE2 TYR    79      63.630  43.219  56.729  1.00  0.00           C  
ATOM   1191  HE2 TYR    79      64.166  43.676  55.911  1.00  0.00           H  
ATOM   1192  CD2 TYR    79      63.491  43.961  57.963  1.00  0.00           C  
ATOM   1193  HD2 TYR    79      63.840  44.981  58.011  1.00  0.00           H  
ATOM   1194  C   TYR    79      61.082  45.849  59.091  1.00  0.00           C  
ATOM   1195  O   TYR    79      61.489  46.965  59.211  1.00  0.00           O  
ATOM   1196  N   VAL    80      60.229  45.567  58.106  1.00  0.00           N  
ATOM   1197  H   VAL    80      59.795  44.660  58.204  1.00  0.00           H  
ATOM   1198  CA  VAL    80      60.039  46.496  56.950  1.00  0.00           C  
ATOM   1199  HA  VAL    80      61.093  46.680  56.743  1.00  0.00           H  
ATOM   1200  CB  VAL    80      59.393  45.852  55.673  1.00  0.00           C  
ATOM   1201  HB  VAL    80      59.379  46.554  54.840  1.00  0.00           H  
ATOM   1202  CG1 VAL    80      60.273  44.673  55.231  1.00  0.00           C  
ATOM   1203 HG11 VAL    80      59.892  44.335  54.268  1.00  0.00           H  
ATOM   1204 HG12 VAL    80      61.293  44.966  54.980  1.00  0.00           H  
ATOM   1205 HG13 VAL    80      60.282  43.875  55.974  1.00  0.00           H  
ATOM   1206  CG2 VAL    80      57.981  45.331  55.856  1.00  0.00           C  
ATOM   1207 HG21 VAL    80      57.796  44.748  56.758  1.00  0.00           H  
ATOM   1208 HG22 VAL    80      57.347  46.218  55.853  1.00  0.00           H  
ATOM   1209 HG23 VAL    80      57.834  44.864  54.882  1.00  0.00           H  
ATOM   1210  C   VAL    80      59.375  47.852  57.278  1.00  0.00           C  
ATOM   1211  O   VAL    80      59.786  48.953  56.817  1.00  0.00           O  
ATOM   1212  N   LEU    81      58.427  47.821  58.171  1.00  0.00           N  
ATOM   1213  H   LEU    81      58.163  46.904  58.504  1.00  0.00           H  
ATOM   1214  CA  LEU    81      57.891  49.007  58.902  1.00  0.00           C  
ATOM   1215  HA  LEU    81      57.256  49.586  58.232  1.00  0.00           H  
ATOM   1216  CB  LEU    81      57.161  48.486  60.165  1.00  0.00           C  
ATOM   1217  HB2 LEU    81      57.750  47.806  60.780  1.00  0.00           H  
ATOM   1218  HB3 LEU    81      56.971  49.374  60.767  1.00  0.00           H  
ATOM   1219  CG  LEU    81      55.767  47.914  59.868  1.00  0.00           C  
ATOM   1220  HG  LEU    81      55.860  47.188  59.060  1.00  0.00           H  
ATOM   1221  CD1 LEU    81      55.172  47.217  61.018  1.00  0.00           C  
ATOM   1222 HD11 LEU    81      55.725  46.342  61.357  1.00  0.00           H  
ATOM   1223 HD12 LEU    81      54.938  47.762  61.933  1.00  0.00           H  
ATOM   1224 HD13 LEU    81      54.253  46.671  60.808  1.00  0.00           H  
ATOM   1225  CD2 LEU    81      54.695  48.941  59.381  1.00  0.00           C  
ATOM   1226 HD21 LEU    81      55.016  49.352  58.423  1.00  0.00           H  
ATOM   1227 HD22 LEU    81      53.736  48.439  59.250  1.00  0.00           H  
ATOM   1228 HD23 LEU    81      54.649  49.716  60.145  1.00  0.00           H  
ATOM   1229  C   LEU    81      59.041  50.000  59.221  1.00  0.00           C  
ATOM   1230  O   LEU    81      58.805  51.187  58.925  1.00  0.00           O  
ATOM   1231  N   LYS    82      60.153  49.553  59.841  1.00  0.00           N  
ATOM   1232  H   LYS    82      60.361  48.564  59.856  1.00  0.00           H  
ATOM   1233  CA  LYS    82      61.199  50.492  60.294  1.00  0.00           C  
ATOM   1234  HA  LYS    82      60.768  51.273  60.920  1.00  0.00           H  
ATOM   1235  CB  LYS    82      62.299  49.741  61.178  1.00  0.00           C  
ATOM   1236  HB2 LYS    82      62.840  49.050  60.531  1.00  0.00           H  
ATOM   1237  HB3 LYS    82      62.984  50.528  61.495  1.00  0.00           H  
ATOM   1238  CG  LYS    82      61.578  49.062  62.392  1.00  0.00           C  
ATOM   1239  HG2 LYS    82      61.235  49.790  63.126  1.00  0.00           H  
ATOM   1240  HG3 LYS    82      60.679  48.493  62.154  1.00  0.00           H  
ATOM   1241  CD  LYS    82      62.518  48.049  63.027  1.00  0.00           C  
ATOM   1242  HD2 LYS    82      62.016  47.593  63.881  1.00  0.00           H  
ATOM   1243  HD3 LYS    82      62.660  47.228  62.324  1.00  0.00           H  
ATOM   1244  CE  LYS    82      63.867  48.627  63.475  1.00  0.00           C  
ATOM   1245  HE2 LYS    82      64.456  49.033  62.653  1.00  0.00           H  
ATOM   1246  HE3 LYS    82      63.539  49.393  64.177  1.00  0.00           H  
ATOM   1247  NZ  LYS    82      64.749  47.614  64.082  1.00  0.00           N  
ATOM   1248  HZ1 LYS    82      65.653  48.065  64.105  1.00  0.00           H  
ATOM   1249  HZ2 LYS    82      64.472  47.295  64.999  1.00  0.00           H  
ATOM   1250  HZ3 LYS    82      64.987  46.812  63.516  1.00  0.00           H  
ATOM   1251  C   LYS    82      61.790  51.240  59.093  1.00  0.00           C  
ATOM   1252  O   LYS    82      62.024  52.430  59.193  1.00  0.00           O  
ATOM   1253  N   LYS    83      61.940  50.590  57.916  1.00  0.00           N  
ATOM   1254  H   LYS    83      61.605  49.643  57.806  1.00  0.00           H  
ATOM   1255  CA  LYS    83      62.357  51.256  56.654  1.00  0.00           C  
ATOM   1256  HA  LYS    83      63.160  51.956  56.884  1.00  0.00           H  
ATOM   1257  CB  LYS    83      62.886  50.232  55.632  1.00  0.00           C  
ATOM   1258  HB2 LYS    83      63.660  49.632  56.110  1.00  0.00           H  
ATOM   1259  HB3 LYS    83      62.029  49.683  55.241  1.00  0.00           H  
ATOM   1260  CG  LYS    83      63.441  50.799  54.325  1.00  0.00           C  
ATOM   1261  HG2 LYS    83      63.776  50.100  53.559  1.00  0.00           H  
ATOM   1262  HG3 LYS    83      62.842  51.542  53.798  1.00  0.00           H  
ATOM   1263  CD  LYS    83      64.773  51.475  54.679  1.00  0.00           C  
ATOM   1264  HD2 LYS    83      65.142  51.911  53.751  1.00  0.00           H  
ATOM   1265  HD3 LYS    83      64.771  52.192  55.500  1.00  0.00           H  
ATOM   1266  CE  LYS    83      65.811  50.420  55.177  1.00  0.00           C  
ATOM   1267  HE2 LYS    83      65.657  50.071  56.198  1.00  0.00           H  
ATOM   1268  HE3 LYS    83      65.785  49.545  54.528  1.00  0.00           H  
ATOM   1269  NZ  LYS    83      67.111  51.018  55.095  1.00  0.00           N  
ATOM   1270  HZ1 LYS    83      67.023  51.951  55.471  1.00  0.00           H  
ATOM   1271  HZ2 LYS    83      67.915  50.515  55.440  1.00  0.00           H  
ATOM   1272  HZ3 LYS    83      67.376  51.256  54.150  1.00  0.00           H  
ATOM   1273  C   LYS    83      61.232  52.092  56.090  1.00  0.00           C  
ATOM   1274  O   LYS    83      61.506  53.178  55.577  1.00  0.00           O  
ATOM   1275  N   LEU    84      60.028  51.638  56.196  1.00  0.00           N  
ATOM   1276  H   LEU    84      59.941  50.685  56.520  1.00  0.00           H  
ATOM   1277  CA  LEU    84      58.945  52.100  55.337  1.00  0.00           C  
ATOM   1278  HA  LEU    84      59.410  52.385  54.393  1.00  0.00           H  
ATOM   1279  CB  LEU    84      57.973  50.914  55.014  1.00  0.00           C  
ATOM   1280  HB2 LEU    84      57.526  50.673  55.979  1.00  0.00           H  
ATOM   1281  HB3 LEU    84      57.100  51.284  54.476  1.00  0.00           H  
ATOM   1282  CG  LEU    84      58.473  49.769  54.122  1.00  0.00           C  
ATOM   1283  HG  LEU    84      59.413  49.396  54.529  1.00  0.00           H  
ATOM   1284  CD1 LEU    84      57.498  48.681  54.101  1.00  0.00           C  
ATOM   1285 HD11 LEU    84      57.203  48.299  55.078  1.00  0.00           H  
ATOM   1286 HD12 LEU    84      56.675  49.130  53.545  1.00  0.00           H  
ATOM   1287 HD13 LEU    84      57.949  47.883  53.511  1.00  0.00           H  
ATOM   1288  CD2 LEU    84      58.903  50.282  52.771  1.00  0.00           C  
ATOM   1289 HD21 LEU    84      58.191  50.835  52.159  1.00  0.00           H  
ATOM   1290 HD22 LEU    84      59.754  50.953  52.882  1.00  0.00           H  
ATOM   1291 HD23 LEU    84      59.310  49.452  52.193  1.00  0.00           H  
ATOM   1292  C   LEU    84      58.179  53.307  55.919  1.00  0.00           C  
ATOM   1293  O   LEU    84      57.884  54.298  55.214  1.00  0.00           O  
ATOM   1294  N   LEU    85      57.726  53.296  57.194  1.00  0.00           N  
ATOM   1295  H   LEU    85      57.942  52.498  57.773  1.00  0.00           H  
ATOM   1296  CA  LEU    85      57.119  54.518  57.875  1.00  0.00           C  
ATOM   1297  HA  LEU    85      56.160  54.799  57.439  1.00  0.00           H  
ATOM   1298  CB  LEU    85      56.726  54.159  59.310  1.00  0.00           C  
ATOM   1299  HB2 LEU    85      57.579  54.029  59.976  1.00  0.00           H  
ATOM   1300  HB3 LEU    85      56.159  54.983  59.742  1.00  0.00           H  
ATOM   1301  CG  LEU    85      55.817  52.908  59.442  1.00  0.00           C  
ATOM   1302  HG  LEU    85      56.140  52.128  58.752  1.00  0.00           H  
ATOM   1303  CD1 LEU    85      55.728  52.513  60.871  1.00  0.00           C  
ATOM   1304 HD11 LEU    85      55.106  51.638  61.056  1.00  0.00           H  
ATOM   1305 HD12 LEU    85      56.721  52.207  61.202  1.00  0.00           H  
ATOM   1306 HD13 LEU    85      55.278  53.368  61.377  1.00  0.00           H  
ATOM   1307  CD2 LEU    85      54.399  53.157  58.934  1.00  0.00           C  
ATOM   1308 HD21 LEU    85      53.799  52.316  59.283  1.00  0.00           H  
ATOM   1309 HD22 LEU    85      53.995  54.126  59.228  1.00  0.00           H  
ATOM   1310 HD23 LEU    85      54.400  53.273  57.851  1.00  0.00           H  
ATOM   1311  C   LEU    85      57.859  55.827  57.747  1.00  0.00           C  
ATOM   1312  O   LEU    85      57.182  56.830  57.443  1.00  0.00           O  
ATOM   1313  N   PRO    86      59.236  55.821  57.950  1.00  0.00           N  
ATOM   1314  CD  PRO    86      59.994  54.772  58.519  1.00  0.00           C  
ATOM   1315  HD2 PRO    86      60.111  54.035  57.724  1.00  0.00           H  
ATOM   1316  HD3 PRO    86      59.505  54.258  59.346  1.00  0.00           H  
ATOM   1317  CG  PRO    86      61.330  55.325  58.955  1.00  0.00           C  
ATOM   1318  HG2 PRO    86      62.063  54.680  58.471  1.00  0.00           H  
ATOM   1319  HG3 PRO    86      61.414  55.312  60.042  1.00  0.00           H  
ATOM   1320  CB  PRO    86      61.491  56.701  58.291  1.00  0.00           C  
ATOM   1321  HB2 PRO    86      62.282  56.729  57.541  1.00  0.00           H  
ATOM   1322  HB3 PRO    86      61.554  57.519  59.008  1.00  0.00           H  
ATOM   1323  CA  PRO    86      60.088  56.906  57.691  1.00  0.00           C  
ATOM   1324  HA  PRO    86      59.618  57.726  58.234  1.00  0.00           H  
ATOM   1325  C   PRO    86      60.232  57.264  56.192  1.00  0.00           C  
ATOM   1326  O   PRO    86      60.943  58.238  55.899  1.00  0.00           O  
ATOM   1327  N   LEU    87      59.685  56.478  55.289  1.00  0.00           N  
ATOM   1328  H   LEU    87      59.087  55.725  55.598  1.00  0.00           H  
ATOM   1329  CA  LEU    87      59.627  56.899  53.875  1.00  0.00           C  
ATOM   1330  HA  LEU    87      60.172  57.837  53.767  1.00  0.00           H  
ATOM   1331  CB  LEU    87      60.386  55.835  52.999  1.00  0.00           C  
ATOM   1332  HB2 LEU    87      60.132  54.793  53.191  1.00  0.00           H  
ATOM   1333  HB3 LEU    87      60.198  55.989  51.936  1.00  0.00           H  
ATOM   1334  CG  LEU    87      61.929  55.728  53.282  1.00  0.00           C  
ATOM   1335  HG  LEU    87      62.063  55.596  54.355  1.00  0.00           H  
ATOM   1336  CD1 LEU    87      62.443  54.516  52.470  1.00  0.00           C  
ATOM   1337 HD11 LEU    87      62.282  54.566  51.393  1.00  0.00           H  
ATOM   1338 HD12 LEU    87      63.519  54.502  52.640  1.00  0.00           H  
ATOM   1339 HD13 LEU    87      62.092  53.578  52.901  1.00  0.00           H  
ATOM   1340  CD2 LEU    87      62.782  56.954  53.047  1.00  0.00           C  
ATOM   1341 HD21 LEU    87      63.785  56.735  53.413  1.00  0.00           H  
ATOM   1342 HD22 LEU    87      62.717  57.387  52.049  1.00  0.00           H  
ATOM   1343 HD23 LEU    87      62.328  57.777  53.599  1.00  0.00           H  
ATOM   1344  C   LEU    87      58.195  57.144  53.391  1.00  0.00           C  
ATOM   1345  O   LEU    87      58.025  57.558  52.266  1.00  0.00           O  
ATOM   1346  N   ILE    88      57.182  56.933  54.244  1.00  0.00           N  
ATOM   1347  H   ILE    88      57.442  56.672  55.185  1.00  0.00           H  
ATOM   1348  CA  ILE    88      55.752  57.039  53.971  1.00  0.00           C  
ATOM   1349  HA  ILE    88      55.744  57.355  52.928  1.00  0.00           H  
ATOM   1350  CB  ILE    88      54.930  55.722  54.164  1.00  0.00           C  
ATOM   1351  HB  ILE    88      55.103  55.479  55.212  1.00  0.00           H  
ATOM   1352  CG2 ILE    88      53.410  55.763  53.969  1.00  0.00           C  
ATOM   1353 HG21 ILE    88      53.320  55.930  52.896  1.00  0.00           H  
ATOM   1354 HG22 ILE    88      52.892  54.840  54.229  1.00  0.00           H  
ATOM   1355 HG23 ILE    88      52.918  56.592  54.479  1.00  0.00           H  
ATOM   1356  CG1 ILE    88      55.501  54.574  53.297  1.00  0.00           C  
ATOM   1357 HG12 ILE    88      55.099  54.688  52.290  1.00  0.00           H  
ATOM   1358 HG13 ILE    88      56.580  54.668  53.176  1.00  0.00           H  
ATOM   1359  CD1 ILE    88      54.991  53.255  53.784  1.00  0.00           C  
ATOM   1360 HD11 ILE    88      53.951  52.986  53.598  1.00  0.00           H  
ATOM   1361 HD12 ILE    88      55.656  52.553  53.280  1.00  0.00           H  
ATOM   1362 HD13 ILE    88      55.017  53.109  54.864  1.00  0.00           H  
ATOM   1363  C   ILE    88      55.041  58.196  54.762  1.00  0.00           C  
ATOM   1364  O   ILE    88      54.128  58.800  54.266  1.00  0.00           O  
ATOM   1365  N   PHE    89      55.612  58.603  55.919  1.00  0.00           N  
ATOM   1366  H   PHE    89      56.348  58.061  56.349  1.00  0.00           H  
ATOM   1367  CA  PHE    89      55.235  59.738  56.837  1.00  0.00           C  
ATOM   1368  HA  PHE    89      54.373  60.228  56.383  1.00  0.00           H  
ATOM   1369  CB  PHE    89      54.714  59.216  58.197  1.00  0.00           C  
ATOM   1370  HB2 PHE    89      55.572  58.657  58.570  1.00  0.00           H  
ATOM   1371  HB3 PHE    89      54.535  59.967  58.966  1.00  0.00           H  
ATOM   1372  CG  PHE    89      53.413  58.462  58.134  1.00  0.00           C  
ATOM   1373  CD1 PHE    89      52.210  59.227  58.323  1.00  0.00           C  
ATOM   1374  HD1 PHE    89      52.293  60.284  58.531  1.00  0.00           H  
ATOM   1375  CE1 PHE    89      50.966  58.586  58.134  1.00  0.00           C  
ATOM   1376  HE1 PHE    89      50.044  59.028  58.483  1.00  0.00           H  
ATOM   1377  CZ  PHE    89      50.838  57.260  57.701  1.00  0.00           C  
ATOM   1378  HZ  PHE    89      49.861  56.849  57.494  1.00  0.00           H  
ATOM   1379  CE2 PHE    89      51.994  56.521  57.418  1.00  0.00           C  
ATOM   1380  HE2 PHE    89      52.012  55.570  56.906  1.00  0.00           H  
ATOM   1381  CD2 PHE    89      53.262  57.105  57.782  1.00  0.00           C  
ATOM   1382  HD2 PHE    89      54.184  56.679  57.413  1.00  0.00           H  
ATOM   1383  C   PHE    89      56.341  60.704  56.989  1.00  0.00           C  
ATOM   1384  O   PHE    89      57.525  60.363  56.942  1.00  0.00           O  
ATOM   1385  N   HIE    90      56.076  61.976  57.122  1.00  0.00           N  
ATOM   1386  H   HIE    90      55.091  62.176  57.222  1.00  0.00           H  
ATOM   1387  CA  HIE    90      57.017  63.087  57.226  1.00  0.00           C  
ATOM   1388  HA  HIE    90      57.550  63.246  56.289  1.00  0.00           H  
ATOM   1389  CB  HIE    90      56.146  64.354  57.221  1.00  0.00           C  
ATOM   1390  HB2 HIE    90      55.479  64.414  58.081  1.00  0.00           H  
ATOM   1391  HB3 HIE    90      56.770  65.244  57.296  1.00  0.00           H  
ATOM   1392  CG  HIE    90      55.127  64.520  56.117  1.00  0.00           C  
ATOM   1393  ND1 HIE    90      53.821  65.011  56.281  1.00  0.00           N  
ATOM   1394  CE1 HIE    90      53.204  64.926  55.096  1.00  0.00           C  
ATOM   1395  HE1 HIE    90      52.232  65.319  54.836  1.00  0.00           H  
ATOM   1396  NE2 HIE    90      54.039  64.446  54.197  1.00  0.00           N  
ATOM   1397  HE2 HIE    90      53.963  64.496  53.191  1.00  0.00           H  
ATOM   1398  CD2 HIE    90      55.234  64.150  54.838  1.00  0.00           C  
ATOM   1399  HD2 HIE    90      56.150  63.817  54.372  1.00  0.00           H  
ATOM   1400  C   HIE    90      57.964  63.108  58.441  1.00  0.00           C  
ATOM   1401  O   HIE    90      59.157  63.341  58.269  1.00  0.00           O  
ATOM   1402  N   SER    91      57.459  62.861  59.617  1.00  0.00           N  
ATOM   1403  H   SER    91      56.511  62.516  59.665  1.00  0.00           H  
ATOM   1404  CA  SER    91      58.261  62.748  60.871  1.00  0.00           C  
ATOM   1405  HA  SER    91      59.294  62.440  60.711  1.00  0.00           H  
ATOM   1406  CB  SER    91      58.179  64.046  61.655  1.00  0.00           C  
ATOM   1407  HB2 SER    91      58.341  64.883  60.977  1.00  0.00           H  
ATOM   1408  HB3 SER    91      57.198  64.298  62.059  1.00  0.00           H  
ATOM   1409  OG  SER    91      59.140  64.112  62.762  1.00  0.00           O  
ATOM   1410  HG  SER    91      58.720  64.172  63.623  1.00  0.00           H  
ATOM   1411  C   SER    91      57.774  61.565  61.645  1.00  0.00           C  
ATOM   1412  O   SER    91      56.834  60.835  61.234  1.00  0.00           O  
ATOM   1413  N   LYS    92      58.380  61.369  62.764  1.00  0.00           N  
ATOM   1414  H   LYS    92      59.028  62.077  63.081  1.00  0.00           H  
ATOM   1415  CA  LYS    92      58.169  60.424  63.950  1.00  0.00           C  
ATOM   1416  HA  LYS    92      57.120  60.130  63.941  1.00  0.00           H  
ATOM   1417  CB  LYS    92      59.126  59.201  63.753  1.00  0.00           C  
ATOM   1418  HB2 LYS    92      58.874  58.378  64.421  1.00  0.00           H  
ATOM   1419  HB3 LYS    92      59.087  58.946  62.694  1.00  0.00           H  
ATOM   1420  CG  LYS    92      60.584  59.465  64.139  1.00  0.00           C  
ATOM   1421  HG2 LYS    92      61.022  60.011  63.303  1.00  0.00           H  
ATOM   1422  HG3 LYS    92      60.720  59.924  65.118  1.00  0.00           H  
ATOM   1423  CD  LYS    92      61.288  58.044  64.179  1.00  0.00           C  
ATOM   1424  HD2 LYS    92      60.784  57.221  64.685  1.00  0.00           H  
ATOM   1425  HD3 LYS    92      61.361  57.850  63.109  1.00  0.00           H  
ATOM   1426  CE  LYS    92      62.620  58.269  64.802  1.00  0.00           C  
ATOM   1427  HE2 LYS    92      63.174  59.107  64.377  1.00  0.00           H  
ATOM   1428  HE3 LYS    92      62.361  58.468  65.842  1.00  0.00           H  
ATOM   1429  NZ  LYS    92      63.460  57.080  64.758  1.00  0.00           N  
ATOM   1430  HZ1 LYS    92      62.911  56.308  65.110  1.00  0.00           H  
ATOM   1431  HZ2 LYS    92      63.640  56.801  63.804  1.00  0.00           H  
ATOM   1432  HZ3 LYS    92      64.352  57.246  65.200  1.00  0.00           H  
ATOM   1433  C   LYS    92      58.420  61.210  65.270  1.00  0.00           C  
ATOM   1434  O   LYS    92      59.290  62.086  65.237  1.00  0.00           O  
ATOM   1435  N   THR    93      57.659  60.888  66.319  1.00  0.00           N  
ATOM   1436  H   THR    93      56.919  60.240  66.090  1.00  0.00           H  
ATOM   1437  CA  THR    93      58.181  61.059  67.649  1.00  0.00           C  
ATOM   1438  HA  THR    93      59.097  61.642  67.743  1.00  0.00           H  
ATOM   1439  CB  THR    93      57.101  61.873  68.482  1.00  0.00           C  
ATOM   1440  HB  THR    93      56.096  61.461  68.394  1.00  0.00           H  
ATOM   1441  CG2 THR    93      57.343  61.975  69.946  1.00  0.00           C  
ATOM   1442 HG21 THR    93      57.089  61.037  70.440  1.00  0.00           H  
ATOM   1443 HG22 THR    93      58.357  62.313  70.161  1.00  0.00           H  
ATOM   1444 HG23 THR    93      56.674  62.671  70.453  1.00  0.00           H  
ATOM   1445  OG1 THR    93      57.213  63.147  67.963  1.00  0.00           O  
ATOM   1446  HG1 THR    93      56.906  63.196  67.054  1.00  0.00           H  
ATOM   1447  C   THR    93      58.481  59.705  68.401  1.00  0.00           C  
ATOM   1448  O   THR    93      57.639  58.793  68.458  1.00  0.00           O  
ATOM   1449  N   GLY    94      59.591  59.668  69.141  1.00  0.00           N  
ATOM   1450  H   GLY    94      60.230  60.448  69.091  1.00  0.00           H  
ATOM   1451  CA  GLY    94      60.010  58.492  69.918  1.00  0.00           C  
ATOM   1452  HA2 GLY    94      60.851  58.738  70.566  1.00  0.00           H  
ATOM   1453  HA3 GLY    94      59.168  58.084  70.479  1.00  0.00           H  
ATOM   1454  C   GLY    94      60.586  57.355  69.006  1.00  0.00           C  
ATOM   1455  O   GLY    94      60.899  57.576  67.854  1.00  0.00           O  
ATOM   1456  N   GLN    95      61.026  56.287  69.618  1.00  0.00           N  
ATOM   1457  H   GLN    95      60.543  56.191  70.500  1.00  0.00           H  
ATOM   1458  CA  GLN    95      61.786  55.213  69.070  1.00  0.00           C  
ATOM   1459  HA  GLN    95      61.815  55.319  67.986  1.00  0.00           H  
ATOM   1460  CB  GLN    95      63.214  55.244  69.573  1.00  0.00           C  
ATOM   1461  HB2 GLN    95      63.301  55.787  70.514  1.00  0.00           H  
ATOM   1462  HB3 GLN    95      63.557  54.215  69.681  1.00  0.00           H  
ATOM   1463  CG  GLN    95      64.177  55.930  68.534  1.00  0.00           C  
ATOM   1464  HG2 GLN    95      65.172  55.628  68.861  1.00  0.00           H  
ATOM   1465  HG3 GLN    95      63.996  55.439  67.578  1.00  0.00           H  
ATOM   1466  CD  GLN    95      64.138  57.462  68.644  1.00  0.00           C  
ATOM   1467  OE1 GLN    95      64.294  58.121  67.599  1.00  0.00           O  
ATOM   1468  NE2 GLN    95      64.050  58.115  69.844  1.00  0.00           N  
ATOM   1469 HE21 GLN    95      64.357  59.076  69.792  1.00  0.00           H  
ATOM   1470 HE22 GLN    95      64.093  57.551  70.681  1.00  0.00           H  
ATOM   1471  C   GLN    95      61.178  53.802  69.553  1.00  0.00           C  
ATOM   1472  O   GLN    95      60.875  53.688  70.710  1.00  0.00           O  
ATOM   1473  N   GLU    96      61.049  52.822  68.662  1.00  0.00           N  
ATOM   1474  H   GLU    96      61.399  52.948  67.723  1.00  0.00           H  
ATOM   1475  CA  GLU    96      60.247  51.565  68.822  1.00  0.00           C  
ATOM   1476  HA  GLU    96      59.238  51.939  68.991  1.00  0.00           H  
ATOM   1477  CB  GLU    96      60.295  50.823  67.452  1.00  0.00           C  
ATOM   1478  HB2 GLU    96      59.605  49.980  67.448  1.00  0.00           H  
ATOM   1479  HB3 GLU    96      59.768  51.495  66.775  1.00  0.00           H  
ATOM   1480  CG  GLU    96      61.612  50.356  66.855  1.00  0.00           C  
ATOM   1481  HG2 GLU    96      62.203  49.704  67.498  1.00  0.00           H  
ATOM   1482  HG3 GLU    96      61.413  49.715  65.996  1.00  0.00           H  
ATOM   1483  CD  GLU    96      62.527  51.455  66.342  1.00  0.00           C  
ATOM   1484  OE1 GLU    96      63.705  51.190  66.167  1.00  0.00           O  
ATOM   1485  OE2 GLU    96      62.054  52.636  66.045  1.00  0.00           O  
ATOM   1486  C   GLU    96      60.684  50.709  69.962  1.00  0.00           C  
ATOM   1487  O   GLU    96      59.806  50.055  70.464  1.00  0.00           O  
ATOM   1488  N   ASP    97      61.941  50.718  70.434  1.00  0.00           N  
ATOM   1489  H   ASP    97      62.630  51.379  70.106  1.00  0.00           H  
ATOM   1490  CA  ASP    97      62.487  49.810  71.467  1.00  0.00           C  
ATOM   1491  HA  ASP    97      61.863  48.920  71.552  1.00  0.00           H  
ATOM   1492  CB  ASP    97      63.913  49.259  71.007  1.00  0.00           C  
ATOM   1493  HB2 ASP    97      64.337  48.664  71.816  1.00  0.00           H  
ATOM   1494  HB3 ASP    97      63.734  48.596  70.160  1.00  0.00           H  
ATOM   1495  CG  ASP    97      64.889  50.418  70.582  1.00  0.00           C  
ATOM   1496  OD1 ASP    97      66.076  50.222  70.547  1.00  0.00           O  
ATOM   1497  OD2 ASP    97      64.593  51.651  70.680  1.00  0.00           O  
ATOM   1498  C   ASP    97      62.651  50.408  72.903  1.00  0.00           C  
ATOM   1499  O   ASP    97      63.391  49.843  73.746  1.00  0.00           O  
ATOM   1500  N   ASP    98      61.871  51.435  73.253  1.00  0.00           N  
ATOM   1501  H   ASP    98      61.265  51.857  72.564  1.00  0.00           H  
ATOM   1502  CA  ASP    98      61.848  52.086  74.572  1.00  0.00           C  
ATOM   1503  HA  ASP    98      62.882  52.295  74.849  1.00  0.00           H  
ATOM   1504  CB  ASP    98      61.088  53.412  74.338  1.00  0.00           C  
ATOM   1505  HB2 ASP    98      61.609  53.983  73.570  1.00  0.00           H  
ATOM   1506  HB3 ASP    98      60.113  53.178  73.909  1.00  0.00           H  
ATOM   1507  CG  ASP    98      60.912  54.199  75.660  1.00  0.00           C  
ATOM   1508  OD1 ASP    98      60.280  55.278  75.624  1.00  0.00           O  
ATOM   1509  OD2 ASP    98      61.470  53.744  76.680  1.00  0.00           O  
ATOM   1510  C   ASP    98      61.080  51.256  75.549  1.00  0.00           C  
ATOM   1511  O   ASP    98      59.877  50.993  75.323  1.00  0.00           O  
ATOM   1512  N   PRO    99      61.664  50.669  76.637  1.00  0.00           N  
ATOM   1513  CD  PRO    99      63.095  50.619  76.992  1.00  0.00           C  
ATOM   1514  HD2 PRO    99      63.451  51.530  77.473  1.00  0.00           H  
ATOM   1515  HD3 PRO    99      63.744  50.420  76.139  1.00  0.00           H  
ATOM   1516  CG  PRO    99      63.223  49.357  77.932  1.00  0.00           C  
ATOM   1517  HG2 PRO    99      63.956  49.402  78.738  1.00  0.00           H  
ATOM   1518  HG3 PRO    99      63.425  48.411  77.429  1.00  0.00           H  
ATOM   1519  CB  PRO    99      61.859  49.452  78.666  1.00  0.00           C  
ATOM   1520  HB2 PRO    99      61.940  50.291  79.356  1.00  0.00           H  
ATOM   1521  HB3 PRO    99      61.686  48.546  79.247  1.00  0.00           H  
ATOM   1522  CA  PRO    99      60.904  49.809  77.552  1.00  0.00           C  
ATOM   1523  HA  PRO    99      60.739  48.861  77.040  1.00  0.00           H  
ATOM   1524  C   PRO    99      59.736  50.431  78.189  1.00  0.00           C  
ATOM   1525  O   PRO    99      58.989  49.753  78.846  1.00  0.00           O  
ATOM   1526  N   ASP   100      59.465  51.752  78.009  1.00  0.00           N  
ATOM   1527  H   ASP   100      60.013  52.223  77.303  1.00  0.00           H  
ATOM   1528  CA  ASP   100      58.212  52.406  78.424  1.00  0.00           C  
ATOM   1529  HA  ASP   100      58.034  52.182  79.476  1.00  0.00           H  
ATOM   1530  CB  ASP   100      58.311  53.915  78.288  1.00  0.00           C  
ATOM   1531  HB2 ASP   100      58.402  54.190  77.237  1.00  0.00           H  
ATOM   1532  HB3 ASP   100      57.321  54.314  78.509  1.00  0.00           H  
ATOM   1533  CG  ASP   100      59.156  54.558  79.327  1.00  0.00           C  
ATOM   1534  OD1 ASP   100      59.544  54.055  80.369  1.00  0.00           O  
ATOM   1535  OD2 ASP   100      59.411  55.789  79.178  1.00  0.00           O  
ATOM   1536  C   ASP   100      57.033  51.949  77.658  1.00  0.00           C  
ATOM   1537  O   ASP   100      55.859  52.072  78.148  1.00  0.00           O  
ATOM   1538  N   GLY   101      57.157  51.461  76.482  1.00  0.00           N  
ATOM   1539  H   GLY   101      58.095  51.262  76.164  1.00  0.00           H  
ATOM   1540  CA  GLY   101      56.005  51.128  75.552  1.00  0.00           C  
ATOM   1541  HA2 GLY   101      56.251  50.540  74.668  1.00  0.00           H  
ATOM   1542  HA3 GLY   101      55.196  50.607  76.066  1.00  0.00           H  
ATOM   1543  C   GLY   101      55.291  52.342  74.976  1.00  0.00           C  
ATOM   1544  O   GLY   101      54.075  52.382  74.962  1.00  0.00           O  
ATOM   1545  N   ASP   102      56.052  53.424  74.818  1.00  0.00           N  
ATOM   1546  H   ASP   102      57.024  53.400  75.092  1.00  0.00           H  
ATOM   1547  CA  ASP   102      55.562  54.569  74.146  1.00  0.00           C  
ATOM   1548  HA  ASP   102      54.499  54.760  74.297  1.00  0.00           H  
ATOM   1549  CB  ASP   102      56.460  55.818  74.480  1.00  0.00           C  
ATOM   1550  HB2 ASP   102      57.454  55.414  74.287  1.00  0.00           H  
ATOM   1551  HB3 ASP   102      56.303  56.570  73.707  1.00  0.00           H  
ATOM   1552  CG  ASP   102      56.312  56.329  75.884  1.00  0.00           C  
ATOM   1553  OD1 ASP   102      57.257  57.041  76.347  1.00  0.00           O  
ATOM   1554  OD2 ASP   102      55.300  56.259  76.567  1.00  0.00           O  
ATOM   1555  C   ASP   102      55.716  54.422  72.603  1.00  0.00           C  
ATOM   1556  O   ASP   102      54.861  54.870  71.880  1.00  0.00           O  
ATOM   1557  N   GLY   103      56.650  53.683  72.038  1.00  0.00           N  
ATOM   1558  H   GLY   103      57.321  53.198  72.616  1.00  0.00           H  
ATOM   1559  CA  GLY   103      56.727  53.475  70.527  1.00  0.00           C  
ATOM   1560  HA2 GLY   103      57.476  52.685  70.474  1.00  0.00           H  
ATOM   1561  HA3 GLY   103      55.796  52.997  70.224  1.00  0.00           H  
ATOM   1562  C   GLY   103      57.214  54.662  69.685  1.00  0.00           C  
ATOM   1563  O   GLY   103      57.505  55.712  70.187  1.00  0.00           O  
ATOM   1564  N   ALA   104      57.464  54.393  68.352  1.00  0.00           N  
ATOM   1565  H   ALA   104      56.996  53.551  68.047  1.00  0.00           H  
ATOM   1566  CA  ALA   104      57.697  55.459  67.317  1.00  0.00           C  
ATOM   1567  HA  ALA   104      58.093  56.294  67.895  1.00  0.00           H  
ATOM   1568  CB  ALA   104      58.770  54.927  66.339  1.00  0.00           C  
ATOM   1569  HB1 ALA   104      58.659  53.913  65.957  1.00  0.00           H  
ATOM   1570  HB2 ALA   104      58.795  55.690  65.561  1.00  0.00           H  
ATOM   1571  HB3 ALA   104      59.679  54.920  66.942  1.00  0.00           H  
ATOM   1572  C   ALA   104      56.346  55.704  66.638  1.00  0.00           C  
ATOM   1573  O   ALA   104      55.764  54.757  66.033  1.00  0.00           O  
ATOM   1574  N   THR   105      55.770  56.852  66.823  1.00  0.00           N  
ATOM   1575  H   THR   105      56.219  57.347  67.580  1.00  0.00           H  
ATOM   1576  CA  THR   105      54.457  57.363  66.323  1.00  0.00           C  
ATOM   1577  HA  THR   105      53.826  56.531  66.008  1.00  0.00           H  
ATOM   1578  CB  THR   105      53.635  58.015  67.395  1.00  0.00           C  
ATOM   1579  HB  THR   105      54.173  58.766  67.973  1.00  0.00           H  
ATOM   1580  CG2 THR   105      52.366  58.659  66.836  1.00  0.00           C  
ATOM   1581 HG21 THR   105      51.732  58.925  67.682  1.00  0.00           H  
ATOM   1582 HG22 THR   105      52.518  59.551  66.230  1.00  0.00           H  
ATOM   1583 HG23 THR   105      51.903  57.868  66.246  1.00  0.00           H  
ATOM   1584  OG1 THR   105      53.349  57.118  68.414  1.00  0.00           O  
ATOM   1585  HG1 THR   105      52.726  56.509  68.012  1.00  0.00           H  
ATOM   1586  C   THR   105      54.785  58.401  65.170  1.00  0.00           C  
ATOM   1587  O   THR   105      54.881  59.645  65.292  1.00  0.00           O  
ATOM   1588  N   PHE   106      54.854  57.836  63.956  1.00  0.00           N  
ATOM   1589  H   PHE   106      54.864  56.827  63.914  1.00  0.00           H  
ATOM   1590  CA  PHE   106      54.873  58.493  62.713  1.00  0.00           C  
ATOM   1591  HA  PHE   106      55.791  59.059  62.560  1.00  0.00           H  
ATOM   1592  CB  PHE   106      55.012  57.611  61.534  1.00  0.00           C  
ATOM   1593  HB2 PHE   106      54.108  57.033  61.342  1.00  0.00           H  
ATOM   1594  HB3 PHE   106      55.217  58.146  60.607  1.00  0.00           H  
ATOM   1595  CG  PHE   106      56.298  56.680  61.678  1.00  0.00           C  
ATOM   1596  CD1 PHE   106      57.465  57.089  61.001  1.00  0.00           C  
ATOM   1597  HD1 PHE   106      57.406  57.875  60.263  1.00  0.00           H  
ATOM   1598  CE1 PHE   106      58.744  56.486  61.311  1.00  0.00           C  
ATOM   1599  HE1 PHE   106      59.669  56.939  60.987  1.00  0.00           H  
ATOM   1600  CZ  PHE   106      58.774  55.369  62.115  1.00  0.00           C  
ATOM   1601  HZ  PHE   106      59.760  54.995  62.352  1.00  0.00           H  
ATOM   1602  CE2 PHE   106      57.567  54.871  62.704  1.00  0.00           C  
ATOM   1603  HE2 PHE   106      57.647  53.967  63.290  1.00  0.00           H  
ATOM   1604  CD2 PHE   106      56.332  55.522  62.420  1.00  0.00           C  
ATOM   1605  HD2 PHE   106      55.419  55.073  62.784  1.00  0.00           H  
ATOM   1606  C   PHE   106      53.610  59.416  62.579  1.00  0.00           C  
ATOM   1607  O   PHE   106      52.475  58.995  62.987  1.00  0.00           O  
ATOM   1608  N   THR   107      53.745  60.596  61.979  1.00  0.00           N  
ATOM   1609  H   THR   107      54.698  60.899  61.836  1.00  0.00           H  
ATOM   1610  CA  THR   107      52.634  61.437  61.596  1.00  0.00           C  
ATOM   1611  HA  THR   107      51.859  60.752  61.253  1.00  0.00           H  
ATOM   1612  CB  THR   107      52.086  62.254  62.807  1.00  0.00           C  
ATOM   1613  HB  THR   107      52.050  61.645  63.710  1.00  0.00           H  
ATOM   1614  CG2 THR   107      52.978  63.437  63.269  1.00  0.00           C  
ATOM   1615 HG21 THR   107      52.463  63.877  64.124  1.00  0.00           H  
ATOM   1616 HG22 THR   107      53.950  63.073  63.602  1.00  0.00           H  
ATOM   1617 HG23 THR   107      53.092  64.243  62.545  1.00  0.00           H  
ATOM   1618  OG1 THR   107      50.903  62.820  62.453  1.00  0.00           O  
ATOM   1619  HG1 THR   107      50.171  62.359  62.870  1.00  0.00           H  
ATOM   1620  C   THR   107      52.940  62.314  60.391  1.00  0.00           C  
ATOM   1621  O   THR   107      54.095  62.536  60.047  1.00  0.00           O  
ATOM   1622  N   LEU   108      51.805  62.528  59.685  1.00  0.00           N  
ATOM   1623  H   LEU   108      50.938  62.379  60.181  1.00  0.00           H  
ATOM   1624  CA  LEU   108      51.780  63.622  58.707  1.00  0.00           C  
ATOM   1625  HA  LEU   108      52.691  63.591  58.111  1.00  0.00           H  
ATOM   1626  CB  LEU   108      50.506  63.499  57.790  1.00  0.00           C  
ATOM   1627  HB2 LEU   108      49.685  63.551  58.505  1.00  0.00           H  
ATOM   1628  HB3 LEU   108      50.490  64.355  57.116  1.00  0.00           H  
ATOM   1629  CG  LEU   108      50.255  62.181  57.058  1.00  0.00           C  
ATOM   1630  HG  LEU   108      50.049  61.305  57.674  1.00  0.00           H  
ATOM   1631  CD1 LEU   108      48.994  62.332  56.133  1.00  0.00           C  
ATOM   1632 HD11 LEU   108      48.206  62.629  56.826  1.00  0.00           H  
ATOM   1633 HD12 LEU   108      49.142  63.108  55.382  1.00  0.00           H  
ATOM   1634 HD13 LEU   108      48.748  61.406  55.614  1.00  0.00           H  
ATOM   1635  CD2 LEU   108      51.369  61.775  56.051  1.00  0.00           C  
ATOM   1636 HD21 LEU   108      51.763  62.645  55.525  1.00  0.00           H  
ATOM   1637 HD22 LEU   108      52.177  61.332  56.633  1.00  0.00           H  
ATOM   1638 HD23 LEU   108      51.100  60.995  55.339  1.00  0.00           H  
ATOM   1639  C   LEU   108      51.846  65.036  59.420  1.00  0.00           C  
ATOM   1640  O   LEU   108      51.366  65.219  60.562  1.00  0.00           O  
ATOM   1641  N   VAL   109      52.359  66.091  58.677  1.00  0.00           N  
ATOM   1642  H   VAL   109      52.560  65.897  57.707  1.00  0.00           H  
ATOM   1643  CA  VAL   109      52.666  67.397  59.204  1.00  0.00           C  
ATOM   1644  HA  VAL   109      52.172  67.545  60.164  1.00  0.00           H  
ATOM   1645  CB  VAL   109      54.220  67.390  59.619  1.00  0.00           C  
ATOM   1646  HB  VAL   109      54.822  67.210  58.728  1.00  0.00           H  
ATOM   1647  CG1 VAL   109      54.565  68.852  60.152  1.00  0.00           C  
ATOM   1648 HG11 VAL   109      54.661  69.562  59.331  1.00  0.00           H  
ATOM   1649 HG12 VAL   109      53.847  69.220  60.884  1.00  0.00           H  
ATOM   1650 HG13 VAL   109      55.528  68.932  60.658  1.00  0.00           H  
ATOM   1651  CG2 VAL   109      54.474  66.322  60.601  1.00  0.00           C  
ATOM   1652 HG21 VAL   109      53.669  66.386  61.333  1.00  0.00           H  
ATOM   1653 HG22 VAL   109      54.445  65.348  60.111  1.00  0.00           H  
ATOM   1654 HG23 VAL   109      55.410  66.298  61.159  1.00  0.00           H  
ATOM   1655  C   VAL   109      52.338  68.569  58.176  1.00  0.00           C  
ATOM   1656  O   VAL   109      52.467  68.412  56.967  1.00  0.00           O  
ATOM   1657  N   ASN   110      51.883  69.694  58.660  1.00  0.00           N  
ATOM   1658  H   ASN   110      51.940  69.893  59.648  1.00  0.00           H  
ATOM   1659  CA  ASN   110      51.766  70.917  57.741  1.00  0.00           C  
ATOM   1660  HA  ASN   110      51.033  70.608  56.996  1.00  0.00           H  
ATOM   1661  CB  ASN   110      51.200  72.117  58.572  1.00  0.00           C  
ATOM   1662  HB2 ASN   110      50.301  71.742  59.063  1.00  0.00           H  
ATOM   1663  HB3 ASN   110      52.088  72.386  59.143  1.00  0.00           H  
ATOM   1664  CG  ASN   110      50.805  73.264  57.721  1.00  0.00           C  
ATOM   1665  OD1 ASN   110      51.596  74.107  57.231  1.00  0.00           O  
ATOM   1666  ND2 ASN   110      49.499  73.247  57.350  1.00  0.00           N  
ATOM   1667 HD21 ASN   110      49.224  73.908  56.638  1.00  0.00           H  
ATOM   1668 HD22 ASN   110      48.805  72.653  57.781  1.00  0.00           H  
ATOM   1669  C   ASN   110      53.110  71.282  57.022  1.00  0.00           C  
ATOM   1670  O   ASN   110      53.946  71.613  57.859  1.00  0.00           O  
ATOM   1671  N   GLY   111      53.229  71.337  55.711  1.00  0.00           N  
ATOM   1672  H   GLY   111      52.505  70.986  55.100  1.00  0.00           H  
ATOM   1673  CA  GLY   111      54.531  71.442  55.010  1.00  0.00           C  
ATOM   1674  HA2 GLY   111      54.354  71.506  53.936  1.00  0.00           H  
ATOM   1675  HA3 GLY   111      54.988  72.375  55.339  1.00  0.00           H  
ATOM   1676  C   GLY   111      55.464  70.311  55.396  1.00  0.00           C  
ATOM   1677  O   GLY   111      56.657  70.507  55.610  1.00  0.00           O  
ATOM   1678  N   GLY   112      54.997  69.074  55.639  1.00  0.00           N  
ATOM   1679  H   GLY   112      54.027  68.817  55.524  1.00  0.00           H  
ATOM   1680  CA  GLY   112      55.911  67.941  55.824  1.00  0.00           C  
ATOM   1681  HA2 GLY   112      56.725  68.218  56.493  1.00  0.00           H  
ATOM   1682  HA3 GLY   112      55.555  67.134  56.464  1.00  0.00           H  
ATOM   1683  C   GLY   112      56.499  67.394  54.528  1.00  0.00           C  
ATOM   1684  O   GLY   112      55.866  67.391  53.433  1.00  0.00           O  
ATOM   1685  N   VAL   113      57.694  66.877  54.512  1.00  0.00           N  
ATOM   1686  H   VAL   113      58.218  66.981  55.370  1.00  0.00           H  
ATOM   1687  CA  VAL   113      58.401  66.309  53.322  1.00  0.00           C  
ATOM   1688  HA  VAL   113      57.779  66.405  52.431  1.00  0.00           H  
ATOM   1689  CB  VAL   113      59.695  67.167  52.964  1.00  0.00           C  
ATOM   1690  HB  VAL   113      60.450  67.151  53.750  1.00  0.00           H  
ATOM   1691  CG1 VAL   113      60.464  66.597  51.766  1.00  0.00           C  
ATOM   1692 HG11 VAL   113      60.898  65.623  51.988  1.00  0.00           H  
ATOM   1693 HG12 VAL   113      59.882  66.602  50.844  1.00  0.00           H  
ATOM   1694 HG13 VAL   113      61.233  67.307  51.462  1.00  0.00           H  
ATOM   1695  CG2 VAL   113      59.197  68.651  52.732  1.00  0.00           C  
ATOM   1696 HG21 VAL   113      58.428  68.745  51.965  1.00  0.00           H  
ATOM   1697 HG22 VAL   113      58.902  69.038  53.708  1.00  0.00           H  
ATOM   1698 HG23 VAL   113      59.991  69.292  52.348  1.00  0.00           H  
ATOM   1699  C   VAL   113      58.852  64.878  53.567  1.00  0.00           C  
ATOM   1700  O   VAL   113      59.245  64.569  54.667  1.00  0.00           O  
ATOM   1701  N   LEU   114      58.592  63.967  52.696  1.00  0.00           N  
ATOM   1702  H   LEU   114      58.023  64.241  51.908  1.00  0.00           H  
ATOM   1703  CA  LEU   114      59.071  62.594  52.731  1.00  0.00           C  
ATOM   1704  HA  LEU   114      58.980  62.277  53.769  1.00  0.00           H  
ATOM   1705  CB  LEU   114      58.172  61.758  51.807  1.00  0.00           C  
ATOM   1706  HB2 LEU   114      58.303  62.194  50.817  1.00  0.00           H  
ATOM   1707  HB3 LEU   114      58.632  60.772  51.873  1.00  0.00           H  
ATOM   1708  CG  LEU   114      56.654  61.648  52.198  1.00  0.00           C  
ATOM   1709  HG  LEU   114      56.178  62.602  52.427  1.00  0.00           H  
ATOM   1710  CD1 LEU   114      56.002  61.033  50.962  1.00  0.00           C  
ATOM   1711 HD11 LEU   114      54.929  60.941  51.132  1.00  0.00           H  
ATOM   1712 HD12 LEU   114      56.111  61.768  50.165  1.00  0.00           H  
ATOM   1713 HD13 LEU   114      56.564  60.148  50.663  1.00  0.00           H  
ATOM   1714  CD2 LEU   114      56.451  60.807  53.427  1.00  0.00           C  
ATOM   1715 HD21 LEU   114      57.121  61.188  54.198  1.00  0.00           H  
ATOM   1716 HD22 LEU   114      55.429  60.838  53.806  1.00  0.00           H  
ATOM   1717 HD23 LEU   114      56.857  59.811  53.252  1.00  0.00           H  
ATOM   1718  C   LEU   114      60.484  62.446  52.281  1.00  0.00           C  
ATOM   1719  O   LEU   114      61.015  62.988  51.304  1.00  0.00           O  
ATOM   1720  N   THR   115      61.236  61.891  53.222  1.00  0.00           N  
ATOM   1721  H   THR   115      60.794  61.685  54.106  1.00  0.00           H  
ATOM   1722  CA  THR   115      62.689  61.713  53.063  1.00  0.00           C  
ATOM   1723  HA  THR   115      63.088  62.726  53.101  1.00  0.00           H  
ATOM   1724  CB  THR   115      63.151  60.929  54.296  1.00  0.00           C  
ATOM   1725  HB  THR   115      62.587  60.000  54.219  1.00  0.00           H  
ATOM   1726  CG2 THR   115      64.568  60.483  54.373  1.00  0.00           C  
ATOM   1727 HG21 THR   115      64.886  60.097  55.342  1.00  0.00           H  
ATOM   1728 HG22 THR   115      64.695  59.657  53.674  1.00  0.00           H  
ATOM   1729 HG23 THR   115      65.229  61.269  54.008  1.00  0.00           H  
ATOM   1730  OG1 THR   115      63.022  61.776  55.511  1.00  0.00           O  
ATOM   1731  HG1 THR   115      62.087  61.921  55.677  1.00  0.00           H  
ATOM   1732  C   THR   115      63.046  60.976  51.776  1.00  0.00           C  
ATOM   1733  O   THR   115      62.280  60.052  51.509  1.00  0.00           O  
ATOM   1734  N   PRO   116      64.104  61.269  51.009  1.00  0.00           N  
ATOM   1735  CD  PRO   116      65.123  62.269  51.210  1.00  0.00           C  
ATOM   1736  HD2 PRO   116      65.979  61.989  51.823  1.00  0.00           H  
ATOM   1737  HD3 PRO   116      64.777  63.222  51.611  1.00  0.00           H  
ATOM   1738  CG  PRO   116      65.776  62.638  49.872  1.00  0.00           C  
ATOM   1739  HG2 PRO   116      66.752  62.158  49.936  1.00  0.00           H  
ATOM   1740  HG3 PRO   116      65.860  63.709  49.688  1.00  0.00           H  
ATOM   1741  CB  PRO   116      64.912  61.829  48.805  1.00  0.00           C  
ATOM   1742  HB2 PRO   116      65.558  61.509  47.987  1.00  0.00           H  
ATOM   1743  HB3 PRO   116      64.089  62.449  48.450  1.00  0.00           H  
ATOM   1744  CA  PRO   116      64.400  60.673  49.689  1.00  0.00           C  
ATOM   1745  HA  PRO   116      63.532  60.132  49.314  1.00  0.00           H  
ATOM   1746  C   PRO   116      65.301  59.428  49.864  1.00  0.00           C  
ATOM   1747  O   PRO   116      66.119  59.310  50.729  1.00  0.00           O  
ATOM   1748  N   PHE   117      65.135  58.475  48.955  1.00  0.00           N  
ATOM   1749  H   PHE   117      64.395  58.641  48.289  1.00  0.00           H  
ATOM   1750  CA  PHE   117      65.986  57.236  48.947  1.00  0.00           C  
ATOM   1751  HA  PHE   117      66.922  57.358  49.493  1.00  0.00           H  
ATOM   1752  CB  PHE   117      65.201  56.103  49.659  1.00  0.00           C  
ATOM   1753  HB2 PHE   117      65.850  55.227  49.666  1.00  0.00           H  
ATOM   1754  HB3 PHE   117      65.110  56.504  50.668  1.00  0.00           H  
ATOM   1755  CG  PHE   117      63.800  55.619  49.199  1.00  0.00           C  
ATOM   1756  CD1 PHE   117      62.714  56.454  49.267  1.00  0.00           C  
ATOM   1757  HD1 PHE   117      62.810  57.430  49.717  1.00  0.00           H  
ATOM   1758  CE1 PHE   117      61.434  55.907  48.893  1.00  0.00           C  
ATOM   1759  HE1 PHE   117      60.579  56.510  49.163  1.00  0.00           H  
ATOM   1760  CZ  PHE   117      61.255  54.558  48.404  1.00  0.00           C  
ATOM   1761  HZ  PHE   117      60.295  54.126  48.161  1.00  0.00           H  
ATOM   1762  CE2 PHE   117      62.372  53.767  48.159  1.00  0.00           C  
ATOM   1763  HE2 PHE   117      62.320  52.742  47.821  1.00  0.00           H  
ATOM   1764  CD2 PHE   117      63.678  54.380  48.508  1.00  0.00           C  
ATOM   1765  HD2 PHE   117      64.514  53.715  48.353  1.00  0.00           H  
ATOM   1766  C   PHE   117      66.493  56.747  47.599  1.00  0.00           C  
ATOM   1767  O   PHE   117      65.908  57.044  46.582  1.00  0.00           O  
ATOM   1768  N   THR   118      67.517  55.899  47.658  1.00  0.00           N  
ATOM   1769  H   THR   118      67.884  55.634  48.561  1.00  0.00           H  
ATOM   1770  CA  THR   118      68.053  55.071  46.513  1.00  0.00           C  
ATOM   1771  HA  THR   118      67.588  55.486  45.619  1.00  0.00           H  
ATOM   1772  CB  THR   118      69.577  55.060  46.421  1.00  0.00           C  
ATOM   1773  HB  THR   118      69.985  54.661  47.351  1.00  0.00           H  
ATOM   1774  CG2 THR   118      70.074  54.104  45.300  1.00  0.00           C  
ATOM   1775 HG21 THR   118      71.156  54.173  45.186  1.00  0.00           H  
ATOM   1776 HG22 THR   118      69.970  53.063  45.604  1.00  0.00           H  
ATOM   1777 HG23 THR   118      69.471  54.303  44.414  1.00  0.00           H  
ATOM   1778  OG1 THR   118      70.097  56.406  46.226  1.00  0.00           O  
ATOM   1779  HG1 THR   118      69.287  56.921  46.206  1.00  0.00           H  
ATOM   1780  C   THR   118      67.461  53.648  46.669  1.00  0.00           C  
ATOM   1781  O   THR   118      67.740  53.038  47.699  1.00  0.00           O  
ATOM   1782  N   ALA   119      66.683  53.156  45.709  1.00  0.00           N  
ATOM   1783  H   ALA   119      66.524  53.771  44.923  1.00  0.00           H  
ATOM   1784  CA  ALA   119      66.126  51.769  45.637  1.00  0.00           C  
ATOM   1785  HA  ALA   119      66.205  51.355  46.643  1.00  0.00           H  
ATOM   1786  CB  ALA   119      64.614  51.862  45.204  1.00  0.00           C  
ATOM   1787  HB1 ALA   119      64.078  52.447  45.951  1.00  0.00           H  
ATOM   1788  HB2 ALA   119      64.506  52.464  44.302  1.00  0.00           H  
ATOM   1789  HB3 ALA   119      64.124  50.890  45.158  1.00  0.00           H  
ATOM   1790  C   ALA   119      67.004  50.894  44.764  1.00  0.00           C  
ATOM   1791  O   ALA   119      67.036  51.043  43.493  1.00  0.00           O  
ATOM   1792  N   PHE   120      67.660  49.957  45.414  1.00  0.00           N  
ATOM   1793  H   PHE   120      67.484  49.815  46.398  1.00  0.00           H  
ATOM   1794  CA  PHE   120      68.428  48.871  44.766  1.00  0.00           C  
ATOM   1795  HA  PHE   120      68.726  49.181  43.764  1.00  0.00           H  
ATOM   1796  CB  PHE   120      69.640  48.782  45.678  1.00  0.00           C  
ATOM   1797  HB2 PHE   120      69.317  48.545  46.692  1.00  0.00           H  
ATOM   1798  HB3 PHE   120      70.314  47.997  45.335  1.00  0.00           H  
ATOM   1799  CG  PHE   120      70.558  49.915  45.778  1.00  0.00           C  
ATOM   1800  CD1 PHE   120      70.714  50.688  46.968  1.00  0.00           C  
ATOM   1801  HD1 PHE   120      70.027  50.557  47.791  1.00  0.00           H  
ATOM   1802  CE1 PHE   120      71.842  51.488  47.111  1.00  0.00           C  
ATOM   1803  HE1 PHE   120      72.068  51.981  48.044  1.00  0.00           H  
ATOM   1804  CZ  PHE   120      72.713  51.603  46.001  1.00  0.00           C  
ATOM   1805  HZ  PHE   120      73.558  52.264  46.130  1.00  0.00           H  
ATOM   1806  CE2 PHE   120      72.409  51.045  44.753  1.00  0.00           C  
ATOM   1807  HE2 PHE   120      73.045  51.241  43.903  1.00  0.00           H  
ATOM   1808  CD2 PHE   120      71.396  50.071  44.674  1.00  0.00           C  
ATOM   1809  HD2 PHE   120      71.293  49.414  43.823  1.00  0.00           H  
ATOM   1810  C   PHE   120      67.620  47.596  44.585  1.00  0.00           C  
ATOM   1811  O   PHE   120      67.129  47.133  45.620  1.00  0.00           O  
ATOM   1812  N   VAL   121      67.604  47.044  43.451  1.00  0.00           N  
ATOM   1813  H   VAL   121      68.029  47.566  42.698  1.00  0.00           H  
ATOM   1814  CA  VAL   121      66.739  45.903  43.278  1.00  0.00           C  
ATOM   1815  HA  VAL   121      66.783  45.325  44.201  1.00  0.00           H  
ATOM   1816  CB  VAL   121      65.328  46.376  42.785  1.00  0.00           C  
ATOM   1817  HB  VAL   121      65.004  47.208  43.410  1.00  0.00           H  
ATOM   1818  CG1 VAL   121      65.298  46.833  41.317  1.00  0.00           C  
ATOM   1819 HG11 VAL   121      65.434  46.016  40.608  1.00  0.00           H  
ATOM   1820 HG12 VAL   121      64.282  47.193  41.158  1.00  0.00           H  
ATOM   1821 HG13 VAL   121      65.843  47.735  41.037  1.00  0.00           H  
ATOM   1822  CG2 VAL   121      64.241  45.234  42.854  1.00  0.00           C  
ATOM   1823 HG21 VAL   121      64.301  44.666  43.783  1.00  0.00           H  
ATOM   1824 HG22 VAL   121      63.210  45.557  42.713  1.00  0.00           H  
ATOM   1825 HG23 VAL   121      64.405  44.561  42.012  1.00  0.00           H  
ATOM   1826  C   VAL   121      67.328  44.877  42.279  1.00  0.00           C  
ATOM   1827  O   VAL   121      68.139  45.306  41.450  1.00  0.00           O  
ATOM   1828  N   GLY   122      66.991  43.520  42.360  1.00  0.00           N  
ATOM   1829  H   GLY   122      66.379  43.279  43.127  1.00  0.00           H  
ATOM   1830  CA  GLY   122      67.610  42.511  41.484  1.00  0.00           C  
ATOM   1831  HA2 GLY   122      68.688  42.454  41.632  1.00  0.00           H  
ATOM   1832  HA3 GLY   122      67.131  41.570  41.756  1.00  0.00           H  
ATOM   1833  C   GLY   122      67.236  42.731  40.074  1.00  0.00           C  
ATOM   1834  O   GLY   122      66.364  43.567  39.699  1.00  0.00           O  
ATOM   1835  N   PHE   123      67.970  41.978  39.275  1.00  0.00           N  
ATOM   1836  H   PHE   123      68.601  41.337  39.733  1.00  0.00           H  
ATOM   1837  CA  PHE   123      67.834  41.793  37.836  1.00  0.00           C  
ATOM   1838  HA  PHE   123      66.782  41.941  37.591  1.00  0.00           H  
ATOM   1839  CB  PHE   123      68.586  42.960  37.129  1.00  0.00           C  
ATOM   1840  HB2 PHE   123      68.471  43.900  37.671  1.00  0.00           H  
ATOM   1841  HB3 PHE   123      69.634  42.663  37.136  1.00  0.00           H  
ATOM   1842  CG  PHE   123      68.194  43.132  35.706  1.00  0.00           C  
ATOM   1843  CD1 PHE   123      66.839  43.305  35.422  1.00  0.00           C  
ATOM   1844  HD1 PHE   123      66.023  43.351  36.127  1.00  0.00           H  
ATOM   1845  CE1 PHE   123      66.388  43.210  34.058  1.00  0.00           C  
ATOM   1846  HE1 PHE   123      65.331  43.280  33.851  1.00  0.00           H  
ATOM   1847  CZ  PHE   123      67.363  43.102  33.033  1.00  0.00           C  
ATOM   1848  HZ  PHE   123      66.974  43.042  32.027  1.00  0.00           H  
ATOM   1849  CE2 PHE   123      68.742  43.029  33.279  1.00  0.00           C  
ATOM   1850  HE2 PHE   123      69.368  42.679  32.472  1.00  0.00           H  
ATOM   1851  CD2 PHE   123      69.122  43.006  34.629  1.00  0.00           C  
ATOM   1852  HD2 PHE   123      70.160  42.935  34.920  1.00  0.00           H  
ATOM   1853  C   PHE   123      68.249  40.439  37.224  1.00  0.00           C  
ATOM   1854  O   PHE   123      68.868  39.617  37.961  1.00  0.00           O  
ATOM   1855  N   ASP   124      67.811  40.143  35.947  1.00  0.00           N  
ATOM   1856  H   ASP   124      67.315  40.885  35.475  1.00  0.00           H  
ATOM   1857  CA  ASP   124      67.903  38.845  35.194  1.00  0.00           C  
ATOM   1858  HA  ASP   124      67.310  38.031  35.612  1.00  0.00           H  
ATOM   1859  CB  ASP   124      67.227  39.054  33.783  1.00  0.00           C  
ATOM   1860  HB2 ASP   124      67.798  39.882  33.362  1.00  0.00           H  
ATOM   1861  HB3 ASP   124      67.345  38.165  33.164  1.00  0.00           H  
ATOM   1862  CG  ASP   124      65.701  39.431  33.804  1.00  0.00           C  
ATOM   1863  OD1 ASP   124      65.054  39.455  32.779  1.00  0.00           O  
ATOM   1864  OD2 ASP   124      65.162  39.572  34.931  1.00  0.00           O  
ATOM   1865  C   ASP   124      69.316  38.464  34.954  1.00  0.00           C  
ATOM   1866  O   ASP   124      70.179  39.320  35.141  1.00  0.00           O  
ATOM   1867  N   GLY   125      69.653  37.230  34.723  1.00  0.00           N  
ATOM   1868  H   GLY   125      68.895  36.568  34.642  1.00  0.00           H  
ATOM   1869  CA  GLY   125      71.013  36.782  34.722  1.00  0.00           C  
ATOM   1870  HA2 GLY   125      71.219  36.204  33.821  1.00  0.00           H  
ATOM   1871  HA3 GLY   125      71.649  37.665  34.671  1.00  0.00           H  
ATOM   1872  C   GLY   125      71.300  35.896  35.959  1.00  0.00           C  
ATOM   1873  O   GLY   125      70.448  35.737  36.849  1.00  0.00           O  
ATOM   1874  N   PRO   126      72.591  35.566  36.091  1.00  0.00           N  
ATOM   1875  CD  PRO   126      73.584  35.806  35.079  1.00  0.00           C  
ATOM   1876  HD2 PRO   126      74.002  36.811  35.143  1.00  0.00           H  
ATOM   1877  HD3 PRO   126      73.195  35.587  34.084  1.00  0.00           H  
ATOM   1878  CG  PRO   126      74.745  34.925  35.486  1.00  0.00           C  
ATOM   1879  HG2 PRO   126      75.745  35.259  35.210  1.00  0.00           H  
ATOM   1880  HG3 PRO   126      74.647  33.951  35.006  1.00  0.00           H  
ATOM   1881  CB  PRO   126      74.694  34.966  36.975  1.00  0.00           C  
ATOM   1882  HB2 PRO   126      75.072  35.940  37.286  1.00  0.00           H  
ATOM   1883  HB3 PRO   126      75.261  34.174  37.464  1.00  0.00           H  
ATOM   1884  CA  PRO   126      73.129  34.933  37.282  1.00  0.00           C  
ATOM   1885  HA  PRO   126      72.783  33.900  37.280  1.00  0.00           H  
ATOM   1886  C   PRO   126      72.765  35.653  38.549  1.00  0.00           C  
ATOM   1887  O   PRO   126      72.974  36.824  38.573  1.00  0.00           O  
ATOM   1888  N   GLU   127      72.311  34.958  39.565  1.00  0.00           N  
ATOM   1889  H   GLU   127      72.175  33.975  39.377  1.00  0.00           H  
ATOM   1890  CA  GLU   127      71.894  35.429  40.887  1.00  0.00           C  
ATOM   1891  HA  GLU   127      70.867  35.780  40.987  1.00  0.00           H  
ATOM   1892  CB  GLU   127      71.923  34.230  41.852  1.00  0.00           C  
ATOM   1893  HB2 GLU   127      72.802  33.588  41.800  1.00  0.00           H  
ATOM   1894  HB3 GLU   127      71.842  34.661  42.850  1.00  0.00           H  
ATOM   1895  CG  GLU   127      70.779  33.285  41.597  1.00  0.00           C  
ATOM   1896  HG2 GLU   127      70.488  32.989  42.605  1.00  0.00           H  
ATOM   1897  HG3 GLU   127      69.949  33.792  41.105  1.00  0.00           H  
ATOM   1898  CD  GLU   127      71.154  32.039  40.835  1.00  0.00           C  
ATOM   1899  OE1 GLU   127      70.702  30.895  41.135  1.00  0.00           O  
ATOM   1900  OE2 GLU   127      71.950  32.175  39.848  1.00  0.00           O  
ATOM   1901  C   GLU   127      72.776  36.607  41.449  1.00  0.00           C  
ATOM   1902  O   GLU   127      73.980  36.364  41.508  1.00  0.00           O  
ATOM   1903  N   GLY   128      72.179  37.812  41.684  1.00  0.00           N  
ATOM   1904  H   GLY   128      71.196  37.905  41.470  1.00  0.00           H  
ATOM   1905  CA  GLY   128      72.761  39.046  42.188  1.00  0.00           C  
ATOM   1906  HA2 GLY   128      71.963  39.751  42.417  1.00  0.00           H  
ATOM   1907  HA3 GLY   128      73.115  38.942  43.213  1.00  0.00           H  
ATOM   1908  C   GLY   128      73.896  39.658  41.336  1.00  0.00           C  
ATOM   1909  O   GLY   128      74.601  40.495  41.861  1.00  0.00           O  
ATOM   1910  N   LYS   129      74.100  39.259  40.068  1.00  0.00           N  
ATOM   1911  H   LYS   129      73.532  38.540  39.644  1.00  0.00           H  
ATOM   1912  CA  LYS   129      75.140  39.868  39.171  1.00  0.00           C  
ATOM   1913  HA  LYS   129      76.050  40.078  39.734  1.00  0.00           H  
ATOM   1914  CB  LYS   129      75.527  38.909  38.076  1.00  0.00           C  
ATOM   1915  HB2 LYS   129      75.827  38.043  38.666  1.00  0.00           H  
ATOM   1916  HB3 LYS   129      74.658  38.588  37.502  1.00  0.00           H  
ATOM   1917  CG  LYS   129      76.706  39.419  37.212  1.00  0.00           C  
ATOM   1918  HG2 LYS   129      76.344  40.313  36.703  1.00  0.00           H  
ATOM   1919  HG3 LYS   129      77.516  39.817  37.823  1.00  0.00           H  
ATOM   1920  CD  LYS   129      77.162  38.384  36.194  1.00  0.00           C  
ATOM   1921  HD2 LYS   129      77.502  37.474  36.690  1.00  0.00           H  
ATOM   1922  HD3 LYS   129      76.375  37.943  35.582  1.00  0.00           H  
ATOM   1923  CE  LYS   129      78.269  38.921  35.359  1.00  0.00           C  
ATOM   1924  HE2 LYS   129      77.997  39.804  34.780  1.00  0.00           H  
ATOM   1925  HE3 LYS   129      79.129  39.096  36.005  1.00  0.00           H  
ATOM   1926  NZ  LYS   129      78.684  37.963  34.359  1.00  0.00           N  
ATOM   1927  HZ1 LYS   129      77.897  37.756  33.762  1.00  0.00           H  
ATOM   1928  HZ2 LYS   129      79.248  38.282  33.584  1.00  0.00           H  
ATOM   1929  HZ3 LYS   129      78.890  37.109  34.856  1.00  0.00           H  
ATOM   1930  C   LYS   129      74.717  41.271  38.704  1.00  0.00           C  
ATOM   1931  O   LYS   129      75.600  42.178  38.469  1.00  0.00           O  
ATOM   1932  N   TYR   130      73.426  41.537  38.542  1.00  0.00           N  
ATOM   1933  H   TYR   130      72.792  40.758  38.435  1.00  0.00           H  
ATOM   1934  CA  TYR   130      72.976  42.780  38.030  1.00  0.00           C  
ATOM   1935  HA  TYR   130      73.808  43.485  38.035  1.00  0.00           H  
ATOM   1936  CB  TYR   130      72.466  42.481  36.633  1.00  0.00           C  
ATOM   1937  HB2 TYR   130      71.598  41.825  36.574  1.00  0.00           H  
ATOM   1938  HB3 TYR   130      72.066  43.321  36.066  1.00  0.00           H  
ATOM   1939  CG  TYR   130      73.517  41.907  35.760  1.00  0.00           C  
ATOM   1940  CD1 TYR   130      73.450  40.604  35.357  1.00  0.00           C  
ATOM   1941  HD1 TYR   130      72.772  39.903  35.820  1.00  0.00           H  
ATOM   1942  CE1 TYR   130      74.274  40.209  34.326  1.00  0.00           C  
ATOM   1943  HE1 TYR   130      74.252  39.186  33.981  1.00  0.00           H  
ATOM   1944  CZ  TYR   130      75.247  41.071  33.811  1.00  0.00           C  
ATOM   1945  OH  TYR   130      76.035  40.755  32.803  1.00  0.00           O  
ATOM   1946  HH  TYR   130      76.637  41.469  32.579  1.00  0.00           H  
ATOM   1947  CE2 TYR   130      75.309  42.411  34.179  1.00  0.00           C  
ATOM   1948  HE2 TYR   130      76.028  43.114  33.786  1.00  0.00           H  
ATOM   1949  CD2 TYR   130      74.420  42.798  35.178  1.00  0.00           C  
ATOM   1950  HD2 TYR   130      74.467  43.832  35.485  1.00  0.00           H  
ATOM   1951  C   TYR   130      71.862  43.429  38.904  1.00  0.00           C  
ATOM   1952  O   TYR   130      70.923  42.737  39.411  1.00  0.00           O  
ATOM   1953  N   VAL   131      71.888  44.821  39.059  1.00  0.00           N  
ATOM   1954  H   VAL   131      72.697  45.316  38.712  1.00  0.00           H  
ATOM   1955  CA  VAL   131      71.004  45.506  39.951  1.00  0.00           C  
ATOM   1956  HA  VAL   131      70.147  44.913  40.270  1.00  0.00           H  
ATOM   1957  CB  VAL   131      71.733  45.916  41.290  1.00  0.00           C  
ATOM   1958  HB  VAL   131      72.720  46.305  41.039  1.00  0.00           H  
ATOM   1959  CG1 VAL   131      71.090  47.020  42.143  1.00  0.00           C  
ATOM   1960 HG11 VAL   131      70.005  46.945  42.064  1.00  0.00           H  
ATOM   1961 HG12 VAL   131      71.488  46.952  43.155  1.00  0.00           H  
ATOM   1962 HG13 VAL   131      71.427  47.994  41.789  1.00  0.00           H  
ATOM   1963  CG2 VAL   131      71.821  44.654  42.145  1.00  0.00           C  
ATOM   1964 HG21 VAL   131      72.338  43.802  41.705  1.00  0.00           H  
ATOM   1965 HG22 VAL   131      72.468  44.856  42.999  1.00  0.00           H  
ATOM   1966 HG23 VAL   131      70.807  44.365  42.423  1.00  0.00           H  
ATOM   1967  C   VAL   131      70.534  46.747  39.209  1.00  0.00           C  
ATOM   1968  O   VAL   131      71.391  47.604  38.848  1.00  0.00           O  
ATOM   1969  N   ARG   132      69.217  46.909  39.032  1.00  0.00           N  
ATOM   1970  H   ARG   132      68.615  46.337  39.607  1.00  0.00           H  
ATOM   1971  CA  ARG   132      68.604  48.203  38.600  1.00  0.00           C  
ATOM   1972  HA  ARG   132      69.169  48.581  37.747  1.00  0.00           H  
ATOM   1973  CB  ARG   132      67.143  47.970  38.232  1.00  0.00           C  
ATOM   1974  HB2 ARG   132      66.654  47.403  39.024  1.00  0.00           H  
ATOM   1975  HB3 ARG   132      66.587  48.884  38.025  1.00  0.00           H  
ATOM   1976  CG  ARG   132      67.038  47.031  36.935  1.00  0.00           C  
ATOM   1977  HG2 ARG   132      67.280  47.685  36.097  1.00  0.00           H  
ATOM   1978  HG3 ARG   132      67.620  46.131  37.132  1.00  0.00           H  
ATOM   1979  CD  ARG   132      65.599  46.688  36.833  1.00  0.00           C  
ATOM   1980  HD2 ARG   132      65.036  47.610  36.977  1.00  0.00           H  
ATOM   1981  HD3 ARG   132      65.209  46.502  35.833  1.00  0.00           H  
ATOM   1982  NE  ARG   132      65.127  45.709  37.825  1.00  0.00           N  
ATOM   1983  HE  ARG   132      65.804  45.016  38.112  1.00  0.00           H  
ATOM   1984  CZ  ARG   132      63.965  45.673  38.525  1.00  0.00           C  
ATOM   1985  NH1 ARG   132      63.035  46.543  38.491  1.00  0.00           N  
ATOM   1986 HH11 ARG   132      63.074  47.220  37.742  1.00  0.00           H  
ATOM   1987 HH12 ARG   132      62.256  46.376  39.110  1.00  0.00           H  
ATOM   1988  NH2 ARG   132      63.747  44.766  39.427  1.00  0.00           N  
ATOM   1989 HH21 ARG   132      64.452  44.069  39.621  1.00  0.00           H  
ATOM   1990 HH22 ARG   132      62.896  44.868  39.962  1.00  0.00           H  
ATOM   1991  C   ARG   132      68.688  49.172  39.807  1.00  0.00           C  
ATOM   1992  O   ARG   132      68.401  48.868  40.984  1.00  0.00           O  
ATOM   1993  N   ARG   133      69.002  50.484  39.561  1.00  0.00           N  
ATOM   1994  H   ARG   133      69.178  50.639  38.579  1.00  0.00           H  
ATOM   1995  CA  ARG   133      69.075  51.524  40.541  1.00  0.00           C  
ATOM   1996  HA  ARG   133      68.671  51.165  41.488  1.00  0.00           H  
ATOM   1997  CB  ARG   133      70.520  52.044  40.767  1.00  0.00           C  
ATOM   1998  HB2 ARG   133      71.063  51.190  41.171  1.00  0.00           H  
ATOM   1999  HB3 ARG   133      70.884  52.541  39.868  1.00  0.00           H  
ATOM   2000  CG  ARG   133      70.600  52.950  41.951  1.00  0.00           C  
ATOM   2001  HG2 ARG   133      69.876  53.756  41.828  1.00  0.00           H  
ATOM   2002  HG3 ARG   133      70.363  52.371  42.844  1.00  0.00           H  
ATOM   2003  CD  ARG   133      71.920  53.738  42.054  1.00  0.00           C  
ATOM   2004  HD2 ARG   133      71.908  54.409  42.913  1.00  0.00           H  
ATOM   2005  HD3 ARG   133      72.717  53.074  42.390  1.00  0.00           H  
ATOM   2006  NE  ARG   133      72.230  54.511  40.873  1.00  0.00           N  
ATOM   2007  HE  ARG   133      71.436  54.708  40.280  1.00  0.00           H  
ATOM   2008  CZ  ARG   133      73.519  54.836  40.557  1.00  0.00           C  
ATOM   2009  NH1 ARG   133      73.796  55.443  39.397  1.00  0.00           N  
ATOM   2010 HH11 ARG   133      73.123  55.594  38.659  1.00  0.00           H  
ATOM   2011 HH12 ARG   133      74.778  55.611  39.230  1.00  0.00           H  
ATOM   2012  NH2 ARG   133      74.513  54.615  41.263  1.00  0.00           N  
ATOM   2013 HH21 ARG   133      74.396  54.082  42.113  1.00  0.00           H  
ATOM   2014 HH22 ARG   133      75.414  54.922  40.927  1.00  0.00           H  
ATOM   2015  C   ARG   133      68.196  52.623  40.069  1.00  0.00           C  
ATOM   2016  O   ARG   133      68.212  53.079  38.924  1.00  0.00           O  
ATOM   2017  N   PHE   134      67.360  53.118  41.040  1.00  0.00           N  
ATOM   2018  H   PHE   134      67.357  52.593  41.903  1.00  0.00           H  
ATOM   2019  CA  PHE   134      66.375  54.129  40.905  1.00  0.00           C  
ATOM   2020  HA  PHE   134      66.453  54.638  39.944  1.00  0.00           H  
ATOM   2021  CB  PHE   134      64.990  53.554  41.088  1.00  0.00           C  
ATOM   2022  HB2 PHE   134      64.756  52.973  41.980  1.00  0.00           H  
ATOM   2023  HB3 PHE   134      64.124  54.215  41.133  1.00  0.00           H  
ATOM   2024  CG  PHE   134      64.748  52.601  39.941  1.00  0.00           C  
ATOM   2025  CD1 PHE   134      64.725  51.190  40.141  1.00  0.00           C  
ATOM   2026  HD1 PHE   134      64.589  50.848  41.156  1.00  0.00           H  
ATOM   2027  CE1 PHE   134      64.603  50.340  39.112  1.00  0.00           C  
ATOM   2028  HE1 PHE   134      64.412  49.306  39.362  1.00  0.00           H  
ATOM   2029  CZ  PHE   134      64.677  50.720  37.776  1.00  0.00           C  
ATOM   2030  HZ  PHE   134      64.338  50.018  37.029  1.00  0.00           H  
ATOM   2031  CE2 PHE   134      64.788  52.086  37.481  1.00  0.00           C  
ATOM   2032  HE2 PHE   134      64.803  52.448  36.463  1.00  0.00           H  
ATOM   2033  CD2 PHE   134      64.965  52.975  38.571  1.00  0.00           C  
ATOM   2034  HD2 PHE   134      64.999  54.040  38.397  1.00  0.00           H  
ATOM   2035  C   PHE   134      66.646  55.224  41.903  1.00  0.00           C  
ATOM   2036  O   PHE   134      66.228  55.107  42.999  1.00  0.00           O  
ATOM   2037  N   PHE   135      67.519  56.196  41.573  1.00  0.00           N  
ATOM   2038  H   PHE   135      68.006  56.245  40.690  1.00  0.00           H  
ATOM   2039  CA  PHE   135      67.773  57.337  42.565  1.00  0.00           C  
ATOM   2040  HA  PHE   135      67.778  56.892  43.560  1.00  0.00           H  
ATOM   2041  CB  PHE   135      69.120  57.980  42.501  1.00  0.00           C  
ATOM   2042  HB2 PHE   135      69.372  58.582  43.374  1.00  0.00           H  
ATOM   2043  HB3 PHE   135      69.794  57.125  42.535  1.00  0.00           H  
ATOM   2044  CG  PHE   135      69.472  58.825  41.279  1.00  0.00           C  
ATOM   2045  CD1 PHE   135      70.396  58.384  40.352  1.00  0.00           C  
ATOM   2046  HD1 PHE   135      70.815  57.398  40.491  1.00  0.00           H  
ATOM   2047  CE1 PHE   135      70.876  59.136  39.242  1.00  0.00           C  
ATOM   2048  HE1 PHE   135      71.677  58.890  38.561  1.00  0.00           H  
ATOM   2049  CZ  PHE   135      70.341  60.404  39.084  1.00  0.00           C  
ATOM   2050  HZ  PHE   135      70.775  61.050  38.335  1.00  0.00           H  
ATOM   2051  CE2 PHE   135      69.415  60.899  40.013  1.00  0.00           C  
ATOM   2052  HE2 PHE   135      69.053  61.912  39.910  1.00  0.00           H  
ATOM   2053  CD2 PHE   135      69.082  60.149  41.127  1.00  0.00           C  
ATOM   2054  HD2 PHE   135      68.356  60.566  41.809  1.00  0.00           H  
ATOM   2055  C   PHE   135      66.637  58.437  42.712  1.00  0.00           C  
ATOM   2056  O   PHE   135      65.816  58.566  41.765  1.00  0.00           O  
ATOM   2057  N   GLY   136      66.618  59.177  43.823  1.00  0.00           N  
ATOM   2058  H   GLY   136      67.225  58.905  44.583  1.00  0.00           H  
ATOM   2059  CA  GLY   136      65.572  60.140  44.181  1.00  0.00           C  
ATOM   2060  HA2 GLY   136      65.852  60.590  45.133  1.00  0.00           H  
ATOM   2061  HA3 GLY   136      65.584  61.038  43.564  1.00  0.00           H  
ATOM   2062  C   GLY   136      64.189  59.486  44.351  1.00  0.00           C  
ATOM   2063  O   GLY   136      63.156  60.097  44.244  1.00  0.00           O  
ATOM   2064  N   ALA   137      64.193  58.207  44.814  1.00  0.00           N  
ATOM   2065  H   ALA   137      65.065  57.743  45.023  1.00  0.00           H  
ATOM   2066  CA  ALA   137      62.942  57.479  45.072  1.00  0.00           C  
ATOM   2067  HA  ALA   137      62.337  57.465  44.166  1.00  0.00           H  
ATOM   2068  CB  ALA   137      63.182  56.090  45.548  1.00  0.00           C  
ATOM   2069  HB1 ALA   137      63.749  55.450  44.872  1.00  0.00           H  
ATOM   2070  HB2 ALA   137      63.735  56.036  46.486  1.00  0.00           H  
ATOM   2071  HB3 ALA   137      62.170  55.701  45.655  1.00  0.00           H  
ATOM   2072  C   ALA   137      62.116  58.287  46.057  1.00  0.00           C  
ATOM   2073  O   ALA   137      62.656  58.823  47.067  1.00  0.00           O  
ATOM   2074  N   LYS   138      60.791  58.390  45.854  1.00  0.00           N  
ATOM   2075  H   LYS   138      60.435  58.120  44.948  1.00  0.00           H  
ATOM   2076  CA  LYS   138      59.866  59.101  46.766  1.00  0.00           C  
ATOM   2077  HA  LYS   138      60.211  59.197  47.795  1.00  0.00           H  
ATOM   2078  CB  LYS   138      59.950  60.558  46.434  1.00  0.00           C  
ATOM   2079  HB2 LYS   138      61.021  60.724  46.319  1.00  0.00           H  
ATOM   2080  HB3 LYS   138      59.507  60.865  45.487  1.00  0.00           H  
ATOM   2081  CG  LYS   138      59.483  61.582  47.486  1.00  0.00           C  
ATOM   2082  HG2 LYS   138      58.414  61.417  47.624  1.00  0.00           H  
ATOM   2083  HG3 LYS   138      59.919  61.431  48.473  1.00  0.00           H  
ATOM   2084  CD  LYS   138      59.781  63.097  47.280  1.00  0.00           C  
ATOM   2085  HD2 LYS   138      60.861  63.246  47.301  1.00  0.00           H  
ATOM   2086  HD3 LYS   138      59.230  63.469  46.417  1.00  0.00           H  
ATOM   2087  CE  LYS   138      59.223  63.971  48.357  1.00  0.00           C  
ATOM   2088  HE2 LYS   138      58.148  63.875  48.203  1.00  0.00           H  
ATOM   2089  HE3 LYS   138      59.421  63.741  49.404  1.00  0.00           H  
ATOM   2090  NZ  LYS   138      59.538  65.423  48.159  1.00  0.00           N  
ATOM   2091  HZ1 LYS   138      58.969  66.145  48.577  1.00  0.00           H  
ATOM   2092  HZ2 LYS   138      60.523  65.518  48.364  1.00  0.00           H  
ATOM   2093  HZ3 LYS   138      59.430  65.594  47.170  1.00  0.00           H  
ATOM   2094  C   LYS   138      58.432  58.487  46.715  1.00  0.00           C  
ATOM   2095  O   LYS   138      58.024  58.117  45.613  1.00  0.00           O  
ATOM   2096  N   VAL   139      57.799  58.105  47.877  1.00  0.00           N  
ATOM   2097  H   VAL   139      58.204  58.280  48.786  1.00  0.00           H  
ATOM   2098  CA  VAL   139      56.563  57.277  48.018  1.00  0.00           C  
ATOM   2099  HA  VAL   139      56.574  56.487  47.267  1.00  0.00           H  
ATOM   2100  CB  VAL   139      56.425  56.601  49.384  1.00  0.00           C  
ATOM   2101  HB  VAL   139      56.248  57.398  50.107  1.00  0.00           H  
ATOM   2102  CG1 VAL   139      55.108  55.780  49.384  1.00  0.00           C  
ATOM   2103 HG11 VAL   139      55.023  55.175  48.481  1.00  0.00           H  
ATOM   2104 HG12 VAL   139      55.136  55.095  50.231  1.00  0.00           H  
ATOM   2105 HG13 VAL   139      54.245  56.443  49.443  1.00  0.00           H  
ATOM   2106  CG2 VAL   139      57.570  55.609  49.669  1.00  0.00           C  
ATOM   2107 HG21 VAL   139      57.571  54.775  48.968  1.00  0.00           H  
ATOM   2108 HG22 VAL   139      58.505  56.127  49.452  1.00  0.00           H  
ATOM   2109 HG23 VAL   139      57.594  55.309  50.717  1.00  0.00           H  
ATOM   2110  C   VAL   139      55.369  58.191  47.695  1.00  0.00           C  
ATOM   2111  O   VAL   139      54.821  58.881  48.565  1.00  0.00           O  
ATOM   2112  N   ASN   140      54.959  58.284  46.411  1.00  0.00           N  
ATOM   2113  H   ASN   140      55.358  57.638  45.744  1.00  0.00           H  
ATOM   2114  CA  ASN   140      53.695  58.882  46.018  1.00  0.00           C  
ATOM   2115  HA  ASN   140      53.901  59.916  46.293  1.00  0.00           H  
ATOM   2116  CB  ASN   140      53.726  58.905  44.473  1.00  0.00           C  
ATOM   2117  HB2 ASN   140      54.617  59.340  44.020  1.00  0.00           H  
ATOM   2118  HB3 ASN   140      53.809  57.908  44.040  1.00  0.00           H  
ATOM   2119  CG  ASN   140      52.514  59.661  43.950  1.00  0.00           C  
ATOM   2120  OD1 ASN   140      52.272  60.818  44.235  1.00  0.00           O  
ATOM   2121  ND2 ASN   140      51.712  58.974  43.167  1.00  0.00           N  
ATOM   2122 HD21 ASN   140      50.809  59.421  43.098  1.00  0.00           H  
ATOM   2123 HD22 ASN   140      51.863  57.975  43.178  1.00  0.00           H  
ATOM   2124  C   ASN   140      52.496  58.239  46.672  1.00  0.00           C  
ATOM   2125  O   ASN   140      51.688  59.001  47.107  1.00  0.00           O  
ATOM   2126  N   GLN   141      52.392  56.911  46.906  1.00  0.00           N  
ATOM   2127  H   GLN   141      53.037  56.369  46.350  1.00  0.00           H  
ATOM   2128  CA  GLN   141      51.238  56.309  47.516  1.00  0.00           C  
ATOM   2129  HA  GLN   141      50.875  56.972  48.300  1.00  0.00           H  
ATOM   2130  CB  GLN   141      50.119  56.221  46.484  1.00  0.00           C  
ATOM   2131  HB2 GLN   141      49.984  57.206  46.036  1.00  0.00           H  
ATOM   2132  HB3 GLN   141      50.316  55.539  45.657  1.00  0.00           H  
ATOM   2133  CG  GLN   141      48.771  55.819  47.030  1.00  0.00           C  
ATOM   2134  HG2 GLN   141      48.654  55.977  48.102  1.00  0.00           H  
ATOM   2135  HG3 GLN   141      47.995  56.442  46.585  1.00  0.00           H  
ATOM   2136  CD  GLN   141      48.476  54.379  46.633  1.00  0.00           C  
ATOM   2137  OE1 GLN   141      48.748  53.418  47.297  1.00  0.00           O  
ATOM   2138  NE2 GLN   141      47.864  54.178  45.474  1.00  0.00           N  
ATOM   2139 HE21 GLN   141      47.349  53.318  45.350  1.00  0.00           H  
ATOM   2140 HE22 GLN   141      47.659  54.975  44.887  1.00  0.00           H  
ATOM   2141  C   GLN   141      51.629  55.026  48.312  1.00  0.00           C  
ATOM   2142  O   GLN   141      52.385  54.207  47.750  1.00  0.00           O  
ATOM   2143  N   ALA   142      51.028  54.904  49.496  1.00  0.00           N  
ATOM   2144  H   ALA   142      50.729  55.786  49.886  1.00  0.00           H  
ATOM   2145  CA  ALA   142      50.934  53.662  50.258  1.00  0.00           C  
ATOM   2146  HA  ALA   142      51.523  52.891  49.762  1.00  0.00           H  
ATOM   2147  CB  ALA   142      51.743  53.930  51.549  1.00  0.00           C  
ATOM   2148  HB1 ALA   142      51.371  53.167  52.233  1.00  0.00           H  
ATOM   2149  HB2 ALA   142      52.805  53.867  51.310  1.00  0.00           H  
ATOM   2150  HB3 ALA   142      51.442  54.895  51.958  1.00  0.00           H  
ATOM   2151  C   ALA   142      49.480  53.193  50.349  1.00  0.00           C  
ATOM   2152  O   ALA   142      48.672  54.067  50.725  1.00  0.00           O  
ATOM   2153  N   THR   143      49.135  51.872  50.185  1.00  0.00           N  
ATOM   2154  H   THR   143      49.816  51.277  49.735  1.00  0.00           H  
ATOM   2155  CA  THR   143      47.878  51.336  50.668  1.00  0.00           C  
ATOM   2156  HA  THR   143      47.349  52.042  51.308  1.00  0.00           H  
ATOM   2157  CB  THR   143      47.001  51.140  49.391  1.00  0.00           C  
ATOM   2158  HB  THR   143      47.535  50.613  48.601  1.00  0.00           H  
ATOM   2159  CG2 THR   143      45.701  50.362  49.719  1.00  0.00           C  
ATOM   2160 HG21 THR   143      45.209  50.594  50.663  1.00  0.00           H  
ATOM   2161 HG22 THR   143      44.882  50.442  49.004  1.00  0.00           H  
ATOM   2162 HG23 THR   143      45.970  49.306  49.751  1.00  0.00           H  
ATOM   2163  OG1 THR   143      46.698  52.404  48.875  1.00  0.00           O  
ATOM   2164  HG1 THR   143      47.475  52.693  48.390  1.00  0.00           H  
ATOM   2165  C   THR   143      48.075  50.078  51.533  1.00  0.00           C  
ATOM   2166  O   THR   143      48.658  49.079  51.036  1.00  0.00           O  
ATOM   2167  N   PHE   144      47.597  50.145  52.801  1.00  0.00           N  
ATOM   2168  H   PHE   144      47.038  50.935  53.089  1.00  0.00           H  
ATOM   2169  CA  PHE   144      47.345  48.958  53.684  1.00  0.00           C  
ATOM   2170  HA  PHE   144      48.208  48.293  53.706  1.00  0.00           H  
ATOM   2171  CB  PHE   144      47.147  49.545  55.190  1.00  0.00           C  
ATOM   2172  HB2 PHE   144      46.410  50.343  55.106  1.00  0.00           H  
ATOM   2173  HB3 PHE   144      46.765  48.717  55.788  1.00  0.00           H  
ATOM   2174  CG  PHE   144      48.324  50.098  55.780  1.00  0.00           C  
ATOM   2175  CD1 PHE   144      49.339  49.246  56.204  1.00  0.00           C  
ATOM   2176  HD1 PHE   144      49.206  48.185  56.054  1.00  0.00           H  
ATOM   2177  CE1 PHE   144      50.530  49.848  56.708  1.00  0.00           C  
ATOM   2178  HE1 PHE   144      51.326  49.251  57.127  1.00  0.00           H  
ATOM   2179  CZ  PHE   144      50.676  51.216  56.837  1.00  0.00           C  
ATOM   2180  HZ  PHE   144      51.576  51.660  57.236  1.00  0.00           H  
ATOM   2181  CE2 PHE   144      49.632  52.060  56.391  1.00  0.00           C  
ATOM   2182  HE2 PHE   144      49.681  53.113  56.630  1.00  0.00           H  
ATOM   2183  CD2 PHE   144      48.471  51.499  55.784  1.00  0.00           C  
ATOM   2184  HD2 PHE   144      47.783  52.088  55.196  1.00  0.00           H  
ATOM   2185  C   PHE   144      46.125  48.255  53.266  1.00  0.00           C  
ATOM   2186  O   PHE   144      45.097  48.919  52.974  1.00  0.00           O  
ATOM   2187  N   SER   145      46.123  46.937  53.343  1.00  0.00           N  
ATOM   2188  H   SER   145      47.054  46.577  53.496  1.00  0.00           H  
ATOM   2189  CA  SER   145      45.042  45.999  53.068  1.00  0.00           C  
ATOM   2190  HA  SER   145      44.053  46.454  53.125  1.00  0.00           H  
ATOM   2191  CB  SER   145      45.339  45.472  51.712  1.00  0.00           C  
ATOM   2192  HB2 SER   145      45.412  46.406  51.154  1.00  0.00           H  
ATOM   2193  HB3 SER   145      46.260  44.890  51.733  1.00  0.00           H  
ATOM   2194  OG  SER   145      44.211  44.780  51.210  1.00  0.00           O  
ATOM   2195  HG  SER   145      43.440  45.339  51.334  1.00  0.00           H  
ATOM   2196  C   SER   145      45.107  44.803  54.114  1.00  0.00           C  
ATOM   2197  O   SER   145      46.178  44.353  54.515  1.00  0.00           O  
ATOM   2198  N   ALA   146      43.939  44.281  54.467  1.00  0.00           N  
ATOM   2199  H   ALA   146      43.070  44.734  54.224  1.00  0.00           H  
ATOM   2200  CA  ALA   146      43.841  43.352  55.556  1.00  0.00           C  
ATOM   2201  HA  ALA   146      44.668  42.643  55.521  1.00  0.00           H  
ATOM   2202  CB  ALA   146      44.080  44.178  56.876  1.00  0.00           C  
ATOM   2203  HB1 ALA   146      43.541  45.116  56.737  1.00  0.00           H  
ATOM   2204  HB2 ALA   146      43.861  43.666  57.812  1.00  0.00           H  
ATOM   2205  HB3 ALA   146      45.139  44.385  57.029  1.00  0.00           H  
ATOM   2206  C   ALA   146      42.463  42.680  55.462  1.00  0.00           C  
ATOM   2207  O   ALA   146      41.470  43.311  55.205  1.00  0.00           O  
ATOM   2208  N   ARG   147      42.572  41.340  55.557  1.00  0.00           N  
ATOM   2209  H   ARG   147      43.436  40.868  55.784  1.00  0.00           H  
ATOM   2210  CA  ARG   147      41.456  40.422  55.365  1.00  0.00           C  
ATOM   2211  HA  ARG   147      40.514  40.941  55.538  1.00  0.00           H  
ATOM   2212  CB  ARG   147      41.491  39.705  54.048  1.00  0.00           C  
ATOM   2213  HB2 ARG   147      42.475  39.243  53.974  1.00  0.00           H  
ATOM   2214  HB3 ARG   147      40.835  38.844  53.921  1.00  0.00           H  
ATOM   2215  CG  ARG   147      41.363  40.572  52.801  1.00  0.00           C  
ATOM   2216  HG2 ARG   147      42.263  41.173  52.667  1.00  0.00           H  
ATOM   2217  HG3 ARG   147      41.252  39.950  51.913  1.00  0.00           H  
ATOM   2218  CD  ARG   147      40.071  41.500  52.870  1.00  0.00           C  
ATOM   2219  HD2 ARG   147      39.292  40.759  53.054  1.00  0.00           H  
ATOM   2220  HD3 ARG   147      40.093  42.150  53.745  1.00  0.00           H  
ATOM   2221  NE  ARG   147      39.845  42.231  51.633  1.00  0.00           N  
ATOM   2222  HE  ARG   147      39.582  41.644  50.854  1.00  0.00           H  
ATOM   2223  CZ  ARG   147      40.184  43.551  51.483  1.00  0.00           C  
ATOM   2224  NH1 ARG   147      40.750  44.182  52.484  1.00  0.00           N  
ATOM   2225 HH11 ARG   147      40.711  43.679  53.359  1.00  0.00           H  
ATOM   2226 HH12 ARG   147      41.090  45.131  52.415  1.00  0.00           H  
ATOM   2227  NH2 ARG   147      40.098  44.168  50.386  1.00  0.00           N  
ATOM   2228 HH21 ARG   147      39.432  43.819  49.712  1.00  0.00           H  
ATOM   2229 HH22 ARG   147      40.176  45.164  50.530  1.00  0.00           H  
ATOM   2230  C   ARG   147      41.466  39.410  56.543  1.00  0.00           C  
ATOM   2231  O   ARG   147      42.511  39.004  56.983  1.00  0.00           O  
ATOM   2232  N   VAL   148      40.262  38.991  56.977  1.00  0.00           N  
ATOM   2233  H   VAL   148      39.532  39.546  56.552  1.00  0.00           H  
ATOM   2234  CA  VAL   148      39.944  37.852  57.846  1.00  0.00           C  
ATOM   2235  HA  VAL   148      40.418  38.086  58.799  1.00  0.00           H  
ATOM   2236  CB  VAL   148      38.469  37.745  58.195  1.00  0.00           C  
ATOM   2237  HB  VAL   148      38.170  38.713  58.596  1.00  0.00           H  
ATOM   2238  CG1 VAL   148      37.594  37.345  57.065  1.00  0.00           C  
ATOM   2239 HG11 VAL   148      37.710  38.041  56.235  1.00  0.00           H  
ATOM   2240 HG12 VAL   148      37.856  36.370  56.652  1.00  0.00           H  
ATOM   2241 HG13 VAL   148      36.558  37.273  57.398  1.00  0.00           H  
ATOM   2242  CG2 VAL   148      38.331  36.829  59.345  1.00  0.00           C  
ATOM   2243 HG21 VAL   148      37.354  36.853  59.829  1.00  0.00           H  
ATOM   2244 HG22 VAL   148      38.505  35.821  58.969  1.00  0.00           H  
ATOM   2245 HG23 VAL   148      39.059  37.049  60.125  1.00  0.00           H  
ATOM   2246  C   VAL   148      40.711  36.638  57.303  1.00  0.00           C  
ATOM   2247  O   VAL   148      40.614  36.320  56.142  1.00  0.00           O  
ATOM   2248  N   ASN   149      41.640  36.134  58.210  1.00  0.00           N  
ATOM   2249  H   ASN   149      41.729  36.585  59.109  1.00  0.00           H  
ATOM   2250  CA  ASN   149      42.470  35.024  57.882  1.00  0.00           C  
ATOM   2251  HA  ASN   149      42.849  34.730  58.860  1.00  0.00           H  
ATOM   2252  CB  ASN   149      41.627  33.843  57.347  1.00  0.00           C  
ATOM   2253  HB2 ASN   149      41.361  34.015  56.304  1.00  0.00           H  
ATOM   2254  HB3 ASN   149      42.308  32.992  57.348  1.00  0.00           H  
ATOM   2255  CG  ASN   149      40.336  33.538  58.160  1.00  0.00           C  
ATOM   2256  OD1 ASN   149      40.304  33.634  59.382  1.00  0.00           O  
ATOM   2257  ND2 ASN   149      39.218  33.318  57.513  1.00  0.00           N  
ATOM   2258 HD21 ASN   149      38.371  33.288  58.062  1.00  0.00           H  
ATOM   2259 HD22 ASN   149      39.204  33.402  56.506  1.00  0.00           H  
ATOM   2260  C   ASN   149      43.623  35.272  56.961  1.00  0.00           C  
ATOM   2261  O   ASN   149      44.097  34.381  56.271  1.00  0.00           O  
ATOM   2262  N   ASP   150      44.216  36.481  57.001  1.00  0.00           N  
ATOM   2263  H   ASP   150      43.835  37.233  57.558  1.00  0.00           H  
ATOM   2264  CA  ASP   150      45.421  36.853  56.216  1.00  0.00           C  
ATOM   2265  HA  ASP   150      45.965  35.926  56.039  1.00  0.00           H  
ATOM   2266  CB  ASP   150      44.971  37.596  54.885  1.00  0.00           C  
ATOM   2267  HB2 ASP   150      44.183  37.008  54.412  1.00  0.00           H  
ATOM   2268  HB3 ASP   150      44.695  38.615  55.154  1.00  0.00           H  
ATOM   2269  CG  ASP   150      46.111  37.689  53.815  1.00  0.00           C  
ATOM   2270  OD1 ASP   150      45.825  38.319  52.800  1.00  0.00           O  
ATOM   2271  OD2 ASP   150      47.162  37.042  53.973  1.00  0.00           O  
ATOM   2272  C   ASP   150      46.417  37.739  57.112  1.00  0.00           C  
ATOM   2273  O   ASP   150      46.141  38.121  58.252  1.00  0.00           O  
ATOM   2274  N   MET   151      47.509  38.105  56.523  1.00  0.00           N  
ATOM   2275  H   MET   151      47.569  37.723  55.590  1.00  0.00           H  
ATOM   2276  CA  MET   151      48.543  39.076  56.903  1.00  0.00           C  
ATOM   2277  HA  MET   151      48.468  39.184  57.985  1.00  0.00           H  
ATOM   2278  CB  MET   151      49.938  38.521  56.555  1.00  0.00           C  
ATOM   2279  HB2 MET   151      49.897  38.313  55.486  1.00  0.00           H  
ATOM   2280  HB3 MET   151      50.642  39.271  56.914  1.00  0.00           H  
ATOM   2281  CG  MET   151      50.058  37.197  57.193  1.00  0.00           C  
ATOM   2282  HG2 MET   151      50.283  37.353  58.248  1.00  0.00           H  
ATOM   2283  HG3 MET   151      49.204  36.520  57.209  1.00  0.00           H  
ATOM   2284  SD  MET   151      51.603  36.235  56.568  1.00  0.00           S  
ATOM   2285  CE  MET   151      50.924  35.224  55.266  1.00  0.00           C  
ATOM   2286  HE1 MET   151      50.560  35.859  54.458  1.00  0.00           H  
ATOM   2287  HE2 MET   151      51.629  34.475  54.906  1.00  0.00           H  
ATOM   2288  HE3 MET   151      50.052  34.614  55.502  1.00  0.00           H  
ATOM   2289  C   MET   151      48.245  40.477  56.354  1.00  0.00           C  
ATOM   2290  O   MET   151      47.797  40.628  55.193  1.00  0.00           O  
ATOM   2291  N   LEU   152      48.512  41.456  57.189  1.00  0.00           N  
ATOM   2292  H   LEU   152      48.943  41.247  58.078  1.00  0.00           H  
ATOM   2293  CA  LEU   152      48.502  42.928  56.746  1.00  0.00           C  
ATOM   2294  HA  LEU   152      47.500  43.184  56.402  1.00  0.00           H  
ATOM   2295  CB  LEU   152      48.963  43.752  57.986  1.00  0.00           C  
ATOM   2296  HB2 LEU   152      48.321  43.508  58.833  1.00  0.00           H  
ATOM   2297  HB3 LEU   152      49.973  43.462  58.275  1.00  0.00           H  
ATOM   2298  CG  LEU   152      49.075  45.223  57.712  1.00  0.00           C  
ATOM   2299  HG  LEU   152      49.820  45.325  56.923  1.00  0.00           H  
ATOM   2300  CD1 LEU   152      47.793  45.934  57.283  1.00  0.00           C  
ATOM   2301 HD11 LEU   152      47.904  47.016  57.222  1.00  0.00           H  
ATOM   2302 HD12 LEU   152      47.537  45.687  56.252  1.00  0.00           H  
ATOM   2303 HD13 LEU   152      47.000  45.591  57.947  1.00  0.00           H  
ATOM   2304  CD2 LEU   152      49.671  45.971  58.930  1.00  0.00           C  
ATOM   2305 HD21 LEU   152      49.592  47.058  58.947  1.00  0.00           H  
ATOM   2306 HD22 LEU   152      49.127  45.594  59.796  1.00  0.00           H  
ATOM   2307 HD23 LEU   152      50.736  45.789  59.075  1.00  0.00           H  
ATOM   2308  C   LEU   152      49.472  43.120  55.528  1.00  0.00           C  
ATOM   2309  O   LEU   152      50.677  42.761  55.631  1.00  0.00           O  
ATOM   2310  N   ASN   153      49.012  43.791  54.490  1.00  0.00           N  
ATOM   2311  H   ASN   153      48.087  44.197  54.504  1.00  0.00           H  
ATOM   2312  CA  ASN   153      49.863  43.948  53.272  1.00  0.00           C  
ATOM   2313  HA  ASN   153      50.857  43.512  53.369  1.00  0.00           H  
ATOM   2314  CB  ASN   153      49.074  43.385  52.103  1.00  0.00           C  
ATOM   2315  HB2 ASN   153      48.043  43.731  52.176  1.00  0.00           H  
ATOM   2316  HB3 ASN   153      49.616  43.583  51.178  1.00  0.00           H  
ATOM   2317  CG  ASN   153      49.073  41.857  52.167  1.00  0.00           C  
ATOM   2318  OD1 ASN   153      50.061  41.166  52.168  1.00  0.00           O  
ATOM   2319  ND2 ASN   153      47.915  41.231  51.990  1.00  0.00           N  
ATOM   2320 HD21 ASN   153      47.870  40.271  52.302  1.00  0.00           H  
ATOM   2321 HD22 ASN   153      47.123  41.847  51.871  1.00  0.00           H  
ATOM   2322  C   ASN   153      50.032  45.525  53.106  1.00  0.00           C  
ATOM   2323  O   ASN   153      49.302  46.347  53.644  1.00  0.00           O  
ATOM   2324  N   LEU   154      51.035  45.870  52.288  1.00  0.00           N  
ATOM   2325  H   LEU   154      51.544  45.063  51.958  1.00  0.00           H  
ATOM   2326  CA  LEU   154      51.362  47.247  52.041  1.00  0.00           C  
ATOM   2327  HA  LEU   154      50.440  47.829  52.056  1.00  0.00           H  
ATOM   2328  CB  LEU   154      52.228  47.655  53.162  1.00  0.00           C  
ATOM   2329  HB2 LEU   154      51.625  47.824  54.054  1.00  0.00           H  
ATOM   2330  HB3 LEU   154      52.997  46.904  53.342  1.00  0.00           H  
ATOM   2331  CG  LEU   154      52.859  49.022  52.888  1.00  0.00           C  
ATOM   2332  HG  LEU   154      53.379  48.867  51.943  1.00  0.00           H  
ATOM   2333  CD1 LEU   154      51.762  50.076  52.652  1.00  0.00           C  
ATOM   2334 HD11 LEU   154      50.878  49.847  53.248  1.00  0.00           H  
ATOM   2335 HD12 LEU   154      52.095  51.036  53.047  1.00  0.00           H  
ATOM   2336 HD13 LEU   154      51.436  50.098  51.612  1.00  0.00           H  
ATOM   2337  CD2 LEU   154      53.750  49.529  54.035  1.00  0.00           C  
ATOM   2338 HD21 LEU   154      54.515  50.243  53.732  1.00  0.00           H  
ATOM   2339 HD22 LEU   154      53.186  49.917  54.883  1.00  0.00           H  
ATOM   2340 HD23 LEU   154      54.300  48.664  54.405  1.00  0.00           H  
ATOM   2341  C   LEU   154      51.952  47.357  50.620  1.00  0.00           C  
ATOM   2342  O   LEU   154      53.135  46.958  50.245  1.00  0.00           O  
ATOM   2343  N   ASN   155      51.241  47.989  49.759  1.00  0.00           N  
ATOM   2344  H   ASN   155      50.278  48.149  50.016  1.00  0.00           H  
ATOM   2345  CA  ASN   155      51.635  48.292  48.397  1.00  0.00           C  
ATOM   2346  HA  ASN   155      52.458  47.654  48.073  1.00  0.00           H  
ATOM   2347  CB  ASN   155      50.495  47.930  47.509  1.00  0.00           C  
ATOM   2348  HB2 ASN   155      50.097  46.932  47.692  1.00  0.00           H  
ATOM   2349  HB3 ASN   155      49.692  48.628  47.746  1.00  0.00           H  
ATOM   2350  CG  ASN   155      50.643  47.933  46.043  1.00  0.00           C  
ATOM   2351  OD1 ASN   155      51.722  47.861  45.527  1.00  0.00           O  
ATOM   2352  ND2 ASN   155      49.556  48.179  45.327  1.00  0.00           N  
ATOM   2353 HD21 ASN   155      49.677  48.276  44.329  1.00  0.00           H  
ATOM   2354 HD22 ASN   155      48.751  48.422  45.887  1.00  0.00           H  
ATOM   2355  C   ASN   155      52.142  49.745  48.250  1.00  0.00           C  
ATOM   2356  O   ASN   155      51.322  50.679  48.367  1.00  0.00           O  
ATOM   2357  N   LEU   156      53.417  49.892  47.867  1.00  0.00           N  
ATOM   2358  H   LEU   156      54.050  49.114  47.747  1.00  0.00           H  
ATOM   2359  CA  LEU   156      53.965  51.201  47.545  1.00  0.00           C  
ATOM   2360  HA  LEU   156      53.448  51.927  48.171  1.00  0.00           H  
ATOM   2361  CB  LEU   156      55.476  51.299  47.960  1.00  0.00           C  
ATOM   2362  HB2 LEU   156      55.927  50.375  47.597  1.00  0.00           H  
ATOM   2363  HB3 LEU   156      55.951  51.990  47.264  1.00  0.00           H  
ATOM   2364  CG  LEU   156      55.865  51.672  49.347  1.00  0.00           C  
ATOM   2365  HG  LEU   156      55.784  52.737  49.561  1.00  0.00           H  
ATOM   2366  CD1 LEU   156      55.307  50.755  50.436  1.00  0.00           C  
ATOM   2367 HD11 LEU   156      55.784  51.085  51.358  1.00  0.00           H  
ATOM   2368 HD12 LEU   156      54.260  51.044  50.525  1.00  0.00           H  
ATOM   2369 HD13 LEU   156      55.301  49.672  50.311  1.00  0.00           H  
ATOM   2370  CD2 LEU   156      57.377  51.425  49.416  1.00  0.00           C  
ATOM   2371 HD21 LEU   156      57.665  51.951  50.326  1.00  0.00           H  
ATOM   2372 HD22 LEU   156      57.594  50.358  49.466  1.00  0.00           H  
ATOM   2373 HD23 LEU   156      57.939  51.820  48.569  1.00  0.00           H  
ATOM   2374  C   LEU   156      53.896  51.501  46.012  1.00  0.00           C  
ATOM   2375  O   LEU   156      54.192  50.620  45.189  1.00  0.00           O  
ATOM   2376  N   ASP   157      53.640  52.746  45.580  1.00  0.00           N  
ATOM   2377  H   ASP   157      53.601  53.413  46.337  1.00  0.00           H  
ATOM   2378  CA  ASP   157      53.825  53.500  44.368  1.00  0.00           C  
ATOM   2379  HA  ASP   157      54.180  52.826  43.589  1.00  0.00           H  
ATOM   2380  CB  ASP   157      52.454  54.144  44.012  1.00  0.00           C  
ATOM   2381  HB2 ASP   157      51.692  53.396  43.794  1.00  0.00           H  
ATOM   2382  HB3 ASP   157      52.131  54.714  44.883  1.00  0.00           H  
ATOM   2383  CG  ASP   157      52.454  55.154  42.817  1.00  0.00           C  
ATOM   2384  OD1 ASP   157      53.333  55.169  41.881  1.00  0.00           O  
ATOM   2385  OD2 ASP   157      51.833  56.148  42.989  1.00  0.00           O  
ATOM   2386  C   ASP   157      54.839  54.609  44.535  1.00  0.00           C  
ATOM   2387  O   ASP   157      54.716  55.503  45.349  1.00  0.00           O  
ATOM   2388  N   VAL   158      55.912  54.482  43.774  1.00  0.00           N  
ATOM   2389  H   VAL   158      55.839  53.778  43.055  1.00  0.00           H  
ATOM   2390  CA  VAL   158      57.186  55.277  43.932  1.00  0.00           C  
ATOM   2391  HA  VAL   158      57.180  55.923  44.809  1.00  0.00           H  
ATOM   2392  CB  VAL   158      58.404  54.308  44.160  1.00  0.00           C  
ATOM   2393  HB  VAL   158      58.402  53.527  43.400  1.00  0.00           H  
ATOM   2394  CG1 VAL   158      59.855  54.994  44.224  1.00  0.00           C  
ATOM   2395 HG11 VAL   158      60.133  55.458  43.278  1.00  0.00           H  
ATOM   2396 HG12 VAL   158      59.833  55.716  45.040  1.00  0.00           H  
ATOM   2397 HG13 VAL   158      60.637  54.275  44.470  1.00  0.00           H  
ATOM   2398  CG2 VAL   158      58.173  53.647  45.530  1.00  0.00           C  
ATOM   2399 HG21 VAL   158      57.308  52.985  45.576  1.00  0.00           H  
ATOM   2400 HG22 VAL   158      59.041  53.000  45.660  1.00  0.00           H  
ATOM   2401 HG23 VAL   158      58.134  54.460  46.255  1.00  0.00           H  
ATOM   2402  C   VAL   158      57.471  56.091  42.711  1.00  0.00           C  
ATOM   2403  O   VAL   158      57.546  55.554  41.613  1.00  0.00           O  
ATOM   2404  N   GLN   159      57.555  57.422  42.730  1.00  0.00           N  
ATOM   2405  H   GLN   159      57.301  57.916  43.573  1.00  0.00           H  
ATOM   2406  CA  GLN   159      58.388  58.258  41.766  1.00  0.00           C  
ATOM   2407  HA  GLN   159      58.313  57.818  40.771  1.00  0.00           H  
ATOM   2408  CB  GLN   159      57.883  59.728  41.720  1.00  0.00           C  
ATOM   2409  HB2 GLN   159      58.032  60.218  42.682  1.00  0.00           H  
ATOM   2410  HB3 GLN   159      58.582  60.305  41.114  1.00  0.00           H  
ATOM   2411  CG  GLN   159      56.400  59.845  41.391  1.00  0.00           C  
ATOM   2412  HG2 GLN   159      55.767  59.139  41.929  1.00  0.00           H  
ATOM   2413  HG3 GLN   159      56.024  60.838  41.637  1.00  0.00           H  
ATOM   2414  CD  GLN   159      56.150  59.679  39.892  1.00  0.00           C  
ATOM   2415  OE1 GLN   159      57.019  59.298  39.079  1.00  0.00           O  
ATOM   2416  NE2 GLN   159      54.968  60.016  39.442  1.00  0.00           N  
ATOM   2417 HE21 GLN   159      54.835  60.035  38.441  1.00  0.00           H  
ATOM   2418 HE22 GLN   159      54.212  60.458  39.945  1.00  0.00           H  
ATOM   2419  C   GLN   159      59.902  58.166  42.016  1.00  0.00           C  
ATOM   2420  O   GLN   159      60.288  58.189  43.214  1.00  0.00           O  
ATOM   2421  N   ALA   160      60.734  58.228  41.012  1.00  0.00           N  
ATOM   2422  H   ALA   160      60.494  58.225  40.031  1.00  0.00           H  
ATOM   2423  CA  ALA   160      62.179  58.486  41.126  1.00  0.00           C  
ATOM   2424  HA  ALA   160      62.401  58.940  42.092  1.00  0.00           H  
ATOM   2425  CB  ALA   160      62.833  57.141  41.051  1.00  0.00           C  
ATOM   2426  HB1 ALA   160      63.863  57.264  41.386  1.00  0.00           H  
ATOM   2427  HB2 ALA   160      62.422  56.318  41.635  1.00  0.00           H  
ATOM   2428  HB3 ALA   160      62.857  56.772  40.026  1.00  0.00           H  
ATOM   2429  C   ALA   160      62.641  59.503  39.999  1.00  0.00           C  
ATOM   2430  O   ALA   160      61.790  60.146  39.329  1.00  0.00           O  
ATOM   2431  N   ILE   161      63.974  59.620  39.856  1.00  0.00           N  
ATOM   2432  H   ILE   161      64.566  59.171  40.540  1.00  0.00           H  
ATOM   2433  CA  ILE   161      64.742  60.411  38.893  1.00  0.00           C  
ATOM   2434  HA  ILE   161      63.964  60.762  38.215  1.00  0.00           H  
ATOM   2435  CB  ILE   161      65.424  61.548  39.604  1.00  0.00           C  
ATOM   2436  HB  ILE   161      65.967  61.137  40.456  1.00  0.00           H  
ATOM   2437  CG2 ILE   161      66.370  62.294  38.725  1.00  0.00           C  
ATOM   2438 HG21 ILE   161      67.021  63.026  39.205  1.00  0.00           H  
ATOM   2439 HG22 ILE   161      67.035  61.647  38.154  1.00  0.00           H  
ATOM   2440 HG23 ILE   161      65.733  62.716  37.948  1.00  0.00           H  
ATOM   2441  CG1 ILE   161      64.529  62.606  40.296  1.00  0.00           C  
ATOM   2442 HG12 ILE   161      64.283  63.309  39.500  1.00  0.00           H  
ATOM   2443 HG13 ILE   161      63.505  62.253  40.418  1.00  0.00           H  
ATOM   2444  CD1 ILE   161      65.046  63.183  41.598  1.00  0.00           C  
ATOM   2445 HD11 ILE   161      64.528  64.132  41.733  1.00  0.00           H  
ATOM   2446 HD12 ILE   161      64.814  62.488  42.406  1.00  0.00           H  
ATOM   2447 HD13 ILE   161      66.127  63.312  41.651  1.00  0.00           H  
ATOM   2448  C   ILE   161      65.616  59.416  38.079  1.00  0.00           C  
ATOM   2449  O   ILE   161      65.358  59.224  36.881  1.00  0.00           O  
ATOM   2450  N   GLY   162      66.637  58.859  38.692  1.00  0.00           N  
ATOM   2451  H   GLY   162      66.492  58.790  39.689  1.00  0.00           H  
ATOM   2452  CA  GLY   162      67.638  58.067  38.055  1.00  0.00           C  
ATOM   2453  HA2 GLY   162      68.079  58.593  37.208  1.00  0.00           H  
ATOM   2454  HA3 GLY   162      68.518  57.925  38.682  1.00  0.00           H  
ATOM   2455  C   GLY   162      67.089  56.645  37.579  1.00  0.00           C  
ATOM   2456  O   GLY   162      66.074  56.196  37.887  1.00  0.00           O  
ATOM   2457  N   LYS   163      67.902  56.034  36.643  1.00  0.00           N  
ATOM   2458  H   LYS   163      68.757  56.487  36.354  1.00  0.00           H  
ATOM   2459  CA  LYS   163      67.693  54.816  35.900  1.00  0.00           C  
ATOM   2460  HA  LYS   163      67.162  54.062  36.481  1.00  0.00           H  
ATOM   2461  CB  LYS   163      66.771  55.239  34.675  1.00  0.00           C  
ATOM   2462  HB2 LYS   163      65.732  55.258  35.003  1.00  0.00           H  
ATOM   2463  HB3 LYS   163      67.119  56.198  34.292  1.00  0.00           H  
ATOM   2464  CG  LYS   163      66.864  54.328  33.322  1.00  0.00           C  
ATOM   2465  HG2 LYS   163      67.895  54.263  32.976  1.00  0.00           H  
ATOM   2466  HG3 LYS   163      66.482  53.359  33.641  1.00  0.00           H  
ATOM   2467  CD  LYS   163      66.034  54.879  32.188  1.00  0.00           C  
ATOM   2468  HD2 LYS   163      65.089  55.217  32.614  1.00  0.00           H  
ATOM   2469  HD3 LYS   163      66.497  55.804  31.847  1.00  0.00           H  
ATOM   2470  CE  LYS   163      65.775  54.118  30.881  1.00  0.00           C  
ATOM   2471  HE2 LYS   163      65.371  53.140  31.142  1.00  0.00           H  
ATOM   2472  HE3 LYS   163      65.029  54.707  30.347  1.00  0.00           H  
ATOM   2473  NZ  LYS   163      66.963  53.823  30.070  1.00  0.00           N  
ATOM   2474  HZ1 LYS   163      67.219  54.597  29.474  1.00  0.00           H  
ATOM   2475  HZ2 LYS   163      67.825  53.521  30.499  1.00  0.00           H  
ATOM   2476  HZ3 LYS   163      66.765  53.039  29.464  1.00  0.00           H  
ATOM   2477  C   LYS   163      69.008  54.354  35.421  1.00  0.00           C  
ATOM   2478  O   LYS   163      69.612  55.027  34.558  1.00  0.00           O  
ATOM   2479  N   ASP   164      69.534  53.383  36.136  1.00  0.00           N  
ATOM   2480  H   ASP   164      68.959  52.993  36.869  1.00  0.00           H  
ATOM   2481  CA  ASP   164      70.827  52.758  35.901  1.00  0.00           C  
ATOM   2482  HA  ASP   164      71.200  52.936  34.893  1.00  0.00           H  
ATOM   2483  CB  ASP   164      71.902  53.277  36.824  1.00  0.00           C  
ATOM   2484  HB2 ASP   164      71.706  53.158  37.890  1.00  0.00           H  
ATOM   2485  HB3 ASP   164      72.777  52.670  36.592  1.00  0.00           H  
ATOM   2486  CG  ASP   164      72.258  54.740  36.659  1.00  0.00           C  
ATOM   2487  OD1 ASP   164      73.314  55.064  36.090  1.00  0.00           O  
ATOM   2488  OD2 ASP   164      71.668  55.662  37.281  1.00  0.00           O  
ATOM   2489  C   ASP   164      70.677  51.279  36.035  1.00  0.00           C  
ATOM   2490  O   ASP   164      69.843  50.751  36.733  1.00  0.00           O  
ATOM   2491  N   ILE   165      71.654  50.501  35.399  1.00  0.00           N  
ATOM   2492  H   ILE   165      72.334  51.000  34.843  1.00  0.00           H  
ATOM   2493  CA  ILE   165      71.982  49.069  35.910  1.00  0.00           C  
ATOM   2494  HA  ILE   165      71.353  48.849  36.774  1.00  0.00           H  
ATOM   2495  CB  ILE   165      71.586  47.966  34.868  1.00  0.00           C  
ATOM   2496  HB  ILE   165      72.215  48.121  33.992  1.00  0.00           H  
ATOM   2497  CG2 ILE   165      71.796  46.529  35.348  1.00  0.00           C  
ATOM   2498 HG21 ILE   165      71.047  46.180  36.059  1.00  0.00           H  
ATOM   2499 HG22 ILE   165      72.011  45.809  34.558  1.00  0.00           H  
ATOM   2500 HG23 ILE   165      72.770  46.557  35.836  1.00  0.00           H  
ATOM   2501  CG1 ILE   165      70.117  48.025  34.381  1.00  0.00           C  
ATOM   2502 HG12 ILE   165      69.410  47.704  35.147  1.00  0.00           H  
ATOM   2503 HG13 ILE   165      69.923  49.072  34.149  1.00  0.00           H  
ATOM   2504  CD1 ILE   165      69.861  47.315  33.114  1.00  0.00           C  
ATOM   2505 HD11 ILE   165      68.848  47.485  32.750  1.00  0.00           H  
ATOM   2506 HD12 ILE   165      70.513  47.688  32.324  1.00  0.00           H  
ATOM   2507 HD13 ILE   165      69.800  46.242  33.297  1.00  0.00           H  
ATOM   2508  C   ILE   165      73.431  48.924  36.328  1.00  0.00           C  
ATOM   2509  O   ILE   165      74.336  48.893  35.549  1.00  0.00           O  
ATOM   2510  N   LEU   166      73.565  48.794  37.628  1.00  0.00           N  
ATOM   2511  H   LEU   166      72.716  48.794  38.174  1.00  0.00           H  
ATOM   2512  CA  LEU   166      74.823  48.312  38.332  1.00  0.00           C  
ATOM   2513  HA  LEU   166      75.625  48.956  37.971  1.00  0.00           H  
ATOM   2514  CB  LEU   166      74.648  48.434  39.832  1.00  0.00           C  
ATOM   2515  HB2 LEU   166      73.642  48.184  40.167  1.00  0.00           H  
ATOM   2516  HB3 LEU   166      75.298  47.696  40.302  1.00  0.00           H  
ATOM   2517  CG  LEU   166      75.091  49.836  40.351  1.00  0.00           C  
ATOM   2518  HG  LEU   166      76.053  50.069  39.895  1.00  0.00           H  
ATOM   2519  CD1 LEU   166      74.167  51.028  40.113  1.00  0.00           C  
ATOM   2520 HD11 LEU   166      73.138  50.806  40.393  1.00  0.00           H  
ATOM   2521 HD12 LEU   166      74.572  51.878  40.663  1.00  0.00           H  
ATOM   2522 HD13 LEU   166      74.178  51.259  39.048  1.00  0.00           H  
ATOM   2523  CD2 LEU   166      75.569  49.794  41.858  1.00  0.00           C  
ATOM   2524 HD21 LEU   166      76.379  49.074  41.980  1.00  0.00           H  
ATOM   2525 HD22 LEU   166      76.049  50.761  42.008  1.00  0.00           H  
ATOM   2526 HD23 LEU   166      74.734  49.647  42.543  1.00  0.00           H  
ATOM   2527  C   LEU   166      75.334  46.979  37.979  1.00  0.00           C  
ATOM   2528  O   LEU   166      74.571  46.063  38.022  1.00  0.00           O  
ATOM   2529  N   GLN   167      76.535  46.777  37.716  1.00  0.00           N  
ATOM   2530  H   GLN   167      77.195  47.536  37.806  1.00  0.00           H  
ATOM   2531  CA  GLN   167      77.140  45.484  37.332  1.00  0.00           C  
ATOM   2532  HA  GLN   167      76.662  44.631  37.814  1.00  0.00           H  
ATOM   2533  CB  GLN   167      76.884  45.286  35.827  1.00  0.00           C  
ATOM   2534  HB2 GLN   167      77.193  44.299  35.483  1.00  0.00           H  
ATOM   2535  HB3 GLN   167      75.800  45.363  35.731  1.00  0.00           H  
ATOM   2536  CG  GLN   167      77.613  46.315  34.937  1.00  0.00           C  
ATOM   2537  HG2 GLN   167      77.567  47.244  35.505  1.00  0.00           H  
ATOM   2538  HG3 GLN   167      78.658  46.032  34.809  1.00  0.00           H  
ATOM   2539  CD  GLN   167      76.914  46.695  33.600  1.00  0.00           C  
ATOM   2540  OE1 GLN   167      76.009  45.968  33.134  1.00  0.00           O  
ATOM   2541  NE2 GLN   167      77.325  47.752  32.942  1.00  0.00           N  
ATOM   2542 HE21 GLN   167      76.610  47.982  32.267  1.00  0.00           H  
ATOM   2543 HE22 GLN   167      78.036  48.366  33.313  1.00  0.00           H  
ATOM   2544  C   GLN   167      78.689  45.354  37.517  1.00  0.00           C  
ATOM   2545  O   GLN   167      79.408  46.409  37.491  1.00  0.00           O  
ATOM   2546  N   PRO   168      79.233  44.112  37.602  1.00  0.00           N  
ATOM   2547  CD  PRO   168      78.494  42.887  37.943  1.00  0.00           C  
ATOM   2548  HD2 PRO   168      77.722  42.658  37.209  1.00  0.00           H  
ATOM   2549  HD3 PRO   168      78.123  42.847  38.967  1.00  0.00           H  
ATOM   2550  CG  PRO   168      79.586  41.752  37.778  1.00  0.00           C  
ATOM   2551  HG2 PRO   168      79.552  41.270  36.801  1.00  0.00           H  
ATOM   2552  HG3 PRO   168      79.421  40.971  38.520  1.00  0.00           H  
ATOM   2553  CB  PRO   168      80.902  42.444  37.887  1.00  0.00           C  
ATOM   2554  HB2 PRO   168      81.707  42.039  37.274  1.00  0.00           H  
ATOM   2555  HB3 PRO   168      81.214  42.394  38.931  1.00  0.00           H  
ATOM   2556  CA  PRO   168      80.682  43.917  37.493  1.00  0.00           C  
ATOM   2557  HA  PRO   168      81.148  44.456  38.318  1.00  0.00           H  
ATOM   2558  C   PRO   168      81.371  44.416  36.223  1.00  0.00           C  
ATOM   2559  O   PRO   168      80.911  44.285  35.030  1.00  0.00           O  
ATOM   2560  N   GLY   169      82.544  45.001  36.432  1.00  0.00           N  
ATOM   2561  H   GLY   169      82.974  44.952  37.345  1.00  0.00           H  
ATOM   2562  CA  GLY   169      83.272  45.758  35.487  1.00  0.00           C  
ATOM   2563  HA2 GLY   169      84.281  45.355  35.571  1.00  0.00           H  
ATOM   2564  HA3 GLY   169      82.935  45.639  34.457  1.00  0.00           H  
ATOM   2565  C   GLY   169      83.296  47.289  35.745  1.00  0.00           C  
ATOM   2566  O   GLY   169      84.310  47.935  35.371  1.00  0.00           O  
ATOM   2567  N   ASP   170      82.132  47.868  36.136  1.00  0.00           N  
ATOM   2568  H   ASP   170      81.292  47.325  36.273  1.00  0.00           H  
ATOM   2569  CA  ASP   170      82.072  49.262  36.567  1.00  0.00           C  
ATOM   2570  HA  ASP   170      82.571  49.774  35.744  1.00  0.00           H  
ATOM   2571  CB  ASP   170      80.678  49.839  36.493  1.00  0.00           C  
ATOM   2572  HB2 ASP   170      80.265  49.418  37.409  1.00  0.00           H  
ATOM   2573  HB3 ASP   170      80.719  50.924  36.589  1.00  0.00           H  
ATOM   2574  CG  ASP   170      79.683  49.463  35.375  1.00  0.00           C  
ATOM   2575  OD1 ASP   170      78.577  50.066  35.384  1.00  0.00           O  
ATOM   2576  OD2 ASP   170      79.952  48.603  34.497  1.00  0.00           O  
ATOM   2577  C   ASP   170      82.804  49.562  37.886  1.00  0.00           C  
ATOM   2578  O   ASP   170      82.739  48.781  38.876  1.00  0.00           O  
ATOM   2579  N   PRO   171      83.501  50.761  37.980  1.00  0.00           N  
ATOM   2580  CD  PRO   171      83.881  51.588  36.845  1.00  0.00           C  
ATOM   2581  HD2 PRO   171      83.075  52.195  36.434  1.00  0.00           H  
ATOM   2582  HD3 PRO   171      84.207  50.976  36.004  1.00  0.00           H  
ATOM   2583  CG  PRO   171      85.026  52.420  37.265  1.00  0.00           C  
ATOM   2584  HG2 PRO   171      84.936  53.466  36.974  1.00  0.00           H  
ATOM   2585  HG3 PRO   171      85.960  52.111  36.795  1.00  0.00           H  
ATOM   2586  CB  PRO   171      84.955  52.388  38.788  1.00  0.00           C  
ATOM   2587  HB2 PRO   171      84.214  53.114  39.122  1.00  0.00           H  
ATOM   2588  HB3 PRO   171      85.827  52.553  39.422  1.00  0.00           H  
ATOM   2589  CA  PRO   171      84.437  51.063  39.109  1.00  0.00           C  
ATOM   2590  HA  PRO   171      85.200  50.299  38.953  1.00  0.00           H  
ATOM   2591  C   PRO   171      83.792  50.921  40.494  1.00  0.00           C  
ATOM   2592  O   PRO   171      84.536  50.483  41.457  1.00  0.00           O  
ATOM   2593  N   GLY   172      82.533  51.252  40.522  1.00  0.00           N  
ATOM   2594  H   GLY   172      81.991  51.581  39.736  1.00  0.00           H  
ATOM   2595  CA  GLY   172      81.769  51.352  41.762  1.00  0.00           C  
ATOM   2596  HA2 GLY   172      82.318  51.898  42.529  1.00  0.00           H  
ATOM   2597  HA3 GLY   172      80.839  51.848  41.486  1.00  0.00           H  
ATOM   2598  C   GLY   172      81.319  50.041  42.323  1.00  0.00           C  
ATOM   2599  O   GLY   172      80.802  50.024  43.443  1.00  0.00           O  
ATOM   2600  N   TRP   173      81.370  49.063  41.496  1.00  0.00           N  
ATOM   2601  H   TRP   173      81.667  49.249  40.549  1.00  0.00           H  
ATOM   2602  CA  TRP   173      80.666  47.792  41.894  1.00  0.00           C  
ATOM   2603  HA  TRP   173      79.631  48.098  42.046  1.00  0.00           H  
ATOM   2604  CB  TRP   173      80.630  46.802  40.759  1.00  0.00           C  
ATOM   2605  HB2 TRP   173      80.005  47.204  39.961  1.00  0.00           H  
ATOM   2606  HB3 TRP   173      81.635  46.697  40.350  1.00  0.00           H  
ATOM   2607  CG  TRP   173      80.070  45.455  41.037  1.00  0.00           C  
ATOM   2608  CD1 TRP   173      80.823  44.336  41.345  1.00  0.00           C  
ATOM   2609  HD1 TRP   173      81.891  44.237  41.226  1.00  0.00           H  
ATOM   2610  NE1 TRP   173      79.936  43.261  41.563  1.00  0.00           N  
ATOM   2611  HE1 TRP   173      80.210  42.448  42.097  1.00  0.00           H  
ATOM   2612  CE2 TRP   173      78.650  43.633  41.513  1.00  0.00           C  
ATOM   2613  CZ2 TRP   173      77.423  42.972  41.674  1.00  0.00           C  
ATOM   2614  HZ2 TRP   173      77.389  41.930  41.958  1.00  0.00           H  
ATOM   2615  CH2 TRP   173      76.140  43.664  41.589  1.00  0.00           C  
ATOM   2616  HH2 TRP   173      75.261  43.054  41.737  1.00  0.00           H  
ATOM   2617  CZ3 TRP   173      76.158  45.048  41.281  1.00  0.00           C  
ATOM   2618  HZ3 TRP   173      75.296  45.652  41.040  1.00  0.00           H  
ATOM   2619  CE3 TRP   173      77.454  45.672  41.023  1.00  0.00           C  
ATOM   2620  HE3 TRP   173      77.487  46.701  40.697  1.00  0.00           H  
ATOM   2621  CD2 TRP   173      78.714  45.014  41.233  1.00  0.00           C  
ATOM   2622  C   TRP   173      81.227  47.042  43.119  1.00  0.00           C  
ATOM   2623  O   TRP   173      82.532  47.055  43.288  1.00  0.00           O  
ATOM   2624  N   VAL   174      80.420  46.396  43.958  1.00  0.00           N  
ATOM   2625  H   VAL   174      79.542  46.245  43.483  1.00  0.00           H  
ATOM   2626  CA  VAL   174      80.647  45.629  45.140  1.00  0.00           C  
ATOM   2627  HA  VAL   174      81.687  45.314  45.218  1.00  0.00           H  
ATOM   2628  CB  VAL   174      80.451  46.556  46.383  1.00  0.00           C  
ATOM   2629  HB  VAL   174      79.398  46.837  46.368  1.00  0.00           H  
ATOM   2630  CG1 VAL   174      80.870  45.919  47.736  1.00  0.00           C  
ATOM   2631 HG11 VAL   174      81.951  45.791  47.793  1.00  0.00           H  
ATOM   2632 HG12 VAL   174      80.766  46.689  48.501  1.00  0.00           H  
ATOM   2633 HG13 VAL   174      80.237  45.049  47.909  1.00  0.00           H  
ATOM   2634  CG2 VAL   174      81.161  47.906  46.233  1.00  0.00           C  
ATOM   2635 HG21 VAL   174      80.540  48.630  45.705  1.00  0.00           H  
ATOM   2636 HG22 VAL   174      81.472  48.283  47.207  1.00  0.00           H  
ATOM   2637 HG23 VAL   174      82.101  47.710  45.716  1.00  0.00           H  
ATOM   2638  C   VAL   174      79.653  44.504  45.063  1.00  0.00           C  
ATOM   2639  O   VAL   174      78.443  44.753  44.917  1.00  0.00           O  
ATOM   2640  N   ASN   175      80.152  43.324  45.206  1.00  0.00           N  
ATOM   2641  H   ASN   175      81.146  43.259  45.371  1.00  0.00           H  
ATOM   2642  CA  ASN   175      79.374  42.077  45.202  1.00  0.00           C  
ATOM   2643  HA  ASN   175      78.784  41.951  44.294  1.00  0.00           H  
ATOM   2644  CB  ASN   175      80.376  40.932  45.246  1.00  0.00           C  
ATOM   2645  HB2 ASN   175      80.971  41.068  46.148  1.00  0.00           H  
ATOM   2646  HB3 ASN   175      79.860  39.971  45.236  1.00  0.00           H  
ATOM   2647  CG  ASN   175      81.276  41.001  44.026  1.00  0.00           C  
ATOM   2648  OD1 ASN   175      80.936  40.544  42.980  1.00  0.00           O  
ATOM   2649  ND2 ASN   175      82.350  41.611  44.110  1.00  0.00           N  
ATOM   2650 HD21 ASN   175      82.831  41.839  43.252  1.00  0.00           H  
ATOM   2651 HD22 ASN   175      82.799  41.892  44.970  1.00  0.00           H  
ATOM   2652  C   ASN   175      78.309  42.068  46.357  1.00  0.00           C  
ATOM   2653  O   ASN   175      78.480  42.616  47.438  1.00  0.00           O  
ATOM   2654  N   VAL   176      77.219  41.469  45.982  1.00  0.00           N  
ATOM   2655  H   VAL   176      77.139  41.053  45.065  1.00  0.00           H  
ATOM   2656  CA  VAL   176      75.937  41.657  46.755  1.00  0.00           C  
ATOM   2657  HA  VAL   176      76.004  42.688  47.102  1.00  0.00           H  
ATOM   2658  CB  VAL   176      74.712  41.495  45.814  1.00  0.00           C  
ATOM   2659  HB  VAL   176      74.706  40.501  45.366  1.00  0.00           H  
ATOM   2660  CG1 VAL   176      73.341  41.683  46.485  1.00  0.00           C  
ATOM   2661 HG11 VAL   176      73.166  42.679  46.893  1.00  0.00           H  
ATOM   2662 HG12 VAL   176      72.639  41.800  45.660  1.00  0.00           H  
ATOM   2663 HG13 VAL   176      73.021  40.897  47.169  1.00  0.00           H  
ATOM   2664  CG2 VAL   176      74.826  42.519  44.592  1.00  0.00           C  
ATOM   2665 HG21 VAL   176      75.837  42.415  44.198  1.00  0.00           H  
ATOM   2666 HG22 VAL   176      74.023  42.224  43.915  1.00  0.00           H  
ATOM   2667 HG23 VAL   176      74.705  43.486  45.080  1.00  0.00           H  
ATOM   2668  C   VAL   176      75.788  40.631  47.894  1.00  0.00           C  
ATOM   2669  O   VAL   176      75.822  39.444  47.603  1.00  0.00           O  
ATOM   2670  N   THR   177      75.762  41.024  49.192  1.00  0.00           N  
ATOM   2671  H   THR   177      75.753  41.979  49.522  1.00  0.00           H  
ATOM   2672  CA  THR   177      75.795  40.107  50.317  1.00  0.00           C  
ATOM   2673  HA  THR   177      75.649  39.134  49.847  1.00  0.00           H  
ATOM   2674  CB  THR   177      77.153  40.043  50.963  1.00  0.00           C  
ATOM   2675  HB  THR   177      77.214  39.450  51.876  1.00  0.00           H  
ATOM   2676  CG2 THR   177      78.182  39.431  49.996  1.00  0.00           C  
ATOM   2677 HG21 THR   177      78.222  39.980  49.055  1.00  0.00           H  
ATOM   2678 HG22 THR   177      79.189  39.378  50.410  1.00  0.00           H  
ATOM   2679 HG23 THR   177      77.942  38.382  49.824  1.00  0.00           H  
ATOM   2680  OG1 THR   177      77.556  41.300  51.194  1.00  0.00           O  
ATOM   2681  HG1 THR   177      77.097  41.818  51.859  1.00  0.00           H  
ATOM   2682  C   THR   177      74.633  40.283  51.184  1.00  0.00           C  
ATOM   2683  O   THR   177      74.836  40.927  52.186  1.00  0.00           O  
ATOM   2684  N   PRO   178      73.381  39.786  50.814  1.00  0.00           N  
ATOM   2685  CD  PRO   178      73.099  38.793  49.730  1.00  0.00           C  
ATOM   2686  HD2 PRO   178      73.375  37.768  49.980  1.00  0.00           H  
ATOM   2687  HD3 PRO   178      73.600  39.155  48.833  1.00  0.00           H  
ATOM   2688  CG  PRO   178      71.691  38.986  49.430  1.00  0.00           C  
ATOM   2689  HG2 PRO   178      71.141  38.097  49.737  1.00  0.00           H  
ATOM   2690  HG3 PRO   178      71.516  38.977  48.355  1.00  0.00           H  
ATOM   2691  CB  PRO   178      71.175  40.226  50.220  1.00  0.00           C  
ATOM   2692  HB2 PRO   178      70.179  40.027  50.615  1.00  0.00           H  
ATOM   2693  HB3 PRO   178      71.056  41.010  49.472  1.00  0.00           H  
ATOM   2694  CA  PRO   178      72.170  40.416  51.306  1.00  0.00           C  
ATOM   2695  HA  PRO   178      72.314  41.456  51.600  1.00  0.00           H  
ATOM   2696  C   PRO   178      71.754  39.668  52.567  1.00  0.00           C  
ATOM   2697  O   PRO   178      71.558  38.446  52.509  1.00  0.00           O  
ATOM   2698  N   VAL   179      71.644  40.390  53.676  1.00  0.00           N  
ATOM   2699  H   VAL   179      71.769  41.392  53.686  1.00  0.00           H  
ATOM   2700  CA  VAL   179      71.395  39.851  55.047  1.00  0.00           C  
ATOM   2701  HA  VAL   179      71.075  38.813  54.956  1.00  0.00           H  
ATOM   2702  CB  VAL   179      72.662  39.830  55.925  1.00  0.00           C  
ATOM   2703  HB  VAL   179      72.459  39.421  56.914  1.00  0.00           H  
ATOM   2704  CG1 VAL   179      73.637  38.709  55.425  1.00  0.00           C  
ATOM   2705 HG11 VAL   179      74.513  38.707  56.074  1.00  0.00           H  
ATOM   2706 HG12 VAL   179      73.126  37.753  55.547  1.00  0.00           H  
ATOM   2707 HG13 VAL   179      74.062  38.965  54.454  1.00  0.00           H  
ATOM   2708  CG2 VAL   179      73.538  41.088  56.187  1.00  0.00           C  
ATOM   2709 HG21 VAL   179      73.901  41.035  57.214  1.00  0.00           H  
ATOM   2710 HG22 VAL   179      74.284  41.042  55.393  1.00  0.00           H  
ATOM   2711 HG23 VAL   179      72.900  41.971  56.230  1.00  0.00           H  
ATOM   2712  C   VAL   179      70.339  40.688  55.868  1.00  0.00           C  
ATOM   2713  O   VAL   179      70.384  41.895  55.801  1.00  0.00           O  
ATOM   2714  N   TYR   180      69.537  39.981  56.674  1.00  0.00           N  
ATOM   2715  H   TYR   180      69.722  38.992  56.768  1.00  0.00           H  
ATOM   2716  CA  TYR   180      68.267  40.443  57.301  1.00  0.00           C  
ATOM   2717  HA  TYR   180      68.111  41.477  56.990  1.00  0.00           H  
ATOM   2718  CB  TYR   180      67.118  39.592  56.696  1.00  0.00           C  
ATOM   2719  HB2 TYR   180      67.212  38.581  57.093  1.00  0.00           H  
ATOM   2720  HB3 TYR   180      66.153  39.891  57.107  1.00  0.00           H  
ATOM   2721  CG  TYR   180      67.191  39.550  55.200  1.00  0.00           C  
ATOM   2722  CD1 TYR   180      66.577  40.526  54.429  1.00  0.00           C  
ATOM   2723  HD1 TYR   180      66.052  41.310  54.955  1.00  0.00           H  
ATOM   2724  CE1 TYR   180      66.586  40.377  52.989  1.00  0.00           C  
ATOM   2725  HE1 TYR   180      66.181  41.083  52.279  1.00  0.00           H  
ATOM   2726  CZ  TYR   180      67.538  39.492  52.417  1.00  0.00           C  
ATOM   2727  OH  TYR   180      67.686  39.442  51.117  1.00  0.00           O  
ATOM   2728  HH  TYR   180      67.757  40.215  50.551  1.00  0.00           H  
ATOM   2729  CE2 TYR   180      68.134  38.513  53.201  1.00  0.00           C  
ATOM   2730  HE2 TYR   180      68.876  37.863  52.762  1.00  0.00           H  
ATOM   2731  CD2 TYR   180      67.914  38.530  54.564  1.00  0.00           C  
ATOM   2732  HD2 TYR   180      68.396  37.843  55.244  1.00  0.00           H  
ATOM   2733  C   TYR   180      68.298  40.169  58.816  1.00  0.00           C  
ATOM   2734  O   TYR   180      68.784  39.119  59.286  1.00  0.00           O  
ATOM   2735  N   PRO   181      67.776  41.073  59.720  1.00  0.00           N  
ATOM   2736  CD  PRO   181      67.033  42.290  59.327  1.00  0.00           C  
ATOM   2737  HD2 PRO   181      66.059  42.082  58.885  1.00  0.00           H  
ATOM   2738  HD3 PRO   181      67.665  42.816  58.611  1.00  0.00           H  
ATOM   2739  CG  PRO   181      66.908  43.145  60.543  1.00  0.00           C  
ATOM   2740  HG2 PRO   181      65.843  43.343  60.669  1.00  0.00           H  
ATOM   2741  HG3 PRO   181      67.578  44.004  60.540  1.00  0.00           H  
ATOM   2742  CB  PRO   181      67.388  42.285  61.702  1.00  0.00           C  
ATOM   2743  HB2 PRO   181      66.655  42.292  62.509  1.00  0.00           H  
ATOM   2744  HB3 PRO   181      68.268  42.782  62.110  1.00  0.00           H  
ATOM   2745  CA  PRO   181      67.692  40.937  61.122  1.00  0.00           C  
ATOM   2746  HA  PRO   181      68.649  40.613  61.530  1.00  0.00           H  
ATOM   2747  C   PRO   181      66.595  39.821  61.390  1.00  0.00           C  
ATOM   2748  O   PRO   181      65.930  39.263  60.477  1.00  0.00           O  
ATOM   2749  N   GLY   182      66.643  39.237  62.548  1.00  0.00           N  
ATOM   2750  H   GLY   182      67.365  39.541  63.185  1.00  0.00           H  
ATOM   2751  CA  GLY   182      65.742  38.144  63.032  1.00  0.00           C  
ATOM   2752  HA2 GLY   182      65.972  37.913  64.072  1.00  0.00           H  
ATOM   2753  HA3 GLY   182      64.745  38.508  62.783  1.00  0.00           H  
ATOM   2754  C   GLY   182      65.983  36.765  62.335  1.00  0.00           C  
ATOM   2755  O   GLY   182      66.950  36.529  61.574  1.00  0.00           O  
ATOM   2756  N   GLY   183      64.985  35.868  62.388  1.00  0.00           N  
ATOM   2757  H   GLY   183      64.155  36.302  62.767  1.00  0.00           H  
ATOM   2758  CA  GLY   183      64.996  34.553  61.839  1.00  0.00           C  
ATOM   2759  HA2 GLY   183      65.958  34.042  61.889  1.00  0.00           H  
ATOM   2760  HA3 GLY   183      64.323  33.954  62.452  1.00  0.00           H  
ATOM   2761  C   GLY   183      64.674  34.389  60.331  1.00  0.00           C  
ATOM   2762  O   GLY   183      64.422  35.450  59.698  1.00  0.00           O  
ATOM   2763  N   ASP   184      64.607  33.213  59.828  1.00  0.00           N  
ATOM   2764  H   ASP   184      64.968  32.429  60.352  1.00  0.00           H  
ATOM   2765  CA  ASP   184      64.378  32.918  58.429  1.00  0.00           C  
ATOM   2766  HA  ASP   184      65.117  33.540  57.923  1.00  0.00           H  
ATOM   2767  CB  ASP   184      64.725  31.427  58.112  1.00  0.00           C  
ATOM   2768  HB2 ASP   184      63.989  30.727  58.507  1.00  0.00           H  
ATOM   2769  HB3 ASP   184      64.803  31.291  57.033  1.00  0.00           H  
ATOM   2770  CG  ASP   184      66.126  30.873  58.728  1.00  0.00           C  
ATOM   2771  OD1 ASP   184      66.260  29.664  58.689  1.00  0.00           O  
ATOM   2772  OD2 ASP   184      67.044  31.689  59.091  1.00  0.00           O  
ATOM   2773  C   ASP   184      62.976  33.359  57.871  1.00  0.00           C  
ATOM   2774  O   ASP   184      63.004  34.063  56.812  1.00  0.00           O  
ATOM   2775  N   GLU   185      61.870  33.014  58.577  1.00  0.00           N  
ATOM   2776  H   GLU   185      62.088  32.503  59.421  1.00  0.00           H  
ATOM   2777  CA  GLU   185      60.517  33.440  58.333  1.00  0.00           C  
ATOM   2778  HA  GLU   185      60.465  34.230  57.584  1.00  0.00           H  
ATOM   2779  CB  GLU   185      59.560  32.308  57.884  1.00  0.00           C  
ATOM   2780  HB2 GLU   185      59.564  31.423  58.520  1.00  0.00           H  
ATOM   2781  HB3 GLU   185      58.501  32.560  57.838  1.00  0.00           H  
ATOM   2782  CG  GLU   185      60.024  31.806  56.425  1.00  0.00           C  
ATOM   2783  HG2 GLU   185      61.097  31.616  56.453  1.00  0.00           H  
ATOM   2784  HG3 GLU   185      59.688  30.776  56.311  1.00  0.00           H  
ATOM   2785  CD  GLU   185      59.459  32.539  55.216  1.00  0.00           C  
ATOM   2786  OE1 GLU   185      60.045  32.544  54.141  1.00  0.00           O  
ATOM   2787  OE2 GLU   185      58.389  33.186  55.379  1.00  0.00           O  
ATOM   2788  C   GLU   185      60.010  34.092  59.591  1.00  0.00           C  
ATOM   2789  O   GLU   185      59.366  33.469  60.356  1.00  0.00           O  
ATOM   2790  N   GLU   186      60.303  35.431  59.766  1.00  0.00           N  
ATOM   2791  H   GLU   186      60.815  35.756  58.958  1.00  0.00           H  
ATOM   2792  CA  GLU   186      59.776  36.358  60.776  1.00  0.00           C  
ATOM   2793  HA  GLU   186      60.030  35.953  61.756  1.00  0.00           H  
ATOM   2794  CB  GLU   186      60.370  37.745  60.576  1.00  0.00           C  
ATOM   2795  HB2 GLU   186      60.505  37.989  59.523  1.00  0.00           H  
ATOM   2796  HB3 GLU   186      59.815  38.605  60.951  1.00  0.00           H  
ATOM   2797  CG  GLU   186      61.745  37.839  61.260  1.00  0.00           C  
ATOM   2798  HG2 GLU   186      62.432  37.176  60.733  1.00  0.00           H  
ATOM   2799  HG3 GLU   186      62.093  38.862  61.115  1.00  0.00           H  
ATOM   2800  CD  GLU   186      61.663  37.663  62.762  1.00  0.00           C  
ATOM   2801  OE1 GLU   186      62.684  37.374  63.440  1.00  0.00           O  
ATOM   2802  OE2 GLU   186      60.574  37.855  63.335  1.00  0.00           O  
ATOM   2803  C   GLU   186      58.252  36.519  60.622  1.00  0.00           C  
ATOM   2804  O   GLU   186      57.742  36.458  59.523  1.00  0.00           O  
ATOM   2805  N   TYR   187      57.589  36.876  61.759  1.00  0.00           N  
ATOM   2806  H   TYR   187      58.130  36.767  62.605  1.00  0.00           H  
ATOM   2807  CA  TYR   187      56.164  37.084  61.942  1.00  0.00           C  
ATOM   2808  HA  TYR   187      55.574  36.220  61.636  1.00  0.00           H  
ATOM   2809  CB  TYR   187      55.826  37.385  63.410  1.00  0.00           C  
ATOM   2810  HB2 TYR   187      55.918  36.495  64.033  1.00  0.00           H  
ATOM   2811  HB3 TYR   187      56.547  38.085  63.833  1.00  0.00           H  
ATOM   2812  CG  TYR   187      54.423  37.940  63.652  1.00  0.00           C  
ATOM   2813  CD1 TYR   187      53.307  37.158  63.446  1.00  0.00           C  
ATOM   2814  HD1 TYR   187      53.274  36.124  63.135  1.00  0.00           H  
ATOM   2815  CE1 TYR   187      52.092  37.714  63.657  1.00  0.00           C  
ATOM   2816  HE1 TYR   187      51.204  37.098  63.648  1.00  0.00           H  
ATOM   2817  CZ  TYR   187      51.926  38.917  64.345  1.00  0.00           C  
ATOM   2818  OH  TYR   187      50.687  39.332  64.711  1.00  0.00           O  
ATOM   2819  HH  TYR   187      50.661  39.614  65.628  1.00  0.00           H  
ATOM   2820  CE2 TYR   187      53.040  39.672  64.676  1.00  0.00           C  
ATOM   2821  HE2 TYR   187      52.963  40.698  65.006  1.00  0.00           H  
ATOM   2822  CD2 TYR   187      54.306  39.233  64.245  1.00  0.00           C  
ATOM   2823  HD2 TYR   187      55.172  39.873  64.334  1.00  0.00           H  
ATOM   2824  C   TYR   187      55.723  38.263  61.009  1.00  0.00           C  
ATOM   2825  O   TYR   187      56.442  39.250  60.833  1.00  0.00           O  
ATOM   2826  N   ALA   188      54.617  38.053  60.391  1.00  0.00           N  
ATOM   2827  H   ALA   188      54.127  37.177  60.504  1.00  0.00           H  
ATOM   2828  CA  ALA   188      53.851  39.046  59.661  1.00  0.00           C  
ATOM   2829  HA  ALA   188      54.332  40.003  59.862  1.00  0.00           H  
ATOM   2830  CB  ALA   188      53.761  38.678  58.202  1.00  0.00           C  
ATOM   2831  HB1 ALA   188      54.769  38.476  57.840  1.00  0.00           H  
ATOM   2832  HB2 ALA   188      53.178  37.772  58.038  1.00  0.00           H  
ATOM   2833  HB3 ALA   188      53.272  39.452  57.611  1.00  0.00           H  
ATOM   2834  C   ALA   188      52.578  39.217  60.359  1.00  0.00           C  
ATOM   2835  O   ALA   188      51.822  38.238  60.403  1.00  0.00           O  
ATOM   2836  N   TYR   189      52.229  40.433  60.799  1.00  0.00           N  
ATOM   2837  H   TYR   189      52.928  41.111  60.531  1.00  0.00           H  
ATOM   2838  CA  TYR   189      51.015  40.806  61.547  1.00  0.00           C  
ATOM   2839  HA  TYR   189      51.127  40.382  62.545  1.00  0.00           H  
ATOM   2840  CB  TYR   189      50.819  42.335  61.640  1.00  0.00           C  
ATOM   2841  HB2 TYR   189      50.507  42.634  60.640  1.00  0.00           H  
ATOM   2842  HB3 TYR   189      50.039  42.421  62.396  1.00  0.00           H  
ATOM   2843  CG  TYR   189      52.002  43.120  62.199  1.00  0.00           C  
ATOM   2844  CD1 TYR   189      52.158  43.287  63.598  1.00  0.00           C  
ATOM   2845  HD1 TYR   189      51.391  42.925  64.267  1.00  0.00           H  
ATOM   2846  CE1 TYR   189      53.315  43.998  64.011  1.00  0.00           C  
ATOM   2847  HE1 TYR   189      53.411  44.056  65.085  1.00  0.00           H  
ATOM   2848  CZ  TYR   189      54.348  44.400  63.165  1.00  0.00           C  
ATOM   2849  OH  TYR   189      55.432  45.100  63.596  1.00  0.00           O  
ATOM   2850  HH  TYR   189      55.316  45.316  64.524  1.00  0.00           H  
ATOM   2851  CE2 TYR   189      54.215  44.156  61.808  1.00  0.00           C  
ATOM   2852  HE2 TYR   189      54.952  44.415  61.062  1.00  0.00           H  
ATOM   2853  CD2 TYR   189      53.071  43.475  61.353  1.00  0.00           C  
ATOM   2854  HD2 TYR   189      52.868  43.380  60.296  1.00  0.00           H  
ATOM   2855  C   TYR   189      49.792  40.130  60.897  1.00  0.00           C  
ATOM   2856  O   TYR   189      49.632  40.406  59.718  1.00  0.00           O  
ATOM   2857  N   VAL   190      48.884  39.557  61.646  1.00  0.00           N  
ATOM   2858  H   VAL   190      48.915  39.531  62.656  1.00  0.00           H  
ATOM   2859  CA  VAL   190      47.901  38.504  61.156  1.00  0.00           C  
ATOM   2860  HA  VAL   190      47.674  38.575  60.092  1.00  0.00           H  
ATOM   2861  CB  VAL   190      48.268  37.071  61.472  1.00  0.00           C  
ATOM   2862  HB  VAL   190      49.348  37.033  61.330  1.00  0.00           H  
ATOM   2863  CG1 VAL   190      47.901  36.585  62.850  1.00  0.00           C  
ATOM   2864 HG11 VAL   190      48.186  37.351  63.570  1.00  0.00           H  
ATOM   2865 HG12 VAL   190      46.830  36.396  62.917  1.00  0.00           H  
ATOM   2866 HG13 VAL   190      48.410  35.647  63.071  1.00  0.00           H  
ATOM   2867  CG2 VAL   190      47.590  36.107  60.535  1.00  0.00           C  
ATOM   2868 HG21 VAL   190      48.072  36.045  59.560  1.00  0.00           H  
ATOM   2869 HG22 VAL   190      47.789  35.104  60.912  1.00  0.00           H  
ATOM   2870 HG23 VAL   190      46.547  36.236  60.247  1.00  0.00           H  
ATOM   2871  C   VAL   190      46.569  38.971  61.813  1.00  0.00           C  
ATOM   2872  O   VAL   190      46.518  39.464  62.985  1.00  0.00           O  
ATOM   2873  N   PHE   191      45.564  38.715  61.016  1.00  0.00           N  
ATOM   2874  H   PHE   191      45.701  38.518  60.035  1.00  0.00           H  
ATOM   2875  CA  PHE   191      44.216  39.186  61.419  1.00  0.00           C  
ATOM   2876  HA  PHE   191      44.246  40.275  61.471  1.00  0.00           H  
ATOM   2877  CB  PHE   191      43.200  38.977  60.394  1.00  0.00           C  
ATOM   2878  HB2 PHE   191      43.579  39.117  59.382  1.00  0.00           H  
ATOM   2879  HB3 PHE   191      42.971  37.921  60.248  1.00  0.00           H  
ATOM   2880  CG  PHE   191      41.984  39.880  60.448  1.00  0.00           C  
ATOM   2881  CD1 PHE   191      41.967  41.118  59.801  1.00  0.00           C  
ATOM   2882  HD1 PHE   191      42.736  41.485  59.138  1.00  0.00           H  
ATOM   2883  CE1 PHE   191      40.739  41.812  59.797  1.00  0.00           C  
ATOM   2884  HE1 PHE   191      40.798  42.792  59.347  1.00  0.00           H  
ATOM   2885  CZ  PHE   191      39.725  41.501  60.722  1.00  0.00           C  
ATOM   2886  HZ  PHE   191      38.904  42.203  60.753  1.00  0.00           H  
ATOM   2887  CE2 PHE   191      39.776  40.271  61.387  1.00  0.00           C  
ATOM   2888  HE2 PHE   191      38.933  39.969  61.990  1.00  0.00           H  
ATOM   2889  CD2 PHE   191      40.921  39.433  61.204  1.00  0.00           C  
ATOM   2890  HD2 PHE   191      40.895  38.503  61.753  1.00  0.00           H  
ATOM   2891  C   PHE   191      43.829  38.513  62.731  1.00  0.00           C  
ATOM   2892  O   PHE   191      43.249  39.156  63.608  1.00  0.00           O  
ATOM   2893  N   TYR   192      44.119  37.244  62.953  1.00  0.00           N  
ATOM   2894  H   TYR   192      44.546  36.740  62.189  1.00  0.00           H  
ATOM   2895  CA  TYR   192      43.837  36.557  64.204  1.00  0.00           C  
ATOM   2896  HA  TYR   192      42.752  36.543  64.301  1.00  0.00           H  
ATOM   2897  CB  TYR   192      44.144  35.045  63.984  1.00  0.00           C  
ATOM   2898  HB2 TYR   192      43.478  34.654  63.215  1.00  0.00           H  
ATOM   2899  HB3 TYR   192      45.162  34.927  63.613  1.00  0.00           H  
ATOM   2900  CG  TYR   192      43.943  34.217  65.204  1.00  0.00           C  
ATOM   2901  CD1 TYR   192      42.716  34.238  65.935  1.00  0.00           C  
ATOM   2902  HD1 TYR   192      41.972  34.980  65.684  1.00  0.00           H  
ATOM   2903  CE1 TYR   192      42.423  33.387  67.054  1.00  0.00           C  
ATOM   2904  HE1 TYR   192      41.537  33.588  67.638  1.00  0.00           H  
ATOM   2905  CZ  TYR   192      43.431  32.500  67.387  1.00  0.00           C  
ATOM   2906  OH  TYR   192      43.309  31.511  68.325  1.00  0.00           O  
ATOM   2907  HH  TYR   192      42.426  31.136  68.287  1.00  0.00           H  
ATOM   2908  CE2 TYR   192      44.638  32.459  66.697  1.00  0.00           C  
ATOM   2909  HE2 TYR   192      45.245  31.592  66.912  1.00  0.00           H  
ATOM   2910  CD2 TYR   192      44.965  33.338  65.628  1.00  0.00           C  
ATOM   2911  HD2 TYR   192      45.904  33.197  65.112  1.00  0.00           H  
ATOM   2912  C   TYR   192      44.511  37.145  65.403  1.00  0.00           C  
ATOM   2913  O   TYR   192      44.083  36.870  66.489  1.00  0.00           O  
ATOM   2914  N   GLN   193      45.411  38.026  65.208  1.00  0.00           N  
ATOM   2915  H   GLN   193      45.714  38.230  64.266  1.00  0.00           H  
ATOM   2916  CA  GLN   193      46.049  38.866  66.275  1.00  0.00           C  
ATOM   2917  HA  GLN   193      45.568  38.544  67.198  1.00  0.00           H  
ATOM   2918  CB  GLN   193      47.556  38.593  66.230  1.00  0.00           C  
ATOM   2919  HB2 GLN   193      47.958  38.782  65.235  1.00  0.00           H  
ATOM   2920  HB3 GLN   193      48.088  39.278  66.889  1.00  0.00           H  
ATOM   2921  CG  GLN   193      47.925  37.096  66.490  1.00  0.00           C  
ATOM   2922  HG2 GLN   193      47.249  36.467  65.911  1.00  0.00           H  
ATOM   2923  HG3 GLN   193      48.964  36.966  66.186  1.00  0.00           H  
ATOM   2924  CD  GLN   193      47.761  36.643  67.940  1.00  0.00           C  
ATOM   2925  OE1 GLN   193      47.475  37.383  68.889  1.00  0.00           O  
ATOM   2926  NE2 GLN   193      47.839  35.339  68.037  1.00  0.00           N  
ATOM   2927 HE21 GLN   193      47.593  34.965  68.942  1.00  0.00           H  
ATOM   2928 HE22 GLN   193      48.188  34.794  67.262  1.00  0.00           H  
ATOM   2929  C   GLN   193      45.825  40.390  66.094  1.00  0.00           C  
ATOM   2930  O   GLN   193      46.616  41.274  66.537  1.00  0.00           O  
ATOM   2931  N   ALA   194      44.624  40.747  65.617  1.00  0.00           N  
ATOM   2932  H   ALA   194      44.077  40.080  65.092  1.00  0.00           H  
ATOM   2933  CA  ALA   194      44.268  42.123  65.226  1.00  0.00           C  
ATOM   2934  HA  ALA   194      44.944  42.782  65.772  1.00  0.00           H  
ATOM   2935  CB  ALA   194      44.481  42.466  63.710  1.00  0.00           C  
ATOM   2936  HB1 ALA   194      44.428  43.543  63.554  1.00  0.00           H  
ATOM   2937  HB2 ALA   194      45.433  42.015  63.433  1.00  0.00           H  
ATOM   2938  HB3 ALA   194      43.645  42.093  63.117  1.00  0.00           H  
ATOM   2939  C   ALA   194      42.763  42.501  65.630  1.00  0.00           C  
ATOM   2940  O   ALA   194      41.840  41.624  65.531  1.00  0.00           O  
ATOM   2941  N   ARG   195      42.460  43.719  66.059  1.00  0.00           N  
ATOM   2942  H   ARG   195      43.247  44.336  65.921  1.00  0.00           H  
ATOM   2943  CA  ARG   195      41.163  44.255  66.427  1.00  0.00           C  
ATOM   2944  HA  ARG   195      40.436  43.625  65.915  1.00  0.00           H  
ATOM   2945  CB  ARG   195      40.868  43.926  67.926  1.00  0.00           C  
ATOM   2946  HB2 ARG   195      39.780  43.967  67.974  1.00  0.00           H  
ATOM   2947  HB3 ARG   195      41.010  42.858  68.093  1.00  0.00           H  
ATOM   2948  CG  ARG   195      41.491  44.713  69.068  1.00  0.00           C  
ATOM   2949  HG2 ARG   195      41.524  45.750  68.731  1.00  0.00           H  
ATOM   2950  HG3 ARG   195      41.141  44.436  70.062  1.00  0.00           H  
ATOM   2951  CD  ARG   195      42.953  44.203  69.287  1.00  0.00           C  
ATOM   2952  HD2 ARG   195      42.867  43.123  69.409  1.00  0.00           H  
ATOM   2953  HD3 ARG   195      43.437  44.227  68.311  1.00  0.00           H  
ATOM   2954  NE  ARG   195      43.608  44.730  70.390  1.00  0.00           N  
ATOM   2955  HE  ARG   195      43.961  45.668  70.271  1.00  0.00           H  
ATOM   2956  CZ  ARG   195      44.152  44.148  71.414  1.00  0.00           C  
ATOM   2957  NH1 ARG   195      44.081  42.886  71.647  1.00  0.00           N  
ATOM   2958 HH11 ARG   195      43.639  42.315  70.940  1.00  0.00           H  
ATOM   2959 HH12 ARG   195      44.451  42.479  72.494  1.00  0.00           H  
ATOM   2960  NH2 ARG   195      44.752  44.885  72.233  1.00  0.00           N  
ATOM   2961 HH21 ARG   195      45.004  45.763  71.802  1.00  0.00           H  
ATOM   2962 HH22 ARG   195      45.107  44.551  73.117  1.00  0.00           H  
ATOM   2963  C   ARG   195      41.005  45.696  66.103  1.00  0.00           C  
ATOM   2964  O   ARG   195      41.955  46.365  65.821  1.00  0.00           O  
ATOM   2965  N   VAL   196      39.758  46.107  66.059  1.00  0.00           N  
ATOM   2966  H   VAL   196      38.963  45.505  66.219  1.00  0.00           H  
ATOM   2967  CA  VAL   196      39.404  47.498  65.628  1.00  0.00           C  
ATOM   2968  HA  VAL   196      40.332  48.057  65.507  1.00  0.00           H  
ATOM   2969  CB  VAL   196      38.569  47.551  64.242  1.00  0.00           C  
ATOM   2970  HB  VAL   196      37.740  46.846  64.295  1.00  0.00           H  
ATOM   2971  CG1 VAL   196      38.081  48.951  63.783  1.00  0.00           C  
ATOM   2972 HG11 VAL   196      37.600  48.795  62.817  1.00  0.00           H  
ATOM   2973 HG12 VAL   196      37.286  49.336  64.422  1.00  0.00           H  
ATOM   2974 HG13 VAL   196      38.884  49.686  63.824  1.00  0.00           H  
ATOM   2975  CG2 VAL   196      39.518  47.117  63.177  1.00  0.00           C  
ATOM   2976 HG21 VAL   196      40.402  47.750  63.101  1.00  0.00           H  
ATOM   2977 HG22 VAL   196      39.899  46.116  63.379  1.00  0.00           H  
ATOM   2978 HG23 VAL   196      39.039  47.223  62.203  1.00  0.00           H  
ATOM   2979  C   VAL   196      38.493  48.133  66.677  1.00  0.00           C  
ATOM   2980  O   VAL   196      37.624  47.325  67.108  1.00  0.00           O  
ATOM   2981  N   LEU   197      38.688  49.410  67.017  1.00  0.00           N  
ATOM   2982  H   LEU   197      39.095  50.034  66.335  1.00  0.00           H  
ATOM   2983  CA  LEU   197      37.689  50.104  67.906  1.00  0.00           C  
ATOM   2984  HA  LEU   197      36.877  49.377  67.914  1.00  0.00           H  
ATOM   2985  CB  LEU   197      38.311  50.197  69.295  1.00  0.00           C  
ATOM   2986  HB2 LEU   197      39.073  50.973  69.367  1.00  0.00           H  
ATOM   2987  HB3 LEU   197      37.557  50.687  69.912  1.00  0.00           H  
ATOM   2988  CG  LEU   197      38.871  48.859  69.899  1.00  0.00           C  
ATOM   2989  HG  LEU   197      38.255  48.004  69.624  1.00  0.00           H  
ATOM   2990  CD1 LEU   197      40.354  48.553  69.561  1.00  0.00           C  
ATOM   2991 HD11 LEU   197      40.651  47.608  70.015  1.00  0.00           H  
ATOM   2992 HD12 LEU   197      40.584  48.686  68.504  1.00  0.00           H  
ATOM   2993 HD13 LEU   197      40.942  49.309  70.082  1.00  0.00           H  
ATOM   2994  CD2 LEU   197      38.770  48.971  71.440  1.00  0.00           C  
ATOM   2995 HD21 LEU   197      37.730  49.077  71.746  1.00  0.00           H  
ATOM   2996 HD22 LEU   197      39.156  48.049  71.877  1.00  0.00           H  
ATOM   2997 HD23 LEU   197      39.282  49.884  71.746  1.00  0.00           H  
ATOM   2998  C   LEU   197      37.215  51.438  67.336  1.00  0.00           C  
ATOM   2999  O   LEU   197      37.887  52.171  66.597  1.00  0.00           O  
ATOM   3000  N   ILE   198      35.989  51.772  67.708  1.00  0.00           N  
ATOM   3001  H   ILE   198      35.419  51.156  68.270  1.00  0.00           H  
ATOM   3002  CA  ILE   198      35.242  52.947  67.209  1.00  0.00           C  
ATOM   3003  HA  ILE   198      35.996  53.567  66.724  1.00  0.00           H  
ATOM   3004  CB  ILE   198      34.112  52.480  66.197  1.00  0.00           C  
ATOM   3005  HB  ILE   198      34.511  51.737  65.507  1.00  0.00           H  
ATOM   3006  CG2 ILE   198      32.874  51.770  66.971  1.00  0.00           C  
ATOM   3007 HG21 ILE   198      33.302  51.011  67.625  1.00  0.00           H  
ATOM   3008 HG22 ILE   198      32.509  52.584  67.598  1.00  0.00           H  
ATOM   3009 HG23 ILE   198      32.093  51.429  66.290  1.00  0.00           H  
ATOM   3010  CG1 ILE   198      33.669  53.698  65.342  1.00  0.00           C  
ATOM   3011 HG12 ILE   198      33.183  54.509  65.885  1.00  0.00           H  
ATOM   3012 HG13 ILE   198      34.569  54.174  64.951  1.00  0.00           H  
ATOM   3013  CD1 ILE   198      32.868  53.363  64.063  1.00  0.00           C  
ATOM   3014 HD11 ILE   198      33.276  52.467  63.597  1.00  0.00           H  
ATOM   3015 HD12 ILE   198      31.849  53.362  64.450  1.00  0.00           H  
ATOM   3016 HD13 ILE   198      32.996  54.210  63.388  1.00  0.00           H  
ATOM   3017  C   ILE   198      34.640  53.773  68.446  1.00  0.00           C  
ATOM   3018  O   ILE   198      34.107  53.026  69.273  1.00  0.00           O  
ATOM   3019  N   LYS   199      34.599  55.072  68.233  1.00  0.00           N  
ATOM   3020  H   LYS   199      34.961  55.475  67.381  1.00  0.00           H  
ATOM   3021  CA  LYS   199      33.995  55.993  69.202  1.00  0.00           C  
ATOM   3022  HA  LYS   199      33.184  55.494  69.731  1.00  0.00           H  
ATOM   3023  CB  LYS   199      35.083  56.624  70.093  1.00  0.00           C  
ATOM   3024  HB2 LYS   199      35.774  55.852  70.430  1.00  0.00           H  
ATOM   3025  HB3 LYS   199      35.703  57.268  69.470  1.00  0.00           H  
ATOM   3026  CG  LYS   199      34.486  57.331  71.369  1.00  0.00           C  
ATOM   3027  HG2 LYS   199      33.840  58.130  71.005  1.00  0.00           H  
ATOM   3028  HG3 LYS   199      33.913  56.625  71.971  1.00  0.00           H  
ATOM   3029  CD  LYS   199      35.708  57.838  72.265  1.00  0.00           C  
ATOM   3030  HD2 LYS   199      36.225  56.990  72.713  1.00  0.00           H  
ATOM   3031  HD3 LYS   199      36.448  58.457  71.758  1.00  0.00           H  
ATOM   3032  CE  LYS   199      34.959  58.459  73.474  1.00  0.00           C  
ATOM   3033  HE2 LYS   199      33.982  57.982  73.548  1.00  0.00           H  
ATOM   3034  HE3 LYS   199      35.521  58.229  74.379  1.00  0.00           H  
ATOM   3035  NZ  LYS   199      34.837  59.894  73.275  1.00  0.00           N  
ATOM   3036  HZ1 LYS   199      35.754  60.316  73.284  1.00  0.00           H  
ATOM   3037  HZ2 LYS   199      34.432  60.116  72.376  1.00  0.00           H  
ATOM   3038  HZ3 LYS   199      34.307  60.351  74.004  1.00  0.00           H  
ATOM   3039  C   LYS   199      33.358  57.196  68.418  1.00  0.00           C  
ATOM   3040  O   LYS   199      33.852  57.537  67.341  1.00  0.00           O  
ATOM   3041  N   ALA   200      32.230  57.730  68.865  1.00  0.00           N  
ATOM   3042  H   ALA   200      31.735  57.264  69.611  1.00  0.00           H  
ATOM   3043  CA  ALA   200      31.604  58.901  68.171  1.00  0.00           C  
ATOM   3044  HA  ALA   200      32.352  59.669  67.975  1.00  0.00           H  
ATOM   3045  CB  ALA   200      30.893  58.363  66.874  1.00  0.00           C  
ATOM   3046  HB1 ALA   200      30.122  57.630  67.109  1.00  0.00           H  
ATOM   3047  HB2 ALA   200      30.369  59.191  66.398  1.00  0.00           H  
ATOM   3048  HB3 ALA   200      31.557  57.834  66.189  1.00  0.00           H  
ATOM   3049  C   ALA   200      30.590  59.654  69.047  1.00  0.00           C  
ATOM   3050  O   ALA   200      29.937  59.064  69.897  1.00  0.00           O  
ATOM   3051  N   GLY   201      30.547  61.022  68.994  1.00  0.00           N  
ATOM   3052  H   GLY   201      31.316  61.473  68.520  1.00  0.00           H  
ATOM   3053  CA  GLY   201      29.526  61.768  69.668  1.00  0.00           C  
ATOM   3054  HA2 GLY   201      29.541  62.802  69.325  1.00  0.00           H  
ATOM   3055  HA3 GLY   201      28.498  61.493  69.432  1.00  0.00           H  
ATOM   3056  C   GLY   201      29.818  61.872  71.167  1.00  0.00           C  
ATOM   3057  O   GLY   201      30.794  62.483  71.518  1.00  0.00           O  
ATOM   3058  N   ASP   202      28.832  61.381  71.884  1.00  0.00           N  
ATOM   3059  H   ASP   202      28.113  60.856  71.407  1.00  0.00           H  
ATOM   3060  CA  ASP   202      28.848  61.261  73.411  1.00  0.00           C  
ATOM   3061  HA  ASP   202      29.547  62.021  73.760  1.00  0.00           H  
ATOM   3062  CB  ASP   202      27.511  61.741  73.929  1.00  0.00           C  
ATOM   3063  HB2 ASP   202      26.786  60.985  73.628  1.00  0.00           H  
ATOM   3064  HB3 ASP   202      27.520  61.594  75.009  1.00  0.00           H  
ATOM   3065  CG  ASP   202      27.053  63.108  73.595  1.00  0.00           C  
ATOM   3066  OD1 ASP   202      25.921  63.322  73.057  1.00  0.00           O  
ATOM   3067  OD2 ASP   202      27.836  64.051  73.685  1.00  0.00           O  
ATOM   3068  C   ASP   202      29.272  59.929  74.048  1.00  0.00           C  
ATOM   3069  O   ASP   202      29.253  59.769  75.289  1.00  0.00           O  
ATOM   3070  N   MET   203      29.635  58.909  73.171  1.00  0.00           N  
ATOM   3071  H   MET   203      29.668  59.100  72.180  1.00  0.00           H  
ATOM   3072  CA  MET   203      30.162  57.675  73.652  1.00  0.00           C  
ATOM   3073  HA  MET   203      29.361  57.098  74.114  1.00  0.00           H  
ATOM   3074  CB  MET   203      30.770  56.797  72.496  1.00  0.00           C  
ATOM   3075  HB2 MET   203      31.449  57.332  71.834  1.00  0.00           H  
ATOM   3076  HB3 MET   203      31.260  55.926  72.933  1.00  0.00           H  
ATOM   3077  CG  MET   203      29.615  56.294  71.619  1.00  0.00           C  
ATOM   3078  HG2 MET   203      28.996  55.629  72.221  1.00  0.00           H  
ATOM   3079  HG3 MET   203      28.892  57.081  71.405  1.00  0.00           H  
ATOM   3080  SD  MET   203      30.183  55.511  70.158  1.00  0.00           S  
ATOM   3081  CE  MET   203      30.868  53.927  70.778  1.00  0.00           C  
ATOM   3082  HE1 MET   203      30.052  53.205  70.729  1.00  0.00           H  
ATOM   3083  HE2 MET   203      31.643  53.454  70.176  1.00  0.00           H  
ATOM   3084  HE3 MET   203      31.235  53.882  71.804  1.00  0.00           H  
ATOM   3085  C   MET   203      31.261  57.774  74.662  1.00  0.00           C  
ATOM   3086  O   MET   203      32.085  58.737  74.644  1.00  0.00           O  
ATOM   3087  N   ALA   204      31.369  56.832  75.641  1.00  0.00           N  
ATOM   3088  H   ALA   204      30.717  56.073  75.775  1.00  0.00           H  
ATOM   3089  CA  ALA   204      32.379  57.051  76.713  1.00  0.00           C  
ATOM   3090  HA  ALA   204      32.391  58.085  77.056  1.00  0.00           H  
ATOM   3091  CB  ALA   204      31.966  56.268  77.936  1.00  0.00           C  
ATOM   3092  HB1 ALA   204      32.550  56.623  78.784  1.00  0.00           H  
ATOM   3093  HB2 ALA   204      30.905  56.329  78.178  1.00  0.00           H  
ATOM   3094  HB3 ALA   204      32.183  55.204  77.842  1.00  0.00           H  
ATOM   3095  C   ALA   204      33.867  56.690  76.389  1.00  0.00           C  
ATOM   3096  O   ALA   204      34.871  57.245  76.878  1.00  0.00           O  
ATOM   3097  N   ASP   205      34.048  55.893  75.316  1.00  0.00           N  
ATOM   3098  H   ASP   205      33.234  55.573  74.811  1.00  0.00           H  
ATOM   3099  CA  ASP   205      35.273  55.211  74.974  1.00  0.00           C  
ATOM   3100  HA  ASP   205      36.170  55.792  74.759  1.00  0.00           H  
ATOM   3101  CB  ASP   205      35.620  54.290  76.178  1.00  0.00           C  
ATOM   3102  HB2 ASP   205      35.768  54.890  77.076  1.00  0.00           H  
ATOM   3103  HB3 ASP   205      34.769  53.633  76.358  1.00  0.00           H  
ATOM   3104  CG  ASP   205      36.932  53.492  76.055  1.00  0.00           C  
ATOM   3105  OD1 ASP   205      36.943  52.394  76.700  1.00  0.00           O  
ATOM   3106  OD2 ASP   205      37.839  54.021  75.400  1.00  0.00           O  
ATOM   3107  C   ASP   205      35.122  54.403  73.625  1.00  0.00           C  
ATOM   3108  O   ASP   205      34.029  54.259  73.077  1.00  0.00           O  
ATOM   3109  N   LEU   206      36.206  53.898  73.057  1.00  0.00           N  
ATOM   3110  H   LEU   206      37.091  54.149  73.476  1.00  0.00           H  
ATOM   3111  CA  LEU   206      36.334  53.169  71.762  1.00  0.00           C  
ATOM   3112  HA  LEU   206      35.742  53.679  71.002  1.00  0.00           H  
ATOM   3113  CB  LEU   206      37.730  53.248  71.120  1.00  0.00           C  
ATOM   3114  HB2 LEU   206      38.403  52.545  71.611  1.00  0.00           H  
ATOM   3115  HB3 LEU   206      37.616  52.867  70.105  1.00  0.00           H  
ATOM   3116  CG  LEU   206      38.519  54.583  70.988  1.00  0.00           C  
ATOM   3117  HG  LEU   206      37.802  55.313  70.611  1.00  0.00           H  
ATOM   3118  CD1 LEU   206      39.043  55.129  72.327  1.00  0.00           C  
ATOM   3119 HD11 LEU   206      39.785  55.912  72.169  1.00  0.00           H  
ATOM   3120 HD12 LEU   206      38.182  55.515  72.871  1.00  0.00           H  
ATOM   3121 HD13 LEU   206      39.562  54.360  72.900  1.00  0.00           H  
ATOM   3122  CD2 LEU   206      39.673  54.455  69.971  1.00  0.00           C  
ATOM   3123 HD21 LEU   206      39.251  54.364  68.970  1.00  0.00           H  
ATOM   3124 HD22 LEU   206      40.297  55.348  69.950  1.00  0.00           H  
ATOM   3125 HD23 LEU   206      40.319  53.601  70.173  1.00  0.00           H  
ATOM   3126  C   LEU   206      35.688  51.783  71.936  1.00  0.00           C  
ATOM   3127  O   LEU   206      36.218  50.943  72.686  1.00  0.00           O  
ATOM   3128  N   ALA   207      34.405  51.640  71.650  1.00  0.00           N  
ATOM   3129  H   ALA   207      33.951  52.407  71.175  1.00  0.00           H  
ATOM   3130  CA  ALA   207      33.675  50.315  71.716  1.00  0.00           C  
ATOM   3131  HA  ALA   207      33.813  49.820  72.678  1.00  0.00           H  
ATOM   3132  CB  ALA   207      32.291  50.572  71.434  1.00  0.00           C  
ATOM   3133  HB1 ALA   207      32.255  51.391  70.716  1.00  0.00           H  
ATOM   3134  HB2 ALA   207      31.692  49.736  71.071  1.00  0.00           H  
ATOM   3135  HB3 ALA   207      31.813  51.050  72.289  1.00  0.00           H  
ATOM   3136  C   ALA   207      34.462  49.378  70.650  1.00  0.00           C  
ATOM   3137  O   ALA   207      34.934  49.788  69.571  1.00  0.00           O  
ATOM   3138  N   GLU   208      34.648  48.114  70.925  1.00  0.00           N  
ATOM   3139  H   GLU   208      34.239  47.712  71.757  1.00  0.00           H  
ATOM   3140  CA  GLU   208      35.304  47.135  69.991  1.00  0.00           C  
ATOM   3141  HA  GLU   208      36.090  47.682  69.471  1.00  0.00           H  
ATOM   3142  CB  GLU   208      36.019  45.985  70.711  1.00  0.00           C  
ATOM   3143  HB2 GLU   208      36.878  46.452  71.192  1.00  0.00           H  
ATOM   3144  HB3 GLU   208      35.374  45.529  71.462  1.00  0.00           H  
ATOM   3145  CG  GLU   208      36.497  44.967  69.633  1.00  0.00           C  
ATOM   3146  HG2 GLU   208      35.679  44.410  69.176  1.00  0.00           H  
ATOM   3147  HG3 GLU   208      37.053  45.353  68.779  1.00  0.00           H  
ATOM   3148  CD  GLU   208      37.312  43.816  70.239  1.00  0.00           C  
ATOM   3149  OE1 GLU   208      37.031  42.690  69.901  1.00  0.00           O  
ATOM   3150  OE2 GLU   208      38.171  44.125  71.110  1.00  0.00           O  
ATOM   3151  C   GLU   208      34.330  46.621  68.901  1.00  0.00           C  
ATOM   3152  O   GLU   208      33.215  46.115  69.204  1.00  0.00           O  
ATOM   3153  N   LEU   209      34.730  46.720  67.640  1.00  0.00           N  
ATOM   3154  H   LEU   209      35.669  47.077  67.542  1.00  0.00           H  
ATOM   3155  CA  LEU   209      33.949  46.323  66.459  1.00  0.00           C  
ATOM   3156  HA  LEU   209      32.922  46.189  66.798  1.00  0.00           H  
ATOM   3157  CB  LEU   209      33.950  47.738  65.789  1.00  0.00           C  
ATOM   3158  HB2 LEU   209      33.613  48.553  66.430  1.00  0.00           H  
ATOM   3159  HB3 LEU   209      34.942  47.937  65.382  1.00  0.00           H  
ATOM   3160  CG  LEU   209      32.970  47.896  64.564  1.00  0.00           C  
ATOM   3161  HG  LEU   209      33.096  46.976  63.993  1.00  0.00           H  
ATOM   3162  CD1 LEU   209      31.540  47.990  65.208  1.00  0.00           C  
ATOM   3163 HD11 LEU   209      31.147  47.038  65.568  1.00  0.00           H  
ATOM   3164 HD12 LEU   209      31.538  48.811  65.924  1.00  0.00           H  
ATOM   3165 HD13 LEU   209      30.760  48.376  64.552  1.00  0.00           H  
ATOM   3166  CD2 LEU   209      33.318  49.090  63.741  1.00  0.00           C  
ATOM   3167 HD21 LEU   209      33.296  49.978  64.372  1.00  0.00           H  
ATOM   3168 HD22 LEU   209      34.329  48.985  63.347  1.00  0.00           H  
ATOM   3169 HD23 LEU   209      32.547  49.330  63.008  1.00  0.00           H  
ATOM   3170  C   LEU   209      34.412  45.107  65.640  1.00  0.00           C  
ATOM   3171  O   LEU   209      35.597  45.158  65.271  1.00  0.00           O  
ATOM   3172  N   PRO   210      33.572  44.144  65.322  1.00  0.00           N  
ATOM   3173  CD  PRO   210      32.171  43.980  65.767  1.00  0.00           C  
ATOM   3174  HD2 PRO   210      31.447  44.747  65.491  1.00  0.00           H  
ATOM   3175  HD3 PRO   210      32.255  43.802  66.839  1.00  0.00           H  
ATOM   3176  CG  PRO   210      31.705  42.652  65.129  1.00  0.00           C  
ATOM   3177  HG2 PRO   210      31.219  42.760  64.160  1.00  0.00           H  
ATOM   3178  HG3 PRO   210      30.988  42.112  65.747  1.00  0.00           H  
ATOM   3179  CB  PRO   210      32.982  41.796  64.962  1.00  0.00           C  
ATOM   3180  HB2 PRO   210      32.863  40.987  64.242  1.00  0.00           H  
ATOM   3181  HB3 PRO   210      33.205  41.238  65.871  1.00  0.00           H  
ATOM   3182  CA  PRO   210      34.039  42.876  64.652  1.00  0.00           C  
ATOM   3183  HA  PRO   210      34.921  42.573  65.217  1.00  0.00           H  
ATOM   3184  C   PRO   210      34.158  43.090  63.183  1.00  0.00           C  
ATOM   3185  O   PRO   210      33.509  42.471  62.343  1.00  0.00           O  
ATOM   3186  N   VAL   211      35.093  43.954  62.752  1.00  0.00           N  
ATOM   3187  H   VAL   211      35.560  44.428  63.511  1.00  0.00           H  
ATOM   3188  CA  VAL   211      35.557  44.056  61.411  1.00  0.00           C  
ATOM   3189  HA  VAL   211      34.688  44.316  60.808  1.00  0.00           H  
ATOM   3190  CB  VAL   211      36.595  45.201  61.205  1.00  0.00           C  
ATOM   3191  HB  VAL   211      37.345  45.165  61.996  1.00  0.00           H  
ATOM   3192  CG1 VAL   211      37.315  45.112  59.893  1.00  0.00           C  
ATOM   3193 HG11 VAL   211      37.992  45.966  59.867  1.00  0.00           H  
ATOM   3194 HG12 VAL   211      37.953  44.228  59.896  1.00  0.00           H  
ATOM   3195 HG13 VAL   211      36.558  45.188  59.112  1.00  0.00           H  
ATOM   3196  CG2 VAL   211      35.924  46.560  61.282  1.00  0.00           C  
ATOM   3197 HG21 VAL   211      35.212  46.642  62.104  1.00  0.00           H  
ATOM   3198 HG22 VAL   211      36.637  47.358  61.488  1.00  0.00           H  
ATOM   3199 HG23 VAL   211      35.260  46.742  60.436  1.00  0.00           H  
ATOM   3200  C   VAL   211      36.108  42.722  60.910  1.00  0.00           C  
ATOM   3201  O   VAL   211      36.581  41.933  61.726  1.00  0.00           O  
ATOM   3202  N   GLU   212      35.842  42.383  59.619  1.00  0.00           N  
ATOM   3203  H   GLU   212      35.202  42.999  59.138  1.00  0.00           H  
ATOM   3204  CA  GLU   212      36.364  41.215  58.907  1.00  0.00           C  
ATOM   3205  HA  GLU   212      37.020  40.611  59.533  1.00  0.00           H  
ATOM   3206  CB  GLU   212      35.319  40.315  58.347  1.00  0.00           C  
ATOM   3207  HB2 GLU   212      35.753  39.338  58.137  1.00  0.00           H  
ATOM   3208  HB3 GLU   212      34.772  40.100  59.265  1.00  0.00           H  
ATOM   3209  CG  GLU   212      34.629  40.766  57.186  1.00  0.00           C  
ATOM   3210  HG2 GLU   212      34.262  41.757  57.450  1.00  0.00           H  
ATOM   3211  HG3 GLU   212      35.277  40.797  56.310  1.00  0.00           H  
ATOM   3212  CD  GLU   212      33.525  39.825  56.727  1.00  0.00           C  
ATOM   3213  OE1 GLU   212      33.506  39.396  55.540  1.00  0.00           O  
ATOM   3214  OE2 GLU   212      32.748  39.482  57.640  1.00  0.00           O  
ATOM   3215  C   GLU   212      37.316  41.669  57.731  1.00  0.00           C  
ATOM   3216  O   GLU   212      38.176  40.847  57.253  1.00  0.00           O  
ATOM   3217  N   SER   213      37.322  42.861  57.312  1.00  0.00           N  
ATOM   3218  H   SER   213      36.781  43.551  57.814  1.00  0.00           H  
ATOM   3219  CA  SER   213      38.034  43.335  56.135  1.00  0.00           C  
ATOM   3220  HA  SER   213      39.028  42.887  56.153  1.00  0.00           H  
ATOM   3221  CB  SER   213      37.261  42.853  54.903  1.00  0.00           C  
ATOM   3222  HB2 SER   213      37.174  41.772  55.011  1.00  0.00           H  
ATOM   3223  HB3 SER   213      36.251  43.254  54.991  1.00  0.00           H  
ATOM   3224  OG  SER   213      37.836  43.192  53.667  1.00  0.00           O  
ATOM   3225  HG  SER   213      37.275  42.786  53.002  1.00  0.00           H  
ATOM   3226  C   SER   213      38.268  44.848  56.178  1.00  0.00           C  
ATOM   3227  O   SER   213      37.343  45.525  56.505  1.00  0.00           O  
ATOM   3228  N   PHE   214      39.403  45.323  55.694  1.00  0.00           N  
ATOM   3229  H   PHE   214      40.055  44.633  55.349  1.00  0.00           H  
ATOM   3230  CA  PHE   214      39.957  46.698  55.787  1.00  0.00           C  
ATOM   3231  HA  PHE   214      39.188  47.469  55.735  1.00  0.00           H  
ATOM   3232  CB  PHE   214      40.633  46.915  57.221  1.00  0.00           C  
ATOM   3233  HB2 PHE   214      40.087  46.243  57.883  1.00  0.00           H  
ATOM   3234  HB3 PHE   214      41.657  46.554  57.321  1.00  0.00           H  
ATOM   3235  CG  PHE   214      40.614  48.328  57.747  1.00  0.00           C  
ATOM   3236  CD1 PHE   214      39.987  48.439  58.935  1.00  0.00           C  
ATOM   3237  HD1 PHE   214      39.631  47.645  59.575  1.00  0.00           H  
ATOM   3238  CE1 PHE   214      39.802  49.737  59.450  1.00  0.00           C  
ATOM   3239  HE1 PHE   214      39.378  49.874  60.434  1.00  0.00           H  
ATOM   3240  CZ  PHE   214      40.393  50.857  58.850  1.00  0.00           C  
ATOM   3241  HZ  PHE   214      40.295  51.785  59.393  1.00  0.00           H  
ATOM   3242  CE2 PHE   214      41.062  50.754  57.693  1.00  0.00           C  
ATOM   3243  HE2 PHE   214      41.542  51.595  57.213  1.00  0.00           H  
ATOM   3244  CD2 PHE   214      41.196  49.493  57.108  1.00  0.00           C  
ATOM   3245  HD2 PHE   214      41.876  49.289  56.295  1.00  0.00           H  
ATOM   3246  C   PHE   214      40.908  47.014  54.677  1.00  0.00           C  
ATOM   3247  O   PHE   214      41.729  46.164  54.360  1.00  0.00           O  
ATOM   3248  N   ASP   215      40.875  48.223  54.066  1.00  0.00           N  
ATOM   3249  H   ASP   215      40.182  48.809  54.510  1.00  0.00           H  
ATOM   3250  CA  ASP   215      41.953  48.889  53.398  1.00  0.00           C  
ATOM   3251  HA  ASP   215      42.944  48.534  53.680  1.00  0.00           H  
ATOM   3252  CB  ASP   215      41.699  48.703  51.843  1.00  0.00           C  
ATOM   3253  HB2 ASP   215      40.863  49.316  51.506  1.00  0.00           H  
ATOM   3254  HB3 ASP   215      42.623  48.957  51.324  1.00  0.00           H  
ATOM   3255  CG  ASP   215      41.349  47.244  51.487  1.00  0.00           C  
ATOM   3256  OD1 ASP   215      40.201  46.838  51.133  1.00  0.00           O  
ATOM   3257  OD2 ASP   215      42.309  46.436  51.441  1.00  0.00           O  
ATOM   3258  C   ASP   215      42.100  50.410  53.628  1.00  0.00           C  
ATOM   3259  O   ASP   215      41.000  51.020  53.796  1.00  0.00           O  
ATOM   3260  N   LEU   216      43.288  50.993  53.705  1.00  0.00           N  
ATOM   3261  H   LEU   216      44.153  50.472  53.688  1.00  0.00           H  
ATOM   3262  CA  LEU   216      43.551  52.462  53.999  1.00  0.00           C  
ATOM   3263  HA  LEU   216      42.685  53.073  53.745  1.00  0.00           H  
ATOM   3264  CB  LEU   216      43.808  52.594  55.542  1.00  0.00           C  
ATOM   3265  HB2 LEU   216      42.842  52.555  56.045  1.00  0.00           H  
ATOM   3266  HB3 LEU   216      44.480  51.773  55.792  1.00  0.00           H  
ATOM   3267  CG  LEU   216      44.368  53.941  56.056  1.00  0.00           C  
ATOM   3268  HG  LEU   216      45.307  54.210  55.573  1.00  0.00           H  
ATOM   3269  CD1 LEU   216      43.455  55.113  55.834  1.00  0.00           C  
ATOM   3270 HD11 LEU   216      43.490  55.292  54.759  1.00  0.00           H  
ATOM   3271 HD12 LEU   216      42.423  54.915  56.120  1.00  0.00           H  
ATOM   3272 HD13 LEU   216      43.712  56.047  56.335  1.00  0.00           H  
ATOM   3273  CD2 LEU   216      44.787  53.803  57.528  1.00  0.00           C  
ATOM   3274 HD21 LEU   216      45.407  54.690  57.662  1.00  0.00           H  
ATOM   3275 HD22 LEU   216      43.951  53.711  58.221  1.00  0.00           H  
ATOM   3276 HD23 LEU   216      45.477  52.964  57.611  1.00  0.00           H  
ATOM   3277  C   LEU   216      44.723  52.996  53.258  1.00  0.00           C  
ATOM   3278  O   LEU   216      45.860  52.452  53.397  1.00  0.00           O  
ATOM   3279  N   THR   217      44.550  54.040  52.477  1.00  0.00           N  
ATOM   3280  H   THR   217      43.614  54.418  52.503  1.00  0.00           H  
ATOM   3281  CA  THR   217      45.532  54.650  51.570  1.00  0.00           C  
ATOM   3282  HA  THR   217      46.310  53.892  51.473  1.00  0.00           H  
ATOM   3283  CB  THR   217      44.804  54.872  50.223  1.00  0.00           C  
ATOM   3284  HB  THR   217      43.956  55.483  50.534  1.00  0.00           H  
ATOM   3285  CG2 THR   217      45.635  55.621  49.213  1.00  0.00           C  
ATOM   3286 HG21 THR   217      46.683  55.326  49.169  1.00  0.00           H  
ATOM   3287 HG22 THR   217      45.248  55.475  48.204  1.00  0.00           H  
ATOM   3288 HG23 THR   217      45.635  56.686  49.444  1.00  0.00           H  
ATOM   3289  OG1 THR   217      44.475  53.690  49.602  1.00  0.00           O  
ATOM   3290  HG1 THR   217      45.314  53.341  49.294  1.00  0.00           H  
ATOM   3291  C   THR   217      46.052  55.900  52.129  1.00  0.00           C  
ATOM   3292  O   THR   217      45.205  56.732  52.575  1.00  0.00           O  
ATOM   3293  N   ILE   218      47.345  56.055  52.089  1.00  0.00           N  
ATOM   3294  H   ILE   218      47.855  55.221  51.834  1.00  0.00           H  
ATOM   3295  CA  ILE   218      47.935  57.372  52.326  1.00  0.00           C  
ATOM   3296  HA  ILE   218      47.197  58.139  52.560  1.00  0.00           H  
ATOM   3297  CB  ILE   218      48.922  57.395  53.538  1.00  0.00           C  
ATOM   3298  HB  ILE   218      49.771  56.768  53.263  1.00  0.00           H  
ATOM   3299  CG2 ILE   218      49.432  58.818  53.652  1.00  0.00           C  
ATOM   3300 HG21 ILE   218      49.853  59.205  52.724  1.00  0.00           H  
ATOM   3301 HG22 ILE   218      48.566  59.418  53.930  1.00  0.00           H  
ATOM   3302 HG23 ILE   218      50.181  59.000  54.423  1.00  0.00           H  
ATOM   3303  CG1 ILE   218      48.235  56.894  54.855  1.00  0.00           C  
ATOM   3304 HG12 ILE   218      48.679  57.561  55.594  1.00  0.00           H  
ATOM   3305 HG13 ILE   218      47.163  57.093  54.865  1.00  0.00           H  
ATOM   3306  CD1 ILE   218      48.502  55.522  55.174  1.00  0.00           C  
ATOM   3307 HD11 ILE   218      49.539  55.187  55.181  1.00  0.00           H  
ATOM   3308 HD12 ILE   218      48.218  55.234  56.186  1.00  0.00           H  
ATOM   3309 HD13 ILE   218      47.966  54.827  54.528  1.00  0.00           H  
ATOM   3310  C   ILE   218      48.535  57.760  50.942  1.00  0.00           C  
ATOM   3311  O   ILE   218      49.489  57.230  50.427  1.00  0.00           O  
ATOM   3312  N   ASN   219      47.942  58.740  50.233  1.00  0.00           N  
ATOM   3313  H   ASN   219      47.133  59.260  50.542  1.00  0.00           H  
ATOM   3314  CA  ASN   219      48.359  59.220  48.863  1.00  0.00           C  
ATOM   3315  HA  ASN   219      49.153  58.576  48.485  1.00  0.00           H  
ATOM   3316  CB  ASN   219      47.148  59.165  48.027  1.00  0.00           C  
ATOM   3317  HB2 ASN   219      46.709  58.168  48.023  1.00  0.00           H  
ATOM   3318  HB3 ASN   219      46.378  59.870  48.341  1.00  0.00           H  
ATOM   3319  CG  ASN   219      47.526  59.461  46.488  1.00  0.00           C  
ATOM   3320  OD1 ASN   219      48.671  59.775  46.081  1.00  0.00           O  
ATOM   3321  ND2 ASN   219      46.531  59.546  45.655  1.00  0.00           N  
ATOM   3322 HD21 ASN   219      46.689  59.835  44.701  1.00  0.00           H  
ATOM   3323 HD22 ASN   219      45.556  59.429  45.890  1.00  0.00           H  
ATOM   3324  C   ASN   219      49.010  60.671  49.007  1.00  0.00           C  
ATOM   3325  O   ASN   219      48.443  61.417  49.764  1.00  0.00           O  
ATOM   3326  N   HIE   220      50.106  61.019  48.307  1.00  0.00           N  
ATOM   3327  H   HIE   220      50.497  60.358  47.652  1.00  0.00           H  
ATOM   3328  CA  HIE   220      50.783  62.284  48.521  1.00  0.00           C  
ATOM   3329  HA  HIE   220      50.207  62.861  49.244  1.00  0.00           H  
ATOM   3330  CB  HIE   220      52.243  61.983  49.108  1.00  0.00           C  
ATOM   3331  HB2 HIE   220      52.731  61.274  48.439  1.00  0.00           H  
ATOM   3332  HB3 HIE   220      52.726  62.948  49.262  1.00  0.00           H  
ATOM   3333  CG  HIE   220      52.299  61.338  50.463  1.00  0.00           C  
ATOM   3334  ND1 HIE   220      52.451  62.013  51.696  1.00  0.00           N  
ATOM   3335  CE1 HIE   220      52.525  61.043  52.584  1.00  0.00           C  
ATOM   3336  HE1 HIE   220      52.696  61.199  53.639  1.00  0.00           H  
ATOM   3337  NE2 HIE   220      52.577  59.881  52.043  1.00  0.00           N  
ATOM   3338  HE2 HIE   220      52.967  59.071  52.502  1.00  0.00           H  
ATOM   3339  CD2 HIE   220      52.258  59.957  50.683  1.00  0.00           C  
ATOM   3340  HD2 HIE   220      52.297  59.224  49.891  1.00  0.00           H  
ATOM   3341  C   HIE   220      50.761  63.175  47.215  1.00  0.00           C  
ATOM   3342  O   HIE   220      51.139  64.323  47.305  1.00  0.00           O  
ATOM   3343  N   ASN   221      50.396  62.604  46.070  1.00  0.00           N  
ATOM   3344  H   ASN   221      50.189  61.617  46.106  1.00  0.00           H  
ATOM   3345  CA  ASN   221      50.084  63.438  44.835  1.00  0.00           C  
ATOM   3346  HA  ASN   221      50.017  62.636  44.099  1.00  0.00           H  
ATOM   3347  CB  ASN   221      48.665  64.111  44.998  1.00  0.00           C  
ATOM   3348  HB2 ASN   221      48.525  64.787  45.842  1.00  0.00           H  
ATOM   3349  HB3 ASN   221      48.367  64.628  44.086  1.00  0.00           H  
ATOM   3350  CG  ASN   221      47.645  62.998  45.184  1.00  0.00           C  
ATOM   3351  OD1 ASN   221      47.402  62.272  44.193  1.00  0.00           O  
ATOM   3352  ND2 ASN   221      47.009  62.891  46.319  1.00  0.00           N  
ATOM   3353 HD21 ASN   221      46.306  62.173  46.421  1.00  0.00           H  
ATOM   3354 HD22 ASN   221      47.127  63.585  47.043  1.00  0.00           H  
ATOM   3355  C   ASN   221      51.245  64.304  44.253  1.00  0.00           C  
ATOM   3356  O   ASN   221      51.033  65.480  43.889  1.00  0.00           O  
ATOM   3357  N   LEU   222      52.498  63.863  44.376  1.00  0.00           N  
ATOM   3358  H   LEU   222      52.597  62.902  44.672  1.00  0.00           H  
ATOM   3359  CA  LEU   222      53.712  64.610  44.109  1.00  0.00           C  
ATOM   3360  HA  LEU   222      53.896  65.396  44.841  1.00  0.00           H  
ATOM   3361  CB  LEU   222      54.974  63.700  44.400  1.00  0.00           C  
ATOM   3362  HB2 LEU   222      55.090  63.072  43.517  1.00  0.00           H  
ATOM   3363  HB3 LEU   222      55.891  64.289  44.399  1.00  0.00           H  
ATOM   3364  CG  LEU   222      55.057  62.869  45.706  1.00  0.00           C  
ATOM   3365  HG  LEU   222      54.209  62.185  45.729  1.00  0.00           H  
ATOM   3366  CD1 LEU   222      56.258  61.961  45.769  1.00  0.00           C  
ATOM   3367 HD11 LEU   222      57.132  62.588  45.943  1.00  0.00           H  
ATOM   3368 HD12 LEU   222      56.130  61.212  46.551  1.00  0.00           H  
ATOM   3369 HD13 LEU   222      56.298  61.464  44.800  1.00  0.00           H  
ATOM   3370  CD2 LEU   222      55.169  63.628  46.976  1.00  0.00           C  
ATOM   3371 HD21 LEU   222      55.056  62.936  47.810  1.00  0.00           H  
ATOM   3372 HD22 LEU   222      56.105  64.176  47.075  1.00  0.00           H  
ATOM   3373 HD23 LEU   222      54.382  64.373  47.097  1.00  0.00           H  
ATOM   3374  C   LEU   222      53.692  65.185  42.722  1.00  0.00           C  
ATOM   3375  O   LEU   222      53.159  64.686  41.716  1.00  0.00           O  
ATOM   3376  N   ASN   223      54.344  66.349  42.569  1.00  0.00           N  
ATOM   3377  H   ASN   223      54.861  66.658  43.379  1.00  0.00           H  
ATOM   3378  CA  ASN   223      54.450  67.191  41.343  1.00  0.00           C  
ATOM   3379  HA  ASN   223      53.708  66.813  40.640  1.00  0.00           H  
ATOM   3380  CB  ASN   223      54.159  68.706  41.585  1.00  0.00           C  
ATOM   3381  HB2 ASN   223      54.877  68.964  42.363  1.00  0.00           H  
ATOM   3382  HB3 ASN   223      54.414  69.227  40.662  1.00  0.00           H  
ATOM   3383  CG  ASN   223      52.766  69.100  41.956  1.00  0.00           C  
ATOM   3384  OD1 ASN   223      52.148  70.047  41.488  1.00  0.00           O  
ATOM   3385  ND2 ASN   223      52.149  68.425  42.900  1.00  0.00           N  
ATOM   3386 HD21 ASN   223      51.192  68.684  43.094  1.00  0.00           H  
ATOM   3387 HD22 ASN   223      52.678  67.744  43.424  1.00  0.00           H  
ATOM   3388  C   ASN   223      55.820  66.955  40.641  1.00  0.00           C  
ATOM   3389  O   ASN   223      56.846  67.544  41.045  1.00  0.00           O  
ATOM   3390  N   THR   224      55.914  66.143  39.560  1.00  0.00           N  
ATOM   3391  H   THR   224      55.073  65.674  39.255  1.00  0.00           H  
ATOM   3392  CA  THR   224      57.165  65.697  38.905  1.00  0.00           C  
ATOM   3393  HA  THR   224      57.858  65.733  39.745  1.00  0.00           H  
ATOM   3394  CB  THR   224      57.000  64.349  38.244  1.00  0.00           C  
ATOM   3395  HB  THR   224      57.998  64.022  37.952  1.00  0.00           H  
ATOM   3396  CG2 THR   224      56.395  63.384  39.180  1.00  0.00           C  
ATOM   3397 HG21 THR   224      55.310  63.391  39.286  1.00  0.00           H  
ATOM   3398 HG22 THR   224      56.602  62.350  38.903  1.00  0.00           H  
ATOM   3399 HG23 THR   224      56.786  63.450  40.195  1.00  0.00           H  
ATOM   3400  OG1 THR   224      56.114  64.296  37.132  1.00  0.00           O  
ATOM   3401  HG1 THR   224      56.612  64.381  36.315  1.00  0.00           H  
ATOM   3402  C   THR   224      57.855  66.676  37.891  1.00  0.00           C  
ATOM   3403  O   THR   224      58.984  66.430  37.566  1.00  0.00           O  
ATOM   3404  N   ASN   225      57.114  67.635  37.398  1.00  0.00           N  
ATOM   3405  H   ASN   225      56.180  67.841  37.723  1.00  0.00           H  
ATOM   3406  CA  ASN   225      57.509  68.270  36.070  1.00  0.00           C  
ATOM   3407  HA  ASN   225      58.519  67.995  35.764  1.00  0.00           H  
ATOM   3408  CB  ASN   225      56.582  67.637  34.947  1.00  0.00           C  
ATOM   3409  HB2 ASN   225      55.537  67.712  35.246  1.00  0.00           H  
ATOM   3410  HB3 ASN   225      56.792  68.130  33.998  1.00  0.00           H  
ATOM   3411  CG  ASN   225      56.829  66.101  34.626  1.00  0.00           C  
ATOM   3412  OD1 ASN   225      57.821  65.466  35.041  1.00  0.00           O  
ATOM   3413  ND2 ASN   225      55.856  65.548  34.012  1.00  0.00           N  
ATOM   3414 HD21 ASN   225      55.844  64.542  33.920  1.00  0.00           H  
ATOM   3415 HD22 ASN   225      55.050  66.115  33.791  1.00  0.00           H  
ATOM   3416  C   ASN   225      57.476  69.770  36.051  1.00  0.00           C  
ATOM   3417  O   ASN   225      57.786  70.441  35.025  1.00  0.00           O  
ATOM   3418  N   ARG   226      57.181  70.340  37.193  1.00  0.00           N  
ATOM   3419  H   ARG   226      57.268  69.761  38.016  1.00  0.00           H  
ATOM   3420  CA  ARG   226      56.827  71.783  37.370  1.00  0.00           C  
ATOM   3421  HA  ARG   226      55.851  72.014  36.944  1.00  0.00           H  
ATOM   3422  CB  ARG   226      56.814  72.154  38.894  1.00  0.00           C  
ATOM   3423  HB2 ARG   226      57.795  72.045  39.357  1.00  0.00           H  
ATOM   3424  HB3 ARG   226      56.455  73.169  39.065  1.00  0.00           H  
ATOM   3425  CG  ARG   226      55.801  71.355  39.668  1.00  0.00           C  
ATOM   3426  HG2 ARG   226      54.979  71.192  38.971  1.00  0.00           H  
ATOM   3427  HG3 ARG   226      56.233  70.367  39.831  1.00  0.00           H  
ATOM   3428  CD  ARG   226      55.455  72.157  40.903  1.00  0.00           C  
ATOM   3429  HD2 ARG   226      54.980  73.096  40.620  1.00  0.00           H  
ATOM   3430  HD3 ARG   226      54.826  71.541  41.546  1.00  0.00           H  
ATOM   3431  NE  ARG   226      56.664  72.526  41.649  1.00  0.00           N  
ATOM   3432  HE  ARG   226      57.385  71.818  41.672  1.00  0.00           H  
ATOM   3433  CZ  ARG   226      56.733  73.548  42.521  1.00  0.00           C  
ATOM   3434  NH1 ARG   226      55.770  74.393  42.748  1.00  0.00           N  
ATOM   3435 HH11 ARG   226      54.933  74.383  42.183  1.00  0.00           H  
ATOM   3436 HH12 ARG   226      55.838  74.931  43.601  1.00  0.00           H  
ATOM   3437  NH2 ARG   226      57.804  73.701  43.255  1.00  0.00           N  
ATOM   3438 HH21 ARG   226      58.675  73.201  43.153  1.00  0.00           H  
ATOM   3439 HH22 ARG   226      57.839  74.633  43.643  1.00  0.00           H  
ATOM   3440  C   ARG   226      57.707  72.813  36.684  1.00  0.00           C  
ATOM   3441  O   ARG   226      57.224  73.662  35.890  1.00  0.00           O  
ATOM   3442  N   TYR   227      59.012  72.632  36.872  1.00  0.00           N  
ATOM   3443  H   TYR   227      59.297  71.850  37.443  1.00  0.00           H  
ATOM   3444  CA  TYR   227      60.151  73.525  36.396  1.00  0.00           C  
ATOM   3445  HA  TYR   227      59.745  74.186  35.631  1.00  0.00           H  
ATOM   3446  CB  TYR   227      60.659  74.405  37.536  1.00  0.00           C  
ATOM   3447  HB2 TYR   227      61.110  73.768  38.296  1.00  0.00           H  
ATOM   3448  HB3 TYR   227      61.528  74.986  37.225  1.00  0.00           H  
ATOM   3449  CG  TYR   227      59.626  75.331  38.040  1.00  0.00           C  
ATOM   3450  CD1 TYR   227      59.262  76.496  37.285  1.00  0.00           C  
ATOM   3451  HD1 TYR   227      59.733  76.596  36.318  1.00  0.00           H  
ATOM   3452  CE1 TYR   227      58.291  77.345  37.722  1.00  0.00           C  
ATOM   3453  HE1 TYR   227      58.048  78.230  37.152  1.00  0.00           H  
ATOM   3454  CZ  TYR   227      57.757  77.132  39.066  1.00  0.00           C  
ATOM   3455  OH  TYR   227      57.062  78.081  39.682  1.00  0.00           O  
ATOM   3456  HH  TYR   227      56.836  77.895  40.597  1.00  0.00           H  
ATOM   3457  CE2 TYR   227      58.072  75.985  39.789  1.00  0.00           C  
ATOM   3458  HE2 TYR   227      57.689  75.814  40.784  1.00  0.00           H  
ATOM   3459  CD2 TYR   227      59.128  75.118  39.270  1.00  0.00           C  
ATOM   3460  HD2 TYR   227      59.518  74.326  39.892  1.00  0.00           H  
ATOM   3461  C   TYR   227      61.291  72.778  35.654  1.00  0.00           C  
ATOM   3462  O   TYR   227      62.463  73.113  35.500  1.00  0.00           O  
ATOM   3463  N   ARG   228      60.840  71.626  35.112  1.00  0.00           N  
ATOM   3464  H   ARG   228      59.916  71.335  35.399  1.00  0.00           H  
ATOM   3465  CA  ARG   228      61.712  70.620  34.380  1.00  0.00           C  
ATOM   3466  HA  ARG   228      62.585  70.385  34.989  1.00  0.00           H  
ATOM   3467  CB  ARG   228      60.909  69.424  34.065  1.00  0.00           C  
ATOM   3468  HB2 ARG   228      60.464  69.015  34.972  1.00  0.00           H  
ATOM   3469  HB3 ARG   228      60.125  69.758  33.386  1.00  0.00           H  
ATOM   3470  CG  ARG   228      61.755  68.209  33.577  1.00  0.00           C  
ATOM   3471  HG2 ARG   228      62.128  68.336  32.560  1.00  0.00           H  
ATOM   3472  HG3 ARG   228      62.581  68.017  34.262  1.00  0.00           H  
ATOM   3473  CD  ARG   228      60.927  66.891  33.580  1.00  0.00           C  
ATOM   3474  HD2 ARG   228      60.925  66.532  34.609  1.00  0.00           H  
ATOM   3475  HD3 ARG   228      59.911  67.067  33.228  1.00  0.00           H  
ATOM   3476  NE  ARG   228      61.385  65.696  32.732  1.00  0.00           N  
ATOM   3477  HE  ARG   228      62.216  65.712  32.160  1.00  0.00           H  
ATOM   3478  CZ  ARG   228      60.793  64.504  32.873  1.00  0.00           C  
ATOM   3479  NH1 ARG   228      59.733  64.110  33.500  1.00  0.00           N  
ATOM   3480 HH11 ARG   228      59.155  64.755  34.018  1.00  0.00           H  
ATOM   3481 HH12 ARG   228      59.411  63.164  33.353  1.00  0.00           H  
ATOM   3482  NH2 ARG   228      61.592  63.572  32.307  1.00  0.00           N  
ATOM   3483 HH21 ARG   228      62.371  63.899  31.754  1.00  0.00           H  
ATOM   3484 HH22 ARG   228      61.309  62.602  32.328  1.00  0.00           H  
ATOM   3485  C   ARG   228      62.140  71.260  33.050  1.00  0.00           C  
ATOM   3486  O   ARG   228      63.320  70.964  32.655  1.00  0.00           O  
ATOM   3487  N   LEU   229      61.362  72.032  32.321  1.00  0.00           N  
ATOM   3488  H   LEU   229      60.416  72.107  32.667  1.00  0.00           H  
ATOM   3489  CA  LEU   229      61.770  72.703  31.083  1.00  0.00           C  
ATOM   3490  HA  LEU   229      60.870  73.191  30.710  1.00  0.00           H  
ATOM   3491  CB  LEU   229      62.803  73.859  31.556  1.00  0.00           C  
ATOM   3492  HB2 LEU   229      63.724  73.424  31.945  1.00  0.00           H  
ATOM   3493  HB3 LEU   229      63.155  74.368  30.658  1.00  0.00           H  
ATOM   3494  CG  LEU   229      62.367  74.882  32.632  1.00  0.00           C  
ATOM   3495  HG  LEU   229      62.211  74.350  33.571  1.00  0.00           H  
ATOM   3496  CD1 LEU   229      63.412  75.898  32.896  1.00  0.00           C  
ATOM   3497 HD11 LEU   229      64.392  75.423  32.955  1.00  0.00           H  
ATOM   3498 HD12 LEU   229      63.395  76.551  32.024  1.00  0.00           H  
ATOM   3499 HD13 LEU   229      63.298  76.527  33.779  1.00  0.00           H  
ATOM   3500  CD2 LEU   229      61.038  75.552  32.332  1.00  0.00           C  
ATOM   3501 HD21 LEU   229      60.226  74.834  32.445  1.00  0.00           H  
ATOM   3502 HD22 LEU   229      60.939  76.312  33.107  1.00  0.00           H  
ATOM   3503 HD23 LEU   229      61.052  76.193  31.451  1.00  0.00           H  
ATOM   3504  C   LEU   229      62.361  71.917  29.957  1.00  0.00           C  
ATOM   3505  O   LEU   229      63.339  72.325  29.428  1.00  0.00           O  
ATOM   3506  N   GLY   230      61.830  70.747  29.673  1.00  0.00           N  
ATOM   3507  H   GLY   230      60.862  70.736  29.961  1.00  0.00           H  
ATOM   3508  CA  GLY   230      62.201  69.801  28.660  1.00  0.00           C  
ATOM   3509  HA2 GLY   230      61.400  69.133  28.344  1.00  0.00           H  
ATOM   3510  HA3 GLY   230      62.436  70.310  27.725  1.00  0.00           H  
ATOM   3511  C   GLY   230      63.413  68.885  28.905  1.00  0.00           C  
ATOM   3512  O   GLY   230      63.683  68.016  28.079  1.00  0.00           O  
ATOM   3513  N   SER   231      63.986  68.880  30.104  1.00  0.00           N  
ATOM   3514  H   SER   231      63.741  69.666  30.689  1.00  0.00           H  
ATOM   3515  CA  SER   231      64.953  67.960  30.581  1.00  0.00           C  
ATOM   3516  HA  SER   231      65.824  68.071  29.935  1.00  0.00           H  
ATOM   3517  CB  SER   231      65.448  68.402  31.974  1.00  0.00           C  
ATOM   3518  HB2 SER   231      64.623  68.277  32.676  1.00  0.00           H  
ATOM   3519  HB3 SER   231      66.329  67.797  32.190  1.00  0.00           H  
ATOM   3520  OG  SER   231      65.824  69.709  31.952  1.00  0.00           O  
ATOM   3521  HG  SER   231      65.058  70.215  32.234  1.00  0.00           H  
ATOM   3522  C   SER   231      64.648  66.418  30.591  1.00  0.00           C  
ATOM   3523  O   SER   231      63.579  66.043  31.057  1.00  0.00           O  
ATOM   3524  N   ILE   232      65.571  65.589  30.050  1.00  0.00           N  
ATOM   3525  H   ILE   232      66.434  65.949  29.668  1.00  0.00           H  
ATOM   3526  CA  ILE   232      65.403  64.075  29.934  1.00  0.00           C  
ATOM   3527  HA  ILE   232      64.474  63.970  29.373  1.00  0.00           H  
ATOM   3528  CB  ILE   232      66.568  63.389  29.265  1.00  0.00           C  
ATOM   3529  HB  ILE   232      67.453  63.622  29.856  1.00  0.00           H  
ATOM   3530  CG2 ILE   232      66.390  61.819  29.346  1.00  0.00           C  
ATOM   3531 HG21 ILE   232      65.465  61.537  28.843  1.00  0.00           H  
ATOM   3532 HG22 ILE   232      67.047  61.344  28.617  1.00  0.00           H  
ATOM   3533 HG23 ILE   232      66.541  61.445  30.359  1.00  0.00           H  
ATOM   3534  CG1 ILE   232      66.910  63.874  27.877  1.00  0.00           C  
ATOM   3535 HG12 ILE   232      66.340  63.276  27.166  1.00  0.00           H  
ATOM   3536 HG13 ILE   232      66.570  64.896  27.710  1.00  0.00           H  
ATOM   3537  CD1 ILE   232      68.348  63.660  27.564  1.00  0.00           C  
ATOM   3538 HD11 ILE   232      68.592  62.604  27.685  1.00  0.00           H  
ATOM   3539 HD12 ILE   232      68.555  63.774  26.500  1.00  0.00           H  
ATOM   3540 HD13 ILE   232      68.990  64.309  28.159  1.00  0.00           H  
ATOM   3541  C   ILE   232      65.117  63.553  31.372  1.00  0.00           C  
ATOM   3542  O   ILE   232      64.242  62.731  31.349  1.00  0.00           O  
ATOM   3543  N   TYR   233      65.722  63.997  32.390  1.00  0.00           N  
ATOM   3544  H   TYR   233      66.588  64.490  32.230  1.00  0.00           H  
ATOM   3545  CA  TYR   233      65.548  63.570  33.763  1.00  0.00           C  
ATOM   3546  HA  TYR   233      65.019  62.619  33.692  1.00  0.00           H  
ATOM   3547  CB  TYR   233      66.820  63.475  34.595  1.00  0.00           C  
ATOM   3548  HB2 TYR   233      67.445  64.338  34.364  1.00  0.00           H  
ATOM   3549  HB3 TYR   233      66.555  63.467  35.652  1.00  0.00           H  
ATOM   3550  CG  TYR   233      67.534  62.189  34.262  1.00  0.00           C  
ATOM   3551  CD1 TYR   233      67.390  61.005  34.997  1.00  0.00           C  
ATOM   3552  HD1 TYR   233      66.651  61.009  35.785  1.00  0.00           H  
ATOM   3553  CE1 TYR   233      68.054  59.852  34.726  1.00  0.00           C  
ATOM   3554  HE1 TYR   233      67.775  58.931  35.215  1.00  0.00           H  
ATOM   3555  CZ  TYR   233      68.931  59.746  33.657  1.00  0.00           C  
ATOM   3556  OH  TYR   233      69.590  58.625  33.403  1.00  0.00           O  
ATOM   3557  HH  TYR   233      69.735  58.132  34.214  1.00  0.00           H  
ATOM   3558  CE2 TYR   233      69.047  60.906  32.835  1.00  0.00           C  
ATOM   3559  HE2 TYR   233      69.591  60.936  31.903  1.00  0.00           H  
ATOM   3560  CD2 TYR   233      68.357  62.115  33.126  1.00  0.00           C  
ATOM   3561  HD2 TYR   233      68.512  63.031  32.575  1.00  0.00           H  
ATOM   3562  C   TYR   233      64.561  64.555  34.455  1.00  0.00           C  
ATOM   3563  O   TYR   233      64.681  65.762  34.201  1.00  0.00           O  
ATOM   3564  N   ARG   234      63.675  64.048  35.348  1.00  0.00           N  
ATOM   3565  H   ARG   234      63.626  63.043  35.442  1.00  0.00           H  
ATOM   3566  CA  ARG   234      63.107  64.987  36.379  1.00  0.00           C  
ATOM   3567  HA  ARG   234      62.496  65.730  35.867  1.00  0.00           H  
ATOM   3568  CB  ARG   234      62.210  64.316  37.445  1.00  0.00           C  
ATOM   3569  HB2 ARG   234      62.782  63.562  37.987  1.00  0.00           H  
ATOM   3570  HB3 ARG   234      61.914  65.139  38.095  1.00  0.00           H  
ATOM   3571  CG  ARG   234      60.886  63.708  36.945  1.00  0.00           C  
ATOM   3572  HG2 ARG   234      60.215  63.683  37.803  1.00  0.00           H  
ATOM   3573  HG3 ARG   234      60.494  64.402  36.202  1.00  0.00           H  
ATOM   3574  CD  ARG   234      61.070  62.333  36.300  1.00  0.00           C  
ATOM   3575  HD2 ARG   234      61.593  62.507  35.360  1.00  0.00           H  
ATOM   3576  HD3 ARG   234      61.632  61.576  36.848  1.00  0.00           H  
ATOM   3577  NE  ARG   234      59.723  61.832  36.010  1.00  0.00           N  
ATOM   3578  HE  ARG   234      59.432  62.085  35.077  1.00  0.00           H  
ATOM   3579  CZ  ARG   234      58.927  61.208  36.772  1.00  0.00           C  
ATOM   3580  NH1 ARG   234      59.301  60.650  37.949  1.00  0.00           N  
ATOM   3581 HH11 ARG   234      60.245  60.739  38.297  1.00  0.00           H  
ATOM   3582 HH12 ARG   234      58.700  59.914  38.292  1.00  0.00           H  
ATOM   3583  NH2 ARG   234      57.659  61.137  36.584  1.00  0.00           N  
ATOM   3584 HH21 ARG   234      57.187  61.760  35.944  1.00  0.00           H  
ATOM   3585 HH22 ARG   234      57.086  60.343  36.833  1.00  0.00           H  
ATOM   3586  C   ARG   234      64.282  65.729  37.065  1.00  0.00           C  
ATOM   3587  O   ARG   234      65.426  65.195  37.196  1.00  0.00           O  
ATOM   3588  N   GLN   235      63.960  66.894  37.581  1.00  0.00           N  
ATOM   3589  H   GLN   235      62.984  67.156  37.572  1.00  0.00           H  
ATOM   3590  CA  GLN   235      64.882  67.831  38.298  1.00  0.00           C  
ATOM   3591  HA  GLN   235      65.923  67.506  38.296  1.00  0.00           H  
ATOM   3592  CB  GLN   235      64.867  69.084  37.457  1.00  0.00           C  
ATOM   3593  HB2 GLN   235      63.849  69.451  37.330  1.00  0.00           H  
ATOM   3594  HB3 GLN   235      65.387  69.890  37.975  1.00  0.00           H  
ATOM   3595  CG  GLN   235      65.254  68.872  35.980  1.00  0.00           C  
ATOM   3596  HG2 GLN   235      64.491  68.301  35.450  1.00  0.00           H  
ATOM   3597  HG3 GLN   235      65.353  69.862  35.535  1.00  0.00           H  
ATOM   3598  CD  GLN   235      66.642  68.246  35.756  1.00  0.00           C  
ATOM   3599  OE1 GLN   235      67.539  68.283  36.595  1.00  0.00           O  
ATOM   3600  NE2 GLN   235      66.883  67.628  34.625  1.00  0.00           N  
ATOM   3601 HE21 GLN   235      67.771  67.149  34.598  1.00  0.00           H  
ATOM   3602 HE22 GLN   235      66.193  67.136  34.075  1.00  0.00           H  
ATOM   3603  C   GLN   235      64.440  68.067  39.810  1.00  0.00           C  
ATOM   3604  O   GLN   235      65.155  68.627  40.594  1.00  0.00           O  
ATOM   3605  N   SER   236      63.248  67.702  40.153  1.00  0.00           N  
ATOM   3606  H   SER   236      62.682  67.416  39.367  1.00  0.00           H  
ATOM   3607  CA  SER   236      62.713  67.634  41.512  1.00  0.00           C  
ATOM   3608  HA  SER   236      63.405  67.050  42.119  1.00  0.00           H  
ATOM   3609  CB  SER   236      62.564  69.013  42.134  1.00  0.00           C  
ATOM   3610  HB2 SER   236      63.441  69.545  41.766  1.00  0.00           H  
ATOM   3611  HB3 SER   236      61.736  69.593  41.725  1.00  0.00           H  
ATOM   3612  OG  SER   236      62.394  68.878  43.566  1.00  0.00           O  
ATOM   3613  HG  SER   236      61.486  69.127  43.750  1.00  0.00           H  
ATOM   3614  C   SER   236      61.323  66.809  41.577  1.00  0.00           C  
ATOM   3615  O   SER   236      60.739  66.415  40.537  1.00  0.00           O  
ATOM   3616  N   LEU   237      60.911  66.479  42.800  1.00  0.00           N  
ATOM   3617  H   LEU   237      61.524  66.741  43.559  1.00  0.00           H  
ATOM   3618  CA  LEU   237      59.728  65.673  43.174  1.00  0.00           C  
ATOM   3619  HA  LEU   237      59.078  65.634  42.299  1.00  0.00           H  
ATOM   3620  CB  LEU   237      60.010  64.196  43.480  1.00  0.00           C  
ATOM   3621  HB2 LEU   237      60.710  63.981  44.287  1.00  0.00           H  
ATOM   3622  HB3 LEU   237      59.056  63.788  43.815  1.00  0.00           H  
ATOM   3623  CG  LEU   237      60.579  63.404  42.295  1.00  0.00           C  
ATOM   3624  HG  LEU   237      61.545  63.853  42.064  1.00  0.00           H  
ATOM   3625  CD1 LEU   237      60.817  62.029  42.823  1.00  0.00           C  
ATOM   3626 HD11 LEU   237      61.355  61.459  42.066  1.00  0.00           H  
ATOM   3627 HD12 LEU   237      61.453  62.082  43.707  1.00  0.00           H  
ATOM   3628 HD13 LEU   237      59.819  61.660  43.057  1.00  0.00           H  
ATOM   3629  CD2 LEU   237      59.746  63.079  41.037  1.00  0.00           C  
ATOM   3630 HD21 LEU   237      59.525  64.014  40.521  1.00  0.00           H  
ATOM   3631 HD22 LEU   237      60.286  62.614  40.212  1.00  0.00           H  
ATOM   3632 HD23 LEU   237      58.779  62.642  41.287  1.00  0.00           H  
ATOM   3633  C   LEU   237      58.990  66.416  44.270  1.00  0.00           C  
ATOM   3634  O   LEU   237      58.978  66.018  45.443  1.00  0.00           O  
ATOM   3635  N   ASP   238      58.326  67.526  43.886  1.00  0.00           N  
ATOM   3636  H   ASP   238      58.146  67.673  42.904  1.00  0.00           H  
ATOM   3637  CA  ASP   238      57.751  68.489  44.861  1.00  0.00           C  
ATOM   3638  HA  ASP   238      58.332  68.782  45.736  1.00  0.00           H  
ATOM   3639  CB  ASP   238      57.481  69.786  44.057  1.00  0.00           C  
ATOM   3640  HB2 ASP   238      56.863  69.458  43.221  1.00  0.00           H  
ATOM   3641  HB3 ASP   238      57.072  70.519  44.752  1.00  0.00           H  
ATOM   3642  CG  ASP   238      58.798  70.262  43.439  1.00  0.00           C  
ATOM   3643  OD1 ASP   238      59.875  70.195  44.087  1.00  0.00           O  
ATOM   3644  OD2 ASP   238      58.736  70.841  42.345  1.00  0.00           O  
ATOM   3645  C   ASP   238      56.493  67.947  45.602  1.00  0.00           C  
ATOM   3646  O   ASP   238      55.755  67.103  45.000  1.00  0.00           O  
ATOM   3647  N   GLU   239      56.218  68.498  46.734  1.00  0.00           N  
ATOM   3648  H   GLU   239      56.863  69.250  46.928  1.00  0.00           H  
ATOM   3649  CA  GLU   239      55.077  68.292  47.648  1.00  0.00           C  
ATOM   3650  HA  GLU   239      55.069  67.247  47.960  1.00  0.00           H  
ATOM   3651  CB  GLU   239      55.104  69.289  48.875  1.00  0.00           C  
ATOM   3652  HB2 GLU   239      55.460  70.286  48.614  1.00  0.00           H  
ATOM   3653  HB3 GLU   239      54.100  69.278  49.298  1.00  0.00           H  
ATOM   3654  CG  GLU   239      55.953  68.598  49.850  1.00  0.00           C  
ATOM   3655  HG2 GLU   239      55.913  69.136  50.797  1.00  0.00           H  
ATOM   3656  HG3 GLU   239      55.648  67.604  50.178  1.00  0.00           H  
ATOM   3657  CD  GLU   239      57.546  68.521  49.571  1.00  0.00           C  
ATOM   3658  OE1 GLU   239      58.061  67.457  49.314  1.00  0.00           O  
ATOM   3659  OE2 GLU   239      58.145  69.610  49.635  1.00  0.00           O  
ATOM   3660  C   GLU   239      53.773  68.588  46.945  1.00  0.00           C  
ATOM   3661  O   GLU   239      53.392  69.710  46.630  1.00  0.00           O  
ATOM   3662  N   GLY   240      52.933  67.511  46.775  1.00  0.00           N  
ATOM   3663  H   GLY   240      53.235  66.629  47.163  1.00  0.00           H  
ATOM   3664  CA  GLY   240      51.584  67.549  46.178  1.00  0.00           C  
ATOM   3665  HA2 GLY   240      51.506  68.353  45.447  1.00  0.00           H  
ATOM   3666  HA3 GLY   240      51.255  66.553  45.881  1.00  0.00           H  
ATOM   3667  C   GLY   240      50.452  68.007  47.101  1.00  0.00           C  
ATOM   3668  O   GLY   240      50.504  69.114  47.693  1.00  0.00           O  
ATOM   3669  N   VAL   241      49.367  67.228  47.274  1.00  0.00           N  
ATOM   3670  H   VAL   241      49.298  66.477  46.602  1.00  0.00           H  
ATOM   3671  CA  VAL   241      48.293  67.359  48.362  1.00  0.00           C  
ATOM   3672  HA  VAL   241      48.845  67.920  49.117  1.00  0.00           H  
ATOM   3673  CB  VAL   241      46.979  67.990  47.850  1.00  0.00           C  
ATOM   3674  HB  VAL   241      46.213  67.908  48.621  1.00  0.00           H  
ATOM   3675  CG1 VAL   241      47.343  69.429  47.596  1.00  0.00           C  
ATOM   3676 HG11 VAL   241      48.029  69.813  48.351  1.00  0.00           H  
ATOM   3677 HG12 VAL   241      47.837  69.455  46.625  1.00  0.00           H  
ATOM   3678 HG13 VAL   241      46.488  70.100  47.511  1.00  0.00           H  
ATOM   3679  CG2 VAL   241      46.341  67.398  46.565  1.00  0.00           C  
ATOM   3680 HG21 VAL   241      45.843  66.437  46.698  1.00  0.00           H  
ATOM   3681 HG22 VAL   241      45.698  68.180  46.161  1.00  0.00           H  
ATOM   3682 HG23 VAL   241      47.142  67.397  45.826  1.00  0.00           H  
ATOM   3683  C   VAL   241      47.956  65.950  48.932  1.00  0.00           C  
ATOM   3684  O   VAL   241      47.576  65.044  48.187  1.00  0.00           O  
ATOM   3685  N   THR   242      48.310  65.716  50.226  1.00  0.00           N  
ATOM   3686  H   THR   242      48.470  66.553  50.768  1.00  0.00           H  
ATOM   3687  CA  THR   242      48.105  64.454  50.910  1.00  0.00           C  
ATOM   3688  HA  THR   242      48.508  63.656  50.287  1.00  0.00           H  
ATOM   3689  CB  THR   242      48.983  64.440  52.184  1.00  0.00           C  
ATOM   3690  HB  THR   242      48.916  63.451  52.638  1.00  0.00           H  
ATOM   3691  CG2 THR   242      50.457  64.724  51.798  1.00  0.00           C  
ATOM   3692 HG21 THR   242      51.060  64.388  52.642  1.00  0.00           H  
ATOM   3693 HG22 THR   242      50.797  64.158  50.931  1.00  0.00           H  
ATOM   3694 HG23 THR   242      50.620  65.798  51.707  1.00  0.00           H  
ATOM   3695  OG1 THR   242      48.579  65.415  53.112  1.00  0.00           O  
ATOM   3696  HG1 THR   242      47.790  65.066  53.533  1.00  0.00           H  
ATOM   3697  C   THR   242      46.654  64.113  50.998  1.00  0.00           C  
ATOM   3698  O   THR   242      45.860  65.095  51.298  1.00  0.00           O  
ATOM   3699  N   GLU   243      46.232  62.852  50.860  1.00  0.00           N  
ATOM   3700  H   GLU   243      46.968  62.196  50.640  1.00  0.00           H  
ATOM   3701  CA  GLU   243      44.919  62.395  50.898  1.00  0.00           C  
ATOM   3702  HA  GLU   243      44.356  63.079  51.533  1.00  0.00           H  
ATOM   3703  CB  GLU   243      44.335  62.426  49.468  1.00  0.00           C  
ATOM   3704  HB2 GLU   243      44.385  63.440  49.071  1.00  0.00           H  
ATOM   3705  HB3 GLU   243      45.060  61.908  48.840  1.00  0.00           H  
ATOM   3706  CG  GLU   243      42.965  61.766  49.299  1.00  0.00           C  
ATOM   3707  HG2 GLU   243      43.070  61.312  48.313  1.00  0.00           H  
ATOM   3708  HG3 GLU   243      42.698  60.900  49.906  1.00  0.00           H  
ATOM   3709  CD  GLU   243      41.847  62.735  49.406  1.00  0.00           C  
ATOM   3710  OE1 GLU   243      41.724  63.450  50.435  1.00  0.00           O  
ATOM   3711  OE2 GLU   243      41.216  62.885  48.313  1.00  0.00           O  
ATOM   3712  C   GLU   243      44.821  61.023  51.641  1.00  0.00           C  
ATOM   3713  O   GLU   243      45.609  60.129  51.365  1.00  0.00           O  
ATOM   3714  N   VAL   244      43.925  60.797  52.580  1.00  0.00           N  
ATOM   3715  H   VAL   244      43.244  61.511  52.797  1.00  0.00           H  
ATOM   3716  CA  VAL   244      43.866  59.700  53.491  1.00  0.00           C  
ATOM   3717  HA  VAL   244      44.481  58.897  53.084  1.00  0.00           H  
ATOM   3718  CB  VAL   244      44.325  60.157  54.866  1.00  0.00           C  
ATOM   3719  HB  VAL   244      43.675  60.877  55.363  1.00  0.00           H  
ATOM   3720  CG1 VAL   244      44.332  58.947  55.794  1.00  0.00           C  
ATOM   3721 HG11 VAL   244      44.975  58.169  55.381  1.00  0.00           H  
ATOM   3722 HG12 VAL   244      44.672  59.336  56.753  1.00  0.00           H  
ATOM   3723 HG13 VAL   244      43.359  58.465  55.894  1.00  0.00           H  
ATOM   3724  CG2 VAL   244      45.661  60.854  54.845  1.00  0.00           C  
ATOM   3725 HG21 VAL   244      46.455  60.230  54.434  1.00  0.00           H  
ATOM   3726 HG22 VAL   244      45.497  61.764  54.267  1.00  0.00           H  
ATOM   3727 HG23 VAL   244      45.868  61.282  55.826  1.00  0.00           H  
ATOM   3728  C   VAL   244      42.451  59.098  53.502  1.00  0.00           C  
ATOM   3729  O   VAL   244      41.574  59.588  54.126  1.00  0.00           O  
ATOM   3730  N   THR   245      42.301  57.989  52.692  1.00  0.00           N  
ATOM   3731  H   THR   245      43.087  57.699  52.128  1.00  0.00           H  
ATOM   3732  CA  THR   245      41.025  57.327  52.358  1.00  0.00           C  
ATOM   3733  HA  THR   245      40.249  57.871  52.896  1.00  0.00           H  
ATOM   3734  CB  THR   245      40.705  57.399  50.906  1.00  0.00           C  
ATOM   3735  HB  THR   245      39.824  56.765  50.804  1.00  0.00           H  
ATOM   3736  CG2 THR   245      40.369  58.936  50.561  1.00  0.00           C  
ATOM   3737 HG21 THR   245      40.156  59.050  49.498  1.00  0.00           H  
ATOM   3738 HG22 THR   245      39.506  59.192  51.176  1.00  0.00           H  
ATOM   3739 HG23 THR   245      41.323  59.454  50.651  1.00  0.00           H  
ATOM   3740  OG1 THR   245      41.768  56.909  50.107  1.00  0.00           O  
ATOM   3741  HG1 THR   245      42.467  57.567  50.119  1.00  0.00           H  
ATOM   3742  C   THR   245      41.037  55.832  52.767  1.00  0.00           C  
ATOM   3743  O   THR   245      41.855  54.998  52.375  1.00  0.00           O  
ATOM   3744  N   GLY   246      40.089  55.418  53.603  1.00  0.00           N  
ATOM   3745  H   GLY   246      39.348  56.068  53.819  1.00  0.00           H  
ATOM   3746  CA  GLY   246      39.904  53.991  53.965  1.00  0.00           C  
ATOM   3747  HA2 GLY   246      40.463  53.335  53.298  1.00  0.00           H  
ATOM   3748  HA3 GLY   246      40.219  53.790  54.988  1.00  0.00           H  
ATOM   3749  C   GLY   246      38.466  53.412  53.998  1.00  0.00           C  
ATOM   3750  O   GLY   246      37.445  54.171  53.934  1.00  0.00           O  
ATOM   3751  N   THR   247      38.268  52.049  54.177  1.00  0.00           N  
ATOM   3752  H   THR   247      39.091  51.471  54.269  1.00  0.00           H  
ATOM   3753  CA  THR   247      37.050  51.390  54.214  1.00  0.00           C  
ATOM   3754  HA  THR   247      36.394  52.057  54.773  1.00  0.00           H  
ATOM   3755  CB  THR   247      36.463  51.126  52.799  1.00  0.00           C  
ATOM   3756  HB  THR   247      36.377  52.070  52.260  1.00  0.00           H  
ATOM   3757  CG2 THR   247      37.340  50.185  51.959  1.00  0.00           C  
ATOM   3758 HG21 THR   247      38.068  50.824  51.460  1.00  0.00           H  
ATOM   3759 HG22 THR   247      37.809  49.377  52.521  1.00  0.00           H  
ATOM   3760 HG23 THR   247      36.717  49.735  51.186  1.00  0.00           H  
ATOM   3761  OG1 THR   247      35.189  50.518  52.846  1.00  0.00           O  
ATOM   3762  HG1 THR   247      34.794  51.072  53.523  1.00  0.00           H  
ATOM   3763  C   THR   247      37.102  50.076  54.987  1.00  0.00           C  
ATOM   3764  O   THR   247      38.204  49.480  55.119  1.00  0.00           O  
ATOM   3765  N   PHE   248      36.014  49.728  55.744  1.00  0.00           N  
ATOM   3766  H   PHE   248      35.174  50.284  55.675  1.00  0.00           H  
ATOM   3767  CA  PHE   248      35.940  48.481  56.569  1.00  0.00           C  
ATOM   3768  HA  PHE   248      36.667  47.698  56.351  1.00  0.00           H  
ATOM   3769  CB  PHE   248      36.084  48.862  58.066  1.00  0.00           C  
ATOM   3770  HB2 PHE   248      36.222  47.934  58.620  1.00  0.00           H  
ATOM   3771  HB3 PHE   248      37.115  49.214  58.073  1.00  0.00           H  
ATOM   3772  CG  PHE   248      35.223  49.691  58.974  1.00  0.00           C  
ATOM   3773  CD1 PHE   248      35.723  50.821  59.644  1.00  0.00           C  
ATOM   3774  HD1 PHE   248      36.743  51.149  59.502  1.00  0.00           H  
ATOM   3775  CE1 PHE   248      34.854  51.563  60.550  1.00  0.00           C  
ATOM   3776  HE1 PHE   248      35.108  52.463  61.090  1.00  0.00           H  
ATOM   3777  CZ  PHE   248      33.482  51.289  60.538  1.00  0.00           C  
ATOM   3778  HZ  PHE   248      32.757  51.927  61.022  1.00  0.00           H  
ATOM   3779  CE2 PHE   248      32.976  50.250  59.753  1.00  0.00           C  
ATOM   3780  HE2 PHE   248      31.909  50.098  59.825  1.00  0.00           H  
ATOM   3781  CD2 PHE   248      33.785  49.357  59.115  1.00  0.00           C  
ATOM   3782  HD2 PHE   248      33.363  48.571  58.506  1.00  0.00           H  
ATOM   3783  C   PHE   248      34.585  47.841  56.222  1.00  0.00           C  
ATOM   3784  O   PHE   248      33.621  48.560  55.837  1.00  0.00           O  
ATOM   3785  N   THR   249      34.462  46.552  56.620  1.00  0.00           N  
ATOM   3786  H   THR   249      35.295  46.022  56.832  1.00  0.00           H  
ATOM   3787  CA  THR   249      33.322  45.671  56.303  1.00  0.00           C  
ATOM   3788  HA  THR   249      32.467  46.312  56.085  1.00  0.00           H  
ATOM   3789  CB  THR   249      33.643  44.979  54.947  1.00  0.00           C  
ATOM   3790  HB  THR   249      34.727  44.952  54.837  1.00  0.00           H  
ATOM   3791  CG2 THR   249      32.961  43.603  54.660  1.00  0.00           C  
ATOM   3792 HG21 THR   249      33.386  43.147  53.765  1.00  0.00           H  
ATOM   3793 HG22 THR   249      33.344  42.919  55.417  1.00  0.00           H  
ATOM   3794 HG23 THR   249      31.874  43.677  54.691  1.00  0.00           H  
ATOM   3795  OG1 THR   249      33.318  45.761  53.834  1.00  0.00           O  
ATOM   3796  HG1 THR   249      34.139  46.094  53.466  1.00  0.00           H  
ATOM   3797  C   THR   249      33.145  44.711  57.462  1.00  0.00           C  
ATOM   3798  O   THR   249      34.113  44.258  58.141  1.00  0.00           O  
ATOM   3799  N   LEU   250      31.878  44.351  57.655  1.00  0.00           N  
ATOM   3800  H   LEU   250      31.190  44.522  56.935  1.00  0.00           H  
ATOM   3801  CA  LEU   250      31.325  43.405  58.666  1.00  0.00           C  
ATOM   3802  HA  LEU   250      31.779  42.415  58.621  1.00  0.00           H  
ATOM   3803  CB  LEU   250      31.684  43.936  60.094  1.00  0.00           C  
ATOM   3804  HB2 LEU   250      31.316  43.245  60.853  1.00  0.00           H  
ATOM   3805  HB3 LEU   250      32.770  43.875  60.165  1.00  0.00           H  
ATOM   3806  CG  LEU   250      31.152  45.360  60.547  1.00  0.00           C  
ATOM   3807  HG  LEU   250      30.108  45.520  60.277  1.00  0.00           H  
ATOM   3808  CD1 LEU   250      31.259  45.505  62.074  1.00  0.00           C  
ATOM   3809 HD11 LEU   250      32.250  45.123  62.317  1.00  0.00           H  
ATOM   3810 HD12 LEU   250      30.865  46.457  62.429  1.00  0.00           H  
ATOM   3811 HD13 LEU   250      30.650  44.723  62.530  1.00  0.00           H  
ATOM   3812  CD2 LEU   250      31.995  46.496  59.939  1.00  0.00           C  
ATOM   3813 HD21 LEU   250      31.769  46.564  58.875  1.00  0.00           H  
ATOM   3814 HD22 LEU   250      31.861  47.490  60.365  1.00  0.00           H  
ATOM   3815 HD23 LEU   250      33.057  46.283  60.060  1.00  0.00           H  
ATOM   3816  C   LEU   250      29.784  43.177  58.628  1.00  0.00           C  
ATOM   3817  O   LEU   250      29.140  43.874  57.823  1.00  0.00           O  
ATOM   3818  N   ASP   251      29.303  42.316  59.440  1.00  0.00           N  
ATOM   3819  H   ASP   251      29.978  41.876  60.049  1.00  0.00           H  
ATOM   3820  CA  ASP   251      27.884  42.031  59.494  1.00  0.00           C  
ATOM   3821  HA  ASP   251      27.663  41.614  58.511  1.00  0.00           H  
ATOM   3822  CB  ASP   251      27.557  40.933  60.537  1.00  0.00           C  
ATOM   3823  HB2 ASP   251      28.232  41.039  61.386  1.00  0.00           H  
ATOM   3824  HB3 ASP   251      26.517  40.921  60.863  1.00  0.00           H  
ATOM   3825  CG  ASP   251      27.825  39.551  59.954  1.00  0.00           C  
ATOM   3826  OD1 ASP   251      27.351  38.519  60.405  1.00  0.00           O  
ATOM   3827  OD2 ASP   251      28.598  39.439  58.981  1.00  0.00           O  
ATOM   3828  C   ASP   251      27.000  43.319  59.844  1.00  0.00           C  
ATOM   3829  O   ASP   251      27.436  44.279  60.502  1.00  0.00           O  
ATOM   3830  N   ALA   252      25.774  43.403  59.387  1.00  0.00           N  
ATOM   3831  H   ALA   252      25.387  42.644  58.845  1.00  0.00           H  
ATOM   3832  CA  ALA   252      24.870  44.520  59.614  1.00  0.00           C  
ATOM   3833  HA  ALA   252      25.359  45.450  59.323  1.00  0.00           H  
ATOM   3834  CB  ALA   252      23.618  44.322  58.711  1.00  0.00           C  
ATOM   3835  HB1 ALA   252      23.122  43.352  58.681  1.00  0.00           H  
ATOM   3836  HB2 ALA   252      22.942  45.082  59.102  1.00  0.00           H  
ATOM   3837  HB3 ALA   252      23.980  44.645  57.735  1.00  0.00           H  
ATOM   3838  C   ALA   252      24.343  44.629  61.091  1.00  0.00           C  
ATOM   3839  O   ALA   252      23.859  43.677  61.669  1.00  0.00           O  
ATOM   3840  N   ALA   253      24.589  45.800  61.647  1.00  0.00           N  
ATOM   3841  H   ALA   253      24.919  46.512  61.011  1.00  0.00           H  
ATOM   3842  CA  ALA   253      23.925  46.180  62.871  1.00  0.00           C  
ATOM   3843  HA  ALA   253      24.224  47.227  62.901  1.00  0.00           H  
ATOM   3844  CB  ALA   253      22.420  46.253  62.644  1.00  0.00           C  
ATOM   3845  HB1 ALA   253      21.989  45.259  62.764  1.00  0.00           H  
ATOM   3846  HB2 ALA   253      22.030  46.714  63.552  1.00  0.00           H  
ATOM   3847  HB3 ALA   253      22.123  46.797  61.748  1.00  0.00           H  
ATOM   3848  C   ALA   253      24.371  45.433  64.155  1.00  0.00           C  
ATOM   3849  O   ALA   253      23.895  45.822  65.224  1.00  0.00           O  
ATOM   3850  N   VAL   254      25.364  44.540  64.083  1.00  0.00           N  
ATOM   3851  H   VAL   254      25.878  44.351  63.234  1.00  0.00           H  
ATOM   3852  CA  VAL   254      25.899  43.791  65.264  1.00  0.00           C  
ATOM   3853  HA  VAL   254      25.130  43.108  65.625  1.00  0.00           H  
ATOM   3854  CB  VAL   254      27.021  42.888  64.814  1.00  0.00           C  
ATOM   3855  HB  VAL   254      27.375  42.319  65.673  1.00  0.00           H  
ATOM   3856  CG1 VAL   254      26.448  41.877  63.784  1.00  0.00           C  
ATOM   3857 HG11 VAL   254      27.193  41.111  63.572  1.00  0.00           H  
ATOM   3858 HG12 VAL   254      25.483  41.454  64.062  1.00  0.00           H  
ATOM   3859 HG13 VAL   254      26.349  42.329  62.796  1.00  0.00           H  
ATOM   3860  CG2 VAL   254      28.255  43.623  64.216  1.00  0.00           C  
ATOM   3861 HG21 VAL   254      29.062  42.901  64.086  1.00  0.00           H  
ATOM   3862 HG22 VAL   254      28.050  43.997  63.213  1.00  0.00           H  
ATOM   3863 HG23 VAL   254      28.619  44.426  64.856  1.00  0.00           H  
ATOM   3864  C   VAL   254      26.313  44.627  66.459  1.00  0.00           C  
ATOM   3865  O   VAL   254      26.970  45.641  66.290  1.00  0.00           O  
ATOM   3866  N   LYS   255      25.989  44.183  67.659  1.00  0.00           N  
ATOM   3867  H   LYS   255      25.396  43.371  67.752  1.00  0.00           H  
ATOM   3868  CA  LYS   255      26.514  44.873  68.879  1.00  0.00           C  
ATOM   3869  HA  LYS   255      26.155  45.901  68.833  1.00  0.00           H  
ATOM   3870  CB  LYS   255      25.725  44.359  70.043  1.00  0.00           C  
ATOM   3871  HB2 LYS   255      25.872  45.025  70.894  1.00  0.00           H  
ATOM   3872  HB3 LYS   255      24.662  44.312  69.805  1.00  0.00           H  
ATOM   3873  CG  LYS   255      26.075  42.879  70.444  1.00  0.00           C  
ATOM   3874  HG2 LYS   255      26.111  42.188  69.602  1.00  0.00           H  
ATOM   3875  HG3 LYS   255      27.031  42.857  70.966  1.00  0.00           H  
ATOM   3876  CD  LYS   255      25.028  42.247  71.362  1.00  0.00           C  
ATOM   3877  HD2 LYS   255      24.792  42.812  72.264  1.00  0.00           H  
ATOM   3878  HD3 LYS   255      24.091  42.171  70.811  1.00  0.00           H  
ATOM   3879  CE  LYS   255      25.446  40.785  71.724  1.00  0.00           C  
ATOM   3880  HE2 LYS   255      24.591  40.272  72.165  1.00  0.00           H  
ATOM   3881  HE3 LYS   255      25.662  40.159  70.857  1.00  0.00           H  
ATOM   3882  NZ  LYS   255      26.531  40.769  72.737  1.00  0.00           N  
ATOM   3883  HZ1 LYS   255      26.625  39.819  73.068  1.00  0.00           H  
ATOM   3884  HZ2 LYS   255      27.434  40.992  72.345  1.00  0.00           H  
ATOM   3885  HZ3 LYS   255      26.330  41.367  73.526  1.00  0.00           H  
ATOM   3886  C   LYS   255      28.040  44.750  69.028  1.00  0.00           C  
ATOM   3887  O   LYS   255      28.671  43.756  68.752  1.00  0.00           O  
ATOM   3888  N   SER   256      28.623  45.838  69.602  1.00  0.00           N  
ATOM   3889  H   SER   256      27.950  46.560  69.818  1.00  0.00           H  
ATOM   3890  CA  SER   256      29.975  45.886  70.076  1.00  0.00           C  
ATOM   3891  HA  SER   256      30.554  45.637  69.187  1.00  0.00           H  
ATOM   3892  CB  SER   256      30.300  47.195  70.680  1.00  0.00           C  
ATOM   3893  HB2 SER   256      31.352  47.305  70.941  1.00  0.00           H  
ATOM   3894  HB3 SER   256      30.025  47.957  69.951  1.00  0.00           H  
ATOM   3895  OG  SER   256      29.495  47.471  71.834  1.00  0.00           O  
ATOM   3896  HG  SER   256      28.597  47.753  71.648  1.00  0.00           H  
ATOM   3897  C   SER   256      30.442  44.707  71.065  1.00  0.00           C  
ATOM   3898  O   SER   256      29.563  44.260  71.831  1.00  0.00           O  
ATOM   3899  N   ILE   257      31.651  44.191  70.967  1.00  0.00           N  
ATOM   3900  H   ILE   257      32.238  44.497  70.205  1.00  0.00           H  
ATOM   3901  CA  ILE   257      32.239  43.057  71.731  1.00  0.00           C  
ATOM   3902  HA  ILE   257      31.481  42.282  71.842  1.00  0.00           H  
ATOM   3903  CB  ILE   257      33.389  42.484  70.913  1.00  0.00           C  
ATOM   3904  HB  ILE   257      33.931  43.260  70.372  1.00  0.00           H  
ATOM   3905  CG2 ILE   257      34.483  41.814  71.885  1.00  0.00           C  
ATOM   3906 HG21 ILE   257      35.210  41.285  71.269  1.00  0.00           H  
ATOM   3907 HG22 ILE   257      34.954  42.582  72.499  1.00  0.00           H  
ATOM   3908 HG23 ILE   257      33.929  41.137  72.536  1.00  0.00           H  
ATOM   3909  CG1 ILE   257      32.847  41.528  69.885  1.00  0.00           C  
ATOM   3910 HG12 ILE   257      32.455  40.645  70.388  1.00  0.00           H  
ATOM   3911 HG13 ILE   257      31.971  41.870  69.333  1.00  0.00           H  
ATOM   3912  CD1 ILE   257      33.748  41.237  68.732  1.00  0.00           C  
ATOM   3913 HD11 ILE   257      33.971  42.159  68.194  1.00  0.00           H  
ATOM   3914 HD12 ILE   257      34.688  40.831  69.105  1.00  0.00           H  
ATOM   3915 HD13 ILE   257      33.477  40.280  68.288  1.00  0.00           H  
ATOM   3916  C   ILE   257      32.626  43.606  73.209  1.00  0.00           C  
ATOM   3917  O   ILE   257      32.534  42.793  74.205  1.00  0.00           O  
ATOM   3918  N   SER   258      33.190  44.809  73.289  1.00  0.00           N  
ATOM   3919  H   SER   258      33.217  45.406  72.474  1.00  0.00           H  
ATOM   3920  CA  SER   258      33.843  45.228  74.517  1.00  0.00           C  
ATOM   3921  HA  SER   258      33.420  44.908  75.469  1.00  0.00           H  
ATOM   3922  CB  SER   258      35.262  44.840  74.441  1.00  0.00           C  
ATOM   3923  HB2 SER   258      35.323  43.848  73.993  1.00  0.00           H  
ATOM   3924  HB3 SER   258      35.793  45.507  73.762  1.00  0.00           H  
ATOM   3925  OG  SER   258      35.951  44.697  75.677  1.00  0.00           O  
ATOM   3926  HG  SER   258      36.381  45.512  75.949  1.00  0.00           H  
ATOM   3927  C   SER   258      33.650  46.752  74.636  1.00  0.00           C  
ATOM   3928  O   SER   258      33.537  47.382  73.554  1.00  0.00           O  
ATOM   3929  N   GLY   259      33.644  47.337  75.798  1.00  0.00           N  
ATOM   3930  H   GLY   259      33.495  46.749  76.605  1.00  0.00           H  
ATOM   3931  CA  GLY   259      33.382  48.741  75.979  1.00  0.00           C  
ATOM   3932  HA2 GLY   259      34.032  49.072  76.790  1.00  0.00           H  
ATOM   3933  HA3 GLY   259      33.713  49.240  75.068  1.00  0.00           H  
ATOM   3934  C   GLY   259      31.948  49.161  76.271  1.00  0.00           C  
ATOM   3935  O   GLY   259      31.080  48.424  76.697  1.00  0.00           O  
ATOM   3936  N   PRO   260      31.639  50.484  76.058  1.00  0.00           N  
ATOM   3937  CD  PRO   260      32.499  51.593  75.584  1.00  0.00           C  
ATOM   3938  HD2 PRO   260      33.247  51.312  74.843  1.00  0.00           H  
ATOM   3939  HD3 PRO   260      33.079  51.896  76.456  1.00  0.00           H  
ATOM   3940  CG  PRO   260      31.618  52.731  75.190  1.00  0.00           C  
ATOM   3941  HG2 PRO   260      31.137  52.539  74.232  1.00  0.00           H  
ATOM   3942  HG3 PRO   260      32.120  53.691  75.317  1.00  0.00           H  
ATOM   3943  CB  PRO   260      30.424  52.530  76.071  1.00  0.00           C  
ATOM   3944  HB2 PRO   260      29.491  53.005  75.769  1.00  0.00           H  
ATOM   3945  HB3 PRO   260      30.536  52.870  77.101  1.00  0.00           H  
ATOM   3946  CA  PRO   260      30.200  50.977  76.183  1.00  0.00           C  
ATOM   3947  HA  PRO   260      29.793  50.531  77.091  1.00  0.00           H  
ATOM   3948  C   PRO   260      29.375  50.463  74.949  1.00  0.00           C  
ATOM   3949  O   PRO   260      29.763  49.529  74.222  1.00  0.00           O  
ATOM   3950  N   ALA   261      28.228  51.154  74.757  1.00  0.00           N  
ATOM   3951  H   ALA   261      27.867  51.827  75.418  1.00  0.00           H  
ATOM   3952  CA  ALA   261      27.408  50.730  73.618  1.00  0.00           C  
ATOM   3953  HA  ALA   261      27.688  49.713  73.343  1.00  0.00           H  
ATOM   3954  CB  ALA   261      25.926  50.779  73.958  1.00  0.00           C  
ATOM   3955  HB1 ALA   261      25.297  50.490  73.116  1.00  0.00           H  
ATOM   3956  HB2 ALA   261      25.598  49.970  74.611  1.00  0.00           H  
ATOM   3957  HB3 ALA   261      25.566  51.732  74.345  1.00  0.00           H  
ATOM   3958  C   ALA   261      27.678  51.645  72.380  1.00  0.00           C  
ATOM   3959  O   ALA   261      28.231  52.761  72.458  1.00  0.00           O  
ATOM   3960  N   LEU   262      27.364  51.031  71.229  1.00  0.00           N  
ATOM   3961  H   LEU   262      27.157  50.044  71.170  1.00  0.00           H  
ATOM   3962  CA  LEU   262      27.320  51.730  69.949  1.00  0.00           C  
ATOM   3963  HA  LEU   262      28.216  52.346  70.028  1.00  0.00           H  
ATOM   3964  CB  LEU   262      27.486  50.835  68.686  1.00  0.00           C  
ATOM   3965  HB2 LEU   262      26.557  50.282  68.548  1.00  0.00           H  
ATOM   3966  HB3 LEU   262      27.491  51.530  67.847  1.00  0.00           H  
ATOM   3967  CG  LEU   262      28.648  49.834  68.507  1.00  0.00           C  
ATOM   3968  HG  LEU   262      28.670  49.105  69.317  1.00  0.00           H  
ATOM   3969  CD1 LEU   262      28.485  49.311  67.084  1.00  0.00           C  
ATOM   3970 HD11 LEU   262      28.320  50.130  66.384  1.00  0.00           H  
ATOM   3971 HD12 LEU   262      29.352  48.772  66.702  1.00  0.00           H  
ATOM   3972 HD13 LEU   262      27.774  48.504  67.264  1.00  0.00           H  
ATOM   3973  CD2 LEU   262      30.097  50.433  68.573  1.00  0.00           C  
ATOM   3974 HD21 LEU   262      30.810  49.613  68.489  1.00  0.00           H  
ATOM   3975 HD22 LEU   262      30.179  51.237  67.841  1.00  0.00           H  
ATOM   3976 HD23 LEU   262      30.270  50.732  69.607  1.00  0.00           H  
ATOM   3977  C   LEU   262      26.136  52.745  69.955  1.00  0.00           C  
ATOM   3978  O   LEU   262      24.996  52.391  69.664  1.00  0.00           O  
ATOM   3979  N   ASN   263      26.362  54.007  70.302  1.00  0.00           N  
ATOM   3980  H   ASN   263      27.307  54.293  70.515  1.00  0.00           H  
ATOM   3981  CA  ASN   263      25.269  54.980  70.613  1.00  0.00           C  
ATOM   3982  HA  ASN   263      24.523  54.798  69.840  1.00  0.00           H  
ATOM   3983  CB  ASN   263      24.764  54.645  71.951  1.00  0.00           C  
ATOM   3984  HB2 ASN   263      24.834  53.571  72.123  1.00  0.00           H  
ATOM   3985  HB3 ASN   263      25.453  55.003  72.716  1.00  0.00           H  
ATOM   3986  CG  ASN   263      23.428  55.187  72.340  1.00  0.00           C  
ATOM   3987  OD1 ASN   263      23.164  56.360  72.341  1.00  0.00           O  
ATOM   3988  ND2 ASN   263      22.504  54.346  72.641  1.00  0.00           N  
ATOM   3989 HD21 ASN   263      21.651  54.704  73.046  1.00  0.00           H  
ATOM   3990 HD22 ASN   263      22.838  53.428  72.901  1.00  0.00           H  
ATOM   3991  C   ASN   263      25.763  56.424  70.472  1.00  0.00           C  
ATOM   3992  O   ASN   263      26.636  56.853  71.227  1.00  0.00           O  
ATOM   3993  N   LEU   264      25.157  57.228  69.544  1.00  0.00           N  
ATOM   3994  H   LEU   264      24.441  56.806  68.970  1.00  0.00           H  
ATOM   3995  CA  LEU   264      25.687  58.587  69.297  1.00  0.00           C  
ATOM   3996  HA  LEU   264      26.774  58.596  69.213  1.00  0.00           H  
ATOM   3997  CB  LEU   264      25.226  59.054  67.957  1.00  0.00           C  
ATOM   3998  HB2 LEU   264      25.471  58.298  67.211  1.00  0.00           H  
ATOM   3999  HB3 LEU   264      24.137  59.080  67.918  1.00  0.00           H  
ATOM   4000  CG  LEU   264      25.799  60.406  67.368  1.00  0.00           C  
ATOM   4001  HG  LEU   264      25.746  61.101  68.206  1.00  0.00           H  
ATOM   4002  CD1 LEU   264      27.335  60.335  67.081  1.00  0.00           C  
ATOM   4003 HD11 LEU   264      27.526  59.422  66.518  1.00  0.00           H  
ATOM   4004 HD12 LEU   264      27.837  61.246  66.756  1.00  0.00           H  
ATOM   4005 HD13 LEU   264      27.810  59.970  67.992  1.00  0.00           H  
ATOM   4006  CD2 LEU   264      25.045  61.069  66.191  1.00  0.00           C  
ATOM   4007 HD21 LEU   264      24.073  61.487  66.455  1.00  0.00           H  
ATOM   4008 HD22 LEU   264      25.623  61.983  66.052  1.00  0.00           H  
ATOM   4009 HD23 LEU   264      24.995  60.517  65.253  1.00  0.00           H  
ATOM   4010  C   LEU   264      25.392  59.586  70.470  1.00  0.00           C  
ATOM   4011  O   LEU   264      26.319  60.337  70.784  1.00  0.00           O  
ATOM   4012  N   THR   265      24.271  59.412  71.257  1.00  0.00           N  
ATOM   4013  H   THR   265      23.663  58.629  71.062  1.00  0.00           H  
ATOM   4014  CA  THR   265      23.873  60.070  72.498  1.00  0.00           C  
ATOM   4015  HA  THR   265      24.263  61.087  72.452  1.00  0.00           H  
ATOM   4016  CB  THR   265      22.306  60.287  72.701  1.00  0.00           C  
ATOM   4017  HB  THR   265      22.078  60.768  73.652  1.00  0.00           H  
ATOM   4018  CG2 THR   265      21.650  61.057  71.620  1.00  0.00           C  
ATOM   4019 HG21 THR   265      21.923  60.624  70.658  1.00  0.00           H  
ATOM   4020 HG22 THR   265      20.582  61.222  71.762  1.00  0.00           H  
ATOM   4021 HG23 THR   265      22.087  62.055  71.636  1.00  0.00           H  
ATOM   4022  OG1 THR   265      21.841  58.953  72.580  1.00  0.00           O  
ATOM   4023  HG1 THR   265      20.934  58.824  72.868  1.00  0.00           H  
ATOM   4024  C   THR   265      24.494  59.505  73.806  1.00  0.00           C  
ATOM   4025  O   THR   265      24.324  60.070  74.907  1.00  0.00           O  
ATOM   4026  N   GLY   266      25.312  58.423  73.728  1.00  0.00           N  
ATOM   4027  H   GLY   266      25.405  57.957  72.836  1.00  0.00           H  
ATOM   4028  CA  GLY   266      26.113  58.005  74.898  1.00  0.00           C  
ATOM   4029  HA2 GLY   266      26.920  57.327  74.623  1.00  0.00           H  
ATOM   4030  HA3 GLY   266      26.463  58.902  75.410  1.00  0.00           H  
ATOM   4031  C   GLY   266      25.315  57.274  75.980  1.00  0.00           C  
ATOM   4032  O   GLY   266      25.825  56.785  76.967  1.00  0.00           O  
ATOM   4033  N   GLY   267      24.049  56.960  75.649  1.00  0.00           N  
ATOM   4034  H   GLY   267      23.734  57.283  74.745  1.00  0.00           H  
ATOM   4035  CA  GLY   267      23.198  55.978  76.362  1.00  0.00           C  
ATOM   4036  HA2 GLY   267      23.230  56.196  77.429  1.00  0.00           H  
ATOM   4037  HA3 GLY   267      22.143  55.921  76.096  1.00  0.00           H  
ATOM   4038  C   GLY   267      23.727  54.527  76.183  1.00  0.00           C  
ATOM   4039  O   GLY   267      24.517  54.219  75.292  1.00  0.00           O  
ATOM   4040  N   THR   268      23.211  53.629  77.124  1.00  0.00           N  
ATOM   4041  H   THR   268      22.644  53.865  77.926  1.00  0.00           H  
ATOM   4042  CA  THR   268      23.675  52.208  77.264  1.00  0.00           C  
ATOM   4043  HA  THR   268      24.658  52.253  76.794  1.00  0.00           H  
ATOM   4044  CB  THR   268      23.506  51.656  78.659  1.00  0.00           C  
ATOM   4045  HB  THR   268      23.880  50.646  78.496  1.00  0.00           H  
ATOM   4046  CG2 THR   268      24.421  52.315  79.726  1.00  0.00           C  
ATOM   4047 HG21 THR   268      24.341  53.400  79.789  1.00  0.00           H  
ATOM   4048 HG22 THR   268      24.085  51.894  80.674  1.00  0.00           H  
ATOM   4049 HG23 THR   268      25.453  51.968  79.685  1.00  0.00           H  
ATOM   4050  OG1 THR   268      22.193  51.418  79.023  1.00  0.00           O  
ATOM   4051  HG1 THR   268      22.012  50.518  78.741  1.00  0.00           H  
ATOM   4052  C   THR   268      22.963  51.160  76.374  1.00  0.00           C  
ATOM   4053  O   THR   268      23.518  50.069  76.258  1.00  0.00           O  
ATOM   4054  N   ALA   269      21.847  51.560  75.661  1.00  0.00           N  
ATOM   4055  H   ALA   269      21.376  52.376  76.025  1.00  0.00           H  
ATOM   4056  CA  ALA   269      21.307  50.590  74.604  1.00  0.00           C  
ATOM   4057  HA  ALA   269      21.367  49.571  74.986  1.00  0.00           H  
ATOM   4058  CB  ALA   269      19.769  50.794  74.540  1.00  0.00           C  
ATOM   4059  HB1 ALA   269      19.539  51.848  74.380  1.00  0.00           H  
ATOM   4060  HB2 ALA   269      19.265  50.154  73.816  1.00  0.00           H  
ATOM   4061  HB3 ALA   269      19.430  50.469  75.523  1.00  0.00           H  
ATOM   4062  C   ALA   269      22.085  50.598  73.267  1.00  0.00           C  
ATOM   4063  O   ALA   269      22.732  51.551  72.832  1.00  0.00           O  
ATOM   4064  N   HIE   270      22.096  49.556  72.586  1.00  0.00           N  
ATOM   4065  H   HIE   270      21.486  48.793  72.843  1.00  0.00           H  
ATOM   4066  CA  HIE   270      22.750  49.462  71.296  1.00  0.00           C  
ATOM   4067  HA  HIE   270      23.731  49.936  71.326  1.00  0.00           H  
ATOM   4068  CB  HIE   270      22.894  47.925  71.004  1.00  0.00           C  
ATOM   4069  HB2 HIE   270      23.407  47.439  71.834  1.00  0.00           H  
ATOM   4070  HB3 HIE   270      21.901  47.479  70.951  1.00  0.00           H  
ATOM   4071  CG  HIE   270      23.518  47.662  69.659  1.00  0.00           C  
ATOM   4072  ND1 HIE   270      24.516  48.461  69.119  1.00  0.00           N  
ATOM   4073  CE1 HIE   270      24.770  47.929  67.888  1.00  0.00           C  
ATOM   4074  HE1 HIE   270      25.569  48.322  67.277  1.00  0.00           H  
ATOM   4075  NE2 HIE   270      23.956  46.956  67.585  1.00  0.00           N  
ATOM   4076  HE2 HIE   270      23.995  46.463  66.705  1.00  0.00           H  
ATOM   4077  CD2 HIE   270      23.259  46.640  68.669  1.00  0.00           C  
ATOM   4078  HD2 HIE   270      22.539  45.851  68.825  1.00  0.00           H  
ATOM   4079  C   HIE   270      21.842  50.139  70.251  1.00  0.00           C  
ATOM   4080  O   HIE   270      20.602  50.017  70.355  1.00  0.00           O  
ATOM   4081  N   ASP   271      22.368  50.696  69.166  1.00  0.00           N  
ATOM   4082  H   ASP   271      23.328  51.005  69.113  1.00  0.00           H  
ATOM   4083  CA  ASP   271      21.624  51.271  68.043  1.00  0.00           C  
ATOM   4084  HA  ASP   271      20.565  51.144  68.267  1.00  0.00           H  
ATOM   4085  CB  ASP   271      21.916  52.771  67.914  1.00  0.00           C  
ATOM   4086  HB2 ASP   271      21.993  53.285  68.872  1.00  0.00           H  
ATOM   4087  HB3 ASP   271      22.839  52.887  67.345  1.00  0.00           H  
ATOM   4088  CG  ASP   271      20.940  53.523  66.920  1.00  0.00           C  
ATOM   4089  OD1 ASP   271      20.561  54.678  67.204  1.00  0.00           O  
ATOM   4090  OD2 ASP   271      20.591  52.929  65.910  1.00  0.00           O  
ATOM   4091  C   ASP   271      21.820  50.536  66.667  1.00  0.00           C  
ATOM   4092  O   ASP   271      22.897  50.542  66.070  1.00  0.00           O  
ATOM   4093  N   PRO   272      20.768  49.925  66.037  1.00  0.00           N  
ATOM   4094  CD  PRO   272      19.431  49.590  66.545  1.00  0.00           C  
ATOM   4095  HD2 PRO   272      18.707  50.386  66.717  1.00  0.00           H  
ATOM   4096  HD3 PRO   272      19.520  49.211  67.563  1.00  0.00           H  
ATOM   4097  CG  PRO   272      18.795  48.650  65.597  1.00  0.00           C  
ATOM   4098  HG2 PRO   272      18.303  49.172  64.777  1.00  0.00           H  
ATOM   4099  HG3 PRO   272      18.103  48.021  66.157  1.00  0.00           H  
ATOM   4100  CB  PRO   272      20.019  47.963  64.947  1.00  0.00           C  
ATOM   4101  HB2 PRO   272      19.823  47.415  64.026  1.00  0.00           H  
ATOM   4102  HB3 PRO   272      20.335  47.208  65.667  1.00  0.00           H  
ATOM   4103  CA  PRO   272      21.101  49.071  64.856  1.00  0.00           C  
ATOM   4104  HA  PRO   272      22.023  48.535  65.080  1.00  0.00           H  
ATOM   4105  C   PRO   272      21.266  49.896  63.532  1.00  0.00           C  
ATOM   4106  O   PRO   272      21.774  49.366  62.541  1.00  0.00           O  
ATOM   4107  N   ALA   273      21.142  51.237  63.522  1.00  0.00           N  
ATOM   4108  H   ALA   273      20.775  51.653  64.366  1.00  0.00           H  
ATOM   4109  CA  ALA   273      21.602  52.176  62.536  1.00  0.00           C  
ATOM   4110  HA  ALA   273      22.069  51.554  61.772  1.00  0.00           H  
ATOM   4111  CB  ALA   273      20.447  52.856  61.969  1.00  0.00           C  
ATOM   4112  HB1 ALA   273      19.764  52.185  61.448  1.00  0.00           H  
ATOM   4113  HB2 ALA   273      19.910  53.408  62.741  1.00  0.00           H  
ATOM   4114  HB3 ALA   273      20.894  53.480  61.195  1.00  0.00           H  
ATOM   4115  C   ALA   273      22.787  53.176  63.031  1.00  0.00           C  
ATOM   4116  O   ALA   273      22.916  54.270  62.523  1.00  0.00           O  
ATOM   4117  N   PHE   274      23.605  52.766  63.975  1.00  0.00           N  
ATOM   4118  H   PHE   274      23.353  52.009  64.594  1.00  0.00           H  
ATOM   4119  CA  PHE   274      24.762  53.588  64.513  1.00  0.00           C  
ATOM   4120  HA  PHE   274      24.207  54.332  65.086  1.00  0.00           H  
ATOM   4121  CB  PHE   274      25.569  52.656  65.424  1.00  0.00           C  
ATOM   4122  HB2 PHE   274      24.924  52.524  66.293  1.00  0.00           H  
ATOM   4123  HB3 PHE   274      25.840  51.728  64.920  1.00  0.00           H  
ATOM   4124  CG  PHE   274      26.850  53.364  65.935  1.00  0.00           C  
ATOM   4125  CD1 PHE   274      26.667  54.406  66.778  1.00  0.00           C  
ATOM   4126  HD1 PHE   274      25.645  54.705  66.956  1.00  0.00           H  
ATOM   4127  CE1 PHE   274      27.715  55.151  67.336  1.00  0.00           C  
ATOM   4128  HE1 PHE   274      27.527  55.996  67.982  1.00  0.00           H  
ATOM   4129  CZ  PHE   274      28.982  54.822  66.948  1.00  0.00           C  
ATOM   4130  HZ  PHE   274      29.783  55.514  67.162  1.00  0.00           H  
ATOM   4131  CE2 PHE   274      29.144  53.675  66.079  1.00  0.00           C  
ATOM   4132  HE2 PHE   274      30.158  53.517  65.744  1.00  0.00           H  
ATOM   4133  CD2 PHE   274      28.135  52.912  65.568  1.00  0.00           C  
ATOM   4134  HD2 PHE   274      28.314  51.955  65.101  1.00  0.00           H  
ATOM   4135  C   PHE   274      25.635  54.202  63.397  1.00  0.00           C  
ATOM   4136  O   PHE   274      25.700  55.401  63.431  1.00  0.00           O  
ATOM   4137  N   LEU   275      26.335  53.441  62.526  1.00  0.00           N  
ATOM   4138  H   LEU   275      26.222  52.438  62.497  1.00  0.00           H  
ATOM   4139  CA  LEU   275      27.290  54.047  61.646  1.00  0.00           C  
ATOM   4140  HA  LEU   275      27.983  54.670  62.212  1.00  0.00           H  
ATOM   4141  CB  LEU   275      27.948  52.934  60.795  1.00  0.00           C  
ATOM   4142  HB2 LEU   275      27.119  52.415  60.316  1.00  0.00           H  
ATOM   4143  HB3 LEU   275      28.788  53.343  60.233  1.00  0.00           H  
ATOM   4144  CG  LEU   275      28.591  51.808  61.618  1.00  0.00           C  
ATOM   4145  HG  LEU   275      27.943  51.361  62.371  1.00  0.00           H  
ATOM   4146  CD1 LEU   275      29.130  50.790  60.645  1.00  0.00           C  
ATOM   4147 HD11 LEU   275      29.718  50.111  61.262  1.00  0.00           H  
ATOM   4148 HD12 LEU   275      28.241  50.220  60.373  1.00  0.00           H  
ATOM   4149 HD13 LEU   275      29.639  51.182  59.764  1.00  0.00           H  
ATOM   4150  CD2 LEU   275      29.788  52.408  62.495  1.00  0.00           C  
ATOM   4151 HD21 LEU   275      30.421  51.697  63.026  1.00  0.00           H  
ATOM   4152 HD22 LEU   275      30.424  52.953  61.797  1.00  0.00           H  
ATOM   4153 HD23 LEU   275      29.474  53.173  63.205  1.00  0.00           H  
ATOM   4154  C   LEU   275      26.658  55.023  60.699  1.00  0.00           C  
ATOM   4155  O   LEU   275      27.390  55.991  60.211  1.00  0.00           O  
ATOM   4156  N   GLU   276      25.411  54.825  60.246  1.00  0.00           N  
ATOM   4157  H   GLU   276      24.908  53.969  60.433  1.00  0.00           H  
ATOM   4158  CA  GLU   276      24.608  55.725  59.374  1.00  0.00           C  
ATOM   4159  HA  GLU   276      25.167  56.008  58.482  1.00  0.00           H  
ATOM   4160  CB  GLU   276      23.372  55.117  58.903  1.00  0.00           C  
ATOM   4161  HB2 GLU   276      23.582  54.136  58.476  1.00  0.00           H  
ATOM   4162  HB3 GLU   276      22.719  55.026  59.771  1.00  0.00           H  
ATOM   4163  CG  GLU   276      22.566  55.890  57.774  1.00  0.00           C  
ATOM   4164  HG2 GLU   276      21.528  55.559  57.775  1.00  0.00           H  
ATOM   4165  HG3 GLU   276      22.717  56.953  57.964  1.00  0.00           H  
ATOM   4166  CD  GLU   276      23.088  55.519  56.406  1.00  0.00           C  
ATOM   4167  OE1 GLU   276      23.596  56.469  55.736  1.00  0.00           O  
ATOM   4168  OE2 GLU   276      22.760  54.487  55.730  1.00  0.00           O  
ATOM   4169  C   GLU   276      24.372  57.076  60.099  1.00  0.00           C  
ATOM   4170  O   GLU   276      24.822  58.139  59.637  1.00  0.00           O  
ATOM   4171  N   LYS   277      23.777  57.070  61.243  1.00  0.00           N  
ATOM   4172  H   LYS   277      23.459  56.203  61.651  1.00  0.00           H  
ATOM   4173  CA  LYS   277      23.540  58.376  61.964  1.00  0.00           C  
ATOM   4174  HA  LYS   277      23.003  59.054  61.300  1.00  0.00           H  
ATOM   4175  CB  LYS   277      22.599  58.055  63.146  1.00  0.00           C  
ATOM   4176  HB2 LYS   277      22.935  57.209  63.746  1.00  0.00           H  
ATOM   4177  HB3 LYS   277      22.470  58.851  63.879  1.00  0.00           H  
ATOM   4178  CG  LYS   277      21.220  57.639  62.640  1.00  0.00           C  
ATOM   4179  HG2 LYS   277      20.852  58.320  61.872  1.00  0.00           H  
ATOM   4180  HG3 LYS   277      21.383  56.674  62.160  1.00  0.00           H  
ATOM   4181  CD  LYS   277      20.070  57.584  63.652  1.00  0.00           C  
ATOM   4182  HD2 LYS   277      20.204  58.449  64.302  1.00  0.00           H  
ATOM   4183  HD3 LYS   277      19.166  57.754  63.067  1.00  0.00           H  
ATOM   4184  CE  LYS   277      20.002  56.294  64.470  1.00  0.00           C  
ATOM   4185  HE2 LYS   277      19.972  55.447  63.785  1.00  0.00           H  
ATOM   4186  HE3 LYS   277      20.903  56.097  65.051  1.00  0.00           H  
ATOM   4187  NZ  LYS   277      18.974  56.231  65.528  1.00  0.00           N  
ATOM   4188  HZ1 LYS   277      19.069  55.373  66.053  1.00  0.00           H  
ATOM   4189  HZ2 LYS   277      19.082  57.058  66.097  1.00  0.00           H  
ATOM   4190  HZ3 LYS   277      18.015  56.189  65.211  1.00  0.00           H  
ATOM   4191  C   LYS   277      24.891  59.101  62.334  1.00  0.00           C  
ATOM   4192  O   LYS   277      25.042  60.362  62.284  1.00  0.00           O  
ATOM   4193  N   VAL   278      25.970  58.334  62.687  1.00  0.00           N  
ATOM   4194  H   VAL   278      25.821  57.336  62.738  1.00  0.00           H  
ATOM   4195  CA  VAL   278      27.365  58.783  62.789  1.00  0.00           C  
ATOM   4196  HA  VAL   278      27.364  59.498  63.612  1.00  0.00           H  
ATOM   4197  CB  VAL   278      28.351  57.724  63.153  1.00  0.00           C  
ATOM   4198  HB  VAL   278      28.238  56.840  62.525  1.00  0.00           H  
ATOM   4199  CG1 VAL   278      29.755  58.248  62.971  1.00  0.00           C  
ATOM   4200 HG11 VAL   278      29.868  59.169  63.542  1.00  0.00           H  
ATOM   4201 HG12 VAL   278      30.480  57.520  63.335  1.00  0.00           H  
ATOM   4202 HG13 VAL   278      30.012  58.603  61.973  1.00  0.00           H  
ATOM   4203  CG2 VAL   278      28.421  57.249  64.594  1.00  0.00           C  
ATOM   4204 HG21 VAL   278      29.151  56.457  64.761  1.00  0.00           H  
ATOM   4205 HG22 VAL   278      28.735  58.169  65.087  1.00  0.00           H  
ATOM   4206 HG23 VAL   278      27.421  56.846  64.749  1.00  0.00           H  
ATOM   4207  C   VAL   278      27.712  59.541  61.481  1.00  0.00           C  
ATOM   4208  O   VAL   278      28.376  60.594  61.704  1.00  0.00           O  
ATOM   4209  N   ALA   279      27.365  59.020  60.312  1.00  0.00           N  
ATOM   4210  H   ALA   279      26.845  58.154  60.302  1.00  0.00           H  
ATOM   4211  CA  ALA   279      27.839  59.626  59.131  1.00  0.00           C  
ATOM   4212  HA  ALA   279      28.903  59.857  59.183  1.00  0.00           H  
ATOM   4213  CB  ALA   279      27.648  58.668  57.919  1.00  0.00           C  
ATOM   4214  HB1 ALA   279      28.250  57.784  58.131  1.00  0.00           H  
ATOM   4215  HB2 ALA   279      26.607  58.373  57.788  1.00  0.00           H  
ATOM   4216  HB3 ALA   279      28.009  59.289  57.099  1.00  0.00           H  
ATOM   4217  C   ALA   279      27.126  61.038  58.869  1.00  0.00           C  
ATOM   4218  O   ALA   279      27.839  61.964  58.405  1.00  0.00           O  
ATOM   4219  N   LEU   280      25.814  61.101  59.103  1.00  0.00           N  
ATOM   4220  H   LEU   280      25.467  60.259  59.540  1.00  0.00           H  
ATOM   4221  CA  LEU   280      24.818  62.162  58.912  1.00  0.00           C  
ATOM   4222  HA  LEU   280      24.961  62.545  57.902  1.00  0.00           H  
ATOM   4223  CB  LEU   280      23.353  61.613  58.924  1.00  0.00           C  
ATOM   4224  HB2 LEU   280      23.101  61.276  59.930  1.00  0.00           H  
ATOM   4225  HB3 LEU   280      22.714  62.471  58.715  1.00  0.00           H  
ATOM   4226  CG  LEU   280      23.090  60.505  57.901  1.00  0.00           C  
ATOM   4227  HG  LEU   280      23.715  59.634  58.095  1.00  0.00           H  
ATOM   4228  CD1 LEU   280      21.652  60.046  58.088  1.00  0.00           C  
ATOM   4229 HD11 LEU   280      21.332  59.440  57.241  1.00  0.00           H  
ATOM   4230 HD12 LEU   280      21.558  59.541  59.049  1.00  0.00           H  
ATOM   4231 HD13 LEU   280      21.098  60.984  58.063  1.00  0.00           H  
ATOM   4232  CD2 LEU   280      23.332  60.884  56.506  1.00  0.00           C  
ATOM   4233 HD21 LEU   280      23.169  59.911  56.043  1.00  0.00           H  
ATOM   4234 HD22 LEU   280      22.674  61.675  56.148  1.00  0.00           H  
ATOM   4235 HD23 LEU   280      24.378  61.096  56.281  1.00  0.00           H  
ATOM   4236  C   LEU   280      24.986  63.282  59.988  1.00  0.00           C  
ATOM   4237  O   LEU   280      24.760  64.393  59.617  1.00  0.00           O  
ATOM   4238  N   TYR   281      25.173  63.002  61.315  1.00  0.00           N  
ATOM   4239  H   TYR   281      25.114  62.022  61.551  1.00  0.00           H  
ATOM   4240  CA  TYR   281      24.931  63.894  62.421  1.00  0.00           C  
ATOM   4241  HA  TYR   281      24.677  64.916  62.142  1.00  0.00           H  
ATOM   4242  CB  TYR   281      23.820  63.256  63.338  1.00  0.00           C  
ATOM   4243  HB2 TYR   281      24.124  62.321  63.811  1.00  0.00           H  
ATOM   4244  HB3 TYR   281      23.535  63.968  64.112  1.00  0.00           H  
ATOM   4245  CG  TYR   281      22.546  62.928  62.657  1.00  0.00           C  
ATOM   4246  CD1 TYR   281      21.815  61.739  63.006  1.00  0.00           C  
ATOM   4247  HD1 TYR   281      22.154  61.135  63.835  1.00  0.00           H  
ATOM   4248  CE1 TYR   281      20.617  61.397  62.378  1.00  0.00           C  
ATOM   4249  HE1 TYR   281      20.037  60.555  62.727  1.00  0.00           H  
ATOM   4250  CZ  TYR   281      20.206  62.094  61.245  1.00  0.00           C  
ATOM   4251  OH  TYR   281      19.283  61.660  60.413  1.00  0.00           O  
ATOM   4252  HH  TYR   281      19.019  62.205  59.667  1.00  0.00           H  
ATOM   4253  CE2 TYR   281      20.945  63.217  60.791  1.00  0.00           C  
ATOM   4254  HE2 TYR   281      20.670  63.649  59.840  1.00  0.00           H  
ATOM   4255  CD2 TYR   281      22.113  63.629  61.487  1.00  0.00           C  
ATOM   4256  HD2 TYR   281      22.693  64.486  61.178  1.00  0.00           H  
ATOM   4257  C   TYR   281      26.265  63.962  63.284  1.00  0.00           C  
ATOM   4258  O   TYR   281      26.405  64.792  64.128  1.00  0.00           O  
ATOM   4259  N   GLY   282      27.287  63.133  63.014  1.00  0.00           N  
ATOM   4260  H   GLY   282      27.264  62.469  62.253  1.00  0.00           H  
ATOM   4261  CA  GLY   282      28.515  63.180  63.830  1.00  0.00           C  
ATOM   4262  HA2 GLY   282      28.224  63.143  64.880  1.00  0.00           H  
ATOM   4263  HA3 GLY   282      29.093  62.295  63.562  1.00  0.00           H  
ATOM   4264  C   GLY   282      29.327  64.425  63.539  1.00  0.00           C  
ATOM   4265  O   GLY   282      29.621  64.683  62.354  1.00  0.00           O  
ATOM   4266  N   LYS   283      29.732  65.209  64.532  1.00  0.00           N  
ATOM   4267  H   LYS   283      29.325  65.122  65.452  1.00  0.00           H  
ATOM   4268  CA  LYS   283      30.808  66.195  64.502  1.00  0.00           C  
ATOM   4269  HA  LYS   283      31.111  66.493  63.498  1.00  0.00           H  
ATOM   4270  CB  LYS   283      30.431  67.533  65.287  1.00  0.00           C  
ATOM   4271  HB2 LYS   283      29.364  67.749  65.238  1.00  0.00           H  
ATOM   4272  HB3 LYS   283      30.620  67.548  66.360  1.00  0.00           H  
ATOM   4273  CG  LYS   283      31.054  68.745  64.550  1.00  0.00           C  
ATOM   4274  HG2 LYS   283      32.139  68.665  64.487  1.00  0.00           H  
ATOM   4275  HG3 LYS   283      30.738  68.936  63.524  1.00  0.00           H  
ATOM   4276  CD  LYS   283      30.696  70.043  65.286  1.00  0.00           C  
ATOM   4277  HD2 LYS   283      29.620  70.198  65.207  1.00  0.00           H  
ATOM   4278  HD3 LYS   283      31.023  70.137  66.321  1.00  0.00           H  
ATOM   4279  CE  LYS   283      31.531  71.048  64.530  1.00  0.00           C  
ATOM   4280  HE2 LYS   283      32.548  70.662  64.456  1.00  0.00           H  
ATOM   4281  HE3 LYS   283      31.162  71.001  63.505  1.00  0.00           H  
ATOM   4282  NZ  LYS   283      31.489  72.372  65.084  1.00  0.00           N  
ATOM   4283  HZ1 LYS   283      30.552  72.659  65.325  1.00  0.00           H  
ATOM   4284  HZ2 LYS   283      31.971  72.391  65.971  1.00  0.00           H  
ATOM   4285  HZ3 LYS   283      31.827  73.110  64.482  1.00  0.00           H  
ATOM   4286  C   LYS   283      32.124  65.642  65.090  1.00  0.00           C  
ATOM   4287  O   LYS   283      33.259  66.164  64.899  1.00  0.00           O  
ATOM   4288  N   TYR   284      31.985  64.578  65.913  1.00  0.00           N  
ATOM   4289  H   TYR   284      31.034  64.252  66.013  1.00  0.00           H  
ATOM   4290  CA  TYR   284      33.081  63.991  66.751  1.00  0.00           C  
ATOM   4291  HA  TYR   284      34.091  64.386  66.635  1.00  0.00           H  
ATOM   4292  CB  TYR   284      32.787  64.213  68.252  1.00  0.00           C  
ATOM   4293  HB2 TYR   284      31.758  63.869  68.364  1.00  0.00           H  
ATOM   4294  HB3 TYR   284      33.476  63.624  68.856  1.00  0.00           H  
ATOM   4295  CG  TYR   284      32.903  65.677  68.707  1.00  0.00           C  
ATOM   4296  CD1 TYR   284      31.775  66.498  68.668  1.00  0.00           C  
ATOM   4297  HD1 TYR   284      30.782  66.132  68.454  1.00  0.00           H  
ATOM   4298  CE1 TYR   284      31.819  67.814  69.092  1.00  0.00           C  
ATOM   4299  HE1 TYR   284      30.918  68.395  69.224  1.00  0.00           H  
ATOM   4300  CZ  TYR   284      33.061  68.365  69.514  1.00  0.00           C  
ATOM   4301  OH  TYR   284      33.110  69.653  69.985  1.00  0.00           O  
ATOM   4302  HH  TYR   284      32.204  69.965  70.030  1.00  0.00           H  
ATOM   4303  CE2 TYR   284      34.227  67.572  69.399  1.00  0.00           C  
ATOM   4304  HE2 TYR   284      35.189  67.938  69.725  1.00  0.00           H  
ATOM   4305  CD2 TYR   284      34.132  66.224  69.065  1.00  0.00           C  
ATOM   4306  HD2 TYR   284      35.077  65.703  69.016  1.00  0.00           H  
ATOM   4307  C   TYR   284      33.139  62.445  66.553  1.00  0.00           C  
ATOM   4308  O   TYR   284      32.156  61.826  66.813  1.00  0.00           O  
ATOM   4309  N   ALA   285      34.313  61.892  66.277  1.00  0.00           N  
ATOM   4310  H   ALA   285      35.105  62.501  66.130  1.00  0.00           H  
ATOM   4311  CA  ALA   285      34.484  60.449  66.013  1.00  0.00           C  
ATOM   4312  HA  ALA   285      34.070  59.847  66.822  1.00  0.00           H  
ATOM   4313  CB  ALA   285      33.728  60.209  64.693  1.00  0.00           C  
ATOM   4314  HB1 ALA   285      34.262  60.567  63.812  1.00  0.00           H  
ATOM   4315  HB2 ALA   285      33.557  59.162  64.442  1.00  0.00           H  
ATOM   4316  HB3 ALA   285      32.742  60.674  64.680  1.00  0.00           H  
ATOM   4317  C   ALA   285      35.960  59.989  65.901  1.00  0.00           C  
ATOM   4318  O   ALA   285      36.821  60.734  65.407  1.00  0.00           O  
ATOM   4319  N   ALA   286      36.313  58.799  66.437  1.00  0.00           N  
ATOM   4320  H   ALA   286      35.508  58.199  66.548  1.00  0.00           H  
ATOM   4321  CA  ALA   286      37.725  58.251  66.521  1.00  0.00           C  
ATOM   4322  HA  ALA   286      38.270  58.716  65.699  1.00  0.00           H  
ATOM   4323  CB  ALA   286      38.377  58.473  67.851  1.00  0.00           C  
ATOM   4324  HB1 ALA   286      39.419  58.153  67.840  1.00  0.00           H  
ATOM   4325  HB2 ALA   286      38.413  59.530  68.116  1.00  0.00           H  
ATOM   4326  HB3 ALA   286      37.934  57.840  68.620  1.00  0.00           H  
ATOM   4327  C   ALA   286      37.683  56.741  66.115  1.00  0.00           C  
ATOM   4328  O   ALA   286      36.795  56.047  66.628  1.00  0.00           O  
ATOM   4329  N   LEU   287      38.666  56.302  65.345  1.00  0.00           N  
ATOM   4330  H   LEU   287      39.259  56.984  64.895  1.00  0.00           H  
ATOM   4331  CA  LEU   287      38.692  54.934  64.877  1.00  0.00           C  
ATOM   4332  HA  LEU   287      37.971  54.528  65.587  1.00  0.00           H  
ATOM   4333  CB  LEU   287      38.146  54.987  63.430  1.00  0.00           C  
ATOM   4334  HB2 LEU   287      37.150  55.424  63.367  1.00  0.00           H  
ATOM   4335  HB3 LEU   287      38.845  55.669  62.947  1.00  0.00           H  
ATOM   4336  CG  LEU   287      38.216  53.797  62.505  1.00  0.00           C  
ATOM   4337  HG  LEU   287      39.251  53.497  62.664  1.00  0.00           H  
ATOM   4338  CD1 LEU   287      37.161  52.810  63.055  1.00  0.00           C  
ATOM   4339 HD11 LEU   287      37.338  52.432  64.062  1.00  0.00           H  
ATOM   4340 HD12 LEU   287      36.202  53.323  62.989  1.00  0.00           H  
ATOM   4341 HD13 LEU   287      36.967  51.968  62.391  1.00  0.00           H  
ATOM   4342  CD2 LEU   287      37.970  54.158  61.078  1.00  0.00           C  
ATOM   4343 HD21 LEU   287      38.622  54.927  60.665  1.00  0.00           H  
ATOM   4344 HD22 LEU   287      37.942  53.269  60.448  1.00  0.00           H  
ATOM   4345 HD23 LEU   287      36.993  54.609  60.900  1.00  0.00           H  
ATOM   4346  C   LEU   287      40.107  54.371  65.045  1.00  0.00           C  
ATOM   4347  O   LEU   287      41.090  55.093  64.677  1.00  0.00           O  
ATOM   4348  N   LYS   288      40.280  53.136  65.496  1.00  0.00           N  
ATOM   4349  H   LYS   288      39.482  52.705  65.941  1.00  0.00           H  
ATOM   4350  CA  LYS   288      41.615  52.672  65.822  1.00  0.00           C  
ATOM   4351  HA  LYS   288      42.415  53.229  65.334  1.00  0.00           H  
ATOM   4352  CB  LYS   288      41.821  52.814  67.333  1.00  0.00           C  
ATOM   4353  HB2 LYS   288      41.587  53.821  67.679  1.00  0.00           H  
ATOM   4354  HB3 LYS   288      41.121  52.142  67.828  1.00  0.00           H  
ATOM   4355  CG  LYS   288      43.191  52.415  67.771  1.00  0.00           C  
ATOM   4356  HG2 LYS   288      43.343  51.371  67.498  1.00  0.00           H  
ATOM   4357  HG3 LYS   288      43.934  53.037  67.271  1.00  0.00           H  
ATOM   4358  CD  LYS   288      43.411  52.405  69.343  1.00  0.00           C  
ATOM   4359  HD2 LYS   288      42.586  51.835  69.771  1.00  0.00           H  
ATOM   4360  HD3 LYS   288      44.352  51.915  69.593  1.00  0.00           H  
ATOM   4361  CE  LYS   288      43.352  53.857  69.788  1.00  0.00           C  
ATOM   4362  HE2 LYS   288      44.057  54.295  69.083  1.00  0.00           H  
ATOM   4363  HE3 LYS   288      42.363  54.305  69.698  1.00  0.00           H  
ATOM   4364  NZ  LYS   288      43.818  54.179  71.158  1.00  0.00           N  
ATOM   4365  HZ1 LYS   288      43.308  53.792  71.940  1.00  0.00           H  
ATOM   4366  HZ2 LYS   288      44.773  53.850  71.177  1.00  0.00           H  
ATOM   4367  HZ3 LYS   288      43.895  55.181  71.260  1.00  0.00           H  
ATOM   4368  C   LYS   288      41.756  51.200  65.321  1.00  0.00           C  
ATOM   4369  O   LYS   288      40.844  50.364  65.423  1.00  0.00           O  
ATOM   4370  N   LEU   289      42.906  50.929  64.740  1.00  0.00           N  
ATOM   4371  H   LEU   289      43.452  51.763  64.575  1.00  0.00           H  
ATOM   4372  CA  LEU   289      43.205  49.671  64.060  1.00  0.00           C  
ATOM   4373  HA  LEU   289      42.409  48.949  64.241  1.00  0.00           H  
ATOM   4374  CB  LEU   289      43.248  49.948  62.542  1.00  0.00           C  
ATOM   4375  HB2 LEU   289      42.210  50.080  62.234  1.00  0.00           H  
ATOM   4376  HB3 LEU   289      43.828  50.864  62.437  1.00  0.00           H  
ATOM   4377  CG  LEU   289      43.946  48.846  61.651  1.00  0.00           C  
ATOM   4378  HG  LEU   289      44.829  48.434  62.139  1.00  0.00           H  
ATOM   4379  CD1 LEU   289      43.019  47.626  61.563  1.00  0.00           C  
ATOM   4380 HD11 LEU   289      42.771  47.232  62.548  1.00  0.00           H  
ATOM   4381 HD12 LEU   289      42.072  47.835  61.065  1.00  0.00           H  
ATOM   4382 HD13 LEU   289      43.547  46.786  61.111  1.00  0.00           H  
ATOM   4383  CD2 LEU   289      44.223  49.299  60.243  1.00  0.00           C  
ATOM   4384 HD21 LEU   289      44.617  50.315  60.236  1.00  0.00           H  
ATOM   4385 HD22 LEU   289      44.961  48.636  59.793  1.00  0.00           H  
ATOM   4386 HD23 LEU   289      43.217  49.291  59.824  1.00  0.00           H  
ATOM   4387  C   LEU   289      44.518  49.188  64.651  1.00  0.00           C  
ATOM   4388  O   LEU   289      45.536  49.883  64.591  1.00  0.00           O  
ATOM   4389  N   GLU   290      44.524  47.993  65.276  1.00  0.00           N  
ATOM   4390  H   GLU   290      43.683  47.435  65.305  1.00  0.00           H  
ATOM   4391  CA  GLU   290      45.635  47.570  66.216  1.00  0.00           C  
ATOM   4392  HA  GLU   290      46.558  48.149  66.175  1.00  0.00           H  
ATOM   4393  CB  GLU   290      45.163  47.624  67.677  1.00  0.00           C  
ATOM   4394  HB2 GLU   290      44.926  48.656  67.936  1.00  0.00           H  
ATOM   4395  HB3 GLU   290      44.274  47.050  67.936  1.00  0.00           H  
ATOM   4396  CG  GLU   290      46.278  47.075  68.595  1.00  0.00           C  
ATOM   4397  HG2 GLU   290      46.107  46.022  68.821  1.00  0.00           H  
ATOM   4398  HG3 GLU   290      47.260  47.195  68.138  1.00  0.00           H  
ATOM   4399  CD  GLU   290      46.232  47.745  69.888  1.00  0.00           C  
ATOM   4400  OE1 GLU   290      45.498  47.175  70.762  1.00  0.00           O  
ATOM   4401  OE2 GLU   290      46.971  48.714  70.184  1.00  0.00           O  
ATOM   4402  C   GLU   290      45.868  46.104  65.860  1.00  0.00           C  
ATOM   4403  O   GLU   290      44.970  45.231  65.971  1.00  0.00           O  
ATOM   4404  N   PHE   291      47.088  45.813  65.461  1.00  0.00           N  
ATOM   4405  H   PHE   291      47.654  46.629  65.278  1.00  0.00           H  
ATOM   4406  CA  PHE   291      47.757  44.503  65.366  1.00  0.00           C  
ATOM   4407  HA  PHE   291      46.922  43.803  65.382  1.00  0.00           H  
ATOM   4408  CB  PHE   291      48.636  44.373  64.100  1.00  0.00           C  
ATOM   4409  HB2 PHE   291      49.413  45.135  64.042  1.00  0.00           H  
ATOM   4410  HB3 PHE   291      49.114  43.396  64.168  1.00  0.00           H  
ATOM   4411  CG  PHE   291      47.791  44.436  62.793  1.00  0.00           C  
ATOM   4412  CD1 PHE   291      47.620  45.760  62.288  1.00  0.00           C  
ATOM   4413  HD1 PHE   291      48.149  46.613  62.685  1.00  0.00           H  
ATOM   4414  CE1 PHE   291      46.633  46.001  61.260  1.00  0.00           C  
ATOM   4415  HE1 PHE   291      46.442  46.971  60.828  1.00  0.00           H  
ATOM   4416  CZ  PHE   291      46.041  44.863  60.607  1.00  0.00           C  
ATOM   4417  HZ  PHE   291      45.415  45.108  59.762  1.00  0.00           H  
ATOM   4418  CE2 PHE   291      46.445  43.553  61.024  1.00  0.00           C  
ATOM   4419  HE2 PHE   291      45.962  42.747  60.492  1.00  0.00           H  
ATOM   4420  CD2 PHE   291      47.325  43.337  62.086  1.00  0.00           C  
ATOM   4421  HD2 PHE   291      47.492  42.305  62.355  1.00  0.00           H  
ATOM   4422  C   PHE   291      48.733  44.245  66.558  1.00  0.00           C  
ATOM   4423  O   PHE   291      49.463  45.098  67.051  1.00  0.00           O  
ATOM   4424  N   ILE   292      48.863  42.932  67.012  1.00  0.00           N  
ATOM   4425  H   ILE   292      48.384  42.284  66.403  1.00  0.00           H  
ATOM   4426  CA  ILE   292      49.545  42.503  68.216  1.00  0.00           C  
ATOM   4427  HA  ILE   292      50.153  43.327  68.589  1.00  0.00           H  
ATOM   4428  CB  ILE   292      48.523  41.963  69.217  1.00  0.00           C  
ATOM   4429  HB  ILE   292      47.961  41.183  68.704  1.00  0.00           H  
ATOM   4430  CG2 ILE   292      49.193  41.229  70.430  1.00  0.00           C  
ATOM   4431 HG21 ILE   292      49.765  41.882  71.089  1.00  0.00           H  
ATOM   4432 HG22 ILE   292      48.458  40.720  71.054  1.00  0.00           H  
ATOM   4433 HG23 ILE   292      49.866  40.454  70.062  1.00  0.00           H  
ATOM   4434  CG1 ILE   292      47.529  43.074  69.565  1.00  0.00           C  
ATOM   4435 HG12 ILE   292      46.914  43.329  68.702  1.00  0.00           H  
ATOM   4436 HG13 ILE   292      46.849  42.592  70.268  1.00  0.00           H  
ATOM   4437  CD1 ILE   292      48.146  44.293  70.177  1.00  0.00           C  
ATOM   4438 HD11 ILE   292      48.884  44.143  70.965  1.00  0.00           H  
ATOM   4439 HD12 ILE   292      48.551  45.048  69.503  1.00  0.00           H  
ATOM   4440 HD13 ILE   292      47.374  44.876  70.680  1.00  0.00           H  
ATOM   4441  C   ILE   292      50.568  41.365  67.882  1.00  0.00           C  
ATOM   4442  O   ILE   292      50.252  40.406  67.149  1.00  0.00           O  
ATOM   4443  N   ASP   293      51.823  41.479  68.423  1.00  0.00           N  
ATOM   4444  H   ASP   293      52.082  42.287  68.971  1.00  0.00           H  
ATOM   4445  CA  ASP   293      52.840  40.495  68.157  1.00  0.00           C  
ATOM   4446  HA  ASP   293      52.565  40.031  67.210  1.00  0.00           H  
ATOM   4447  CB  ASP   293      54.134  41.290  67.976  1.00  0.00           C  
ATOM   4448  HB2 ASP   293      53.882  41.922  67.124  1.00  0.00           H  
ATOM   4449  HB3 ASP   293      54.575  41.823  68.818  1.00  0.00           H  
ATOM   4450  CG  ASP   293      55.331  40.459  67.505  1.00  0.00           C  
ATOM   4451  OD1 ASP   293      56.152  41.035  66.719  1.00  0.00           O  
ATOM   4452  OD2 ASP   293      55.376  39.234  67.774  1.00  0.00           O  
ATOM   4453  C   ASP   293      52.889  39.431  69.305  1.00  0.00           C  
ATOM   4454  O   ASP   293      53.078  39.756  70.506  1.00  0.00           O  
ATOM   4455  N   PRO   294      52.756  38.100  68.996  1.00  0.00           N  
ATOM   4456  CD  PRO   294      52.160  37.502  67.803  1.00  0.00           C  
ATOM   4457  HD2 PRO   294      52.834  37.723  66.976  1.00  0.00           H  
ATOM   4458  HD3 PRO   294      51.205  37.972  67.569  1.00  0.00           H  
ATOM   4459  CG  PRO   294      51.871  36.029  68.034  1.00  0.00           C  
ATOM   4460  HG2 PRO   294      52.647  35.341  67.697  1.00  0.00           H  
ATOM   4461  HG3 PRO   294      50.828  35.873  67.760  1.00  0.00           H  
ATOM   4462  CB  PRO   294      51.891  35.964  69.581  1.00  0.00           C  
ATOM   4463  HB2 PRO   294      52.216  35.017  70.011  1.00  0.00           H  
ATOM   4464  HB3 PRO   294      50.930  36.202  70.038  1.00  0.00           H  
ATOM   4465  CA  PRO   294      52.925  37.040  69.940  1.00  0.00           C  
ATOM   4466  HA  PRO   294      52.700  37.362  70.957  1.00  0.00           H  
ATOM   4467  C   PRO   294      54.384  36.464  70.047  1.00  0.00           C  
ATOM   4468  O   PRO   294      54.528  35.424  70.639  1.00  0.00           O  
ATOM   4469  N   THR   295      55.319  36.877  69.250  1.00  0.00           N  
ATOM   4470  H   THR   295      55.051  37.692  68.716  1.00  0.00           H  
ATOM   4471  CA  THR   295      56.731  36.284  69.129  1.00  0.00           C  
ATOM   4472  HA  THR   295      56.666  35.247  69.461  1.00  0.00           H  
ATOM   4473  CB  THR   295      57.229  36.292  67.635  1.00  0.00           C  
ATOM   4474  HB  THR   295      58.170  35.742  67.658  1.00  0.00           H  
ATOM   4475  CG2 THR   295      56.296  35.623  66.591  1.00  0.00           C  
ATOM   4476 HG21 THR   295      55.998  34.688  67.066  1.00  0.00           H  
ATOM   4477 HG22 THR   295      55.409  36.248  66.487  1.00  0.00           H  
ATOM   4478 HG23 THR   295      56.800  35.467  65.637  1.00  0.00           H  
ATOM   4479  OG1 THR   295      57.377  37.580  67.026  1.00  0.00           O  
ATOM   4480  HG1 THR   295      56.548  38.039  67.177  1.00  0.00           H  
ATOM   4481  C   THR   295      57.741  37.039  69.992  1.00  0.00           C  
ATOM   4482  O   THR   295      58.813  36.574  70.351  1.00  0.00           O  
ATOM   4483  N   ARG   296      57.529  38.388  70.211  1.00  0.00           N  
ATOM   4484  H   ARG   296      56.637  38.724  69.876  1.00  0.00           H  
ATOM   4485  CA  ARG   296      58.474  39.402  70.817  1.00  0.00           C  
ATOM   4486  HA  ARG   296      59.090  38.815  71.498  1.00  0.00           H  
ATOM   4487  CB  ARG   296      59.216  40.212  69.810  1.00  0.00           C  
ATOM   4488  HB2 ARG   296      58.546  40.657  69.074  1.00  0.00           H  
ATOM   4489  HB3 ARG   296      59.724  41.079  70.232  1.00  0.00           H  
ATOM   4490  CG  ARG   296      60.306  39.393  69.032  1.00  0.00           C  
ATOM   4491  HG2 ARG   296      60.777  38.781  69.801  1.00  0.00           H  
ATOM   4492  HG3 ARG   296      59.804  38.780  68.283  1.00  0.00           H  
ATOM   4493  CD  ARG   296      61.303  40.386  68.357  1.00  0.00           C  
ATOM   4494  HD2 ARG   296      60.740  41.131  67.794  1.00  0.00           H  
ATOM   4495  HD3 ARG   296      61.791  41.039  69.080  1.00  0.00           H  
ATOM   4496  NE  ARG   296      62.318  39.764  67.510  1.00  0.00           N  
ATOM   4497  HE  ARG   296      63.243  39.774  67.916  1.00  0.00           H  
ATOM   4498  CZ  ARG   296      62.186  39.113  66.452  1.00  0.00           C  
ATOM   4499  NH1 ARG   296      61.009  38.986  65.927  1.00  0.00           N  
ATOM   4500 HH11 ARG   296      60.365  39.697  66.242  1.00  0.00           H  
ATOM   4501 HH12 ARG   296      60.947  38.528  65.029  1.00  0.00           H  
ATOM   4502  NH2 ARG   296      63.201  38.506  65.853  1.00  0.00           N  
ATOM   4503 HH21 ARG   296      64.129  38.707  66.199  1.00  0.00           H  
ATOM   4504 HH22 ARG   296      63.101  38.020  64.973  1.00  0.00           H  
ATOM   4505  C   ARG   296      57.790  40.363  71.759  1.00  0.00           C  
ATOM   4506  O   ARG   296      56.615  40.800  71.547  1.00  0.00           O  
ATOM   4507  N   GLU   297      58.577  40.880  72.689  1.00  0.00           N  
ATOM   4508  H   GLU   297      59.413  40.413  73.010  1.00  0.00           H  
ATOM   4509  CA  GLU   297      58.040  41.800  73.737  1.00  0.00           C  
ATOM   4510  HA  GLU   297      57.091  42.258  73.459  1.00  0.00           H  
ATOM   4511  CB  GLU   297      57.757  40.994  74.914  1.00  0.00           C  
ATOM   4512  HB2 GLU   297      57.422  41.648  75.720  1.00  0.00           H  
ATOM   4513  HB3 GLU   297      56.954  40.323  74.611  1.00  0.00           H  
ATOM   4514  CG  GLU   297      58.829  40.126  75.539  1.00  0.00           C  
ATOM   4515  HG2 GLU   297      59.286  39.580  74.714  1.00  0.00           H  
ATOM   4516  HG3 GLU   297      59.569  40.721  76.074  1.00  0.00           H  
ATOM   4517  CD  GLU   297      58.283  39.089  76.515  1.00  0.00           C  
ATOM   4518  OE1 GLU   297      57.195  38.560  76.373  1.00  0.00           O  
ATOM   4519  OE2 GLU   297      59.002  38.847  77.586  1.00  0.00           O  
ATOM   4520  C   GLU   297      59.108  42.956  74.009  1.00  0.00           C  
ATOM   4521  O   GLU   297      60.315  42.718  74.235  1.00  0.00           O  
ATOM   4522  N   VAL   298      58.676  44.250  74.069  1.00  0.00           N  
ATOM   4523  H   VAL   298      57.685  44.381  73.929  1.00  0.00           H  
ATOM   4524  CA  VAL   298      59.452  45.498  74.490  1.00  0.00           C  
ATOM   4525  HA  VAL   298      60.358  45.540  73.885  1.00  0.00           H  
ATOM   4526  CB  VAL   298      58.601  46.824  74.210  1.00  0.00           C  
ATOM   4527  HB  VAL   298      58.116  46.779  73.235  1.00  0.00           H  
ATOM   4528  CG1 VAL   298      57.503  47.007  75.344  1.00  0.00           C  
ATOM   4529 HG11 VAL   298      57.995  47.226  76.292  1.00  0.00           H  
ATOM   4530 HG12 VAL   298      56.914  47.862  75.013  1.00  0.00           H  
ATOM   4531 HG13 VAL   298      56.804  46.176  75.441  1.00  0.00           H  
ATOM   4532  CG2 VAL   298      59.324  48.180  74.175  1.00  0.00           C  
ATOM   4533 HG21 VAL   298      60.028  48.229  75.005  1.00  0.00           H  
ATOM   4534 HG22 VAL   298      59.861  48.356  73.242  1.00  0.00           H  
ATOM   4535 HG23 VAL   298      58.708  49.079  74.215  1.00  0.00           H  
ATOM   4536  C   VAL   298      59.877  45.358  75.960  1.00  0.00           C  
ATOM   4537  O   VAL   298      60.957  46.031  76.258  1.00  0.00           O  
ATOM   4538  N   ALA   299      59.162  44.728  76.808  1.00  0.00           N  
ATOM   4539  H   ALA   299      58.403  44.209  76.390  1.00  0.00           H  
ATOM   4540  CA  ALA   299      59.370  44.682  78.213  1.00  0.00           C  
ATOM   4541  HA  ALA   299      60.430  44.449  78.309  1.00  0.00           H  
ATOM   4542  CB  ALA   299      59.040  45.930  79.035  1.00  0.00           C  
ATOM   4543  HB1 ALA   299      58.011  45.923  79.394  1.00  0.00           H  
ATOM   4544  HB2 ALA   299      59.851  45.956  79.763  1.00  0.00           H  
ATOM   4545  HB3 ALA   299      59.050  46.813  78.396  1.00  0.00           H  
ATOM   4546  C   ALA   299      58.670  43.432  78.783  1.00  0.00           C  
ATOM   4547  O   ALA   299      57.814  42.784  78.138  1.00  0.00           O  
ATOM   4548  N   GLU   300      58.983  43.042  79.998  1.00  0.00           N  
ATOM   4549  H   GLU   300      59.802  43.478  80.399  1.00  0.00           H  
ATOM   4550  CA  GLU   300      58.217  41.943  80.685  1.00  0.00           C  
ATOM   4551  HA  GLU   300      58.400  40.989  80.191  1.00  0.00           H  
ATOM   4552  CB  GLU   300      58.739  41.792  82.067  1.00  0.00           C  
ATOM   4553  HB2 GLU   300      59.828  41.828  82.062  1.00  0.00           H  
ATOM   4554  HB3 GLU   300      58.268  42.571  82.666  1.00  0.00           H  
ATOM   4555  CG  GLU   300      58.235  40.481  82.703  1.00  0.00           C  
ATOM   4556  HG2 GLU   300      57.148  40.560  82.676  1.00  0.00           H  
ATOM   4557  HG3 GLU   300      58.620  39.548  82.290  1.00  0.00           H  
ATOM   4558  CD  GLU   300      58.663  40.487  84.212  1.00  0.00           C  
ATOM   4559  OE1 GLU   300      57.809  40.268  85.016  1.00  0.00           O  
ATOM   4560  OE2 GLU   300      59.824  40.563  84.548  1.00  0.00           O  
ATOM   4561  C   GLU   300      56.661  42.182  80.674  1.00  0.00           C  
ATOM   4562  O   GLU   300      56.207  43.245  81.150  1.00  0.00           O  
ATOM   4563  N   GLY   301      55.977  41.286  79.986  1.00  0.00           N  
ATOM   4564  H   GLY   301      56.433  40.460  79.627  1.00  0.00           H  
ATOM   4565  CA  GLY   301      54.522  41.227  79.793  1.00  0.00           C  
ATOM   4566  HA2 GLY   301      54.209  40.212  79.549  1.00  0.00           H  
ATOM   4567  HA3 GLY   301      54.018  41.468  80.729  1.00  0.00           H  
ATOM   4568  C   GLY   301      53.975  42.146  78.675  1.00  0.00           C  
ATOM   4569  O   GLY   301      52.787  42.220  78.509  1.00  0.00           O  
ATOM   4570  N   VAL   302      54.856  42.771  77.922  1.00  0.00           N  
ATOM   4571  H   VAL   302      55.845  42.572  77.975  1.00  0.00           H  
ATOM   4572  CA  VAL   302      54.410  43.863  77.043  1.00  0.00           C  
ATOM   4573  HA  VAL   302      53.345  44.022  77.210  1.00  0.00           H  
ATOM   4574  CB  VAL   302      55.003  45.214  77.482  1.00  0.00           C  
ATOM   4575  HB  VAL   302      56.074  45.130  77.299  1.00  0.00           H  
ATOM   4576  CG1 VAL   302      54.424  46.332  76.609  1.00  0.00           C  
ATOM   4577 HG11 VAL   302      53.337  46.335  76.690  1.00  0.00           H  
ATOM   4578 HG12 VAL   302      54.735  47.313  76.967  1.00  0.00           H  
ATOM   4579 HG13 VAL   302      54.693  46.179  75.564  1.00  0.00           H  
ATOM   4580  CG2 VAL   302      54.707  45.576  78.957  1.00  0.00           C  
ATOM   4581 HG21 VAL   302      55.207  46.493  79.268  1.00  0.00           H  
ATOM   4582 HG22 VAL   302      53.623  45.689  78.972  1.00  0.00           H  
ATOM   4583 HG23 VAL   302      55.046  44.767  79.604  1.00  0.00           H  
ATOM   4584  C   VAL   302      54.693  43.564  75.586  1.00  0.00           C  
ATOM   4585  O   VAL   302      55.808  43.803  75.107  1.00  0.00           O  
ATOM   4586  N   PRO   303      53.722  43.175  74.778  1.00  0.00           N  
ATOM   4587  CD  PRO   303      52.315  43.036  75.239  1.00  0.00           C  
ATOM   4588  HD2 PRO   303      51.742  43.964  75.256  1.00  0.00           H  
ATOM   4589  HD3 PRO   303      52.158  42.578  76.216  1.00  0.00           H  
ATOM   4590  CG  PRO   303      51.651  42.098  74.277  1.00  0.00           C  
ATOM   4591  HG2 PRO   303      50.586  42.203  74.072  1.00  0.00           H  
ATOM   4592  HG3 PRO   303      51.936  41.118  74.660  1.00  0.00           H  
ATOM   4593  CB  PRO   303      52.410  42.400  72.973  1.00  0.00           C  
ATOM   4594  HB2 PRO   303      51.872  43.264  72.584  1.00  0.00           H  
ATOM   4595  HB3 PRO   303      52.281  41.661  72.182  1.00  0.00           H  
ATOM   4596  CA  PRO   303      53.824  42.725  73.411  1.00  0.00           C  
ATOM   4597  HA  PRO   303      54.455  41.845  73.291  1.00  0.00           H  
ATOM   4598  C   PRO   303      54.321  43.843  72.622  1.00  0.00           C  
ATOM   4599  O   PRO   303      54.053  45.016  72.919  1.00  0.00           O  
ATOM   4600  N   CYS   304      55.052  43.487  71.556  1.00  0.00           N  
ATOM   4601  H   CYS   304      55.249  42.497  71.523  1.00  0.00           H  
ATOM   4602  CA  CYS   304      55.233  44.274  70.376  1.00  0.00           C  
ATOM   4603  HA  CYS   304      55.402  45.303  70.693  1.00  0.00           H  
ATOM   4604  CB  CYS   304      56.351  43.704  69.531  1.00  0.00           C  
ATOM   4605  HB2 CYS   304      56.166  42.630  69.521  1.00  0.00           H  
ATOM   4606  HB3 CYS   304      56.453  44.062  68.506  1.00  0.00           H  
ATOM   4607  SG  CYS   304      58.012  43.893  70.389  1.00  0.00           S  
ATOM   4608  HG  CYS   304      57.879  42.807  71.154  1.00  0.00           H  
ATOM   4609  C   CYS   304      53.885  44.376  69.631  1.00  0.00           C  
ATOM   4610  O   CYS   304      53.023  43.475  69.879  1.00  0.00           O  
ATOM   4611  N   ARG   305      53.721  45.382  68.841  1.00  0.00           N  
ATOM   4612  H   ARG   305      54.449  46.047  68.623  1.00  0.00           H  
ATOM   4613  CA  ARG   305      52.458  45.845  68.158  1.00  0.00           C  
ATOM   4614  HA  ARG   305      51.969  45.049  67.598  1.00  0.00           H  
ATOM   4615  CB  ARG   305      51.441  46.225  69.211  1.00  0.00           C  
ATOM   4616  HB2 ARG   305      50.586  46.736  68.769  1.00  0.00           H  
ATOM   4617  HB3 ARG   305      51.030  45.331  69.679  1.00  0.00           H  
ATOM   4618  CG  ARG   305      52.032  47.247  70.271  1.00  0.00           C  
ATOM   4619  HG2 ARG   305      52.715  46.808  70.998  1.00  0.00           H  
ATOM   4620  HG3 ARG   305      52.567  48.086  69.826  1.00  0.00           H  
ATOM   4621  CD  ARG   305      50.685  47.836  70.860  1.00  0.00           C  
ATOM   4622  HD2 ARG   305      50.351  48.537  70.095  1.00  0.00           H  
ATOM   4623  HD3 ARG   305      50.032  46.984  71.050  1.00  0.00           H  
ATOM   4624  NE  ARG   305      51.120  48.608  72.117  1.00  0.00           N  
ATOM   4625  HE  ARG   305      51.240  48.103  72.983  1.00  0.00           H  
ATOM   4626  CZ  ARG   305      51.606  49.817  72.160  1.00  0.00           C  
ATOM   4627  NH1 ARG   305      51.782  50.562  71.100  1.00  0.00           N  
ATOM   4628 HH11 ARG   305      51.492  50.234  70.190  1.00  0.00           H  
ATOM   4629 HH12 ARG   305      52.018  51.525  71.292  1.00  0.00           H  
ATOM   4630  NH2 ARG   305      52.116  50.328  73.232  1.00  0.00           N  
ATOM   4631 HH21 ARG   305      52.108  49.805  74.096  1.00  0.00           H  
ATOM   4632 HH22 ARG   305      52.398  51.298  73.224  1.00  0.00           H  
ATOM   4633  C   ARG   305      52.620  46.967  67.052  1.00  0.00           C  
ATOM   4634  O   ARG   305      53.588  47.716  67.103  1.00  0.00           O  
ATOM   4635  N   LEU   306      51.665  47.152  66.190  1.00  0.00           N  
ATOM   4636  H   LEU   306      50.881  46.521  66.274  1.00  0.00           H  
ATOM   4637  CA  LEU   306      51.359  48.262  65.310  1.00  0.00           C  
ATOM   4638  HA  LEU   306      52.081  49.068  65.448  1.00  0.00           H  
ATOM   4639  CB  LEU   306      51.598  47.696  63.832  1.00  0.00           C  
ATOM   4640  HB2 LEU   306      52.518  47.185  63.549  1.00  0.00           H  
ATOM   4641  HB3 LEU   306      50.857  46.901  63.756  1.00  0.00           H  
ATOM   4642  CG  LEU   306      51.149  48.693  62.715  1.00  0.00           C  
ATOM   4643  HG  LEU   306      50.097  48.862  62.946  1.00  0.00           H  
ATOM   4644  CD1 LEU   306      52.052  49.914  62.602  1.00  0.00           C  
ATOM   4645 HD11 LEU   306      52.039  50.457  63.547  1.00  0.00           H  
ATOM   4646 HD12 LEU   306      52.985  49.627  62.116  1.00  0.00           H  
ATOM   4647 HD13 LEU   306      51.588  50.584  61.878  1.00  0.00           H  
ATOM   4648  CD2 LEU   306      51.079  47.960  61.411  1.00  0.00           C  
ATOM   4649 HD21 LEU   306      50.762  48.636  60.617  1.00  0.00           H  
ATOM   4650 HD22 LEU   306      51.928  47.312  61.193  1.00  0.00           H  
ATOM   4651 HD23 LEU   306      50.278  47.224  61.477  1.00  0.00           H  
ATOM   4652  C   LEU   306      49.879  48.794  65.458  1.00  0.00           C  
ATOM   4653  O   LEU   306      48.995  47.947  65.268  1.00  0.00           O  
ATOM   4654  N   THR   307      49.688  50.124  65.720  1.00  0.00           N  
ATOM   4655  H   THR   307      50.445  50.791  65.775  1.00  0.00           H  
ATOM   4656  CA  THR   307      48.378  50.691  65.832  1.00  0.00           C  
ATOM   4657  HA  THR   307      47.627  49.931  65.615  1.00  0.00           H  
ATOM   4658  CB  THR   307      48.271  51.295  67.240  1.00  0.00           C  
ATOM   4659  HB  THR   307      49.053  52.048  67.339  1.00  0.00           H  
ATOM   4660  CG2 THR   307      46.876  51.859  67.493  1.00  0.00           C  
ATOM   4661 HG21 THR   307      46.739  52.261  68.497  1.00  0.00           H  
ATOM   4662 HG22 THR   307      46.767  52.646  66.747  1.00  0.00           H  
ATOM   4663 HG23 THR   307      46.189  51.034  67.302  1.00  0.00           H  
ATOM   4664  OG1 THR   307      48.588  50.270  68.167  1.00  0.00           O  
ATOM   4665  HG1 THR   307      47.729  49.934  68.431  1.00  0.00           H  
ATOM   4666  C   THR   307      48.377  51.859  64.773  1.00  0.00           C  
ATOM   4667  O   THR   307      49.411  52.381  64.546  1.00  0.00           O  
ATOM   4668  N   ILE   308      47.226  52.092  64.230  1.00  0.00           N  
ATOM   4669  H   ILE   308      46.544  51.370  64.409  1.00  0.00           H  
ATOM   4670  CA  ILE   308      47.032  53.138  63.264  1.00  0.00           C  
ATOM   4671  HA  ILE   308      47.976  53.678  63.183  1.00  0.00           H  
ATOM   4672  CB  ILE   308      46.735  52.512  61.866  1.00  0.00           C  
ATOM   4673  HB  ILE   308      45.963  51.756  62.012  1.00  0.00           H  
ATOM   4674  CG2 ILE   308      46.240  53.582  60.919  1.00  0.00           C  
ATOM   4675 HG21 ILE   308      46.787  54.497  61.147  1.00  0.00           H  
ATOM   4676 HG22 ILE   308      46.418  53.360  59.867  1.00  0.00           H  
ATOM   4677 HG23 ILE   308      45.174  53.803  60.989  1.00  0.00           H  
ATOM   4678  CG1 ILE   308      47.984  51.768  61.423  1.00  0.00           C  
ATOM   4679 HG12 ILE   308      48.509  52.411  60.716  1.00  0.00           H  
ATOM   4680 HG13 ILE   308      48.771  51.584  62.154  1.00  0.00           H  
ATOM   4681  CD1 ILE   308      47.716  50.537  60.666  1.00  0.00           C  
ATOM   4682 HD11 ILE   308      47.083  50.839  59.832  1.00  0.00           H  
ATOM   4683 HD12 ILE   308      48.603  49.932  60.478  1.00  0.00           H  
ATOM   4684 HD13 ILE   308      47.177  49.893  61.361  1.00  0.00           H  
ATOM   4685  C   ILE   308      45.672  53.857  63.691  1.00  0.00           C  
ATOM   4686  O   ILE   308      44.666  53.223  63.970  1.00  0.00           O  
ATOM   4687  N   HIE   309      45.801  55.170  64.024  1.00  0.00           N  
ATOM   4688  H   HIE   309      46.625  55.711  63.805  1.00  0.00           H  
ATOM   4689  CA  HIE   309      44.888  55.826  64.975  1.00  0.00           C  
ATOM   4690  HA  HIE   309      44.002  55.219  65.159  1.00  0.00           H  
ATOM   4691  CB  HIE   309      45.580  56.100  66.326  1.00  0.00           C  
ATOM   4692  HB2 HIE   309      45.938  55.164  66.755  1.00  0.00           H  
ATOM   4693  HB3 HIE   309      46.440  56.770  66.320  1.00  0.00           H  
ATOM   4694  CG  HIE   309      44.661  56.694  67.360  1.00  0.00           C  
ATOM   4695  ND1 HIE   309      43.341  56.259  67.579  1.00  0.00           N  
ATOM   4696  CE1 HIE   309      42.791  57.262  68.328  1.00  0.00           C  
ATOM   4697  HE1 HIE   309      41.759  57.225  68.644  1.00  0.00           H  
ATOM   4698  NE2 HIE   309      43.570  58.279  68.538  1.00  0.00           N  
ATOM   4699  HE2 HIE   309      43.447  59.108  69.102  1.00  0.00           H  
ATOM   4700  CD2 HIE   309      44.740  57.976  67.907  1.00  0.00           C  
ATOM   4701  HD2 HIE   309      45.640  58.556  67.761  1.00  0.00           H  
ATOM   4702  C   HIE   309      44.307  57.062  64.311  1.00  0.00           C  
ATOM   4703  O   HIE   309      45.023  57.971  63.927  1.00  0.00           O  
ATOM   4704  N   LEU   310      42.997  57.095  64.098  1.00  0.00           N  
ATOM   4705  H   LEU   310      42.390  56.324  64.336  1.00  0.00           H  
ATOM   4706  CA  LEU   310      42.326  58.091  63.323  1.00  0.00           C  
ATOM   4707  HA  LEU   310      43.071  58.807  62.976  1.00  0.00           H  
ATOM   4708  CB  LEU   310      41.680  57.496  62.024  1.00  0.00           C  
ATOM   4709  HB2 LEU   310      40.885  56.766  62.179  1.00  0.00           H  
ATOM   4710  HB3 LEU   310      41.261  58.313  61.437  1.00  0.00           H  
ATOM   4711  CG  LEU   310      42.624  56.628  61.042  1.00  0.00           C  
ATOM   4712  HG  LEU   310      43.635  57.031  61.097  1.00  0.00           H  
ATOM   4713  CD1 LEU   310      42.622  55.163  61.501  1.00  0.00           C  
ATOM   4714 HD11 LEU   310      41.662  54.656  61.402  1.00  0.00           H  
ATOM   4715 HD12 LEU   310      43.349  54.612  60.907  1.00  0.00           H  
ATOM   4716 HD13 LEU   310      43.036  55.109  62.508  1.00  0.00           H  
ATOM   4717  CD2 LEU   310      42.121  56.587  59.615  1.00  0.00           C  
ATOM   4718 HD21 LEU   310      42.776  55.975  58.995  1.00  0.00           H  
ATOM   4719 HD22 LEU   310      41.111  56.177  59.652  1.00  0.00           H  
ATOM   4720 HD23 LEU   310      41.978  57.544  59.114  1.00  0.00           H  
ATOM   4721  C   LEU   310      41.290  58.947  64.211  1.00  0.00           C  
ATOM   4722  O   LEU   310      40.066  58.816  64.006  1.00  0.00           O  
ATOM   4723  N   PRO   311      41.662  59.766  65.229  1.00  0.00           N  
ATOM   4724  CD  PRO   311      43.022  60.100  65.636  1.00  0.00           C  
ATOM   4725  HD2 PRO   311      43.566  60.665  64.880  1.00  0.00           H  
ATOM   4726  HD3 PRO   311      43.689  59.295  65.944  1.00  0.00           H  
ATOM   4727  CG  PRO   311      42.880  61.069  66.735  1.00  0.00           C  
ATOM   4728  HG2 PRO   311      43.044  62.080  66.362  1.00  0.00           H  
ATOM   4729  HG3 PRO   311      43.552  60.886  67.574  1.00  0.00           H  
ATOM   4730  CB  PRO   311      41.445  61.137  67.093  1.00  0.00           C  
ATOM   4731  HB2 PRO   311      41.180  62.155  67.376  1.00  0.00           H  
ATOM   4732  HB3 PRO   311      41.168  60.404  67.851  1.00  0.00           H  
ATOM   4733  CA  PRO   311      40.736  60.685  65.832  1.00  0.00           C  
ATOM   4734  HA  PRO   311      39.843  60.177  66.197  1.00  0.00           H  
ATOM   4735  C   PRO   311      40.301  61.875  64.894  1.00  0.00           C  
ATOM   4736  O   PRO   311      40.967  62.365  64.064  1.00  0.00           O  
ATOM   4737  N   PHE   312      39.049  62.386  65.196  1.00  0.00           N  
ATOM   4738  H   PHE   312      38.512  61.803  65.822  1.00  0.00           H  
ATOM   4739  CA  PHE   312      38.210  63.350  64.412  1.00  0.00           C  
ATOM   4740  HA  PHE   312      37.244  63.315  64.915  1.00  0.00           H  
ATOM   4741  CB  PHE   312      38.865  64.748  64.517  1.00  0.00           C  
ATOM   4742  HB2 PHE   312      39.694  64.693  63.810  1.00  0.00           H  
ATOM   4743  HB3 PHE   312      38.207  65.470  64.034  1.00  0.00           H  
ATOM   4744  CG  PHE   312      39.369  65.108  65.940  1.00  0.00           C  
ATOM   4745  CD1 PHE   312      38.335  65.550  66.694  1.00  0.00           C  
ATOM   4746  HD1 PHE   312      37.329  65.736  66.348  1.00  0.00           H  
ATOM   4747  CE1 PHE   312      38.595  65.840  68.014  1.00  0.00           C  
ATOM   4748  HE1 PHE   312      37.782  65.893  68.723  1.00  0.00           H  
ATOM   4749  CZ  PHE   312      39.913  65.710  68.535  1.00  0.00           C  
ATOM   4750  HZ  PHE   312      40.069  65.804  69.599  1.00  0.00           H  
ATOM   4751  CE2 PHE   312      40.933  65.383  67.690  1.00  0.00           C  
ATOM   4752  HE2 PHE   312      41.961  65.326  68.017  1.00  0.00           H  
ATOM   4753  CD2 PHE   312      40.713  65.010  66.362  1.00  0.00           C  
ATOM   4754  HD2 PHE   312      41.473  64.628  65.695  1.00  0.00           H  
ATOM   4755  C   PHE   312      37.921  62.858  62.915  1.00  0.00           C  
ATOM   4756  O   PHE   312      37.901  63.664  61.998  1.00  0.00           O  
ATOM   4757  N   VAL   313      37.686  61.595  62.646  1.00  0.00           N  
ATOM   4758  H   VAL   313      37.616  60.920  63.395  1.00  0.00           H  
ATOM   4759  CA  VAL   313      37.528  61.066  61.265  1.00  0.00           C  
ATOM   4760  HA  VAL   313      38.306  61.513  60.647  1.00  0.00           H  
ATOM   4761  CB  VAL   313      37.697  59.520  61.349  1.00  0.00           C  
ATOM   4762  HB  VAL   313      38.719  59.346  61.684  1.00  0.00           H  
ATOM   4763  CG1 VAL   313      36.741  58.799  62.291  1.00  0.00           C  
ATOM   4764 HG11 VAL   313      37.014  59.116  63.297  1.00  0.00           H  
ATOM   4765 HG12 VAL   313      35.770  59.204  62.007  1.00  0.00           H  
ATOM   4766 HG13 VAL   313      36.905  57.727  62.191  1.00  0.00           H  
ATOM   4767  CG2 VAL   313      37.536  58.788  60.005  1.00  0.00           C  
ATOM   4768 HG21 VAL   313      37.927  57.777  60.115  1.00  0.00           H  
ATOM   4769 HG22 VAL   313      36.466  58.703  59.814  1.00  0.00           H  
ATOM   4770 HG23 VAL   313      37.956  59.339  59.164  1.00  0.00           H  
ATOM   4771  C   VAL   313      36.083  61.427  60.741  1.00  0.00           C  
ATOM   4772  O   VAL   313      35.129  61.629  61.570  1.00  0.00           O  
ATOM   4773  N   ARG   314      35.882  61.286  59.427  1.00  0.00           N  
ATOM   4774  H   ARG   314      36.610  61.325  58.728  1.00  0.00           H  
ATOM   4775  CA  ARG   314      34.518  61.458  58.878  1.00  0.00           C  
ATOM   4776  HA  ARG   314      33.731  61.479  59.632  1.00  0.00           H  
ATOM   4777  CB  ARG   314      34.275  62.710  57.998  1.00  0.00           C  
ATOM   4778  HB2 ARG   314      35.161  62.850  57.379  1.00  0.00           H  
ATOM   4779  HB3 ARG   314      33.375  62.628  57.388  1.00  0.00           H  
ATOM   4780  CG  ARG   314      34.081  63.957  58.908  1.00  0.00           C  
ATOM   4781  HG2 ARG   314      33.365  63.691  59.686  1.00  0.00           H  
ATOM   4782  HG3 ARG   314      35.039  64.137  59.394  1.00  0.00           H  
ATOM   4783  CD  ARG   314      33.621  65.178  58.038  1.00  0.00           C  
ATOM   4784  HD2 ARG   314      32.748  64.992  57.413  1.00  0.00           H  
ATOM   4785  HD3 ARG   314      33.280  66.053  58.592  1.00  0.00           H  
ATOM   4786  NE  ARG   314      34.579  65.705  57.160  1.00  0.00           N  
ATOM   4787  HE  ARG   314      34.228  65.776  56.216  1.00  0.00           H  
ATOM   4788  CZ  ARG   314      35.666  66.414  57.397  1.00  0.00           C  
ATOM   4789  NH1 ARG   314      36.231  66.357  58.539  1.00  0.00           N  
ATOM   4790 HH11 ARG   314      36.019  65.718  59.292  1.00  0.00           H  
ATOM   4791 HH12 ARG   314      37.057  66.927  58.656  1.00  0.00           H  
ATOM   4792  NH2 ARG   314      36.148  67.239  56.510  1.00  0.00           N  
ATOM   4793 HH21 ARG   314      35.693  67.381  55.620  1.00  0.00           H  
ATOM   4794 HH22 ARG   314      37.025  67.695  56.719  1.00  0.00           H  
ATOM   4795  C   ARG   314      34.135  60.236  58.105  1.00  0.00           C  
ATOM   4796  O   ARG   314      34.841  59.829  57.176  1.00  0.00           O  
ATOM   4797  N   LEU   315      33.048  59.540  58.541  1.00  0.00           N  
ATOM   4798  H   LEU   315      32.662  59.824  59.430  1.00  0.00           H  
ATOM   4799  CA  LEU   315      32.335  58.486  57.694  1.00  0.00           C  
ATOM   4800  HA  LEU   315      33.082  57.832  57.244  1.00  0.00           H  
ATOM   4801  CB  LEU   315      31.249  57.659  58.567  1.00  0.00           C  
ATOM   4802  HB2 LEU   315      30.526  58.399  58.911  1.00  0.00           H  
ATOM   4803  HB3 LEU   315      30.883  56.828  57.964  1.00  0.00           H  
ATOM   4804  CG  LEU   315      31.800  57.097  59.946  1.00  0.00           C  
ATOM   4805  HG  LEU   315      31.686  57.929  60.641  1.00  0.00           H  
ATOM   4806  CD1 LEU   315      30.887  56.023  60.488  1.00  0.00           C  
ATOM   4807 HD11 LEU   315      29.885  56.437  60.600  1.00  0.00           H  
ATOM   4808 HD12 LEU   315      30.888  55.167  59.813  1.00  0.00           H  
ATOM   4809 HD13 LEU   315      31.351  55.714  61.425  1.00  0.00           H  
ATOM   4810  CD2 LEU   315      33.233  56.575  59.887  1.00  0.00           C  
ATOM   4811 HD21 LEU   315      33.243  55.782  59.139  1.00  0.00           H  
ATOM   4812 HD22 LEU   315      33.944  57.301  59.495  1.00  0.00           H  
ATOM   4813 HD23 LEU   315      33.542  56.310  60.899  1.00  0.00           H  
ATOM   4814  C   LEU   315      31.630  59.215  56.548  1.00  0.00           C  
ATOM   4815  O   LEU   315      30.546  59.789  56.817  1.00  0.00           O  
ATOM   4816  N   GLU   316      32.218  59.011  55.335  1.00  0.00           N  
ATOM   4817  H   GLU   316      32.982  58.363  55.208  1.00  0.00           H  
ATOM   4818  CA  GLU   316      31.648  59.624  54.165  1.00  0.00           C  
ATOM   4819  HA  GLU   316      31.402  60.647  54.449  1.00  0.00           H  
ATOM   4820  CB  GLU   316      32.728  59.446  53.076  1.00  0.00           C  
ATOM   4821  HB2 GLU   316      32.793  58.358  53.059  1.00  0.00           H  
ATOM   4822  HB3 GLU   316      32.417  59.702  52.063  1.00  0.00           H  
ATOM   4823  CG  GLU   316      34.118  60.038  53.313  1.00  0.00           C  
ATOM   4824  HG2 GLU   316      34.425  59.907  54.351  1.00  0.00           H  
ATOM   4825  HG3 GLU   316      34.834  59.570  52.638  1.00  0.00           H  
ATOM   4826  CD  GLU   316      34.209  61.614  53.194  1.00  0.00           C  
ATOM   4827  OE1 GLU   316      34.858  62.053  52.212  1.00  0.00           O  
ATOM   4828  OE2 GLU   316      33.539  62.336  53.979  1.00  0.00           O  
ATOM   4829  C   GLU   316      30.327  58.941  53.768  1.00  0.00           C  
ATOM   4830  O   GLU   316      29.345  59.606  53.459  1.00  0.00           O  
ATOM   4831  N   GLU   317      30.191  57.655  53.975  1.00  0.00           N  
ATOM   4832  H   GLU   317      30.933  57.163  54.452  1.00  0.00           H  
ATOM   4833  CA  GLU   317      28.963  56.962  53.638  1.00  0.00           C  
ATOM   4834  HA  GLU   317      28.168  57.617  53.996  1.00  0.00           H  
ATOM   4835  CB  GLU   317      28.785  56.913  52.194  1.00  0.00           C  
ATOM   4836  HB2 GLU   317      28.866  57.855  51.652  1.00  0.00           H  
ATOM   4837  HB3 GLU   317      29.625  56.486  51.646  1.00  0.00           H  
ATOM   4838  CG  GLU   317      27.439  56.194  51.634  1.00  0.00           C  
ATOM   4839  HG2 GLU   317      27.403  56.421  50.569  1.00  0.00           H  
ATOM   4840  HG3 GLU   317      27.500  55.115  51.781  1.00  0.00           H  
ATOM   4841  CD  GLU   317      26.132  56.683  52.219  1.00  0.00           C  
ATOM   4842  OE1 GLU   317      25.866  57.924  52.196  1.00  0.00           O  
ATOM   4843  OE2 GLU   317      25.276  55.855  52.490  1.00  0.00           O  
ATOM   4844  C   GLU   317      29.042  55.448  54.176  1.00  0.00           C  
ATOM   4845  O   GLU   317      29.976  54.713  53.923  1.00  0.00           O  
ATOM   4846  N   PRO   318      27.913  54.935  54.769  1.00  0.00           N  
ATOM   4847  CD  PRO   318      27.050  55.628  55.778  1.00  0.00           C  
ATOM   4848  HD2 PRO   318      26.131  55.912  55.266  1.00  0.00           H  
ATOM   4849  HD3 PRO   318      27.464  56.567  56.144  1.00  0.00           H  
ATOM   4850  CG  PRO   318      26.824  54.566  56.773  1.00  0.00           C  
ATOM   4851  HG2 PRO   318      25.771  54.300  56.670  1.00  0.00           H  
ATOM   4852  HG3 PRO   318      27.119  54.970  57.741  1.00  0.00           H  
ATOM   4853  CB  PRO   318      27.694  53.379  56.445  1.00  0.00           C  
ATOM   4854  HB2 PRO   318      27.205  52.502  56.870  1.00  0.00           H  
ATOM   4855  HB3 PRO   318      28.674  53.663  56.828  1.00  0.00           H  
ATOM   4856  CA  PRO   318      27.761  53.480  54.923  1.00  0.00           C  
ATOM   4857  HA  PRO   318      28.671  52.921  54.707  1.00  0.00           H  
ATOM   4858  C   PRO   318      26.592  52.726  54.275  1.00  0.00           C  
ATOM   4859  O   PRO   318      25.471  53.294  54.243  1.00  0.00           O  
ATOM   4860  N   ASP   319      26.705  51.417  53.876  1.00  0.00           N  
ATOM   4861  H   ASP   319      27.550  50.865  53.854  1.00  0.00           H  
ATOM   4862  CA  ASP   319      25.515  50.647  53.457  1.00  0.00           C  
ATOM   4863  HA  ASP   319      24.639  51.083  53.937  1.00  0.00           H  
ATOM   4864  CB  ASP   319      25.243  50.708  51.921  1.00  0.00           C  
ATOM   4865  HB2 ASP   319      24.961  51.753  51.794  1.00  0.00           H  
ATOM   4866  HB3 ASP   319      26.130  50.522  51.316  1.00  0.00           H  
ATOM   4867  CG  ASP   319      24.198  49.738  51.288  1.00  0.00           C  
ATOM   4868  OD1 ASP   319      24.079  49.730  50.034  1.00  0.00           O  
ATOM   4869  OD2 ASP   319      23.503  49.026  52.007  1.00  0.00           O  
ATOM   4870  C   ASP   319      25.592  49.184  53.932  1.00  0.00           C  
ATOM   4871  O   ASP   319      26.595  48.544  53.578  1.00  0.00           O  
ATOM   4872  N   PHE   320      24.565  48.694  54.655  1.00  0.00           N  
ATOM   4873  H   PHE   320      23.747  49.251  54.854  1.00  0.00           H  
ATOM   4874  CA  PHE   320      24.440  47.365  55.419  1.00  0.00           C  
ATOM   4875  HA  PHE   320      25.165  46.711  54.934  1.00  0.00           H  
ATOM   4876  CB  PHE   320      24.770  47.634  56.890  1.00  0.00           C  
ATOM   4877  HB2 PHE   320      24.222  48.514  57.226  1.00  0.00           H  
ATOM   4878  HB3 PHE   320      24.416  46.784  57.473  1.00  0.00           H  
ATOM   4879  CG  PHE   320      26.166  47.883  57.233  1.00  0.00           C  
ATOM   4880  CD1 PHE   320      26.605  49.237  57.240  1.00  0.00           C  
ATOM   4881  HD1 PHE   320      25.907  49.911  56.766  1.00  0.00           H  
ATOM   4882  CE1 PHE   320      27.994  49.464  57.588  1.00  0.00           C  
ATOM   4883  HE1 PHE   320      28.302  50.498  57.546  1.00  0.00           H  
ATOM   4884  CZ  PHE   320      28.809  48.420  57.925  1.00  0.00           C  
ATOM   4885  HZ  PHE   320      29.850  48.635  58.118  1.00  0.00           H  
ATOM   4886  CE2 PHE   320      28.331  47.096  57.993  1.00  0.00           C  
ATOM   4887  HE2 PHE   320      28.930  46.239  58.263  1.00  0.00           H  
ATOM   4888  CD2 PHE   320      27.012  46.812  57.663  1.00  0.00           C  
ATOM   4889  HD2 PHE   320      26.610  45.812  57.731  1.00  0.00           H  
ATOM   4890  C   PHE   320      23.170  46.659  55.222  1.00  0.00           C  
ATOM   4891  O   PHE   320      23.142  45.434  55.353  1.00  0.00           O  
ATOM   4892  N   GLN   321      22.180  47.395  54.714  1.00  0.00           N  
ATOM   4893  H   GLN   321      22.313  48.366  54.468  1.00  0.00           H  
ATOM   4894  CA  GLN   321      20.826  46.948  54.451  1.00  0.00           C  
ATOM   4895  HA  GLN   321      20.272  46.646  55.340  1.00  0.00           H  
ATOM   4896  CB  GLN   321      20.072  48.078  53.812  1.00  0.00           C  
ATOM   4897  HB2 GLN   321      20.560  48.188  52.844  1.00  0.00           H  
ATOM   4898  HB3 GLN   321      19.030  47.766  53.744  1.00  0.00           H  
ATOM   4899  CG  GLN   321      19.849  49.497  54.361  1.00  0.00           C  
ATOM   4900  HG2 GLN   321      19.004  50.047  53.948  1.00  0.00           H  
ATOM   4901  HG3 GLN   321      19.702  49.399  55.437  1.00  0.00           H  
ATOM   4902  CD  GLN   321      21.136  50.349  54.054  1.00  0.00           C  
ATOM   4903  OE1 GLN   321      22.222  50.188  54.620  1.00  0.00           O  
ATOM   4904  NE2 GLN   321      21.093  51.274  53.107  1.00  0.00           N  
ATOM   4905 HE21 GLN   321      21.918  51.839  52.963  1.00  0.00           H  
ATOM   4906 HE22 GLN   321      20.364  51.356  52.413  1.00  0.00           H  
ATOM   4907  C   GLN   321      20.747  45.760  53.479  1.00  0.00           C  
ATOM   4908  O   GLN   321      21.408  45.836  52.423  1.00  0.00           O  
ATOM   4909  N   VAL   322      19.865  44.887  53.792  1.00  0.00           N  
ATOM   4910  H   VAL   322      19.354  45.072  54.644  1.00  0.00           H  
ATOM   4911  CA  VAL   322      19.763  43.546  53.213  1.00  0.00           C  
ATOM   4912  HA  VAL   322      20.623  43.006  53.611  1.00  0.00           H  
ATOM   4913  CB  VAL   322      18.562  42.828  53.725  1.00  0.00           C  
ATOM   4914  HB  VAL   322      18.698  42.788  54.806  1.00  0.00           H  
ATOM   4915  CG1 VAL   322      17.187  43.427  53.215  1.00  0.00           C  
ATOM   4916 HG11 VAL   322      17.040  44.465  53.513  1.00  0.00           H  
ATOM   4917 HG12 VAL   322      17.138  43.286  52.136  1.00  0.00           H  
ATOM   4918 HG13 VAL   322      16.338  42.880  53.625  1.00  0.00           H  
ATOM   4919  CG2 VAL   322      18.506  41.384  53.244  1.00  0.00           C  
ATOM   4920 HG21 VAL   322      18.246  41.272  52.191  1.00  0.00           H  
ATOM   4921 HG22 VAL   322      19.503  40.974  53.401  1.00  0.00           H  
ATOM   4922 HG23 VAL   322      17.762  40.870  53.852  1.00  0.00           H  
ATOM   4923  C   VAL   322      19.728  43.578  51.720  1.00  0.00           C  
ATOM   4924  O   VAL   322      19.041  44.386  51.049  1.00  0.00           O  
ATOM   4925  N   ARG   323      20.358  42.610  51.021  1.00  0.00           N  
ATOM   4926  H   ARG   323      20.717  41.844  51.571  1.00  0.00           H  
ATOM   4927  CA  ARG   323      20.380  42.432  49.536  1.00  0.00           C  
ATOM   4928  HA  ARG   323      19.451  42.753  49.065  1.00  0.00           H  
ATOM   4929  CB  ARG   323      21.445  43.357  48.916  1.00  0.00           C  
ATOM   4930  HB2 ARG   323      21.576  43.189  47.848  1.00  0.00           H  
ATOM   4931  HB3 ARG   323      21.031  44.345  49.118  1.00  0.00           H  
ATOM   4932  CG  ARG   323      22.925  43.414  49.400  1.00  0.00           C  
ATOM   4933  HG2 ARG   323      23.422  44.125  48.740  1.00  0.00           H  
ATOM   4934  HG3 ARG   323      22.918  43.760  50.434  1.00  0.00           H  
ATOM   4935  CD  ARG   323      23.650  42.101  49.312  1.00  0.00           C  
ATOM   4936  HD2 ARG   323      23.187  41.362  49.967  1.00  0.00           H  
ATOM   4937  HD3 ARG   323      23.621  41.845  48.253  1.00  0.00           H
[truncated: 31,221 more chars]
