# Supplementary material for: Conformational dynamics control assembly of an extremely long bacteriophage tail tube
Source: J Biol Chem. 2023 Feb 13;299(3):103021. doi: 10.1016/j.jbc.2023.103021 (PMC10034513; doi:10.1016/j.jbc.2023.103021)
Supplement: p74-26_monomer_c36m_hmr.rst7 [file mmc13.zip › jbc_103021_mmc13.rst7]

105475
  32.6232331  60.3025446  33.0702687  32.9509899  60.7207695  32.1793925
  31.7029983  60.7778729  33.2793646  32.4150907  59.2999746  32.9101506
  33.5535173  60.5195914  34.2115851  33.5573016  61.5809939  34.4345193
  33.1006656  59.7200829  35.4339915  33.8504172  59.8472746  36.2554783
  33.0750957  58.6300877  35.1958501  31.7523555  60.1227318  35.9832317
  31.4910661  59.4301108  36.8167457  30.9541898  60.0045880  35.2163103
  31.7357512  61.8080878  36.6113823  30.0402136  61.9348193  37.1614226
  29.4803934  60.9935867  36.9842044  29.5334265  62.7704605  36.6351432
  29.9980054  62.1606656  38.2489293  34.9714993  60.1231235  33.8541329
  35.2400988  58.9618877  33.5591285  35.9170528  61.0281474  34.0653636
  35.7147642  61.9338952  34.4487797  37.2479843  60.8081949  33.7857992
  37.4251739  59.8456852  33.3271995  37.6127678  61.8818562  32.8593882
  38.7265758  61.8720744  32.7304350  37.3622685  62.8664884  33.3335328
  37.0048111  61.7817838  31.5008621  35.9058017  61.9686675  31.5385582
  37.1601346  60.7560460  31.0881093  37.6484073  62.7629823  30.5748478
  37.1901873  62.7157869  29.5577148  38.7361341  62.5241195  30.4773331
  37.4983751  64.1161099  31.0936677  36.8506575  64.2895370  31.8354035
  38.1587073  65.1956104  30.6719049  39.0351962  65.1330755  29.6553177
  39.2246779  64.2596669  29.1828226  39.6167536  65.9130507  29.4341362
  37.9190920  66.3723487  31.2699565  37.1314183  66.4287575  31.8879594
  38.4357081  67.1704223  30.9934256  37.9572900  60.8033542  35.1066080
  37.3886267  61.2032635  35.9919247  39.1216216  60.2479036  35.2758938
  39.5312547  59.6994094  34.5500505  39.9292462  60.3203130  36.4813171
  40.8692078  59.8246885  36.2874636  39.3823668  59.8620410  37.2946957
  40.2679501  61.7247792  36.9349111  40.5607668  61.9292902  38.1161679
  40.2557953  62.6965603  36.0236979  40.1294316  62.5074915  35.0618440
  40.4582142  64.0860298  36.4151188  41.2372551  64.1384158  37.1649163
  40.9064475  64.9193110  35.2037611  41.0209621  65.9843925  35.5198333
  42.2517859  64.4400214  34.7077973  42.2202281  63.3843399  34.3663289
  43.0127420  64.5109491  35.5183889  42.6061367  65.0714264  33.8634682
  39.8804002  64.8455604  34.0865406  38.8898467  65.2334031  34.4141373
  39.7535524  63.8139132  33.7045257  40.2172411  65.4779360  33.2355180
  39.2149675  64.6955285  37.0397834  39.3146589  65.7199667  37.7233314
  38.0461656  64.0984986  36.8272097  37.9833294  63.2542035  36.3072404
  36.8149097  64.5683798  37.4427004  36.8287952  65.6511504  37.4959234
  35.6100160  64.1227442  36.6105405  34.6561616  64.3362099  37.1428600
  35.6584378  63.0351673  36.4119340  35.5027291  64.8627244  35.2963134
  36.1722764  65.9030287  35.1430255  34.7439761  64.4121878  34.4167250
  36.6360312  64.0871093  38.8768549  35.6113135  64.4032994  39.4869544
  37.5936949  63.3517919  39.4358769  38.4476768  63.1572194  38.9568235
  37.4532401  62.7742532  40.7634760  36.5297559  63.1156718  41.1934465
  37.4774425  61.2362797  40.6973402  37.4370266  60.8022027  41.7293196
  38.7064325  60.7913728  40.1144403  39.4139687  61.3742185  40.4254035
  36.3168700  60.7100650  39.8856410  36.2969069  61.1730486  38.8769196
  35.6971154  61.2539808  40.6519070  36.7806279  59.6998414  39.8607437
  38.5525770  63.2621016  41.6981681  39.6693925  63.5651906  41.2702262
  38.2135696  63.3398715  42.9846287  37.3062042  63.0286891  43.2722267
  39.1520787  63.6648182  44.0464720  40.1491265  63.7504995  43.6322375
  38.7944940  64.9986757  44.7303997  38.8549459  65.7845179  43.9452071
  39.5468664  65.2610941  45.5022795  37.4214318  65.0366591  45.3481922
  37.2103566  64.6133314  46.6497005  38.0407581  64.2083387  47.2154095
  35.9553026  64.6630483  47.2114448  35.8077862  64.3282580  48.2304092
  34.8980595  65.1477345  46.4834082  33.9115025  65.2105369  46.9252651
  36.3444022  65.5154319  44.6276072  36.4898005  65.8457736  43.6090122
  35.0908856  65.5652127  45.1874456  34.2581343  65.9518984  44.6114325
  39.1953926  62.5369709  45.0688899  38.2061660  61.8324335  45.2840707
  40.3578512  62.3712342  45.6899595  41.1631231  62.8981147  45.4353430
  40.5431176  61.5098481  46.8499924  39.6310509  60.9771725  47.0489444
  41.6362870  60.4751494  46.5764100  42.5534076  61.0482975  46.3250741
  41.3231415  59.8537971  45.7062023  42.0200230  59.5252617  47.7088879
  42.3480557  60.1094492  48.6039417  40.8435509  58.6612882  48.0840695
  40.3528300  58.3211934  47.1467931  40.1066316  59.2096948  48.7027731
  41.1694125  57.7470868  48.6113076  43.1827907  58.6512123  47.2895767
  44.0651650  59.2723110  47.0285903  42.9062709  58.0479581  46.3948900
  43.4527174  57.9608234  48.1122644  40.8863679  62.3655202  48.0607057
  41.8103248  63.1818974  48.0044044  40.1333037  62.1931027  49.1485226
  39.3685892  61.5461441  49.1108151  40.4582412  62.7995859  50.4326560
  41.4588909  63.1979023  50.3843823  39.4756178  63.9230140  50.7732062
  38.4373250  63.5492308  50.8700969  39.4981902  64.6893672  49.9724646
  39.7766473  64.4211611  51.7189899  40.4440272  61.7608441  51.5444035
  39.5504141  60.9140944  51.6068501  41.4546342  61.8284243  52.4081195
  42.1612331  62.5291133  52.2719820  41.5115977  61.0917846  53.6661204
  40.6961128  60.3948051  53.7268768  42.8534543  60.3692296  53.8098329
  42.9414107  59.8754303  54.8021881  43.6719993  61.1142637  53.6948603
  43.1019421  59.3036970  52.7798119  42.0652640  58.7502970  52.0514081
  41.0581752  59.0703117  52.1959305  42.3127967  57.7799029  51.1072345
  41.4996540  57.3357846  50.5591156  43.5970068  57.3494405  50.8810433
  43.7936076  56.5899309  50.1348451  44.3887904  58.8655598  52.5329292
  45.2084447  59.3078732  53.0826893  44.6357391  57.8949173  51.5908997
  45.6351987  57.5564024  51.3727143  41.3492924  62.0751488  54.8164324
  42.0601082  63.0824451  54.8669101  40.4055588  61.8214667  55.7230472
  39.7612628  61.0686288  55.5812950  40.3755115  62.5443757  56.9902132
  41.2493815  63.1769171  57.0847960  39.1604599  63.4648593  57.0965783
  38.2195828  62.8816889  57.0058341  39.2009936  64.1816240  56.2397036
  39.1874057  64.2610045  58.3896142  40.1433486  64.8431733  58.4251403
  39.1691517  63.5846466  59.2736019  38.0362715  65.2224738  58.5279281
  37.0765233  64.6943695  58.4518187  38.0909028  65.9582104  57.6859162
  38.1170808  65.9624556  59.8515153  39.0655685  66.5328208  59.9248306
  38.0830138  65.2267265  60.6818169  36.9919114  66.9218022  60.0185751
  36.2928741  66.6952285  59.2729693  37.4199441  67.8751623  59.9205198
  36.6303177  66.7890338  60.9936591  40.3964238  61.5764684  58.1673030
  39.5546830  60.6783332  58.2551817  41.3665350  61.7615306  59.0573828
  42.0911941  62.4558522  58.9771137  41.4714428  60.9600076  60.2705564
  41.4467611  59.9155293  59.9983829  42.7788288  61.2380020  61.0202677
  42.7523299  60.6633486  61.9767504  42.7982085  62.3191243  61.2843752
  44.0705830  60.8477574  60.3082837  43.8787117  59.9064768  59.7691291
  44.8905154  60.6783470  61.0394266  44.5839895  61.9038446  59.3568855
  43.9079574  62.9406349  59.1925796  45.6622048  61.6962765  58.7636762
  40.2918296  61.2362020  61.1924904  39.8974916  62.3885588  61.3878603
  39.7207306  60.1772302  61.7598621  40.1439540  59.2698525  61.6911611
  38.4372233  60.2689489  62.4343861  38.0904761  61.2943512  62.4456464
  37.3891144  59.4033491  61.7366678  37.3258877  59.7565436  60.6782312
  36.3899395  59.5935244  62.1966417  37.6825053  57.9258169  61.7648368
  37.7885544  57.5619179  62.8088817  38.6406273  57.7254915  61.2421736
  36.6172938  57.1255568  61.0644317  35.8662095  57.6534864  60.2568856
  36.4936004  55.8650999  61.4271647  35.6487926  55.4054003  61.1646850
  36.9633177  55.6021596  62.2630278  38.6088048  59.8310046  63.8845894
  39.4628211  58.9985247  64.1998519  37.7886672  60.4052400  64.7696464
  37.1416807  61.1069858  64.4968109  38.0134743  60.2306775  66.2023549
  39.0537421  60.4438593  66.4218118  37.1339648  61.2049490  66.9841882
  36.0556322  61.0349109  66.7862031  37.3851378  62.2506797  66.6965548
  37.3183198  61.1101536  68.0768183  37.7500348  58.8010868  66.6618134
  38.4587080  58.2875564  67.5326996  36.7443374  58.1421961  66.0928647
  36.2496268  58.5447040  65.3302153  36.4234924  56.7620136  66.4258146
  37.2463561  56.3202167  66.9779296  35.1375972  56.6633613  67.2730556
  34.2521439  57.0598774  66.7447950  35.2948082  57.2521247  68.1988710
  34.8336566  55.2463595  67.7154796  35.6197913  54.3319555  67.3913318
  33.8152552  55.0475496  68.4052354  36.3102207  55.9699601  65.1330614
  35.9452400  56.5104020  64.0869917  36.6242037  54.6778568  65.2139666
  36.7105099  54.2868705  66.1394456  36.4332530  53.7916961  64.0710493
  37.0368659  54.1604026  63.2596321  36.9100484  52.3858857  64.4321774
  36.3804750  52.0682510  65.3617925  37.9919785  52.4511351  64.6913579
  36.7290308  51.2894277  63.3846716  35.6514865  51.2238680  63.0929889
  37.5431244  51.6029821  62.1409356  38.6293312  51.5549086  62.3618900
  37.3191114  52.6278540  61.8048517  37.3297693  50.8858923  61.3227136
  37.1151832  49.9405452  63.9553040  36.4744365  49.6951924  64.8312033
  38.1747167  49.9539216  64.2883612  36.9924447  49.1367525  63.2033056
  34.9842399  53.7397495  63.5971752  34.7368125  53.5961575  62.3947601
  34.0185668  53.8585960  64.5064490  34.2539278  53.9792632  65.4706862
  32.6137834  53.7899689  64.1154452  32.4978268  53.0530087  63.3304973
  31.7501456  53.3530600  65.2982873  30.6689644  53.4411878  65.0294323
  31.9350617  54.0537005  66.1481541  31.9690036  51.9252611  65.7806374
  33.0439661  51.7423533  65.9764152  31.7030561  51.2445368  64.9343065
  31.0943390  51.5690609  66.9735553  30.0300600  51.7335928  66.6846137
  31.3291927  52.2764726  67.8047635  31.2984753  50.1370500  67.4360173
  32.3591131  49.9687038  67.7294855  31.0337281  49.4218082  66.6256993
  30.4471725  49.8383046  68.6135026  29.4453882  50.0126915  68.4387159
  30.7525006  50.4331915  69.4218218  30.5797514  48.8557269  68.9344536
  32.0462229  55.0916133  63.5626921  30.9639724  55.0570096  62.9691793
  32.7164636  56.2286825  63.7416753  33.6521601  56.2285384  64.0926505
  32.1365160  57.5052308  63.3281549  31.0885678  57.3789532  63.1049201
  32.1970224  58.5248524  64.4752559  31.7306971  58.0499086  65.3710494
  31.4378131  59.6816946  64.1072515  31.8863392  60.0137148  63.3129208
  33.6258067  58.9603632  64.8192135  34.0238912  59.6981229  64.0921244
  34.3041688  58.0904135  64.8353855  33.6490656  59.4418034  65.8191259
  32.8303072  58.0400460  62.0824120  34.0182224  58.3870783  62.1425129
  32.1541481  58.1078848  60.9337006  30.8585292  57.3142790  60.4973205
  29.9645844  57.8996892  60.7962844  30.8275824  56.2978821  60.9427593
  32.7902505  58.6974550  59.7513446  33.7119555  58.1755933  59.5525057
  31.7516761  58.4942115  58.6427648  32.2453712  58.4131989  57.6486276
  31.0505818  59.3618044  58.6087296  30.9989412  57.2737804  59.0146441
  30.0099018  57.2307993  58.5059747  31.5214859  56.3414965  58.7752447
  33.0997168  60.1719273  59.9523020  32.4379137  60.8716331  60.7205842
  34.1165118  60.6407992  59.2388203  34.6707917  60.0224137  58.6786353
  34.2928077  62.0700246  59.0438139  34.2229254  62.5700275  60.0014708
  35.6604069  62.3578303  58.4272879  35.8287887  61.7062927  57.5445186
  36.4795042  62.1801472  59.1564776  35.6981421  63.4036665  58.0664986
  33.1934997  62.6271940  58.1499468  32.7212524  61.9676527  57.2211085
  32.7863092  63.8576607  58.4404097  33.1692167  64.4057387  59.1851100
  31.8037952  64.5384581  57.6155231  31.0788790  63.8180256  57.2764509
  31.0675056  65.6031916  58.4272511  30.3295537  66.1389108  57.7816966
  32.0058505  66.5543708  58.9422181  31.4887572  67.2541577  59.3746104
  30.3271027  64.9583793  59.5855298  31.0546467  64.5049483  60.2885155
  29.6348795  64.1672156  59.2306132  29.7423342  65.7246270  60.1415488
  32.4574557  65.1817947  56.4003358  33.6016431  65.6401786  56.4446346
  31.7096551  65.1989179  55.2975965  30.7785865  64.8247567  55.2764520
  32.1982107  65.8016748  54.0653905  33.1546871  65.3605322  53.8134621
  31.1888043  65.5278338  52.9491155  30.1897124  65.8862943  53.2976999
  31.1070449  64.4219320  52.8381976  31.4099140  66.1040937  51.5537880
  31.4503105  67.1969800  51.7012411  32.6715783  65.5582025  50.9172543
  32.5711327  64.4737215  50.6999527  33.4977916  65.6884193  51.6332499
  32.9101028  66.0828897  49.9674367  30.2068498  65.8084424  50.6835312
  29.2684771  66.0822281  51.1782902  30.1494616  64.7074876  50.5285319
  30.3083319  66.2273258  49.6660311  32.4301013  67.3001961  54.2302830
  33.3422449  67.8639093  53.6186798  31.6083313  67.9544683  55.0537409
  30.8356139  67.4980463  55.4737823  31.8142725  69.3568671  55.4033118
  31.7907028  69.9384688  54.4895448  30.6992832  69.8224185  56.3391262
  30.7605612  69.2857491  57.3111276  29.6940003  69.6291862  55.9209911
  30.8212569  70.9053741  56.5421869  33.1691383  69.6172235  56.0501126
  33.6875609  70.7367996  55.9627891  33.7574758  68.6184029  56.7037619
  33.3474349  67.7118257  56.7235366  35.0123571  68.8175863  57.4179195
  34.9869139  69.8070963  57.8618598  35.1576952  67.7621038  58.5119504
  34.2699670  67.8166012  59.1844864  35.9528338  68.4189209  58.9453357
  35.2468175  66.4625996  57.9594332  34.5011542  66.3118153  57.3531639
  36.2441955  68.7848433  56.5216160  37.3242889  69.1673349  56.9818045
  36.1269498  68.3410204  55.2751090  35.2461573  68.1255458  54.8644085
  37.2991699  68.2378644  54.4159764  38.0474524  67.6392388  54.9202438
  36.9260127  67.6009221  53.0788044  37.8069181  67.6379212  52.3944516
  36.1182904  68.2177455  52.6197242  36.4548547  66.1499662  53.1275604
  35.5836671  66.0808920  53.8248286  35.9867640  65.7140926  51.7551744
  36.8624162  65.6192713  51.0749343  35.3144763  66.4761662  51.3123364
  35.4777350  64.7284121  51.7998714  37.5581032  65.2399172  53.6360361
  37.7801822  65.4520394  54.7051960  38.4937517  65.4226685  53.0675939
  37.2909239  64.1767820  53.5424015  37.9096071  69.6154575  54.1853821
  37.2031701  70.5879589  53.9125382  39.2349846  69.6897414  54.2900404
  39.7657986  68.8882908  54.5975689  39.9625219  70.9443376  54.1587101
  39.4031858  71.6142820  53.5208942  40.1830788  71.5971180  55.5270472
  40.7728276  70.9197248  56.1847720  39.2015973  71.7634155  56.0232479
  40.7076229  72.5704030  55.4531310  41.2906593  70.6932666  53.4550315
  41.6416609  69.5591098  53.1198447  42.0281814  71.7774701  53.2357943
  41.7257532  72.6757149  53.5272212  43.3622927  71.7139999  52.6492150
  43.2717341  71.3187014  51.6521509  43.9826019  73.1104594  52.6203100
  44.1754246  73.4745603  53.6516488  43.2612809  73.8069760  52.1550457
  44.9292863  73.1461224  52.0479738  44.2724895  70.7584527  53.4081262
  44.3783500  70.8166780  54.6367207  44.9340836  69.8774810  52.6598347
  44.8638826  69.9204808  51.6617531  45.7199918  68.8005775  53.2178654
  46.1397578  69.0955649  54.1700253  46.4845296  68.5566284  52.4943286
  44.9694251  67.5148238  53.4675717  45.5828824  66.5351797  53.9054844
  43.6668008  67.4819244  53.2032054  43.1316667  68.3200360  53.0965552
  42.9231366  66.2301999  53.1579128  43.4089056  65.4873584  53.7794392
  41.4989476  66.4483265  53.6707125  40.8928468  65.5291781  53.5105066
  40.9926124  67.2797882  53.1492415  41.4519527  66.6887379  55.1651404
  42.4585829  66.4109372  55.8445897  40.4082985  67.1588863  55.6596577
  42.8763880  65.6348087  51.7554115  42.9783009  64.4164323  51.5963466
  42.7412566  66.4824701  50.7408299  42.6777073  67.4584759  50.9097444
  42.7896369  66.0442732  49.3521281  42.1965492  65.1477235  49.2624477
  42.1944396  67.1245118  48.4532584  42.2892432  66.8316018  47.3832442
  42.7560916  68.0794085  48.5771999  40.7407005  67.3773204  48.7083122
  39.7726522  66.5739770  48.1328863  40.0852037  65.7236530  47.5431309
  38.4365241  66.8104567  48.3621134  37.6295555  66.1913923  48.1418616
  38.0519205  67.8605835  49.1611276  37.0825415  67.7511901  49.5605462
  40.3382988  68.4323117  49.5025761  41.0841896  69.0665348  49.9662502
  39.0006000  68.6713439  49.7316710  38.7049146  69.4583290  50.4147678
  44.2076468  65.7067359  48.9142944  45.1329546  66.5057950  49.0825533
  44.3677510  64.5153048  48.3418571  43.5757522  63.9161441  48.2006225
  45.6512905  63.9967830  47.8907457  46.4119583  64.7543741  48.0055091
  46.0472047  62.7333406  48.6562901  46.9660105  62.3033160  48.1885605
  45.2282820  61.9865086  48.5181626  46.3299665  62.8210314  50.1524134
  45.4354948  63.2634120  50.6605691  46.5507502  61.4234766  50.6966229
  47.4000652  60.9361204  50.1683202  45.6447512  60.7981871  50.5419174
  46.7892882  61.4376394  51.7761159  47.5257162  63.7035559  50.4361743
  47.3125309  64.7494416  50.1197662  48.4203427  63.3359075  49.8929414
  47.7514004  63.7281249  51.5218852  45.5674741  63.6586601  46.4118705
  44.5825562  63.0709882  45.9575695  46.5992767  64.0301508  45.6594828
  47.3569265  64.5621053  46.0259085  46.7381051  63.5473445  44.2939786
  45.7725089  63.5769707  43.8049726  47.7118523  64.4244998  43.5106575
  48.7231007  64.4127340  43.9749935  47.3551882  65.4762110  43.4910894
  47.8115196  64.0750138  42.4590711  47.2213238  62.1037124  44.3022183
  48.1777594  61.7600034  45.0014057  46.5556666  61.2652471  43.5177851
  45.8491257  61.5805459  42.8901070  46.7619592  59.8285767  43.5316296
  47.6873399  59.5944170  44.0411239  45.6014987  59.1112321  44.2331724
  45.5398661  59.4765692  45.2771357  45.7749909  58.0132409  44.2803832
  44.2667621  59.3598236  43.5976328  43.8214012  58.5560286  42.5670644
  44.4331337  57.7330646  42.2300504  42.6009340  58.7815121  41.9809568
  42.2400603  58.1160598  41.2095597  41.8126421  59.8158466  42.4149499
  40.8350440  59.9704411  41.9742279  43.4680608  60.4030699  44.0172306
  43.8523379  61.0700479  44.7717703  42.2470274  60.6291288  43.4338338
  41.6449682  61.4722285  43.7221616  46.9084347  59.3195934  42.1068778
  46.4518215  59.9494343  41.1525430  47.5835448  58.1824457  41.9706150
  47.9309055  57.6979279  42.7780270  47.8132204  57.5903449  40.6605681
  47.8913664  58.3728784  39.9134817  49.0925583  56.7494077  40.6606767
  49.1620374  56.1625487  39.7153012  49.0646456  56.0320765  41.5089705
  50.3421299  57.5867055  40.7402521  50.3386753  58.7583551  40.3853067
  51.4243737  56.9850997  41.1980466  52.2266639  57.5707903  41.3258569
  51.4348262  56.0065578  41.3905701  46.6293404  56.7274353  40.2437946
  46.1476522  56.8253381  39.1123523  46.1634076  55.8732882  41.1489605
  46.5440109  55.8495294  42.0716935  45.0605549  54.9648823  40.8805064
  44.3206190  55.4878951  40.2902677  45.5338165  53.7168690  40.1316891
  46.0278664  54.0337769  39.1863677  44.6630838  53.0750667  39.8723396
  46.4299178  52.9574114  40.9183343  47.3273602  53.3174539  40.8128998
  44.4135284  54.6012624  42.2059189  45.0152024  54.7538884  43.2693998
  43.1748765  54.1196159  42.1313331  42.6855475  54.0325724  41.2706282
  42.4517381  53.7066199  43.3244279  43.1571623  53.3210730  44.0487307
  41.6702239  54.8679376  43.9512689  42.4024134  55.6803300  44.1850967
  41.2339011  54.5547280  44.9267903  40.5757240  55.4478285  43.0683388
  39.7743691  54.7159782  42.8497968  41.0143160  55.7875412  42.1045100
  39.9003047  56.6767203  43.6712706  40.0211572  56.8931945  44.8952263
  39.2529600  57.4319368  42.9183024  41.5041861  52.5753264  42.9586556
  40.9725148  52.5236936  41.8485166  41.3101862  51.6627033  43.9138526
  41.8454085  51.7394813  44.7642697  40.4080352  50.5323119  43.7447728
  39.6906202  50.7645066  42.9700707  41.1862112  49.2814368  43.3347136
  41.7574524  49.5051962  42.4023812  40.4891325  48.4430508  43.1087425
  42.0831652  48.8761416  44.3459012  42.7418025  49.5862770  44.4167722
  39.5951662  50.2529259  45.0058587  39.1338233  49.1228978  45.1965971
  39.4250186  51.2461400  45.8720783  39.8572627  52.1333401  45.7266924
  38.5110701  51.1434533  47.0029747  38.8740344  50.3694076  47.6612425
  38.4779394  52.4715333  47.7522108  37.7303726  52.3910967  48.5772365
  38.1337146  53.2871069  47.0739196  39.7691085  52.9261316  48.4433380
  40.3281800  53.2327064  47.4966915  39.8308040  54.3180036  49.0933342
  39.2323227  54.3276609  50.0271246  39.4296750  55.0944551  48.4050119
  40.8792658  54.5891471  49.3425198  40.8291539  51.9069856  48.9017604
  41.0637348  51.1972497  48.0852818  40.4598582  51.3391021  49.7805194
  41.7704924  52.4128489  49.1970208  37.1019074  50.7679889  46.5640465
  36.5029983  51.4430708  45.7231099  36.5757956  49.6865894  47.1396736
  37.1080050  49.1649649  47.8190059  35.3063846  49.1162667  46.7167039
  34.6497539  49.9123794  46.4031051  35.4971356  48.1199548  45.5684418
  36.0177824  48.6370495  44.7317611  34.5150212  47.7587256  45.1925369
  36.2659822  47.0072918  45.9866291  37.1096693  47.3515385  46.3240278
  34.6552951  48.4237318  47.9045065  35.3202047  48.0752197  48.8809943
  33.3385517  48.2369269  47.8166841  32.8543031  48.4107768  46.9632597
  32.5884535  47.4681536  48.7919309  31.7276344  48.0564717  49.0688199
  33.2037109  47.2179463  49.6464740  32.0610914  46.1683465  48.2132627
  31.7027172  46.0985168  47.0376792  32.0155210  45.1341339  49.0511539
  32.3526636  45.2366870  49.9910636  31.4461870  43.8297110  48.7081721
  30.8713316  43.9167247  47.7950584  32.5376235  42.7887394  48.4702359
  32.0571165  41.7850447  48.3709405  33.2123293  42.7414381  49.3557389
  33.3659823  43.0241868  47.2054813  33.9936627  43.9336181  47.3516876
  32.6581749  43.2590276  46.3760259  34.2476890  41.8667352  46.7640143
  34.6980899  42.0587000  45.7614941  33.6053748  40.9600435  46.6499484
  35.2842838  41.5194153  47.7271363  35.0878557  40.9024252  48.4890997
  36.4743163  42.1075691  47.7807619  36.8024976  43.0357004  46.8923547
  36.1475352  43.3509652  46.2265867  37.7616163  43.3724238  46.8820985
  37.3603812  41.7257306  48.6858306  38.2323320  42.2047729  48.6822870
  36.9611544  41.3803426  49.5427584  30.4678657  43.3813186  49.7912906
  30.8739936  42.8813515  50.8425275  29.1802983  43.5772156  49.5220792
  28.9007614  44.0573143  48.6998778  28.1098791  42.9259678  50.2711907
  28.3148296  43.0207241  51.3302902  26.7846101  43.6101949  49.9391359
  26.5730274  43.4940656  48.8499649  26.9098776  44.7056301  50.1228328
  25.5719723  43.1371065  50.7195864  25.3432646  42.0763634  50.5116436
  24.6924186  43.7241255  50.3606918  25.6613273  43.4106005  52.1934173
  25.7739671  44.5515418  52.6048251  25.6812014  42.3571243  52.9937328
  25.7551643  42.4970326  53.9787438  25.6588688  41.4356437  52.6101775
  28.0471523  41.4425617  49.9237246  27.8881872  41.0785535  48.7548520
  28.1808521  40.5863109  50.9331903  28.3662735  40.8927455  51.8721288
  27.9819064  39.1571631  50.7405320  28.5490582  38.8519732  49.8715148
  28.4930504  38.3948655  51.9616168  27.9084972  38.7107873  52.8580413
  29.5439236  38.7391017  52.1299937  28.4740658  36.8909753  51.8261035
  28.9598307  36.5703244  50.8820967  27.4264345  36.5139687  51.8438680
  29.1427545  36.2065510  52.9890472  29.7060353  36.8627821  53.8616097
  29.0886038  34.8788997  53.0131465  29.4980723  34.4543769  53.8199855
  28.5538679  34.3883507  52.3326738  26.5047940  38.8839213  50.4427823
  25.6588230  39.7745148  50.5263419  26.1884205  37.6428978  50.0808936
  26.8782656  36.9400070  49.9615714  24.8008986  37.2083434  49.9460328
  24.1501543  37.8745044  50.4947603  24.3678417  37.2244087  48.4643683
  25.0786021  36.5924897  47.8757257  22.9898619  36.6647968  48.3204203
  22.2737076  37.1963034  48.9851712  22.9407662  35.5774230  48.5436241
  22.6285599  36.8039321  47.2770887  24.4176039  38.6373251  47.9070068
  25.4564194  39.0270965  47.8640433  23.8228181  39.3274487  48.5454539
  23.9973670  38.6724876  46.8783962  24.6193919  35.8191728  50.5453529
  25.4397803  34.9232113  50.3292123  23.5294456  35.6467827  51.2942385
  22.8700623  36.4002741  51.3851390  23.2141660  34.4127304  52.0075461
  24.0609489  33.7430071  51.9807709  22.8485974  34.7013674  53.4753642
  22.0596655  35.4890818  53.4816324  22.3034695  33.4561891  54.1555662
  23.0478827  32.6324130  54.1485020  21.3687554  33.0905838  53.6802878
  22.0397871  33.6675080  55.2140415  24.0614108  35.2458388  54.2306492
  24.5293069  36.0642489  53.6320448  24.8247797  34.4397428  54.3215302
  23.7587381  35.8039258  55.5924308  23.3449083  35.0252245  56.2698432
  23.0183895  36.6308217  55.5235010  24.6839490  36.1966508  56.0691244
  22.0558017  33.7365635  51.2849505  21.0142886  34.3640212  51.0618445
  22.2202866  32.4624822  50.9331300  23.0637298  31.9756542  51.1202552
  21.1356489  31.6608462  50.3765190  20.2998524  32.3012138  50.1245648
  21.5982996  30.9556699  49.1000357  22.4306121  30.2555589  49.3484789
  22.0240859  31.7299634  48.4197609  20.5125236  30.1840900  48.3656374
  20.1078329  29.3612547  48.9928546  20.9767304  29.6958863  47.4793564
  19.4091348  31.0783446  47.8413025  19.6552632  31.9767289  47.0357714
  18.1809291  30.8284232  48.2819102  17.4762658  31.4956656  48.0633967
  18.0264734  30.0384143  48.8688881  20.6299106  30.6297798  51.3795423
  21.4197560  29.8993435  51.9843704  19.3072051  30.5829056  51.5455601
  18.7166953  31.2264894  51.0490709  18.6575978  29.6072767  52.4160150
  19.0395678  29.7511188  53.4157652  17.1452511  29.8293624  52.4034305
  16.7875439  29.7163426  51.3553007  16.9018554  30.8634414  52.7395024
  16.4820328  28.8694543  53.2020411  16.1512238  29.3683658  53.9613492
  18.9786197  28.1792645  51.9901242  18.8666613  27.8300141  50.8124436
  19.3849544  27.3519194  52.9507981  19.5612408  27.6890985  53.8665081
  19.6829945  25.9455064  52.7007092  20.0694906  25.8361325  51.6937418
  20.7460232  25.4383086  53.6818954  20.8613443  24.3344010  53.5864115
  20.3976933  25.6442798  54.7196870  22.1167659  26.0541574  53.4619396
  22.0639264  27.1648588  53.5535556  22.4454887  25.8259254  52.4215806
  23.1836318  25.5329011  54.4210888  24.1595795  25.9995917  54.1394385
  23.3186071  24.4360032  54.2765117  22.9442744  25.8815645  55.8206315
  23.1885864  26.7997277  56.1227388  22.4717009  25.0395604  56.7365886
  22.1787021  23.7845642  56.4172249  22.3358746  23.5005325  55.4815459
  22.1485363  23.0511230  57.1144333  22.2923700  25.4555575  57.9816516
  22.5413788  26.3882522  58.2196223  22.2097765  24.7777680  58.7029798
  18.4533177  25.0454908  52.7699313  18.5914957  23.8266930  52.6332868
  17.2638363  25.6043200  52.9724278  17.1761434  26.5966301  52.9831609
  16.0407276  24.8120491  52.9183336  16.1394280  23.9672918  53.5884651
  14.8471075  25.6614697  53.3497090  15.0942678  26.7267532  53.2027394
  14.7392020  25.5514369  54.4531077  13.8850519  25.2979282  52.9275067
  15.8111288  24.2528429  51.5201281  15.9180155  24.9710462  50.5238183
  15.4982639  22.9596741  51.4563073  15.3472481  22.4128362  52.2708677
  15.3233840  22.2620743  50.1852320  16.1346440  22.5339837  49.5218248
  15.3416191  20.7421713  50.3877369  14.5890259  20.4840577  51.1728456
  14.9677312  20.0261390  49.1055670  15.6793843  20.2770128  48.2876517
  13.9408044  20.2744322  48.7599474  14.9844509  18.9262616  49.2441685
  16.7212596  20.2813893  50.8556226  17.0739414  20.9282830  51.6901764
  17.4451054  20.4154723  50.0161407  16.7493838  18.8534579  51.3247216
  16.5412716  18.1464146  50.4958668  15.9876889  18.6823819  52.1165863
  17.7454183  18.5930179  51.7453482  14.0199622  22.7168017  49.5419865
  12.9410439  22.5882972  50.1296598  14.1198660  23.2549678  48.3293718
  15.0043485  23.3450427  47.8764204  12.9637467  23.6416881  47.5350767
  12.1097403  23.0457449  47.8344925  12.6440482  25.1277474  47.7194664
  11.9294441  25.5030426  46.9545582  13.6022458  25.6671496  47.6345794
  12.1695101  25.4604311  49.1160699  12.9307644  25.1449307  49.8632984
  11.2414005  24.8839043  49.3409834  11.9082376  26.9362148  49.2853328
  11.1070724  27.2422666  48.5692623  12.8074130  27.5491652  49.0407875
  11.4288429  27.2493809  50.6275167  10.4682590  27.4925159  50.7449386
  12.2126685  27.4236194  51.6838781  13.5216914  27.2556082  51.5783255
  14.0830040  27.3586383  52.3808213  13.8687205  26.8463544  50.7419145
  11.6764386  27.7112491  52.8602469  10.6885503  27.6659700  52.9488055
  12.1924534  27.7478714  53.7128875  13.2093002  23.3332148  46.0663216
  14.3409173  23.4058243  45.5812036  12.1316871  22.9879471  45.3648672
  11.2581806  22.7941528  45.8064866  12.1979691  22.6985365  43.9357775
  13.1188633  22.1741576  43.7140482  11.0017001  21.8508168  43.5131917
  10.0630153  22.4178212  43.7097704  10.9854676  20.9556770  44.1797938
  11.0125459  21.3799892  42.0689796  11.9183314  20.7787738  41.8513876
  11.0194347  22.2781716  41.4154744   9.7431838  20.5869143  41.7545433
   9.6768439  20.3799007  40.6619435   8.8566104  21.2108258  42.0143001
   9.6236229  19.3371976  42.4950878   8.9960483  19.2878013  43.2829503
  10.1846565  18.1896085  42.1357947  11.0208526  18.1410199  41.1107819
  10.9682006  18.8931393  40.4735324  11.1898695  17.2385487  40.7147569
   9.9984589  17.1114833  42.8813297   9.2602117  17.1354112  43.5435477
  10.1729386  16.2505035  42.4117179  12.1839232  24.0215069  43.1864518
  11.1766701  24.7355132  43.1911760  13.2999724  24.3556306  42.5422270
  14.1253106  23.7953720  42.5908428  13.3832534  25.5893891  41.7960165
  12.4064845  25.7916607  41.3806551  13.7775361  26.7365636  42.7260536
  13.0560622  26.7418446  43.5764481  13.6600950  27.7110430  42.2026505
  15.1992387  26.6183108  43.2487982  15.9195183  26.8197346  42.4258709
  15.3949062  25.5749835  43.5864644  15.5686770  27.7276727  44.6140226
  15.0515828  26.7087928  45.9950043  15.7897324  25.9020414  46.2009874
  14.0902542  26.2234763  45.7282231  14.9193214  27.3121286  46.9169804
  14.3912111  25.4771946  40.6639697  15.4261507  24.8176537  40.8298005
  14.1310477  26.1122941  39.5193595  12.8600987  26.7843297  39.0780266
  12.5152183  27.5324335  39.8234531  12.0765192  26.0091911  38.9178706
  15.1380740  26.1286735  38.4527870  15.5645673  25.1409685  38.3281794
  14.3348607  26.5665647  37.2218538  13.8902999  25.6549766  36.7543467
  14.9539691  27.0689219  36.4456997  13.2683980  27.4213381  37.7738291
  13.6677021  28.4458157  37.9678302  12.4080988  27.5300859  37.0745079
  16.2942469  27.0708875  38.7480734  17.4088639  26.8333775  38.2713776
  16.0599618  28.1201224  39.5366204  15.1570895  28.2437257  39.9341559
  17.0610417  29.1207874  39.8682613  18.0500325  28.6915911  39.7938674
  16.9387014  30.3412572  38.9483807  17.5996494  31.1574059  39.3246493
  15.8903183  30.7207586  39.0010850  17.3020657  30.0836535  37.5008128
  16.6176728  29.2931547  37.1167356  18.3211052  29.6711380  37.4277968
  17.0533008  31.5344502  36.4635766  18.3930956  32.5809139  36.9986400
  19.3707095  32.0752594  36.9157792  18.2571786  32.9058189  38.0528309
  18.4303082  33.5000177  36.3749191  16.8583363  29.5388492  41.3175383
  15.7840091  29.3452240  41.8867935  17.8357629  30.2649166  41.8250049
  18.6454711  30.4434924  41.2766857  17.7735048  30.9762808  43.0023090
  17.7411636  30.3265076  43.8657984  18.8717918  31.9498060  42.9785737
  18.7624948  32.6364015  43.8696053  18.7944750  32.6051429  42.0604408
  20.2879464  31.5508881  43.0041771  20.5542447  30.9633313  42.0998340
  20.5067768  30.9254551  43.9011250  21.0547536  32.8508584  43.0403732
  20.7422131  33.5167594  43.8787236  20.8195047  33.3926427  42.0949438
  22.4884977  32.6815877  43.0474617  22.9966947  32.7763723  42.1948652
  23.2024935  32.4357767  44.1378268  22.6276114  32.3088496  45.3410030
  21.6369393  32.2344296  45.3981034  23.2022833  31.9622795  46.0750778
  24.5215097  32.3028951  44.0320688  24.9718387  32.4507455  43.1581754
  25.0622092  32.2662038  44.8651534  16.6467616  31.8324916  42.9363934
  16.3636158  32.3233963  41.8980124  16.0298866  32.0966100  44.0647562
  16.3787139  31.7308904  44.9198102  14.8805454  32.8437464  44.1810660
  14.6319207  33.3016932  43.2307946  13.7290454  31.9811273  44.5958527
  12.8474563  32.6337424  44.8385388  14.0084046  31.4823238  45.5596821
  13.1921629  30.9111808  43.7044826  12.3374567  30.3953031  44.2045833
  13.9839721  30.1429431  43.5411994  12.6962998  31.4291003  42.4093517
  12.0841401  32.4605902  42.3672310  12.9206976  30.6973196  41.3396019
  12.5419848  31.0467850  40.4839299  13.6423886  30.0107354  41.3843442
  15.0212183  33.9594424  45.1489212  15.7114692  33.8285473  46.0623724
  14.3425875  35.0643382  44.9386275  13.7473990  35.1279651  44.1426237
  14.4604773  36.2983533  45.7157669  15.5082489  36.5572790  45.8074204
  13.7279503  37.4298846  44.9654623  12.6958510  37.0773249  44.7196389
  13.6032440  38.6784545  45.8349234  14.6145717  38.9885612  46.1799415
  12.9717642  38.5120032  46.7317954  13.1591075  39.5233871  45.2708314
  14.4444271  37.7343971  43.6479210  14.6444770  36.7861424  43.0979919
  15.4392008  38.1676147  43.8857862  13.6735989  38.6341687  42.7204260
  13.5893377  39.6648990  43.1293155  12.6446966  38.2440837  42.5629520
  14.1606465  38.7016555  41.7239983  13.9284682  36.1467175  47.1353003
  14.4616220  36.7547230  48.0700935  12.8774699  35.3485462  47.3279431
  12.4235898  34.9046522  46.5645271  12.2948280  35.1798063  48.6556845
  12.0886499  36.1592779  49.0676771  10.9899041  34.3925514  48.5509730
  11.1504464  33.4091677  48.0662243  10.2479604  34.9615426  47.9499553
  10.5551135  34.2215868  49.5598719  13.2266612  34.4895215  49.6424305
  13.0269348  34.6200830  50.8530767  14.2305891  33.7635868  49.1592373
  14.4218625  33.7946358  48.1814802  15.0209977  32.8534617  49.9793991
  14.6941402  32.9115301  51.0102715  14.8452699  31.4133938  49.4965759
  15.5061758  30.7136804  50.0428822  15.1055191  31.3433647  48.4165861
  13.4367092  30.9012068  49.6711332  13.0336262  30.3171288  50.8611546
  13.7266612  30.2760259  51.6906428  11.7415017  29.8780410  51.0334482
  11.3288433  29.8203052  52.0281897  10.8302440  30.0232976  50.0124991
   9.5395372  29.5870353  50.1771111   8.9671280  30.1607571  49.6629567
  12.4949826  31.0604538  48.6696241  12.7838478  31.5350245  47.7409606
  11.2053329  30.6112175  48.8283575  10.4938781  30.7285892  48.0214868
  16.4953929  33.2364151  49.9994889  17.3427618  32.4032863  50.3282567
  16.8195607  34.4787853  49.6514823  16.1222685  35.1292921  49.3460621
  18.1673174  35.0100476  49.7811173  18.8265424  34.2570698  50.1805855
  18.6868296  35.4333247  48.3994366  19.7032301  35.8890611  48.5005545
  17.8172602  36.4246607  47.8413576  17.5184393  37.0036172  48.5584433
  18.7537972  34.2660325  47.4630339  18.1706722  33.4169140  47.8529709
  19.8418707  34.0780074  47.3361115  18.3417747  34.5138980  46.4599795
  18.1967274  36.1995572  50.7351482  17.2281904  36.9553076  50.8438651
  19.3257232  36.3471606  51.4346986  20.0657117  35.6715068  51.3368367
  19.5716508  37.4456328  52.3625312  18.8695107  38.2454407  52.1598557
  19.4247567  36.9906929  53.8191732  20.0663345  36.1066083  54.0205236
  18.3741481  36.6845230  54.0053284  19.7061432  37.8012886  54.5157835
  20.9637900  38.0282617  52.1319626  21.7880944  37.4677066  51.4086631
  21.2087531  39.1812300  52.7617597  20.4935691  39.5972901  53.3162206
  22.4111006  39.9780911  52.5080457  22.6516862  39.9199294  51.4512580
  22.1435547  41.4330921  52.8877313  23.0873208  42.0203847  52.8524126
  21.7420918  41.4889415  53.9221447  21.1974001  42.1147044  51.9263956
  21.0541759  41.7027346  50.7791081  20.5491550  43.1714420  52.3922635
  19.9135505  43.6173522  51.7654138  20.7856291  43.5657764  53.2729723
  23.6598524  39.4581787  53.2230624  24.6336561  39.0657127  52.5772033
  23.6540488  39.4367959  54.5514750  22.8587794  39.7430532  55.0650565
  24.8916597  39.1356822  55.2664125  25.3362116  38.2460724  54.8380210
  24.6367496  39.0056521  56.3052668  25.9444864  40.2447216  55.2147438
  25.6493526  41.4147395  54.9807181  27.1883617  39.8593786  55.4995509
  27.4820893  38.9052260  55.4928501  28.2161176  40.7981246  55.9450839
  27.7657450  41.4865507  56.6421810  29.3418877  40.0514056  56.6619009
  30.1172432  40.7811998  56.9501978  29.9211728  39.0843666  55.7818837
  30.1300374  39.4896459  54.9327147  28.8127422  39.3572545  57.8976519
  28.1714046  38.5150197  57.5857682  28.2448515  40.0550666  58.5473128
  29.6662121  38.9429285  58.4784381  28.8060805  41.6250875  54.8037749
  28.8108827  41.2164677  53.6416898  29.3185890  42.8035524  55.1675281
  29.2783272  43.0969635  56.1253742  29.9280872  43.7645484  54.2490093
  29.7636633  43.4488910  53.2275769  29.3088047  45.1614608  54.4258992
  29.4147981  45.4612375  55.4991854  30.0298654  46.1745684  53.5587242
  30.0891180  45.8262492  52.5045832  31.0593011  46.3785509  53.9253322
  29.4785675  47.1402692  53.5706249  27.8416487  45.1306336  54.0913118
  27.3083542  44.2612443  54.5239764  27.8306111  45.0861779  52.9801629
  27.3324397  46.0687852  54.3993108  31.4358763  43.8260752  54.4741595
  31.8926019  44.0095321  55.6085378  32.2057153  43.6654000  53.3971050
  31.7967340  43.3943672  52.5220248  33.6025595  44.0831654  53.3390092
  34.0017061  44.1669309  54.3413209  34.4495809  43.0828461  52.5537060
  35.4789296  43.4993459  52.4209562  34.0121159  42.9658592  51.5331857
  34.5973180  41.7296156  53.2104790  33.5641563  41.3015890  53.0723876
  34.6205987  41.6581687  54.2834601  35.3843523  40.7534750  52.3566051
  35.6502328  41.0715522  51.1781606  35.7308558  39.6670668  52.8610241
  33.7162854  45.4579644  52.6850520  32.8763446  45.8439260  51.8713757
  34.7644327  46.1996737  53.0475568  35.3793502  45.9482899  53.7920150
  35.2034123  47.3393121  52.2488014  34.9527021  47.1603698  51.2115416
  34.5455178  48.6387011  52.7186918  34.7538323  48.8114222  53.7969319
  33.4441567  48.5605358  52.5967959  34.8995958  49.5125275  52.1332908
  36.7187516  47.4809339  52.3043262  37.3575203  47.0866671  53.2828532
  37.2862358  48.0274142  51.2414725  36.7506483  48.2459169  50.4218969
  38.7240914  48.1929099  51.1429411  39.2223301  47.3512969  51.6078245
  38.9884946  49.1439025  51.5827099  39.1775901  48.2137782  49.6971404
  38.3823188  48.1820521  48.7675002  40.4915351  48.2632789  49.5346376
  41.1100665  48.3074663  50.3286925  41.1127478  48.2836465  48.2272666
  40.5071729  48.8430680  47.5295178  41.2879597  47.2607134  47.9270709
  42.4648214  48.9668602  48.2893949  42.9522238  49.3239442  49.3556955
  43.0640296  49.1419422  47.1142783  42.6576797  48.7948857  46.2715933
  44.3505772  49.8118928  46.9877259  44.8779891  49.7179875  47.9209353
  45.1905334  49.1423828  45.9034806  44.7055939  49.1805663  44.9085756
  45.3659810  48.0786400  46.1730882  46.1909267  49.6281977  45.8280986
  44.1946606  51.2935363  46.6686704  43.2311647  51.7146910  46.0282991
  45.1681871  52.0842100  47.1158642  45.8836521  51.7002045  47.7114264
  45.4375236  53.4082457  46.5678994  44.9302188  53.5262637  45.6201901
  44.9793025  54.5308851  47.5161663  45.4815232  54.3835616  48.5044258
  45.3887926  55.8794139  46.9635028  44.9118757  56.0445295  45.9702405
  46.4788096  55.9913157  46.8154434  45.0016684  56.6631105  47.6337771
  43.4813384  54.4731690  47.7246092  43.1861407  53.5139566  48.1905420
  42.9511699  54.5734024  46.7519134  43.1415742  55.3018853  48.3806681
  46.9294168  53.5228442  46.2893029  47.7505591  53.1551049  47.1335499
  47.2799022  54.0317853  45.1130988  46.5855723  54.3258629  44.4531354
  48.6667013  54.2623277  44.7362921  49.3278966  53.8346186  45.4746118
  48.9885456  53.6169220  43.3896731  48.3181868  54.0434846  42.6096911
  48.7358156  52.5320352  43.4728187  50.4431465  53.7585016  42.9706582
  51.1052986  53.3130184  43.7435550  50.7321851  54.8222572  42.8511378
  50.7408313  53.0681798  41.6565641  49.8034533  52.5085685  41.0505609
  51.9136013  53.0835762  41.2268637  48.9437503  55.7592436  44.6815027
  48.1415419  56.5284548  44.1477567  50.0864361  56.1621070  45.2301230
  50.6930009  55.5029100  45.6892230  50.5148565  57.5530857  45.2346045
  49.8961241  58.1390052  44.5664286  50.4734674  58.1698485  46.6370309
  50.8711034  59.2105385  46.5952729  51.1184839  57.5899592  47.3315806
  49.1065108  58.2559600  47.2340773  48.2686380  59.3065862  46.9223598
  48.6673111  60.0622386  46.2815447  47.0120503  59.3845871  47.4659748
  46.3747646  60.2254477  47.2232320  46.5726679  58.4003236  48.3194609
  45.5939141  58.4832005  48.7712294  48.6481424  57.2709766  48.0874395
  49.2892717  56.4291665  48.3183873  47.3937604  57.3448806  48.6316471
  47.0462197  56.5652716  49.2936761  51.9412084  57.6550087  44.7258827
  52.7850835  56.8147733  45.0421489  52.1999991  58.6766843  43.9189581
  51.4803961  59.2427351  43.5204147  53.5449422  59.2235557  43.8159745
  54.2494612  58.4126893  43.6856924  53.6478706  60.1624526  42.6118867
  52.8879149  60.9720675  42.7139409  53.3704205  59.4336457  41.4123338
  54.1183760  58.8332131  41.2953905  55.0391529  60.7749988  42.5002139
  55.8214987  59.9874608  42.4762177  55.2492101  61.4691889  43.3403865
  55.0997217  61.3681165  41.5609513  53.8865311  59.9565662  45.1062387
  53.1030001  60.7774582  45.5909627  55.0659822  59.6730257  45.6562623
  55.7262009  59.1002200  45.1589928  55.3757451  59.9770473  47.0523410
  54.4769821  59.8964826  47.6490321  56.4127740  59.0054356  47.5976812
  57.3384484  59.0512593  46.9749110  55.8938909  57.6731220  47.5389788
  55.8135415  57.4716774  46.5998015  56.7525042  59.3361544  49.0246018
  55.7858605  59.4122329  49.5608423  57.3020184  60.2927101  49.1016959
  57.3683822  58.5306084  49.4782816  55.8536979  61.4233043  47.1196227
  57.0464094  61.7249819  47.1925667  54.8856275  62.3335952  47.0901259
  53.9298083  62.0756409  46.9297070  55.1632445  63.7563616  47.1854749
  56.0610605  63.9702071  46.6251165  54.0227731  64.5727389  46.5813904
  53.8553693  64.2450050  45.5286590  54.3032107  65.6450015  46.5557992
  52.8230890  64.3926819  47.3060307  52.2233940  64.9649422  46.7634507
  55.3969965  64.2015937  48.6257119  55.1039107  63.5006505  49.5956966
  55.9632940  65.4011719  48.7276598  56.3535903  65.8215516  47.9032074
  56.0135496  66.1934874  49.9496465  56.8205915  65.8061218  50.5605089
  56.3031787  67.6294881  49.4994622  55.4527420  68.0283889  48.9064954
  57.1962029  67.5927415  48.8341164  56.6741545  68.5482409  50.6228937
  57.2638661  68.1421991  51.6165452  56.2374025  69.7898633  50.5115672
  56.3957516  70.3784694  51.3042848  55.7107499  70.1083873  49.7266016
  54.7491880  66.1623943  50.8091778  54.8064876  65.8635356  52.0060417
  53.5953956  66.4715350  50.2140735  53.5566339  66.6751670  49.2415002
  52.3270243  66.4993405  50.9422165  52.5093025  66.8712228  51.9424597
  51.3569946  67.4532225  50.2493677  50.3539428  67.4226821  50.7332842
  51.2093374  67.1590541  49.1842753  51.8167496  68.8889846  50.2848264
  51.5127920  69.7119931  51.3532686  50.9249672  69.3181009  52.1719414
  51.9207355  71.0252913  51.3795545  51.6619272  71.6588895  52.2166571
  52.6499543  71.5309668  50.3303714  53.0845584  72.8331887  50.3631017
  53.0125597  73.2264400  51.2435057  52.5522298  69.4218545  49.2400319
  52.7370781  68.8055935  48.3837310  52.9697654  70.7308392  49.2581700
  53.4725713  71.1563581  48.4216363  51.6761573  65.1347788  51.1180696
  50.9420158  64.9307320  52.0889142  51.9096524  64.2021806  50.2005683
  52.4305852  64.3787097  49.3598150  51.4567672  62.8288569  50.4041414
  50.3893824  62.8346616  50.5619693  51.7681807  61.9797840  49.1598156
  52.8627658  62.0651263  48.9526073  51.4172899  60.5270281  49.4015549
  50.3390168  60.4426836  49.6500325  52.0396142  60.0867344  50.2069287
  51.6109252  59.9381465  48.4807218  51.0165475  62.5188145  47.9602408
  50.7776477  63.5967574  48.0180586  50.0282092  62.0106289  47.8879824
  51.5473482  62.2917379  47.0098730  52.0810294  62.2328910  51.6622397
  51.3867080  61.6540399  52.5025772  53.3980030  62.3666817  51.8130100
  53.9666096  62.8171681  51.1166305  54.0662876  61.8439840  53.0020372
  53.8218187  60.7956890  53.0962573  55.5794673  61.9941428  52.8546175
  56.0905264  61.7315075  53.8057382  55.8065046  63.0713712  52.6599025
  56.2280190  61.1749239  51.7363496  55.7377084  61.4252760  50.7649064
  57.6895622  61.5253586  51.6064582  58.2272560  61.3060373  52.5537974
  57.7927703  62.6142039  51.4001050  58.1871420  60.9749099  50.7869877
  56.0678835  59.6848959  51.9874800  55.0827012  59.3187516  51.6275129
  56.1245896  59.4835871  53.0778956  56.8831568  59.0928664  51.5296383
  53.5792817  62.5150025  54.2865867  53.4887180  61.8610070  55.3302242
  53.2725946  63.8148272  54.2454074  53.4458264  64.3633111  53.4274247
  52.7119630  64.4639617  55.4299502  53.4404327  64.4167442  56.2294782
  52.3138100  65.9128822  55.1484015  51.5620664  65.9784465  54.3318397
  53.2234383  66.4411732  54.7880598  51.7923204  66.6206790  56.4105629
  52.6153483  66.5788307  57.1670526  50.9248236  66.1026537  56.8635733
  51.4212435  68.0867633  56.2143974  50.6687983  68.1365111  55.3894774
  52.3384816  68.6142685  55.8510949  50.8960963  68.7686588  57.4207936
  51.6332915  68.7503658  58.2549525  49.9659097  68.2586884  57.7588515
  50.5586487  70.1909462  57.1442982  49.9916079  70.2539966  56.2810538
  51.4381634  70.7654653  57.0549717  50.0134386  70.5473957  57.9601530
  51.4328077  63.8032364  55.9117072  51.2462049  63.5904485  57.1146098
  50.5402211  63.4768802  54.9881322  50.7180590  63.6605367  54.0191452
  49.2894083  62.8272585  55.3399107  48.8895763  63.3007451  56.2162897
  48.3188663  63.0309676  54.1775980  48.7927469  62.6277122  53.2491999
  48.2019574  64.1300501  54.0121646  46.9617017  62.4132762  54.3292146
  47.0074877  61.3058891  54.4286324  46.3521657  62.6577340  53.4250947
  46.2975305  63.0517955  55.5253714  46.3527307  64.1652397  55.4338880
  46.8531280  62.7519298  56.4473730  44.8694155  62.6350642  55.6800076
  44.7643133  61.5293133  55.6605862  44.3074154  63.0987249  54.8466127
  44.3387353  63.1174605  56.9807195  44.3519718  64.1537485  56.9934611
  44.9111473  62.7609986  57.7939546  43.3690381  62.8261074  57.1526371
  49.4454623  61.3436773  55.6653085  48.8941454  60.8631651  56.6599872
  50.1832327  60.5973900  54.8423625  50.6455588  61.0003969  54.0448339
  50.1259735  59.1419278  54.9394257  49.1316387  58.8428265  55.2362593
  50.4279530  58.5276295  53.5746759  50.5020988  57.4178172  53.6587055
  51.4214230  58.9007222  53.2304653  49.4020150  58.8286078  52.4826978
  49.3065379  59.9389992  52.3697163  49.8806204  58.2956992  51.1582220
  49.7358871  57.1994171  51.0994803  50.9382206  58.5817683  51.0280385
  49.2838056  58.7404482  50.3320945  48.0412623  58.2521827  52.8232728
  47.4486756  59.0032615  53.3883581  48.1365528  57.3504089  53.4585119
  47.5094165  58.0107100  51.8829885  51.0633631  58.5401638  55.9808453
  50.7046525  57.5397707  56.6081812  52.2498161  59.1037427  56.1850240
  52.5422121  59.9383847  55.7146879  53.1437554  58.5442901  57.1980568
  53.3311022  57.5102006  56.9460285  54.4723856  59.3090215  57.1988803
  55.1067390  58.9444900  58.0408403  54.3191135  60.3939509  57.3550890
  55.3147284  59.1882881  55.9255968  54.6926462  59.5284705  55.0600819
  56.5186985  60.1014019  55.9987355  57.1657596  59.8257703  56.8592802
  56.2001492  61.1595599  56.1297292  57.1285437  60.0344667  55.0722862
  55.7478436  57.7627620  55.6531822  54.8772667  57.0859492  55.5280482
  56.3792074  57.3940586  56.4897136  56.3552848  57.7193425  54.7227981
  52.5302344  58.5186554  58.5922615  52.6997993  57.5062062  59.2911845
  51.8241083  59.5530689  59.0500406  51.8589395  61.0022619  58.5762976
  51.1796874  61.1088323  57.7080835  52.8739129  61.3573544  58.3071251
  51.0763357  59.4363493  60.3108509  51.7848866  59.1980296  61.0903185
  50.4223229  60.8160148  60.4538979  50.2039346  61.0658505  61.5091419
  49.4468365  60.8288818  59.9014897  51.3422830  61.7406906  59.7673019
  50.8297082  62.6775767  59.4556889  52.1921609  62.0198160  60.4281366
  50.0422714  58.3272601  60.3125900  49.6937080  57.8151562  61.3821484
  49.5447494  57.9391305  59.1452609  49.8349774  58.3710940  58.2940085
  48.5538948  56.8802950  59.0214075  47.8951317  56.9011258  59.8785167
  47.7305499  57.1074195  57.7498531  47.0390433  56.2400787  57.6182871
  48.3984772  57.1060119  56.8643506  46.8499243  58.3559051  57.6742073
  47.4788346  59.2630723  57.8471894  46.2409732  58.4682424  56.2910414
  45.5452995  57.6216841  56.1046098  47.0294850  58.4681554  55.5139396
  45.6679371  59.4161326  56.2043584  45.7629517  58.3411140  58.7303839
  46.1621488  58.6636204  59.7163598  45.3126369  57.3328086  58.8301089
  44.9768114  59.0490707  58.4031282  49.1802498  55.4925405  58.9827570
  48.5497503  54.5259831  59.4229275  50.3941468  55.3746774  58.4490161
  50.8299896  56.1726272  58.0315097  51.0733275  54.0854723  58.3466202
  50.3486729  53.3138031  58.1204874  52.1068870  54.1175319  57.2070059
  52.7749765  54.9984564  57.3619562  52.9442874  52.8504617  57.2104284
  52.2912353  51.9483845  57.2114551  53.6041967  52.7938803  58.1028726
  53.6147553  52.7881367  56.3311070  51.4146647  54.2651417  55.8528181
  50.6418261  55.0652363  55.8902420  50.8983235  53.3103334  55.6415445
  52.3674768  54.5656058  54.7278962  53.1126767  53.7611056  54.5727207
  52.9320915  55.4979673  54.9551811  51.8460662  54.7410468  53.7695982
  51.7319005  53.6719201  59.6631737  51.8373873  52.4741523  59.9505374
  52.1847551  54.6220024  60.4790659  52.0398193  55.5833651  60.2494785
  52.9841848  54.3309406  61.6625461  53.1765924  53.2675359  61.7179457
  54.3266724  55.0651940  61.6137101  54.9054458  54.9234095  62.5520843
  54.1370436  56.1583002  61.5011378  55.2073155  54.6279369  60.4834959
  55.9969793  53.4993890  60.6046928  55.9930580  52.9425624  61.5315548
  56.7870750  53.0806563  59.5615650  57.4047877  52.1981121  59.6653002
  56.7847560  53.7775591  58.3772728  57.3860417  53.4359152  57.5453353
  55.2009712  55.3064879  59.2801247  54.5915524  56.1844087  59.1595499
  55.9846578  54.8879349  58.2334066  55.9653400  55.4168139  57.2916359
  52.2471172  54.7051961  62.9416290  51.4054198  55.6065009  62.9618324
  52.5767908  53.9737908  64.0105325  53.2523692  53.2543478  63.9306194
  51.9292136  54.1590885  65.3056277  50.8557618  54.1782930  65.1553312
  52.2816470  52.9966533  66.2310001  51.8193525  53.1943239  67.2250172
  53.3834972  52.9283999  66.3603399  52.3589126  50.8936702  64.8439016
  53.2177448  51.0918480  64.3811183  51.7319953  51.6782915  65.7858942
  51.6570249  49.7926785  64.6558141  51.9147727  48.9867993  63.9622233
  50.6037208  49.8284555  65.4485836  50.6207372  51.0032470  66.1596767
  49.7523934  51.5767621  65.9225414  52.2997667  55.4679939  65.9942191
  51.5148823  55.9650632  66.8085824  53.4637844  56.0464461  65.7080343
  54.0867695  55.6849553  65.0158983  53.8601331  57.2487144  66.4290777
  52.9807649  57.8032586  66.7326577  54.6928954  56.9105858  67.6693527
  54.1104052  56.2157805  68.3159173  54.9046493  57.8321431  68.2565286
  55.9154207  56.2977421  67.3096285  55.7353573  55.5026559  66.7833337
  54.6518035  58.1833027  65.5291311  55.2864069  57.7574065  64.5612882
  54.5946721  59.4672614  65.8702909  54.0436666  59.7753201  66.6413111
  55.3695915  60.5234536  65.2405775  56.1518879  60.0896642  64.6326135
  54.4828589  61.4109801  64.3645142  53.6782640  61.8660084  64.9842727
  53.9902591  60.7389335  63.6281274  55.2265728  62.4975540  63.6104256
  56.0268160  62.0270740  62.9920139  55.7275751  63.1988196  64.3196900
  54.2858679  63.2988851  62.7325328  53.5365533  63.7803508  63.4092586
  53.7081264  62.6769173  62.0314664  55.0228487  64.3984234  61.9986331
  55.7054056  63.8709758  61.3118005  55.5866087  65.0813784  62.6660957
  54.1285516  65.1978843  61.1308308  53.9879917  66.1750975  61.4556066
  53.2240778  64.7481810  60.9253203  54.6750083  65.2746268  60.2170103
  56.0295925  61.3579416  66.3256952  55.4037109  61.6648200  67.3427591
  57.2906404  61.7248743  66.1127951  57.8289004  61.3461563  65.3536558
  57.9582037  62.6713928  66.9942121  57.2295155  63.2149179  67.5776551
  58.9262152  61.9645108  67.9492459  59.4371743  62.7310929  68.5698324
  59.9102686  61.2510674  67.1943801  60.4480693  61.9176004  66.7448260
  58.1813497  60.9895388  68.8446698  57.7707454  60.1490100  68.2465267
  57.3438380  61.4932495  69.3719346  58.8742297  60.5556384  69.5977352
  58.7253421  63.6960914  66.1740423  59.3047576  63.3666155  65.1365760
  58.7281722  64.9344928  66.6554453  58.3577642  65.1349185  67.5535532
  59.1995451  66.0634484  65.8782665  60.1454513  65.8046312  65.4121056
  59.3011985  66.9080885  66.5421226  58.2489847  66.4677462  64.7660822
  57.1826593  65.8949819  64.5609088  58.6684406  67.4990843  64.0371469
  59.6001323  67.8585959  64.1402120  57.9207138  68.0557292  62.9194957
  57.0872827  67.4141794  62.6677277  57.4146364  69.4687089  63.2265526
  56.9725567  69.9131458  62.3008926  58.2888642  70.1087271  63.4939407
  56.3771209  69.5306610  64.3372680  56.0591893  70.5856194  64.4897015
  56.8426624  69.1720534  65.2770468  55.1280080  68.7224256  64.0265906
  54.6494910  68.7148303  62.8931208  54.6016415  68.0284824  65.0289958
  53.7706431  67.5139261  64.8410710  54.9859560  68.1070392  65.9448410
  58.8203879  68.0841085  61.6958866  59.9994181  68.4308535  61.7955093
  58.2600309  67.7187121  60.5415944  57.2866713  67.4828755  60.4061308
  59.0698230  67.6246851  59.3310980  59.8318986  66.8748355  59.4692150
  58.1869600  67.2352333  58.1477492  58.7817874  67.2914239  57.2058815
  57.4210075  68.0117493  58.1266760  57.5777294  65.8554904  58.2543641
  58.2832640  65.0852271  58.6117666  57.2106390  65.6070986  57.2603899
  56.2918086  65.8494381  59.0516928  55.9051746  66.9166910  59.5699729
  55.6667351  64.7734320  59.1672520  59.7835954  68.9371670  59.0436850
  60.9312965  68.9435025  58.5855867  59.1207586  70.0591525  59.3163204
  58.2265874  70.0731540  59.7600017  59.6444585  71.3906899  59.0530379
  60.4155178  71.3321659  58.2978335  58.5297324  72.3013048  58.5405691
  58.0954646  71.8531787  57.6231567  58.9233984  73.3077040  58.2895052
  57.4041148  72.4669665  59.5385622  57.4453121  71.8155741  60.6025287
  56.4668414  73.2377661  59.2485146  60.3160050  71.9963322  60.2798960
  60.4500103  73.2198535  60.3676233  60.7320242  71.1638523  61.2230245
  60.6096343  70.1735825  61.1540416  61.4502262  71.6466515  62.3905290
  60.7734973  72.2839226  62.9276453  61.7991118  70.4611701  63.2912785
  62.4933865  69.7572095  62.7805489  60.8847446  69.9019911  63.5658947
  62.4651418  70.8744885  64.5843717  62.6547024  72.0826424  64.8197690
  62.8111606  69.9735083  65.3769091  62.7062322  72.3958122  61.9397606
  63.4536321  71.8869920  61.0942392  62.9676393  73.5988161  62.4627680
  62.1014061  74.4128268  63.3359918  62.3153171  74.2204294  64.4076045
  61.0282888  74.2484880  63.1129119  64.1047414  74.3948296  61.9617237
  63.9684160  74.5033161  60.8949303  63.9727994  75.7146648  62.7348629
  64.3572859  76.5695346  62.1433002  64.5446732  75.6594983  63.6919219
  62.5339852  75.8178944  63.0410185  62.3127603  76.5094706  63.8822238
  61.9869728  76.1686651  62.1308596  65.4846224  73.7817553  62.1639178
  66.4085967  74.1657951  61.4372514  65.6727934  72.8505633  63.0988537
  64.9358555  72.4084659  63.6358158  66.9664425  72.1790936  63.1980428
  67.7570708  72.8742814  62.9753878  67.2156320  71.6846948  64.6255327
  67.1861717  72.5380684  65.3321529  68.2023776  71.1878868  64.7144682
  66.1858464  70.6872136  65.0825665  65.2382726  70.4402867  64.3187832
  66.3361019  70.1290457  66.1893641  67.1030055  71.0074518  62.2357835
  68.1875651  70.4227150  62.1518880  66.0462930  70.6526546  61.5104679
  65.1340218  71.0015262  61.7536627  66.2022902  69.7884214  60.3601097
  67.0676242  70.1085579  59.8037140  65.2911093  69.8864141  59.7890245
  66.3568138  68.3147156  60.6447261  66.8006291  67.5760075  59.7617219
  66.0332163  67.8571040  61.8495889  65.6849088  68.4366618  62.6070265
  65.9309286  66.4253047  62.0989659  66.6242935  65.8982250  61.4629225
  66.2786041  66.1106128  63.5568358  67.2987609  66.4813953  63.7861124
  66.2307619  65.0206587  63.7561984  65.3479920  66.7843814  64.5371321
  64.4795139  67.5568998  64.0906581  65.4860885  66.5432958  65.7533645
  64.5468434  65.8790817  61.7716153  64.3353848  64.6663510  61.8594602
  63.6083435  66.7417483  61.3939326  63.7413234  67.6922087  61.6791981
  62.3304868  66.3276189  60.8570975  62.5012325  65.6683584  60.0226236
  61.8116841  67.2310913  60.5820182  61.4475807  65.5799208  61.8429222
  61.6604793  65.5616791  63.0540343  60.4234042  64.9512277  61.2747703
  60.3136948  65.0000214  60.2831321  59.5661065  64.0204298  61.9912484
  59.5584885  64.2982257  63.0330153  58.1370000  64.0686466  61.4523126
  58.1002261  63.7831892  60.3797797  57.7305025  65.0960843  61.5626423
  57.5224249  63.3551850  62.0370555  60.1313223  62.6167764  61.8576177
  60.5332154  62.2036264  60.7691082  60.1607735  61.8856057  62.9655781
  59.8768889  62.3139779  63.8304842  60.4896019  60.4681223  62.9529876
  60.8581944  60.1826082  61.9816935  61.5923980  60.1539585  63.9664292
  61.2721500  60.4697682  64.9872262  62.7768854  60.8836952  63.6273201
  62.5474453  61.8246461  63.6429599  61.9063044  58.6707699  63.9668833
  62.1170005  58.3737409  62.9163192  61.0731191  58.0646909  64.3699348
  62.8190060  58.4670146  64.5692722  59.2591292  59.6261092  63.2591065
  58.5333505  59.8963995  64.2195410  59.0333434  58.6159559  62.4281401
  59.6269351  58.5018991  61.6221792  57.8958412  57.7144207  62.5302183
  57.2354963  58.0522617  63.3129646  57.1380167  57.6620948  61.2040325
  56.3122627  56.9281669  61.2721559  57.8113773  57.3354072  60.3866050
  56.5247247  58.9700954  60.8181872  55.3039008  59.3518141  61.3320975
  54.7732181  58.6783180  61.9931563  54.7487203  60.5596957  60.9929241
  53.7562727  60.7790668  61.3484414  55.4176697  61.4101637  60.1538164
  54.9725964  62.3461318  59.8389707  57.1925683  59.8395940  59.9814489
  58.1631906  59.5671329  59.5863978  56.6377064  61.0488354  59.6420533
  57.1630635  61.7244498  58.9764613  58.4099217  56.3360597  62.9102768
  59.3641671  55.8442614  62.3035527  57.7756636  55.7080661  63.8960667
  56.9888275  56.1323917  64.3455189  58.1437229  54.3606293  64.3010351
  58.5852483  53.8336818  63.4656717  59.1374281  54.3597269  65.4730910
  59.3712175  53.3114871  65.7814590  58.5596553  55.0385005  66.5939023
  58.3534245  55.9329538  66.3096513  60.4386227  55.0445900  65.0896785
  60.2938601  56.1276116  64.9122237  60.8372198  54.5725881  64.1735937
  61.1879401  54.9245346  65.9041665  56.8923467  53.5961631  64.6962579
  55.8611085  54.1801274  65.0319773  56.9964956  52.2726507  64.6440875
  57.8223708  51.8424225  64.2911896  56.1053507  51.4203441  65.4098755
  55.0922491  51.7755395  65.3018270  56.2139399  49.9816258  64.9108976
  55.6219712  49.3023605  65.5704229  57.2779978  49.6556182  64.9958315
  55.7478902  49.7119734  63.4785672  56.3298996  50.3707309  62.7851732
  56.0639016  48.2783796  63.1103630  55.4556022  47.5754974  63.7191354
  57.1368410  48.0576527  63.2879895  55.8673063  48.1090252  62.0365270
  54.2721648  50.0024262  63.2842609  54.1241057  51.0973180  63.3652845
  53.7724861  49.2947460  63.9751868  53.9694657  49.7108949  62.2522721
  56.4534851  51.4748606  66.8957084  57.5744027  51.8021895  67.2883361
  55.4706294  51.1343160  67.7321706  54.5978196  50.7794844  67.4069738
  55.6455652  51.1530703  69.1783510  56.6966685  51.0399744  69.4107489
  55.1289537  52.4631285  69.8171446  55.2615978  52.4200560  70.9249932
  55.9400276  53.6407872  69.3256111  55.7720046  53.8206171  68.2425515
  57.0297738  53.4702620  69.4646495  55.6718950  54.5708528  69.8683632
  53.6602951  52.6726066  69.5109134  53.0361095  52.0537018  70.1872731
  53.4234334  52.4091727  68.4672301  53.3801844  53.7361975  69.6604059
  54.9367711  49.9524172  69.7883544  54.0280915  49.3666312  69.1983288
  55.3856932  49.5844462  70.9887278  56.1144375  50.1034620  71.4168456
  55.1230211  48.2484150  71.5133325  55.5479782  47.5346532  70.8235529
  55.7813582  48.0904881  72.8818153  55.3030384  48.7558544  73.6284181
  56.8471851  48.3906965  72.7602569  55.7993434  46.6590651  73.3510133
  55.8707111  45.7336228  72.5464258  55.7288892  46.4637337  74.6607934
  55.7992719  45.5155160  74.9759099  55.7646709  47.2357746  75.2850339
  53.6277680  47.9553604  71.6085082  53.1800462  46.8553939  71.2644956
  52.8454432  48.9292811  72.0683772  53.2448938  49.8005081  72.3332349
  51.3976906  48.8227583  72.1220728  51.0905780  49.1800392  73.0930677
  51.0797669  47.8028507  71.9473115  50.6342207  49.6611762  71.1176520
  49.4437220  49.9243888  71.3052210  51.3005399  50.0828965  70.0495431
  52.1756252  49.6624589  69.7964938  50.7567136  51.1162965  69.1942183
  51.5165940  51.3458405  68.4729645  50.4508509  51.9588057  69.7994183
  49.5502179  50.6496585  68.4067611  49.3076084  49.4583703  68.2120377
  48.7773124  51.6304011  67.9404747  48.9493281  52.5857991  68.1554594
  47.5819864  51.3857382  67.1458573  47.6108049  50.3811632  66.7401345
  46.2952178  51.5569586  67.9872729  45.4095976  51.3953370  67.3265327
  46.2262938  50.5263995  69.0976604  47.1317866  50.5612148  69.7409093
  46.1450547  49.5017507  68.6878296  45.3517568  50.7064613  69.7469105
  46.2247921  52.9608636  68.5709655  46.1899379  53.7400354  67.7803345
  47.1027892  53.1702686  69.2184519  45.3258967  53.0775917  69.1932507
  47.5742643  52.3571173  65.9774258  48.1483907  53.4474201  66.0473956
  46.9135427  51.9564170  64.8952488  46.4750089  51.0660657  64.8846333
  46.8011483  52.8021467  63.7168707  47.6982018  53.3990999  63.6175593
  46.6207544  51.9469224  62.4633483  46.4626860  52.6198173  61.5840515
  45.7016450  51.3318615  62.5596270  47.7951827  51.0494332  62.0883385
  48.0530310  50.3891905  62.9541142  47.4205838  50.1623873  60.9242186
  47.1781017  50.7766410  60.0294839  46.5494729  49.5172235  61.1611905
  48.2771698  49.5089462  60.6526016  49.0126996  51.8937434  61.7686966
  49.3571209  52.4845605  62.6417825  48.8036278  52.5882344  60.9280492
  49.8568913  51.2424493  61.4477514  45.6331933  53.7684435  63.8381039
  44.5943420  53.4545185  64.4240748  45.8202126  54.9554216  63.2784301
  46.6765286  55.1734501  62.8191996  44.7517811  55.9422997  63.2272060
  44.3241444  56.0220691  64.2130181  45.3225038  57.3127374  62.8688362
  45.8533037  57.2631477  61.8854271  46.2619402  57.7166314  63.8705841
  47.1241794  57.5982719  63.4525813  44.2206102  58.3550603  62.7804079
  43.5618898  58.2926806  63.6713920  43.6061878  58.2146081  61.8662197
  44.6720227  59.3693896  62.7348458  43.6997619  55.5278520  62.2019691
  44.0442531  55.2782076  61.0416755  42.4268820  55.4326940  62.5760448
  41.8665757  55.4132522  63.9719345  42.2087692  56.3068157  64.5328384
  42.1956650  54.4822369  64.4825008  41.3852858  55.2176796  61.5711487
  41.7109314  54.4806019  60.8504937  40.1878136  54.7495779  62.4038786
  40.2684648  53.6452347  62.5352711  39.2118521  54.9701314  61.9222363
  40.3777514  55.4202853  63.7029907  40.0478107  56.4854826  63.6260626
  39.8035464  54.9456288  64.5283780  41.0749065  56.5023609  60.8196997
  41.2046413  57.6070166  61.3486239  40.6595412  56.3472380  59.5669469
  40.6685056  55.4448682  59.1211100  40.3278966  57.4952311  58.7360428
  39.9994800  58.3141179  59.3611666  41.5406760  57.9585889  57.9097306
  42.3531539  58.2593436  58.6095108  41.2956055  58.8540079  57.2989308
  42.0994042  56.9104854  56.9946711  41.6024415  56.7589720  55.7145169
  40.8334120  57.4266417  55.3554534  42.1058202  55.7978173  54.8742059
  41.7378523  55.7121954  53.8602787  43.1090348  54.9664502  55.3067187
  43.5312147  54.2274708  54.6372112  43.1001427  56.0623305  57.4199012
  43.4849144  56.1487183  58.4280096  43.6070169  55.0990781  56.5807657
  44.3940371  54.4488052  56.9287573  39.1424984  57.1492204  57.8484411
  38.7836920  55.9820269  57.6840937  38.5255207  58.1845688  57.2872983
  38.8357701  59.1169542  57.5055312  37.5829743  58.0423513  56.1858219
  37.2567973  57.0180192  56.1248913  36.3554745  58.9288271  56.4037867
  36.6818972  59.9919420  56.4963822  35.6924914  58.5330895  57.6087341
  36.3661283  58.3806410  58.2881082  35.3759914  58.7932793  55.2496491
  34.9889690  57.7615078  55.1662897  35.8114784  59.1044414  54.2775976
  34.4999116  59.4485834  55.4446628  38.2727830  58.4011086  54.8784936
  38.8740653  59.4714055  54.7613903  38.1722652  57.5092731  53.8980653
  37.6540019  56.6660938  54.0488531  38.5245111  57.8149067  52.5197004
  39.2108902  58.6394129  52.5067196  39.1486972  56.5947752  51.8473971
  38.4696290  55.7221799  51.8763014  40.0881216  56.3152534  52.3702731
  39.3931684  56.8118873  50.7843917  37.2969559  58.2676888  51.7392527
  36.2802635  57.5724143  51.7106347  37.3979358  59.4372098  51.1158806
  38.2271488  60.0032075  51.2172564  36.3771523  59.9452969  50.2097314
  35.4838099  59.3378485  50.2703210  36.0120451  61.3979913  50.5164069
  35.3039573  61.7939955  49.7549182  36.9292979  62.0268917  50.4621723
  35.3862482  61.6050093  51.8586598  34.0337910  61.3926153  52.0491731
  33.4193887  61.0981141  51.2146576  33.4658296  61.5571439  53.2907894
  32.4050507  61.6356784  53.3708460  34.2440564  61.9500408  54.3541614
  33.8062972  62.1902238  55.2984419  36.1578698  61.9784087  52.9417604
  37.2245088  62.1178571  52.8089173  35.5902159  62.1562653  54.1798739
  36.2053976  62.4797695  55.0112996  36.9016919  59.8430169  48.7872044
  37.9713560  60.3783891  48.4801272  36.1554390  59.1548921  47.9296749
  35.3317299  58.6762991  48.2349021  36.4259123  59.1413954  46.4972075
  37.3577469  59.6472503  46.2731566  36.5412579  57.7096801  45.9472461
  35.6237871  57.1422918  46.1987114  36.6997748  57.7307529  44.4397872
  37.5241932  58.4330935  44.1732471  35.7918437  58.0768124  43.9109574
  36.9911391  56.7345933  44.0482212  37.7079060  56.9903140  46.5930152
  37.5296812  56.7879984  47.6685911  38.5977131  57.6453096  46.5205137
  37.9438237  56.0376849  46.0745462  35.3111768  59.9165630  45.8128084
  34.2612210  59.3593388  45.4786407  35.5287261  61.2084446  45.6149953
  36.4641391  61.5730322  45.7215990  34.5122659  62.0770070  45.0670526
  34.7307841  63.0415961  45.4328744  33.5279077  61.7414556  45.3389837
  34.5753806  62.1877466  43.5575218  35.6241369  62.0446234  42.9474300
  33.4133512  62.4377426  42.9621854  32.5590239  62.4881526  43.4849303
  33.2681423  62.6070332  41.5258261  34.2385061  62.7302721  41.0642935
  32.5331552  61.4219584  40.9015684  32.3562482  61.6059489  39.8177123
  31.5374900  61.2992353  41.3858171  33.2710030  60.1291305  41.0232060
  34.2612593  59.8015497  40.1183716  34.1686423  60.3314040  39.1660606
  34.9546009  58.6242317  40.2305398  35.5777658  58.2536379  39.4215987
  34.6600619  57.7523753  41.2460939  35.2344126  56.8424849  41.3374853
  33.0072911  59.2576717  42.0583952  32.2793496  59.5398997  42.8077466
  33.6913231  58.0709112  42.1669343  33.5222858  57.4552261  43.0307420
  32.5016763  63.8910726  41.2643214  31.5307965  64.1962968  41.9610363
  32.9488746  64.6518745  40.2695525  33.8372912  64.4839132  39.8252848
  32.2604742  65.8837918  39.8819565  31.1982317  65.7189584  39.9647163
  32.7230733  67.0629045  40.7228319  33.8059659  67.2594943  40.5642961
  32.5782000  66.8374873  41.7988976  31.9621536  68.3390107  40.4162129
  31.0551250  68.3148938  39.5619544  32.2662655  69.3709456  41.0471679
  32.5264986  66.1055936  38.3934458  33.5433765  66.6863904  38.0096273
  31.6002991  65.6304812  37.5689456  30.7376109  65.2861354  37.9446188
  31.7782279  65.6217896  36.1412128  32.0686174  64.6208748  35.8609262
  32.5109681  66.3642929  35.8518454  30.4996515  65.9657704  35.4093565
  29.5109528  66.4074224  36.0018220  30.5073958  65.7815869  34.0903104
  31.6740883  65.4789017  33.2037643  31.8424037  64.3768412  33.2221710
  32.6016003  65.9959720  33.5416762  29.3138635  66.1067436  33.2931537
  29.1036986  67.1584157  33.4256607  29.7393731  65.7348197  31.8651273
  29.1954430  66.3252223  31.1028950  29.5408576  64.6499153  31.6766880
  31.2110591  65.9365390  31.8522951  31.7138635  65.3731989  31.0335237
  31.4463093  67.0209884  31.7401677  28.0671548  65.3520571  33.7234275
  26.9624829  65.8982013  33.6187491  28.2038102  64.1144970  34.2035582
  29.0748426  63.6000183  34.1586255  27.0432179  63.3274249  34.6040975
  26.2685177  63.4418039  33.8569926  27.4200796  61.8513834  34.6980799
  26.5044112  61.2994747  35.0308524  28.1818376  61.6578456  35.4654916
  27.8101499  61.2288868  33.3689644  27.1873398  61.6259972  32.5396092
  27.6652824  60.1271998  33.4159871  29.2689499  61.4516052  33.0295162
  29.9648204  62.1384228  33.8022819  29.7251714  60.9321937  31.9896678
  26.4478000  63.7748751  35.9311687  25.2817315  63.4685630  36.2012096
  27.2028543  64.4811645  36.7549553  28.1330137  64.7412447  36.4856301
  26.7340202  64.9393645  38.0412587  25.8998278  64.3472287  38.3775375
  26.4990425  65.9853245  37.9462075  27.8134650  64.8277874  39.0909264
  28.9968138  64.7220909  38.7769394  27.3864902  64.8394778  40.3509062
  26.4237110  64.9056897  40.5873603  28.2885746  64.7246871  41.4866842
  29.2726798  64.4362603  41.1435422  28.4025212  66.0648296  42.2190750
  28.9919754  65.9313834  43.1551946  27.3857055  66.4134117  42.5096125
  29.0912316  67.1328487  41.3895589  28.6241373  67.2635642  40.3886161
  30.1147166  66.7453905  41.2332917  29.1835831  68.4659490  42.1063913
  29.4202775  68.3185307  43.1992259  28.1201115  68.8182308  42.1512472
  29.8926468  69.5194864  41.2849385  29.4677349  69.5271745  40.2680125
  30.5506879  68.9094333  41.9230692  29.9641833  70.8321819  41.9685538
  29.9321893  70.6746382  43.0064210  29.2323125  71.4874103  41.6448727
  30.9200822  71.1810674  41.7175812  27.8261572  63.6405137  42.4473169
  26.6332939  63.5144208  42.7332656  28.7828953  62.8644473  42.9491318
  29.7420398  62.9873836  42.6803774  28.5460288  61.9661550  44.0701422
  27.9448646  62.4936992  44.8002929  27.8163555  60.6796896  43.6566562
  26.8577420  60.9617265  43.1741138  27.5628144  60.0860697  44.5627556
  28.5254592  59.7613776  42.6893817  29.3745200  58.7664638  43.1421203
  29.5259986  58.6517957  44.2079260  30.0184279  57.9285573  42.2629449
  30.6951694  57.1722409  42.6270855  29.8416201  58.1002860  40.9087414
  30.5289777  57.3064640  40.0241187  30.4554317  57.7264617  39.1590339
  28.3713289  59.9181177  41.3209628  27.7321192  60.7095849  40.9491262
  29.0160750  59.0913162  40.4344405  28.8863715  59.2453719  39.3705623
  29.8890645  61.6963713  44.7274077  30.9439839  61.8978535  44.1243945
  29.8371788  61.2333869  45.9739338  28.9474999  61.1386616  46.4346018
  31.0296708  60.8589508  46.7245239  31.8893512  60.8603946  46.0753538
  31.2873069  61.8196533  47.9016986  30.4054854  61.8135973  48.5727685
  32.5053277  61.3821840  48.6901845  33.3816481  61.2439593  48.0182632
  32.3297991  60.4359334  49.2439510  32.7714072  62.1714861  49.4270308
  31.4663388  63.2381460  47.4063068  30.6780769  63.5674270  46.7056173
  32.4293506  63.3309285  46.8578375  31.4935747  63.9568040  48.2544271
  30.8819081  59.4345137  47.2328735  29.8854557  59.0934277  47.8799477
  31.8478037  58.5666354  47.0101770  32.6570294  58.8619401  46.4901737
  31.9265465  57.2527609  47.5748312  30.9370215  56.8862740  47.8166617
  32.6517806  56.2770278  46.7293583  32.8398564  55.3507711  47.3200560
  33.6634585  56.7317903  46.5648172  32.1504947  55.9387449  45.3890837
  31.8988361  56.8910692  44.8538469  31.2178519  55.3346586  45.4552036
  33.2412503  55.2295479  44.6511773  33.5151248  54.2594123  45.1217879
  34.1553628  55.8762495  44.6164610  32.7801210  55.0060570  43.3104161
  31.8574875  55.2840287  43.0708954  33.5145848  54.6355674  42.2712499
  34.8067076  54.3706958  42.3723430  35.3107480  54.6874839  43.1666041
  35.3252095  54.2208529  41.5301868  32.9231246  54.5321903  41.0917292
  32.0092519  54.8879518  40.9449973  33.4392460  54.2129852  40.2838343
  32.6697930  57.4647010  48.8353148  33.6701968  57.9011858  48.7959432
  32.1405568  57.1616236  49.9754868  31.2134661  56.7701322  50.0159483
  32.6763179  57.4432196  51.3017951  33.6265933  57.9541534  51.2118769
  31.7108086  58.3464860  52.0748357  30.7063297  57.9016440  52.0637785
  31.6109549  59.2768378  51.4648153  32.1724886  58.7584555  53.4627617
  33.1891320  59.1800630  53.4119413  32.3009413  57.8259567  54.0685862
  31.1670055  59.6075993  54.2027897  30.8983179  60.4799248  53.6012411
  31.6034695  59.9460416  55.1745829  29.9457160  58.8648624  54.4860633
  29.8277123  57.9317458  54.0877882  28.7801793  59.4233767  54.8065113
  27.7458219  58.6631904  55.1340105  27.8829358  57.6887944  55.0696822
  26.8511574  59.0550830  55.3217282  28.6629893  60.7429797  54.8700681
  29.4003678  61.2564541  54.4723641  27.8083611  61.0551593  55.2731596
  32.9377046  56.1344139  52.0333759  32.0072915  55.3697367  52.3023821
  34.2089815  55.8773979  52.3372441  34.9355282  56.5298687  52.0871580
  34.6683492  54.6631933  53.0045119  33.8581522  53.9484113  53.0587603
  35.8368094  54.0412532  52.2414415  36.2476116  53.1673748  52.7945487
  36.6517426  54.7891052  52.1475874  35.4726055  53.5729223  50.8688710
  34.8867292  52.3361464  50.6821941  34.6996708  51.7099365  51.5447697
  34.5525807  51.9043368  49.4232453  34.2225118  50.8816700  49.3216733
  34.8098403  52.6984586  48.3330347  34.6223575  52.3372190  47.3331334
  35.7209866  54.3632279  49.7650735  36.1846622  55.3349608  49.8967170
  35.3922072  53.9315682  48.5057387  35.6302760  54.5565832  47.6523863
  35.0846382  54.9901599  54.4327266  36.0368776  55.7459196  54.6401499
  34.3928672  54.4151897  55.4085279  33.6934681  53.7295133  55.2062111
  34.5110439  54.8382146  56.7946615  35.1610005  55.7024349  56.8674850
  33.1467958  55.2252443  57.3829915  32.7481219  56.0951599  56.8143626
  33.3194957  55.5385290  58.4379700  32.1285371  54.1224201  57.3557146
  32.0352737  53.2178505  58.3966453  32.7101184  53.2988333  59.2397914
  31.0944975  52.2114827  58.3731926  31.0278549  51.5158788  59.2000286
  30.2264591  52.1046367  57.3114958  29.4743798  51.3287116  57.3054858
  31.2481141  54.0060038  56.2942003  31.3021200  54.7060693  55.4679036
  30.3069151  52.9975975  56.2666652  29.6263108  52.9233173  55.4263467
  35.1581727  53.7225001  57.6093554  34.9898611  52.5389358  57.3163661
  35.9017179  54.1253814  58.6345896  36.0014272  55.1005200  58.8292203
  36.6887030  53.1979766  59.4340949  36.0364115  52.4458206  59.8439074
  37.1929327  53.7906702  60.1733923  37.7978898  52.5418303  58.6467222
  38.0996370  51.3616095  58.8547832  38.4117818  53.2912279  57.7356739
  38.2276076  54.2720586  57.6318907  39.5535434  52.8104574  56.9746869
  39.3422674  51.8122310  56.6474797  39.7562973  53.6834293  55.7397809
  39.9111457  54.7397655  56.0301795  38.8645777  53.6377233  55.0799103
  40.6447696  53.3658588  55.1646522  40.8280885  52.7867407  57.8110979
  41.0835163  53.6904016  58.6088870  41.6244802  51.7350044  57.6333421
  41.3208961  50.9689029  57.0599626  42.9750211  51.6654698  58.1721975
  43.3067120  52.6600272  58.4451795  43.1026241  50.7499178  59.3951349
  44.1805387  50.6249686  59.6621413  42.7089938  49.7434380  59.1206910
  42.3765065  51.2405742  60.6281859  41.2951024  51.3747072  60.3884757
  42.7823556  52.2422231  60.9110689  42.5330511  50.2692106  61.7760537
  43.6287205  50.1940647  61.9512417  42.1893777  49.2623098  61.4641180
  41.8297120  50.7639656  63.0218460  40.7446469  50.8976447  62.8202088
  42.2562922  51.7380380  63.3527180  41.9644620  49.8012583  64.1419278
  43.0023264  49.7749392  64.3431920  41.7635101  48.8225288  63.8549140
  41.5050590  50.0753283  65.0402662  43.9161143  51.1801075  57.0817911
  43.5254266  50.4111809  56.2035383  45.1632740  51.6390665  57.1467385
  45.4749840  52.2708607  57.8503052  46.1917856  51.1433451  56.2398443
  45.7965256  51.1110276  55.2330922  47.4182383  52.0628441  56.2447572
  47.8216693  52.1366963  57.2878038  48.5155527  51.4974439  55.3611233
  48.1285648  51.2582389  54.3467518  48.9470183  50.5676314  55.7925746
  49.3454469  52.2126253  55.2636199  47.0369766  53.4584169  55.7913984
  46.4049963  53.9709438  56.5431761  46.4947298  53.4305484  54.8214265
  47.9518013  54.0777115  55.6590021  46.5615258  49.7267821  56.6517222
  47.0646640  49.4954139  57.7576909  46.3081839  48.7693242  55.7661861
  45.9563979  48.9968656  54.8522421  46.6878899  47.3876245  56.0141182
  46.6831655  47.2072779  57.0832085  45.6958453  46.4397682  55.3389317
  45.7794623  46.5240879  54.2339859  44.6744892  46.7670040  55.6282928
  45.8601775  45.0050411  55.7907049  46.2479607  44.7373562  56.9230803
  45.5607337  44.0719855  54.9029016  45.7643343  43.1368688  55.1769600
  45.4728059  44.3203749  53.9435192  48.0999182  47.0912688  55.5271897
  48.8609018  46.4037070  56.2135393  48.4728702  47.6157406  54.3612351
  47.8535163  48.1911224  53.8297435  49.8356216  47.5208016  53.8706894
  50.4967303  47.3449403  54.7031229  49.9739229  46.4078642  52.8336185
  50.9995336  46.4552094  52.3877315  49.2825010  46.5933259  51.9844981
  49.7803062  45.0222151  53.3876070  48.8318850  44.9393830  53.9535190
  50.7202057  45.0106885  53.9847633  49.8529478  43.9646471  52.3162139
  49.5955423  44.2372562  51.1443621  50.2049443  42.7487966  52.7068634
  50.1643773  42.0222850  52.0327274  50.2603635  42.5871953  53.6913622
  50.2469906  48.8411125  53.2425128  49.4124610  49.5846621  52.7259081
  51.5468340  49.1257263  53.3016155  52.1591348  48.5213809  53.8185273
  52.1663165  50.2097192  52.5516377  51.4990650  50.5339210  51.7739547
  52.4836635  51.4013945  53.4546824  53.1226368  51.0793733  54.3059401
  51.5481595  51.8189702  53.8809077  53.0259557  52.1904152  52.9037744
  53.4336198  49.6713944  51.9109867  54.2963183  49.1356169  52.6099709
  53.5523233  49.8137591  50.5937545  52.7839879  50.1671716  50.0478853
  54.7804879  49.4838415  49.8807669  55.4610826  49.0098793  50.5510200
  54.4946334  48.4986281  48.7471691  55.4449495  48.2765347  48.2008320
  53.5494690  49.0754878  47.8392648  53.9647359  49.8940583  47.5276267
  53.9164156  47.1908355  49.2847160  52.8033662  47.2549579  49.2500783
  54.1313035  47.0766970  50.3620712  54.1855993  46.3503971  48.6166408
  55.4270955  50.7475882  49.3292275  54.8015081  51.4853842  48.5638436
  56.6724168  50.9971636  49.7304071  57.1114447  50.3706986  50.3793361
  57.5478242  51.9478057  49.0533403  56.9498940  52.7358973  48.6141314
  58.5466332  52.5643167  50.0282576  59.2549699  53.2279161  49.4835708
  59.1517406  51.7627216  50.5083044  57.9183443  53.3911064  51.1048829
  57.5700043  54.7079922  50.8743100  57.7365755  55.1436993  49.8961260
  56.9905782  55.4652137  51.8652398  56.7090167  56.4917830  51.6637736
  56.7564487  54.9120095  53.1039183  56.2864371  55.5006695  53.8798345
  57.6867575  52.8494571  52.3549200  57.9417748  51.8135029  52.5375328
  57.1057739  53.6015270  53.3480937  56.8852261  53.1674611  54.3138883
  58.2978019  51.2451943  47.9300288  58.8876296  50.1835629  48.1472660
  58.2759953  51.8297390  46.7367434  57.7117633  52.6448511  46.5806599
  58.9320982  51.2394419  45.5766217  59.6550784  50.4987721  45.8892217
  57.9184837  50.5728727  44.6431770  58.4166591  50.2115450  43.7150386
  57.1306091  51.3080401  44.3586147  57.2963493  49.4687643  45.2707075
  58.0253045  48.8126882  45.3103645  59.6935570  52.3186801  44.8255835
  59.1523171  53.4003685  44.5847256  60.9362150  52.0270829  44.4535160
  61.3494435  51.1537677  44.7311116  61.7021162  52.8864596  43.5648907
  61.0717213  53.6836334  43.1867844  62.8929148  53.5061586  44.2944433
  63.6138445  52.7114188  44.5776788  62.5317813  54.0105660  45.2148017
  63.4121318  54.2539370  43.6580804  62.1891180  52.0900818  42.3637621
  62.6877198  50.9716487  42.5076003  62.0576176  52.6885158  41.1837191
  61.6088649  53.5786251  41.1080967  62.6141508  52.1799105  39.9397145
  63.2770641  51.3523106  40.1513432  61.5212855  51.7418451  38.9589163
  61.9665915  51.4341404  37.9846306  60.8720069  52.6241251  38.7446757
  60.6234610  50.6448726  39.4823410  59.7499317  50.5399133  38.7932057
  60.2100420  50.9065287  40.4815017  61.3638070  49.3257227  39.5274548
  62.2674320  49.4132010  40.1581887  61.7167071  49.0650997  38.5016875
  60.5147230  48.2271083  39.9846778  59.8746008  47.8227917  39.3416361
  60.3933771  47.8288479  41.2486991  61.0078687  48.4698198  42.2318492
  61.4885889  49.3207281  42.0572232  60.7241379  48.2635487  43.1816595
  59.5920409  46.8127596  41.5367989  58.8676219  46.5639807  40.9015101
  59.4343762  46.6439089  42.5174801  63.4811816  53.2546955  39.3083247
  63.2505806  54.4493655  39.5023525  64.4891108  52.8251776  38.5476065
  64.7570013  51.8685685  38.4796753  65.1796778  53.7557630  37.6672327
  65.5949078  54.5518201  38.2688099  66.3232010  53.0371046  36.9290763
  65.8977234  52.1611257  36.3749853  66.9885566  53.9526850  35.9071778
  67.3050386  54.9076399  36.3799818  66.3168963  54.1828457  35.0539841
  67.8963128  53.4700699  35.4897203  67.3401588  52.5141407  37.9187423
  66.9211853  51.6556641  38.4588805  67.6466709  53.2955436  38.6472303
  68.2518521  52.1509039  37.3974118  64.1900567  54.3697944  36.6890301
  63.2619218  53.7108799  36.2041649  64.3986238  55.6514758  36.3933789
  65.1700996  56.1469311  36.7851382  63.5467191  56.4250983  35.4912217
  63.9007494  57.4164722  35.3217412  63.5585959  55.8370211  34.0780172
  62.8109603  56.3840107  33.4561815  63.2741805  54.7685154  34.0716931
  64.8716352  56.0574378  33.3758646  65.6211982  56.9686521  33.7130614
  65.1626347  55.2183479  32.3929763  65.9469845  55.4663156  31.8346402
  64.4556184  54.6065370  32.0615278  62.1176798  56.5394877  36.0102738
  61.1687552  56.6337040  35.2306006  61.9497986  56.5439343  37.3273854
  62.7097216  56.4053163  37.9576294  60.6304265  56.6457283  37.9266152
  59.9564362  57.1614088  37.2544365  60.0643216  55.2613377  38.2557106
  60.6976129  54.7674090  39.0199161  60.0576366  54.6361189  37.3388252
  58.6524700  55.3194466  38.7925134  58.0941231  56.4319242  38.8956894
  58.0990027  54.2473124  39.1155107  60.7339232  57.4982571  39.1794037
  61.8258624  57.8528136  39.6251249  59.5835604  57.8345360  39.7412873
  58.7134311  57.5318336  39.3772019  59.5148344  58.4437744  41.0584431
  60.4537890  58.9229359  41.2975652  58.4250435  59.5087772  41.0902027
  58.3103394  59.8968160  42.1321701  57.4572600  59.0413048  40.8185002
  58.7535953  60.6992812  40.2103647  58.9560061  60.3520899  39.1763593
  59.6897583  61.1662069  40.5890468  57.4614033  61.9412395  40.1482650
  58.1870961  63.1046869  38.9970786  58.4265801  62.6123700  38.0317693
  59.1177532  63.5476086  39.4131902  57.4704632  63.9290147  38.7974088
  59.2762472  57.3855309  42.1296774  58.8809724  56.2535120  41.8447405
  59.5420854  57.7655523  43.3742844  59.8650270  58.6921660  43.5652697
  59.1726748  56.9297161  44.5074727  59.5723739  55.9368695  44.3503009
  59.7427614  57.5269367  45.7938703  59.3918246  58.5845569  45.8567861
  60.8509511  57.5710019  45.6866218  59.4238155  56.8523814  47.1269155
  58.3157119  56.7810022  47.2520184  59.9857457  55.4480379  47.1779324
  61.0621273  55.4360858  46.9138408  59.4399854  54.7896934  46.4747324
  59.8690428  55.0234388  48.1973933  59.9524443  57.6946266  48.2736951
  59.5029572  58.7107477  48.2571183  61.0544678  57.8086575  48.2013289
  59.7090598  57.2220153  49.2493163  57.6538973  56.8232175  44.5810043
  56.9549774  57.8382933  44.5795806  57.1383925  55.5979023  44.6419511
  57.7327896  54.7939847  44.5738794  55.7062564  55.3739281  44.7688470
  55.1741960  56.3154779  44.7417978  55.1773245  54.4935947  43.6315651
  54.1232099  54.1887242  43.8285674  55.7990557  53.5745674  43.5597259
  55.1615193  55.2062794  42.2994484  55.1314363  56.4332939  42.2407523
  55.1675270  54.4378993  41.2191499  55.3964303  54.8957993  40.3650780
  54.9442354  53.4698626  41.2825744  55.3510290  54.7259067  46.0997482
  56.1019097  53.9117579  46.6404282  54.1917914  55.1200051  46.6202055
  53.6398170  55.8054152  46.1298091  53.5317623  54.4813184  47.7511798
  54.1836847  53.7350392  48.1771778  53.1950677  55.5054679  48.8335363
  52.6166606  56.3218300  48.3436528  54.1574199  55.9637521  49.1637656
  52.4343554  55.0490194  50.0803906  51.4661535  54.5920624  49.7544518
  53.1897452  54.0362154  50.9150345  54.2029238  54.4136217  51.1737571
  53.3013369  53.0730471  50.3717892  52.6277160  53.8554559  51.8521503
  52.1030185  56.2664878  50.9132936  51.7607138  57.0364306  50.1956256
  53.0135444  56.6541212  51.4197875  51.3385609  56.0297580  51.6814782
  52.2698064  53.7907725  47.2556856  51.4129205  54.4330440  46.6452408
  52.1521676  52.4944866  47.5203083  52.9166327  52.0120879  47.9499653
  50.8878152  51.7843339  47.4010637  50.1556232  52.4237780  46.9248101
  51.0623152  50.5119741  46.5699253  51.5744107  49.7621586  47.1775229
  51.6463581  50.7237915  45.6574811  49.7431544  49.8871333  46.1695333
  48.7461240  50.5816947  45.9798393  49.7260950  48.5664591  46.0464370
  48.8205955  48.1644638  45.9427542  50.5049429  48.0523145  46.3911340
  50.3735456  51.4538930  48.7958575  51.0835878  50.8302068  49.5885974
  49.1426170  51.8683483  49.0860085  48.6060008  52.3596838  48.3876281
  48.4347404  51.4878655  50.3019499  49.1342109  51.0689562  51.0027546
  47.7565438  52.7022860  50.9383611  47.1215198  52.3621451  51.7903968
  47.0753460  53.1487430  50.1747827  48.6469465  53.8224767  51.4738381
  49.3092253  54.1735355  50.6430789  47.7895048  54.9858835  51.9235361
  47.1149284  54.6430740  52.7335192  47.1781946  55.3867731  51.0902569
  48.4668849  55.7712578  52.3019524  49.5141878  53.3369713  52.6131563
  50.1519125  52.4843692  52.3025926  48.8542698  53.0356329  53.4396687
  50.1524938  54.1655156  52.9677488  47.3877736  50.4258881  49.9973493
  46.5963449  50.5848607  49.0656577  47.3880255  49.3462996  50.7762375
  48.1419892  49.2085148  51.4208544  46.2042716  48.5085978  50.9281463
  45.5847062  48.5956233  50.0435794  46.5874750  47.0461674  51.1415628
  45.6948239  46.4434861  51.4148124  47.3162832  46.9522641  51.9620135
  47.1463206  46.4024032  49.8927941  46.9799957  46.9795013  48.7978042
  47.7441890  45.3114568  50.0006239  45.3804854  49.0146772  52.1065349
  45.8826347  49.1006120  53.2312622  44.1245714  49.3565816  51.8446659
  43.7706430  49.3102106  50.9021159  43.2190152  49.9111106  52.8422278
  43.7532638  50.1019552  53.7616846  42.6077899  51.2402707  52.3637867
  42.0762382  51.0579404  51.3981845  41.6200011  51.7695181  53.3812642
  42.0993315  51.8454438  54.3825981  40.7149013  51.1325580  53.4637346
  41.2873299  52.7886413  53.0829199  43.6967418  52.2586063  52.1057740
  44.3899182  51.9219244  51.3033455  44.2958581  52.4414036  53.0246384
  43.2607153  53.2288489  51.7817675  42.1311933  48.8902128  53.1356969
  41.5639022  48.2985855  52.2116926  41.8435673  48.6768058  54.4150189
  42.3648400  49.1580599  55.1264050  40.6449561  47.9680431  54.8352613
  40.1009055  47.5965969  53.9761374  40.9765630  46.8000239  55.7641091
  40.0320514  46.3773475  56.1828699  41.5679771  47.1932343  56.6265350
  41.7586051  45.6853271  55.1082989  41.9953545  44.8915178  55.8452655
  42.7308577  46.0991746  54.7576135  41.0229667  45.0673670  53.9437103
  39.8138136  44.8693907  53.9958291  41.7492755  44.7622119  52.8786423
  41.2704019  44.3446314  52.1124486  42.7094805  45.0203037  52.8483446
  39.7226376  48.9462646  55.5438636  40.1703456  49.7340257  56.3805960
  38.4363899  48.8914420  55.2137920  38.0926821  48.2054084  54.5642238
  37.4422666  49.7781271  55.7947615  37.8728180  50.3373544  56.6119824
  36.8908250  50.7534831  54.7487487  36.4611283  50.2115261  53.8842018
  37.7217632  51.3870501  54.3677919  36.1202063  51.4296905  55.1772874
  36.3065917  48.9680606  56.4009034  36.1543867  47.7743303  56.1363082
  35.5208257  49.6315508  57.2468942  35.6734585  50.5986983  57.4602519
  34.3577264  48.9891034  57.8449263  34.6108772  47.9726109  58.1084874
  33.9281411  49.7410720  59.1176453  33.6542025  50.7887413  58.8448201
  32.7260866  49.0646098  59.7487000  32.9084864  47.9770842  59.8814591
  31.8156967  49.1943341  59.1258450  32.5214123  49.5011326  60.7506566
  35.0797955  49.8199040  60.1264821  34.7343107  50.4009065  61.0129310
  35.9177189  50.3887763  59.6728212  35.6278365  48.4828569  60.5830706
  36.0273239  47.8961581  59.7286963  34.8533914  47.8820387  61.1027031
  36.4638801  48.6439744  61.2905586  33.2124524  48.8879480  56.8436367
  32.5220729  47.8681124  56.7772179  32.9961972  49.9301378  56.0482278
  33.5489910  50.7623154  56.1145172  31.9400245  49.8847069  55.0566714
  30.9976192  49.9875890  55.5724796  32.0276086  48.9660355  54.4920524
  32.0443988  51.0257775  54.0704108  32.9199116  51.8882662  54.1638957
  31.1222864  51.0049679  53.1112211  30.3937400  50.3278204  53.1250441
  30.9985395  52.0058568  52.0605879  31.6817361  52.8254228  52.2485779
  31.3001118  51.3860797  50.6932271  30.5795536  50.5561247  50.5101548
  32.3112244  50.9238482  50.7656305  31.2714746  52.3477560  49.5254379
  31.9901387  53.1798615  49.7254640  30.2596006  52.8058197  49.4238183
  31.6326267  51.6317454  48.2396452  30.8319666  50.8638296  48.0843334
  32.5611267  51.0525646  48.2744714  31.5852129  52.5713866  47.0585935
  32.3128973  53.3920978  47.2080741  30.5678255  53.0091346  46.9523432
  31.9354261  51.8934473  45.7830924  31.3810423  51.0204938  45.6436419
  32.9457497  51.6833707  45.6978756  31.6311193  52.5095076  44.9905928
  29.5880128  52.5766349  52.0867376  28.6226068  51.8468426  52.3255355
  29.4638070  53.8824046  51.8529571  30.2166729  54.5506705  51.9294107
  28.1991906  54.4489249  51.4095229  27.6108874  53.6738254  50.9378370
  27.4096316  55.0362576  52.5851903  27.2290867  54.2385274  53.3374786
  26.4253112  55.4338547  52.2607442  28.1437962  56.1565321  53.2842693
  29.3020083  56.4387011  52.9136830  27.5613211  56.7657115  54.2063860
  28.4385879  55.5095979  50.3453200  29.5571855  55.9837562  50.1433540
  27.3573952  55.8749451  49.6626995  26.4486411  55.5919075  49.9433139
  27.3674534  56.8598095  48.5888196  28.3832032  57.1442443  48.3549549
  26.7124444  56.2998827  47.3143946  25.7062606  55.8952429  47.5851813
  26.5152421  57.3962239  46.2790637  27.4629872  57.9404861  46.0795691
  25.7520612  58.1352771  46.6145755  26.1369510  56.9835159  45.3202914
  27.5718413  55.1639847  46.7522847  27.8529356  54.4770822  47.5843199
  28.5162461  55.6043904  46.3577419  26.8920130  54.3360802  45.6970422
  26.7471660  54.9190775  44.7600123  25.8837979  54.0278431  46.0547216
  27.4623340  53.4129770  45.4649251  26.6555614  58.1153480  49.0729714
  25.5344385  58.0428859  49.5875486  27.3123316  59.2596998  48.9170613
  28.2382077  59.2622525  48.5308506  26.7429656  60.5642496  49.2213737
  25.8033514  60.4447359  49.7427177  27.7200295  61.4106714  50.0374382
  27.3012354  62.4364006  50.1558016  28.6593851  61.4915753  49.4616825
  28.0528843  60.8941830  51.4361850  28.4283548  59.8424528  51.3420192
  29.1335078  61.7512487  52.0517573  29.2760525  62.6463489  51.4006627
  30.1103699  61.2365544  52.0189290  28.8765673  62.1899717  53.0248873
  26.8210136  60.8735819  52.3165071  25.9412171  60.4942862  51.7514484
  26.5666647  61.8922573  52.6761335  26.9191231  60.1811608  53.1653321
  26.4082367  61.2669570  47.9155085  27.2145051  61.2571610  46.9815147
  25.2995783  61.9636023  47.8215790  24.5868118  61.8504896  48.5314259
  24.8697280  62.6041580  46.6425802  25.7249794  62.8851286  46.0463407
  23.9667096  61.6973504  45.9366965  23.0886156  62.2311128  45.4799816
  23.5067583  60.9776190  46.6659574  24.6402112  60.9699983  44.8358638
  25.4196028  60.2983913  45.2675545  25.1534702  61.7227530  44.1913634
  23.7169479  60.1371344  44.0584086  22.9736904  59.3608368  44.6102342
  23.7545828  60.2929425  42.7612304  23.0581288  59.7987351  42.2520662
  24.3030758  61.0257803  42.3684212  24.1558064  63.8259210  47.0205947
  23.7574215  63.8970350  48.0821042  23.9859657  64.8265710  46.1499985
  24.5517372  64.8432537  44.7720676  23.9772247  64.1381747  44.1302128
  25.6337085  64.5814075  44.7760257  23.2276919  66.0500438  46.4298501
  23.7877761  66.6169409  47.1513247  23.1306997  66.7201202  45.0580950
  23.0548336  67.8258100  45.1386289  22.2382349  66.3432948  44.4993410
  24.3434833  66.2740550  44.3503190  24.2612960  66.3702542  43.2443539
  25.2219924  66.8748008  44.6896600  21.8518794  65.7698170  47.0179665
  21.0820863  64.9630405  46.4942717  21.5472823  66.4526896  48.1189745
  22.2355535  67.0230114  48.5515894  20.3091814  66.2598024  48.8405274
  19.5178323  65.9666397  48.1634342  20.1205348  67.1996699  49.3196771
  20.3595261  65.2236850  49.9393796  19.3830534  65.0952447  50.6878816
  21.4534050  64.4813930  50.0613080  22.1407466  64.4045867  49.3369060
  21.6367511  63.6280800  51.2184883  20.7169077  63.0800009  51.3834384
  22.7806423  62.6450398  50.9917536  23.0796199  62.0744250  51.8893202
  23.6759611  63.2003081  50.6349085  22.4595355  61.6144559  49.9305145
  21.2997369  61.5708794  49.4724815  23.3672682  60.8491353  49.5499479
  21.9164057  64.4781794  52.4569420  22.4381547  65.5910076  52.3510874
  21.5693986  63.9797851  53.6441763  21.1798275  62.5748887  54.0063827
  21.8070062  61.8177875  53.4869163  20.1243518  62.4049661  53.7096172
  21.7359833  64.7935009  54.8578822  21.2102960  65.7270502  54.7184209
  21.1425513  63.9036185  55.9601774  20.0529644  64.1103174  56.0464111
  21.5821349  64.1086415  56.9614000  21.3877738  62.5140159  55.4896418
  22.4406379  62.2148428  55.7030922  20.7141888  61.7700713  55.9731520
  23.1807442  65.1612939  55.1568393  23.4194561  66.1646199  55.8384929
  24.1436401  64.3835951  54.6760640  23.8694494  63.6139220  54.1057535
  25.5567680  64.6550183  54.8213909  26.0551957  63.7020164  54.8998878
  25.6977159  65.2863435  55.6863823  26.2281275  65.4005575  53.6900211
  27.4321725  65.6575270  53.7711342  25.5038119  65.7557645  52.6333017
  24.5060790  65.6756341  52.6144585  26.1407298  66.3003316  51.4422243
  26.9908644  65.6805436  51.1891097  25.1583232  66.3016346  50.2798214
  24.2422039  66.8647357  50.5740162  24.8405580  65.2570861  50.0639716
  25.7321936  66.8894849  49.0472040  25.4607276  68.1152573  48.5266608
  24.9060051  68.8593653  49.0865747  26.1870539  68.3130994  47.3850695
  26.1251824  69.0373328  46.7244674  26.9506713  67.2015499  47.1452877
  26.6965670  66.2890494  48.1816047  27.3596206  65.0602368  48.1736898
  27.1607013  64.3202260  48.9321417  28.2456686  64.7934239  47.1537688
  28.7079647  63.8188492  47.1106452  27.8421788  66.9298015  46.1164879
  28.0473274  67.6473222  45.3362461  28.4720781  65.7195065  46.1338690
  29.1656463  65.4513017  45.3480567  26.6421044  67.7216490  51.6650388
  25.9333812  68.5678330  52.2183055  27.8685155  67.9762057  51.2142186
  28.4353578  67.2539277  50.8293796  28.3911184  69.3105415  50.9574910
  27.5665918  70.0055718  50.8923218  29.3602361  69.7761498  52.0644832
  30.1855199  69.0304005  52.1666048  29.9794452  71.1171220  51.7033133
  29.2230235  71.9012967  51.5272254  30.6485889  71.0484669  50.8194418
  30.6152574  71.4733847  52.5449090  28.6383197  69.8670027  53.3950870
  28.4057608  68.8610286  53.8040860  27.6843955  70.4287080  53.2839582
  29.2618192  70.4301625  54.1165847  29.0860223  69.2985975  49.6030185
  29.7813652  68.3337832  49.2632296  28.8911390  70.3633805  48.8235091
  28.3587641  71.1350067  49.1659195  29.5740751  70.5301949  47.5377840
  29.5710863  69.5727838  47.0277468  28.8699792  71.5770846  46.6837467
  28.9657699  72.5846251  47.1456277  27.7898111  71.3123891  46.6458145
  29.3462142  71.5876121  45.2522683  29.7387232  70.5577782  44.7058758
  29.2748579  72.7489442  44.6197226  28.9701213  73.5632382  45.1080012
  29.5464328  72.8606294  43.6684359  31.0344896  70.9202464  47.7703594
  31.4714935  72.0402592  47.5014078  31.8000112  69.9603053  48.2948762
  31.4185541  69.0628765  48.5188680  33.1944378  70.2265757  48.6159379
  33.2377875  71.1014894  49.2502472  33.8257820  69.0345496  49.3549984
  33.7091114  68.1203300  48.7199948  35.3100871  69.2729881  49.5760539
  35.4936461  70.3093599  49.9330482  35.8830168  69.1182604  48.6375186
  35.6350803  68.6102619  50.4042083  33.1165465  68.7749268  50.6741144
  32.0413032  68.5978814  50.4869117  33.2036659  69.6619716  51.3396191
  33.5836136  67.9260543  51.2051922  33.9541690  70.5356757  47.3344939
  33.7169289  69.9263386  46.2847213  34.8837488  71.4878024  47.4195059
  35.0185367  72.0205286  48.2467734  35.7900841  71.7939582  46.3212956
  35.4644565  71.2985662  45.4211421  35.7581047  73.2904387  45.9962041
  36.4805023  73.4960855  45.1763337  36.1353345  74.0436855  47.1553377
  36.9735237  73.6560613  47.4525154  34.3787029  73.7322295  45.5294485
  33.6174460  73.5589191  46.3186684  34.0884103  73.1659899  44.6192781
  34.3982593  74.8153498  45.2801141  37.2020148  71.3465447  46.6787293
  37.7519884  71.8059549  47.6913720  37.8162425  70.4456314  45.9114969
  37.2145316  69.5461987  44.8995602  37.1674209  70.0841463  43.9249527
  36.1950370  69.2085062  45.1976527  39.1928604  70.0380945  46.2102973
  39.2192997  69.6339199  47.2094206  39.4897492  68.9871450  45.1363824
  40.2358390  68.2402072  45.4867634  39.8732725  69.4806150  44.2142685
  38.1768785  68.3975278  44.8345943  38.1527559  67.8632975  43.8644011
  37.9109930  67.6791943  45.6463526  40.1746677  71.1995895  46.1392991
  40.1195889  72.0364909  45.2366854  41.0859535  71.2294487  47.1068488
  41.1329909  70.5096419  47.7926971  42.1095054  72.2597289  47.2288377
  42.1833380  72.8100733  46.3018482  41.8159423  73.2430598  48.3797765
  42.6609746  73.9713825  48.4342682  40.5376616  74.0135024  48.1026852
  39.6574205  73.3394647  48.1573309  40.5622904  74.4749996  47.0931192
  40.3959765  74.8166350  48.8562362  41.7043718  72.5151669  49.7062229
  42.6641006  72.0227875  49.9476886  40.8988562  71.7516707  49.6922807
  41.4830520  73.2265221  50.5267068  43.4433941  71.5577270  47.4329247
  43.5401955  70.6226024  48.2352517  44.4622477  71.9939156  46.7068905
  44.3945695  72.7770662  46.0981628  45.7215190  71.2790635  46.6037380
  45.7792542  70.5385188  47.3888442  45.8496662  70.5909076  45.2353266
  46.8588041  70.1323890  45.1219635  45.7491104  71.3443516  44.4216603
  44.8393929  69.4994356  44.9918707  45.0860664  68.1990609  45.4028108
  46.0128234  67.9752878  45.9184261  44.1720545  67.1970563  45.1833411
  44.3885044  66.1937839  45.5250377  42.9914289  67.4814227  44.5421477
  42.0830493  66.4741925  44.3212748  42.5851921  65.6554894  44.3116842
  43.6392456  69.7633088  44.3457853  43.4373733  70.7692471  44.0011015
  42.7188089  68.7649241  44.1212541  41.8206147  68.9726649  43.5634304
  46.8800831  72.2431206  46.7930708  46.7285593  73.4551477  46.6170141
  48.0553399  71.7317908  47.1625940  48.3577772  70.3863244  47.8861842
  48.3956711  69.5786701  47.1181281  47.5828251  70.1546815  48.6506330
  49.2639071  72.5599341  47.1138110  49.1371192  73.4036912  47.7753018
  50.3713981  71.6009006  47.5715963  51.1902586  72.1779559  48.0479864
  50.7788370  71.0396434  46.6962232  49.6977229  70.6354948  48.4791217
  50.2057359  69.6529950  48.5082222  49.6027079  71.0577559  49.5055030
  49.5321004  73.0869947  45.7144149  49.1577333  72.4756698  44.7124148
  50.1934016  74.2395649  45.6558338  50.5067704  74.6537493  46.5176818
  50.7144863  74.7198677  44.3959176  51.1073045  75.7093328  44.5718883
  49.9185863  74.7002320  43.6634659  51.8567861  73.8658843  43.8810113
  52.5110700  73.1280849  44.6155000  52.0932171  73.9742790  42.5741846
  51.5202442  74.5506767  41.9989524  53.2169046  73.2777900  41.9703118
  53.2313284  73.5000842  40.9153874  53.1213738  72.2178735  42.1744377
  54.5618943  73.7126868  42.5189743  55.5114244  72.9263986  42.5381955
  54.6610447  74.9594536  42.9781416  53.9208658  75.6105983  42.8758312
  55.8642433  75.4329569  43.6498319  56.7347221  75.0598200  43.1251043
  55.8924653  76.9634606  43.6598884  56.7075934  77.3479710  44.3118352
  54.9301519  77.3648839  44.0392722  56.1508179  77.5527304  42.2850720
  56.5875375  76.8040706  41.3849911  55.9188681  78.7667760  42.1050681
  55.9868494  74.9249557  45.0781163  57.0877964  74.9449225  45.6358493
  54.8912584  74.4714594  45.6781750  54.0236171  74.3848635  45.1940191
  54.8929959  73.9996805  47.0558164  55.6687937  74.5093209  47.6106635
  53.5554952  74.3252337  47.7203319  53.7314589  74.0207075  48.7424257
  52.7040475  73.7795043  47.2645335  53.3247024  75.8111996  47.9056046
  53.3838810  76.3362270  46.9293804  54.0971642  76.2413577  48.5800284
  51.9686346  76.1238380  48.4959414  51.1347230  75.1993244  48.5866283
  51.7354112  77.2916610  48.8685031  55.1801742  72.5080709  47.1734741
  55.8275742  72.0834149  48.1359077  54.7174106  71.6990046  46.2252365
  54.1859758  72.0592120  45.4576627  54.8150724  70.2484588  46.3314814
  54.9597383  69.9620201  47.3619922  53.5263745  69.5911303  45.8344170
  53.3562212  69.8738586  44.7671923  52.6739567  70.0261439  46.4019777
  53.5147963  68.0830558  45.9765377  53.7272752  67.7453444  47.0052709
  54.2939862  67.6409279  45.3154333  52.2127939  67.4633340  45.5240460
  51.3289504  68.2161287  45.0608422  52.0720873  66.2282832  45.6262428
  56.0020071  69.7209454  45.5382067  56.1707899  70.0454311  44.3587787
  56.8152937  68.9047274  46.2052443  56.6076606  68.6792005  47.1466635
  58.0122938  68.2811941  45.6624349  58.0947141  68.5075057  44.6073186
  59.2687185  68.7652430  46.3894855  60.1695905  68.2164268  46.0286615
  59.1831360  68.5725682  47.4818398  59.5403315  70.2317474  46.1902434
  60.2710986  70.6759096  45.0998446  60.6385983  69.9545690  44.3798646
  60.5562773  72.0116245  44.9297245  61.0915992  72.3269824  44.0468306
  60.0871808  72.9304682  45.8392995  60.3028652  74.2704464  45.6316248
  59.4143693  74.6574515  45.6009469  59.0836795  71.1754246  47.0986216
  58.4758774  70.8560700  47.9352982  59.3482860  72.5164123  46.9267742
  58.8863072  73.2410613  47.5785704  57.8838256  66.7714383  45.7841860
  57.1938920  66.2671431  46.6730639  58.5578613  66.0448347  44.8957919
  59.1429592  66.4458300  44.1933119  58.5445807  64.5908293  44.9522994
  58.2176582  64.2550782  45.9285704  57.6218397  63.9970792  43.8836719
  57.9481324  64.2994822  42.8633742  56.5833950  64.3640448  44.0297064
  57.6017765  62.8869162  43.9302197  59.9522777  64.0448059  44.7720063
  60.8169045  64.6811163  44.1675300  60.1666952  62.8580996  45.3328398
  59.4321585  62.3900462  45.8142710  61.4506981  62.1727973  45.2794884
  62.2348353  62.9188363  45.3029107  61.6023260  61.2552552  46.4886838
  62.5405372  60.6722733  46.4112140  60.7581436  60.5320116  46.5400479
  61.6583590  62.0164124  47.7893202  62.8617550  62.4981821  48.2777985
  63.7326411  62.4396192  47.6411455  62.9242042  63.1833492  49.4645782
  63.8724563  63.5696187  49.8170577  61.7719267  63.4158989  50.1720317
  61.8242984  64.1369215  51.3387658  62.4728291  64.8388547  51.2216171
  60.5098392  62.2641614  48.5186794  59.5540743  61.9088960  48.1533314
  60.5618220  62.9607092  49.7015948  59.6556690  63.1700971  50.2519068
  61.6197003  61.3780484  43.9924086  60.6995199  60.6921704  43.5429651
  62.8107508  61.4702520  43.4063513  63.5123362  62.0479605  43.8250750
  63.1150765  60.8839722  42.1084480  62.2512815  60.3546381  41.7294875
  63.5171588  61.9553524  41.0730021  64.3785917  62.5415117  41.4814745
  63.9442000  61.3008972  39.7768381  63.1433140  60.5854170  39.4790914
  64.8771100  60.7252496  39.8594985  63.9599072  62.0274041  38.9453671
  62.3767129  62.9222642  40.8412808  62.0844646  63.4494134  41.7767927
  61.4813999  62.3982966  40.4472048  62.6666934  63.6991622  40.0998507
  64.2272975  59.8605841  42.2960924  65.0805454  59.9952686  43.1783588
  64.2061087  58.8222618  41.4555552  63.4751893  58.7095762  40.7794173
  65.1118004  57.6841427  41.6170376  64.8252510  57.1545016  42.5153685
  64.9747976  56.7515239  40.4111419  63.9049386  56.4515101  40.3905420
  65.5893685  55.8305356  40.5132024  65.2830965  57.4143427  39.0990226
  66.5774788  57.4485817  38.6169444  67.3729227  56.9701440  39.1775039
  66.8649468  58.0498861  37.4160863  67.8711152  58.0231175  37.0211887
  65.8600225  58.6185250  36.6737784  66.0716798  59.0416254  35.6986567
  64.2792072  57.9939440  38.3442746  63.5349901  58.5460490  38.8364029
  64.5652280  58.5900991  37.1368292  63.7908216  59.1316485  36.6030516
  66.5720771  58.0930991  41.7850717  67.3128087  57.4554273  42.5407095
  67.0157001  59.1453582  41.0973221  66.4113952  59.6660464  40.5045972
  68.4170512  59.5407592  41.1969017  69.0226956  58.6511909  41.1011836
  68.7898509  60.4694192  40.0380765  68.5352634  59.9327105  39.1009736
  69.8844757  60.6755395  40.0371476  68.0634971  61.7880302  39.9827194
  68.5506347  62.9039391  40.6429317  69.4658165  62.8227039  41.2175585
  67.8974444  64.1103295  40.5772466  68.3033295  64.9732829  41.0894678
  66.7389376  64.2180764  39.8409357  66.0857710  65.4246143  39.7626817
  66.4235902  66.0229114  40.4428717  66.8971612  61.9221555  39.2436004
  66.5525546  61.0730490  38.6716105  66.2328783  63.1252388  39.1777759
  65.3849919  63.2883799  38.5294474  68.7659353  60.1681586  42.5398830
  69.9472483  60.4157680  42.8012089  67.7780183  60.4421835  43.3813195
  66.8181800  60.2898121  43.1271005  67.9905179  60.8790281  44.7532338
  68.9113139  61.4448674  44.8131873  66.8388013  61.7887014  45.1768823
  66.9011343  62.0004248  46.2678540  65.8761803  61.2528065  45.0304835
  66.8173195  63.1044768  44.4223662  66.7560421  62.9164993  43.3266887
  67.7637640  63.6526741  44.6247151  65.6396671  63.9689878  44.7889473
  64.6088445  63.4747746  45.2326308  65.7755227  65.2702407  44.5853613
  65.0208396  65.8672773  44.8613466  66.6350254  65.6788752  44.3035595
  68.1336048  59.7295408  45.7457509  68.5558414  59.9639206  46.8812980
  67.7966601  58.5044056  45.3525829  67.5197049  58.3202710  44.4109323
  67.8454994  57.3670363  46.2616042  67.3829798  57.6615792  47.1947265
  67.0623413  56.1979074  45.6703810  67.5762939  55.8069441  44.7654410
  66.0484283  56.5196426  45.3664215  66.9701218  55.3819283  46.4180193
  69.2751586  56.9192261  46.5519965  70.1476798  56.9542619  45.6813484
  69.5059762  56.5016648  47.7977601  68.8292805  56.6945574  48.5165557
  70.6905163  55.7460287  48.1886206  71.1940437  55.3688664  47.3070473
  71.6713100  56.5961217  49.0009959  72.4884765  55.9327140  49.3719510
  71.1294506  56.9956036  49.8920030  72.2858639  57.7494032  48.2404446
  71.4698174  58.3939064  47.8407983  72.8679301  57.3672483  47.3672975
  73.1643696  58.5906738  49.1447346  72.5597752  58.9629753  50.0058885
  73.5543806  59.4600201  48.5643684  74.3078827  57.8244433  49.6369931
  74.5746774  57.0242311  49.0966214  75.1890627  58.2545248  50.5354289
  75.0474675  59.4315505  51.1317596  74.4611211  60.0797187  50.6652598
  75.8642024  59.7744139  51.5994888  76.1752402  57.4534755  50.9085146
  76.3490179  56.6495260  50.3506287  76.8959637  57.8286711  51.4795281
  70.2471548  54.5503316  49.0160680  69.4294384  54.6961696  49.9291207
  70.7837665  53.3766702  48.7007385  71.4044683  53.2850668  47.9258078
  70.6331757  52.1798364  49.5224406  69.9500494  52.3716512  50.3376651
  70.0825948  51.0011615  48.7066250  70.7616467  50.8050573  47.8381375
  70.0324050  49.7379161  49.5493782  69.4675031  49.9069949  50.4905717
  71.0498796  49.3734232  49.8072185  69.5263665  48.9219400  48.9866921
  68.7056907  51.3365859  48.1685325  68.7943442  51.7328614  47.1324075
  68.2341979  52.1570216  48.7440804  68.0405295  50.4483317  48.1305704
  71.9876171  51.8431145  50.1284207  72.9770275  51.6858086  49.4049140
  72.0350624  51.7360596  51.4544170  71.2092440  51.9075883  51.9988039
  73.2647095  51.4477062  52.1775249  74.0195176  51.1827918  51.4606937
  73.6701692  52.6242140  53.0645665  74.5890368  52.3019099  53.5913714
  72.8742294  52.8324867  53.8079708  74.0425080  53.9099489  52.3308099
  73.1820329  54.2006945  51.6738135  74.2821729  55.0400399  53.3081706
  74.8616789  54.6994446  54.1930940  73.3091016  55.4511652  53.6124914
  74.8430389  55.8641823  52.8169883  75.2653088  53.6797155  51.4730664
  75.2685937  52.6199561  51.6366641  76.1679338  54.1988065  51.8584451
  74.8979009  54.0580709  50.5000467  73.0902402  50.2014046  53.0313011
  72.0223970  49.9726665  53.6019864  74.1528370  49.4033323  53.1135309
  74.9991152  49.6474830  52.6257111  74.1587944  48.1404635  53.8410307
  73.2289556  48.0314148  54.3768342  74.3091043  46.9411939  52.8779163
  73.4789842  47.0204140  52.1362171  75.6417989  46.9994926  52.1478819
  76.4906348  46.8525831  52.8486918  75.7911461  47.9702439  51.6319861
  75.7035060  46.2022948  51.3841664  74.1664951  45.6133860  53.6250593
  73.2894232  45.6763601  54.3124714  75.0744608  45.4482168  54.2504744
  73.9922707  44.4215691  52.7283300  74.7287778  44.4264556  51.9017479
  72.9834797  44.4423078  52.2557418  74.0809582  43.4686047  53.2943596
  75.2854631  48.1619218  54.8634680  76.3261010  48.7936554  54.6589869
  75.0623395  47.4768111  55.9811979  74.1324778  47.1616348  56.1827844
  76.1152469  47.1333858  56.9240288  77.0702442  47.1344126  56.4137191
  76.1567769  48.1162355  58.0934170  75.1724458  48.1424305  58.6078862
  76.3511129  49.1239779  57.6624130  77.2713575  47.8679417  59.0813190
  78.2431668  47.9243504  58.5375203  77.1841186  46.8579573  59.5453538
  77.2662184  48.9125561  60.1747261  76.2793712  48.8521905  60.6955880
  77.3414241  49.9338051  59.7298533  78.3682628  48.6537184  61.1836440
  79.1161952  49.1066861  60.4960252  78.5330970  47.6262903  61.5426399
  78.3833545  49.6688803  62.2698220  77.4901081  49.6415844  62.7967541
  78.4600642  50.6490286  61.8916895  79.1747440  49.5050934  62.9224638
  75.8700116  45.7299345  57.4525694  74.7375727  45.3820319  57.7908473
  76.9282474  44.9247950  57.5257971  77.8363732  45.2018212  57.2162583
  76.8251048  43.6179857  58.1564650  76.1246985  43.6861546  58.9806881
  76.3561775  42.5507099  57.1673147  77.1179558  42.3661818  56.3836635
  75.4237934  42.8873599  56.6629896  76.1374239  41.5894233  57.6775180
  78.1686142  43.2294102  58.7534621  79.2198342  43.7306977  58.3553297
  78.1107068  42.3241336  59.7237213  77.2233997  42.0838141  60.0891971
  79.2996409  41.8826590  60.4324644  79.9676062  41.3982795  59.7344784
  78.9552022  41.2347055  61.2181891  80.0478614  43.0127175  61.1080551
  79.4636439  43.8966005  61.7420383  81.3718419  42.9786351  60.9749829
  81.8217712  42.2042809  60.5245745  82.2651700  43.9690918  61.5577937
  81.8246743  44.3460964  62.4721489  83.6182986  43.3339808  61.8793389
  84.3885285  44.0836790  62.1634709  83.9859453  42.7687121  61.0037559
  83.5485992  42.3749212  63.0481664  82.5445958  42.4091573  63.7851589
  84.5058935  41.5966303  63.2355298  82.4808461  45.1882344  60.6733843
  83.3908562  45.9751590  60.9480046  81.6793089  45.3707694  59.6283364
  80.9442147  44.7262649  59.4181575  81.7733968  46.5875379  58.8341306
  82.7453445  46.6096820  58.3628738  80.6899321  46.6000425  57.7574352
  80.6365355  47.6080032  57.2834588  79.7130724  46.4089150  58.2593179
  80.8804357  45.5554107  56.6776649  81.0040277  44.5486323  57.1226235
  81.8371708  45.7706706  56.1479094  79.5460215  45.5359073  55.4682865
  79.8561384  47.0444694  54.5642994  80.7662428  46.9854117  53.9405409
  79.9724017  47.9131973  55.2467886  78.9957317  47.2901652  53.9066301
  81.6477199  47.8156486  59.7210124  80.7521289  47.9063664  60.5630979
  82.5626896  48.7662696  59.5192401  83.2706480  48.6706669  58.8314023
  82.6487418  49.9218499  60.4008177  82.5715243  49.5842201  61.4251609
  83.9890258  50.6289696  60.2097218  84.0998504  51.0048595  59.1705105
  84.8252062  49.9332567  60.4344028  84.0749331  51.5003184  60.9001229
  81.5061102  50.8979462  60.1681657  81.1464808  51.6540990  61.0761182
  80.9230903  50.8996512  58.9732658  81.1494844  50.2571168  58.2515253
  79.9543933  51.9239936  58.6191433  79.3027383  52.1133762  59.4634784
  80.6548880  53.2203267  58.2003191  81.2836500  53.0731033  57.3043300
  81.3122723  53.5741856  59.0253896  79.6858103  54.3428198  57.9152930
  78.4638366  54.1268244  58.0593081  80.1419281  55.4452051  57.5478328
  79.0784715  51.3926353  57.4954048  79.4005190  50.3919204  56.8506443
  77.9574827  52.0736237  57.2834379  77.7999093  52.9437280  57.7560675
  77.0856163  51.7761375  56.1566433  76.8644502  50.7214439  56.1694205
  75.8067106  52.6022350  56.2733961  75.1856820  52.4699347  55.3803774
  76.1054279  53.6778771  56.3264032  74.8895637  52.3073939  57.4613844
  75.4971700  52.4172977  58.3955908  73.7602561  53.3113447  57.4948989
  73.2224238  53.3015802  56.5228379  74.1592425  54.3360291  57.6676682
  73.0217108  53.0865970  58.2895278  74.3288142  50.9072709  57.4002160
  74.9381490  50.2531675  56.7505745  73.3112170  50.9145995  56.9488007
  74.2544409  50.4528307  58.4102695  77.7781624  52.0726145  54.8321203
  78.3624335  53.1443525  54.6499206  77.7168018  51.1198159  53.9037998
  77.2661422  50.2442820  54.1010202  78.2656614  51.2852690  52.5660109
  78.7775424  52.2353663  52.4906505  79.2543030  50.1662105  52.2383327
  78.7420956  49.1866675  52.1305159  80.0013136  50.0757854  53.0539712
  79.8111751  50.3998041  51.3112578  77.1279784  51.2900589  51.5534081
  76.2039879  50.4791508  51.6476446  77.2016418  52.1970416  50.5801753
  78.0020906  52.7905909  50.5008484  76.1831367  52.2544664  49.5385003
  75.1778033  52.0930841  49.8608246  76.3234247  53.5480517  48.7405891
  77.3053082  53.4871319  48.2094251  76.4353733  54.4538782  49.3658912
  75.2503387  53.7412860  47.6867200  74.2427933  53.7779757  48.1530500
  75.2469730  52.9117813  46.9477299  75.4337956  55.0169314  46.8994206
  76.4134587  55.7439296  47.1636833  74.5918109  55.2996301  46.0223913
  76.2785062  51.0357032  48.6248587  77.3380569  50.7466430  48.0642328
  75.1597900  50.3317874  48.4690462  74.3151284  50.6455751  48.9123082
  74.9742680  49.3640283  47.3881147  75.9183737  48.8769325  47.2129070
  73.9552222  48.3080337  47.7904601  73.7373670  47.6495198  46.9147442
  73.0009549  48.8264008  48.0505527  74.3232745  47.3866715  48.9490209
  74.5523461  48.0252112  49.8349363  73.1378567  46.5106463  49.2961182
  72.8423342  45.8916919  48.4210245  72.2607858  47.1263404  49.5911794
  73.3819982  45.8239758  50.1331572  75.5381150  46.5419033  48.6125773
  76.4464760  47.1776547  48.5448872  75.3927059  46.0329486  47.6341310
  75.7121652  45.7549236  49.3730967  74.5053312  50.0525213  46.1088799
  73.5883499  50.8766216  46.1607347  75.1030788  49.7449520  44.9436911
  76.3797868  49.0433704  44.7306939  76.3503503  48.0318562  45.1965516
  77.2084667  49.6336188  45.1766046  74.4333856  50.0601257  43.6752106
  74.0478145  51.0709417  43.6866339  75.5540992  49.9079395  42.6401317
  76.0729512  50.8776175  42.5016255  75.1853358  49.5954875  41.6372761
  76.4891478  48.9379809  43.2339106  76.1845065  47.9049278  42.9305406
  77.5401372  49.0945453  42.9072989  73.2769451  49.1147592  43.3827509
  73.5017918  47.9379269  43.0870830  72.0421998  49.6070252  43.4504791
  71.8789992  50.5493709  43.7199174  70.8532839  48.8000524  43.1978510
  71.1367550  47.8114446  42.8608003  69.9894388  48.6437651  44.4686388
  69.0749828  48.0512631  44.2129539  70.7488819  47.8819493  45.5400664
  71.7347731  48.3456137  45.7515447  70.9030243  46.8391761  45.2370424
  70.1694572  47.8718001  46.4889355  69.5497972  49.9980122  44.9931302
  68.9625929  50.5708920  44.2434251  70.4173185  50.6083515  45.3195270
  68.8880358  49.8453617  45.8723492  70.0487590  49.4285274  42.0693193
  69.9992486  50.6554586  41.9372300  69.4308190  48.5789581  41.2448267
  69.5443862  47.5864200  41.3403671  68.5439828  49.0555848  40.1896226
  68.9731550  49.9415447  39.7409040  68.3917586  48.0001180  39.0922104
  67.9964991  47.0525939  39.5220355  69.4013156  47.7737887  38.6954894
  67.5345348  48.4514718  37.9157530  67.9668475  49.3688764  37.4623053
  66.4942837  48.6777955  38.2293745  67.4330942  47.4175817  36.8206790
  68.0036637  46.3272289  36.9920336  66.7907886  47.6939372  35.7860235
  67.1774319  49.4559718  40.7303683  66.5590342  50.3843667  40.2012245
  66.6911473  48.7786016  41.7656639  67.2360418  48.0763891  42.2170356
  65.3724939  49.0607024  42.3127500  65.2319514  50.1331962  42.3465841
  64.2700246  48.4116076  41.4713948  64.3727232  48.7062536  40.4031718
  63.3191154  48.7809698  41.8615194  64.2881471  47.0042694  41.6020239
  64.9421694  46.6801675  40.9709468  65.3382859  48.5539178  43.7441734
  66.1481968  47.7128033  44.1369032  64.3968470  49.0822039  44.5251118
  63.7946833  49.8101298  44.2014644  64.0260713  48.4706209  45.7911708
  64.2873479  47.4306962  45.7336421  64.7589961  49.1510088  46.9603853
  65.8536814  49.0127351  46.8111764  64.5001039  48.6618912  47.9257440
  64.4871112  50.6202024  47.0830870  63.4105049  51.0826732  47.8209892
  62.7384094  50.3720006  48.2850565  63.1774124  52.4304358  47.9672420
  62.3276935  52.7724539  48.5450938  64.0263182  53.3386974  47.3843854
  63.8812417  54.3679056  47.5302408  65.3465949  51.5440222  46.5161065
  66.2003792  51.2009707  45.9447674  65.1103493  52.8953897  46.6483929
  65.7842474  53.6044564  46.1960122  62.5188853  48.5301178  45.9971528
  61.8200429  49.3633423  45.4182873  62.0265402  47.6128303  46.8290475
  62.6488364  46.9091454  47.1826271  60.6909085  47.6635921  47.4076778
  60.2820936  48.6468935  47.2457880  59.7781741  46.6052122  46.7953912
  58.8227610  46.5244448  47.3582304  60.2843626  45.6165954  46.8088930
  59.4017844  46.9190837  45.3678498  59.6033863  48.0740132  44.9390242
  58.9016302  46.0126094  44.6700511  60.7880621  47.4458501  48.9106867
  61.5758179  46.6167662  49.3678013  59.9965216  48.1915190  49.6797404
  59.4496976  48.9255110  49.2572696  59.7679045  47.8767787  51.0851238
  60.1461195  46.8909997  51.3136376  60.4579200  48.9024927  51.9883577
  60.1092019  49.9191390  51.6935562  61.5512326  48.8660754  51.7761161
  60.2415563  48.7339427  53.4914307  59.1481516  48.7431641  53.7303509
  60.8194797  47.4145335  53.9637971  61.7819400  47.1978642  53.4543730
  60.1122913  46.5929948  53.7803443  61.0095637  47.4460147  55.0569798
  60.8584386  49.8826102  54.2411427  60.3286889  50.8255044  53.9944275
  61.9259685  49.9978447  53.9543960  60.8006453  49.7223076  55.3371866
  58.2739659  47.8537353  51.3630404  57.5754306  48.8272373  51.0761409
  57.7921222  46.7558615  51.9418199  58.3843019  45.9743756  52.1644186
  56.4096258  46.6269564  52.3842721  55.8298911  47.4587423  52.0248937
  55.7842580  45.3460942  51.8305437  54.7310387  45.2580097  52.1966569
  56.5380731  44.2144797  52.2732239  56.5046859  44.2185479  53.2439396
  55.7808453  45.3656222  50.3109856  56.5704377  44.6807859  49.9264269
  56.0783531  46.3563537  49.9146608  54.8165556  44.9763078  49.9446288
  56.3296661  46.6236136  53.9058517  57.0246967  45.8478526  54.5654230
  55.4875261  47.4968286  54.4557623  55.0286220  48.1820801  53.8776481
  54.9739963  47.3787186  55.8189171  55.6240240  46.7403922  56.4021913
  54.8755298  48.7493835  56.5100519  54.2508002  49.4369621  55.8896240
  54.2232110  48.6071344  57.8685240  54.8184113  47.9257541  58.5068662
  53.1779367  48.2334526  57.8099866  54.1644171  49.5968195  58.3752800
  56.2606449  49.3652633  56.7025696  57.0294302  48.5586594  56.7174293
  56.2967098  49.8570302  57.7044547  56.6171472  50.4084789  55.6724355
  55.9175274  51.2723706  55.7260828  56.5692514  49.9875030  54.6436748
  57.6492123  50.7635728  55.8468996  53.6109625  46.7015520  55.7465757
  52.7596821  47.0996100  54.9456702  53.3959961  45.6789482  56.5746560
  54.1266771  45.3028976  57.1486318  52.1412342  44.9262838  56.5645663
  51.3741939  45.5168569  56.0779505  52.3265274  43.6000882  55.8290062
  53.0161781  42.9349857  56.3954177  52.8132946  43.8124060  54.8502970
  51.0213123  42.9043385  55.5277375  49.9944897  43.5428886  55.3215769
  51.0570337  41.5856723  55.4971353  51.9358509  41.1128706  55.6033386
  50.2044484  41.0808652  55.5991750  51.6726624  44.6998791  57.9955151
  52.2983750  43.9451771  58.7431177  50.5709497  45.3561610  58.3712531
  50.0672248  45.9101560  57.7005573  50.0686644  45.3585169  59.7406960
  50.9079076  45.3402376  60.4235424  49.2828956  46.6435969  59.9936108
  48.8780720  46.6648087  61.0286809  48.4221591  46.7021814  59.2900895
  51.1077184  48.2401976  60.6755175  51.3023543  47.7768681  61.5518581
  50.0924869  47.8883004  59.8158556  51.6754862  49.3527036  60.2510233
  52.4754072  49.8984579  60.7508338  51.0881862  49.7162475  59.1267153
  50.0995111  48.8131376  58.8293401  49.4961509  48.9093526  57.9369401
  49.1933296  44.1588312  60.0862522  48.7606009  44.0523543  61.2358354
  48.9386429  43.2563622  59.1437564  49.3249206  43.3780577  58.2312998
  48.1605382  42.0404486  59.3898543  47.8588893  41.6500729  58.4270587
  49.0152047  41.0133741  60.1309542  48.3786335  40.1470247  60.4177112
  49.4544855  41.4673515  61.0452116  50.0984403  40.4153698  59.2616300
  49.9942619  40.4148189  58.0373753  51.1574442  39.9293110  59.8892474
  51.8728475  39.5941852  59.2830113  51.3754994  40.2926157  60.7944953
  46.8604912  42.3010898  60.1563926  46.5767353  41.6642857  61.1722588
  46.0613377  43.2509548  59.6705200  46.2908853  43.7667834  58.8428656
  44.8013470  43.5683073  60.3374726  45.0184314  43.8428789  61.3573362
  44.0858837  44.7206886  59.6357387  43.0726191  44.8491907  60.0849270
  43.9385270  44.4214499  58.5699022  44.7354913  46.1012497  59.6325599
  45.7599196  46.0289676  59.1869193  43.9247385  47.0400600  58.7607427
  42.9028917  47.1788184  59.1696957  43.8439333  46.6408312  57.7285495
  44.4217885  48.0345176  58.7050528  44.8585859  46.6497154  61.0373599
  45.8251680  46.3240043  61.4705250  44.0490143  46.2654881  61.6786352
  44.8439933  47.7604487  61.0476644  43.8906382  42.3449184  60.3656319
  43.7635653  41.6249265  59.3726897  43.2556353  42.1060152  61.5128810
  43.5056047  42.6315253  62.3359193  42.1996266  41.0974749  61.6214955
  42.5140157  40.2290123  61.0527964  41.9802605  40.7039861  63.0757778
  41.5745522  41.5619106  63.6517625  42.9789399  40.4551047  63.5063696
  41.1171589  39.4716971  63.2212756  41.1259080  38.5909003  62.3660947
  40.3707063  39.4009978  64.3110147  39.7487113  38.6201122  64.3658548
  40.4550590  40.1081599  65.0042544  40.9194383  41.6449717  61.0032510
  40.2308598  42.4781691  61.5959454  40.6034548  41.1731656  59.8001170
  41.2553411  40.5955073  59.3030735  39.4700593  41.6372935  59.0125812
  39.1827360  42.6244566  59.3440975  39.8756570  41.7452476  57.5405019
  39.0707794  41.6519648  56.8431855  40.4595084  40.5127148  57.1080930
  39.7576508  39.8532384  57.0415999  40.8742006  42.8708298  57.3411793
  41.7900803  42.6998796  57.9487701  40.4442125  43.8532822  57.6209079
  41.1886144  42.9010251  56.2755903  38.2218749  40.7616527  59.1369517
  37.3018136  40.9228278  58.3313862  38.1591416  39.8328308  60.0957073
  38.9423454  39.6879060  60.6968031  37.0457999  38.8869631  60.1591216
  36.3372614  39.0735909  59.3617582  37.5724098  37.4607415  60.0030351
  36.7754290  36.7076908  60.2082105  38.4039383  37.2940741  60.7227179
  38.0462820  37.1697706  58.5952243  37.6292579  37.8214664  57.6378793
  38.9198943  36.1802266  58.4587615  39.2928848  36.0465600  57.5412526
  39.2794249  35.7050507  59.2570088  36.2097199  38.9923986  61.4332717
  35.4411804  38.0759105  61.7343774  36.3519965  40.1148336  62.1565579
  36.9726036  40.8341308  61.8571041  35.6172926  40.3159968  63.4013123
  35.5706808  39.3833403  63.9426925  36.2667189  41.3969370  64.2872957
  35.5658804  41.7715356  65.0637053  36.5066507  42.2724990  63.6345788
  37.5610565  40.9214801  64.9256661  38.1687720  41.8023524  65.2211163
  38.1324858  40.3861352  64.1409693  37.3818582  40.0215121  66.1461380
  38.3674159  39.8014992  66.6203447  36.9678469  39.0401213  65.8159177
  36.4662872  40.5783160  67.1477653  35.5410283  40.2057836  67.1543445
  36.7506201  41.5188254  68.0640309  37.9763105  42.0530542  68.1808198
  38.6897816  41.8574137  67.5168277  38.1723402  42.8102829  68.7986377
  35.7867277  41.9268651  68.9004818  34.8478818  41.7336000  68.6336561
  35.9831923  42.7817086  69.3783894  34.2131112  40.7166809  63.0480390
  34.0175231  41.8692292  62.7462898  33.2724041  39.7730677  62.9721758
  33.5239400  38.8078408  62.9783205  31.8668870  40.0815628  62.7459120
  31.7283291  41.1511616  62.6481739  31.3438447  39.4051474  61.4743476
  30.2479773  39.5423508  61.3524107  31.5300337  38.3108688  61.5432889
  31.9673929  39.8812793  60.1872866  31.4532983  40.9803062  59.5197572
  30.6078397  41.5119827  59.9393106  32.0023366  41.4190091  58.3423882
  31.5962213  42.2983912  57.8560806  33.0730386  40.7525615  57.8059175
  33.6373026  41.2086617  56.6398404  32.9799106  41.7826719  56.2224419
  33.0483192  39.2245298  59.6258076  33.4477710  38.3438586  60.1128593
  33.5983458  39.6512275  58.4393887  34.4355263  39.1209311  58.0031403
  31.0287796  39.6389925  63.9397154  31.4926659  38.9415914  64.8420336
  29.7645702  40.0546695  63.9149936  29.3762494  40.4718780  63.0956216
  28.8859116  39.9891504  65.0719320  29.2451148  39.2178317  65.7418439
  28.9018802  41.3434449  65.8044629  28.5901527  42.1249716  65.0715793
  29.9644422  41.5462774  66.0657626  28.0608873  41.4453000  67.0451460
  28.3803483  40.6607245  67.7724030  26.9844122  41.3003815  66.8261828
  28.2236719  42.8049755  67.7105494  29.3140886  42.9638201  67.8999584
  27.7651439  42.7994950  68.7278708  27.7526100  43.9623393  66.9621560
  28.4101763  44.4994089  66.4378121  26.4907187  44.3781858  66.9282910
  25.5910865  43.8526007  67.7417351  25.9587743  43.4362522  68.5618706
  24.7359083  44.3485792  67.8683803  26.1794679  45.4546503  66.2289762
  26.9225366  46.0398993  65.9327854  25.2803658  45.8624130  66.3670628
  27.5173306  39.5158787  64.5921521  27.2172927  39.5541911  63.3969436
  26.6801736  39.0672999  65.5299380  26.9610018  38.8998521  66.4667895
  25.3017487  38.7271076  65.1799540  25.3016181  38.1432743  64.2681924
  24.6574928  37.9081897  66.2971477  23.5787643  37.7471125  66.0504061
  24.6849132  38.4948950  67.2442291  25.2385016  36.5251248  66.5778257
  26.3318453  36.6224262  66.7935986  24.5742274  35.9340113  67.8003684
  23.4841260  35.8252064  67.6613129  24.7528845  36.5618544  68.6987739
  24.9971014  34.9191569  67.9801167  25.0750096  35.6124964  65.3842874
  25.5184939  36.0407290  64.4615793  24.0012922  35.4019345  65.2120372
  25.5733634  34.6372606  65.5882125  24.4392313  39.9471209  64.8839416
  23.5858998  39.8968898  63.9918456  24.6169949  41.0371522  65.6038117
  25.2718653  41.0709325  66.3462582  23.7002858  42.1341782  65.4000566
  23.6895479  42.7235837  66.3004713  22.7103866  41.7696902  65.1711557
  24.0329335  43.0727593  64.2668907  23.3324303  44.0732129  64.0926443
  25.0659660  42.7934538  63.4758398  25.5141045  41.9006736  63.5076394
  25.5282922  43.7530592  62.4862965  24.6870047  44.3255700  62.1200873
  26.5757402  44.6964825  63.0832474  27.4016212  44.0934176  63.5160316
  26.0692836  45.2828598  63.8634276  27.0625834  45.6020596  62.1132455
  26.3446097  46.2132788  61.8857538  26.1127286  43.0325010  61.2813090
  26.7015186  41.9562895  61.4032973  25.9369896  43.6497331  60.1123824
  25.3829404  44.4715748  60.0232873  26.6307696  43.2261039  58.9011406
  26.7064770  42.1476701  58.8896885  25.8447293  43.6550584  57.6491308
  26.4043263  43.3283691  56.7372917  24.4867613  42.9760943  57.6180701
  23.8569035  43.2470549  58.4903764  24.6020650  41.8734834  57.5797536
  23.9281815  43.2642371  56.7004784  25.7084151  45.1791064  57.5907756
  26.7170771  45.6464290  57.6823752  25.0912112  45.5593189  58.4349156
  25.1437210  45.6914531  56.3023710  24.0388226  45.5700323  56.2805433
  25.5454516  45.1406140  55.4270837  25.3682256  46.7730771  56.1643435
  28.0568984  43.7553591  58.8247568  28.8512875  43.2435058  58.0280597
  28.4021351  44.7738672  59.6080715  27.7989440  45.1127775  60.3275541
  29.7024175  45.4175425  59.5069350  30.0551265  45.3541610  58.4837532
  29.5954870  46.8917616  59.8924803  30.5945430  47.3750880  59.8649833
  29.2087218  46.9947326  60.9312461  28.6994438  47.6734803  58.9675801
  29.1786001  48.1854841  57.7740721  30.2080127  48.0086265  57.4973089
  28.3622646  48.9010626  56.9322451  28.7498785  49.2835113  55.9974237
  27.0493132  49.1159493  57.2786156  26.2268650  49.8237155  56.4342188
  26.6265083  49.9274621  55.5543529  27.3757889  47.9095346  59.2976300
  26.9873730  47.5388117  60.2344220  26.5523145  48.6233945  58.4620546
  25.5193938  48.8020007  58.7289009  30.7421085  44.7311470  60.3840563
  30.4211103  44.0948013  61.3898328  32.0005743  44.8687090  59.9787855
  32.2166711  45.3414502  59.1289538  33.1298195  44.5221730  60.8319789
  33.0180571  43.4898701  61.1347982  34.4310937  44.6824537  60.0464342
  35.3031422  44.5415501  60.7310196  34.4928790  45.7183660  59.6371799
  34.5405662  43.6741441  58.9287475  33.6887301  43.8129258  58.2202453
  34.4498685  42.6502854  59.3668997  35.8206630  43.7408489  58.1387231
  36.6863527  43.5251708  58.8101614  35.9349064  44.7732873  57.7241411
  35.8292361  42.7879420  57.0354190  35.1305358  42.0642166  57.0091801
  36.7785267  42.7058093  56.1068139  37.9032136  43.3946261  56.2102682
  37.9101512  44.1324139  56.8664568  38.4976925  43.4644942  55.4096130
  36.6777033  41.7744743  55.1767612  35.9092960  41.1431884  55.1926208
  37.4363434  41.5885769  54.5687957  33.1549390  45.3829417  62.0858298
  32.9279752  46.5940124  62.0388270  33.4226810  44.7389550  63.2184159
  33.6106082  43.7545515  63.1927330  33.3762214  45.3992425  64.5153677
  32.6761917  46.2244250  64.4764786  32.9317319  44.4038972  65.5863144
  33.0247288  44.8769550  66.5949785  33.6181463  43.5244703  65.5741824
  31.5056583  43.9265735  65.4089501  31.2723439  43.2335369  66.2467665
  31.4136983  43.3595660  64.4558565  30.5081484  45.0615754  65.4613572
  30.6347591  45.9803434  66.2659224  29.5113969  45.0088623  64.5914769
  29.6232386  44.3934486  63.8086716  29.0629499  45.8811023  64.4079622
  34.7061007  46.0192952  64.9153260  34.7243410  46.9817706  65.6879769
  35.8128481  45.4990419  64.3981424  35.7955769  44.7340105  63.7606765
  37.1269633  46.0754537  64.6343785  37.0340261  47.1505948  64.6863271
  37.7490624  45.5476331  65.9328938  37.0448013  45.7503402  66.7698153
  38.7063004  46.0746632  66.1555570  37.9883877  44.1546660  65.8609896
  38.8512277  44.0463287  66.3015931  38.0096113  45.7560140  63.4404694
  37.6745419  44.9161132  62.6036563  39.1408205  46.4573268  63.3596595
  39.3492401  47.1513681  64.0365947  40.2240257  46.1126875  62.4431847
  40.0587507  45.1358240  62.0062517  40.3472444  47.1592854  61.3377821
  41.2649402  46.9602194  60.7362559  40.4669718  48.1515884  61.8249106
  39.1763602  47.2956304  60.3626220  38.2564119  47.5053427  60.9564433
  39.4248670  48.4728993  59.4445266  40.3499431  48.3261606  58.8457549
  39.5367573  49.4173858  60.0194980  38.5791896  48.6124963  58.7361616
  38.9417772  46.0265032  59.5678239  38.7029127  45.1735013  60.2384392
  39.8513405  45.7709461  58.9817422  38.0953415  46.1711112  58.8624114
  41.5177981  46.0055347  63.2555802  42.4182134  46.8354985  63.1361426
  41.6026029  44.9748350  64.0948729  40.8849442  44.2949640  64.1674497
  42.7239759  44.8485241  65.0199335  42.9014364  45.8056331  65.5001082
  42.4130039  43.7956261  66.0786026  43.3228798  43.5788982  66.6846325
  42.0818761  42.8518545  65.6024857  41.3572753  44.2499801  67.0623731
  41.0701346  45.4670824  67.1055499  40.8199681  43.3963187  67.7961143
  44.0103136  44.4882700  64.2856957  44.0863941  43.4546597  63.6135108
  45.0188741  45.3404815  64.4305490  44.9747625  46.1884476  64.9848721
  46.3301126  45.1001771  63.8405785  46.1956566  44.7873261  62.8178706
  47.1673851  46.3802025  63.8647394  46.6236458  47.2027611  63.3502866
  48.0681570  46.1576701  63.2421589  47.6414047  46.8028586  65.2367428
  48.4333086  47.5785939  65.1464690  48.0846848  46.0029752  65.8568309
  46.5523480  47.4933621  66.0247159  45.4085219  47.5563010  65.5348653
  46.8359417  47.9545899  67.1436477  47.0505547  43.9659632  64.5616297
  47.0377618  43.8871098  65.7938016  47.6686386  43.0787516  63.7937698
  47.6964996  43.2203891  62.8012052  48.4951797  42.0184331  64.3405355
  48.5545445  41.2612057  63.5814692  48.0802436  41.6643762  65.2745672
  49.9185178  42.4652897  64.5975758  50.1774546  43.6153351  64.9594023
  50.8596374  41.5350435  64.4257359  50.6430955  40.5674293  64.2807885
  52.2630290  41.9116982  64.3054305  52.5022628  42.6433329  65.0627677
  53.1679641  40.6900777  64.5353887  52.8834862  39.8941079  63.8038312
  54.6296382  41.0398972  64.3163816  54.9246922  41.9044514  64.9519504
  54.8455594  41.2919458  63.2565787  55.2809139  40.1824834  64.5955039
  52.9642081  40.1443193  65.9352441  51.9293774  39.7793182  66.0884254
  53.1789021  40.9370847  66.6854113  53.6549554  39.2953265  66.1267836
  52.4974454  42.5403651  62.9393852  52.0222020  42.0376982  61.9131689
  53.2400031  43.6453261  62.9174745  53.5450787  44.0635046  63.7715773
  53.6497560  44.2698403  61.6649277  52.8169901  44.2502960  60.9825247
  54.0395054  45.7250882  61.8948511  54.8623479  45.7724998  62.6453330
  52.9143913  46.4490984  62.4040479  52.6080921  45.9997966  63.2054707
  54.4914068  46.3540469  60.5904029  53.7463253  46.1385586  59.7925747
  55.4757610  45.9711571  60.2650018  54.5430550  47.4576677  60.6811236
  54.8083053  43.5035872  61.0396161  55.9324526  43.5331901  61.5455524
  54.6454897  42.8758637  59.8624703  53.7518369  42.9625483  59.4107211
  55.6312580  42.2040101  59.1035608  56.4356416  41.9076696  59.7540613
  55.1268239  40.9857020  58.4039247  54.0123442  41.1223039  58.3666005
  55.2966573  40.1016934  59.0596939  55.5671991  40.6621325  56.9916105
  56.5140585  40.0833914  56.9996771  55.7279555  41.5682585  56.3678698
  54.5274240  39.8470631  56.2325226  53.9297025  38.9212641  56.8206606
  54.3050606  40.1424541  55.0388067  56.1928163  43.2384174  58.2280599
  55.5165709  43.8372202  57.5745629  57.4733336  43.4393182  58.2241654
  58.0640496  42.8936315  58.8068776  58.1721310  44.3829683  57.3545421
  57.4642012  44.8796238  56.7090441  58.9077760  45.4583731  58.1682227
  59.6166194  44.9485324  58.8651528  59.6948904  46.3768325  57.2530412
  59.0212358  46.9146494  56.5502085  60.4634585  45.8333800  56.6640315
  60.2411591  47.1174862  57.8702700  57.9260146  46.2533242  59.0021785
  57.4895216  45.6142643  59.7995606  57.1008797  46.6491134  58.3713164
  58.4339812  47.1114399  59.4930327  59.1502466  43.6301921  56.4629150
  60.0563413  42.9482076  56.9548382  58.9625405  43.7637717  55.1521610
  58.2578571  44.3921294  54.8143606  59.6600802  42.9793228  54.1459387
  60.6045818  42.6316680  54.5420749  58.8500626  41.7697462  53.6602454
  59.4366372  41.2217476  52.8801615  57.6077195  42.2116411  53.1025729
  57.7457269  43.0030058  52.5582003  58.5805491  40.8181723  54.7909118
  57.7574675  41.2037613  55.4273333  59.4718533  40.7121409  55.4380533
  58.2795120  39.8189087  54.4090693  59.9635251  43.8812843  52.9628007
  59.2382684  44.8399837  52.7000228  61.0495971  43.5900834  52.2650360
  61.6476674  42.8142634  52.4954346  61.3659123  44.3673563  51.0933481
  61.8376453  45.2788967  51.4036473  60.4590760  44.5473601  50.5309038
  62.2625024  43.5988123  50.1548385  62.5937742  42.4381623  50.3899971
  62.6754016  44.2785647  49.0919039  62.4099440  45.2463490  48.9937624
  63.5207264  43.6814860  48.0716108  64.1883602  42.9689659  48.5344492
  62.6909752  42.9916042  46.9845275  62.0275046  43.7367754  46.4817690
  61.8570551  41.9929306  47.5801157  62.0591670  42.0441136  48.5302442
  63.5891313  42.3288110  45.9663479  64.3314679  41.6691698  46.4665581
  64.1297706  43.0728955  45.3436720  62.9843601  41.7017589  45.2787290
  64.3789935  44.7773059  47.4663883  63.9416778  45.9210509  47.3403073
  65.6062933  44.4256691  47.1009069  65.9975885  43.5327661  47.3382200
  66.3872366  45.2452727  46.1884523  65.7239821  45.9001799  45.6448346
  67.4320530  46.0951841  46.9249653  66.8989532  46.7825286  47.6196792
  67.9895026  46.7347705  46.2042116  68.4187370  45.3047352  47.7238296
  69.5776743  44.8378193  47.1398229  69.6592975  44.9469683  46.0657636
  70.4847303  44.1005736  47.8620661  70.7870497  43.1536789  47.4146036
  70.2343007  43.8106330  49.1808979  70.8900441  43.1396332  49.7222822
  68.1727141  44.9980729  49.0456560  67.2643951  45.3487357  49.5140966
  69.0751556  44.2563716  49.7745213  68.8569022  44.0043963  50.8045931
  67.0513921  44.3630628  45.1436259  67.4458805  43.2303559  45.4244228
  67.1462075  44.8965273  43.9309464  66.8164559  45.8312569  43.7842432
  67.7003270  44.2072541  42.7749602  67.8189706  43.1590112  42.9853152
  66.7954935  44.3636515  41.5523068  66.5619794  45.4449024  41.4055101
  65.5733139  43.6483892  41.7638982  64.9924310  43.9401702  41.0506028
  67.4755877  43.8242360  40.3104019  67.8657615  42.8000660  40.4801280
  68.3223877  44.4664598  39.9824225  66.7685100  43.7739410  39.4551766
  69.0777073  44.7769068  42.4843017  69.2453018  45.9967110  42.4263720
  70.0683026  43.9015552  42.3458197  69.9107669  42.9084795  42.3211406
  71.4396625  44.3485957  42.1647787  71.4498084  45.1839849  41.4745219
  72.0461331  44.7627250  43.5079720  71.3735763  45.5563099  43.8782689
  73.0358757  45.2462209  43.3491199  72.1690402  43.6933592  44.5928867
  71.2637478  43.0357499  44.5575621  73.3882419  42.8386911  44.3236441
  74.2194746  43.5243818  44.0632376  73.1734653  42.0654640  43.5622012
  73.6877695  42.3155263  45.2526934  72.2045921  44.2847646  45.9909442
  71.6483262  45.2094134  46.1580379  73.2051320  44.7925430  45.9700231
  72.4712299  43.5618395  46.7738320  72.2339096  43.2309672  41.5040243
  71.7933635  42.0828192  41.4380837  73.4068083  43.5935387  40.9984389
  73.7013831  44.5409318  40.9655902  74.3169645  42.6320419  40.4017936
  73.7484710  41.9425031  39.7933837  75.3454709  43.3397794  39.5242172
  76.1582155  42.6502905  39.2088998  75.7946398  44.2038167  40.0394084
  74.7440672  43.8907663  38.2531432  73.6114610  43.4946584  37.9043998
  75.4084694  44.7139324  37.5915262  75.0217915  41.8018072  41.4667457
  75.2057373  42.2344809  42.6056015  75.3692220  40.5750279  41.0951401
  75.1665345  40.2606462  40.1639246  76.1520855  39.7207825  41.9719546
  75.6619511  39.6958524  42.9353423  76.2290889  38.3078798  41.4011373
  76.7288483  38.3077051  40.4077779  75.1994359  37.9145931  41.2705361
  76.7803136  37.6359202  42.0904370  77.5578054  40.2820169  42.1656204
  78.1425978  40.8849939  41.2618690  78.1038575  40.0608456  43.3595460
  77.5919982  39.5389790  44.0366175  79.4519140  40.4872234  43.7298969
  79.5922219  40.2361164  44.7701597  80.4961843  39.7446359  42.8919796
  80.4373955  40.0383765  41.8218735  80.3182717  38.6494044  42.9595530
  81.5210641  39.9532247  43.2627920  79.6847916  41.9919992  43.6103533
  80.8281129  42.4226910  43.4478638  78.6403355  42.8222089  43.6608455
  77.6995963  42.5049018  43.6440013  78.8463634  44.2617470  43.5310974
  79.3371318  44.4406333  42.5833164  77.5055626  45.0160268  43.5335952
  77.6959075  46.1177472  43.4876247  76.7024990  44.6296883  42.3396930
  76.9318884  43.6057822  41.9887380  76.9685512  45.2966926  41.4884936
  75.6103740  44.7402903  42.5148455  76.7252149  44.7267841  44.8079931
  77.2669431  45.0564005  45.7177924  76.4807070  43.6500137  44.9045729
  75.7588256  45.2789883  44.7823950  79.7496327  44.7893077  44.6347937
  79.6372203  44.4022451  45.8046035  80.6588704  45.6813684  44.2553789
  80.7342226  45.9284289  43.2960594  81.3822742  46.4974580  45.2152506
  81.6132613  45.9055742  46.0864476  82.6788682  47.0262447  44.6035663
  83.1461324  47.7634343  45.3010222  82.4257918  47.5767674  43.6663343
  83.6994322  45.9472776  44.2924904  83.2324367  45.2133421  43.5940419
  83.9345797  45.4035769  45.2332037  84.9661574  46.5336191  43.7021905
  85.3514612  47.2958205  44.4152691  84.7277966  47.0585069  42.7501684
  86.0114929  45.4610894  43.4480437  86.2077774  44.8732275  44.3710441
  86.9668132  45.9238434  43.1126472  85.5904640  44.5191593  42.3810525
  85.4886959  45.0222277  41.4686320  84.6780565  44.0746498  42.6076386
  86.3136999  43.7834646  42.2385863  80.5035085  47.6548875  45.6743059
  79.6148091  48.1110958  44.9506296  80.7593379  48.1363717  46.8864302
  81.5363226  47.8627944  47.4411138  80.0805542  49.3306052  47.3669018
  79.0197811  49.2069778  47.2034644  80.3362673  49.5182299  48.8597708
  79.9267352  48.6609097  49.4318917  79.7994149  50.4348374  49.2003256
  81.7177083  49.6682883  49.1260587  81.8421255  49.9328594  50.0576429
  80.5334584  50.5670388  46.5999397  81.6966277  50.6858778  46.2089880
  79.5946947  51.4932479  46.3857846  78.6518988  51.3503321  46.6938174
  79.9161975  52.7514357  45.7166103  80.5526334  52.5501011  44.8657275
  78.6341364  53.4455119  45.2276987  77.9509996  53.6095078  46.0945748
  78.9764407  54.8012374  44.6137304  79.7462643  54.6927387  43.8210651
  79.3410156  55.5182688  45.3781542  78.0775691  55.2684770  44.1581063
  77.8803723  52.6001577  44.2071983  77.8803137  51.5275428  44.4811523
  78.4144741  52.6790014  43.2309035  76.4464067  53.0561941  44.0285189
  76.3277490  54.1521637  44.1722100  75.7785015  52.5760158  44.7747485
  76.0584288  52.8379215  43.0140597  80.6864047  53.6694981  46.6520687
  81.6161731  54.3697009  46.2350366  80.3024863  53.6922702  47.9245918
  79.6112674  53.0535326  48.2510011  80.8945345  54.5898686  48.9024365
  81.9459298  54.6983182  48.6761404  80.2064693  55.9566243  48.8906003
  80.0221719  56.2856553  47.8417867  80.8659311  56.7140020  49.3706710
  78.9898228  55.9242777  49.6128046  78.3288990  55.6195520  48.9656270
  80.8028268  53.9427894  50.2749004  80.0785326  52.9678335  50.4796118
  81.5551285  54.4981039  51.2194347  82.1944429  55.2258468  50.9962389
  81.7259532  53.8887021  52.5147873  80.7696481  53.4980104  52.8335579
  82.1097804  54.6411159  53.1855318  82.7406291  52.7681121  52.4761868
  83.5219188  52.6443056  51.5287146  82.7494964  51.9216764  53.5017622
  81.8639280  51.9076401  54.6758404  80.7927091  52.0241688  54.3924559
  82.1662783  52.7394440  55.3491043  83.7073462  50.8139860  53.5326627
  84.7021229  51.2045424  53.3689608  83.5047176  50.2117925  54.9262887
  84.2076452  50.7241722  55.6240807  83.7009110  49.1176416  54.9704164
  82.1169153  50.5619459  55.2865961  81.4109572  49.8277681  54.8266277
  81.9389676  50.5693848  56.3820262  83.4342116  49.7966230  52.4365829
  82.3862583  49.7834905  51.7896034  84.4204102  48.9295236  52.2297666
  85.2670030  48.9864095  52.7402664  84.2155250  47.7434006  51.4139601
  83.8313469  48.0583760  50.4515316  85.5297236  46.9863175  51.2345939
  85.9733046  46.7255556  52.2210034  86.2565309  47.5977782  50.6740154
  85.3765449  46.0415385  50.6711799  83.1748286  46.8310133  52.0476433
  83.0148668  46.7848226  53.2687021  82.4617734  46.0991708  51.1996883
  82.5056532  46.2683236  50.2232404  81.5574292  45.0526307  51.6623507
  80.9853422  45.4100275  52.5045532  80.6061362  44.6333258  50.5492523
  80.0057298  43.7619870  50.8956075  81.2039374  44.2786624  49.6780503
  79.6081639  45.6743603  50.0482410  80.1799268  46.5726602  49.7165681
  78.8583352  45.1300095  48.8547335  78.1615172  44.3188639  49.1573127
  79.5695758  44.7130412  48.1157001  78.2736496  45.9279490  48.3506826
  78.6414406  46.0733692  51.1449849  79.1841247  46.5324055  51.9911196
  78.0646585  45.1994925  51.5100825  77.9301235  46.8301492  50.7479998
  82.3981377  43.8767095  52.1384887  82.8919430  43.0836333  51.3364915
  82.5613186  43.7602824  53.4515457  82.1935277  44.4583342  54.0620979
  83.4558676  42.7604203  54.0247681  83.3442895  41.8427110  53.4575694
  84.9058465  43.2334563  53.9940744  85.0508328  44.1069642  54.6649241
  85.1376074  43.5770630  52.9595493  85.8806753  42.1256487  54.3052206
  85.6304090  40.9610950  54.0065711  87.0172755  42.4854717  54.8742490
  87.6258943  41.7460155  55.1510301  87.2079826  43.4604751  54.9661801
  82.9870912  42.4944298  55.4426813  83.0192782  43.3966118  56.2849038
  82.5581850  41.2619426  55.7054753  82.5635031  40.5635528  54.9933035
  81.9773376  40.9029535  56.9920821  81.2014739  41.6170699  57.2288581
  81.4110514  39.4888262  56.9002669  81.0592690  39.1525859  57.9032559
  82.2204146  38.7993382  56.5688942  80.2364808  39.3441098  55.9279280
  80.5677754  39.6943516  54.9190891  79.8213865  37.8922343  55.7768415
  79.2609695  37.5311479  56.6447768  80.7061748  37.2451334  55.6106892
  79.1532014  37.7915773  54.8902678  79.0554292  40.1908423  56.3698773
  79.3306286  41.2481010  56.5476310  78.6179495  39.7995701  57.3098964
  78.2699903  40.1770994  55.5850956  82.9673286  40.9948038  58.1458860
  82.5378135  40.9800296  59.3032344  84.2661721  41.0800762  57.8700812
  84.6152321  41.0019033  56.9389680  85.2707799  41.3092583  58.8996581
  84.8687831  41.0919900  59.8800490  86.4655507  40.3781738  58.6858020
  87.2408423  40.5760252  59.4683914  87.0332089  40.6111544  57.3922019
  87.6293648  39.8638393  57.2359927  86.0397343  38.9241185  58.7941193
  85.3967996  38.6501025  57.9320426  85.4773451  38.7647580  59.7378758
  86.9280061  38.2540719  58.7850051  85.7480056  42.7550283  58.9359038
  86.6818608  43.0715465  59.6783597  85.1279078  43.6368331  58.1551144
  84.3410038  43.3612893  57.5944932  85.4940198  45.0369414  58.1306250
  85.5773328  45.3913080  59.1470395  84.7295966  45.5520512  57.5693502
  86.8028789  45.3230172  57.4372706  87.3087995  46.4451076  57.5319894
  87.3710094  44.3382029  56.7475732  86.9821742  43.4191430  56.8023301
  88.5756410  44.5602748  55.9811086  89.0057243  43.6297089  55.6491523
  89.2754122  45.0745978  56.6292627  88.3510081  45.4706509  54.7899107
  87.2270866  45.7315598  54.3610575  89.4624822  45.9656729  54.2507564
  90.3656332  45.8067935  54.6400823  89.4298685  46.8363646  53.0830059
  88.6038052  47.5272584  53.1789517  90.7259743  47.6434757  52.9949974
  90.6660914  48.3355536  52.1200949  91.8387455  46.7516917  52.8501090
  92.4741225  47.2255164  52.2957398  90.9125447  48.4835471  54.2456486
  91.0790082  47.8525164  55.1420666  90.0083695  49.1041352  54.4320757
  91.7696792  49.1731984  54.1407659  89.2220321  46.0650386  51.7860208
  88.7430331  46.6437392  50.8061410  89.5781235  44.7841714  51.7575020
  89.9691937  44.3555517  52.5619769  89.3503372  43.9570557  50.5810761
  89.6991370  44.5059707  49.7151867  90.1247030  42.6477266  50.6990884
  89.7047318  42.0270399  51.5203573  91.1973218  42.8426099  50.9089304
  90.0436068  42.0700886  49.7520666  87.8678533  43.6652855  50.3827892
  87.1238021  43.4415199  51.3402561  87.4508410  43.6567167  49.1199780
  88.0988600  43.7863354  48.3798033  86.0796767  43.3197456  48.7686134
  85.4106289  43.8616608  49.4246957  85.8062005  43.6961206  47.3175746
  86.4879074  43.1142598  46.6547018  86.0190463  44.7665186  47.1452082
  83.3166264  44.0480517  47.4591748  83.3401053  44.6715767  48.2395925
  84.4021318  43.4273984  46.8821363  82.2119040  43.6267196  46.8744479
  81.1941371  43.9173035  47.1407188  82.5368258  42.7096996  45.9808523
  83.9025227  42.5831295  45.9491691  84.3838058  41.8756585  45.2873021
  85.8127005  41.8337606  48.9677948  86.6577662  40.9853436  48.6729361
  84.6221262  41.5243124  49.4761184  83.9871818  42.2030074  49.8465891
  84.1275185  40.1584031  49.5166785  84.9585233  39.4747335  49.4202685
  83.4886955  39.8926851  50.8724543  82.5880384  40.5213678  51.0192427
  84.2120952  40.1658125  51.6717105  83.1120138  38.4523773  51.0633717
  83.4491098  37.6222031  50.1966756  82.4815112  38.1540850  52.0921021
  83.1189732  39.9184870  48.4022353  81.9866539  40.4169914  48.4929848
  83.4627866  39.1764464  47.3418995  84.7354792  38.4841845  47.0766527
  85.0652061  37.8989317  47.9662676  85.5100577  39.2387726  46.8164494
  82.4923607  38.9467369  46.2590749  82.0808267  39.8997322  45.9505914
  83.3401084  38.2782250  45.1696050  83.7560818  39.0996256  44.5484572
  82.7549810  37.6298860  44.4912081  84.4115598  37.5847484  45.9183708
  84.0260407  36.6141817  46.3159617  85.3086463  37.3626791  45.2996762
  81.3064828  38.0790826  46.6522560  80.2987106  38.0753201  45.9356870
  81.3943206  37.3409290  47.7561871  82.2228637  37.3773089  48.3208226
  80.3175455  36.5016594  48.2635211  79.6209988  36.2812436  47.4645912
  80.8860038  35.1767743  48.7653226  81.6013788  35.3386614  49.5986882
  81.4248527  34.6570911  47.9435178  80.0752876  34.4989910  49.1134833
  79.5068434  37.1698556  49.3681739  78.6929438  36.5044830  50.0115492
  79.7196473  38.4651623  49.6032058  80.3988580  38.9611454  49.0627120
  79.2262196  39.1383593  50.8018425  79.7996645  38.7714563  51.6430337
  79.4464542  40.6446157  50.6417161  78.9755833  41.0172668  49.7112493
  80.5328523  40.8506751  50.5442117  78.9336150  41.4637621  51.7876087
  79.6649805  41.5800994  52.9544978  80.6179786  41.0724047  53.0262436
  79.1989107  42.3380410  54.0043666  79.8065016  42.4658983  54.8891233
  78.0042414  43.0089375  53.8905594  77.6349803  43.6285370  54.6951917
  77.7345638  42.1451761  51.6868852  77.1702975  42.0872666  50.7664338
  77.2700182  42.9108858  52.7324721  76.3516582  43.4521810  52.6355568
  77.7571296  38.8388941  51.0978849  77.4261131  38.2926607  52.1547439
  76.8600678  39.1649077  50.1684310  77.1092692  39.6012814  49.3021828
  75.4390837  38.9482420  50.4325976  75.1969664  39.3495093  51.4056326
  74.5906507  39.6479842  49.3712529  73.5146413  39.4240123  49.5735011
  74.8272888  39.2125021  48.3706307  74.6945952  41.1656882  49.2404788
  75.7332499  41.4250552  48.9222285  73.7380604  41.6566014  48.1772750
  72.6837682  41.4305480  48.4455169  73.9601256  41.1750309  47.2010964
  73.8500815  42.7549017  48.0572091  74.4049568  41.8480450  50.5623713
  75.0324346  41.4606136  51.3887497  73.3374436  41.7159476  50.8272021
  74.5936825  42.9359053  50.4469294  75.0664656  37.4740307  50.4803122
  74.1569120  37.0936669  51.2276553  75.7716757  36.6240615  49.7367632
  76.5225273  36.9106807  49.1514926  75.5226594  35.1922926  49.8389134
  74.4607369  35.0098466  49.7271653  76.2478237  34.4518372  48.7184526
  76.0708263  33.3548934  48.8512515  77.3474228  34.6142066  48.7969926
  75.7738125  34.8367411  47.3336481  75.9901995  35.8990674  47.0994296
  74.6749281  34.6831110  47.2571725  76.4047446  33.9909848  46.2527476
  77.3039831  33.1886024  46.5740181  75.9985208  34.1226332  45.0804721
  75.9209824  34.6234000  51.1953197  75.2301869  33.7456800  51.7147071
  77.0377264  35.0675270  51.7747676  77.6415737  35.6992274  51.2783260
  77.3513033  34.6667027  53.1471478  77.2418440  33.5937357  53.2163144
  78.7972257  35.0052333  53.5027297  78.9703667  34.8587842  54.5872990
  78.9534874  36.0860826  53.2746702  79.8021281  34.1707207  52.7343893
  79.7441905  34.3968087  51.6428520  79.5226669  33.0956333  52.8551276
  81.2093761  34.3567062  53.2441278  81.8482605  33.6140883  52.7011696
  81.3294815  34.1605645  54.3086442  81.7124433  35.7313609  52.9541024
  81.1250653  36.5072994  53.4903762  81.6302767  35.9223371  51.8585598
  83.1338022  35.9012240  53.3403583  83.7099217  35.3391685  52.6618481
  83.3371397  35.7239476  54.3378762  83.2820045  36.9142393  53.0704691
  76.3880521  35.2603420  54.1708375  76.0326156  34.5902296  55.1456011
  75.9627103  36.5101303  53.9908078  76.2700060  37.0591671  53.2080061
  74.9384570  37.0696121  54.8754651  75.3171115  37.0515494  55.8852597
  74.6212254  38.5267579  54.4947141  74.3477129  38.5726645  53.4133635
  73.4780853  39.0538719  55.3348490  73.6522564  38.9098695  56.4188121
  72.5167061  38.5578157  55.0752003  73.3359153  40.1418669  55.1529438
  75.8170559  39.4069609  54.7553751  76.7368666  39.0217366  54.2741699
  76.0112109  39.4881879  55.8458004  75.6367501  40.4314523  54.3596796
  73.6823204  36.2060251  54.8731412  73.1122791  35.9142355  55.9293517
  73.2249177  35.7907712  53.6963405  73.6237611  36.0680805  52.8185628
  72.0776030  34.8884855  53.6356884  71.2752450  35.2949472  54.2380287
  71.5853611  34.7774520  52.1959407  72.3742959  34.3567157  51.5332757
  71.2912252  35.7743941  51.8042589  70.7026717  34.1046661  52.1406895
  72.3998460  33.5050576  54.2003049  71.6174347  32.9450203  54.9754564
  73.5467017  32.9385664  53.8267401  74.0653652  33.3163751  53.0539047
  73.9308629  31.6085764  54.2940811  73.1195019  30.9364060  54.0489856
  75.1952804  31.1605522  53.5628297  75.9739571  31.9423075  53.6928827
  74.9544826  31.1264387  52.4722311  75.7890453  29.8129150  53.9751442
  76.0132432  29.8158017  55.0697985  74.8255617  28.6816469  53.6857210
  74.5640282  28.6700021  52.6035841  73.8912698  28.8019719  54.2704000
  75.2832998  27.7021584  53.9452791  77.0975256  29.5808406  53.2515223
  77.8478143  30.3498165  53.5325143  76.9352325  29.6225076  52.1503774
  77.4830864  28.5733191  53.5091151  74.1269175  31.5661395  55.8056193
  73.6098076  30.6693210  56.4796986  74.8816720  32.5104656  56.3574732
  75.2586976  33.2433800  55.7783748  75.2240151  32.4905123  57.7752715
  75.2802674  31.4620257  58.1024693  76.5640161  33.1910707  58.0208103
  76.7984273  33.2690408  59.1000472  76.4873189  34.2229830  57.6089703
  77.7555000  32.5196276  57.3748737  77.8955308  31.1401072  57.3959468
  77.1434863  30.5190127  57.8626893  78.9800339  30.5256950  56.8151606
  79.0583118  29.4462268  56.8207747  79.9436749  31.2856164  56.1955345
  81.0143235  30.6669527  55.5913608  80.9631515  29.7231797  55.7696239
  78.7350907  33.2633802  56.7376641  78.6398381  34.3383216  56.6990172
  79.8268568  32.6564531  56.1545926  80.6317429  33.2138884  55.7522434
  74.1557310  33.1232576  58.6536243  74.3086928  33.1331073  59.8787168
  73.0889198  33.6478992  58.0619292  72.9581788  33.5632608  57.0687427
  72.0055927  34.2381668  58.8207313  71.7424346  33.5062937  59.5661887
  71.2276445  34.4881974  58.1123866  72.3835657  35.4939840  59.5686235
  71.8330548  35.7610904  60.6393853  73.3284640  36.2618956  59.0385623
  73.6208872  36.0679222  58.1003798  73.7361779  37.5067343  59.6673581
  73.9080482  37.3213473  60.7172611  75.0241210  38.0246816  59.0399363
  75.2626453  39.0463502  59.3979688  74.8722169  38.1013219  57.9382381
  76.1790836  37.0918249  59.3028749  75.9340329  36.0830670  58.8902392
  76.2774429  36.9884341  60.4022249  77.4660472  37.5722572  58.6964926
  77.7384906  38.5746375  59.1002503  77.3171186  37.6862854  57.5953887
  78.5686349  36.5685323  58.9546817  79.5325820  36.8838394  58.5007150
  78.2953432  35.5696529  58.5542897  78.8416007  36.4155172  60.4127959
  77.9964932  36.1223266  60.9415112  79.1612481  37.3274509  60.8029010
  79.6095715  35.7320478  60.5824689  72.6105258  38.5272632  59.5690022
  71.9050735  38.6019150  58.5595478  72.4367188  39.3091111  60.6261484
  72.9618314  39.1896034  61.4585983  71.5881296  40.4928861  60.5694555
  70.7547125  40.3087256  59.9049582  71.0529652  40.7925095  61.9648404
  70.4733928  41.7317955  61.9591524  71.8845497  40.9203400  62.6932307
  70.1400208  39.7029022  62.4621472  68.7885791  39.7164282  62.1688753
  68.3761291  40.5349939  61.5901386  67.9575370  38.7158186  62.6171781
  66.8939131  38.7596555  62.4096099  68.4785997  37.6755260  63.3526392
  67.6561430  36.6683160  63.7908561  68.0691062  36.2472258  64.5524334
  70.6402858  38.6458813  63.2049310  71.6915036  38.6298306  63.4566036
  69.8186902  37.6393082  63.6527839  70.2273259  36.8765590  64.2919021
  72.3890769  41.6628480  60.0117767  73.3410649  42.1331563  60.6412645
  72.0113966  42.1186370  58.8209224  71.2170919  41.7090391  58.3596909
  72.4933470  43.3709266  58.2647206  73.5268536  43.4955339  58.5526183
  72.3940881  43.3461945  56.7419159  71.3369739  43.2209273  56.4177724
  72.9757839  42.4905633  56.3367668  72.7936022  44.2777837  56.2867869
  71.7101422  44.5545256  58.8274547  70.6828355  44.4005959  59.4910673
  72.2099181  45.7548145  58.5457200  73.1226019  45.8179130  58.1311159
  71.4297159  46.9817347  58.6306453  70.4351454  46.7636557  58.9989179
  72.1019434  47.9897294  59.5619614  73.1088011  48.2645556  59.1865918
  72.2220392  47.5482800  60.5752184  71.4934321  48.9155584  59.6537670
  71.2728309  47.5824209  57.2434030  72.2565102  47.7342834  56.5135682
  70.0393762  47.9277103  56.8859039  69.2581595  47.7487927  57.4917114
  69.7513040  48.7060104  55.6910472  70.6181774  48.7282904  55.0498004
  68.5789676  48.0991936  54.9227752  68.3213954  48.7797087  54.0782386
  67.6997506  48.0107152  55.5748481  68.7925310  46.7115267  54.3286437
  69.0966953  46.0172796  55.1517338  67.5024566  46.2024635  53.7378428
  67.3486710  46.5599801  52.7020200  66.6152515  46.4164313  54.3721193
  67.5682105  45.0958465  53.6233618  69.8824062  46.7402040  53.2716013
  70.8567830  47.0571529  53.7001006  69.6159558  47.4410986  52.4506109
  70.0153012  45.7299774  52.8264596  69.4310874  50.1448913  56.0675799
  68.7908056  50.4000737  57.0896588  69.8867377  51.0839105  55.2440656
  70.5329711  50.8333250  54.5166545  69.3067006  52.4195660  55.1787626
  68.4298409  52.4729529  55.8106268  70.3145921  53.4723164  55.6409512
  71.2149002  53.4245469  54.9925901  70.6330458  53.1852763  56.6707488
  69.7634351  54.8843125  55.6702423  68.7884498  54.8662635  56.2159686
  69.5552903  55.2530516  54.6388502  70.7022514  55.8365327  56.3813411
  70.9614448  55.4524921  57.3935102  70.1571162  56.8040221  56.5143868
  71.9529858  56.1113939  55.5719835  71.7073211  56.3886737  54.5292892
  72.5787043  55.1935240  55.5607865  72.7737662  57.1876192  56.1841467
  72.9048317  57.0339385  57.2157289  72.2660631  58.0962406  56.0463766
  73.7005052  57.3154541  55.7266564  68.8597274  52.7136515  53.7539585
  69.6598868  52.6245269  52.8207727  67.5895335  53.0670282  53.5958656
  66.9730169  53.1212848  54.3868330  67.0477271  53.5728605  52.3409232
  67.7644384  53.4526285  51.5394101  65.7396994  52.8751064  51.9738284
  65.3086369  53.3661470  51.0684377  65.0079703  53.0041771  52.7823055
  65.8243289  51.3779799  51.6681700  66.2840986  50.9310631  52.5773939
  64.4357537  50.7991334  51.4678059  63.9313663  51.3002169  50.6138876
  63.8098415  50.9468674  52.3741228  64.4724959  49.7123406  51.2423504
  66.6908707  51.1154625  50.4484840  67.7261856  51.4608532  50.6491734
  66.2760483  51.6552022  49.5683815  66.7198181  50.0323859  50.2009198
  66.8317151  55.0648335  52.5346482  66.1223273  55.4684378  53.4613528
  67.4355955  55.8838471  51.6797727  68.0192003  55.5413951  50.9370974
  67.4260715  57.3202869  51.9107098  66.5887892  57.5908761  52.5311670
  68.7208691  57.7290338  52.6189684  69.5901918  57.4255909  51.9884253
  68.7679992  57.1086746  53.5465671  68.8331634  59.1864687  52.9955816
  67.9299099  59.5450267  53.5233536  68.9433976  59.8099687  52.0813385
  70.0525336  59.4399347  53.8560654  70.7961014  58.4733241  54.1191830
  70.2653761  60.5903873  54.2893353  67.2635615  58.0714966  50.5995334
  67.9235268  57.7486213  49.6099540  66.3830406  59.0678248  50.6010472
  65.7812179  59.1964519  51.3938923  66.2720111  60.0492671  49.5306378
  66.9249808  59.7805719  48.7114057  64.8339487  60.1271896  49.0211531
  64.8332870  60.9602932  48.2970968  64.1027171  60.3330845  49.8296122
  64.3981480  58.9180958  48.2512635  63.9884283  57.7742608  48.9087240
  63.9665511  57.7612599  49.9913518  63.5847454  56.6639290  48.2042601
  63.2004197  55.8201704  48.7618350  63.5882396  56.6858772  46.8309771
  63.2213628  55.8521978  46.2504734  64.3887129  58.9269327  46.8692097
  64.7050225  59.8124904  46.3344003  63.9932088  57.8179900  46.1624702
  63.9782664  57.8491576  45.0796461  66.7226374  61.4083119  50.0467638
  66.2535798  61.8606829  51.0944735  67.6300135  62.0536379  49.3201884
  68.0118264  61.6214016  48.5032809  68.0157406  63.4416902  49.5561580
  67.4431017  63.8539122  50.3762737  69.5116733  63.5757620  49.8932842
  70.0871383  63.0593814  49.0900939  69.9067572  65.0379214  49.9435697
  69.5348761  65.4755394  50.8961211  69.5226885  65.6829316  49.1509728
  71.0131368  65.1295466  49.9415192  69.8343580  62.9103367  51.2300361
  69.3846105  61.8906520  51.2541200  69.3445828  63.4872137  52.0495146
  71.3037213  62.7755371  51.4947388  71.8160178  63.7616488  51.5281471
  71.7834050  62.1399560  50.7242200  71.4493453  62.2776370  52.4759174
  67.6740318  64.2556624  48.3181780  68.0349234  63.8702636  47.2011950
  67.0044708  65.3884945  48.5170154  66.6416273  65.6357726  49.4203446
  66.9300018  66.4174841  47.4839904  67.2720175  66.0223723  46.5400305
  65.4813956  66.8833079  47.3127178  65.1244118  67.4293561  48.2055484
  64.8174783  66.0038058  47.1694971  65.2983025  67.7871171  46.1138834
  66.2588015  67.9485457  45.3373350  64.1903049  68.3343038  45.9477896
  67.8265674  67.5945959  47.8500447  67.4250552  68.4563186  48.6464184
  69.0466827  67.6786004  47.3049998  69.8745578  66.5285858  46.7238086
  69.6776425  66.5033147  45.6293745  69.6378102  65.5436608  47.1484276
  69.9248859  68.8158071  47.6255195  69.9730280  68.9174942  48.7012975
  71.2647652  68.4192909  46.9846807  72.1199022  68.8794433  47.5255466
  71.3046718  68.7510280  45.9218289  71.2827623  66.9267882  47.0079367
  71.9953570  66.4973402  46.2683491  71.5692535  66.5533293  48.0148134
  69.4301484  70.1439925  47.0830811  69.9588333  71.1887859  47.4800646
  68.4345869  70.1344157  46.1998655  67.9697293  69.2803791  45.9620401
  67.8977433  71.3507056  45.6008189  68.6946308  72.0663634  45.4649713
  67.2802733  71.0457802  44.2350974  66.8389277  71.9730901  43.7939472
  66.2336582  70.0784141  44.3841526  66.4810118  69.2678880  44.8672648
  68.3310621  70.5062427  43.2764936  68.7392837  69.5375772  43.6314575
  69.1615692  71.2301595  43.1511338  67.8738306  70.3319262  42.2886604
  66.8590098  72.0074332  46.4927957  66.4582635  73.1441462  46.2275485
  66.4760870  71.4210428  47.6255439  66.8749168  70.5401048  47.8850940
  65.4076148  71.8882255  48.4939974  65.1516774  72.9072401  48.2502215
  64.1594822  71.0000276  48.3524857  64.5237569  69.9419680  48.4268041
  63.7934439  71.0906775  47.3009252  63.0109652  71.1374157  49.3111186
  63.3565791  71.0622337  50.3673822  62.3276060  70.2708347  49.1222501
  62.2536008  72.4125731  49.1028331  62.0395333  72.5355121  48.0121822
  62.8796017  73.2732848  49.4429954  60.9876511  72.4277586  49.8157159
  60.6544632  71.5768673  50.2051225  60.1639640  73.4729418  49.8961988
  60.4433635  74.6228520  49.2781053  61.3147120  74.7484239  48.8101754
  59.7892174  75.3618249  49.3651262  59.0115278  73.3566389  50.5566749
  58.7312047  72.4991579  50.9854789  58.3595307  74.1118988  50.5634846
  65.9376380  71.8811276  49.8589952  66.1770882  70.8717739  50.3394520
  66.1742349  73.0137646  50.4603731  66.0486021  73.8685929  49.9784570
  66.6808444  73.1734052  51.8131213  67.2059227  72.2748589  52.1125210
  67.6430006  74.3582796  51.8975844  67.9403032  74.5024193  52.9662685
  67.1217843  75.2846709  51.5691863  68.9142954  74.1744498  51.0873387
  69.5807985  75.0471127  51.2498981  68.6940510  74.0931836  50.0016012
  69.6908658  72.9412171  51.4987953  69.7699245  72.6653425  52.7145078
  70.2153437  72.2438113  50.6061648  65.5178154  73.3681632  52.7735138
  64.6422174  74.2050703  52.5354370  65.5188988  72.5965985  53.8546118
  66.2651795  71.9348777  54.0044325  64.4962313  72.7201955  54.8823004
  63.6035406  73.1668930  54.4676753  64.1084541  71.3355428  55.4250337
  65.0085571  70.8580468  55.8874719  63.0261291  71.4585957  56.4853825
  62.1534422  72.0354594  56.1227575  63.4034996  71.9441338  57.4119485
  62.6583750  70.4512583  56.7845335  63.6420748  70.4462322  54.2864917
  64.4539551  70.2662663  53.5516961  62.7851215  70.9148289  53.7576025
  63.3069411  69.4613656  54.6652814  64.9692913  73.6408267  56.0015710
  64.1523559  74.2973529  56.6521776  66.2768697  73.6952450  56.2292031
  66.8972268  73.1459653  55.6695615  66.8912340  74.6151633  57.1686055
  66.2665426  75.4815807  57.3018299  67.0941996  73.9580505  58.5376101
  67.7629013  73.0760234  58.4730728  66.1131080  73.6050297  58.9288734
  67.5167309  74.6703790  59.2753257  68.2110019  75.0854512  56.5741799
  68.6135055  74.6571412  55.4882782  68.8768052  75.9892899  57.2953336
  68.5717466  76.2468061  58.2072432  69.9424774  76.7982272  56.7124372
  69.4945536  77.5108741  56.0385596  70.6854906  77.5476228  57.8233664
  71.5899191  78.0438483  57.3949938  71.0532007  76.7932438  58.5512545
  69.8718905  78.6189728  58.5467128  68.9516368  78.1865439  58.9938631
  69.5604688  79.4140934  57.8410951  70.6410972  79.2699740  59.6780981
  71.7286089  78.7662621  60.0269384  70.1610582  80.2882872  60.2175068
  70.9158516  75.9672415  55.8799522  71.4137908  76.4362344  54.8507466
  71.1995847  74.7388912  56.3032643  70.7678318  74.3853710  57.1275370
  71.9846724  73.8358410  55.4843762  72.9879254  73.8353378  55.8796372
  71.9388707  74.1338634  54.4437983  71.5234736  72.3928420  55.4700727
  72.3451081  71.4936444  55.2674220  70.2381952  72.1441384  55.6742101
  69.5771842  72.8893231  55.5696615  69.7158815  70.7896650  55.8260788
  70.5324546  70.0901967  55.8544296  68.9634104  70.6226437  57.1548719
  68.0970002  71.3277506  57.1716036  68.4232087  69.2086912  57.2861185
  69.2287593  68.4602549  57.1323086  67.6091007  69.0072433  56.5558567
  68.0137940  69.0436951  58.2991367  69.8741294  70.9634351  58.3233813
  70.2128950  72.0194522  58.2903350  70.7685320  70.3036460  58.3274011
  69.3354897  70.8113648  59.2855958  68.7968863  70.4928857  54.6450222
  67.7973693  71.1960957  54.4551864  69.0893896  69.4787740  53.8353567
  70.2355298  68.5572455  53.9073848  70.2830007  68.0690092  54.9046185
  71.1585253  69.1466695  53.7192783  68.2471377  69.1794525  52.6767720
  67.9759395  70.0990475  52.1736287  69.1483205  68.2891810  51.8144946
  69.7955346  68.9677737  51.2067320  68.5765630  67.6417278  51.1144948
  69.9597246  67.5607892  52.8004067  69.3569660  66.7206031  53.2242320
  70.8969843  67.1398082  52.3783495  66.9663402  68.4520547  53.0631451
  66.8439282  67.8618921  54.1367500  66.0029802  68.5041891  52.1492083
  66.1202516  69.0729413  51.3304149  64.8506456  67.6182593  52.2220039
  64.3718121  67.7829134  53.1758414  63.8800108  67.9255065  51.0856495
  64.4036107  67.8052568  50.1143677  63.6218977  69.0036242  51.1701162
  62.3602632  66.9555830  51.1032203  62.0374796  67.1960025  52.3747850
  65.3042958  66.1667882  52.1578539  66.1411124  65.8000369  51.3288874
  64.7551999  65.3407993  53.0440984  64.0218138  65.6621716  53.6499611
  65.2455935  63.9856368  53.2305728  65.6535598  63.6406671  52.2995300
  66.3219149  63.9628856  54.3153292  65.9198087  64.4500270  55.2337381
  67.1559492  64.6081560  53.9479549  66.8397179  62.5952238  54.6761868
  67.1988015  62.1017194  53.7394886  66.0465429  61.9410733  55.1021743
  68.0130966  62.7229751  55.6149882  68.4440440  63.7496900  55.5821618
  68.8195707  62.0443167  55.2749421  67.6692325  62.2819068  56.9640924
  67.2392910  61.3816180  57.0301029  67.7139951  63.0462797  58.0521573
  68.2508518  64.2558123  58.0152523  68.6156626  64.6265250  57.1724975
  68.1746079  64.8378541  58.8184648  67.3749889  62.5275686  59.2210284
  66.9026756  61.6603461  59.2757877  67.5363573  63.0329760  60.0870841
  64.0997544  63.0570388  53.6052131  63.1609316  63.4492606  54.2997474
  64.1980799  61.8144960  53.1354891  64.9168852  61.6040491  52.4686851
  63.3342942  60.7167575  53.5724860  62.8642646  60.9818291  54.5060627
  62.2608098  60.4030746  52.5390822  62.7471431  60.2036309  51.5582005
  61.6304601  61.3110073  52.3982195  61.3524939  59.2187637  52.8774369
  61.9774381  58.3059245  53.0459799  60.5491236  59.4770524  54.1348252
  59.9308448  60.3935976  54.0210303  61.2059271  59.6017978  55.0216086
  59.8617294  58.6256474  54.3271870  60.4428481  58.9083143  51.7071375
  61.0430758  58.6476522  50.8085007  59.8213800  59.7903985  51.4561925
  59.7695024  58.0554020  51.9397100  64.2257152  59.5044498  53.8175650
  64.6754486  58.8615038  52.8675117  64.4686827  59.1934066  55.0845713
  64.0202354  59.7207140  55.8135850  65.2985189  58.0644383  55.4769047
  65.7983260  57.6512872  54.6142635  66.3613735  58.4868922  56.4901627
  65.8756668  58.9323008  57.3908084  67.2147821  59.4753874  55.9052327
  67.6996765  59.0327176  55.1972660  67.1936103  57.2963126  56.9049300
  67.5308235  56.7461549  55.9994859  66.6163463  56.5831286  57.5252700
  68.1061340  57.6806542  57.4001905  64.4224930  56.9701901  56.0662794
  63.5915133  57.2381493  56.9380951  64.6070004  55.7459894  55.5848402
  65.2044616  55.5963375  54.7882915  64.0416674  54.5516424  56.2005988
  63.3459898  54.8216542  56.9836358  63.3044243  53.6782522  55.1762204
  63.9820121  53.4927778  54.3303060  62.9017234  52.3561361  55.8102797
  62.3526550  52.5212849  56.7631540  63.7903080  51.7299909  56.0008363
  62.2415254  51.7918388  55.1345289  62.0706495  54.4116691  54.6462510
  62.3508325  55.4484409  54.3469639  61.3134207  54.5024518  55.4447221
  61.4278701  53.7455951  53.4463460  61.0027707  52.7595253  53.7063683
  62.1687629  53.6055774  52.6294967  60.5972809  54.3752417  53.0553719
  65.1894547  53.7813623  56.8362670  66.1337131  53.3840575  56.1454227
  65.1106199  53.5627882  58.1448038  64.3196681  53.9071509  58.6644141
  66.1546118  52.8659902  58.8833744  67.0502182  52.7860091  58.2819701
  66.5042160  53.5979160  60.1784943  67.2906925  53.0355150  60.7270561
  65.6069111  53.6532150  60.8328915  68.2224121  55.2671902  59.3921110
  68.8926507  54.5777651  59.1213808  67.0020241  54.9915968  59.9703917
  68.3802921  56.5762013  59.3036239  69.2671786  57.0892790  58.9267997
  67.2934076  57.1580947  59.7764570  66.4130500  56.1900490  60.1913147
  65.4455110  56.4446833  60.6092181  65.6726969  51.4579632  59.1930181
  64.6260927  51.2786049  59.8218458  66.4465034  50.4655903  58.7655367
  67.2722958  50.6410248  58.2232514  66.0980717  49.0563812  58.9262413
  65.2772648  48.9370367  59.6198389  65.7021455  48.4458644  57.5831305
  65.5729008  47.3469706  57.6702260  66.5283640  48.6775948  56.8943223
  64.4357994  49.0159323  56.9563457  64.5658849  50.1164843  56.8688048
  64.2343549  48.4404785  55.5755858  64.1380236  47.3341678  55.6231253
  65.0890658  48.6882202  54.9109860  63.3123550  48.8454331  55.1125255
  63.2390391  48.7345190  57.8300140  63.3324003  49.2121686  58.8274340
  63.1018539  47.6422389  57.9758449  62.3352685  49.1325647  57.3283594
  67.2774802  48.3093356  59.5289057  67.9339172  47.5103809  58.8521378
  67.5861504  48.5559011  60.7967713  66.9904507  49.5559189  61.6840663
  65.8785942  49.5717728  61.6140912  67.4095600  50.5603381  61.4537577
  68.5380957  47.6921560  61.4932692  69.4445193  47.6070063  60.9131305
  68.7371108  48.4069416  62.8321394  69.5359538  49.1713615  62.7129570
  69.0314455  47.7313685  63.6615195  67.4396184  49.0840908  63.0548353
  66.6852337  48.3559035  63.4415516  67.5001635  49.9293232  63.7768361
  67.9732383  46.2931186  61.6759613  66.7575735  46.0854390  61.7088591
  68.8754051  45.3212135  61.7829784  69.8438991  45.5231706  61.6902183
  68.5088348  43.9224782  61.9907924  69.4153343  43.3583882  61.9068100
  67.8818808  43.7345420  63.3760659  67.5432212  42.6818594  63.5052335
  66.9820917  44.3755635  63.4967671  68.8207509  44.0250327  64.5021094
  69.7129800  43.0652870  64.9394300  69.7065265  42.0833967  64.4853376
  70.5785918  43.3291970  65.9687539  71.2445595  42.5556709  66.3309541
  70.5663110  44.5609379  66.5767914  71.2214122  44.7557484  67.4165955
  68.8154750  45.2583423  65.1252952  68.0998683  46.0092856  64.8186554
  69.6849031  45.5257786  66.1546677  69.6352704  46.4782285  66.6665068
  67.5659283  43.4258755  60.8892144  66.3939351  43.1249879  61.1074338
  68.1204773  43.3697912  59.6844887  69.0446275  43.7353850  59.5364302
  67.4717007  42.7675126  58.5243856  66.4400294  42.5780247  58.7556181
  67.5461650  43.7050650  57.3072597  68.6220222  43.9581092  57.1294609
  66.9890317  43.0375599  56.0908715  65.9265339  42.7553529  56.2370552
  67.5704595  42.1353535  55.8027626  67.0264177  43.7384587  55.2289423
  66.8029269  44.9921579  57.5929782  67.0677054  45.3991692  58.5874019
  65.7062476  44.8103941  57.5952685  67.0257878  45.7566402  56.8181826
  68.1592131  41.4359716  58.2467919  69.3917572  41.3608461  58.2715515
  67.3792776  40.3828667  57.9968223  66.3808182  40.5036216  57.9629156
  67.9319995  39.1394309  57.4665253  69.0115128  39.1430478  57.5472480
  67.4258826  37.9372091  58.2630669  67.7607895  37.0064636  57.7434024
  66.3177106  37.9123923  58.2631663  68.0028633  37.9204903  59.6635249
  67.6566919  38.8810495  60.1008642  69.1149218  37.9299037  59.6297201
  67.4814718  36.7926774  60.5200248  66.3665944  36.8390429  60.4407524
  67.6464569  36.6580581  61.5404366  67.8635058  35.4880112  59.9958472
  67.3958935  35.1268597  59.1706740  69.0299796  34.9011736  60.2371695
  69.8930483  35.4537674  61.0763033  69.8416618  36.4360483  61.1709487
  70.7761843  35.0132681  61.1663613  69.2945837  33.7159981  59.7088415
  68.7007130  33.4034990  58.9631584  70.1544570  33.2295842  59.8162055
  67.6096308  38.9624853  55.9884541  66.4427541  38.9955306  55.5886705
  68.6568778  38.7563384  55.1929579  69.5813110  38.7270430  55.5513207
  68.5407716  38.4352825  53.7767572  67.7127365  38.9939962  53.3603897
  69.8359388  38.8088293  53.0590233  69.7712506  38.4675142  51.9952923
  70.6770607  38.2442250  53.5231105  70.1975220  40.2907328  53.0110598
  70.2331985  40.6768698  54.0596123  71.5701528  40.4497042  52.3963732
  71.5667599  40.0794398  51.3466980  72.3326005  39.8721518  52.9564577
  71.8640338  41.5210058  52.3929078  69.1690976  41.0928315  52.2371560
  68.2869368  40.4680913  51.9835056  69.5925291  41.4432548  51.2715764
  68.8403585  41.9849412  52.8107288  68.2396207  36.9637605  53.5112464
  68.7567468  36.0756753  54.1914405  67.3823314  36.7149465  52.5232486
  66.7689186  37.4258045  52.1462269  67.3112560  35.4236692  51.8543656
  67.5316227  34.6506087  52.5772087  65.9192115  35.1599797  51.2824022
  65.9326665  34.1674042  50.7726397  65.6903537  35.9165080  50.4953282
  64.8203425  35.1054876  52.3260767  65.2552015  34.6509499  53.2488313
  63.9943891  34.4430091  52.0469797  64.3065216  36.4505418  52.7374224
  64.6667025  37.4427633  52.0936833  63.5417232  36.5135530  53.7145252
  68.3862442  35.3386799  50.7689104  69.0086191  36.3361087  50.3935314
  68.6047493  34.1290628  50.2634403  68.1315973  33.3221870  50.5864917
  69.6329737  33.9218409  49.2494997  70.5719262  34.1266244  49.7231443
  69.6609089  32.4617289  48.7965026  70.3973109  32.3845901  47.9649983
  68.6661118  32.1789002  48.3847256  70.0711057  31.4668545  49.8806067
  70.1043752  30.4482783  49.4571237  69.3410908  31.4610227  50.7162130
  71.4427892  31.7549064  50.4689684  72.3554740  32.1194608  49.6968612
  71.6118663  31.6221729  51.6996583  69.3886379  34.8417143  48.0521702
  68.2696870  34.8791275  47.5227639  70.4081534  35.6010963  47.5904136
  71.7712049  35.6871673  48.1409045  72.4139657  34.9524723  47.6063779
  71.8267417  35.5118754  49.2383332  70.1428716  36.7251411  46.6810655
  69.3932158  37.3475248  47.1472953  71.5094332  37.4152070  46.5898277
  71.3909017  38.5056940  46.4095523  72.1026300  36.9709661  45.7565555
  72.1691508  37.0990155  47.8512760  73.2752647  37.2190349  47.8059881
  71.7736224  37.7564023  48.6646312  69.6320702  36.4107576  45.2798707
  69.5265608  37.3375118  44.4723371  69.3045485  35.1625443  44.9570206
  69.3068443  34.4614653  45.6620017  68.8343825  34.8187547  43.6096592
  68.7204643  33.7487854  43.5739384  67.4844777  35.4896965  43.3365161
  67.5652655  36.5943679  43.3434262  66.7633716  35.2004323  44.1279457
  66.8902903  35.1021910  41.9983525  67.5034436  34.2963249  41.2712184
  65.8135243  35.6324628  41.6564478  69.8415681  35.1782813  42.5101176
  69.4575993  35.5614135  41.4056777  71.1392719  35.0843287  42.7966954
  71.4191116  34.7383452  43.6886878  72.1888252  35.3598512  41.8108960
  71.8668304  36.1546656  41.1530768  73.4872144  35.7607389  42.4987015
  74.2975471  35.8985843  41.7532655  73.7987901  34.9570145  43.2071904
  73.4016686  37.0439158  43.2760333  72.3874994  37.9551415  43.0330769
  71.6231461  37.7752601  42.2992087  72.3169947  39.1354682  43.7335674
  71.5116878  39.8343705  43.5392864  73.2709133  39.4300594  44.6766964
  73.1877390  40.3262310  45.2666234  74.3579613  37.3588802  44.2212358
  75.1466803  36.6464933  44.4325552  74.2913593  38.5425880  44.9255127
  75.0179479  38.7461692  45.6990481  72.3976870  34.1631892  40.8756898
  73.4607481  33.5486815  40.8128063  71.3356208  33.8380901  40.1444273
  70.4658314  34.3081505  40.3122460  71.3644940  32.7542513  39.1690715
  71.8498209  31.8985626  39.6197856  69.9405796  32.3779564  38.7759330
  69.9594523  31.6600732  37.9207070  69.4228732  33.2945651  38.4228288
  69.1449783  31.7551366  39.8951417  69.1114723  32.4453050  40.7685893
  69.6481704  30.8183781  40.2222041  67.7188234  31.4613354  39.4950904
  67.1713557  32.0935200  38.5913716  67.1071121  30.4900841  40.1585701
  66.1759178  30.2838794  39.8682131  67.5656033  30.0626557  40.9297420
  72.1501891  33.1504771  37.9225125  72.0184421  34.2640519  37.4107029
  72.9641618  32.2176707  37.4265876  73.0690820  31.3552814  37.9064205
  73.6770048  32.3824507  36.1622971  73.9701201  33.4169740  36.0443109
  74.9446083  31.5106378  36.1141254  74.6515590  30.4452531  36.2569850
  75.6061844  31.6038975  34.7436391  75.8189825  32.6642329  34.4803146
  75.0146393  31.1530588  33.9219316  76.5647655  31.0470211  34.7821489
  75.9125347  31.9061731  37.2136099  75.5026979  32.7260604  37.8397919
  76.8831694  32.2356204  36.7871057  76.1254948  31.0487070  37.8873978
  72.7392348  32.0374650  35.0148507  72.7810537  30.9337758  34.4632690
  71.8812072  32.9905093  34.6620899  71.8988868  33.8709094  35.1312852
  70.8497567  32.7917784  33.6543807  70.3993316  31.8164451  33.7791156
  69.7875839  33.8760747  33.8213549  69.1088827  33.8570976  32.9331560
  70.2907000  34.8723318  33.8244669  68.9111262  33.7009193  35.0440812
  69.5759410  33.5790491  35.9286029  68.3222780  32.7585393  34.9722998
  67.9669298  34.8761110  35.2164027  67.0299086  34.6983107  34.6398162
  68.4245986  35.8091428  34.8050900  67.6222437  35.1047858  36.6172025
  66.7958431  34.7151087  37.0116529  68.4651278  35.5795000  37.5313654
  69.7317182  35.8244020  37.2186264  70.2125588  36.4448653  37.8425575
  70.0377221  35.7016460  36.2887173  68.0615094  35.7293658  38.7838611
  67.2999599  35.2051691  39.1692892  68.7300755  35.9169474  39.5060693
  71.4024209  32.8402198  32.2359827  70.8417939  32.2061617  31.3363958
  72.4793542  33.5843355  32.0152263  72.8708740  34.1973817  32.7017399
  72.9712197  33.8685178  30.6742674  72.9730666  32.9430337  30.1157370
  72.0927002  34.9199647  29.9761328  71.0435596  34.5486819  29.9917579
  72.3138354  35.1386790  28.9253481  72.0734044  36.2443557  30.7091213
  72.6753223  36.3334106  31.7979528  71.4514061  37.1968420  30.1962452
  74.4111840  34.3460351  30.7962060  74.8804975  34.6515757  31.8991818
  75.1469279  34.4159059  29.6815343  74.7740595  34.0471567  28.3074109
  73.8485310  34.5304901  27.9435080  74.6679688  32.9402616  28.2457668
  76.5616778  34.8132835  29.7584078  77.0425176  34.2668858  30.5579328
  77.0987885  34.4434224  28.3680104  77.4768833  33.3941388  28.4033898
  77.9305065  35.1019603  28.0407196  75.9330319  34.5337736  27.4877939
  75.7418235  35.6061858  27.2504642  76.0415576  33.9615845  26.5416778
  76.7857760  36.2860767  30.0562490  77.9433610  36.7053862  30.1551710
  75.7357084  37.0898127  30.1842309  74.8120907  36.7079810  30.2637443
  75.8807384  38.4714960  30.5852380  74.9490843  38.9588999  30.3325567
  76.7372183  38.9112443  30.1019871  76.0526696  38.6322751  32.0862263
  76.3074550  37.6843737  32.8298265  75.8981086  39.8815841  32.5302251
  75.4934281  40.5889628  31.9605052  76.0395457  40.2126771  33.9451594
  77.0179331  39.9018837  34.2613555  75.9190347  41.7296708  34.1454052
  74.9269658  42.0679546  33.7483439  75.9765246  42.0767895  35.6190851
  76.7960062  41.5533749  36.1394931  75.0217410  41.8073766  36.1290333
  76.1034662  43.1716184  35.7590117  77.0165085  42.4496013  33.3873647
  76.9427146  42.2764187  32.2935565  78.0150066  42.1219698  33.7478659
  76.9310149  43.5451509  33.5610162  75.0101254  39.4656907  34.7792308
  73.8062471  39.5064934  34.4999241  75.4884863  38.7737906  35.8125193
  76.4594207  38.8032616  36.0216867  74.6073596  38.0886209  36.7515034
  73.8469786  37.5629663  36.1892456  75.3887046  37.0764581  37.6002863
  76.2559711  37.6087940  38.0615248  74.5147550  36.5173100  38.7087963
  73.6184361  36.0184728  38.2814996  74.1661596  37.3032990  39.4106618
  75.0599197  35.7674474  39.3166482  75.9255610  35.9373806  36.7316956
  76.4124111  36.3566420  35.8205602  75.0604025  35.3346330  36.3710362
  76.9158345  35.0490587  37.4362519  76.4653537  34.5283287  38.3058260
  77.7690820  35.6512110  37.8214595  77.3276496  34.2945594  36.7347392
  73.9134690  39.1261933  37.6243347  74.5662746  39.9151727  38.3169856
  72.5848902  39.1275009  37.5951858  72.1134073  38.5811851  36.9135772
  71.7636294  40.0499709  38.3640302  72.3629850  40.5510499  39.1087763
  71.1175820  41.1138656  37.4587464  70.4632040  40.6175215  36.7067858
  72.1391753  41.8108039  36.7347428  72.6436333  42.4233044  37.3275879
  70.3245024  42.1208648  38.2767706  70.9640568  42.5682366  39.0659244
  69.4202234  41.6792247  38.7411562  69.9893579  42.9577919  37.6233716
  70.6905799  39.2605126  39.1006151  70.2236454  38.2248672  38.6231009
  70.3129961  39.7507829  40.2774339  70.7106699  40.5981601  40.6520887
  69.2766672  39.0963302  41.0513158  69.7163708  38.3105327  41.6441765
  68.4952244  38.7461622  40.3897492  68.6266051  40.0777790  41.9990750
  68.9827870  41.2562050  42.0483444  67.6681550  39.5705176  42.7683072
  67.4580287  38.5950512  42.7314547  66.9836221  40.3508768  43.7906570
  67.3917719  41.3473704  43.8314457  65.4890783  40.4496765  43.4855446
  65.3590750  40.8844175  42.4681684  65.0072919  41.1366479  44.2050500
  64.8750790  39.1770717  43.5389081  65.4378441  38.6313662  44.1196868
  67.2027597  39.7180048  45.1556804  66.9123517  38.5339395  45.3508020
  67.7260662  40.5085799  46.0865506  67.9511076  41.4630765  45.8711487
  67.8214374  40.1417948  47.4939248  67.9701664  39.0724197  47.5756086
  69.0025039  40.8470243  48.1523801  68.8525825  41.9428668  48.0780455
  69.9477547  40.5804267  47.6325600  69.0915181  40.5615201  49.2221507
  66.5098555  40.4890140  48.1931936  66.2277172  41.6629142  48.4472674
  65.7174583  39.4721854  48.5120920  65.9849919  38.5389493  48.2954854
  64.5990799  39.6260112  49.4300007  64.0811227  40.5515657  49.2203755
  63.6344318  38.4447562  49.2785846  62.8970135  38.5038437  50.1176331
  64.2081325  37.5017327  49.4360999  62.8503967  38.3703170  47.9730144
  63.5422743  38.1292173  47.1362525  62.4167555  39.3762716  47.7689379
  61.7151536  37.3644395  48.0608244  61.0621064  37.4189917  47.1590672
  61.0719483  37.6372847  48.9340110  62.1761204  35.9939138  48.2776145
  62.2460581  35.6204969  49.2118654  62.5383412  35.1575097  47.3097703
  62.5041245  35.5396061  46.0388209  62.5614319  36.5079876  45.8549503
  62.8396525  34.8524379  45.3825584  62.9358713  33.9276828  47.6081302
  62.8334787  33.6358790  48.5527851  63.1264478  33.3125496  46.8463837
  65.1281911  39.7058186  50.8575174  66.1714639  39.1380080  51.1826878
  64.4207990  40.4460535  51.7094898  63.5758642  40.9093137  51.4509288
  64.8779981  40.6376681  53.0790685  65.3839304  39.7330548  53.3958030
  65.8332422  41.8364733  53.1893804  66.6753080  41.6272246  52.5085157
  66.2220311  41.8729748  54.1997381  65.2490660  43.1485966  52.7489799
  64.5544898  43.9536369  53.6334023  64.4081542  43.6234036  54.6529885
  64.0242053  45.1516961  53.2247832  63.4789735  45.7677733  53.9266903
  64.1989835  45.5717101  51.9274637  63.8095746  46.5312150  51.6071509
  65.4204440  43.5876191  51.4506040  65.9680042  42.9712806  50.7476127
  64.8932168  44.7849822  51.0376067  65.0702660  45.1453618  50.0361107
  63.6870196  40.7855426  54.0184904  62.5721763  41.1011454  53.5998436
  63.9516227  40.5384734  55.3029961  64.8394643  40.1317828  55.5285316
  62.9899247  40.6931391  56.3877327  62.1195934  41.2356947  56.0364901
  62.5740384  39.3399385  56.9791553  61.9993186  39.4853889  57.9215734
  63.4957413  38.7594584  57.2069124  61.7024987  38.5339646  56.0533337
  61.0536261  39.0815659  55.1751633  61.7388632  37.2224009  56.1976919
  61.5088896  36.7401944  55.3561704  62.4351291  36.8434687  56.7955476
  63.6230890  41.5241140  57.4893868  64.7995682  41.3422811  57.8069266
  62.8854448  42.5253561  58.0140260  61.9316795  42.6607987  57.7328745
  63.3815654  43.3867211  59.0916706  64.4619730  43.3734642  59.1269588
  62.8796547  44.8151709  58.9366655  61.7709042  44.8465290  58.9361573
  63.2335335  45.2356734  57.9703627  63.2550204  45.4673733  59.7556610
  62.8547998  42.7484075  60.3485285  61.8381847  42.0528992  60.2690683
  63.5139668  42.9619601  61.4892915  64.3769238  43.4681861  61.4688932
  63.1442446  42.2729145  62.7373379  62.1821284  41.7891022  62.6135979
  64.1948278  41.1943896  63.0617803  64.0906196  40.8301289  64.1084559
  65.2227380  41.6000153  62.9423744  64.0530997  39.9989201  62.1622849
  64.5482411  40.0253110  60.8730454  65.0653595  40.9072222  60.5152867
  64.3912967  38.9620061  60.0360162  64.7570724  39.0275108  59.0228634
  63.7415389  37.8335751  60.4615210  63.5999824  36.7632048  59.6078096
  62.8330530  36.2703085  59.9111120  63.3859969  38.8570436  62.5796431
  62.9633941  38.8199485  63.5757469  63.2360938  37.7742825  61.7371478
  62.7049196  36.8977656  62.0842326  62.9473599  43.1791347  63.9285286
  61.8200163  43.3361383  64.3938331  64.0180483  43.7874629  64.4207075
  64.9246588  43.6673698  64.0300115  63.9129253  44.5846442  65.6387182
  63.4183533  43.9806729  66.3831695  65.2989390  44.9317126  66.1902466
  65.1853012  45.7042799  66.9906204  65.9176047  45.4031945  65.3953197
  66.0286721  43.7238666  66.7709804  66.9083130  43.4373896  66.1664851
  65.3533778  42.8403363  66.7974029  66.4938979  43.9520373  68.1912860
  67.6210620  44.4515621  68.3774954  65.7297014  43.6279259  69.1223164
  63.0722680  45.8326144  65.4866835  62.1933566  46.0585349  66.3205215
  63.3236790  46.6433376  64.4537022  64.0376052  46.4571330  63.7826749
  62.6061944  47.9160671  64.3147615  61.5721757  47.7547096  64.5866447
  63.2217478  49.0016585  65.2391636  63.5899916  49.9143453  64.7070357
  64.4010617  48.5033602  65.8878689  64.0820489  47.7961859  66.4591563
  62.2139226  49.4893758  66.2752902  61.8636946  48.6459212  66.9080882
  61.3315339  49.9531619  65.7872905  62.6800225  50.2490904  66.9399658
  62.5865029  48.5992580  62.9585821  63.4124253  48.2531407  62.1052527
  61.6417905  49.5335969  62.7451476  60.9633946  49.7707944  63.4334292
  61.6181631  50.3542344  61.5404672  62.5979875  50.3419723  61.0800218
  60.5758661  49.8739873  60.5135219  60.8049960  48.8048076  60.2863380
  59.1717790  49.9846435  61.0725171  58.8405874  51.0406992  61.1605560
  59.0841361  49.5014783  62.0679689  58.4500251  49.4756283  60.3966318
  60.7173009  50.6881231  59.2266516  61.7971454  50.7865549  58.9687937
  60.3474927  51.7269938  59.4042428  59.9818132  50.1270973  58.0551731
  58.8853436  50.0971449  58.2383736  60.3161707  49.1015477  57.8191604
  60.1626643  50.7589715  57.1582032  61.3241412  51.7882335  61.9426905
  60.4095703  52.0439953  62.7324955  62.1047382  52.7212524  61.4089255
  62.8442401  52.4707837  60.7817835  61.8965427  54.1414433  61.6291126
  60.9152407  54.2897396  62.0314144  62.9505004  54.7122293  62.5787744
  63.9646883  54.4531766  62.1989396  62.8634318  54.2636962  63.5925917
  62.8649763  56.1233792  62.6494324  62.0428865  56.3516458  63.0969424
  61.9611341  54.8497855  60.2866744  62.8223132  54.5434523  59.4573490
  61.0490797  55.7921499  60.0746688  60.3502881  55.9744610  60.7706702
  61.0947763  56.6959752  58.9339490  61.9364055  56.4504931  58.3106451
  59.8212110  56.5879141  58.0755463  58.9303174  56.8543685  58.6888008
  59.8832113  57.5451542  56.9025457  60.8142282  57.3808098  56.3154995
  59.8545621  58.6069240  57.2289061  59.0172686  57.3814265  56.2243292
  59.6366783  55.1650573  57.5909193  59.2992306  54.5151967  58.4252094
  60.6030096  54.7495115  57.2487690  58.8977697  55.1058912  56.7640793
  61.2847149  58.1142778  59.4479704  60.5321608  58.5705214  60.3153810
  62.2890614  58.8041846  58.9218004  62.8903552  58.3564467  58.2538977
  62.4953212  60.2220577  59.1729769  61.8063586  60.5634255  59.9205016
  63.9132108  60.5005004  59.6697381  64.6550282  60.0281254  58.9867063
  64.0867682  59.9230071  60.9662659  63.5242654  60.4090851  61.5890955
  64.1622853  61.9950840  59.7586358  63.3026312  62.5099699  60.2452160
  64.3175399  62.4510419  58.7593775  65.0491466  62.2149733  60.3898020
  62.2176180  60.9819166  57.8845980  62.8443843  60.7091107  56.8567970
  61.2839951  61.9260631  57.9406942  60.8333481  62.1312920  58.8161247
  60.9979458  62.8252107  56.8312762  61.6000726  62.5664540  55.9726665
  59.5240477  62.7378303  56.4379327  58.8862256  63.0219699  57.3049296
  59.2824938  61.6833127  56.1808762  59.6927330  63.4300631  54.0161730
  60.4692706  62.8406181  53.7854558  59.1504105  63.5981371  55.2712457
  59.1830978  64.3298722  53.1933975  59.4710578  64.4656575  52.1488279
  58.3072463  65.0558288  53.8649161  58.2725840  64.6211084  55.1651125
  57.3439156  64.7756133  55.6748143  61.3680914  64.2404096  57.2471049
  60.8747860  64.7407570  58.2611203  62.2393713  64.8744862  56.4674209
  62.6006784  64.4248823  55.6446549  62.6228598  66.2663990  56.6607867
  62.1579599  66.6679840  57.5523853  64.1461473  66.4178744  56.7970378
  64.6267367  66.1017146  55.8404119  64.5236281  67.8657309  57.0451504
  63.9484596  68.2847713  57.9011882  64.3457419  68.4941064  56.1535816
  65.6044013  67.9436853  57.2944830  64.6773894  65.5146994  57.8958129
  64.4790462  64.4436626  57.6911826  64.2258160  65.7847518  58.8700041
  65.7747673  65.6534508  57.9987246  62.0925123  67.0457041  55.4667569
  62.5131896  66.8111488  54.3280271  61.1686942  67.9671935  55.7178494
  60.9138414  68.2376336  56.6516814  60.4570571  68.6221599  54.6326082
  61.1526104  68.8575168  53.8391963  59.3383961  67.7321002  54.0891368
  58.7123998  67.3370289  54.9156144  59.8085690  66.9004265  53.5261635
  58.6809580  68.2873715  53.3969147  59.8913743  69.9457607  55.1173575
  59.6895509  70.1562018  56.3142977  59.6112233  70.8570985  54.2035759
  59.5995782  70.5922363  53.2466207  59.1086860  72.1506792  54.5005663
  58.8521132  72.2254015  55.5491660  60.0625496  73.3098106  54.1409185
  60.3063844  73.2411674  53.0565531  61.0160776  73.0981507  54.6800012
  59.6705902  74.7291440  54.4704633  59.4551603  74.7963667  55.5649707
  58.7236575  74.9855745  53.9350693  60.7272441  75.7558997  54.1006252
  60.9477188  75.6608517  53.0114441  61.6637029  75.5071821  54.6559077
  60.2995954  77.1723151  54.4196457  60.0692934  77.2715798  55.4959985
  59.3720551  77.4153202  53.8567970  61.3311622  78.1920387  54.0608162
  61.6055103  78.1415701  53.0577154  62.1777931  78.0172753  54.6407386
  61.0070874  79.1537915  54.2890662  57.8456710  72.2152948  53.7419906
  57.7512397  71.5627291  52.7629494  56.8663681  72.9828038  54.2133863
  56.9789418  73.5510591  55.0157778  55.5623380  73.0050370  53.5777150
  55.5694088  72.4414025  52.6530372  54.5559938  72.3668434  54.5211509
  53.5329005  72.4370818  54.0876524  54.5669481  72.9200621  55.4854774
  54.8450483  70.9172397  54.7771053  54.4237045  69.9407805  53.8944498
  53.9046749  70.2228678  52.9909022  54.7022379  68.6091546  54.1327535
  54.4025745  67.8609869  53.4123283  55.4070747  68.2443951  55.2516205
  55.6456435  67.2018990  55.4268327  55.5565154  70.5324855  55.9001261
  55.9047587  71.2788863  56.6036237  55.8375597  69.2058268  56.1364243
  56.3234823  68.9769066  57.0459061  55.1461618  74.4147947  53.1701249
  55.9407366  75.3608968  53.4173931  54.0288028  74.5620937  52.6067317
  51.9566082  32.7882574  26.2147285  95.6573602  61.1475550  59.1959194
  59.1954271  40.6008678  45.5094272  78.9892689  58.1570104  19.1037295
  65.0374663  76.8885697 102.4728437  12.8355520  52.1875016  31.8230387
 102.0538138  66.5347375  42.4774431  99.6096281  11.9090475  65.1596065
  73.3552587  46.2166715  77.1302584  37.2786876   7.2866972   8.3122255
  74.1813650  36.9197716  65.8530110  31.9752979  72.4247571  34.3109146
  31.1657330  29.2164026  31.5637578  76.2466183  55.5209473 100.7264918
  30.7512217   5.4548040  80.8604200  29.7574741  57.3605295  73.8383525
  43.0117005  34.9036444  51.6993793   8.8542509  62.8106517  50.3221469
  77.9670886  75.7945120  56.5597004  66.9519986  20.0924807   3.4028726
  61.5153989  44.4945696  30.6265528  75.2079831  91.6650193  59.3891880
  93.4518337  22.4472541  22.4461435  89.3261325  73.1964446   2.5189402
  13.7588957  42.6868915  74.8428407  28.8936090  39.2586004  96.2965107
  66.5308445  85.3373729  91.6051154  10.4527752   9.6667557  68.1677631
  18.4889660  41.1239603  11.2627108   8.5266197  38.0555005   5.8021607
  75.6973535  84.3372827  91.1575639  50.1693020  41.4562677  47.4945772
  41.8416465  43.9524000  79.0480162  58.0657015  99.3325591  11.7541432
  88.4105316  61.6867621  69.5394786  23.9142387  43.9896788  84.5635571
   0.6402040   4.3354590  51.1212622  15.8451016  17.0693270 101.3529350
   3.0183335  38.3271795  42.8345658  86.9319419 100.9857062  22.2015356
   1.1331870  21.8364109  92.1730563  79.5234141  75.4318067  49.3753805
  41.7402881  57.8337068  79.2919485  85.7224143  94.0198970  45.0815578
  76.6071181  79.2661248  31.1720774  28.5074438  92.2059172  51.8250392
  12.9596166   8.9745948  56.3908902  88.1632259  69.1825699  27.0767697
  67.2913709 100.0174782 103.0995565   2.7395273  98.4748615  62.0393037
  22.8880062   0.6034642  44.9485919  14.2136927  17.6196951  18.4106638
  30.6567274  12.0364048  80.3613358  45.1566612  24.6758629  65.7685817
  12.4134627  77.1840249  95.5189286 103.3233726  28.5658081  99.1736098
  28.1602461  72.8719337  81.0908292  97.2031465   4.1035831  33.9834069
  65.8836564  71.5488868  96.5291663  66.2619120   5.4953985  25.6273737
   6.2194178  53.3135699  68.2372471  46.0814114   6.1486898  50.4757065
  57.5760107  45.9339361  83.3904438  70.3050735  44.6213352  99.9076996
  45.5338379  96.8782735 102.3891713  61.2661656  69.5357136  22.4774206
  95.2226489  76.3829396  27.7642872  61.7463240  35.1137091  11.7772081
  98.8405664  92.8126163  17.4612100  82.0136199  74.2909166  76.8946452
  32.9829218  23.5767075  69.7840544  77.8656966  63.3054800  36.4030596
  14.5947795  70.1136629  17.2339548  23.2267220   4.5717096  79.4836416
  47.9046566   0.0554731  35.7316262  13.0474153   1.8121956  13.3750018
  68.2324014  75.8347786  80.5617481  88.7502160  35.3327558  93.3133379
 100.0927753  77.4642814 102.1054705  52.1558458  70.5480376  32.4111893
  55.0406718  42.2151715  93.5690955  73.5087147  60.4339210  89.6472522
  54.1831239  12.1268717  73.7163929  85.4973735  32.6843039  30.7515099
  68.9114590  21.4031876  52.1568147  69.1882130  91.9375180  76.0274829
  53.1502436  87.2858373  39.0739222  63.5125301  49.5388475  20.8661116
  30.7827268  66.8655238  84.8954639   0.6869454  49.4087089  91.7534326
  25.9390330  83.7152788   5.6177427  19.2768684  54.3533760 100.4397217
  88.8451380  33.1585684   4.2848274 103.7616752  99.7734430  32.5959672
  62.2413664   3.0000547  69.6155837  39.0194160  76.9048240  25.9568665
   1.6602710  21.3731063  62.4218949  88.8792729  88.6543784 103.5186793
  82.9317155  68.9142662 101.1242106  97.6335446  51.4562815  37.0365753
  47.2137438  30.3342612  83.9545047  57.6108798 102.5466011 102.0840963
 100.0858841  94.1148635  46.3213430  71.0971613  68.2821264  67.3843985
  50.1932508  78.4075100  30.6099655  87.6948264  11.8998015  17.3215854
  92.2055145  92.8091231  42.0918877  22.4428693  74.4632162  20.6750766
   5.9658569  31.0843100  60.6356693  69.0012843  93.5022406  62.3168425
  89.9969777  73.9003948   7.9339174  50.7901879  66.1533562  35.2615939
   4.5004500  56.3394306  46.2690719  87.9820193  67.5814846  74.0031746
  68.2561060   5.3207278  83.1359274   9.0373142  15.6768882  39.7243381
  46.2815957  20.5029455  29.9029309   6.8498495  70.9558567  52.9417896
  64.1525125  58.8715200  25.4037277  31.0483029  77.7727212  40.4832445
  44.3771786  69.7713893  35.3444555  34.7377667  84.8416054  13.1265988
 102.8615384 101.9541353  48.5447964  33.0035902  80.2935142  81.7808557
  81.8588235  65.5263926  28.9605556  86.7464864   0.5981304  15.2193470
  52.9194289   7.0419750  66.2429798  -0.0906530  66.0431246  44.1490211
  12.0489131  54.7522426  14.3681809  60.8581268  91.7579582  17.7958866
  43.5969859  65.8218679  86.6202115  67.9469763  56.9948855  71.3229456
  98.3503625  53.6111023  79.1168832  48.2328795  84.3796997  60.4380368
  31.7890595  69.4560391  78.6700874   2.6807038  44.2536977  16.4933846
  93.4928813  27.9914002  39.9974072  51.7651771  30.9872365  48.7290583
  69.4837758  79.1068919  94.9719112   8.2544449  27.4846426  29.5501026
  69.7455824  97.4880863  75.2330340  61.8637853   1.9237361  24.6694213
  42.3831686   5.7975304  18.1318917  43.2209785   3.9596892  93.6861274
  56.0941047  15.4271158  39.0110380  39.5380021  33.5004216   0.8829231
  73.1160346   0.9396297  10.3422722   8.1184851  65.4242523  91.4430087
  16.5730951  80.0926380  89.3192978  -0.1148408  63.9407482  29.4004663
  62.2021538  30.0358503  10.8143621  26.4835538  52.7333711  93.2745368
   8.2082181  16.9740962  90.2781197  90.9870106   3.1742191  34.2807755
  30.0459724   1.2964834  92.8629848  15.0317026  81.7614052  54.1004903
  72.8280923  82.3665727  85.9656965  35.6896348   7.8826328  74.3516696
   5.9681872  18.0336969  71.0150917  54.7617612  94.2535764  34.9534315
   9.0925026  42.5968436  71.2977652  72.7270580  62.6340293  95.4555658
  32.4020370  67.3461043   3.8514858  58.5713947  40.4071968  31.9436745
 104.3861203  91.7025493  34.0179278  57.2763279  40.8664024  80.0357032
   4.7498420  44.5055364  93.8942412  32.1809855  50.3220730  74.0992486
  91.0657232  60.2864215  37.1361860   1.4597343  26.7458671  83.9018934
  77.1838904  62.9468785  16.5890383  23.5010586  23.2644140  66.4277779
 100.8498778 100.1464353  42.0950516  18.7420971   8.7655802  51.1311515
  94.6108325  99.8327129  13.6254838  22.6228411  92.3854404  53.3849855
  41.3804179  70.3646904  62.4566328   1.7366741  47.4839994  80.8658090
  16.6716619  21.1885035 100.8495758  75.5438142  20.7057524 101.7714598
  67.1442380  71.8354941  19.2703857  87.4298409  32.3072824  16.4995122
  41.6220524 100.1412775  55.6619652  81.9889143  58.2014698  68.3373542
  79.3355210  53.4419870  83.7108236   3.2766935  10.7864900  52.1488020
  85.8742264  96.5569800  28.2620800  82.8372773  69.2032359  62.4182960
  88.5227165  15.5073572  55.5538511  29.0923743   7.6786576  21.9436569
  64.5491594   5.5574920  23.6407339  26.6659666   1.8776920  48.1240436
  23.1403537  38.9836791  83.8495585  11.8970899  75.2992864   7.3117185
  16.9706480  37.2232462   4.4130102  97.4809916  26.4208122  24.3549340
  78.4303335  54.3434747  99.9865373  56.8152950  52.5309175  22.5752060
  85.0823196  33.9574986  66.2464186  12.1555657   9.8864207   6.8773378
  12.0555458  10.8594002   6.8305607  11.4571140   9.6119343   6.2581447
  11.1173914   9.1346180  10.4704084  11.1061795   8.6427409  11.3091560
  10.6543760   8.5209470   9.8760316   3.3244977   8.7740722  12.0027037
   3.3407746   7.9402912  12.5068631   4.1871144   9.1483676  12.2306054
  14.6910945  12.2048661   8.7556217  14.2839920  11.4412073   9.1831110
  14.9332962  12.7624212   9.5141348   4.3365815  13.3227647  10.3434080
   4.1169800  12.3951433  10.1037339   5.2865807  13.2263062  10.5253267
   0.8805630   6.7911887   5.6909501   0.6639536   7.6013353   6.1635924
   0.3083816   6.1342056   6.0968634   1.5866625   8.9192967   8.2494111
   1.9052390   8.0265145   8.4976252   2.2618581   9.2231702   7.6350573
  11.9442055  17.2821054   9.1659442  12.4167308  16.6032438   8.6397719
  11.5399087  16.7493060   9.8584852   9.3434426  11.6149796  10.9846631
   9.7182918  10.9144757  10.4267453  10.1422280  11.8322312  11.5090535
  17.8972861   3.1527549  11.7485926  18.2105606   3.7989590  12.4141936
  18.4377355   3.4102245  10.9782805  12.4485342   5.8587773  11.0952325
  13.0584544   5.1140676  11.1016881  12.3708153   6.0497869  10.1358980
   5.8536044   4.0782618   8.3910148   5.9261537   4.9201548   7.8972793
   5.4477118   3.5093732   7.7033385  13.6054522   4.2674576   6.7199478
  14.0709171   3.8818968   7.4940331  14.3480973   4.6501752   6.2213245
   2.3598804   6.4133391   8.9757512   2.9737530   5.9491849   9.5751726
   2.5694083   5.9644437   8.1333330   7.3552601   7.9429105   8.5716775
   8.1696639   7.4834961   8.8600112   6.9543068   7.2759467   7.9700403
  18.5023457   4.5955224  14.0647310  17.8850010   5.3199576  13.8278269
  18.7354121   4.8272927  14.9819957   4.5620891   3.1089303  12.4811366
   4.2131002   3.6703693  11.7674355   3.8400137   3.2035412  13.1467763
  11.8023042  12.4795126   5.9115529  11.5437212  12.4972577   4.9805801
  11.4019782  13.3138548   6.2352404   7.2412228  10.6741426  12.6177540
   6.6126241  11.3511776  12.9543600   7.8883282  11.2224362  12.1327320
  14.9729516   3.5329792   8.9932512  15.2747449   2.6295196   9.2094382
  15.6498528   4.0817623   9.4257006   4.1225388   4.8041989  10.3734027
   4.7667973   5.3308179  10.8934164   4.7265140   4.4442677   9.6805028
   5.5749543  12.6910281  13.5623887   5.5442701  13.6406741  13.3309735
   4.6516120  12.5767097  13.8751183   1.8888198  12.3264230   4.2833997
   1.0706140  12.4161583   3.7647787   1.8177242  13.0426654   4.9326082
  15.2228671  14.0773242  11.0627833  14.2496900  14.1111217  11.2065224
  15.4032753  15.0059413  10.8175777  15.2660181   2.2981234  12.6708434
  14.8347004   2.8653963  12.0153531  16.1778566   2.3514590  12.3087375
  13.3507926  15.7261952   7.3909845  13.7798904  14.8820485   7.1236667
  14.1263607  16.3284526   7.3078906  14.6731242  13.5523233   6.3436228
  14.1950026  12.9567272   5.7539346  14.7494467  13.0033316   7.1549991
  16.3173274  12.1571216  14.6312088  16.2915498  11.5348558  13.8713751
  16.4484124  13.0167101  14.1791221  10.8087533   9.1064528   4.5421177
  10.1307249   9.7619456   4.2793803  11.3986793   9.1126588   3.7702987
  10.8486204   7.4969956   1.3317860  11.5891998   7.7797897   1.8927023
  11.2857778   6.9338215   0.6796401  18.1029573   8.5441975  12.7559132
  17.3933522   9.2220653  12.7435518  18.6867284   8.8920367  12.0482365
  14.2774815   9.2920826   5.2642186  13.5759414   9.4903068   5.9286532
  14.9143168   8.7986769   5.8218385  14.0783255   7.4032780  14.5522178
  14.0483196   8.0997979  15.2377324  13.3975225   7.7396143  13.9355306
   5.8367683   9.9455295   7.3797047   5.5306735   9.5929540   6.5161367
   6.4043143   9.2178568   7.7078642   7.2403008  13.3882112  10.0614964
   7.1853145  13.1741460   9.1175833   7.9900293  12.8327463  10.3545519
   6.1758004   8.6647550  11.0316146   6.6491930   8.6110175  10.1773111
   6.6185296   9.4129631  11.4822047  12.5958975  14.2998781  11.6673199
  12.4098896  14.9341660  12.3773492  12.2025309  13.4687127  12.0030541
   7.3118160  13.1860293  15.6566255   6.6942781  13.7958780  16.1152189
   6.7372098  12.8898473  14.9193604  13.1080220   8.5259107   2.8926889
  13.5521659   8.8924526   3.6914196  13.5296804   9.0629384   2.1834722
   4.1602465   9.1955651  15.0222214   4.1772751   9.9529311  15.6417801
   3.2116998   9.1849492  14.7858941  10.7835875  15.0310716   6.5489145
  11.5739994  15.3945122   6.9853884  10.3826677  15.8106764   6.1453137
   5.3374939  15.0073912  16.4242822   5.2199149  15.2526785  15.4902126
   4.4103048  14.8724506  16.7236930  16.5021621   0.4542686   2.5054586
  15.7880793   0.8107735   3.0682116  17.0931981   1.2252671   2.3791921
   4.9038072   9.0528374   4.8663022   4.4637075   9.7073288   4.2834004
   4.3680695   8.2643544   4.7143457  17.9385038  14.7407562   1.2193958
  18.2894583  15.6362281   1.4119211  18.7385834  14.1903657   1.2959340
   0.9786518  11.3410621  13.6281290   0.8412047  11.0283215  12.7235433
   1.0474647  10.4965214  14.1155695   0.6646249  14.3736757  10.4239583
   1.4900766  13.8741753  10.3874056   0.7853488  14.8656717  11.2502759
  18.9322892  14.8816927  16.4228203  18.7824737  13.9216568  16.3302673
  18.0543198  15.1691058  16.7444004   9.7442945  14.3177132  15.1362830
   9.6732988  15.1576317  15.6265267   8.8612220  13.9243132  15.3248218
  10.5245784  18.0527401   4.9328007  10.2643126  18.1608161   4.0028944
  10.2886923  18.9131383   5.3240361   3.9414898  16.9502333   6.9065789
   4.1122878  16.5900989   7.8054009   3.3265431  16.2722945   6.5623892
  13.1143210  17.1765300   1.8776706  13.8730966  16.7404294   1.4544537
  13.3259544  17.0959298   2.8303167  13.1117340  17.2464344   4.6479144
  12.1599042  17.4233981   4.8260330  13.3259476  16.6204638   5.3548958
  15.9585076   6.2204980  16.7525287  15.3518367   6.5931295  16.0976198
  15.9945970   5.2787653  16.4916548   3.0578879  12.8279658  14.6503637
   3.2843661  12.3618353  15.4797682   2.2539132  12.3440185  14.3574881
   5.8429272   1.3844568  10.8241288   5.0613564   1.2664673  10.2518422
   5.4913749   2.0449454  11.4478345  13.5883156   4.5613448  14.7648311
  12.9184546   4.4685735  15.4785381  13.6367298   5.5348982  14.6684232
  14.4279437   9.7350457   0.8181489  14.5347930   8.9932586   0.1885753
  15.2958558  10.1503394   0.8124629  10.3737286   3.5599509   1.7951358
   9.6082214   3.3414797   2.3577687  10.1261415   3.1110631   0.9649229
   5.9319639   6.1468184  11.9929497   5.2273401   6.2646754  12.6645350
   6.0082120   7.0651942  11.6421934   6.0098117   6.2993216   6.8286576
   5.0369181   6.2067590   6.7046695   6.3089375   6.0231987   5.9335297
  11.4644037   6.6701967   5.6727498  11.1643139   7.5354854   5.3153907
  12.1142609   6.3981605   4.9977705  10.5330592   6.9529878  16.9568535
  10.0515865   6.1749434  17.3169884  11.3829726   6.8702798  17.4282713
  12.3906477   6.1750407   8.3493728  12.0171640   6.7313898   7.6382972
  12.6786256   5.4167273   7.8005608   3.6745824   6.3922660  13.5772464
   3.7008434   6.7981200  14.4552094   3.2513894   5.5354890  13.7700334
   7.2972897   3.8298092   0.6739478   6.8089251   3.5075115   1.4487597
   6.5776786   3.9061823   0.0114734   1.2634528   3.9911767   7.3638592
   1.4103990   3.6638953   8.2781193   1.2709532   3.1735136   6.8453826
   1.4327447   4.2124798   3.4454528   2.1570620   4.3243583   2.7993552
   0.9642775   5.0393441   3.2869758  11.6049538   7.6791131  12.9177531
  11.9520705   7.0324014  12.2627735  11.0884836   7.0774724  13.4882790
   8.6916522   3.8906235   7.8412977   7.7305602   3.8108096   8.0100056
   9.0485433   3.4823779   8.6444877   3.4529642   5.5353319   6.4941842
   2.5567828   5.6527506   6.1304342   3.6027065   4.5858924   6.3239239
   6.7776661   5.4274201   4.3618372   7.7494844   5.4596117   4.3421565
   6.5148932   5.9606330   3.5761965  12.5119470   2.9136868  11.4528236
  11.7033374   3.4602958  11.3529858  12.5552455   2.5824299  10.5341384
   5.7522232   6.6350582   2.1490755   5.1617226   6.1389114   1.5705893
   6.5234849   6.8390575   1.5843593  16.0387459  18.6897841  17.5239662
  16.2781054  19.1238908  16.6794850  16.8218142  18.9450747  18.0659895
   3.8828823  11.3035937  16.9000953   4.5382422  11.3682057  17.6233602
   3.0479117  11.3378902  17.4115968   9.6190474   6.6691292   9.7029866
  10.2720327   6.1263198   9.2385441   9.3433082   6.0819242  10.4344327
   4.7481793   2.8694346   6.2102445   4.3225814   2.0344522   6.4665678
   5.4472762   2.5614511   5.6157768   8.5800956   5.2191815  12.0348882
   7.6823409   5.6140089  12.0397224   8.9645104   5.5412166  12.8691991
   8.9442152  11.0997615   3.8859847   8.1760996  10.6549494   3.4659138
   8.5755009  11.2951094   4.7830841  16.1320022  10.4465535  12.4826380
  16.6666337  11.0201112  11.8889714  15.3337863  10.2700624  11.9414652
  13.0586078   3.9094566   1.9184845  12.0920605   3.8313751   1.7427029
  13.1008295   4.7292337   2.4373663  10.5185260  11.4965454  14.9859472
  10.4065406  11.0199966  15.8177842  10.1566708  12.3743285  15.1862554
  13.4580827   5.9149799   3.7806501  14.3438100   5.7833578   4.1716679
  13.5101961   6.8238281   3.4212217   4.2770302  10.6682368   9.6117158
   4.7855066  10.4508080   8.8049067   4.2386475   9.8150457  10.0661468
  11.0269520  12.5800205   2.9297436  10.6767378  13.4830004   3.1183662
  10.2681980  12.0319939   3.2291858   1.3706867   8.9424394  14.9723653
   1.4192373   8.6149265  15.8922919   0.5120022   8.5934165  14.6637605
   8.2837964   8.5903871  17.0532280   7.7340713   8.1953253  16.3546481
   9.1424937   8.1412865  16.9064636  12.6310134  13.9261460  14.9769555
  11.6672440  13.9814627  14.8611985  12.7306729  14.1839127  15.9129707
  18.2008777   6.2817994   3.5073368  17.6787955   6.1493676   2.6872841
  18.5057817   7.1938169   3.3243596  18.5318961  12.0175522  16.1864675
  17.6193864  12.1564557  15.8484977  19.0009493  11.8505144  15.3365662
  16.7592488  14.8922464   3.7904459  16.2393055  14.1647266   4.1584248
  16.9819042  14.5816238   2.8951475  13.9184829   9.7273680  10.8375809
  12.9610676   9.6312440  10.6647658  14.2707544   8.9936858  10.2954520
   6.5920193  14.0630630   6.9956979   6.8351959  14.9536854   6.6799104
   5.6434320  14.0534938   6.8237646   2.1828162   8.8155889   1.8260932
   2.8209011   9.4206934   2.2553278   1.3933391   9.3642031   1.8327952
   7.7620534  11.6614611   6.2535885   7.4840384  12.5525456   6.5464691
   7.1233170  11.0991000   6.7302205   8.3495367  15.9514678  12.8567729
   8.9698571  16.6683647  12.6199017   8.9226468  15.3641208  13.3725281
   6.5568183  16.8062273   5.9737150   5.6245089  16.9518195   6.2337183
   6.9722494  17.6321765   6.3028449  11.6851357  11.7842291  12.5231170
  11.3338189  11.5888083  13.4209134  12.3929977  11.1295868  12.4451379
  14.1872104  13.0459202   1.6509864  14.5500917  12.5497734   2.4168896
  13.2384778  12.9369244   1.8084752  14.6533612  16.3710933  14.9320093
  13.8159350  16.0090964  14.5858545  14.7618918  17.1485603  14.3400329
  18.7796926  17.2920658   1.8612856  19.4633323  17.9880638   1.8738123
  17.9865628  17.8200524   2.0931371   2.6875189   3.6720287  14.3481831
   1.9859139   4.1313709  14.8535965   2.5803466   2.7722131  14.7010394
  15.1748519  11.5534623   3.8505869  14.7810499  10.8334112   4.3809587
  16.1241463  11.4034046   4.0308041   2.2320414  15.3833626  12.7664384
   2.6396314  14.5364254  13.0091432   2.5661774  15.9599158  13.4682517
   8.1351612  14.0934567   0.2272612   8.2074368  13.3728797  -0.4084296
   7.6350018  13.6745043   0.9521896   6.9138389  13.6203474   2.7535773
   7.4717576  13.1081963   3.3498452   7.1488476  14.5436578   2.9990815
   3.6655704  10.7530454   3.0677698   2.9950661  11.2454410   3.6046582
   4.0703232  11.5067642   2.6099677  12.2549067   2.8835041   4.6269953
  12.2772279   3.3604622   3.7780992  12.6460604   3.5306509   5.2436878
   9.9453517  15.0209304   3.3146346   9.0858513  15.4614315   3.4756513
  10.3558293  15.6294007   2.6898413   9.3993528   4.8483993   5.3619213
  10.1218551   5.4967371   5.4919676   9.0977075   4.7033691   6.2838337
  10.2456143   5.8221040  14.4276730  10.0986460   6.4042666  15.1991152
  10.5651578   5.0284838  14.8788873  10.3574293   1.9375494   6.4787943
   9.8560629   2.7393718   6.7103311  10.9157366   2.2444524   5.7344401
   7.4664032  16.2003932   3.4386359   7.4047976  17.0326448   2.9211020
   7.1037702  16.4741657   4.3087440   5.9830028   3.0885510   3.0116004
   6.0957518   3.8900317   3.5602415   6.8152710   2.6129212   3.2121667
  16.0862757   3.7325089  15.4747670  15.1864957   3.9346192  15.1452887
  16.5966837   3.6772734  14.6552072  14.7452401   7.4865189   9.2878315
  13.9280727   7.0145042   9.0444108  15.2467768   6.8062126   9.7905153
   4.3963318  13.3002754   1.6215567   5.0683825  13.6347877   2.2468765
   4.9801824  12.7365920   1.0716988   2.4784988   6.0984002   1.6919008
   2.5003190   7.0608747   1.8758959   1.9343950   6.0797245   0.8931928
  15.8880978  16.8309179  10.9976763  15.7533360  17.5070560  10.2965261
  16.8684207  16.8729860  11.0740481   3.3444685   0.9542925   9.7519530
   3.2861963   0.7166699   8.8064442   3.1280784   0.1266558  10.2187580
   2.3088006  14.9028513   5.8027355   1.4665558  15.2172555   6.1555737
   2.3433683  15.3710844   4.9418923   1.7453190  17.5977371  17.2616768
   2.3453194  17.5128662  18.0301587   1.3571342  16.7165714  17.2559736
   6.0379030  16.2485320  18.8362065   6.8374160  15.7771021  19.1014054
   5.8648007  15.8513219  17.9598850  10.3959831  15.5992498   0.4399524
   9.4792073  15.2417710   0.3747127  10.8652051  14.7475082   0.3018833
  12.6916952  14.6783689  17.6494251  12.2397853  13.8772612  18.0094928
  13.4925169  14.6912211  18.1993375  15.0411193  15.5819873   0.3896740
  14.7414425  14.7216191   0.7380026  15.9950043  15.5225200   0.5605741
   1.3596031  11.1192459  18.0758037   1.3988974  10.1718086  17.8576349
   0.4078222  11.3037954  17.9459987   6.2078713  11.6585108   0.4023733
   6.4468495  10.9990447   1.0778975   6.3688941  11.1994380  -0.4348550
   8.0340738  11.3356566  17.6743554   7.8261811  11.7129455  16.7999186
   8.1863388  10.3863812  17.4719801  11.1804915  12.8842232   0.2075230
  11.0755458  12.6418881   1.1482735  11.1470274  12.0291973  -0.2372084
  13.7595912  11.2030981  15.1607977  14.6484708  11.5827783  15.0125656
  13.1969410  11.9792775  14.9964860   2.0020071   8.3265198  17.6716159
   2.7727455   7.7756582  17.4873992   2.1311639   8.5167260  18.6273515
   6.8837365   9.7034249   2.6899993   6.3083163   9.2573929   3.3356191
   7.2939152   8.9346461   2.2338038   6.3047750   7.4159492  15.0629399
   5.5873966   8.0850918  15.0150369   6.9683525   7.7801845  14.4381262
   8.0890785   7.7624480   1.2016884   7.9788961   7.8635516   0.2354546
   9.0578786   7.6192343   1.2834273  11.3521366  10.0133272  18.4191211
  12.2219084   9.6947882  18.1527452  11.0160332   9.2642803  18.9439190
   6.7963879   4.9102512  16.0262782   6.8059093   4.2782744  15.2759143
   6.6089303   5.7535309  15.5594904   6.9845820   3.4473294  13.6757746
   7.5007181   3.8384324  12.9498033   6.1009174   3.3530818  13.2518286
   8.4561269   8.4988254  13.7618496   9.3696719   8.5857363  13.4673889
   8.0543803   9.3225677  13.4094881  12.8237646   6.3681256  18.6350220
  13.1159134   5.4863507  18.9212677  13.6569021   6.8603534  18.6263271
  14.3055416   9.1750788  16.8542769  13.9839858   9.9274096  16.3041120
  15.2765635   9.2945211  16.7454040   5.1547318   5.7724766  18.1471535
   4.3878621   5.1848555  17.9824033   5.6904548   5.6158063  17.3451688
   7.6343595   0.8200171  14.0007065   7.5410739   1.7918017  14.0458482
   6.7825261   0.5772677  13.6181337   9.1170581   4.7227371  17.5624046
   8.7689552   4.3663807  18.4005393   8.2875765   4.7180351  17.0359589
  11.6430679   3.8718995  16.5771264  10.7763347   4.0174426  17.0128434
  12.1079894   3.3466382  17.2589264  13.2938148   2.4025321  18.4918904
  13.4603001   1.5485930  18.9325817  13.0991289   2.9708171  19.2710089
   3.2298052   3.8512153  17.8296890   3.2418833   3.0514297  17.2640878
   3.2772910   3.4397715  18.7202883   8.7547360   1.7196998  18.6224807
   8.4549582   0.9666395  18.0980972   7.9530371   2.2758493  18.7069307
   7.7939937  18.4875237   1.9276428   8.7713922  18.4292938   1.9535081
   7.6402949  19.3668385   1.5731566   1.6021071  13.0486463   1.3359644
   2.5226362  13.2402253   1.5937897   1.7186445  12.3530558   0.6874391
   0.5114758  18.3471654   6.3792824  -0.3470008  18.0625117   6.0472383
   0.6449666  17.7031671   7.1123874   0.9320437  16.4577075   8.3127093
   0.6766459  15.6153774   8.7210685   1.3590833  16.8884762   9.0792416
  18.5392862  17.3070898  11.4038736  18.6376591  17.4322086  12.3622289
  19.3641996  17.6839264  11.0626459  18.0566003  16.8906508  14.2221677
  17.5685121  16.1364336  13.8281015  18.6652654  16.4075806  14.8020183
  16.4886234  12.6326920  18.9016194  15.6643489  12.7016614  19.4204355
  17.0390801  13.3431956  19.2897497  17.8910701  10.9022044   4.3037848
  18.6892742  11.4658281   4.3772340  18.0156074  10.3084948   5.0783776
  18.3514710   9.0078056   6.2230952  17.5160843   8.6122976   6.5508519
  18.8781500   9.1102907   7.0434539  18.2135141  11.8297992  11.3362518
  18.7898610  11.1969113  10.8652245  18.4477245  12.6783504  10.9122838
  16.4843126  14.6761178  13.4976723  15.7044051  15.1111373  13.8829731
  16.1600507  14.4330129  12.6031798  18.6276611   8.9109905   2.5523064
  18.0321159   9.1248823   1.8264736  18.3689555   9.5880715   3.2142134
  16.9267094   6.3205227   1.0832857  17.3073139   6.5483436   0.2306309
  16.7121998   5.3657207   0.9636733  15.9765649   7.7088593   6.8286803
  15.9383921   6.7720354   6.5750759  15.6097663   7.6966204   7.7399329
   0.9289527   9.5292714  10.9515651   1.0732644   9.5696616   9.9837732
   1.8428299   9.3700466  11.2725179  16.9958630   9.5793252  16.5910761
  17.6152487   8.8160084  16.5228931  17.5380502  10.3105849  16.2546749
  18.4248883   7.3085974  16.7113006  17.5483780   6.8786075  16.8135032
  19.0104903   6.5407384  16.8720782  16.2593508   3.7284188   0.9097712
  17.0176495   3.1322374   1.1531113  15.5230283   3.3429560   1.3921117
  15.8597062   5.2214145   5.1796934  16.1228689   4.2712629   5.1933359
  16.6470854   5.5959204   4.7450757  16.2598166   5.6267338  10.6477145
  17.2226916   5.7722046  10.4908669  16.2451264   5.7795895  11.6102897
  16.4775725   6.3966990  13.3386669  15.6694630   6.8156516  13.6934054
  17.0409819   7.1834369  13.1548874   1.2388128   4.8998849  16.2769133
   1.8923750   4.5587361  16.9149188   0.4231321   4.9159169  16.8272606
  19.0253012   0.6140397  18.8234728  19.1810599  -0.2086629  18.3440174
  18.7566938   1.2290398  18.1131539  16.5710344   2.5907559   5.1420268
  16.6627108   2.1449570   6.0128224  15.8142581   2.0986767   4.7595722
   1.8175338   3.2263836   9.8875262   2.2647744   2.3618704   9.9954961
   2.5002297   3.8321530  10.2146620   0.2195902   6.6331539  10.8562581
   0.7998515   6.2433080  10.1795650   0.5976097   7.5237524  10.9221785
  18.1998986   2.4122813  16.8915034  17.3570496   2.8891955  17.0079011
  18.1259777   2.1512457  15.9561458  18.4384192   2.2900684   1.7467412
  19.0316871   1.6928793   1.2747949  19.0755263   2.9201105   2.1444742
   1.0160576   2.2708912   5.2370065   0.1153568   2.5553855   5.4310531
   1.2743101   2.9775113   4.5941613  15.3457027  17.4587007   6.8806880
  16.0353462  17.3831860   6.1900262  15.8150861  17.9335704   7.5827749
   0.5454760   1.4044011  13.1571317  -0.2225665   1.1081966  13.6652108
   0.1556554   2.0041362  12.5163897   2.6881711  14.5658779  17.4561914
   1.9908953  14.1314092  16.9572913   2.4594777  14.2982619  18.3684436
   5.6908352  15.4911226  13.5683945   5.4403859  16.3950551  13.2889538
   6.6483883  15.5470350  13.3753092  10.0463371  16.7770396  16.4815896
  10.0353580  16.5056050  17.4276487  10.9702025  16.6316388  16.2538907
  17.3302299   1.0122544  14.5905694  16.5290094   1.2813591  14.1276191
  17.4912842   0.1207260  14.2176348   2.9503055  18.4896240  13.6918950
   2.1923339  19.0055935  13.3337728   2.8587803  18.7004629  14.6317558
   5.5261008  18.1583547  12.8085280   4.5989094  18.3479765  13.0811701
   5.5957021  18.6853595  11.9884036  10.1667261  17.9890730  11.9555302
   9.6986305  18.4182901  11.2132884  10.2843478  18.7409662  12.5699274
  12.4571042  16.8487960  13.0829736  11.6720478  17.1987229  12.6168007
  13.1330836  17.5052105  12.8471988  14.9544850  18.4060328  13.0926857
  15.0625750  19.3385164  12.8035809  15.3233558  17.9198773  12.3233055
   2.4800880  17.2098811  10.5097740   2.3814931  16.7793490  11.3788300
   3.2401246  16.7098833  10.1405108   4.5535141  15.8731966   9.3460142
   4.4492395  14.9412314   9.6457340   5.4780664  16.0588426   9.6092817
   7.2158447  16.2781542  10.2175996   7.3987335  15.3534160   9.9652343
   7.4101850  16.2320658  11.1705999  10.6658312   2.2080052   9.4321945
  10.2602007   1.3942925   9.7663632  10.9680423   1.9291874   8.5585610
  15.7037581   0.9203603   9.6878059  16.3689394   0.9167449   8.9689659
  14.9662391   0.4541784   9.2545711  17.2921595   1.4312519   7.5070930
  17.8892291   0.8083110   7.0542243  17.8950744   2.1944339   7.6699492
   3.1553724   0.5699975   6.9512488   2.4856091   0.8700384   6.3142625
   3.7441272   0.0423939   6.3629773   1.8660581   0.9238125   2.9813712
   2.3474482   1.6847293   2.5801359   1.4370329   1.3457477   3.7389221
   7.5928236   0.8924671   6.9006564   8.5556213   0.9164463   6.8365265
   7.4390355   0.1192629   7.4707536  13.2294288   0.4503351   8.2666092
  12.6465371   0.8817176   7.6431114  12.6252345  -0.0586902   8.8330240
  14.4421168   1.3050382   4.0552399  13.5935004   1.7924670   4.0593600
  14.2135789   0.5322805   4.6151397   1.8137998  16.6164305   3.7195551
   1.1976212  16.3192597   3.0403878   1.6824212  17.5812085   3.7057820
   3.5731831   2.6561641   1.7389216   3.7651990   2.0372581   1.0029590
   4.4539220   2.7879669   2.1378809   8.6314083   2.7131871   3.8461848
   8.6680758   2.0387932   4.5336690   8.9143633   3.5145788   4.3370664
  10.4891357  17.9177306   1.9594800  11.4700367  17.8982015   2.0029946
  10.3530036  17.1416330   1.3799455  17.3150064  17.2947281   4.9420310
  17.1372302  16.4021956   4.5599418  17.1372579  17.8617045   4.1639018
   3.1469829   1.3902038  16.5606077   2.4155297   0.7676518  16.6994569
   3.7973277   1.0684694  17.2223027   4.9996062   0.3973504  18.3187616
   5.9213812   0.3110613  18.0404199   4.8333260  -0.4741490  18.6966215
   2.9584540  17.3067410   0.8785170   3.0030003  17.4069466   1.8405493
   3.7340026  16.7452422   0.6832736  16.4240819  15.9731428  17.0073417
  15.8548016  15.9176789  16.2080121  16.5795792  16.9306177  17.0573674
  31.0171119   9.9342015   6.8388052  30.8896126  10.9039344   6.8186876
  30.2687652   9.6394862   6.2932064  29.9253798   9.1209860  10.4817945
  29.9950101   8.6768607  11.3490545  29.4915346   8.4332602   9.9502303
  22.1070379   8.7768099  12.0437859  22.1481891   7.9460332  12.5558019
  22.9761332   9.1541691  12.2414859  33.5721876  12.1540427   8.7697339
  33.1281372  11.4294202   9.2325987  33.7942155  12.7515380   9.5059936
  23.1641578  13.2992521  10.3045746  22.9484894  12.3707809  10.0738502
  24.1100516  13.2097366  10.5176250  19.8631124   6.6061931   5.7246146
  19.5020395   7.4799689   5.9559993  19.2199809   6.3186479   5.0552500
  20.3530891   8.9257030   8.1454394  20.6226633   8.0270480   8.4434020
  21.1790439   9.2623360   7.7743607  30.7946059  17.2757700   9.1590635
  31.2649606  16.5864303   8.6481434  30.4512628  16.7701774   9.9048327
  28.2134453  11.6126317  10.9692581  28.6000315  10.8707100  10.4743210
  28.9961095  11.8407171  11.5155584  36.8759820   3.2511711  11.6555236
  37.1292183   3.8318634  12.4032830  37.5538286   3.4448782  10.9885403
  31.4286440   5.9973392  11.0691179  31.6328378   5.0478239  11.1711444
  31.3512193   6.0692253  10.0998781  24.6672630   4.0544641   8.3978617
  24.7807074   4.8993119   7.9183142  24.2787382   3.5022101   7.6900587
  32.4613593   4.2586716   6.6743123  32.9499239   3.8935932   7.4507047
  33.1842349   4.7223316   6.2194363  21.1776602   6.4603381   9.0170811
  21.8184609   6.0268612   9.6142646  21.4553951   6.0622358   8.1646647
  26.2123756   7.9255389   8.5740974  27.0330066   7.4781852   8.8707957
  25.8189293   7.2454916   7.9858864  37.4184245   4.6853384  13.9589737
  36.6546940   5.2815078  13.8066146  37.4972776   4.7538107  14.9277745
  23.3967665   3.1397093  12.5127116  23.0522856   3.6953017  11.7885967
  22.6844429   3.2439755  13.1751511  30.7132292  12.5331100   5.8836157
  30.4057666  12.5323621   4.9669413  30.2778687  13.3435252   6.2267204
  26.0711761  10.6876813  12.5645333  25.4754142  11.3748570  12.9371040
  26.7643531  11.2290028  12.1391801  33.9867993   3.5975993   8.8089399
  33.8624068   2.7749122   9.3097880  34.4551709   4.1496092   9.4609181
  22.9538626   4.8156817  10.3717079  23.5930351   5.3437845  10.9028152
  23.5712681   4.4570663   9.6894977  24.4285982  12.7036310  13.5403270
  24.4160177  13.6599545  13.3380290  23.5099559  12.5952821  13.8675930
  20.3180165  12.3578666   4.2213584  20.2208718  12.8360697   3.3764646
  20.6236975  13.0658165   4.8253847  34.0838492  14.0736733  11.0186616
  33.1128669  14.0882974  11.1859765  34.2494082  15.0163571  10.8201796
  34.4800703   2.3172872  12.8042516  33.6586743   2.5260619  12.3327699
  35.1533764   2.5570803  12.1392240  32.2119120  15.7170984   7.3711993
  32.6584134  14.8770321   7.1264171  32.9813788  16.3296540   7.3049623
  33.5390526  13.5025195   6.3534977  32.9031977  12.9844648   5.8416937
  33.6113375  12.9679265   7.1744737  35.1833550  12.1634163  14.6294912
  35.1404228  11.5332198  13.8788225  35.3089689  13.0207856  14.1746233
  29.6451594   9.1032923   4.5167770  28.9739212   9.7658662   4.2560450
  30.2395981   9.1093373   3.7487517  29.7000390   7.5086692   1.3239859
  30.4356169   7.7616685   1.9035386  30.1360479   6.9493536   0.6668320
  36.9629874   8.5154594  12.6613779  36.2493916   9.1882975  12.7346114
  37.5647898   8.9576155  12.0340311  33.1391196   9.2575918   5.3416262
  32.3854921   9.5871650   5.8920744  33.4902761   8.5999555   5.9527588
  32.9310141   7.4220014  14.5112692  32.9182041   8.0597315  15.2572600
  32.2344165   7.7961425  13.9411467  24.6967955   9.9375002   7.3922606
  24.4032956   9.5754081   6.5296345  25.2704517   9.2175278   7.7316208
  26.0833096  13.3658297  10.0640507  26.0777418  13.1481354   9.1207318
  26.8414425  12.8365871  10.3871957  24.9389888   8.7454515  10.9678940
  25.5024215   8.6140341  10.1781885  25.4418271   9.4161760  11.4806719
  31.4629238  14.2607220  11.6271757  31.2985400  14.9496253  12.2948173
  31.0569948  13.4640146  12.0256116  26.1882781  13.2108554  15.6487770
  25.5810297  13.8086587  16.1306740  25.6034313  12.9008435  14.9289981
  31.9733084   8.5366901   2.9207668  32.4171427   8.9168656   3.7083864
  32.4130926   9.0437892   2.1978170  22.9564192   9.2129146  15.0177736
  22.9995664   9.9485644  15.6604461  21.9994017   9.1907368  14.8325001
  29.6291960  15.0315782   6.5537854  30.4155021  15.3931071   6.9988726
  29.2467520  15.8108710   6.1306498  24.2008781  15.0376164  16.3998094
  24.1198562  15.2487778  15.4533196  23.2659773  14.8921680  16.6664481
  35.3469032   0.4259151   2.5206094  34.6196263   0.7730060   3.0743945
  35.9221305   1.2063383   2.3996799  23.7365894   9.0621415   4.8631775
  23.2905701   9.7255222   4.2970498  23.2575231   8.2556849   4.6392179
  36.8613786  14.6558977   1.2579473  37.1265473  15.5847606   1.4258054
  37.6962515  14.1720403   1.3713600  19.6877764  11.4359855  13.8142843
  19.2523380  11.4531033  12.9407010  19.8743433  10.4815427  13.9473414
  19.5770321  14.2515914  10.4709840  20.5098222  14.0143967  10.5600501
  19.4817168  14.9236058  11.1626671  37.7847593  14.9078432  16.4149496
  37.6171817  13.9470061  16.3693346  36.9077554  15.2210309  16.7300228
  28.6227397  14.3620303  15.0743859  28.6412319  15.1726938  15.6254533
  27.7563154  13.9774159  15.3353343  29.3577858  18.0328995   4.9329047
  29.1492396  18.1316313   3.9865558  29.1397398  18.9099288   5.2960267
  22.7569718  16.9246073   6.8994743  22.9817900  16.5799602   7.7925769
  22.1092064  16.2611522   6.6104972  31.9268977  17.2837319   1.9557172
  32.6095438  16.7721125   1.4666887  32.1886268  17.1333133   2.8822836
  31.9680901  17.2599178   4.7192433  31.0066333  17.4184352   4.8520592
  32.1581570  16.6224449   5.4229268  34.9025484   6.2301896  16.7014170
  34.1008035   6.5787058  16.2932841  34.8696865   5.2867236  16.4504357
  21.9300295  12.8200803  14.6320480  22.1767615  12.3932989  15.4788169
  21.1257040  12.3237975  14.3787383  24.6576210   1.3827085  10.8484850
  23.8859489   1.3081547  10.2580209  24.3417253   2.0790728  11.4533219
  29.2975640   1.0343547  14.2620147  29.6061013   0.3372169  14.8481393
  28.3278848   0.9645152  14.3265272  32.5049222   4.6812272  14.9399653
  31.8276266   4.5737025  15.6451320  32.5033003   5.6448484  14.7857148
  33.3409211   9.6658222   0.8697227  33.4596560   8.9885160   0.1772571
  34.0689649  10.2774392   0.7137264  29.2133007   3.5911947   1.8077379
  28.4491730   3.3498224   2.3619824  29.0145485   3.0887125   0.9918322
  24.7129621   6.2054086  11.9588506  24.0919488   6.3464831  12.6991185
  24.8125426   7.1210416  11.6170046  24.7822799   6.2826339   6.8434039
  23.8173726   6.1539645   6.7327141  25.1013799   6.0134034   5.9525778
  30.3218457   6.6791118   5.6646790  30.0143424   7.5362382   5.2969405
  30.9514597   6.3851523   4.9786260  29.4259429   6.9159734  16.9620741
  28.9714105   6.1417908  17.3552079  30.2905993   6.8630840  17.4242081
  31.2601150   6.2044227   8.3075774  30.8519866   6.6850911   7.5608196
  31.5575044   5.4059991   7.8270492  22.4303158   6.4320149  13.6120197
  22.7607627   6.8138970  14.4397848  22.1157470   5.5547951  13.9027816
  26.1355355   3.8692925   0.6793203  25.6696073   3.5040922   1.4498216
  25.4165738   3.9036064   0.0144670  19.0536325   3.4544589   7.6242353
  19.6872422   3.5050170   8.3729512  19.6215845   3.2727350   6.8620120
  20.0039438   4.1289596   3.0473553  20.8129107   4.4573643   2.5923639
  19.5483534   4.9776971   3.1984164  30.4294553   7.7330406  12.8856619
  30.8486588   7.0804902  12.2776056  29.9268619   7.1254371  13.4671973
  27.5550758   3.8855370   7.8367782  26.6151627   3.7896538   8.0836114
  27.9917296   3.4706779   8.6004671  22.1632135   5.4068843   6.6625606
  21.3538803   5.6884878   6.1797563  22.3827433   4.5446796   6.2608299
  25.5981041   5.4311752   4.3798032  26.5741427   5.4346264   4.4222260
  25.4005455   5.9614851   3.5765089  31.7086527   3.2131117  11.0234562
  31.2143030   3.2291693  11.8741100  31.0348351   2.8477186  10.4291561
  24.5966722   6.6543172   2.1418837  24.0512730   6.1154835   1.5582419
  25.3876789   6.8537895   1.6012252  35.0495302  18.7048004  17.4814997
  35.3437853  19.1018471  16.6429672  35.7961744  18.9253814  18.0745185
  22.7594429  11.3369785  16.9032969  23.4522414  11.3472265  17.5960106
  21.9596575  11.3121508  17.4629558  28.4594692   6.6440770   9.7004015
  29.1771710   6.1344048   9.2997739  28.2033435   6.0723272  10.4519035
  23.5706429   2.8774622   6.1515895  23.2352179   2.0117201   6.4355738
  24.3340060   2.6199449   5.6135343  27.3727331   5.2164918  12.0449336
  26.5122442   5.6743223  12.1077253  27.8504644   5.5215329  12.8412065
  27.7923392  11.1087670   3.8702032  27.0226126  10.6630744   3.4555101
  27.4281241  11.3022632   4.7698767  35.0037492  10.4419465  12.4751961
  35.5108710  11.0329854  11.8770127  34.1848197  10.2750585  11.9662624
  31.8994880   3.8930943   1.9715043  30.9382136   3.8184245   1.7701419
  31.9315919   4.7253894   2.4725630  29.2796688  11.4645219  14.9649332
  29.3734898  11.0167933  15.8158779  29.0479129  12.3718751  15.2176268
  32.2863228   5.9259030   3.7711197  33.1710390   5.7503601   4.1574438
  32.3663746   6.8378353   3.4311974  23.0333157  10.5913569   9.5492824
  23.6187376  10.4369071   8.7806586  23.2530769   9.8318943  10.1123755
  29.8913556  12.5816449   2.9247392  29.5478510  13.4867166   3.1165512
  29.1280794  12.0390313   3.2213299  20.1272083   8.9440763  14.9159025
  20.1256068   8.5702865  15.8196673  19.4606896   8.3947664  14.4718141
  27.2302903   8.5953314  17.0503697  26.7549518   8.1999504  16.3073695
  28.1005652   8.1487280  16.9756565  31.4758133  13.9046531  14.9659191
  30.5182288  14.0473354  14.8658363  31.6024043  14.1709438  15.9021244
  37.1980598   6.3069631   3.4968471  36.6403596   6.0994524   2.7184481
  37.4143957   7.2272147   3.2423126  37.3921721  12.0210100  16.1953749
  36.4716630  12.1558146  15.8780398  37.8485225  11.8624426  15.3400501
  35.7158449  14.8394479   3.8413949  35.0360738  14.2172065   4.1270688
  35.8502867  14.6142449   2.9018295  32.7907415   9.7572969  10.7759264
  31.8272898   9.6372811  10.6718497  33.1255168   8.9846915  10.2833388
  25.4559972  14.0598066   6.9846758  25.7335183  14.9432059   6.6781076
  24.5088390  14.0888720   6.8144389  21.2992577   8.7785101   1.7308300
  21.6979083   9.5143806   2.2346909  20.3566738   8.8586315   1.9788945
  26.6124024  11.6551123   6.2383303  26.3440822  12.5472550   6.5371904
  25.9949701  11.0937878   6.7425626  27.2131402  15.9403100  12.8597698
  27.8498114  16.6524762  12.6550960  27.7550138  15.3670719  13.4302238
  25.4082584  16.8122762   5.9771313  24.4776443  16.9698246   6.2281106
  25.8335196  17.6331732   6.3074035  30.5172224  11.7700166  12.5384390
  30.1312761  11.5938007  13.4275711  31.2585450  11.1504902  12.5363144
  33.0647427  12.9103523   1.6393027  33.3754912  12.4249749   2.4345539
  32.1148502  12.9612109   1.8191950  33.4751083  16.3182517  14.8487884
  32.6684181  15.9191489  14.4726336  33.5963088  17.1008210  14.2689906
  37.6374558  17.2675283   1.8434107  38.2875571  17.9927704   1.8856643
  36.8152027  17.7633983   2.0484047  21.4434499   3.7708978  14.3465426
  20.4968472   3.8445893  14.1464201  21.4681339   2.9658486  14.8900753
  34.0082594  11.4962838   3.8504623  33.6396383  10.8020649   4.4286796
  34.9583167  11.4004544   4.0248467  21.2162548  15.4131385  12.7279411
  21.5478606  14.5322050  12.9641526  21.4904290  15.9240485  13.5003702
  26.9737651  14.0998220   0.2319517  27.2107942  13.4014095  -0.3885941
  26.4571452  13.6192146   0.9021651  25.7147442  13.6205696   2.7931931
  26.3409590  13.1229628   3.3317104  25.9781124  14.5484026   2.9923106
  22.3825739  10.8259509   3.1885900  21.6741153  11.2942904   3.6781672
  22.8240446  11.5690928   2.7412212  30.4187098   3.3614840  13.3944133
  31.0739518   3.5348050  14.0900903  29.9894510   2.5358875  13.7163430
  31.1209892   2.8738094   4.6422534  31.1691211   3.3551994   3.7968414
  31.5295517   3.5055227   5.2692813  28.7951507  15.0101283   3.3215103
  27.9530992  15.4845176   3.4764403  29.1752463  15.5284270   2.5983058
  28.1953164   4.9142061   5.3545752  28.9496599   5.5179720   5.5088442
  27.9469909   4.6740774   6.2742157  29.0006576   5.9108735  14.3602565
  29.0764659   6.2471404  15.2775456  29.3875156   5.0226506  14.4437199
  29.0016348   1.8837927   6.1838169  28.7831517   2.6246321   6.7746471
  29.7248991   2.2523487   5.6366970  26.3054451  16.2007635   3.4279137
  26.2678304  17.0375153   2.9152921  25.9649163  16.4830046   4.3037498
  24.8361221   3.0927150   3.0113940  24.9750083   3.8893739   3.5594322
  25.6512377   2.5895181   3.2188548  34.9876534   3.7294433  15.3912216
  34.0371891   3.9381388  15.2568493  35.2059123   3.4130850  14.5053501
  33.7258315   7.5183627   9.1898487  32.8713493   7.1265508   8.9363551
  34.1082409   6.8051667   9.7428065  23.1953961  13.2570845   1.6947545
  23.9058678  13.6197421   2.2648295  23.7649536  12.6977328   1.1214063
  21.3423034   6.0739472   1.7020089  21.5156485   7.0266746   1.8484416
  20.8249823   6.1238436   0.8838229  34.7475288  16.8201537  10.9750008
  34.6172684  17.5033071  10.2808974  35.7260382  16.8620119  11.0643923
  22.1526665   1.0036237   9.7475145  22.1306069   0.7464180   8.8058417
  21.9059770   0.1846517  10.2136590  21.0969391  14.7120937   5.6585106
  20.3185167  15.0418151   6.1288493  21.1391561  15.3401389   4.9016508
  20.4298421  17.5879633  17.4346262  21.1371998  17.3577807  18.0770287
  20.1894685  16.7017803  17.1172783  24.8341854  16.2589311  18.8403198
  25.6475258  15.8362520  19.1535569  24.7473248  15.8496256  17.9560701
  29.2509240  15.5904653   0.5285910  28.3455884  15.2167419   0.4155583
  29.7553047  14.8072952   0.2327404  31.5307886  14.5961127  17.6245272
  31.1563629  13.8066357  18.0793089  32.2538921  14.8568210  18.2262922
  33.7388446  15.6381808   0.7143748  33.7859039  14.7032389   0.9681322
  34.5195112  15.7526849   0.1617395  20.3020302  11.2355837  18.1928794
  20.3364919  10.2693678  18.0710788  19.5971873  11.4931825  17.5624160
  25.0405770  11.6764221   0.4467210  25.2966122  11.0019409   1.1022373
  25.2388821  11.2572196  -0.4022971  26.8138227  11.3162523  17.6921649
  26.7334567  11.6897042  16.7973421  27.0550354  10.3803406  17.5135472
  29.9539518  12.7716576   0.1781367  29.9140716  12.6195918   1.1419994
  29.9645727  11.8781483  -0.1789738  32.5941517  11.2514201  15.0754068
  33.4996116  11.6111596  15.0092767  32.0662691  12.0670411  15.0003602
  21.1319872   8.4339604  17.6570567  21.9111127   7.8828402  17.5081471
  21.1756140   8.5515727  18.6314999  25.7242191   9.7062256   2.6805850
  25.1791921   9.2371149   3.3349188  26.1512797   8.9524559   2.2137534
  25.0290251   7.3379624  14.9187840  24.4332937   8.1135133  14.9870433
  25.7968176   7.7197854  14.4345599  26.9401503   7.7725576   1.1990797
  26.8339099   7.8584250   0.2310226  27.9077504   7.6206681   1.2849149
  30.2455788   9.9822093  18.4252998  31.1773784   9.7407986  18.3288559
  29.9737064   9.3856280  19.1381405  25.5726833   4.8851934  16.0210088
  25.6836288   4.2625855  15.2727764  25.4410626   5.7307270  15.5417789
  25.8610771   3.4143509  13.6679772  26.4241776   3.8261692  12.9841776
  24.9926483   3.3727670  13.2102698  27.1924257   8.4841675  13.7756615
  28.1433726   8.4829755  13.6066633  26.9152021   9.3458444  13.4008089
  31.8056462   6.3441835  18.3705242  31.9608406   5.5579516  18.9103359
  32.3230074   7.0124304  18.8380124  33.2109711   9.1488842  16.6785055
  32.8592018   9.9253725  16.1872479  34.1782427   9.3094066  16.6080754
  23.9470564   5.7717277  18.1170233  23.1832281   5.1897599  17.9340202
  24.5237046   5.5819362  17.3501277  26.4941088   0.8191631  14.0712520
  26.3938742   1.7950487  14.0921154  25.6838383   0.5831629  13.6027662
  27.9774415   4.6909637  17.5612085  27.7121390   4.4102063  18.4534210
  27.1151124   4.6770036  17.0998441  30.5215692   3.8819236  16.5987234
  29.6602391   4.0514332  17.0267256  31.0003885   3.3874779  17.2903705
  32.2051298   2.4174169  18.5342985  32.2551805   1.5492299  18.9645722
  31.9775062   2.9922123  19.3002814  21.9580353   3.8897031  17.7544823
  22.0346991   3.0703108  17.2255808  22.1018921   3.5325134  18.6568758
  27.5040905   1.6244598  18.6984969  27.2583357   0.9919520  18.0158631
  26.7587648   2.2598376  18.7176699  26.6357189  18.4927723   1.9416129
  27.6136874  18.4200968   1.9748108  26.5057328  19.3582476   1.5448559
  20.4148095  13.1538425   1.4731768  21.3771264  13.3359356   1.5497373
  20.4254107  12.4167041   0.8486922  19.2713877  18.4069552   6.5389869
  18.6338596  18.0103305   5.9057097  19.4405668  17.6443308   7.1327783
  19.8572430  16.3580036   8.2643826  19.4801709  15.5616988   8.6705770
  20.2948011  16.7567706   9.0395991  37.4015792  17.2853142  11.3910356
  37.4448959  17.3610048  12.3622309  38.2215822  17.7206799  11.1159397
  36.9513209  16.8830467  14.1676038  36.4225134  16.1272247  13.8328000
  37.4594379  16.4264681  14.8573868  35.3651545  12.6073599  18.8946777
  34.5194815  12.6647671  19.3810343  35.8723930  13.3490871  19.2814733
  36.7960850  10.8553948   4.3815228  37.5628547  11.4685619   4.3216502
  36.7421424  10.7197086   5.3334503  37.0539831  11.8344143  11.2912566
  37.6968283  11.2509197  10.8520202  37.2777442  12.7104208  10.9225976
  35.3482099  14.6849616  13.4804105  34.5940318  15.1031608  13.9374602
  34.9640350  14.4502697  12.6104748  37.4686683   8.9149988   2.5593388
  36.8613423   9.0351485   1.8187563  37.1772664   9.6297698   3.1692030
  35.9256967   6.3307444   1.0970191  35.9705342   6.6345557   0.1848596
  35.6539067   5.3880421   0.9757264  19.8188683   9.6124832  10.8160472
  20.0200573   9.4888163   9.8658468  20.6997040   9.4083332  11.2117239
  35.8894219   9.5898580  16.5697096  36.4928461   8.8125408  16.5142615
  36.4699837  10.3210519  16.3052296  37.3423175   7.3196271  16.6504333
  36.4641006   6.8862301  16.7555333  37.9295609   6.5718644  16.8743057
  35.1672807   3.7744666   0.9249625  35.8543745   3.1126088   1.1655000
  34.3572170   3.3942341   1.2924660  34.6692010   5.1943780   5.0366571
  34.9165435   4.2458238   5.1192627  35.5105898   5.5601064   4.7306751
  35.1423971   5.6241034  10.5908529  36.1081373   5.7393522  10.6083844
  34.9538395   5.7093128  11.5476644  35.3019133   6.3806671  13.2694835
  34.4955093   6.7179462  13.7143202  35.8350566   7.1990065  13.1841142
  19.5697446   4.8458313  16.8395071  20.4980224   4.6627139  17.1104553
  19.1544493   4.0019213  17.1008708  37.8729848   0.5871855  18.8307431
  38.0616574  -0.2068669  18.3172780  37.6047375   1.2265716  18.1394636
  35.4482350   2.5804776   5.1087261  35.5020247   2.1812509   6.0079877
  34.6707797   2.1056185   4.7467573  20.6378246   3.3030571   9.8571510
  21.0859978   2.4332189   9.9226229  21.3733783   3.8952036  10.0950611
  18.9390251   6.1623506  10.6747601  19.6386005   6.1269214   9.9905232
  19.2880354   6.8489142  11.2545571  37.0454789   2.3831482  16.9112328
  36.2430235   2.9081011  17.1015707  36.9093768   2.1996907  15.9641653
  37.3030505   2.2548432   1.7819670  37.8619177   1.6872431   1.2343612
  37.9490571   2.8915728   2.1443639  19.4361738   2.3873075   4.9882797
  18.4603739   2.4472448   4.9710195  19.6750195   3.0899677   4.3480895
  34.2093015  17.4478586   6.8929037  34.9013363  17.3862446   6.2037306
  34.6667066  17.9279582   7.6002481  19.6931057   1.4560613  12.9533908
  19.1818700   1.1768995  13.7245172  19.0607111   1.9911634  12.4509558
  21.5788560  14.7041289  17.3372027  20.7060537  14.5852166  16.9229324
  21.4633470  14.2718315  18.1922605  24.5505150  15.4925345  13.5640073
  24.3326750  16.4019715  13.2756015  25.5146180  15.5215024  13.3925758
  28.7484992  16.7453661  16.5099125  28.9075299  16.4603109  17.4368126
  29.6005149  17.1858507  16.3042215  31.0614940  18.1159553  15.9432526
  31.7752703  17.5428979  15.6269724  31.4564621  18.4518338  16.7781895
  36.1905640   1.0316519  14.5763468  35.4592992   1.4205030  14.0560635
  36.1561920   0.1039214  14.2882459  21.7575319  18.5330608  13.6383922
  21.0103152  19.0714293  13.2984500  21.7082493  18.7398571  14.5802285
  24.3688478  18.1573342  12.8082950  23.4385662  18.3567791  13.0515341
  24.4738891  18.6832298  11.9911930  29.0173265  18.0047739  11.9713567
  28.5641613  18.4666740  11.2433079  29.1445089  18.7319143  12.6161600
  31.3579670  16.7988886  12.9264799  30.5332631  17.1832953  12.5710684
  31.9799460  17.5378393  12.8324353  33.8115488  18.4133346  13.0791879
  33.9318228  19.3468189  12.8007565  34.1786209  17.9255170  12.3116563
  21.3201625  17.2082572  10.5352889  21.3023000  16.7385159  11.3961913
  22.0995267  16.7647998  10.1296966  23.3954895  15.8873539   9.3523824
  23.3016564  14.9503501   9.6400511  24.3206042  16.0725443   9.6217376
  26.0455847  16.2675513  10.2415624  26.2476809  15.3478069   9.9866639
  26.2926916  16.2322377  11.1844033  29.4793829   2.1743631   9.3099370
  29.0450555   1.4643655   9.8078855  30.1160087   1.6610974   8.8088544
  34.6326742   0.7415423   9.6426652  35.2156474   0.9036651   8.8819157
  33.8424806   0.3782948   9.2160619  36.1970725   1.5013229   7.4783110
  36.8412924   0.8869362   7.0850917  36.7423508   2.2729210   7.7239849
  22.0136471   0.5193414   6.9577995  21.3563798   0.7988666   6.3028293
  22.6277887   0.0131408   6.3775769  20.9963745   0.9519574   3.1907890
  21.4604044   1.6960758   2.7452235  20.4716070   1.4166787   3.8648711
  26.3507590   0.8846663   6.9144711  27.3016133   0.9969301   6.7655887
  26.3145765   0.1071604   7.4967161  32.0860015   0.4022979   8.2300742
  31.4711773   0.8327845   7.6438810  31.5207733  -0.0427360   8.8874685
  33.2974204   1.2916393   4.0635586  32.4560610   1.7922919   4.0694849
  33.0660268   0.5407744   4.6533086  20.6653158  16.6135230   3.7981490
  19.9522985  16.5080507   3.1434813  20.6702496  17.5782336   3.8908122
  22.4268262   2.7127196   1.7226042  22.6003485   2.1078561   0.9673110
  23.3198627   2.8210078   2.1076528  27.4706914   2.7327975   3.8683401
  27.6633524   2.0871845   4.5630207  27.7485447   3.5566242   4.3209345
  29.3134770  17.9404880   2.0108633  30.2990162  17.9330094   2.0291962
  29.1845413  17.1722994   1.4202524  36.1950283  17.2817768   4.9682749
  36.0348950  16.3891634   4.5804914  36.0188178  17.8550457   4.1918845
  21.9552872   1.3884378  16.5700555  21.3355963   0.6477414  16.6942625
  22.6550441   1.1276717  17.2114771  23.8441938   0.4298548  18.2904052
  24.7969687   0.3524899  18.1406593  23.6658732  -0.3745730  18.7949417
  21.7909037  17.2684087   0.8707905  21.9252869  17.4445767   1.8128337
  22.5875606  16.7546446   0.6335775  35.2973464  15.9909192  16.9929040
  34.6115106  15.9224846  16.2989605  35.2087416  16.9332766  17.2349959
  49.8798706   9.8843030   6.8518932  49.7841520  10.8574682   6.8440371
  49.1324061   9.6286590   6.2881104  48.7830142   9.1230755  10.4793860
  48.8477939   8.6814779  11.3471213  48.3344292   8.4460470   9.9476573
  40.9516151   8.7168531  12.0435549  40.9688006   7.9048951  12.5911698
  41.7003549   9.1922254  12.4365944  52.3997396  12.1940762   8.7651507
  52.0018346  11.4366996   9.2155446  52.6332495  12.7710054   9.5131011
  42.0186196  13.2721535  10.2533401  41.7828333  12.3435438  10.0741193
  42.9499253  13.1831638  10.5242046  37.9153101   6.9272578   6.1253660
  38.5393980   7.5868743   5.7987628  37.6707336   6.4669973   5.2961524
  39.1604682   8.7914157   8.0942999  39.7060549   8.0464831   8.4485512
  39.8524300   9.4250596   7.8524470  49.6478822  17.2834286   9.1614253
  50.1140738  16.5890192   8.6532134  49.3002503  16.7832533   9.9090274
  47.0786883  11.6214406  10.9571427  47.4687137  10.8744908  10.4729115
  47.8564637  11.8545859  11.5077976  55.7698820   3.2329236  11.6719147
  55.9977699   3.8350894  12.4094894  56.2510774   3.6410856  10.9360395
  50.2641844   5.9709069  11.0721422  50.4852763   5.0273378  11.1822351
  50.1630725   6.0277464  10.1043587  43.5475694   4.0617136   8.4091079
  43.6499142   4.9047549   7.9266307  43.1583957   3.4957908   7.7153607
  51.3104016   4.2351100   6.6674822  51.7982441   3.8942814   7.4570328
  52.0357905   4.6895106   6.2075150  40.1329002   6.4240514   8.9407828
  40.7542480   6.0277194   9.5873784  40.4607136   6.0014032   8.1223695
  45.0954735   7.9303676   8.5370415  45.9029140   7.4807960   8.8687982
  44.6921785   7.2321853   7.9832363  56.2995853   4.6540353  14.0155542
  55.5858872   5.2880742  13.7849632  56.3597040   4.7928813  14.9767809
  42.2074556   3.0877669  12.4657271  41.8492588   3.7040677  11.8041699
  41.5366766   3.1807195  13.1784854  49.5206417  12.4918023   5.8971328
  49.2676422  12.5378675   4.9663106  49.1206425  13.3176775   6.2423712
  44.9250176  10.6884955  12.5575019  44.3178291  11.3573222  12.9448923
  45.6092471  11.2493731  12.1462699  52.8276217   3.6175961   8.8152830
  52.6087151   2.9064487   9.4347704  53.3526630   4.2083272   9.3863843
  41.8101921   4.8355447  10.3700036  42.4162552   5.3623394  10.9458687
  42.4744258   4.4564513   9.7454210  43.2867044  12.7033227  13.5203465
  43.2611731  13.6676076  13.3567661  42.3758756  12.5742565  13.8652670
  39.1485210  12.3475076   4.2337176  39.0734271  12.8094543   3.3744754
  39.4529505  13.0748146   4.8202646  52.9405613  14.0763676  11.0363097
  51.9681983  14.0903220  11.1957852  53.1048058  15.0172012  10.8291925
  53.3279680   2.3419813  12.7927584  52.5246607   2.5685220  12.3034385
  54.0301173   2.5642045  12.1503767  51.0572231  15.7249987   7.3689020
  51.4971374  14.8802438   7.1222898  51.8318103  16.3299803   7.3021092
  52.3913238  13.5351165   6.3493616  51.8680036  12.9484928   5.7899801
  52.4705439  12.9998554   7.1702059  54.0435131  12.1545027  14.6325376
  53.9939397  11.5356129  13.8721927  54.1567934  13.0183421  14.1852349
  48.4843599   9.0862314   4.5183666  47.8378412   9.7747815   4.2667868
  49.1261379   9.1386114   3.7900484  48.5414485   7.4968777   1.3221351
  49.2496614   7.7913258   1.9134630  49.0193210   6.9290806   0.6965248
  55.8318457   8.5513643  12.7420752  55.1039556   9.2110338  12.7473870
  56.3994012   8.9224505  12.0352364  51.9941440   9.2596460   5.2695970
  51.2929115   9.4770614   5.9303329  52.6300477   8.7810360   5.8418282
  51.8032471   7.4515484  14.5273892  51.7548341   8.1462713  15.2111383
  51.1023561   7.7565752  13.9168254  43.5564758   9.9385318   7.4008250
  43.2734356   9.5714588   6.5399087  44.1424185   9.2299618   7.7470066
  44.9510064  13.3651399  10.0600514  44.9566946  13.1448284   9.1183726
  45.7084567  12.8409276  10.3938225  43.7899632   8.7866756  10.9086030
  44.4038332   8.6453561  10.1635402  44.2800704   9.4175542  11.4813243
  50.3160270  14.2640989  11.6241121  50.1534729  14.9532948  12.2918451
  49.9105761  13.4676987  12.0234231  45.0335159  13.2038378  15.6490973
  44.4252321  13.8060924  16.1264820  44.4465504  12.8921523  14.9315127
  50.8075678   8.5052097   2.9163079  51.2573577   8.8710179   3.7132858
  51.2515147   9.0242832   2.2056946  41.7887979   9.3757395  14.8801178
  41.8325106  10.0029812  15.6290247  40.8324307   9.1885531  14.8641888
  48.4873843  15.0336880   6.5435530  49.2775342  15.3821187   6.9941796
  48.1027669  15.8257930   6.1483797  43.0532230  15.0304124  16.4066087
  42.9522624  15.2430926  15.4630743  42.1221026  14.8798954  16.6883162
  54.2152807   0.4731264   2.4629542  53.4918539   0.7748153   3.0563332
  54.7801536   1.2656686   2.3944672  42.5830503   9.0525276   4.8566372
  42.1606430   9.7465542   4.3088074  42.1713520   8.2517603   4.5180413
  55.7123318  14.6650827   1.2244349  55.9786518  15.5855679   1.4237135
  56.5406107  14.1702997   1.3547224  38.5579333  11.4239433  13.8167496
  38.0667047  11.3999090  12.9766930  38.7257742  10.4745204  14.0095560
  38.4423920  14.2531722  10.4625659  39.3774123  14.0721875  10.6301358
  38.2587270  14.9257328  11.1366855  56.6476965  14.9102501  16.4267158
  56.4692304  13.9535752  16.3628007  55.7693903  15.2295941  16.7337960
  47.4733198  14.3483603  15.0747649  47.4990578  15.1648754  15.6182706
  46.6015662  13.9776560  15.3380430  48.2161057  18.0353745   4.9312074
  48.0045336  18.1418711   3.9867183  47.9924736  18.9073713   5.3034106
  41.6150025  16.9271437   6.9011899  41.8502583  16.5845628   7.7929954
  40.9084355  16.3101662   6.6575194  50.7850229  17.2814731   1.9528638
  51.4657847  16.7659009   1.4656658  51.0433790  17.1312231   2.8810808
  50.8244248  17.2574253   4.7142431  49.8647022  17.4174085   4.8549910
  51.0195357  16.6225008   5.4198353  53.6838017   6.2247338  16.7310891
  53.0393159   6.5996250  16.1137074  53.7105391   5.2896102  16.4469865
  40.7934084  12.8280406  14.6164231  41.0398844  12.4141216  15.4719376
  39.9877161  12.3249233  14.3809949  43.5157974   1.3841737  10.7861341
  42.7029602   1.2904427  10.2593031  43.2089026   2.0359976  11.4436135
  48.1529692   1.0129271  14.2635484  48.4170802   0.3408854  14.8967175
  47.1776165   0.9658499  14.2970359  51.3741460   4.6812735  14.9647562
  50.6659341   4.5722609  15.6378599  51.3317228   5.6337821  14.7594478
  52.1632276   9.6655988   0.8636344  52.3292536   9.0277458   0.1455080
  52.9077712  10.2754625   0.8049852  48.0918742   3.5839838   1.7849936
  47.3718882   3.3383082   2.3586582  48.0451801   2.9006679   1.0682946
  43.5531092   6.2313386  11.9343298  43.0874922   6.3717418  12.7819772
  43.6336104   7.1568162  11.6170581  43.6215868   6.2619556   6.8292745
  42.6633870   6.1928704   6.6717313  43.9706660   6.0039604   5.9473302
  49.1619689   6.6535844   5.6311890  48.8649999   7.5311059   5.3052405
  49.8256597   6.4106389   4.9605924  48.2541006   6.9615755  16.9541473
  47.7741181   6.1835536  17.3170522  49.1036955   6.8726189  17.4207880
  50.0609973   6.1557166   8.3308841  49.7104825   6.7116666   7.6099858
  50.3596242   5.3876774   7.8033198  41.2300789   6.4138572  13.6427709
  41.6932434   6.7469146  14.4331050  40.9392988   5.5372062  13.9538814
  44.7158506   4.1241529   0.6489149  44.5562358   3.6457545   1.4913391
  44.6607582   3.4136461   0.0223386  38.0284432   3.6724965   7.5347444
  38.5915098   3.5199534   8.3257267  38.4500105   3.1419980   6.8398864
  38.9016518   4.1156525   3.0668083  39.6829786   4.4517861   2.5794873
  38.4021558   4.9502539   3.1820820  49.3606960   7.7443849  12.8945351
  49.7341306   7.0845506  12.2651657  48.8166216   7.1490055  13.4542260
  46.3905508   3.8508385   7.8137898  45.4581473   3.7891676   8.0972326
  46.8458605   3.5205883   8.6067527  40.9723647   5.3368803   6.5457387
  40.0980573   5.2145469   6.1575514  41.4081838   4.4822245   6.3350392
  44.4579350   5.4076081   4.3678830  45.4372047   5.4363768   4.4400182
  44.2702379   5.9542025   3.5785920  50.5758531   3.1762584  10.9750233
  50.1178365   3.1911052  11.8470798  49.8507081   2.8757773  10.4009528
  43.4473416   6.6629890   2.1584467  42.9127903   6.1594580   1.5475319
  44.2488048   6.8776677   1.6357529  53.9131441  18.6920621  17.4813111
  54.1982788  19.1074365  16.6489598  54.6481526  18.9300661  18.0814942
  41.6262264  11.3701653  16.8898273  42.2932328  11.3568012  17.6062427
  40.8077327  11.2947369  17.4201902  47.3025093   6.6348424   9.6886430
  48.0600329   6.1408810   9.3434814  47.0401692   6.0944176  10.4625437
  42.3948236   2.9178104   6.1681091  42.0143802   2.0700772   6.4674271
  43.1784436   2.6112709   5.6866264  46.2184947   5.2557422  12.0294601
  45.3544803   5.7029679  12.1179965  46.6857954   5.5332150  12.8424923
  46.6591271  11.1019683   3.8637868  45.8800899  10.6779083   3.4487826
  46.2981753  11.3065020   4.7633146  53.8501840  10.4400455  12.4782673
  54.3702005  11.0255677  11.8859132  53.0416982  10.2697593  11.9509119
  50.8261859   3.9521228   1.7905568  49.8464073   3.8466369   1.6664335
  50.8630397   4.7157368   2.3796446  48.1835787  11.4814208  14.9669498
  48.1048326  11.0090516  15.8056995  47.8935388  12.3788173  15.1953974
  51.1861285   5.8770944   3.7205449  52.0484287   5.7673842   4.1703771
  51.2168072   6.8080211   3.4192263  41.7482323  10.4378933   9.4850010
  42.4197969  10.3644697   8.7768795  42.1008037   9.8088427  10.1417497
  48.7527506  12.5844928   2.9104326  48.4074189  13.4878982   3.1062191
  47.9953534  12.0404930   3.2179466  38.9884121   8.9464511  14.9330220
  39.0825609   8.5947435  15.8459356  38.3226960   8.3356492  14.5811428
  46.0311129   8.6631049  16.9431813  45.4604193   8.1032142  16.4000962
  46.8785717   8.1751471  16.9067521  50.3418011  13.9016100  14.9532772
  49.3824301  14.0319323  14.8578889  50.4682757  14.1701212  15.8891015
  55.9363282   6.2825730   3.5099838  55.4139709   6.1696247   2.6835166
  56.2193001   7.2067723   3.3569211  56.2521771  12.0047513  16.1919174
  55.3357975  12.1604696  15.8709316  56.7078324  11.8522119  15.3340782
  54.5607844  14.8601292   3.8240916  53.9488577  14.1955149   4.1671494
  54.6899916  14.5906808   2.8973454  51.6476274   9.7514059  10.7972201
  50.6855040   9.6404747  10.6775657  51.9825517   8.9840470  10.2939306
  44.3141728  14.0550091   6.9598685  44.5988200  14.9428755   6.6730006
  43.3606283  14.1173471   6.8461768  40.1608397   8.7245454   1.8181109
  40.5637299   9.5218408   2.2206056  39.2087527   8.8914918   1.9708424
  45.4561463  11.6511603   6.2160927  45.1987596  12.5482590   6.5126329
  44.8537507  11.1000320   6.7478681  46.0728548  15.9420561  12.8527220
  46.7091613  16.6568828  12.6583690  46.6062212  15.3711625  13.4329950
  44.2641180  16.8127789   5.9719057  43.3333211  16.9660361   6.2252990
  44.6873601  17.6333462   6.3072490  49.3780788  11.7693762  12.5277717
  49.0071512  11.6037500  13.4252273  50.1094641  11.1380045  12.5099271
  51.9236551  12.8922271   1.6490340  52.2595329  12.4265972   2.4473398
  50.9815917  12.9518723   1.8619735  52.3376415  16.3115998  14.8460948
  51.5257481  15.9158370  14.4769019  52.4512714  17.0991227  14.2712651
  56.4970765  17.2725814   1.8424049  57.1350544  18.0073676   1.8985722
  55.6665101  17.7529691   2.0508985  40.3397515   3.6975784  14.3529394
  39.3859487   3.8687808  14.3281808  40.4106121   3.0291955  15.0625714
  52.8838048  11.5138330   3.8648417  52.5029616  10.8015866   4.4155135
  53.8347685  11.3956678   4.0554806  40.1080684  15.3924613  12.7120163
  40.4072838  14.5227020  13.0238049  40.2704157  15.9309674  13.4975994
  45.8194934  14.1146295   0.2211905  46.0998694  13.4032294  -0.3659772
  45.3244648  13.6375677   0.9099545  44.5954620  13.6158925   2.7849100
  45.2104091  13.1361505   3.3521996  44.8373767  14.5501984   2.9842291
  41.2449212  10.8417076   3.1930153  40.5413598  11.3293168   3.6708531
  41.6881694  11.5725753   2.7241531  49.3269686   3.2948908  13.3542661
  49.9196284   3.5065677  14.0899482  48.8576628   2.4952431  13.6869043
  50.0059567   2.8827157   4.6269597  49.9771742   3.4345534   3.8287460
  50.4024696   3.4876029   5.2846974  47.6405389  15.0024399   3.3136063
  46.8028631  15.4796838   3.4799605  48.0379834  15.5512111   2.6236787
  47.0492388   4.8973746   5.3443766  47.7966230   5.5161706   5.4930816
  46.8087350   4.6637225   6.2689615  47.9156956   5.9296948  14.3108181
  47.8192371   6.2845653  15.2149332  48.1594734   5.0075293  14.4847574
  47.8658887   1.8730982   6.1591557  47.6365449   2.5883944   6.7736746
  48.6012481   2.2640919   5.6422772  45.1522293  16.1990096   3.4233300
  45.1151682  17.0359192   2.9105650  44.8138966  16.4823851   4.3003235
  43.7030595   3.0791625   2.9956895  43.8044793   3.8857384   3.5433599
  44.5203627   2.5925510   3.2569395  53.8552846   3.7245774  15.4134693
  52.9014249   3.9114706  15.2695497  54.1104619   3.5117944  14.5039428
  52.4672297   7.4742220   9.2669823  51.6159246   7.0260109   9.1183533
  52.9553926   6.8086349   9.8013767  42.0646427  13.2526932   1.7038309
  42.7700486  13.6284712   2.2719318  42.6408355  12.7041741   1.1271854
  40.2009485   6.0401198   1.6229394  40.3507452   6.9937605   1.8093500
  39.5320571   6.1117191   0.9274843  53.6059782  16.8240277  10.9778716
  53.4743476  17.5035970  10.2808768  54.5847088  16.8647148  11.0638590
  40.9804115   1.0144455   9.7568497  40.9602977   0.7113842   8.8322736
  40.7980141   0.2043889  10.2716648  39.9077818  14.6601314   5.6229673
  39.1639175  15.0245245   6.1230767  39.9812732  15.3138436   4.8909681
  39.2954525  17.5991068  17.4006072  39.9843261  17.3471736  18.0534002
  38.9873139  16.7200147  17.1223093  43.6989821  16.2541510  18.8417026
  44.5266203  15.8465999  19.1324467  43.5905188  15.8439831  17.9602457
  48.1051699  15.5975975   0.5140796  47.1970330  15.2305014   0.4097538
  48.6021731  14.8077939   0.2238161  50.4109669  14.5939737  17.6077204
  50.0315625  13.8179559  18.0799882  51.1159499  14.8818990  18.2186074
  52.5901681  15.6295138   0.6994871  52.6440255  14.7031411   0.9821203
  53.3917181  15.7428165   0.1774207  39.1935476  11.2823733  18.1891237
  39.1546641  10.3122979  18.2395210  38.4543990  11.4893142  17.5781879
  43.9003147  11.6750492   0.4467668  44.1611618  11.0036026   1.1013983
  44.1091330  11.2657331  -0.4033734  45.7186097  11.3412236  17.6900667
  45.5540100  11.7096747  16.8047320  45.8911886  10.3909743  17.4929684
  48.7659862  12.7663738   0.1661765  48.7614518  12.6323267   1.1338928
  48.8323430  11.8685998  -0.1725001  51.4676852  11.2035133  15.1350454
  52.3541885  11.5984296  15.0254416  50.9024619  11.9897697  15.0283261
  40.1391879   8.3248529  17.5876070  40.8736169   7.6775085  17.5755368
  40.1037351   8.5161671  18.5478752  44.5803367   9.7081364   2.6641274
  44.0583187   9.2506054   3.3430369  45.0117674   8.9525284   2.2090512
  43.7843124   7.3704845  14.7475626  43.2621921   8.1688766  14.9579296
  44.6152743   7.7389151  14.3877517  45.7838933   7.7437786   1.2100763
  45.6798044   7.8609845   0.2464944  46.7632866   7.6265330   1.2954326
  49.0693314  10.0052091  18.4182999  49.9303189   9.6690698  18.1476861
  48.7075481   9.2538918  18.9221317  44.9802944   4.8173555  15.8403229
  44.6656101   4.2648542  15.0997181  44.2329157   5.4230351  15.9846310
  44.7166768   3.2970152  13.4937322  45.2393457   3.8160547  12.8556853
  43.8223481   3.3094702  13.0930949  46.0680952   8.4576437  13.6866990
  47.0234380   8.5222923  13.5790714  45.7590966   9.3318020  13.3729348
  50.5608293   6.3654222  18.6418730  50.8627660   5.4568165  18.7919039
  51.3920364   6.8593483  18.6491219  52.0126400   9.1911320  16.8603740
  51.6847402   9.9382647  16.3078309  52.9821249   9.3078819  16.7415844
  45.3730537   0.7687007  14.0864068  45.2765479   1.7484121  14.0371297
  44.4927515   0.5186757  13.7828370  46.9209060   4.7489891  17.6646297
  46.4392567   4.5722820  18.4825462  46.1792248   4.7257201  17.0079378
  49.4040873   3.9460824  16.6609970  48.5192379   4.0873146  17.0594288
  49.8291849   3.3645625  17.3172903  51.0766799   2.4360777  18.5576919
  51.1563574   1.5492557  18.9505654  50.8531936   2.9691591  19.3528259
  46.2766358   1.7906703  18.6497777  46.1776821   0.9966295  18.1058225
  45.3870537   2.1561865  18.6626176  45.4906870  18.4862309   1.9266663
  46.4690944  18.4202328   1.9667774  45.3549081  19.3691823   1.5727597
  39.3010907  13.1104363   1.5212736  40.2639564  13.3038407   1.5696692
  39.2879503  12.4429764   0.8242137  38.1476320  18.4051876   6.5379562
  37.4936071  18.0188918   5.9144763  38.3025497  17.6432141   7.1359386
  38.7425022  16.3483103   8.2559307  38.3352511  15.5743774   8.6766845
  39.1578823  16.7635551   9.0359668  56.2600034  17.2965225  11.3916775
  56.2905434  17.3631964  12.3642496  57.0779122  17.7429889  11.1313206
  55.8072173  16.8830207  14.1596665  55.2743757  16.1264861  13.8325544
  56.3168206  16.4320843  14.8508718  54.2357586  12.5955830  18.9057004
  53.3825787  12.6845001  19.3759278  54.7428831  13.3498401  19.2695909
  55.6150860  10.8836493   4.3064465  56.3978879  11.4637754   4.3959747
  55.7295787  10.2968871   5.0881760  56.0661938   8.9834659   6.2202042
  55.2261350   8.6030360   6.5573045  56.5885520   9.1076046   7.0399114
  55.9319864  11.8361335  11.3380587  56.5148184  11.2089064  10.8687101
  56.1359344  12.6829661  10.8996752  54.2052941  14.6782259  13.4915321
  53.4490047  15.1067140  13.9363297  53.8286249  14.4450140  12.6169886
  56.3332835   8.9148416   2.5431531  55.7054584   9.1402753   1.8481324
  56.0953918   9.5818684   3.2238990  54.6999399   6.3045221   1.0973293
  54.8626095   6.6262179   0.2072168  54.4339616   5.3701804   0.9389122
  53.6936703   7.6953413   6.8373260  53.6509714   6.7489099   6.6292490
  53.3205908   7.7146578   7.7485785  38.7301290   9.6353742  10.8021962
  39.0657833   9.6276072   9.8916884  39.5556862   9.3863442  11.2865211
  54.7084704   9.5748059  16.5902212  55.3319656   8.8168741  16.5177285
  55.2461300  10.3173094  16.2716462  56.1585522   7.3043692  16.6849816
  55.2725816   6.8903685  16.7826596  56.7279495   6.5271341  16.8519485
  53.9360929   3.7276750   0.8880439  54.6934478   3.1568249   1.1741420
  53.2050438   3.4119633   1.4312086  53.5495433   5.2095204   5.1463288
  53.8297470   4.2661163   5.1932450  54.3525042   5.5998075   4.7616730
  53.9846640   5.6033124  10.5952447  54.9524489   5.7574011  10.5082156
  53.8970451   5.7187899  11.5619680  54.1976917   6.3806398  13.3039271
  53.3761067   6.7562561  13.6787300  54.7351052   7.1880286  13.1547585
  38.5431871   4.8098159  16.8301338  39.4701003   4.7111850  17.0999973
  38.1422277   3.9837693  17.1581973  56.6716306   0.5692727  18.8258419
  56.9843185  -0.2076218  18.3477558  56.4877926   1.2171902  18.1195568
  54.3016041   2.5759540   5.1040216  54.3791954   2.1878395   6.0046173
  53.5243668   2.0880029   4.7607040  39.4902721   3.3329427   9.8367800
  39.8809388   2.4366023   9.9475108  40.2571574   3.8759396  10.0964177
  37.7932863   6.4728894  10.4115828  38.6999727   6.1994341  10.1560033
  37.9522554   6.8505660  11.2952833  55.8387517   2.3029616  16.8718836
  55.0642077   2.8700734  17.0635127  55.7696985   2.2494408  15.9013762
  56.1595042   2.3393036   1.7498198  56.8363351   1.7350783   1.4383188
  56.7205446   3.0306808   2.1647032  38.2876059   2.3680722   5.0072131
  37.3068030   2.3942445   4.9797592  38.5050928   3.0637483   4.3543459
  53.0622164  17.4501566   6.8826171  53.7679388  17.3839776   6.2091014
  53.5084144  17.9173754   7.6064398  38.4025254   1.2499521  12.7660853
  38.0351161   1.1591819  13.6575376  37.8297310   1.9319328  12.3807959
  40.4342469  14.6894249  17.3423425  39.5631785  14.5968367  16.9167533
  40.2926583  14.2411664  18.1859093  43.4133164  15.4815979  13.5583505
  43.1744897  16.3876894  13.2788701  44.3759412  15.5295163  13.3861801
  47.6076238  16.7398621  16.4888569  47.7553234  16.4658215  17.4214286
  48.4560311  17.1913765  16.2940625  49.9184495  18.1192841  15.9396739
  50.6327713  17.5422293  15.6338071  50.3058045  18.4564294  16.7780579
  55.0679087   0.9758130  14.3936604  54.3082855   1.4173605  13.9513747
  54.6587014   0.1797172  14.7636193  40.6187828  18.5390850  13.6310858
  39.8669081  19.0792088  13.3034238  40.5531670  18.7069893  14.5799344
  43.2261482  18.1574242  12.8069329  42.2962363  18.3512440  13.0598563
  43.3208039  18.6888476  11.9931162  47.8811800  18.0081612  11.9667578
  47.4156788  18.4712103  11.2475665  47.9993731  18.7298384  12.6200160
  50.2166789  16.7997663  12.9240389  49.3887376  17.1823491  12.5737975
  50.8309716  17.5462326  12.8420329  52.6743229  18.4135374  13.0861487
  52.7908871  19.3465797  12.8050516  53.0350427  17.9241893  12.3164630
  40.1959471  17.2127163  10.5303505  40.1636019  16.7414487  11.3904186
  40.9715441  16.7595439  10.1318730  42.2627358  15.8775962   9.3386829
  42.1618147  14.9435996   9.6337770  43.1814848  16.0669405   9.6273541
  44.9040917  16.2654728  10.2404232  45.1037124  15.3406992  10.0021872
  45.1420196  16.2429130  11.1864020  48.3471824   2.1781290   9.3042586
  47.8151233   1.5817850   9.8501446  48.9078487   1.5342676   8.8603802
  53.5128137   0.4980320   9.5835829  54.0832191   0.8248659   8.8721326
  52.6773056   0.3437999   9.1234618  55.0093313   1.4465076   7.4602143
  55.6895957   0.8745144   7.0694231  55.5430833   2.2409655   7.6994532
  40.9320148   0.5526220   6.9197127  40.2231911   0.7033746   6.2795021
  41.5611621   0.0298429   6.3724807  39.9778195   0.9554145   3.2491415
  40.3430945   1.7307946   2.7759024  39.3493878   1.3707815   3.8649568
  45.2010087   0.8683822   6.8470728  46.1600831   0.9946397   6.7778742
  45.1336575   0.1172167   7.4620797  50.9382730   0.2991523   8.1920986
  50.3825776   0.9025872   7.7054913  50.3487962  -0.0589825   8.8805666
  52.1554873   1.2697848   4.0387003  51.3321565   1.7993429   4.0660123
  51.9256854   0.5485643   4.6718912  39.5369006  16.6129173   3.7857338
  38.8120961  16.5002201   3.1443501  39.4941810  17.5699746   3.9257472
  41.3094930   2.7319063   1.6642971  41.4801076   2.0494206   0.9749709
  42.1777603   2.8156665   2.1000393  46.3301756   2.7292497   3.8529958
  46.5003311   2.0855802   4.5686666  46.5905359   3.5491891   4.3150767
  48.1714070  17.9393225   2.0076807  49.1566878  17.9300259   2.0286697
  48.0411798  17.1725427   1.4155452  55.0692456  17.2833320   4.9658653
  54.8868308  16.3920449   4.5822124  54.8744569  17.8572044   4.1951924
  40.6818951   1.4175119  16.4306142  40.1986748   0.6400624  16.7567368
  41.4079928   1.4491386  17.0819369  42.7264031   0.4705904  18.1010149
  43.6431794   0.1811337  18.0306005  42.3867238  -0.1049967  18.7975364
  40.6745999  17.2939254   0.8887476  40.7520829  17.4145044   1.8465003
  41.4758256  16.7809978   0.6705876  54.1543096  15.9845109  16.9919213
  53.4684818  15.9205656  16.2966373  54.0712141  16.9291181  17.2309884
  68.7301474   9.8671688   6.8607761  68.6245333  10.8392559   6.8571286
  67.9885949   9.6081212   6.2911586  67.5853566   9.1482752  10.4930139
  67.6831408   8.6831500  11.3450438  67.2005801   8.4528992   9.9353090
  59.8365786   8.7655599  12.0104427  59.8488927   7.9413525  12.5339414
  60.6473582   9.1882110  12.3257047  71.2336933  12.2100833   8.7656948
  70.8875655  11.4233678   9.2087975  71.4979296  12.7639292   9.5211909
  60.8816684  13.3010358  10.2606468  60.6485974  12.3721783  10.0504433
  61.7919344  13.1892558  10.5785820  57.6040432   6.6064046   5.7111770
  57.2490923   7.4689802   5.9924908  56.9191710   6.3329909   5.0778633
  58.0783000   8.9268759   8.1231070  58.3416183   8.0346440   8.4459911
  58.9235883   9.2831485   7.8221319  68.3968783  17.2471987   9.0817367
  68.9653668  16.5686516   8.6570236  68.1701670  16.8214664   9.9173216
  65.9340104  11.6151113  10.9621819  66.3213742  10.8478399  10.5038502
  66.7146380  11.8580574  11.5051081  69.0810848   5.9947082  11.0789632
  69.3306430   5.0553872  11.2084411  69.0120420   6.0259283  10.1072615
  62.3541961   4.0553761   8.3964775  62.4983198   4.9089095   7.9405094
  61.9531957   3.5362157   7.6729260  70.1673431   4.2412948   6.6931389
  70.6405144   3.8552493   7.4701156  70.9125862   4.6729720   6.2369493
  58.9040359   6.4777525   9.0139311  59.5316941   6.0515231   9.6289411
  59.1872460   6.0621844   8.1733618  63.9477095   7.9271140   8.5548843
  64.7647786   7.4799239   8.8627587  63.5512534   7.2379502   7.9810030
  75.2853220   4.6070940  14.0896447  74.6098936   5.1295403  13.6212387
  75.0168986   4.7379340  15.0079685  61.1066082   3.1218851  12.4955630
  60.7686918   3.7193230  11.8025569  60.4046100   3.2218704  13.1731771
  68.2992759  12.4522628   5.9023096  68.1596436  12.4871948   4.9488455
  68.0079521  13.3443307   6.1737969  63.7856034  10.6893355  12.5610317
  63.1843341  11.3705226  12.9378336  64.4811901  11.2374485  12.1504331
  71.7733860   3.4024189   8.7397501  72.1223488   2.6054424   9.2047870
  72.1944978   4.0894611   9.2890906  60.6648656   4.8308888  10.3812643
  61.2929507   5.3662055  10.9186049  61.2913078   4.4756904   9.7064865
  62.1449619  12.7064878  13.5193927  62.1279420  13.6720277  13.3598018
  61.2298145  12.5854699  13.8570554  58.0473187  12.3480793   4.2274291
  57.9160852  12.8301199   3.3892487  58.3337192  13.0632908   4.8319682
  71.7798338  14.0809875  11.0443157  70.8057902  14.1015747  11.1837821
  71.9582496  15.0184965  10.8353482  72.2414262   2.4285357  12.8475154
  71.4144547   2.7613088  12.4659125  72.6281524   2.0327427  12.0274387
  69.9588704  15.6940970   7.4795178  70.3758626  14.8582146   7.1640647
  70.7180473  16.3036834   7.3574866  71.2057552  13.5473308   6.3561652
  70.9109843  12.8891053   5.7161848  71.2826569  13.0053171   7.1737743
  72.8956667  12.1523167  14.6360646  72.8585404  11.5336537  13.8741358
  73.0274783  13.0134616  14.1882826  67.3428875   9.0984054   4.5108844
  66.7095175   9.7881781   4.2344989  68.0007782   9.1252358   3.7956416
  67.4016621   7.4768917   1.3233610  68.1084110   7.7858015   1.9156942
  67.8925429   6.9556951   0.6752073  74.6857820   8.5893395  12.8222986
  73.9483931   9.2348923  12.7808723  75.2159520   8.8729905  12.0514389
  70.8469217   9.2604212   5.2640267  70.1523396   9.4608466   5.9372112
  71.4854023   8.7635931   5.8208109  70.6496836   7.4367546  14.5517813
  70.6022655   8.1343975  15.2317269  69.9793540   7.7571237  13.9190489
  62.4258645   9.9286363   7.3888071  62.1447799   9.5609698   6.5261671
  62.9971698   9.2119982   7.7415269  63.8697025  13.4075896  10.0541935
  63.7982028  13.0691446   9.1523658  64.6067961  12.8676503  10.4083545
  62.6824743   8.7401668  10.9539565  63.2571477   8.6180974  10.1725502
  63.1671539   9.4145042  11.4785593  69.1394453  14.2792689  11.6010176
  69.0056340  14.9578717  12.2860315  68.7628773  13.4733936  12.0096362
  63.8876740  13.1955043  15.6589962  63.2816949  13.8046218  16.1309565
  63.3058490  12.8930323  14.9340161  69.6499905   8.5342985   2.9055810
  70.1164145   8.8770391   3.7042671  70.0893039   9.0565964   2.1966597
  60.6631730   9.2268436  14.9778772  60.7101861   9.9458162  15.6402409
  59.6959579   9.1756598  14.8478580  67.4819275  15.1498431   6.4006805
  68.2277373  15.3591949   6.9988975  66.7679666  15.6970662   6.7335360
  61.9105913  15.0234531  16.4043981  61.8099488  15.2479257  15.4637125
  60.9786196  14.8749308  16.6855946  73.0328520   0.5089487   2.3975039
  72.4104914   0.8246876   3.0819368  73.6823027   1.2450339   2.3414151
  61.4857095   9.0652341   4.8213380  61.0090712   9.7262241   4.2789994
  60.9535235   8.2727750   4.6826745  74.5462150  14.6427932   1.3245515
  74.8438805  15.5712698   1.4333405  75.3893218  14.1545181   1.3482030
  57.4124361  11.4277919  13.8101032  56.9347794  11.4458116  12.9588607
  57.5806186  10.4714286  13.9492128  57.2983980  14.2863625  10.4318520
  58.2177563  14.0485491  10.6111896  57.1287715  14.9345334  11.1320875
  75.4975266  14.9129402  16.4237004  75.3288392  13.9549181  16.3456492
  74.6164585  15.2211556  16.7317128  66.3267120  14.3494819  15.0765969
  66.3540315  15.1670021  15.6186508  65.4578675  13.9766364  15.3452032
  60.5088280  16.9039463   6.8847513  60.6994614  16.5731742   7.7929807
  59.8296464  16.2660393   6.6079708  69.6667260  17.2352571   1.9594110
  70.3314083  16.7403455   1.4281941  69.9842140  17.0796870   2.8623878
  69.4931592  17.2732392   4.8027398  68.7210677  16.7058362   4.9634125
  70.1485244  16.8608440   5.3904901  72.5236546   6.2283722  16.7286649
  71.9293576   6.6016662  16.0619855  72.6027954   5.3025070  16.4213540
  59.6539606  12.8138233  14.6077437  59.8824686  12.4135991  15.4723352
  58.8377727  12.3268539  14.3714283  62.3752752   1.3639121  10.8371640
  61.5803987   1.2902482  10.2762801  62.0847129   2.0674279  11.4491379
  67.0172958   1.0258731  14.2871267  67.3123060   0.3378320  14.8888073
  66.0468636   0.9633719  14.3389643  70.2006195   4.6490388  14.9261545
  69.5258766   4.5660260  15.6353858  70.2188824   5.6085437  14.7538462
  70.9803179   9.7246155   0.8182979  71.1354704   8.9985567   0.1818253
  71.8313034  10.1764214   0.8508543  66.9298683   3.4641972   1.7833373
  66.2148958   3.3226197   2.4338110  66.4810488   3.2214239   0.9637561
  62.4190766   6.2145364  11.9609328  61.7935957   6.3543836  12.6998224
  62.5173571   7.1318811  11.6206105  62.4943965   6.2804945   6.8437380
  61.5286122   6.1529785   6.7403837  62.8090342   5.9984774   5.9561302
  68.0210212   6.6537334   5.6232338  67.7243788   7.5297174   5.2909127
  68.6949911   6.4095109   4.9654545  67.1217058   6.9195895  16.9295345
  66.6313731   6.1533147  17.3020389  67.9683987   6.8388491  17.4074949
  68.8977168   6.1537863   8.3298766  68.5722799   6.6943968   7.5853588
  69.2096029   5.3745346   7.8294687  60.1549755   6.4265884  13.6027834
  60.4110328   6.8326204  14.4444822  59.8102971   5.5603135  13.8915182
  63.8872232   3.7229528   0.6187950  63.4203850   3.4956683   1.4421247
  63.1321758   3.8342936   0.0023750  56.8028336   3.4531446   7.5804723
  57.3798305   3.5194916   8.3734430  57.4317632   3.2879317   6.8694288
  57.7161455   4.1643553   3.0359641  58.5240453   4.5256852   2.6059563
  57.2437280   4.9977562   3.2319826  68.1445049   7.7394284  12.8962696
  68.5431755   7.0885560  12.2708477  67.6238260   7.1315520  13.4606220
  65.2060815   3.8880934   7.8107685  64.2949196   3.8136844   8.1533375
  65.7140679   3.4488433   8.5103765  59.8839835   5.4116510   6.6509932
  59.0684572   5.7115723   6.1884605  60.0821450   4.5513773   6.2377117
  63.2925194   5.4016170   4.3840945  64.2662065   5.4399722   4.4859080
  63.1188282   5.9616373   3.5959989  69.3624676   3.2668160  11.0913858
  68.7989039   3.2404152  11.8918491  68.8417396   2.7698689  10.4530988
  62.3258312   6.6237015   2.1434322  61.7418973   6.1810821   1.5182959
  63.1019416   6.8797759   1.6051817  72.7693994  18.6956013  17.4802479
  73.0536074  19.1089518  16.6458686  73.5045114  18.9364299  18.0782021
  60.4792042  11.3330259  16.8863307  61.1504811  11.3622475  17.5983347
  59.6635482  11.3050757  17.4258829  66.1824131   6.6377784   9.6743734
  66.9503637   6.1820076   9.2977500  65.9479661   6.0555022  10.4230587
  61.2850304   2.8636640   6.1343338  60.9739179   2.0064478   6.4630289
  62.1113756   2.6166734   5.6951594  65.0667119   5.1964820  12.0513838
  64.2188178   5.6782991  12.1133851  65.5597741   5.5076378  12.8362735
  65.5011054  11.1454944   3.8396407  64.7391337  10.6717133   3.4454738
  65.1583384  11.3136496   4.7534841  72.6934845  10.4650056  12.4769321
  73.2341304  11.0286224  11.8799194  71.9028037  10.2752999  11.9309215
  69.6256382   3.9212836   1.7856720  68.6485281   3.8417162   1.7157304
  69.7221718   4.7026883   2.3577820  66.9956948  11.4699495  14.9576110
  67.0257240  11.0364913  15.8190669  66.7580687  12.3844619  15.1806895
  70.0511724   5.8706080   3.6996605  70.9067342   5.7392025   4.1602170
  70.1084459   6.8019826   3.4048710  60.7413910  10.5803901   9.5445771
  61.3460555  10.4031008   8.7975727  60.9378011   9.8359906  10.1374019
  67.6214650  12.6283486   2.9351588  67.2944754  13.5244133   3.1778241
  66.8591061  12.0779337   3.2205326  57.8575311   8.9169457  14.8979889
  57.8283939   8.5685951  15.8121392  57.1565136   8.3963836  14.4706324
  64.9017257   8.5887862  17.0274762  64.4090289   8.1951349  16.2926681
  65.7689812   8.1408497  16.9345461  69.1868808  13.8933176  14.9605918
  68.2309443  14.0439590  14.8604711  69.3178659  14.1704531  15.8926239
  74.7179311   6.2486285   3.4975468  74.1940690   6.1937999   2.6716304
  75.0735466   7.1512197   3.3861993  75.1159207  12.0235702  16.1896489
  74.1963726  12.1607221  15.8704553  75.5681677  11.8534378  15.3325080
  73.2873950  14.9019898   3.7962854  72.8552313  14.1044727   4.1246254
  73.5878637  14.6427665   2.9024506  70.5014940   9.7559436  10.7936921
  69.5433005   9.6357928  10.6631219  70.8497721   8.9841169  10.3032658
  63.1530866  14.0571586   6.9153409  63.3635375  14.9700102   6.6528544
  62.1895234  14.0624292   6.8965455  58.9940075   8.7542117   1.7500489
  59.3913277   9.4934192   2.2498703  58.0469594   8.8526081   1.9819689
  64.3119356  11.6524094   6.2097000  64.0218299  12.5370595   6.5101777
  63.7257975  11.0742720   6.7321210  64.9321263  15.9467918  12.8487580
  65.5696830  16.6626110  12.6630970  65.4637096  15.3712544  13.4263419
  63.1349492  16.8239590   5.9439249  62.1978191  16.9415996   6.2076369
  63.5393084  17.6453449   6.2810023  68.2359954  11.7809907  12.5275799
  67.8660104  11.5900303  13.4197990  68.9706187  11.1539962  12.4908775
  70.7577195  12.8919804   1.6810414  71.1379883  12.4384971   2.4642478
  69.8225950  12.9065335   1.9241505  71.1831503  16.3205623  14.8562395
  70.3791125  15.9255055  14.4710502  71.3133736  17.1031499  14.2781347
  75.3441028  17.2482235   1.8267899  76.0237902  17.9449692   1.7909091
  74.5573340  17.7875657   2.0516254  59.1557973   3.7532992  14.3165820
  58.2032378   3.9376829  14.2297969  59.1622093   3.0098369  14.9412225
  71.7362996  11.5483415   3.9322632  71.3669515  10.7966528   4.4377394
  72.6940444  11.3951091   4.0685885  58.9620162  15.3971458  12.7076951
  59.2602572  14.5254887  13.0137112  59.1226652  15.9323878  13.4955637
  64.6407336  14.1404495   0.2084971  65.0802613  13.4652699  -0.3290804
  64.1698698  13.6089589   0.8723667  63.4436299  13.6355856   2.7964923
  64.0240582  13.0939443   3.3457775  63.7413134  14.5436918   3.0111826
  60.0864344  10.8196115   3.1723771  59.3749055  11.2804591   3.6690109
  60.5336620  11.5735399   2.7515795  68.0373304   3.4149209  13.4653925
  68.8028485   3.5362282  14.0518096  67.6720643   2.5515638  13.7662922
  68.9050137   2.8621070   4.6269776  68.8993668   3.4479246   3.8520192
  69.2667921   3.4517024   5.3241787  66.5370047  15.0873660   3.3080936
  65.6891029  15.5556811   3.4263395  66.8087043  15.3800050   2.4206108
  65.8702827   4.9359987   5.3296207  66.6371116   5.5235557   5.4913900
  65.6605254   4.6416684   6.2462139  66.6972817   5.9019395  14.3187703
  66.7779341   6.1990052  15.2480284  67.0984637   5.0139338  14.3465908
  66.6672077   1.8000488   5.9865701  66.6405550   2.2502986   6.8514449
  67.4767751   2.1911033   5.6032170  64.0381055  16.3052360   3.4041044
  63.9165702  17.2048566   3.0711553  63.6846774  16.4005968   4.3175033
  62.5663608   3.1147235   2.9850687  62.6373949   3.9152871   3.5442604
  63.4013366   2.6656701   3.2325569  72.7353680   3.7796810  15.3766327
  71.7783485   3.9467935  15.2246475  72.9751924   3.4997178  14.4765411
  71.3174771   7.4934784   9.2821191  70.4892416   7.0043624   9.1357865
  71.8406038   6.8464660   9.8117921  60.9116666  13.2664043   1.6938399
  61.6232208  13.6244591   2.2630894  61.4709140  12.6868331   1.1306095
  59.1349864   6.0594251   1.6777978  59.2640506   7.0143414   1.8627078
  58.4812735   6.1129018   0.9640730  72.4570197  16.8271940  10.9730780
  72.3403456  17.5012505  10.2688904  73.4354243  16.8658410  11.0724863
  59.8790827   0.9138884   9.7545106  59.8597258   0.8045356   8.7838774
  59.3762357   0.1554478  10.0745356  58.8027595  14.7275799   5.6391316
  58.0399240  15.0269080   6.1555129  58.8012923  15.3648451   4.8900505
  58.1546133  17.5994413  17.3952117  58.8391718  17.3516391  18.0542872
  57.8383908  16.7212580  17.1248920  62.5523056  16.2433881  18.8491132
  63.3883477  15.8480161  19.1320142  62.4471900  15.8412736  17.9640291
  66.9002274  15.6188763   0.6447003  66.0176435  15.2295032   0.4444768
  67.4454587  14.9053212   0.2605176  69.2449056  14.5989781  17.6188486
  68.8821199  13.8129583  18.0871132  69.9653616  14.8804899  18.2151106
  71.4266689  15.6420809   0.6454108  71.5508646  14.7400510   0.9810059
  72.2475933  15.7994759   0.1632169  58.0360702  11.2459787  18.1847999
  58.0351298  10.2765621  18.0985770  57.3094506  11.5030722  17.5775825
  62.6726208  11.6013129   0.4760542  63.0139449  10.9694136   1.1348977
  63.0306114  11.2734806  -0.3615609  64.5569488  11.3209139  17.6918421
  64.4283405  11.7022344  16.8045793  64.7608549  10.3806712  17.4955419
  67.4294060  12.7437176   0.1711679  67.5661753  12.5993812   1.1269568
  67.7510470  11.9229587  -0.2169248  70.3165716  11.2238832  15.1397695
  71.2195587  11.5767359  15.0170003  69.7880983  12.0341031  15.0181297
  58.8677319   8.4303410  17.6500859  59.6105186   7.8245047  17.5435347
  58.8827551   8.5589710  18.6243565  63.4323051   9.7195645   2.6569633
  62.8929540   9.2800302   3.3385579  63.8585594   8.9482903   2.2207033
  62.7644737   7.3545725  14.9327897  62.1456828   8.1134221  14.9813270
  63.5155073   7.7389451  14.4251922  64.6459874   7.7511885   1.2014926
  64.5537454   7.8691609   0.2361087  65.6160266   7.6136119   1.2969634
  67.9096222   9.9913853  18.4054443  68.7789875   9.6745972  18.1343545
  67.5827135   9.2445069  18.9417771  63.3148270   4.8900682  16.0039808
  63.3963626   4.2645283  15.2536773  63.1567429   5.7354257  15.5303157
  63.5656693   3.4057001  13.6661285  64.1287697   3.8311727  12.9902137
  62.6976756   3.3695426  13.2080813  64.9177345   8.4892018  13.7615239
  65.8669212   8.4898297  13.5842911  64.6343471   9.3502895  13.3890265
  69.3909588   6.3897013  18.6399664  69.6549127   5.4791507  18.8517777
  70.2470279   6.8399983  18.6014319  70.8561159   9.2119798  16.8766433
  70.5434871   9.9575086  16.3136449  71.8282518   9.3097391  16.7587344
  61.6892129   5.7524518  18.1087687  60.9016570   5.1913228  17.9511984
  62.2437972   5.5356210  17.3347424  64.1897619   0.8126124  14.0687026
  64.1114898   1.7913410  14.1099292  63.3519961   0.6077985  13.6364459
  65.6568779   4.7356521  17.5778788  65.3181854   4.3811493  18.4164216
  64.8311355   4.7141112  17.0516237  68.2738414   3.9861329  16.7130572
  67.3693744   4.0546199  17.0748924  68.7015191   3.3687444  17.3336404
  69.9392962   2.4151374  18.5331996  69.9824190   1.5390729  18.9516981
  69.7243677   2.9842719  19.3046702  59.6906767   3.8763918  17.7484256
  59.7509965   3.0315704  17.2625001  59.8174658   3.5601149  18.6704058
  65.3282995   1.7404222  18.6328875  65.0020375   0.9793564  18.1377048
  64.5285607   2.2956053  18.7438322  64.6691481  19.0543397   2.3274807
  65.4142608  18.5285605   1.9684472  64.1196828  19.2082442   1.5504608
  58.1420361  13.1586587   1.4972037  59.1089867  13.3218100   1.5605404
  58.1186423  12.4472338   0.8449809  57.0222233  18.3993318   6.5315585
  56.3524671  18.0184013   5.9206286  57.1610007  17.6430284   7.1422213
  57.5925931  16.3521543   8.2656945  57.1915680  15.5689777   8.6791409
  58.0003598  16.7602991   9.0524518  75.0984744  17.3358457  11.3938095
  75.1673837  17.3892179  12.3641720  75.9500680  17.6975676  11.1073391
  74.6573580  16.8861392  14.1703007  74.1360961  16.1267993  13.8314107
  75.1860222  16.4284724  14.8427972  73.0907018  12.5981439  18.9108561
  72.2378848  12.6852739  19.3805082  73.5979184  13.3527920  19.2728846
  74.4502358  10.8949950   4.3082512  75.2492341  11.4594182   4.3777893
  74.5750408  10.3090443   5.0900057  74.9000748   9.0174998   6.2381631
  74.0762632   8.6141193   6.5850071  75.4485637   9.1077041   7.0474740
  74.7686812  11.8377171  11.3126497  75.3614593  11.1872432  10.8842642
  75.0200572  12.6725221  10.8752431  73.0648430  14.6775799  13.4916619
  72.3006719  15.0959268  13.9294978  72.6978482  14.4313503  12.6165276
  75.1789628   8.9142443   2.5397372  74.6041558   9.2079194   1.8263695
  74.9493969   9.5628598   3.2384153  73.4393295   6.3260582   1.0634010
  73.9204108   6.5558335   0.2635352  73.2600522   5.3669678   0.9356849
  72.5265460   7.6973886   6.8358983  72.5566597   6.7436791   6.6648774
  72.1721778   7.7203293   7.7550809  57.5447676   9.6282373  10.8008026
  57.7458493   9.5017206   9.8528298  58.4179909   9.4080630  11.2028658
  73.5536974   9.5821795  16.5961692  74.1655786   8.8127288  16.5272833
  74.0984190  10.3054427  16.2485486  74.9943509   7.3223405  16.7393735
  74.1120935   6.8955837  16.7980952  75.5636875   6.5429322  16.9163037
  72.8275564   3.7079766   0.8828970  73.6109260   3.1544074   1.1482781
  72.1342845   3.3891830   1.4652263  72.4061826   5.1751256   5.1233580
  72.7161606   4.2476650   5.2344339  73.2134472   5.5714864   4.7459439
  72.8438115   5.6488877  10.5959917  73.8112054   5.8101924  10.4972354
  72.7874265   5.6733201  11.5688510  73.0787350   6.3626614  13.3290077
  72.2604784   6.7633259  13.6750500  73.6441241   7.1482032  13.1808398
  57.2904763   4.8116637  16.8368755  58.2132457   4.6578202  17.1391022
  56.8682193   4.0022451  17.1679368  75.6355203   0.6502102  18.8129540
  75.6719140  -0.1804906  18.3236422  75.3237110   1.2716804  18.1226457
  73.1735178   2.5282886   5.2593600  73.2883133   2.1250991   6.1347237
  72.4177623   2.0213026   4.8967953  58.4093475   3.2956223   9.7737050
  58.8367346   2.4365857   9.9524285  59.1031511   3.9107346  10.0729190
  56.6730544   6.1317138  10.6746372  57.3893167   6.1881226  10.0112131
  56.9385136   6.8131578  11.3046296  74.7931957   2.4741451  16.8959034
  73.9400189   2.9353196  16.9909681  74.7147476   2.1670006  15.9781313
  75.0278527   2.3093913   1.7260801  75.6889630   1.7223163   1.3460926
  75.6084052   2.9653621   2.1744893  57.1529073   2.3359162   4.9222154
  56.1812696   2.4331960   5.0004938  57.3668111   3.0866913   4.3316086
  71.8498761  17.4987396   6.7998773  72.6107564  17.4030339   6.1851091
  72.2794595  17.9033677   7.5742950  57.2716136   1.2119190  12.7792955
  56.6900149   1.1433456  13.5562863  56.8216936   1.9210898  12.2836719
  59.2952406  14.6591225  17.3317463  58.4137186  14.6019458  16.9204268
  59.1367256  14.2708673  18.2013499  62.2749387  15.4803234  13.5549843
  62.0290750  16.3856009  13.2769713  63.2375933  15.5375163  13.3862412
  66.4656512  16.7379531  16.4911323  66.6152806  16.4712746  17.4251998
  67.3142630  17.1883091  16.2918401  68.7774562  18.1099156  15.9405632
  69.5011667  17.5447668  15.6334157  69.1632600  18.4554536  16.7763744
  73.8436316   0.9279818  14.5786258  73.1908488   1.4481463  14.0662445
  73.9450841   0.1539412  13.9835599  59.4752030  18.5389640  13.6365538
  58.7223152  19.0767951  13.3068591  59.4178667  18.7233374  14.5833681
  62.0751812  18.1505165  12.7926436  61.1486800  18.3476765  13.0570999
  62.1685187  18.7001769  11.9912100  66.7467385  18.0169707  11.9577464
  66.2823599  18.4934426  11.2469591  66.8669811  18.7293154  12.6222809
  69.0763580  16.7989297  12.9189592  68.2522591  17.1977285  12.5786455
  69.6992894  17.5414263  12.8576791  71.5093807  18.4062760  13.0788459
  71.6392191  19.3407925  12.8070631  71.8914945  17.9204555  12.3171208
  59.0623708  17.2170522  10.5317283  59.0138462  16.7437112  11.3899886
  59.8324543  16.7518819  10.1385157  61.1295998  15.8755900   9.3334049
  61.0032931  14.9453097   9.6359945  62.0427928  16.0489175   9.6450517
  63.7776972  16.2455413  10.2271780  63.9486801  15.3012390  10.0334336
  64.0089645  16.2534863  11.1752833  67.1449720   1.9882179   8.9996138
  66.8740035   1.3369449   9.6646425  67.8942285   1.5206796   8.6075846
  59.7584949   0.5075390   6.9817880  59.0908906   0.7819321   6.3360263
  60.3781831   0.0139586   6.4001904  58.6704251   0.9088378   3.1490236
  59.1702485   1.6520600   2.7341096  58.1750181   1.3784248   3.8484798
  63.9948942   0.8115531   6.8085057  64.9254415   1.0639211   6.7368358
  64.0163201   0.1199760   7.4907236  69.4863386   0.5439934   8.0837009
  70.3113843   1.0712008   8.1092295  69.5954479   0.0183804   8.8898934
  71.0417553   1.2424469   4.0831937  70.2403816   1.8057761   4.1104366
  70.7752205   0.5276240   4.7023482  58.4257823  16.6214698   3.7387322
  57.6765534  16.4929574   3.1280654  58.3238710  17.5622354   3.9398760
  60.1831665   2.5937899   1.7086115  60.4492988   2.0870757   0.9159445
  61.0494960   2.8110511   2.1127901  65.1659280   2.7573983   3.8569174
  65.4674574   2.1503487   4.5535182  65.3907789   3.6045135   4.3013722
  67.1618924  18.0776319   2.0091671  68.1408587  17.9238302   2.0367662
  66.9492110  17.2545467   1.5225546  73.8828017  17.2821348   4.9675650
  73.7085845  16.3981660   4.5643192  73.7649281  17.8626855   4.1846405
  59.6666497   1.3696389  16.5831858  59.0760598   0.6192634  16.7867259
  60.4087167   1.1385146  17.1876848  61.5772403   0.4038356  18.2598163
  62.5383201   0.3111624  18.2418991  61.3278030  -0.3419728  18.8225535
  59.5317454  17.3074324   0.8927200  59.5348075  17.3087462   1.8587523
  60.2940700  16.7355021   0.6705846  72.9951541  15.9822817  17.0058903
  72.3221214  15.9236670  16.2979664  72.9285431  16.9316972  17.2304947
  87.6106384   9.8947544   6.8430189  87.5033141  10.8661395   6.8442292
  86.8420883   9.6277889   6.3147073  86.4843628   9.1165499  10.4738537
  86.5596759   8.6981960  11.3531055  86.0334377   8.4217516   9.9666696
  78.6783703   8.7794306  12.0244747  78.7049548   7.9423919  12.5269935
  79.5337427   9.1606847  12.2681242  90.1191567  12.1932335   8.7671025
  89.7132358  11.4281529   9.1995178  90.3260387  12.7626960   9.5282197
  79.7297805  13.3047938  10.2879037  79.5102863  12.3756120  10.0609290
  80.6600243  13.2030439  10.5525462  76.5278968   6.7202741   5.6662827
  76.0977304   7.5520726   5.9289436  75.7870974   6.2416131   5.2711922
  76.9171402   8.9206881   8.1315046  77.1672102   8.0226050   8.4514621
  77.7611918   9.2384856   7.7868720  87.3654193  17.2881803   9.1686382
  87.8312821  16.5880285   8.6682861  87.0120628  16.7928432   9.9181879
  84.7937436  11.6188474  10.9596769  85.1790267  10.8667452  10.4799251
  85.5705884  11.8424333  11.5162467  93.4817761   3.2212069  11.6507454
  93.7292591   3.8213979  12.3813648  93.9744166   3.6061192  10.9093515
  87.9891571   5.9717843  11.0803545  88.1893796   5.0215122  11.1910876
  87.8755937   6.0271072  10.1143768  81.2621971   4.0655282   8.3880351
  81.3335333   4.9215168   7.9196993  80.8229765   3.5279185   7.6996728
  89.0199223   4.2299469   6.6636606  89.4963517   3.8852372   7.4584113
  89.7513420   4.6891640   6.2179657  77.7875656   6.4850670   9.0141205
  78.4013046   6.0254380   9.6193225  78.0154002   6.0343017   8.1752386
  82.7913602   7.9336583   8.5555979  83.6013562   7.4774163   8.8686367
  82.3873090   7.2491722   7.9803455  94.0350460   4.7226925  13.9482604
  93.3137170   5.3345148  13.6857282  93.7922528   4.5800409  14.8746436
  79.9743149   3.1320347  12.5224678  79.6253021   3.6900155  11.8018298
  79.2609407   3.2388877  13.1842008  87.2765728  12.5173943   5.8902952
  86.9609279  12.5137159   4.9781835  86.8517593  13.3330740   6.2325186
  82.6315284  10.6886222  12.5721175  82.0319081  11.3693714  12.9487643
  83.3388057  11.2359463  12.1816520  90.5244991   3.6229635   8.8198226
  90.3505898   2.8754688   9.4106587  91.0487213   4.2049278   9.4029516
  79.5459151   4.8254315  10.3847889  80.1845918   5.3496960  10.9179794
  80.1577347   4.4592044   9.7055072  80.9924589  12.7044691  13.5384949
  80.9810219  13.6654869  13.3579970  80.0740628  12.5907212  13.8652317
  76.8757660  12.3472046   4.2280473  76.7904467  12.8154344   3.3746673
  77.1870460  13.0594441   4.8235002  90.6584698  14.0830060  11.0410715
  89.6877503  14.0749667  11.2152352  90.7965549  15.0283909  10.8381902
  91.1222990   2.3883062  12.8822170  90.2781737   2.5194848  12.4225296
  91.7701530   2.5821103  12.1755783  88.7773818  15.7287006   7.3740728
  89.2130337  14.8800023   7.1373156  89.5516989  16.3320041   7.2989101
  90.1134583  13.5297130   6.3472830  89.5160023  12.9747639   5.8286664
  90.1973882  12.9986989   7.1708780  91.8196051  12.1593367  14.6493183
  91.6615587  11.5166785  13.9234470  91.8652475  13.0067344  14.1663321
  86.1991186   9.0866621   4.5138195  85.5370715   9.7614075   4.2633127
  86.8300781   9.1415168   3.7786637  86.2657635   7.5013138   1.3150394
  86.9737139   7.7870980   1.9159824  86.7351478   6.9213283   0.7032406
  93.5887690   8.6010247  12.7954594  92.8215660   9.2181611  12.7852842
  94.0978302   8.9473129  12.0347195  89.7175653   9.2639443   5.2645640
  89.0074660   9.4792408   5.9182170  90.3411687   8.7772084   5.8426666
  89.5163733   7.4539106  14.4904181  89.5004386   8.1243599  15.2061762
  88.8187220   7.8105467  13.9077329  81.2800779   9.9368909   7.3800107
  80.9968286   9.5661454   6.5193326  81.8459657   9.2180208   7.7364861
  82.6864559  13.3962541  10.0616434  82.6516173  13.1158370   9.1370863
  83.4311092  12.8586264  10.4032818  81.5206473   8.7425511  10.9676690
  82.0870669   8.6243461  10.1803031  82.0115601   9.4164941  11.4882117
  88.0368779  14.2493862  11.6399580  87.8937982  14.9199507  12.3325258
  87.6241068  13.4488733  12.0227432  82.7633306  13.2548120  15.6449624
  82.1400214  13.8375441  16.1224885  82.1838062  12.9035395  14.9412172
  88.5322465   8.5098534   2.9079628  88.9766045   8.8748146   3.7086213
  88.9551239   9.0488348   2.2012408  79.5188019   9.2083313  15.0068525
  79.5592471   9.9480817  15.6449685  78.5579480   9.1727799  14.8373346
  86.2093400  15.0295073   6.5294940  86.9815324  15.3846960   7.0033027
  85.8066155  15.8205992   6.1516450  80.7559346  15.0547625  16.4108532
  80.6761938  15.2516234  15.4611190  79.8214179  14.8943266  16.6732664
  91.8998958   0.4700838   2.4459925  91.2132625   0.7826211   3.0704266
  92.5029784   1.2392970   2.3868492  80.3512052   9.0660950   4.8138241
  79.8551508   9.7109875   4.2694284  79.8173152   8.2677899   4.7171127
  93.4354899  14.6728371   1.1967634  93.6987070  15.5883850   1.4195861
  94.2544826  14.1703363   1.3508794  76.2634401  11.4224375  13.8095022
  75.8118328  11.4252753  12.9450694  76.4383417  10.4678455  13.9573440
  76.1582720  14.2764849  10.4371945  77.0776929  14.0063873  10.5634287
  76.0423815  14.9071529  11.1637446  94.3658958  14.9266379  16.4287270
  94.1929905  13.9686479  16.3396079  93.4783345  15.2294268  16.7283485
  85.1570308  14.4059747  14.9752865  85.2124609  15.1732865  15.5803147
  84.3260253  13.9820151  15.2879084  85.9383210  18.0482187   4.9258931
  85.7028525  18.1399235   3.9864838  85.6964358  18.9148120   5.2978964
  79.3325415  16.9252138   6.8998911  79.5461439  16.5795084   7.7961452
  78.6870798  16.2624483   6.6029537  88.5158825  17.3057821   1.9570518
  89.1880602  16.7765634   1.4732280  88.7522556  17.1316510   2.8869231
  88.5379189  17.2507179   4.7171775  87.5775491  17.4179429   4.8509480
  88.7155420  16.5994667   5.4126729  91.4541091   6.2500535  16.7297828
  90.7529706   6.6724897  16.2116767  91.4513907   5.3409914  16.3757424
  78.4926050  12.8250950  14.6196006  78.7353067  12.4015406  15.4695523
  77.6884571  12.3258721  14.3687033  81.2661305   1.3792552  10.8722920
  80.4871466   1.2761126  10.2940252  80.9278505   2.0709963  11.4742218
  89.1303455   4.7084920  14.9851046  88.4102088   4.6105896  15.6469555
  89.0761284   5.6538667  14.7481793  89.8444603   9.7041745   0.8261755
  90.0142593   9.0024834   0.1700205  90.6580488  10.2205709   0.8252945
  85.8142816   3.4918769   1.7960491  85.0853807   3.3238865   2.4266138
  85.4153847   3.1679757   0.9737714  81.3089266   6.2082886  11.9774457
  80.6476398   6.3275638  12.6882913  81.3901266   7.1268543  11.6376526
  81.3567015   6.2917424   6.8292851  80.3877780   6.1549728   6.7373220
  81.6580530   5.9973981   5.9415231  86.8873823   6.6635105   5.6421347
  86.5766196   7.5346751   5.3090509  87.5344760   6.4121651   4.9617561
  85.9456981   6.9236889  16.9130725  85.5146002   6.1316050  17.3020043
  86.7773538   6.9456845  17.4184403  87.7806529   6.1547300   8.3311747
  87.4171216   6.6997611   7.6074186  88.0729041   5.3808950   7.8117048
  79.0220452   6.4259100  13.5823737  79.2578835   6.8088872  14.4399433
  78.6359364   5.5665751  13.8449881  82.7631175   3.7781217   0.6362712
  82.2928431   3.5137012   1.4467418  82.0144212   3.8618474   0.0079561
  75.7968441   3.7993414   7.3265333  76.1586646   3.6864492   8.2302888
  76.0842855   2.9868644   6.8993463  76.5621821   4.1570156   3.0190265
  77.3869075   4.5042113   2.6132484  76.1137078   4.9931748   3.2467566
  87.0167478   7.7312304  12.8838686  87.4234780   7.0776208  12.2692794
  86.4923134   7.1284175  13.4504222  84.0954372   3.8571476   7.8035717
  83.1545430   3.8232102   8.0699602  84.5268835   3.5033948   8.5990614
  78.7695559   5.4338466   6.6392702  77.9271947   5.7084307   6.2138298
  78.8984672   4.5253925   6.3103139  82.1743615   5.4091632   4.3754229
  83.1472880   5.4531573   4.4316894  81.9603014   5.9623213   3.5916914
  88.2335194   3.1995949  11.0622923  87.7620940   3.1502394  11.9254569
  87.5531206   2.8539239  10.4656587  81.1730727   6.6429127   2.1535037
  80.5805139   6.1511844   1.5736820  81.9433807   6.8540503   1.5900461
  91.5910738  18.7079528  17.4720194  91.8302824  19.0719442  16.5991229
  92.4098069  18.8747692  17.9811344  79.3169008  11.3449303  16.8833140
  80.0016437  11.3677109  17.5819098  78.5112578  11.3062151  17.4344874
  85.0190981   6.6410047   9.6925396  85.7557522   6.1251513   9.3371868
  84.7404580   6.0955911  10.4586082  80.1561541   2.8631217   6.1641671
  79.7170867   2.0567771   6.4849238  80.9548913   2.5050073   5.7519641
  83.9635082   5.2456762  11.9870846  83.0804731   5.6559781  12.0832399
  84.4220450   5.5152179  12.8068155  84.3682584  11.1029482   3.8620278
  83.5953026  10.6592671   3.4531733  84.0073728  11.3005819   4.7635281
  91.5768476  10.4236785  12.4903928  92.0517705  11.0335169  11.8907623
  90.7385173  10.2617976  12.0078179  88.5054930   3.9410101   1.7686442
  87.5308158   3.8296705   1.6944898  88.5698356   4.7065498   2.3674280
  85.7158168  11.4313427  14.9295806  86.2093134  11.1874431  15.7406143
  85.5653727  12.3711586  15.1034342  88.9006050   5.8716255   3.7054252
  89.7540606   5.7603531   4.1712313  88.9334352   6.8057077   3.4143171
  79.6077088  10.6033845   9.5457992  80.1993975  10.4204259   8.7893813
  79.7822974   9.8396451  10.1194596  86.4536185  12.5845409   2.9013749
  86.1133849  13.4872826   3.1109805  85.6976985  12.0387407   3.2108382
  76.7020998   8.9215042  14.9031880  76.6322268   8.5401364  15.8006945
  76.0182992   8.4209639  14.4232238  83.7153007   8.5332291  17.0901750
  83.2389444   8.2151872  16.3094399  84.5968191   8.1259151  16.9497533
  88.0821767  14.3620960  14.8975272  87.1377920  14.1836723  14.7529107
  88.1705018  14.0636505  15.8174946  93.6581915   6.2717780   3.4992532
  93.1226288   6.1580182   2.6837176  93.9392180   7.1960695   3.3462615
  94.0200194  12.0531731  16.1913039  93.0899553  12.1772249  15.8888548
  94.4466730  11.8670378  15.3262355  92.2798574  14.8546886   3.8213659
  91.6583409  14.2062894   4.1801619  92.3807926  14.5772457   2.8940837
  89.3827544   9.7673111  10.7693963  88.4151625   9.6631529  10.7005293
  89.6880802   8.9801582  10.2793367  82.0207894  14.0558695   6.9414229
  82.2787120  14.9530001   6.6610044  81.0633035  14.0911503   6.8494249
  77.8468627   8.7644618   1.7437206  78.2491610   9.4936063   2.2531117
  76.9041071   8.8504689   1.9943475  83.1819404  11.6561352   6.2180276
  82.9066387  12.5454236   6.5218878  82.5771210  11.0886782   6.7312978
  83.7809269  15.9331547  12.8609411  84.4356360  16.6304802  12.6708059
  84.3007749  15.3485953  13.4460703  81.9707421  16.8217215   5.9676713
  81.0388031  16.9631202   6.2262780  82.3859643  17.6443324   6.3044785
  87.0775843  11.7618637  12.5622229  86.6395561  11.5668087  13.4210210
  87.8800921  11.2292029  12.6620191  89.6411957  12.9350446   1.6509945
  89.9771682  12.4432932   2.4342994  88.6925962  12.9432882   1.8441370
  90.0848782  16.3007300  14.8955269  89.2783693  15.7789751  14.6709878
  90.0568062  17.0309409  14.2435762  94.2138582  17.2790845   1.8352310
  94.8477297  18.0159013   1.9149975  93.3783422  17.7499296   2.0438780
  77.9790024   3.8045390  14.3038273  77.0335208   3.9890133  14.1133458
  77.9087381   2.9689623  14.7906984  90.6020555  11.5008936   3.8313355
  90.2075618  10.8119039   4.4017191  91.5474184  11.3890704   4.0488577
  77.7960429  15.4043112  12.7140001  78.1153248  14.5238697  12.9697398
  78.0088985  15.9105889  13.5083800  83.5433067  14.1145060   0.2164821
  83.7700683  13.3799685  -0.3656031  83.0707091  13.6762620   0.9472248
  82.3400178  13.6059923   2.7352936  82.8907384  13.1116278   3.3543047
  82.5620858  14.5355054   2.9753571  78.9363060  10.8220542   3.1751114
  78.2270035  11.2797160   3.6751935  79.3757624  11.5778924   2.7470869
  86.9673117   3.1858639  13.4866309  87.6861419   3.3928504  14.1000396
  86.6566451   2.3392503  13.8869634  87.7341689   2.8755021   4.6258728
  87.6903065   3.4486023   3.8444772  88.1164935   3.4758987   5.3019311
  85.3637522  15.0131084   3.3113158  84.5166998  15.4725544   3.4801980
  85.7390776  15.5537051   2.6037882  84.7752497   4.9008974   5.3441864
  85.5120073   5.5235626   5.5151387  84.5104732   4.6592382   6.2596866
  85.5857663   5.8791590  14.3158961  85.6413928   6.2269936  15.2303600
  85.9248547   4.9741779  14.4196044  85.5830370   1.8614926   6.1513642
  85.3614599   2.5551018   6.7995206  86.3025124   2.2780143   5.6384528
  82.8679212  16.1851362   3.4329857  82.8258255  17.0247110   2.9250458
  82.5215634  16.4631317   4.3089515  81.4233979   3.1149385   2.9626546
  81.5069362   3.8840471   3.5624206  82.2238185   2.6101419   3.2099635
  91.6223497   3.7476018  15.3373739  90.6628132   3.9646007  15.2913586
  91.7052137   3.3492508  14.4531767  90.1817431   7.4721613   9.2514518
  89.3236425   7.0322357   9.1136978  90.6620521   6.8070872   9.7939936
  79.7594217  13.2465939   1.7182376  80.4653687  13.6397280   2.2691140
  80.3288456  12.6892479   1.1445233  78.0096275   6.0647322   1.6754779
  78.1369283   7.0182599   1.8633684  77.3598756   6.1179520   0.9593459
  91.3177149  16.8386538  10.9797126  91.1840993  17.5166796  10.2824964
  92.2961321  16.8697584  11.0579733  78.7732549   0.9802660   9.7786108
  78.6617197   0.7893507   8.8303607  78.4590424   0.1713760  10.2235310
  77.6687212  14.7218016   5.6473754  76.9005327  15.0388634   6.1431595
  77.6858218  15.3579718   4.8958120  77.0049816  17.5933839  17.3993598
  77.6988493  17.3393763  18.0458285  76.6982524  16.7163508  17.1133624
  81.4191130  16.2376325  18.8538763  82.2561596  15.8283641  19.1145095
  81.2977395  15.8527363  17.9619584  85.8250989  15.5960950   0.5083282
  84.9165479  15.2288461   0.3970124  86.3219013  14.7968273   0.2414625
  87.9521909  14.8657364  17.8754098  87.8611707  13.8850259  17.8022039
  88.8103173  14.9547294  18.3222672  90.3088464  15.6275432   0.7095283
  90.2933650  14.7000957   0.9995671  91.1219037  15.6767790   0.1955354
  76.8756250  11.2321995  18.1966645  76.9103867  10.2681096  18.0474875
  76.1646088  11.5013818  17.5763454  81.5078475  11.5847332   0.4480418
  81.8550888  10.9804999   1.1283778  81.8640932  11.2291581  -0.3794522
  83.3138868  11.2957209  17.6705490  83.3932749  11.6990684  16.7882682
  83.6123496  10.3777101  17.4998210  86.5113704  12.7752147   0.1676029
  86.4810242  12.6390421   1.1352279  86.5497447  11.8747677  -0.1691693
  89.1732573  11.0781406  14.8102259  89.9768768  11.5989788  14.9640552
  88.5874208  11.4322639  15.5152101  77.6976604   8.4912010  17.6758975
  78.4119125   7.8695151  17.4948307  77.7529976   8.5685747  18.6524234
  82.2899773   9.7165515   2.6600201  81.7355496   9.2886171   3.3385444
  82.6987005   8.9347336   2.2259084  81.6266096   7.3586527  14.9771244
  80.9962706   8.1090282  14.9851269  82.3670204   7.7238511  14.4402423
  83.5077501   7.7569310   1.1937437  83.4043334   7.8804335   0.2306050
  84.4781235   7.6265430   1.2824421  82.1789733   4.8782681  16.0084557
  82.2632184   4.2489045  15.2604168  82.0195565   5.7194632  15.5283435
  82.4600783   3.3802645  13.6742595  83.0178723   3.7499629  12.9677299
  81.5849600   3.3253718  13.2333445  83.7687093   8.4767210  13.7651396
  84.7239716   8.5117114  13.6337583  83.4839148   9.3490053  13.4214462
  88.2273332   6.4188381  18.7356783  88.5625567   5.5312399  18.5460799
  89.0180454   6.9696895  18.6467689  89.7506513   9.0219353  16.8018806
  89.2372000   9.8142176  16.5568530  90.6727402   9.3337445  16.6734485
  80.5842859   5.7199529  18.1628537  79.7919515   5.1813112  17.9565194
  81.1156218   5.5910961  17.3524579  82.5887268   0.6631436  14.2790936
  82.8108376   1.6115871  14.3338741  82.2107977   0.6167109  13.3937136
  84.5103553   4.6875726  17.5548511  84.1304599   4.4265002  18.4107563
  83.6972891   4.7028203  17.0073768  87.1822729   4.1243818  16.7563201
  86.2381556   4.1109437  17.0102270  87.4971990   3.2857889  17.1256814
  89.0720523   2.5142209  18.6896782  88.6371036   1.6562366  18.7522214
  88.7098931   2.9809792  19.4749643  78.5850866   3.8855374  17.7445604
  78.6054121   3.0845856  17.1818245  78.6691927   3.4877235  18.6351743
  84.0131935   1.5346123  18.7744560  84.0372226   1.2282964  17.8587955
  83.3307892   2.2362071  18.7635982  83.2115215  18.4875165   1.9681414
  84.1898057  18.4266575   1.9817900  83.0563801  19.3261815   1.5272727
  76.9912455  13.1291680   1.5090909  77.9519132  13.3284599   1.5666322
  76.9889781  12.4611301   0.8126873  75.8338656  18.4163794   6.5593334
  75.2133743  18.0109716   5.9149491  76.0108764  17.6503206   7.1470808
  76.4238989  16.3554117   8.2721986  76.0613343  15.5551105   8.6872680
  76.8524630  16.7638211   9.0474389  93.9788760  17.2924744  11.3883229
  94.0029366  17.3492304  12.3613674  94.7997410  17.7371018  11.1341147
  93.5368947  16.8709979  14.1561160  92.9606916  16.1506166  13.8163513
  94.0053329  16.3812956  14.8495950  91.9792960  12.5864670  18.9071492
  91.0940539  12.6619844  19.3170658  92.4434124  13.3540756  19.2950472
  93.3330678  10.8784513   4.3058416  94.1147163  11.4581923   4.4045537
  93.4349806  10.2930512   5.0897370  93.7746645   8.9878111   6.2336201
  92.9267624   8.5991523   6.5448625  94.2648100   9.1200607   7.0707821
  93.6803895  11.8556894  11.3747999  94.2260380  11.2136256  10.8829946
  93.8307968  12.6842455  10.8854571  91.9155838  14.6957426  13.4804958
  91.1483883  15.1002445  13.9301455  91.5336740  14.4444812  12.6124569
  94.0603291   8.9186528   2.5355397  93.4158155   9.1133330   1.8467142
  93.8089987   9.5843113   3.2129574  92.3976802   6.3057241   1.0888245
  92.6345628   6.5867854   0.2007494  92.1534551   5.3635934   0.9495741
  91.4180825   7.6905810   6.8320711  91.3545839   6.7466215   6.6177863
  91.0332213   7.7096697   7.7400021  76.3997674   9.6748281  10.8039054
  76.5885537   9.4997285   9.8600999  77.2673108   9.4363844  11.2075167
  92.4355487   9.6076005  16.5989261  93.0420984   8.8396659  16.5142570
  92.9586112  10.3360821  16.2372501  93.9156734   7.3462022  16.6859850
  93.0144814   6.9591033  16.7742533  94.4416174   6.5394862  16.8743872
  91.6717684   3.7241676   0.8900532  92.4279961   3.1395921   1.1639776
  90.9450203   3.4053985   1.4327053  91.2600223   5.2124975   5.1446533
  91.5253162   4.2653186   5.1922082  92.0695043   5.5884210   4.7591754
  91.6970710   5.6088371  10.5892490  92.6671805   5.7519293  10.5184692
  91.5936887   5.7138440  11.5555676  91.9088747   6.4041045  13.2843770
  91.0757884   6.7402367  13.6746369  92.4265709   7.2272550  13.1794931
  76.1526888   4.9076227  17.0911540  77.0918425   4.6535854  17.2158863
  75.7261632   4.0322500  17.1580214  94.5137204   0.6498821  18.7705881
  94.2614630  -0.1793808  18.3461553  94.2022494   1.2977961  18.1033546
  92.0050707   2.5790295   5.0861624  92.0992067   2.1930411   5.9886411
  91.2271706   2.0855636   4.7586299  77.2822368   3.3139707   9.6204288
  77.6480507   2.4403762   9.8530403  77.9469388   3.9003994  10.0142692
  75.4859242   6.3372790  10.6145606  76.1806070   6.1595008   9.9537254
  75.9738924   6.8418062  11.2719484  93.6910359   2.5234147  16.8864269
  92.8164954   2.9362860  17.0235466  93.5601347   2.1494303  16.0016448
  93.8724718   2.3047233   1.7498817  94.4816792   1.7041560   1.3082399
  94.4922718   2.9549649   2.1448958  75.9833038   2.2715532   4.8703901
  75.0343171   2.4282166   5.0283500  76.2245842   3.0690150   4.3556953
  90.7785261  17.4630332   6.8794930  91.4850983  17.3836345   6.2093385
  91.2319468  17.9079266   7.6124414  76.1673085   1.5275034  12.9680296
  75.5221743   1.3752301  13.6735125  75.6596394   2.0111912  12.3088509
  78.1431782  14.6826549  17.3392683  77.2727002  14.6004772  16.9096868
  77.9878909  14.2637298  18.1941331  81.1188444  15.4899870  13.5702976
  80.8986262  16.3977536  13.2815182  82.0831742  15.5183539  13.4005801
  85.3116104  16.7442436  16.5262492  85.4751009  16.4646170  17.4517183
  86.1684013  17.1650798  16.3040983  87.6175508  18.1286117  15.9182803
  88.2796909  17.4865841  15.6217298  88.0194679  18.4425413  16.7566420
  92.6779264   0.7926549  14.4836133  92.0304813   1.3462794  13.9921402
  92.6359528  -0.0231765  13.9680735  78.3357619  18.5506791  13.6288768
  77.5811544  19.0872795  13.3015888  78.2637899  18.7100487  14.5783248
  80.9416396  18.1654870  12.8110123  80.0103231  18.3562466  13.0608384
  81.0336636  18.6863162  11.9905180  85.5918072  18.0193564  11.9575415
  85.1101959  18.4809973  11.2493711  85.7038014  18.7321316  12.6208235
  87.9483668  16.8495561  12.8728315  87.0995112  17.2007133  12.5447577
  88.5238114  17.6255248  12.8379622  90.4161040  18.4274783  13.1012059
  90.5207695  19.3520135  12.7940793  90.7405525  17.9145799  12.3309784
  77.8977176  17.2121623  10.5393241  77.8707385  16.7340537  11.3961463
  78.6698704  16.7585672  10.1326008  79.9718073  15.8847638   9.3470197
  79.8636136  14.9500186   9.6400160  80.8940023  16.0615794   9.6304820
  82.6289977  16.2648483  10.2434250  82.8132824  15.3360835  10.0007663
  82.8698823  16.2303008  11.1885537  86.0423802   2.1537788   9.2763050
  85.5233021   1.5680918   9.8470914  86.6836079   1.5229854   8.9403026
  91.1836550   0.5606965   9.5468570  91.7671202   0.8406649   8.8269604
  90.3578069   0.3622911   9.0859464  92.7229601   1.4797701   7.4444036
  93.4122533   0.8803954   7.1147211  93.2534513   2.2697328   7.6987367
  78.6632399   0.5698257   6.9387055  77.9167339   0.7356202   6.3438341
  79.2521164   0.0423441   6.3555325  77.5595174   0.9118944   3.1305079
  78.0290235   1.6748837   2.7216095  77.0294092   1.3614597   3.8228479
  82.9176186   0.8474601   6.8079370  83.8718357   1.0084782   6.7694816
  82.8519622   0.1215990   7.4518073  88.6148483   0.3412762   8.1881037
  87.9967734   0.8698079   7.6953780  88.0759924  -0.0441277   8.9073329
  89.8596886   1.2537503   4.0442089  89.0424118   1.7934419   4.0897027
  89.6320630   0.5306781   4.6699743  77.2283637  16.6267815   3.7888349
  76.5260630  16.5064030   3.1250401  77.2495772  17.5975762   3.8298337
  79.0193893   2.6693188   1.7050231  79.2398377   2.0683151   0.9614791
  79.9000065   2.8315187   2.1034823  84.0591741   2.7308374   3.8574481
  84.1952971   2.0946359   4.5731071  84.2893260   3.5612798   4.3289980
  85.8936337  17.9513622   1.9869103  86.8790294  17.9368814   2.0166749
  85.7629594  17.1750437   1.4078292  92.7900238  17.2786293   4.9637133
  92.6058892  16.3861150   4.5840997  92.5879483  17.8498987   4.1930238
  78.5164012   1.3945673  16.5730436  77.9175836   0.6355890  16.6867649
  79.2251507   1.1461762  17.2029847  80.4273918   0.4956913  18.3266188
  81.3612483   0.4241916  18.0780971  80.2255706  -0.4034872  18.6099937
  78.4382848  17.4275520   0.9068034  78.5529610  17.4842922   1.8617421
  79.1736365  16.8445468   0.6287793  91.8763424  15.9856902  17.0030851
  91.2045474  15.8974983  16.2923106  91.7403713  16.9219302  17.2402802
  97.5831207   8.7547216  11.9621338  97.5748407   7.9350932  12.4900223
  98.3240367   9.2240240  12.3661952  98.6030607  13.3231696  10.2945014
  98.3596289  12.3964736  10.0818917  99.5401000  13.2079121  10.5227548
  95.3253567   6.6527240   5.7127656  94.9164182   7.4984319   5.9735653
  94.6458944   6.3101902   5.1087044  95.7958962   8.9475743   8.1435817
  96.0426379   8.0432856   8.4465343  96.6036769   9.2321709   7.7014586
  99.7824830   4.0802590   8.4471060 100.0204426   4.8874887   7.9499184
  99.4473450   3.5248500   7.7158833  96.6216016   6.5029568   8.9982383
  97.1951556   6.0309997   9.6349973  96.8829031   6.0573469   8.1675249
 101.5878515   7.9211817   8.5181063 102.3758163   7.4521642   8.8193297
 101.1489831   7.2446632   7.9528143  98.7612511   3.0966008  12.5233193
  98.4143709   3.6740419  11.8074193  98.0391103   3.1921318  13.1753245
 101.4842197  10.6877661  12.6618388 100.7431718  11.2246798  13.0238403
 102.1031057  11.3963515  12.4587138  98.2621200   4.8691832  10.4875877
  98.9508804   5.3717920  10.9803633  98.8225317   4.4918419   9.7647470
  99.8173135  12.6738646  13.5147191  99.8101898  13.6344151  13.3276216
  98.8979807  12.5794742  13.8523665  95.7706335  12.3489786   4.2288538
  95.6266163  12.8259342   3.3896063  96.0469792  13.0697032   4.8302976
 100.0926078   9.9382511   7.3675507  99.8178022   9.5827591   6.4967292
 100.6680119   9.2198155   7.7078728 101.5178007  13.3970594  10.0314910
 101.4128076  13.1440011   9.1019008 102.4650887  13.2711265  10.1786528
 100.4850500   8.7152827  10.9971471 100.9579334   8.6652779  10.1430192
 100.9039548   9.4798780  11.4419884 101.4064382  12.9139737  15.8113073
 100.9547667  13.6880406  16.2026164 100.8709059  12.7778733  15.0079755
  98.3717190   9.2102410  14.9612573  98.4090326   9.9304659  15.6238364
  97.4001344   9.1442813  14.8487601  99.6240124  15.0382383  16.3964628
  99.5222033  15.2325820  15.4488379  98.6952370  14.8814850  16.6798364
  99.1936801   9.0470782   4.8114901  98.7393511   9.7300997   4.2753198
  98.6058353   8.2906318   4.7006675  95.1469834  11.4107006  13.8032487
  94.6169200  11.4742894  12.9821238  95.2739004  10.4461688  13.9046676
  95.0197824  14.3163788  10.3954117  95.9276450  14.0702463  10.6140898
  94.8114548  14.9455394  11.1021103  98.1938170  16.9114165   6.8747149
  98.3940793  16.5847311   7.7816214  97.5343519  16.2543230   6.5949014
  97.3559657  12.8129706  14.6117568  97.5752895  12.4019427  15.4731003
  96.5427657  12.3253098  14.3598214 100.0761124   1.3877145  10.8284667
  99.2749494   1.2626337  10.2869934  99.7450037   2.0636388  11.4494739
 100.1311790   6.2189005  11.9622288  99.4333548   6.3258167  12.6403303
 100.2188788   7.1298764  11.6155686 100.2049161   6.2572500   6.8236038
  99.2361167   6.1390626   6.7075769 100.5373222   5.9148569   5.9685978
  97.9393313   6.4088933  13.6265291  97.8616795   6.8690559  14.4723352
  97.5259467   5.5459165  13.8414398 101.4520842   4.0681629   0.6416802
 101.1791826   3.5724217   1.4289141 100.6394568   4.0292469   0.1007662
  94.5205322   3.5113455   7.5369446  95.0954539   3.5198474   8.3345767
  95.1103329   3.1972782   6.8403168  95.4364478   4.1550231   3.0376099
  96.2400816   4.5098594   2.5969111  94.9524425   4.9846264   3.2165618
 102.4009693   3.8041816   7.6877709 101.5756618   3.6924130   8.1953610
 103.0689313   3.8742013   8.3757863  97.6019614   5.4433488   6.6110320
  96.7649413   5.7414764   6.1871183  97.7378125   4.5516630   6.2424465
 101.1689103   5.4563712   4.3350209 102.0396115   5.8484029   4.2163111
 100.6793234   5.8838481   3.5904330 100.0404303   6.5804437   2.1745826
  99.3386570   6.1974280   1.6336940 100.7858159   6.6713943   1.5556514
  98.1932919  11.3152194  16.8670121  98.8572414  11.3723811  17.5824320
  97.3706657  11.2733055  17.3957874  98.9828666   2.8654008   6.1262110
  98.5309550   2.0563032   6.4304068  99.7757360   2.5001478   5.7115015
 102.5734624   4.9125869  12.3695436 101.7687997   5.4230910  12.0993427
 103.2730881   5.4333909  11.9825639 102.9752760  11.4713271   3.7556350
 102.3688364  10.7842212   3.4216643 102.8093621  11.4231458   4.7236093
  98.5045024  10.6332740   9.5936418  99.0458143  10.4111858   8.8109072
  98.5412952   9.8155747  10.1137515  95.5971616   8.8402835  14.8505063
  95.4168860   8.5081020  15.7529804  94.8591261   8.4358776  14.3560244
 102.5085147   8.4440467  17.0200146 101.8175292   8.1407694  16.3932506
 103.2202740   7.8231825  16.8237964 100.8841370  14.0858852   6.9851276
 101.0908381  14.9872706   6.6728161  99.9293973  14.0565675   6.8527843
  96.7308586   8.7692984   1.7642664  97.1101162   9.5125092   2.2711058
  95.7775810   8.8545754   1.9780587 102.0757874  11.6557071   6.3495816
 101.7412430  12.5483838   6.5614445 101.4144393  11.0910265   6.7879413
 102.5892858  15.9655896  12.8204530 103.0286635  16.8269884  12.8590990
 103.1423288  15.4272139  13.4009608 100.8431281  16.8390083   6.0201136
  99.8872119  16.9181677   6.2178789 101.1648059  17.6935004   6.3830689
  96.8233748   3.8225747  14.3416227  95.8846908   3.9705050  14.1087189
  96.7539044   2.9492212  14.7612302  96.6893870  15.4015986  12.7017134
  96.9625865  14.5156217  12.9876604  96.8047062  15.9031224  13.5179744
 102.3788526  14.1339046   0.0273634 102.7307461  13.3125044  -0.3236963
 102.0807476  13.8689528   0.9153473 101.2801312  13.5814156   2.6258210
 101.9037924  13.0391216   3.1394248 101.4510372  14.4932974   2.9701335
  97.8227030  10.8340447   3.1943987  97.1002308  11.2977928   3.6732199
  98.2605911  11.5815724   2.7534754 101.5290705  16.1751778   3.3806126
 101.7487364  16.9925381   2.8891450 101.2938712  16.5087692   4.2665098
  99.9976019   3.1321540   2.9150074 100.1625714   3.8904179   3.4980600
 100.8211641   2.6183046   3.0554934  98.6388014  13.2852557   1.6890196
  99.3606335  13.6516153   2.2390607  99.1836803  12.6884843   1.1310748
  96.8779185   6.0705046   1.6839416  96.9655396   7.0356563   1.8382406
  96.2330874   6.0789891   0.9621932  97.5831839   1.0089755   9.7597561
  97.4835020   0.7255229   8.8350833  97.4205139   0.1900103  10.2741545
  96.5281682  14.7331975   5.6489614  95.7515264  15.0294813   6.1459124
  96.5301389  15.3589260   4.8898760  95.8298373  17.6139972  17.4394673
  96.5352969  17.3304191  18.0587000  95.5011907  16.7527434  17.1296463
 100.2781007  16.2306135  18.8451573 101.0990830  15.7852008  19.1104844
 100.1573135  15.8435286  17.9553639  95.7614284  11.2546826  18.1975581
  95.7497111  10.2873110  18.0709137  95.0308162  11.5327046  17.6014701
 100.2822256  11.5212546   0.4417247 100.7099292  10.9961183   1.1401254
 100.7878560  11.2978576  -0.3526156 102.5735318  11.2680506  17.6387036
 102.2027233  11.7826904  16.8806120 102.4420115  10.3446164  17.3419554
  96.6000827   8.5295979  17.6898712  97.1381564   7.7469476  17.5370486
  96.6203630   8.5933400  18.6667657 101.1372993   9.6495593   2.6558407
 100.5539276   9.2297020   3.3124659 101.5388771   8.8683795   2.2197293
 100.6181295   7.5275755  15.1395867  99.8403174   8.1198035  15.0510405
 101.1578954   7.7698076  14.3670148 102.4423334   7.7564366   1.1590642
 102.1298885   7.8392043   0.2338353 103.3991252   7.7478697   1.0446652
 101.0039761   4.9280759  16.0455581 101.0190380   4.2261594  15.3590347
 100.8632349   5.7314716  15.5035902 101.0871026   3.2138664  13.9113497
 101.6899009   3.7756866  13.3280022 100.2788670   3.2075238  13.3853981
 102.9177497   8.5445053  13.6348053 103.3012270   8.3067051  12.7813502
 102.3866884   9.3346217  13.3886257  99.4682181   5.7063046  18.1929556
  98.6465698   5.2011686  18.0086254  99.9642209   5.5525985  17.3638232
 101.8559119   0.6540781  14.0061617 101.6965213   1.5984797  14.1661480
 101.0357301   0.4223151  13.5505712 103.0368035   5.1158877  17.8696696
 102.6157225   4.5621423  18.5523280 102.3454807   5.0453080  17.1763378
  97.4847143   3.8899612  17.7302564  97.4713354   3.1004509  17.1506163
  97.5119998   3.4629937  18.6126167 102.9010923   1.4565030  18.6166466
 102.5043075   1.0355259  17.8511044 102.2899902   2.1858515  18.8227914
 102.3785214  18.4395943   1.9713153 103.3042200  18.6982670   2.0486289
 101.9700143  19.2282754   1.5989549  95.8611238  13.1579751   1.5010664
  96.8270324  13.3256752   1.5583918  95.8350118  12.4443275   0.8512489
  94.7304829  18.4104084   6.5345181  94.0642672  18.0227701   5.9233100
  94.8747570  17.6534426   7.1438700  95.2919886  16.3643108   8.2682966
  94.9007868  15.5709049   8.6732388  95.6939801  16.7673936   9.0597870
  95.2577699   9.6314468  10.7905792  95.4367392   9.4974800   9.8376159
  96.1325807   9.3995082  11.1769786  95.0639651   4.9305174  17.0734143
  95.9835393   4.6232747  17.2100044  94.5823033   4.0810651  17.1238422
  96.0876037   3.3082424   9.7417759  96.5109229   2.4350040   9.8845760
  96.7550477   3.8984435  10.1304650  94.3893342   6.1425006  10.6705503
  95.0928743   6.1956657   9.9957472  94.6592575   6.8221118  11.2984211
  94.8603534   2.3367560   4.9266782  93.8869294   2.4177227   4.9881905
  95.0695509   3.0807345   4.3257001  95.1581091   1.6578770  13.2323878
  94.5717152   1.0801377  13.7404802  94.5628061   1.9819699  12.5339491
  97.0053283  14.6584270  17.3405506  96.1357287  14.6131086  16.9004713
  96.8128365  14.2553977  18.1955286  99.9585773  15.4487880  13.5541976
  99.6776845  16.3426831  13.2733449 100.9087537  15.5238691  13.3437420
  97.2051853  18.5575874  13.6392029  96.4545757  19.0860973  13.2892236
  97.0980337  18.7158659  14.5851265  99.7892735  18.1211289  12.8029291
  98.8638831  18.3274642  13.0658913  99.8822041  18.6764157  12.0016927
  96.7729916  17.2313040  10.5434544  96.7278956  16.7355412  11.3893851
  97.5286981  16.7623555  10.1261713  98.8127232  15.8861633   9.3260390
  98.6976603  14.9591001   9.6407687  99.7285186  16.0745822   9.6208488
 101.4439602  16.2597139  10.2302187 101.6442326  15.3467928   9.9601177
 101.6824716  16.2118373  11.1738325  97.5413669   0.5626084   6.9007176
  96.7722847   0.6782793   6.3216106  98.1321758   0.0271152   6.3293443
  96.5337571   0.9149187   3.2665685  96.8744456   1.6740969   2.7418122
  95.9248493   1.3663581   3.8852468 101.8978856   0.7430810   6.7660411
 102.7072153   1.0366406   7.1892269 101.6160522   0.0308599   7.3662651
  96.1292676  16.6079080   3.7367300  95.3809828  16.4854231   3.1242136
  96.0277594  17.5454507   3.9498827  97.6950194   2.6695637   1.5767135
  97.9695450   2.0468815   0.8683706  98.5556614   2.8621475   2.0092747
 102.5403846   2.6879070   3.6304984 102.6168772   1.8199398   4.0513499
 102.4808917   3.3209133   4.3501565  97.4098256   1.4030187  16.5574011
  96.7721031   0.6824740  16.7193374  98.0918280   1.1624503  17.2181856
  99.2738927   0.4724803  18.3589906 100.1781068   0.2203997  18.1290961
  98.8468707  -0.3889498  18.4806435  97.2957268  17.3147127   0.9178096
  97.2817499  17.3012129   1.8864284  98.0620979  16.7500180   0.7061662
  12.1495820  28.6972658   6.8849221  12.0436222  29.6710340   6.8366167
  11.4520886  28.4280775   6.2637994  11.0801762  28.0080132  10.4854536
  11.1207930  27.5049684  11.3182930  10.6687078  27.3693022   9.8830116
   3.3205812  27.6288237  12.0023628   3.3243444  26.8007648  12.5180728
   4.1595029  28.0228721  12.2797733  14.6874962  31.0439982   8.7666862
  14.2881903  30.2743963   9.1915613  14.9265331  31.5980130   9.5276342
   4.3208962  32.1697501  10.2810768   4.0949741  31.2412401  10.0545019
   5.2190092  32.0506684  10.6246450   0.8393145  25.6079557   5.6536136
   0.7344110  26.4258074   6.1541280   0.2610865  24.9949242   6.1147430
   1.5432379  27.7245011   8.1579076   1.8873305  26.8665944   8.4806485
   2.3051689  28.1118421   7.7164085  11.7965688  36.1297297   9.0216744
  12.3805547  35.4553781   8.6160250  11.5392496  35.7047970   9.8486376
   9.3524637  30.4792034  10.9764913   9.7371906  29.7484734  10.4633557
  10.1418211  30.7053831  11.5137723  18.0853106  21.9674405  11.7473816
  18.3458636  22.6344485  12.4142157  18.5776425  22.2794391  10.9679851
  12.5192692  24.8083690  11.0785193  12.7565714  23.8652416  11.1567302
  12.4439880  24.9001809  10.1100769   5.8541560  22.8961330   8.3880053
   5.9309227  23.7482547   7.9104054   5.4239057  22.3484844   7.6956389
  13.6005948  23.1483884   6.6841405  14.1048871  22.7384924   7.4244681
  14.3320193  23.5337908   6.1700559   2.3555140  25.2505845   8.9740895
   2.9645053  24.8129140   9.5989157   2.6491094  24.8460799   8.1341538
   7.3704033  26.7879564   8.5651077   8.1868970  26.3327013   8.8595018
   6.9728412  26.1141239   7.9719916  18.5784239  23.4886226  14.0297021
  17.9053279  24.1560633  13.7761397  18.6204458  23.6242390  14.9897440
   4.6224281  21.8607404  12.4096189   4.2891639  22.4810898  11.7379790
   3.9242752  21.9605012  13.0978663  11.6805894  31.2278974   5.9258808
  11.6139148  31.3448642   4.9705995  11.3600689  32.0903705   6.2616957
   7.2212911  29.5458409  12.5796215   6.6110826  30.2253391  12.9446131
   7.9030785  30.0956123  12.1477061  15.1411757  22.4346881   8.8139119
  14.7282978  21.8554960   9.4656483  15.6801576  23.0233612   9.3737532
   4.1321496  23.6552537  10.3797687   4.7545911  24.1991503  10.9122779
   4.7523697  23.3087225   9.6970788   5.5677137  31.5604923  13.5259391
   5.5547109  32.5277045  13.3677326   4.6499469  31.4447369  13.8563605
   1.9020434  31.1879180   4.2742041   1.0650260  31.2892725   3.7909421
   1.8755543  31.9173564   4.9160306  15.2429600  32.9425659  11.0819860
  14.2665916  32.9482412  11.2140591  15.4001831  33.8704159  10.8237752
  15.5297058  21.0702035  12.5773251  14.8212880  21.5853140  12.1567142
  16.3315671  21.4064917  12.1243800   8.3921350  19.0312262   9.9414204
   8.0671954  18.1171416   9.8305741   7.5767366  19.4675107  10.2739111
  13.4823410  34.6332564   7.4446155  13.8202446  33.7629352   7.1230104
  14.2526193  35.1844629   7.2553702  14.5661369  32.4121219   6.3479202
  14.4816041  31.7522629   5.6474807  14.6548714  31.8429225   7.1451353
  16.3391821  31.0133682  14.6289230  16.2833081  30.3953378  13.8680440
  16.4509086  31.8765718  14.1796655  10.7925684  27.9644483   4.5278802
  10.1594099  28.6478466   4.2378034  11.4323653  27.9550496   3.7932839
  10.8378392  26.3389918   1.3219924  11.5675363  26.6342619   1.8916598
  11.3027483  25.8265580   0.6454682  18.1192848  27.4205257  12.7763932
  17.3886514  28.0767506  12.7553834  18.6817359  27.7647416  12.0505154
  14.2786793  28.1203387   5.2701199  13.5807481  28.3162615   5.9385052
  14.9193005  27.6255937   5.8224886  14.0865122  26.2936543  14.5328068
  14.0396160  27.0009437  15.2041378  13.3952986  26.5980219  13.9104693
   5.8413809  28.7853713   7.3930483   5.5511742  28.4356446   6.5240853
   6.4158468  28.0631006   7.7248319   7.3356808  32.2743821  10.0169401
   7.2030957  31.8230795   9.1741476   8.0706392  31.7513735  10.3988467
   6.1507081  27.5554953  10.9940390   6.6781162  27.4708724  10.1752942
   6.6145297  28.2686337  11.4826610  12.6067729  33.1221412  11.6166094
  12.4361356  33.8090533  12.2837490  12.1971494  32.3240326  12.0081690
   7.3105098  32.0254813  15.6666250   6.7094650  32.6502617  16.1276804
   6.7314833  31.7426104  14.9311226  13.0678157  27.4252059   2.8977731
  13.5452441  27.7647801   3.6895351  13.5173821  27.9262171   2.1792229
   4.1525162  28.0590342  15.0065430   4.1834535  28.8105311  15.6339634
   3.1990807  28.0494367  14.7932454  10.8800726  33.7973843   6.6850613
  11.6929570  34.1170945   7.1164006  10.5380533  34.5858058   6.2676575
   5.3399754  33.8491934  16.4201846   5.2096531  34.1317365  15.5002067
   4.4162012  33.7227666  16.7337288  16.8231634  18.9985123   2.8262076
  15.9441547  19.2879191   3.1467335  17.2319748  19.8452163   2.5558961
   4.9169773  27.9144542   4.8515573   4.4633081  28.5628164   4.2745774
   4.3773104  27.1248675   4.7246032  17.9699450  33.6305871   1.0894724
  18.2391574  34.5273892   1.3823208  18.7251353  33.0811682   1.3503736
   0.9493103  30.1878627  13.6303526   0.8485164  29.8695486  12.7244500
   1.0356128  29.3491464  14.1256037   0.6592978  33.2333832  10.4231166
   1.4975552  32.7544482  10.4133244   0.7518843  33.7355612  11.2477261
  18.9394606  33.7766566  16.4251698  18.7620171  32.8210290  16.3420717
  18.0577049  34.0893905  16.7304117   9.7619849  33.1697295  15.0881267
   9.7964669  33.9983747  15.6151563   8.8828128  32.8200975  15.3536043
   3.9681889  35.8151838   6.8651208   4.1673578  35.4651058   7.7599787
   3.3481536  35.1370906   6.5423072  13.0130654  35.9998138   1.9789215
  13.7168603  35.5402260   1.4607818  13.5113329  36.2853686   2.7562675
  12.7385360  36.1600606   4.9456777  12.0586969  35.5544465   4.6467323
  13.5069596  35.5900638   5.0594745  15.9735731  25.0789714  16.7317856
  15.3421009  25.4700734  16.1108830  15.9949588  24.1475750  16.4345423
   3.0609368  31.6710820  14.6217757   3.2835472  31.2460680  15.4738206
   2.2430570  31.1943194  14.3620510   5.8737378  19.9910758  10.7408644
   5.0440611  19.8910430  10.2250623   5.6047469  20.7322561  11.3185540
  10.4554276  19.7433643  14.1122417  10.6525787  19.3530476  14.9698495
   9.4727997  19.6874830  14.1027633  13.6348156  23.5241849  14.9199718
  12.9421052  23.4376320  15.6114567  13.6359882  24.4830230  14.7361244
  14.4243061  28.5741533   0.8196061  14.5606259  27.8318587   0.1955417
  15.2744328  29.0272958   0.8092150  10.3111255  22.4208823   1.6797719
   9.5877558  22.1793212   2.2812469  10.0944165  21.9135507   0.8823769
   5.8795405  25.0387805  11.9800353   5.2017726  25.1700587  12.6760365
   5.9755647  25.9575251  11.6374133   5.9833263  25.1310490   6.8428492
   5.0141863  25.0392784   6.7058397   6.2996333  24.8623088   5.9514982
  11.4434554  25.5136770   5.6494230  11.1602328  26.3810083   5.2870626
  12.1209940  25.2428111   4.9982968  10.5418173  25.7585479  16.9225871
  10.0564783  25.0015557  17.3160047  11.3840789  25.7099736  17.4126150
  12.3451026  25.0278716   8.3334462  12.0014442  25.5654652   7.5921579
  12.6702502  24.2626913   7.8123416   3.6366727  25.2601033  13.5801906
   3.7360827  25.6573921  14.4579090   3.2309204  24.4020633  13.7942842
   7.2516496  22.4471306   0.6306198   6.7817292  22.3318770   1.4712197
   6.5101339  22.6760967   0.0255343   1.2619491  22.5806020   7.2348490
   1.3941510  22.5306480   8.2116720   1.4875389  21.6830829   6.9848159
   1.2417154  23.1973306   3.2875830   2.0251054  23.1062052   2.7103400
   1.1773561  24.1500153   3.3618437  11.6347478  26.5709878  12.9141917
  12.0060275  25.9195633  12.2746732  11.0693411  25.9788635  13.4526295
   8.6466451  22.6285566   7.7857077   7.7172276  22.6850061   8.0838889
   9.1019181  22.3743909   8.6046310   3.4038562  24.3543516   6.5253367
   2.5218924  24.4627183   6.1298062   3.5644382  23.4023881   6.3766465
   6.7465032  24.2776612   4.3739430   7.7218533  24.3089185   4.4257608
   6.5391972  24.8234826   3.5813919  12.8935457  22.0327630  11.0130290
  12.3343824  22.0520457  11.8229152  12.2682422  21.6541442  10.3716811
   5.7632898  25.4610639   2.1420049   5.1441241  25.0512352   1.5259271
   6.5209437  25.7286259   1.5845245  16.2090856  37.5509846  17.4785922
  16.4934989  37.9781164  16.6486926  16.9237926  37.8128981  18.0881037
   3.8846734  30.1487610  16.8947227   4.5447162  30.2209544  17.6135052
   3.0540508  30.2074070  17.4108941   9.6112661  25.4693424   9.6729540
  10.3844148  25.0383945   9.2789238   9.4012833  24.8815455  10.4213538
   4.6831519  21.6773847   6.2310029   4.1210312  20.8906822   6.3957997
   5.2433246  21.3717303   5.5040894   8.4576868  23.9645302  12.1086081
   7.6066678  24.4489117  12.1106952   8.9374234  24.3536226  12.8649037
   8.9272901  30.0217464   3.8416051   8.1786738  29.5244818   3.4513297
   8.5970472  30.1594390   4.7653101  16.1302167  29.2958120  12.4823592
  16.6536636  29.8748152  11.8863364  15.3274294  29.1152393  11.9484985
  12.9823316  22.6675271   2.1311729  12.0528774  22.6687276   1.8117882
  13.0702139  23.5578868   2.5111182  10.4767041  30.3451063  14.9736258
  10.4165382  29.9224082  15.8389043  10.1870571  31.2552473  15.1560625
  13.4657716  24.8148253   3.7955367  14.3564486  24.6446672   4.1591801
  13.5446124  25.7133896   3.4217432   4.2314947  29.4907166   9.5852717
   4.7822065  29.2792617   8.8050572   4.3117520  28.6826859  10.1148205
  11.0457584  31.5195472   2.9330379  10.7214389  32.4077321   3.1843174
  10.2942028  30.9548967   3.2215144   1.3571748  27.7922082  14.9710427
   1.4325155  27.4862501  15.8975426   0.4929873  27.4329158  14.6969139
   8.3013768  27.4249986  17.0495889   7.7759030  27.0554649  16.3223719
   9.1671749  26.9913837  16.9011610  12.6345819  32.7617786  14.9516518
  11.6745890  32.8872785  14.8562540  12.7588241  33.0279552  15.8885524
  18.2142864  25.1511327   3.5037506  17.6795475  25.0160826   2.6926609
  18.4969116  26.0704806   3.3190561  18.5489580  30.8722646  16.1900232
  17.6317963  31.0235611  15.8688956  19.0010661  30.7093049  15.3314382
  17.2322741  33.0299181   3.8616808  16.3532312  33.0981971   4.2322459
  17.1311244  33.4072586   2.9793292  13.9329199  28.5879807  10.8211914
  12.9723222  28.4927481  10.6735933  14.2704160  27.8337716  10.2982303
   6.4935208  32.8335466   6.8483615   6.7826799  33.7082689   7.1215641
   5.5318927  32.9117583   6.8589560   2.0899412  27.6864124   1.8460748
   2.7807982  28.2544565   2.2446390   1.3202310  28.2495878   1.9729533
   7.7572102  30.4751046   6.2316635   7.4152321  31.3620174   6.4638487
   7.1486271  29.9048063   6.7347417   8.3570079  34.7956123  12.8542898
   8.9741304  35.5310534  12.6808846   8.8935839  34.2329546  13.4371380
  11.6670273  30.6330245  12.5254178  11.3070494  30.4545767  13.4242173
  12.3829202  29.9857571  12.4757637  14.1956295  31.7351726   1.6817738
  14.5735040  31.2979529   2.4743625  13.2616643  31.7675119   1.9267765
  14.6287060  35.1841778  14.8323186  13.8167970  34.7902112  14.4614467
  14.7388794  35.9794625  14.2719065  18.6821010  36.1407131   1.9799606
  19.2510968  36.9282085   2.0026470  17.9400283  36.4520838   2.5512781
   2.7178788  22.4514396  14.3189404   2.0293377  22.9322639  14.8244992
   2.7105592  21.6072758  14.8036169  15.1153192  30.4635859   4.0089938
  14.8154993  29.6508550   4.4627060  16.0863113  30.3588290   4.0706396
   2.2378351  34.2452903  12.7754874   2.6443820  33.4288172  13.1086854
   2.5300626  34.8890047  13.4395621   8.0555214  32.9561595   0.1726456
   8.5576242  32.2870595  -0.3165559   7.6172840  32.4355034   0.8656163
   6.9226685  32.4733913   2.7907576   7.4461707  31.8683695   3.3312168
   7.2535590  33.3453573   3.0748334   3.6435628  29.5864554   3.0430615
   2.9829033  30.0892817   3.5848417   4.0947546  30.3374243   2.6275817
  11.5477414  22.1911504  13.3884639  12.2334620  22.3570802  14.0555171
  11.1371342  21.3561963  13.6924133  12.3170451  21.6268281   4.6622124
  12.4743993  22.0287579   3.7813421  12.7140281  22.2920767   5.2588253
  10.0573187  34.0646361   3.4365512   9.1594628  34.4479988   3.4633634
  10.3522398  34.3209884   2.5442410   9.3278059  23.7519673   5.3181275
  10.0945821  24.3482950   5.4585890   9.1100030  23.4936867   6.2385382
  10.1359662  24.7686976  14.3185578  10.1873549  25.1104245  15.2350317
  10.5036832  23.8752245  14.4069716  10.0797771  20.6530886   6.0079871
   9.9298416  21.3167906   6.7064132  10.8908174  21.0154140   5.5810860
   7.4273982  35.1513483   3.5455387   7.5229181  35.9039531   2.9084343
   6.5144266  35.2616113   3.8242175   6.0198712  21.9367680   3.0507117
   6.0128576  22.7742418   3.5576866   6.9063197  21.6037237   3.3101106
  16.1186134  22.5850990  15.4353050  15.1737430  22.7581401  15.2254853
  16.4675770  22.4251755  14.5487310  14.7528480  26.3215596   9.2897424
  13.9155988  25.8724382   9.0769521  15.2343109  25.6340690   9.7996116
   4.3776533  32.1694146   1.6334850   5.0712737  32.4854384   2.2428160
   4.9224746  31.5593476   1.0932930   2.5860433  25.0170893   1.6140577
   2.5156759  25.9745992   1.8136525   1.8454105  24.8932993   1.0100463
  15.9292766  35.7305642  10.9684657  15.7486317  36.4510945  10.3304425
  16.9015166  35.8313443  11.0466048   3.3200933  19.7398759   9.7059934
   3.1785364  19.6538360   8.7420371   2.9098997  18.9127613  10.0426233
   2.2894881  33.7338397   5.7787587   1.4978962  34.0576537   6.2320505
   2.2735522  34.2637414   4.9516071   1.6276144  36.3886508  17.3393415
   2.2963739  36.3377608  18.0531523   1.2942139  35.4874240  17.3535147
   6.0088557  35.0659245  18.8769937   6.8566040  34.6695962  19.1147826
   5.8725632  34.6988354  17.9823475  10.3335726  34.3861007   0.6711643
   9.4516149  34.0234634   0.4301858  10.8856490  33.7353998   0.2050632
  12.7120650  33.4405406  17.6066783  12.3284154  32.6671604  18.0797362
  13.4037201  33.7398432  18.2262464  14.8618681  34.4892650   0.6362358
  15.0110329  33.5747814   0.9204345  15.7094003  34.7205615   0.2326776
   1.3620005  29.9854091  18.0774661   1.3998042  29.0375341  17.8647726
   0.4092050  30.1696867  17.9536005   6.0391657  30.3746861   0.4831876
   6.4327011  29.7707869   1.1362205   6.4653302  30.1190245  -0.3497554
   8.0236588  30.1817890  17.6807825   7.8450391  30.5827338  16.8094628
   8.1930539  29.2405390  17.4610433  10.8016013  31.5267139   0.1579963
  10.9899224  31.4337932   1.1109727  11.1940038  30.7312333  -0.2174494
  13.7591133  30.0644138  15.1523730  14.6426263  30.4595599  15.0234347
  13.1901896  30.8451212  15.0250292   1.9978868  27.1793086  17.6637525
   2.7724876  26.6287817  17.4935838   2.1203281  27.3796006  18.6182531
   6.8788021  28.5753539   2.6587558   6.3238481  28.1320407   3.3242465
   7.3054269  27.8057878   2.2185490   6.2571388  26.2208073  15.0125964
   5.5816108  26.9328860  15.0027266   6.9649260  26.6078349  14.4495192
   8.0822859  26.6045084   1.2058005   7.9932218  26.7088384   0.2380236
   9.0518919  26.4576965   1.3012282  11.3242912  28.8386731  18.4073858
  12.2076816  28.5510193  18.1527916  11.0126374  28.0919442  18.9498853
   6.8184846  23.7203207  15.9906973   6.8156959  23.0595588  15.2713908
   6.6274204  24.5528946  15.5063633   7.0455788  22.0209344  13.6553113
   7.5781877  22.5438280  13.0243848   6.1674604  22.0139540  13.2148047
   8.3739291  27.3692035  13.7785616   9.3115519  27.4021574  13.5566792
   8.0416928  28.2113518  13.4011478  12.8281221  25.2796732  18.6220168
  13.1494367  24.4017002  18.8797676  13.6404558  25.8055405  18.6385477
  14.3005403  28.0447540  16.8604249  13.9714589  28.7930651  16.3089874
  15.2695696  28.1643904  16.7393932   5.1439545  24.6031451  18.1214004
   4.3845920  24.0061810  17.9579676   5.6799402  24.4609466  17.3187484
   7.7586413  19.3815105  14.0176513   7.4437027  20.3069870  13.9043994
   7.0275992  18.8777229  13.6005513   9.1068310  23.5400694  17.5789898
   8.6786519  23.2914578  18.4200165   8.3092205  23.5588861  17.0049491
  11.6681186  22.8021824  16.6518961  10.7776368  22.9491016  17.0302068
  12.0723737  22.2004824  17.2993772  13.2856503  21.2310535  18.6222915
  13.3992021  20.5462267  19.2829803  13.0435309  21.9773113  19.2147884
   3.2472580  22.6281329  17.7935694   3.2292575  21.8104211  17.2601938
   3.2852860  22.2483576  18.6988606   8.0699315  18.8168625  16.6992038
   8.6117585  18.0115812  16.6135824   7.8423742  18.9933807  15.7652397
   8.5259947  20.4345461  18.8743609   8.3516713  19.9234865  18.0537479
   7.8687783  21.1597887  18.8046244   7.8103272  37.4259033   2.1328025
   8.7885511  37.3113626   2.0261564   7.6299993  38.1293319   1.5077072
   1.5719333  31.8943831   1.3051979   2.4681770  32.1226019   1.6158052
   1.7558816  31.1953615   0.6781538   0.5602633  37.1294084   6.3232984
  -0.3871059  37.0494553   6.1526080   0.6629374  36.5047172   7.0771293
   0.9446624  35.2702047   8.3029886   0.6665205  34.4593562   8.7579917
   1.3797750  35.7301614   9.0493676  18.5648896  36.4547783  11.4252307
  18.6287473  36.2077143  12.3706343  19.4763549  36.3791365  11.1125332
  18.1978805  35.6991781  14.1025820  17.5994525  34.9731675  13.8195589
  18.6419009  35.2587070  14.8411328  16.5283546  31.4421469  18.9160467
  15.6696027  31.5356736  19.3751002  17.0272048  32.2059475  19.2708695
  17.8516163  29.7021019   4.2853185  18.5650290  30.3670058   4.3592485
  18.0311482  29.1406654   5.0704901  18.3614096  27.8440246   6.2413783
  17.5140917  27.4563742   6.5476013  18.8586832  27.9657169   7.0755549
  18.2259333  30.6848404  11.3546303  18.7870061  30.0468073  10.8727094
  18.4180227  31.5235747  10.8951049  16.5062248  33.5506483  13.5026316
  15.7403943  33.9673268  13.9418439  16.1334202  33.3060439  12.6275565
  18.6440210  27.7603238   2.5347573  18.0338925  27.9473735   1.8125662
  18.3730419  28.4428836   3.1885034  16.9459719  25.2791335   1.0698598
  17.3275408  25.4413623   0.2025420  16.7397366  24.3101739   1.0183677
  15.9790990  26.5477093   6.8307595  15.9411862  25.6112186   6.5747908
  15.6075993  26.5298067   7.7405233   0.9232473  28.3470831  10.9379382
   1.0649936  28.4254510   9.9753654   1.8416345  28.2101750  11.2591711
  16.9914175  28.4355170  16.5928586  17.6163251  27.6788377  16.5180794
  17.5182466  29.1742658  16.2492863  18.4424273  26.1714857  16.7076125
  17.5572645  25.7544556  16.7970147  19.0131996  25.3927812  16.8729773
  16.3598197  22.6979292   1.0511776  16.9981745  21.9806590   1.2552448
  15.4964876  22.2733399   1.1331066  15.8580280  24.0291983   5.1655353
  16.0865035  23.0707719   5.1906892  16.6568982  24.3792710   4.7340861
  16.2767250  24.4283351  10.6276875  17.2399917  24.5934281  10.5057680
  16.2131942  24.5940537  11.5873517  16.4953544  25.2421636  13.3280998
  15.6699779  25.6333714  13.6765950  17.0373001  26.0436129  13.1586159
   1.2696755  23.7214717  16.2450232   1.9100245  23.3781338  16.8942036
   0.4481076  23.7581070  16.7881788  18.5580317  19.2823313  18.5731514
  19.2385742  18.6701136  18.2253253  18.6720513  20.0653377  17.9900910
  16.4606609  21.3289963   5.1836647  16.6460533  20.9224893   6.0564046
  15.7641186  20.7275600   4.8478300   1.8588842  22.1040619   9.8290778
   2.2686457  21.2274611   9.9552783   2.5423745  22.6889007  10.1941048
   0.1918885  25.4630950  10.8402523   0.7907909  25.0891357  10.1715088
   0.5663590  26.3515267  10.9396172  18.2213640  21.3541955  16.8527182
  17.3925178  21.8672345  16.9300481  18.0085702  20.8119660  16.0708205
  18.4232830  21.0612363   1.7225335  19.1156864  20.5225655   1.3208913
  18.9697308  21.7650761   2.1385318   0.9099711  21.0946013   4.8963864
   0.4539457  21.6120304   5.5697255   1.2250871  21.8313699   4.3050565
   0.6783538  19.9216116  13.1886366  -0.1958448  19.6859641  13.5583188
   0.4465925  20.6492444  12.6003388   2.7054602  33.3850670  17.4431142
   1.9452259  33.0160224  16.9867848   2.5038347  33.1480609  18.3683053
   5.6964014  34.3262195  13.5313048   5.4403776  35.2383674  13.2821260
   6.6581738  34.4022163  13.3666740   9.9150296  35.5618881  16.4690144
  10.0457682  35.3252817  17.4135679  10.7500066  36.0408609  16.2824354
  12.2175763  36.9586206  15.9451660  12.9356900  36.3721229  15.6701019
  12.5878562  37.3163910  16.7825342  17.2088079  19.4490654  14.9574201
  16.4929447  19.6628168  14.3340815  17.4564835  18.5416311  14.6633092
   2.9488586  37.3285974  13.7214690   2.1699397  37.8176544  13.3710298
   2.9922439  37.7319843  14.6146044   5.5033707  36.9825762  12.7771979
   4.5906249  37.1830951  13.0880452   5.5778456  37.5760159  12.0046760
  10.1909591  36.8659374  11.9519196   9.6949888  37.3262380  11.2475061
  10.2836108  37.5804526  12.6183210  12.5169235  35.6785894  12.9102529
  11.6633958  36.0195087  12.5755134  13.0702925  36.4704969  12.8596134
  15.0523367  37.3424556  13.0541509  15.1730047  38.2036137  12.6282686
  15.3561876  36.7397487  12.3414728   2.4875375  36.0523878  10.4758186
   2.3847382  35.6710612  11.3668413   3.2593838  35.5519217  10.1416700
   4.5957099  34.7054870   9.2972351   4.4475846  33.7890816   9.6261537
   5.4873242  34.8981545   9.6537827   7.2378155  35.0785650  10.1941968
   7.4066583  34.1224422  10.0584857   7.4248936  35.1353187  11.1496240
  10.6252124  20.9227544   9.2670064   9.9712236  20.2316977   9.4734662
  11.3588694  20.4122159   8.8781337  15.6849099  18.9603701   9.3041455
  16.3099635  19.5291466   8.8023350  14.8227636  19.3400963   9.0532561
  17.3757678  20.1720730   7.5236378  18.1156430  19.6169388   7.1975407
  17.8560374  21.0173660   7.6872429   2.9855022  19.5363922   6.9151474
   2.0906876  19.3266784   6.5750560   3.3955995  18.6443887   6.8392763
   1.6588579  19.3623194   2.8777536   2.1959447  20.0037480   2.3819054
   1.4553866  19.8839133   3.6823224   7.6219582  19.2197023   6.9116156
   8.4159495  19.7043405   6.6374987   7.6025451  19.3901001   7.8618944
  13.0682073  19.6187269   8.4139491  13.2251903  19.4510798   7.4774748
  12.6854263  18.7577011   8.7093693  14.4536341  19.6609272   4.1682221
  13.6581163  20.2236166   4.1348444  14.0530103  18.7900903   4.3814830
   1.8594405  35.4628891   3.7155220   1.2317105  35.2087790   3.0308779
   1.7044018  36.4212212   3.7840952   3.4674060  21.5610088   1.8468067
   3.5880187  21.0295300   1.0288856   4.3793679  21.6364252   2.1824560
   8.6170662  21.5756481   3.8184889   9.0115832  20.9664640   4.4667862
   8.8666472  22.4242734   4.2462585  10.4189621  36.8313894   1.9086345
  11.3807662  36.8078209   2.0871179  10.3532189  36.0151076   1.3693425
   2.9911892  20.1428809  16.4496861   2.3491827  19.4710934  16.7492898
   3.7793119  19.8798901  16.9716647   5.0007623  19.3908828  18.2011907
   5.8603851  18.9962305  17.9918370   4.5463363  18.6359223  18.6350529
   2.8750527  36.1282740   0.8347534   2.9248667  36.3313254   1.7799444
   3.6935881  35.6179463   0.6715767  16.4419035  34.8404608  16.9898429
  15.7540836  34.7738814  16.2972318  16.3647248  35.7892467  17.2172137
  31.0045276  28.7340153   6.8763164  30.9038981  29.7073894   6.8333210
  30.3048188  28.4628104   6.2581212  29.9336378  28.0064859  10.4870124
  29.9761545  27.5019160  11.3187082  29.5283427  27.3657094   9.8825037
  22.1220157  27.6348344  12.0250695  22.1602424  26.8059878  12.5383135
  22.9869764  28.0176813  12.2285578  33.5446301  31.0400429   8.7649223
  33.1433153  30.2815291   9.2075767  33.7855174  31.6118726   9.5131241
  23.1611925  32.1671879  10.3278662  22.9515550  31.2385399  10.0875082
  24.1168170  32.0845760  10.4983359  19.8720843  25.4773189   5.7310077
  19.4853168  26.3450503   5.9485408  19.2381782  25.1699645   5.0606936
  20.3634999  27.7941175   8.1750802  20.6339636  26.8894373   8.4494641
  21.1537233  28.1055043   7.7153458  30.7909440  36.1332042   9.1761139
  31.2560551  35.4662658   8.6291038  30.4580562  35.5918804   9.9000886
  28.2005219  30.4667590  10.9825913  28.5920301  29.7458465  10.4610255
  28.9908809  30.7023117  11.5137957  36.9363852  21.9861471  11.7394690
  37.2043328  22.6342960  12.4227570  37.4362375  22.3080941  10.9697507
  31.3663204  24.8191821  11.0793817  31.6022305  23.8761087  11.1695992
  31.2976611  24.8992984  10.1094920  24.6929093  22.8797801   8.3936678
  24.7742901  23.7365305   7.9253508  24.2643872  22.3456771   7.6894334
  32.4556084  23.1442046   6.6817700  32.9507676  22.7313901   7.4271966
  33.1947991  23.5271259   6.1774371  21.1794831  25.3156077   9.0218520
  21.8212251  24.8733285   9.6100297  21.4391314  24.9178604   8.1637113
  26.2080465  26.7772826   8.5806396  27.0342523  26.3290140   8.8582860
  25.8112354  26.1074519   7.9829306  37.4541719  23.5034927  14.0055853
  36.7652487  24.1570719  13.7608056  37.4159228  23.5544136  14.9730826
  23.4549740  21.8862108  12.4359314  23.1276327  22.4869398  11.7401327
  22.7640875  22.0132687  13.1184221  30.5997785  31.3139135   5.9204879
  30.4211831  31.3810039   4.9740104  30.2295956  32.1591135   6.2476165
  26.0821261  29.5389016  12.5757834  25.4822964  30.2307750  12.9332331
  26.7610703  30.0750495  12.1195427  33.9897710  22.4385251   8.8177503
  33.5841036  21.8565467   9.4715758  34.5337744  23.0247592   9.3758515
  22.9706328  23.6576142  10.3704522  23.6000924  24.1985909  10.8985252
  23.5854806  23.3138886   9.6808486  24.4458133  31.5515038  13.5588236
  24.4252008  32.5024934  13.3335673  23.5214678  31.4415879  13.8711082
  20.3346514  31.1904002   4.2255990  20.1360554  31.6539460   3.3882066
  20.5657910  31.9285021   4.8173122  34.0850564  32.9315799  11.0678873
  33.1096755  32.9560552  11.1988460  34.2606424  33.8618073  10.8248896
  34.3863263  21.0880466  12.5762663  33.6791012  21.6096096  12.1640204
  35.1900372  21.4198963  12.1239957  27.2390222  19.0488922   9.9092241
  26.9486113  18.1205453   9.8369013  26.4225710  19.4651440  10.2612016
  32.1883002  34.5953396   7.3751669  32.6184766  33.7470032   7.1154843
  32.9690487  35.1926118   7.3016368  33.4990802  32.4134301   6.3691305
  33.1603263  31.7890932   5.7172264  33.5721731  31.8477172   7.1687792
  35.1862883  30.9992522  14.6361971  35.1454025  30.3904989  13.8666735
  35.2967102  31.8685279  14.1959296  29.6550524  27.9620495   4.5333638
  28.9987529  28.6353743   4.2631815  30.2759462  27.9757973   3.7855627
  29.6876433  26.3478584   1.3251016  30.4134200  26.6395866   1.9016518
  30.1492365  25.7958284   0.6797993  36.9748783  27.4239496  12.7736789
  36.2460572  28.0818299  12.7504797  37.5402553  27.7668650  12.0491905
  33.1291712  28.1303760   5.2703288  32.4312447  28.3300161   5.9386378
  33.7679826  27.6358267   5.8252538  32.9460784  26.3009508  14.5366160
  32.9005504  27.0159063  15.1980680  32.2599191  26.5997125  13.9069830
  24.6816883  28.7886426   7.3936452  24.3945320  28.4367280   6.5243535
  25.2643341  28.0724283   7.7224052  26.0624601  32.2114273  10.0647742
  26.0614191  32.0293209   9.1128430  26.8277621  31.6831143  10.3707565
  24.9630418  27.5782580  10.9865798  25.4991249  27.4679650  10.1747691
  25.4519158  28.2759894  11.4747323  31.4496708  33.1344019  11.6246310
  31.2880896  33.8152184  12.2999393  31.0520711  32.3297872  12.0143162
  26.1699175  32.0410965  15.6861172  25.5572037  32.6668782  16.1258803
  25.6098472  31.7437429  14.9394050  31.9460110  27.4011951   2.8938617
  32.4049548  27.7522030   3.6915881  32.3796495  27.9248052   2.1825377
  22.9527765  28.0405300  15.0218407  22.9907619  28.7898561  15.6492551
  21.9957895  28.0245270  14.8274025  29.6193211  33.9008500   6.5695156
  30.4345312  34.2389087   6.9816283  29.2585157  34.6848302   6.1368746
  24.2013580  33.8888280  16.4082722  24.1194793  34.1067773  15.4623725
  23.2656756  33.7324043  16.6699412  35.7342006  19.0075369   2.8864701
  34.8085247  19.2288677   3.1087585  36.0513839  19.8437682   2.4951206
  23.7397395  27.9151881   4.8540032  23.3025615  28.6010986   4.3055758
  23.2154352  27.1346262   4.6413754  19.7000364  30.2889355  13.8075096
  19.2299301  30.3187214  12.9510206  19.8726646  29.3313754  13.9273476
  19.6052075  33.1191157  10.4792842  20.5206163  32.8109655  10.4704732
  19.5900816  33.6594828  11.2818307  37.7917863  33.7703411  16.4477952
  37.6141699  32.8168512  16.3457504  36.9064624  34.0835046  16.7371384
  28.6235989  33.1808628  15.1017030  28.6453612  34.0128397  15.6210941
  27.7435620  32.8253438  15.3542197  29.3416340  36.8822553   4.9384711
  29.1468261  36.9864413   3.9904763  29.1391814  37.7630771   5.3006010
  22.7633341  35.7818600   6.8929078  22.9500624  35.4201856   7.7864850
  22.1280366  35.1217659   6.5604934  31.9158131  36.1197821   1.9344738
  32.5983643  35.6210183   1.4316584  32.2053944  35.9846445   2.8554293
  31.9634162  36.1294949   4.7054344  31.0030875  36.2588781   4.8662079
  32.1908990  35.4763406   5.3838115  34.8114805  25.0972124  16.7294089
  34.2033589  25.4579821  16.0683609  34.8643382  24.1589461  16.4554216
  21.9353260  31.6761951  14.6153813  22.1650828  31.2577633  15.4703521
  21.1244572  31.1881112  14.3632075  24.7139596  19.9908375  10.7511403
  23.8914371  19.9231967  10.2219365  24.4703681  20.7438674  11.3228085
  29.4420156  19.6965624  14.1197752  29.8887699  19.1760183  14.8182787
  28.4925879  19.5636201  14.3204995  32.5023129  23.5213252  14.8970375
  31.8157304  23.4210526  15.5944578  32.4969474  24.4812993  14.7279485
  33.2792572  28.5878172   0.8077727  33.4265130  27.8468815   0.1864533
  34.1378325  29.0241684   0.8380055  29.2185430  22.3823784   1.7036596
  28.4715781  22.1781002   2.2908246  28.9775882  21.8954583   0.8998165
  24.7194230  25.0520332  11.9725661  24.0536607  25.1922683  12.6757649
  24.8215926  25.9665125  11.6242563  24.7789818  25.1236926   6.8665508
  23.8136888  25.0102352   6.7390166  25.1036662  24.8630716   5.9745050
  30.3057354  25.5169622   5.6527371  30.0178137  26.3843349   5.2921247
  30.9717638  25.2425217   4.9937889  29.3989303  25.7746106  16.9648918
  28.9170727  24.9904402  17.3106323  30.2586012  25.6659753  17.4106031
  31.1969775  25.0258608   8.3318051  30.8562163  25.5587161   7.5856344
  31.5235049  24.2574215   7.8174400  22.4650796  25.2795554  13.5947035
  22.6623515  25.6929369  14.4480794  22.1138974  24.4093399  13.8620569
  26.1625436  22.4447568   0.6516945  25.6506750  22.3418911   1.4682264
  25.4515703  22.6673099   0.0069417  19.0734445  22.2636594   7.5739642
  19.6952039  22.3250684   8.3280508  19.6425920  22.0261083   6.8287861
  19.9419565  22.9891914   2.9889030  20.7793363  23.2950752   2.5776458
  19.5148891  23.8462348   3.1720402  30.4736460  26.5677913  12.9209450
  30.8538748  25.9245298  12.2777720  29.9226708  25.9637894  13.4604410
  27.5024096  22.6515392   7.7898039  26.5769583  22.6819379   8.1018205
  27.9735861  22.3536898   8.5853538  22.1559541  24.2669221   6.6656462
  21.3436934  24.5659606   6.1951975  22.3327536  23.3920181   6.2747197
  25.5910082  24.2813610   4.4117668  26.5665411  24.3063260   4.4456846
  25.3778357  24.7881194   3.5930212  31.7314135  22.0516012  11.0267540
  31.1770680  22.0514023  11.8396353  31.1166926  21.6571731  10.3864989
  24.6411083  25.3906941   2.1478941  23.9593994  25.1221329   1.5218684
  25.3748250  25.7076576   1.5846709  35.0584489  37.5497122  17.4756623
  35.3294306  37.9634501  16.6355936  35.7953587  37.8050767  18.0644547
  22.7577136  30.1872242  16.8846376  23.4300383  30.2312944  17.5934874
  21.9414536  30.1623409  17.4219780  28.4702642  25.4702732   9.6720955
  29.2414589  25.0449100   9.2674232  28.2673019  24.8717640  10.4134876
  23.5441459  21.6901976   6.1997377  22.9987825  20.8924841   6.3652518
  24.1186184  21.3981119   5.4791841  27.3091161  23.9529196  12.1123987
  26.4689574  24.4531598  12.1196963  27.8039014  24.3294798  12.8650833
  27.7989734  29.9709889   3.8682427  27.0288111  29.5254166   3.4552114
  27.4387496  30.1623221   4.7694123  34.9842809  29.2989449  12.4806567
  35.5143612  29.8773800  11.8885699  34.1856222  29.1205855  11.9404270
  31.9093233  22.7522302   1.9509625  30.9488183  22.6776924   1.7458219
  31.9443763  23.5789883   2.4600133  29.2960284  30.3285569  14.9632404
  29.2898968  29.9202961  15.8360651  29.0614929  31.2530636  15.1496892
  32.3178798  24.7803416   3.7721145  33.1984637  24.6289783   4.1688981
  32.3866123  25.6906998   3.4223190  23.0587188  29.4788634   9.5703341
  23.6176777  29.3068748   8.7855924  23.2162434  28.6821451  10.0993142
  29.9019247  31.4446460   2.9117343  29.5544980  32.3447773   3.1172512
  29.1480811  30.8946286   3.2174719  20.1398801  27.7682735  14.8885646
  20.0670940  27.4069766  15.7939147  19.4394200  27.2784934  14.4237430
  27.1591626  27.4186291  17.0580771  26.6621489  27.0711530  16.3009813
  28.0275744  26.9811321  16.9274992  31.4784314  32.7171985  14.9873906
  30.5289042  32.8850479  14.8612301  31.5991013  33.0295316  15.9080281
  37.0767222  25.1548250   3.5027517  36.5331876  25.0149941   2.6972714
  37.3364207  26.0828152   3.3243021  37.4013831  30.8689109  16.1908941
  36.4862152  31.0167082  15.8633367  37.8592142  30.7063781  15.3347800
  35.6346491  33.7710791   3.7525866  35.1752313  32.9903176   4.0857922
  36.0921525  33.4516514   2.9657957  32.7812301  28.5854255  10.8277155
  31.8226311  28.4886462  10.6696174  33.1264132  27.8355003  10.3037926
  25.4463778  32.9229556   7.0178835  25.7309475  33.7976628   6.6928867
  24.5134664  32.9275357   6.7783080  21.3221063  27.6258611   1.7545940
  21.6958241  28.3871496   2.2402786  20.3694879  27.7136701   1.9622974
  26.5948680  30.5137946   6.2343905  26.3456737  31.4067382   6.5442087
  25.9741578  29.9571971   6.7382630  27.2167571  34.7971023  12.8566435
  27.8412622  35.5177364  12.6387116  27.7774346  34.2279351  13.4097752
  25.4096978  35.6665404   5.9784757  24.4765269  35.8197718   6.2245217
  25.8292379  36.4908217   6.3062767  30.5255451  30.6369756  12.5260973
  30.1663041  30.4350074  13.4195157  31.2455667  29.9957610  12.4589009
  33.0764818  31.7871298   1.6668380  33.4238474  31.3145195   2.4544833
  32.1309192  31.7921371   1.8701985  33.4767567  35.1857126  14.8504134
  32.6698227  34.8122125  14.4495134  33.6237089  35.9725223  14.2805530
  37.5539652  36.3573836   1.8096224  38.2295567  37.0317722   1.9866789
  36.7424516  36.8019462   2.1059495  21.4720423  22.5776534  14.2957483
  20.5202330  22.7606788  14.2035208  21.4719336  21.8188877  14.9020847
  34.0253863  30.4072770   3.9156692  33.6469189  29.6640421   4.4260772
  34.9809827  30.2492698   4.0581911  21.2036439  34.2560789  12.7388405
  21.5489869  33.3690906  12.9300768  21.4425181  34.7184548  13.5531032
  26.9431440  32.9750050   0.1988079  27.2996400  32.2489863  -0.3280777
  26.4505524  32.4989064   0.8917121  25.7390268  32.4787799   2.7836152
  26.3600559  31.9735205   3.3209284  25.9965642  33.4044348   2.9984760
  22.4019037  29.6962808   3.1976747  21.6703056  30.1553921   3.6658606
  22.8111982  30.4416275   2.7248630  30.3828214  22.1971731  13.4181217
  31.1058112  22.3372921  14.0515467  30.0094702  21.3368532  13.7082712
  31.1729134  21.6513928   4.6492937  31.3008592  22.0908421   3.7900064
  31.5749395  22.2918586   5.2705187  28.7961648  33.8679220   3.3258171
  27.9543201  34.3420837   3.4815595  29.1833276  34.3925651   2.6119440
  28.1892797  23.7541422   5.3206380  28.9523341  24.3523051   5.4692431
  27.9662333  23.4896132   6.2387079  28.9894810  24.7501799  14.3288284
  29.0564683  25.0631862  15.2524911  29.3790305  23.8600550  14.3813821
  28.9387367  20.6470526   5.9927029  28.8140312  21.2844021   6.7189991
  29.7471963  21.0125037   5.5651948  26.3099408  35.0593107   3.4301839
  26.2597649  35.8936012   2.9147002  25.9618226  35.3373611   4.3039793
  24.8702568  21.9467636   3.0493856  24.8646115  22.7889059   3.5462319
  25.7594768  21.6171940   3.3008051  34.9966717  22.6198411  15.4205702
  34.0418429  22.7703123  15.2427237  35.2909351  22.3499361  14.5408338
  33.6077811  26.3258057   9.2873548  32.7718669  25.8713035   9.0814359
  34.0946759  25.6429110   9.7987860  23.2172546  32.1271593   1.6776606
  23.9238376  32.4723428   2.2620637  23.7832078  31.5616652   1.1077113
  21.4086052  24.9195625   1.6855108  21.5229715  25.8834240   1.8238512
  20.8155297  24.9389359   0.9183978  34.7472165  35.6821488  10.9853686
  34.6141994  36.3656899  10.2915544  35.7274450  35.7202094  11.0629976
  22.1485217  19.7819448   9.7022538  22.0526474  19.6918573   8.7301925
  21.7898315  18.9305626  10.0241020  21.1174678  33.6540614   5.6877374
  20.2681345  33.9133868   6.0704482  21.1448169  34.2242366   4.8866332
  20.4431818  36.4556525  17.3768760  21.1269738  36.2017723  18.0334640
  20.1133540  35.5809198  17.1106425  24.8351288  35.0745112  18.8663836
  25.6936884  34.7013086  19.1083274  24.7184379  34.6998025  17.9699275
  29.2367376  34.4502340   0.5279726  28.3301445  34.0827106   0.4124258
  29.7366358  33.6561094   0.2544305  31.5017021  33.4808156  17.6447007
  31.1645121  32.6768031  18.1003486  32.2443872  33.7507713  18.2184030
  33.6966291  34.4991560   0.5984542  33.7429280  33.5954588   0.9501206
  34.5957407  34.6722656   0.2952691  20.3158990  30.0916285  18.1906278
  20.3285778  29.1263186  18.0525899  19.5971850  30.3669411  17.5810204
  25.0710325  30.5406381   0.4452241  25.2932985  29.8570600   1.1030497
  25.2356825  30.1061458  -0.4025752  26.8344440  30.1708760  17.6889068
  26.7065326  30.5767303  16.8102541  27.0359584  29.2358024  17.4681522
  29.8402359  31.6283667   0.1657975  29.8833006  31.4792837   1.1310054
  30.0216976  30.7521334  -0.1894486  32.6104176  30.0752135  15.1640232
  33.5076061  30.4353144  15.0207895  32.0723687  30.8769294  15.0214494
  21.1281380  27.3292729  17.6783682  21.8488996  26.7103416  17.5145383
  21.1752421  27.4235576  18.6532301  25.7269137  28.5583225   2.6836628
  25.1814913  28.1015712   3.3463444  26.1575571  27.8016129   2.2267869
  25.0799478  26.2203810  14.9877115  24.4278583  26.9532452  14.9897036
  25.8096704  26.6026510  14.4492744  26.9244642  26.6152656   1.1941017
  26.8308658  26.7257546   0.2271038  27.8936531  26.4736149   1.2876224
  30.2013147  28.8427025  18.4265953  31.0552338  28.5439208  18.0907154
  29.8950167  28.0662763  18.9276071  25.6154539  23.7096227  15.9909497
  25.6846858  23.0494894  15.2723052  25.4638705  24.5404854  15.4914682
  25.8934734  22.0259600  13.6715274  26.4471031  22.5240745  13.0379917
  25.0253511  22.0173161  13.2141540  27.2210270  27.3701601  13.8042428
  28.1575320  27.3725315  13.5721367  26.9085229  28.2107196  13.4057918
  31.6940695  25.1967622  18.6915241  31.9859598  24.2716699  18.6995821
  32.5382728  25.6668931  18.6393429  33.1350821  28.0680353  16.8936360
  32.8288524  28.8128761  16.3249503  34.1074081  28.1573321  16.7716676
  23.9892194  24.5788412  18.1329712  23.2047328  24.0256052  17.9435164
  24.5311520  24.4247212  17.3339652  26.6510626  19.3689163  14.0570676
  26.3630055  20.2979637  13.9249236  25.9273208  18.8731250  13.6246237
  27.9406500  23.5679386  17.5793256  27.5677548  23.2694902  18.4285506
  27.1285587  23.5507268  17.0308795  30.5570054  22.9059006  16.6643363
  29.6659346  22.9198065  17.0622813  31.0570401  22.3448490  17.2952054
  32.2171320  21.5899430  18.4826812  32.1827286  20.6094855  18.4540070
  32.0019900  21.7835026  19.4188562  22.0095801  22.6628448  17.7413745
  22.0647093  21.8436215  17.2151024  22.1066519  22.3027847  18.6473249
  26.8461433  18.7894808  16.7356796  27.4154033  17.9935365  16.6954975
  26.7191467  18.9644724  15.7814728  27.3475642  20.4213830  18.8827006
  27.2141177  19.8950257  18.0644970  26.7000851  21.1479725  18.7698661
  26.6354132  37.3441080   1.9271347  27.6137380  37.2751338   1.9688370
  26.5005334  38.2264778   1.5738422  20.4246421  31.9902233   1.5003444
  21.3881845  32.1631669   1.5592564  20.4029112  31.2966479   0.8297442
  19.2897323  37.3235974   6.4532303  18.5687731  37.1616630   5.7947160
  19.2955709  36.4905650   6.9645884  19.8191613  35.2255967   8.2375266
  19.4590677  34.4060362   8.6083918  20.2371929  35.6123550   9.0227818
  37.3985533  36.1484364  11.3958238  37.4734440  36.2603523  12.3595157
  38.2181392  36.5550788  11.0769645  36.9333601  35.7498774  14.1854937
  36.4225018  34.9946737  13.8241708  37.4786920  35.2814082  14.8351780
  35.3866096  31.4522709  18.9196451  34.5299051  31.5446653  19.3803282
  35.8897316  32.2133020  19.2730764  36.7408267  29.7678578   4.2953121
  37.5309254  30.3501621   4.3112919  36.9064868  29.1941405   5.0761495
  37.2121446  27.8605761   6.2237399  36.3698917  27.4663760   6.5370005
  37.7180680  27.9735557   7.0542322  37.0790644  30.6852021  11.3560045
  37.6457307  30.0593534  10.8661854  37.3022256  31.5389061  10.9340307
  35.3501303  33.5243894  13.5089150  34.5878422  33.9704981  13.9219845
  35.0000544  33.2956212  12.6209292  37.4438030  27.7656384   2.5475836
  36.9440967  28.0798480   1.7865750  37.2062052  28.4426750   3.2157654
  35.7654208  25.1549866   1.0981131  36.1464754  25.4019719   0.2507454
  35.5387758  24.2062344   0.9583605  34.8332422  26.5519017   6.8290627
  34.7964028  25.6123577   6.5874106  34.4658160  26.5439014   7.7410536
  19.8176930  28.4673640  10.8166568  20.0105652  28.3393030   9.8640254
  20.7006895  28.2621594  11.2054829  35.8360544  28.4288033  16.6048817
  36.4593248  27.6705084  16.5259442  36.3596445  29.1627419  16.2462430
  37.2936092  26.1690545  16.7178853  36.4094474  25.7484815  16.7934899
  37.8655269  25.3888358  16.8773535  35.0544802  22.5658006   0.8920041
  35.8276580  21.9951536   1.1535513  34.3331552  22.1869166   1.4036006
  34.7023417  24.0282858   5.1565223  34.9331338  23.0698313   5.1945524
  35.5139262  24.3794029   4.7506826  35.1307273  24.4347851  10.6196080
  36.0951596  24.5959826  10.5006534  35.0690899  24.5891610  11.5818758
  35.3505585  25.2450996  13.3133772  34.5275183  25.6320694  13.6701138
  35.8946956  26.0465707  13.1525193  19.6326204  23.7335217  16.9020174
  20.5461531  23.4908818  17.1651125  19.1782986  22.8812040  17.0558790
  37.5537518  19.3630486  18.6390732  38.1579342  18.7006725  18.2461758
  37.6086669  20.1009894  17.9953796  35.3047272  21.3395075   5.1829103
  35.4981118  20.9277720   6.0514741  34.6353310  20.7141509   4.8338956
  20.6615820  22.1275478   9.8478895  21.1351300  21.2729705   9.8944688
  21.3759855  22.7439519  10.0891718  18.9552417  25.0037281  10.6943631
  19.6412724  24.9950774   9.9972362  19.2718221  25.7190275  11.2575175
  37.0848287  21.3513977  16.8317033  36.2445551  21.8423805  16.9171905
  36.8761796  20.7949937  16.0576277  37.2427160  21.1643451   1.6947423
  37.8890503  20.5329990   1.3649887  37.8372247  21.8200641   2.1201713
  19.4436942  21.1351839   4.8551394  18.4800010  21.2546727   4.8891944
  19.7106416  21.8564076   4.2444413  34.1937844  36.3254614   6.8890517
  34.8622558  36.2308200   6.1777095  34.7033739  36.7741107   7.5784812
  19.4514607  19.9781081  13.1763305  18.7453712  19.9065999  13.8341550
  19.0512108  20.5971675  12.5341207  21.5824506  33.5136539  17.3397115
  20.7119517  33.4597128  16.9048153  21.3972340  33.1315716  18.2058036
  24.5656096  34.3410776  13.5764634  24.3432518  35.2456968  13.2783511
  25.5273212  34.3731726  13.3927500  28.7479694  35.5844953  16.5032283
  28.9137445  35.3345704  17.4371841  29.5892842  36.0411683  16.2836297
  31.0443474  36.9667241  15.9485288  31.7677839  36.4286309  15.5951529
  31.4556359  37.3068093  16.7737862  36.1276141  19.4721927  14.8996411
  35.3307453  19.6276094  14.3641103  36.3406513  18.5422771  14.6542410
  21.8502349  37.3099746  13.7182818  21.1938911  37.8776729  13.3062842
  21.7419090  37.5144338  14.6585992  24.4362422  36.9998724  12.8016107
  23.5122934  37.1779369  13.0778337  24.5077498  37.5247671  11.9803179
  29.0068619  36.8474868  11.9822190  28.5817749  37.3088945  11.2369804
  29.1460738  37.5835386  12.6144517  31.3518060  35.6547052  12.9612551
  30.5344144  36.0351024  12.5845553  31.9882114  36.3743948  12.8184781
  33.8099610  37.2648684  13.0797464  33.9276441  38.2000234  12.8037674
  34.1827596  36.7835944  12.3097855  21.2818767  36.0423573  10.6099078
  21.3207495  35.5213111  11.4415793  22.0423940  35.6253626  10.1400716
  23.3569038  34.7709981   9.3849520  23.2757742  33.8268396   9.6508376
  24.2898080  34.9516494   9.6260467  26.0344537  35.1345966  10.2365066
  26.2443251  34.2234314   9.9608325  26.2852639  35.0838893  11.1773245
  29.4608234  20.9266535   9.2190814  28.8241340  20.2276274   9.4532355
  30.2159060  20.4171365   8.8703808  34.5438149  18.9564458   9.2866196
  35.1648002  19.5340008   8.7908870  33.6791554  19.3415054   9.0552412
  36.2390606  20.1779648   7.5134821  36.9809662  19.6221219   7.1956576
  36.7175775  21.0232316   7.6817915  21.8653372  19.5311698   6.9400478
  20.9429303  19.3885626   6.6435659  22.2321377  18.6279121   6.8238162
  20.5771857  19.4017915   2.8306597  21.2316987  20.0516399   2.4854863
  20.2099013  19.9137400   3.5775620  26.4690473  19.2205782   6.9356800
  27.2532159  19.6947010   6.6188424  26.5252945  19.3624210   7.8907119
  31.9079161  19.6175043   8.4136286  32.0851450  19.4359383   7.4831209
  31.5292640  18.7557905   8.7130450  33.3054382  19.6592339   4.1694615
  32.4973621  20.2009846   4.1278970  32.9217355  18.7801622   4.3814696
  20.7185040  35.4606896   3.7216782  19.9375937  35.3045891   3.1560227
  20.5524074  36.3778238   3.9754759  22.3392226  21.3530083   1.9249059
  22.4770797  20.9423520   1.0418948  23.2481084  21.5708023   2.2037256
  27.4642482  21.5881302   3.8199118  27.8671917  20.9683744   4.4523192
  27.7166377  22.4304433   4.2581624  29.3161026  36.8084629   1.9980983
  30.3005922  36.7825499   2.0319446  29.1813761  36.0303354   1.4211616
  36.1601117  36.1575835   4.9587232  36.0035026  35.2810366   4.5338379
  36.0276368  36.7513235   4.1892312  21.8034478  20.1078866  16.4789851
  21.2440590  19.3781970  16.7950268  22.6418135  19.8966926  16.9473079
  23.8502271  19.3894653  18.1787759  24.7404886  19.0727440  17.9494970
  23.4780984  18.5987563  18.6204648  21.8579080  36.1861879   0.9091939
  21.7669548  36.1926437   1.8741590  22.6561240  35.6490541   0.7700387
  32.3703074  18.8167226  18.2835921  32.2660463  18.2948628  19.1090622
  33.3198907  18.6763065  18.0828491  35.2716301  34.8330410  17.0143171
  34.6169999  34.7789944  16.2880080  35.2206193  35.7882083  17.2198383
  49.8752650  28.7544453   6.8684066  49.7685283  29.7261947   6.8191275
  49.1649603  28.4697935   6.2681158  48.8067263  27.9948532  10.4839927
  48.8406401  27.5016657  11.3234150  48.3774473  27.3557211   9.8941558
  40.9821882  27.6277538  12.0191222  41.0184457  26.7996526  12.5337890
  41.8274240  28.0314151  12.2605810  52.4196931  31.0490081   8.7582874
  51.9903248  30.2871614   9.1689937  52.6126778  31.6137474   9.5250770
  42.0323911  32.1605104  10.3231239  41.8078624  31.2357618  10.0849611
  42.9832784  32.0666752  10.5082752  38.7332802  25.4774306   5.7302193
  38.3534923  26.3452785   5.9560425  38.0907826  25.1741169   5.0665108
  39.2131635  27.7917195   8.1557729  39.4859505  26.8922372   8.4463536
  40.0189610  28.1151641   7.7332289  49.6582327  36.1476134   9.1729789
  50.1183444  35.4532311   8.6573312  49.2638947  35.6366376   9.8886196
  47.0615443  30.4682263  10.9750751  47.4476406  29.7454800  10.4533942
  47.8500714  30.6959189  11.5119699  55.7938738  21.9890514  11.7405114
  56.0563777  22.6310631  12.4323207  56.2888593  22.3254281  10.9746253
  50.2377755  24.8243600  11.0780878  50.4579943  23.8776953  11.1720158
  50.1554733  24.8988023  10.1091173  43.5549572  22.8799508   8.3915591
  43.6273675  23.7388733   7.9257944  43.1167452  22.3475740   7.6922494
  51.3116998  23.1360508   6.6805220  51.8022535  22.7232883   7.4290204
  52.0525130  23.5249651   6.1843925  40.0401921  25.3227817   9.0212729
  40.6766945  24.8786150   9.6138685  40.3004165  24.9201207   8.1661830
  45.0727775  26.7810879   8.5700532  45.8908880  26.3250940   8.8579102
  44.6679374  26.1094684   7.9799386  56.3072823  23.5063089  14.0011253
  55.6111380  24.1554799  13.7656155  56.2730347  23.5495280  14.9696833
  42.3140737  21.8847592  12.4350514  41.9771470  22.4876459  11.7464564
  41.6232802  21.9977145  13.1209938  49.5327145  31.3516416   5.9014776
  49.2518081  31.3640103   4.9770570  49.1206054  32.1774136   6.2343833
  44.9372947  29.5425321  12.5756111  44.3304743  30.2273618  12.9357189
  45.6089228  30.0872949  12.1204509  52.8502097  22.4344348   8.8173121
  52.4179385  21.8685703   9.4692886  53.3820605  23.0252586   9.3823973
  41.8271940  23.6601731  10.3691661  42.4544433  24.1988728  10.9023980
  42.4455247  23.3133458   9.6850638  43.3017041  31.5542655  13.5532555
  43.2787748  32.5068816  13.3338583  42.3773071  31.4425562  13.8659698
  39.1416829  31.2999141   4.1001638  39.2172679  31.8159432   3.2742619
  39.5048133  31.9323428   4.7477475  52.9570827  32.9399650  11.0545135
  51.9837294  32.9308965  11.2125040  53.0935325  33.8784065  10.8257834
  53.2433231  21.0862950  12.5740182  52.5336421  21.6118317  12.1713823
  54.0446293  21.4225421  12.1213187  46.0943264  19.0525235   9.9103629
  45.8024029  18.1242971   9.8434361  45.2797370  19.4707986  10.2650682
  51.0674310  34.5784585   7.4038072  51.4923711  33.7327775   7.1373458
  51.8415272  35.1804558   7.3097108  52.3973289  32.4037931   6.3481633
  51.8814812  31.8273168   5.7701074  52.4687808  31.8510631   7.1577076
  54.0418334  31.0044598  14.6372784  53.9931729  30.3847011  13.8771350
  54.1550688  31.8674639  14.1875868  48.5199990  27.9520785   4.5409647
  47.8464004  28.6173802   4.2872793  49.1198935  27.9788649   3.7773158
  48.5462535  26.3511204   1.3234745  49.2676100  26.6373043   1.9067656
  49.0060325  25.7873317   0.6883154  55.8309944  27.4197291  12.7569500
  55.1019897  28.0772973  12.7476575  56.3957857  27.7678057  12.0379711
  51.9956795  28.1342676   5.2719001  51.2893934  28.3379456   5.9307367
  52.6230145  27.6352075   5.8348703  51.8039408  26.3051757  14.5353879
  51.7536218  27.0143926  15.2029790  51.1086638  26.5987762  13.9134429
  43.5434155  28.7899702   7.3868676  43.2586512  28.4425804   6.5152047
  44.1244435  28.0713051   7.7142854  44.9363917  32.2240668  10.0606709
  44.9166636  32.0300349   9.1118198  45.6963652  31.6865721  10.3633912
  43.8329926  27.5719223  10.9850089  44.3670176  27.4739673  10.1713991
  44.3107725  28.2756098  11.4756622  50.3407616  33.1137902  11.6374731
  50.1468564  33.8097447  12.2896067  49.9145823  32.3208982  12.0217546
  45.0274595  32.0388526  15.6777342  44.4174651  32.6646554  16.1221806
  44.4627625  31.7474703  14.9320591  50.8129532  27.3826504   2.9014007
  51.2597175  27.7474452   3.6992500  51.2403436  27.9129092   2.1902011
  41.8086196  28.0483524  15.0100284  41.8474338  28.7900277  15.6464760
  40.8489334  28.0236291  14.8303144  48.4890166  33.8766592   6.5645416
  49.2643771  34.2624953   7.0065469  48.1010528  34.6336564   6.1077200
  43.0621837  33.8841086  16.4082840  42.9800367  34.1110163  15.4641064
  42.1256605  33.7306112  16.6683338  54.5871241  19.0071263   2.8862433
  53.6597096  19.2178087   3.1138341  54.8907036  19.8471519   2.4945629
  42.6222921  27.9174050   4.8418023  42.1681043  28.6135952   4.3170088
  42.0691778  27.1511766   4.6490173  55.7217043  33.5302148   1.2104070
  55.9919439  34.4474989   1.4172590  56.5422138  33.0263392   1.3501588
  38.5526179  30.2851221  13.8124627  38.0921843  30.3253383  12.9510097
  38.7252195  29.3266339  13.9226924  38.4224128  33.0957519  10.4829687
  39.3630133  32.8977199  10.5799790  38.3004981  33.7946171  11.1430472
  56.6441100  33.7563491  16.4377352  56.4726229  32.7991067  16.3640889
  55.7654870  34.0728101  16.7393755  47.4801178  33.1776725  15.0996209
  47.5037624  34.0078098  15.6225733  46.5981014  32.8250920  15.3504114
  48.2493182  36.9103823   4.9346758  47.9808006  36.9806899   4.0024723
  47.9879173  37.7725027   5.3031545  41.6291296  35.7882171   6.8892790
  41.8011098  35.4199220   7.7831485  41.0198017  35.1175142   6.5288560
  50.8190848  36.1742971   1.9510468  51.4821017  35.6312498   1.4695968
  51.0427795  35.9885081   2.8813424  50.8386578  36.1100577   4.7119663
  49.8778672  36.2889410   4.8346701  50.9938584  35.4358097   5.3891048
  53.6686004  25.0974575  16.7269379  53.0455043  25.4510868  16.0760832
  53.7163191  24.1565499  16.4619208  40.7948814  31.6672672  14.6156005
  41.0210033  31.2492349  15.4715709  39.9816756  31.1846628  14.3615968
  43.5723793  19.9983560  10.7487759  42.7463298  19.9276621  10.2253671
  43.3240744  20.7433051  11.3298570  48.2939817  19.6946269  14.1170442
  48.7383119  19.1818065  14.8228826  47.3439380  19.5681123  14.3199944
  51.3622192  23.5250285  14.9055114  50.6739694  23.4154168  15.6004386
  51.3444073  24.4843573  14.7368913  52.1431180  28.5637218   0.8321182
  52.2858967  27.8476715   0.1827241  52.9652498  29.0642677   0.8000234
  48.0820843  22.3737801   1.7089646  47.3424247  22.1806577   2.3100972
  47.8089942  21.9056775   0.9055646  43.5781741  25.0485544  11.9750271
  42.9107639  25.1855078  12.6780904  43.6777119  25.9642903  11.6289339
  43.6359053  25.1253522   6.8682625  42.6697597  25.0147745   6.7429506
  43.9573870  24.8627013   5.9756513  49.1671820  25.5163434   5.6586156
  48.8735027  26.3828269   5.2988094  49.8233064  25.2400249   4.9915258
  48.2548979  25.7735931  16.9578190  47.7691607  24.9939261  17.3090382
  49.1099940  25.6694592  17.4144854  50.0605425  25.0252636   8.3311483
  49.7070602  25.5525810   7.5871279  50.3798815  24.2534533   7.8178406
  41.3229120  25.2731062  13.5939826  41.5074253  25.6842609  14.4511455
  40.9640329  24.4040499  13.8561916  45.0224379  22.4100453   0.6370969
  44.5248384  22.3396536   1.4664720  44.3035674  22.6451954   0.0068672
  37.9356787  22.2715235   7.5614826  38.5469066  22.3290455   8.3256057
  38.5139817  22.0224835   6.8280049  38.8216977  23.0109794   2.9883510
  39.6690037  23.3103496   2.5961307  38.3981109  23.8675920   3.1863690
  49.3406593  26.5707316  12.9216903  49.7175752  25.9239286  12.2803706
  48.7864537  25.9701860  13.4628802  46.3559592  22.6506175   7.7872724
  45.4289827  22.6858522   8.0952482  46.8210354  22.3532885   8.5866878
  41.0165477  24.2702383   6.6646233  40.2017152  24.5692002   6.1991148
  41.1871245  23.3918647   6.2788169  44.4513850  24.2716830   4.4207053
  45.4264297  24.3120809   4.4475216  44.2264932  24.7698658   3.5993209
  50.5881958  22.0537014  11.0102168  50.0497591  22.0491447  11.8350285
  49.9610980  21.6573626  10.3834143  43.5139298  25.3415852   2.1472759
  42.7904081  25.1636853   1.5358667  44.2256565  25.7059345   1.5846706
  53.9130275  37.5414236  17.4875899  54.1883213  37.9647270  16.6540167
  54.6497413  37.7927443  18.0812307  41.6140285  30.1832462  16.8904385
  42.2878184  30.2256337  17.5980666  40.7991372  30.1599257  17.4289115
  47.3238742  25.4734834   9.6828197  48.0869986  25.0276950   9.2868809
  47.0999705  24.8831985  10.4263703  42.3951505  21.6895301   6.2027775
  41.8452782  20.8953930   6.3734072  42.9737826  21.3873600   5.4905172
  46.1763200  23.9749649  12.0932722  45.3243589  24.4549916  12.1165409
  46.6595173  24.3357801  12.8611891  46.6823335  29.9291162   3.9008863
  45.9079214  29.5191038   3.4615952  46.2987068  30.1418056   4.7892121
  53.8370061  29.2994640  12.4833097  54.3565613  29.8754206  11.8822367
  53.0343826  29.1101144  11.9526672  50.7752378  22.7689593   1.9128568
  49.8118600  22.6772976   1.7300665  50.8027220  23.5782746   2.4503831
  48.1835036  30.3438475  14.9673502  48.1318885  29.9127104  15.8283341
  47.9075671  31.2554578  15.1607479  51.1740235  24.7670449   3.7644032
  52.0498379  24.6252124   4.1748381  51.2314302  25.6842725   3.4293864
  41.9123261  29.4660720   9.5673641  42.4772763  29.2947828   8.7875478
  42.0672836  28.6723891  10.1023093  48.7253703  31.4580476   2.9218654
  48.3907253  32.3625324   3.1302615  47.9641036  30.9139013   3.2206479
  38.9983855  27.7608515  14.8884980  38.9275853  27.4009341  15.7946439
  38.3002206  27.2671310  14.4248644  46.0169493  27.4265571  17.0510517
  45.5075715  27.0593048  16.3118610  46.8824320  26.9830657  16.9223066
  50.3470505  32.7473702  14.9673989  49.3902612  32.8827199  14.8567009
  50.4645702  33.0358735  15.8973120  55.9375212  25.1462698   3.5015662
  55.4041367  25.0057954   2.6881905  56.2038744  26.0714871   3.3296275
  56.2549781  30.8687339  16.1930200  55.3388407  31.0138734  15.8694765
  56.7108913  30.7052653  15.3367419  54.5786072  33.7021136   3.8276635
  53.9448694  33.0511496   4.1589282  54.6850284  33.4486300   2.8931093
  51.6456196  28.5897857  10.8177642  50.6845278  28.4877405  10.6750005
  51.9838585  27.8324285  10.3003920  44.3024959  32.9205423   6.9902438
  44.5587523  33.8125361   6.6856239  43.3581554  32.9224638   6.7982885
  40.1317781  27.6170215   1.7860844  40.5200848  28.3719514   2.2708809
  39.1798576  27.7409770   1.9812387  45.4624748  30.5190429   6.2449995
  45.1967301  31.4126601   6.5414312  44.8331500  29.9615043   6.7364928
  46.0690828  34.8000592  12.8600887  46.6919731  35.5223280  12.6473068
  46.6240040  34.2331596  13.4209253  44.2695289  35.6534823   5.9955353
  43.3313605  35.8111008   6.2235693  44.6804649  36.4880119   6.3075232
  49.3832496  30.6296050  12.5249731  49.0185065  30.4482503  13.4214194
  50.0934493  29.9764181  12.4736763  51.9404314  31.8052498   1.6535422
  52.2544763  31.3118149   2.4435003  50.9836130  31.7933660   1.8041024
  52.3458526  35.1610792  14.8408816  51.5284490  34.7799075  14.4689417
  52.4610816  35.9572561  14.2766363  56.4997454  36.1363551   1.8338034
  57.1346838  36.8728653   1.9010845  55.6648987  36.6097548   2.0396098
  40.3297066  22.5769312  14.2925401  39.3780556  22.7648849  14.2050260
  40.3273261  21.8209478  14.9033346  52.8838328  30.3884402   3.8716689
  52.4943792  29.6709631   4.4095371  53.8338422  30.2492250   4.0527971
  40.0943163  34.2702698  12.7167740  40.4064368  33.3860092  12.9644282
  40.3138263  34.7747633  13.5101695  45.8972008  32.9688088   0.1096187
  45.9583842  32.1739808  -0.4329184  45.4983890  32.6306910   0.9373943
  44.9566107  32.4561418   2.6021810  45.1256085  31.9341110   3.3929484
  45.0164383  33.3774479   2.9437626  41.1782906  29.6198032   3.2676650
  40.4346721  30.1194943   3.6641847  41.6273905  30.3771877   2.8143219
  49.2582943  22.1799688  13.4026413  49.9520065  22.3318792  14.0649555
  48.8666382  21.3298941  13.6986358  50.0413924  21.6438936   4.6489321
  50.1502683  22.1011979   3.7978017  50.4326174  22.2830441   5.2789819
  47.7125295  33.9308167   3.3472869  46.8333559  34.3359369   3.4849305
  48.0158973  34.3913838   2.5519809  47.0568098  23.7470496   5.3222571
  47.8109399  24.3530903   5.4808073  46.8197438  23.4856345   6.2380353
  47.8547749  24.7555962  14.3293272  47.9054826  25.0780837  15.2513360
  48.2280165  23.8610608  14.4042056  47.7944130  20.6458496   5.9935789
  47.6686893  21.2781821   6.7244957  48.6037866  21.0128204   5.5703582
  45.1661763  35.0279140   3.4490120  45.0978678  35.8550927   2.9217481
  44.7971458  35.3124219   4.3126037  43.7311689  21.9465578   3.0414927
  43.7120466  22.7881836   3.5386901  44.6192481  21.6237140   3.3044073
  53.8543301  22.6156946  15.4164321  52.8978392  22.7703252  15.2511784
  54.1356259  22.3420102  14.5341553  52.4680187  26.3265145   9.2788094
  51.6249099  25.8789064   9.0858524  52.9485498  25.6444368   9.7980015
  42.2239911  31.7929497   2.1559065  42.7163180  32.6020431   2.3436711
  42.6288102  31.5079046   1.3230822  40.3355211  24.9365271   1.6841776
  40.3893355  25.9037053   1.8512058  39.6761135  24.9260067   0.9747101
  53.7167853  35.6949667  11.0007071  53.5402226  36.3730614  10.3110328
  54.6894933  35.6810903  10.9933644  41.0116613  19.7827809   9.7005589
  40.9064179  19.6879699   8.7309476  40.6517482  18.9348373  10.0322607
  40.0182547  33.6585301   5.6852064  39.1796975  33.9539482   6.0632842
  40.0479496  34.2005261   4.8628101  39.2858284  36.4452629  17.4050466
  39.9823759  36.1902949  18.0483134  38.9786302  35.5714576  17.1111140
  43.6860376  35.0721525  18.8671269  44.5448312  34.7018034  19.1120510
  43.5725568  34.6966286  17.9704669  48.1271648  34.4474556   0.5324341
  47.2232909  34.0869238   0.3585534  48.6309776  33.6484346   0.2755032
  50.3882178  33.4789031  17.6214440  50.0259741  32.6809437  18.0706257
  51.1066954  33.7502523  18.2234847  52.6024761  34.4818899   0.7144466
  52.5680275  33.5519983   0.9975440  53.4208879  34.5202088   0.2081341
  39.1651000  30.0916634  18.1940005  39.1933249  29.1272497  18.0494433
  38.4549055  30.3625009  17.5725933  43.7222560  30.3749034   0.2954110
  44.0822385  29.8804334   1.0409499  44.1675426  29.9943071  -0.4795144
  45.6903404  30.1755623  17.6887238  45.5517863  30.5765135  16.8099894
  45.8893333  29.2387747  17.4717200  48.8995254  31.6409750   0.1900568
  48.7855261  31.4974668   1.1499142  48.8130133  30.7512853  -0.1669519
  51.4676356  30.0631661  15.1565694  52.3565423  30.4475884  15.0289926
  50.9084595  30.8499850  15.0220886  39.9879977  27.3359701  17.6728435
  40.6929597  26.6977350  17.5125674  40.0330302  27.4258847  18.6485299
  44.6116835  28.5646772   2.6981879  44.0334837  28.1319633   3.3490215
  45.0140096  27.7948773   2.2397230  43.9399995  26.2250309  14.9898208
  43.2826268  26.9530420  14.9907708  44.6658974  26.6094808  14.4484464
  45.7769250  26.6061039   1.2014433  45.6724365  26.7252101   0.2363614
  46.7485139  26.4764859   1.2857588  49.0553611  28.8359585  18.4154293
  49.9092228  28.5229150  18.0944007  48.7400306  28.0738795  18.9338482
  44.4781987  23.7129432  15.9906103  44.5368597  23.0497723  15.2745498
  44.3175470  24.5422449  15.4918080  44.7549603  22.0277538  13.6626789
  45.3009214  22.5238990  13.0229048  43.8811667  22.0173285  13.2158667
  46.0781644  27.3709213  13.7945229  47.0144387  27.3787471  13.5633708
  45.7600933  28.2113623  13.4004299  50.5445232  25.1977202  18.6740248
  50.8139919  24.2685424  18.7508247  51.4003705  25.6464369  18.6322957
  51.9963634  28.0662206  16.8986568  51.6861012  28.8078596  16.3286970
  52.9680271  28.1571559  16.7746552  42.8383073  24.5874212  18.1217383
  42.0598581  24.0215071  17.9438965  43.3859348  24.4164501  17.3304775
  45.5073359  19.3669145  14.0454462  45.2151207  20.2959990  13.9236935
  44.7745891  18.8719683  13.6266654  46.8003771  23.5702438  17.5792624
  46.4318224  23.2684373  18.4300571  45.9841895  23.5506447  17.0367839
  49.4049406  22.8870894  16.6495299  48.5192957  22.9177308  17.0593824
  49.9083420  22.3374427  17.2876352  51.0905454  21.5853022  18.4658788
  51.0393242  20.6059178  18.4540319  50.8600842  21.8000018  19.3950333
  40.8732130  22.6606792  17.7389820  40.9139019  21.8360598  17.2187383
  40.9710608  22.3021776  18.6469316  45.7175868  18.7951963  16.7281738
  46.2758684  17.9924570  16.6861947  45.5755594  18.9647039  15.7759031
  46.2120376  20.4270797  18.8799852  46.0702103  19.8999698  18.0637115
  45.5573497  21.1487717  18.7772131  45.5100040  37.3280064   1.9730334
  46.4884995  37.2938436   1.9761091  45.3215000  38.1779984   1.5681689
  38.1071265  37.2916841   6.5473044  37.4885924  36.8803296   5.9036237
  38.2948742  36.5257325   7.1321354  38.6896585  35.2558054   8.2800378
  38.3320291  34.4336009   8.6464436  39.1275447  35.6279955   9.0672412
  56.5574148  36.1812060  11.3374288  56.4158022  36.0593444  12.2994458
  56.6751003  37.1467534  11.3369652  55.8266478  35.7014168  14.0488774
  55.2604717  34.9294884  13.8318701  56.3215662  35.3422204  14.8005298
  54.2527149  31.4717485  18.9280267  53.3917418  31.5470375  19.3828498
  54.7478944  32.2287474  19.2989889  55.6077025  29.7355270   4.3086649
  56.3963954  30.3092179   4.3894849  55.7254275  29.1469839   5.0880709
  56.0763727  27.8541245   6.2404632  55.2372688  27.4562445   6.5605447
  56.5932772  27.9624512   7.0645379  55.9296143  30.6786629  11.3364427
  56.5016343  30.0207418  10.8912479  56.0711062  31.4813546  10.8071475
  54.1987597  33.5229922  13.4924300  53.4450797  33.9529918  13.9420000
  53.8099756  33.2848128  12.6233520  56.3427576  27.7761430   2.5381906
  55.7020879  27.9616174   1.8425959  56.0844079  28.4437738   3.2100441
  54.6800751  25.1565926   1.0873175  54.9289228  25.4109047   0.1941029
  54.4125466  24.2158578   0.9652467  53.6999497  26.5460934   6.8309032
  53.6466613  25.6073388   6.5894114  53.3232183  26.5424668   7.7401237
  38.6750272  28.4592265  10.8148769  38.8666970  28.3427149   9.8614716
  39.5593285  28.2559010  11.2014857  54.6989660  28.4316906  16.6036579
  55.3147989  27.6664309  16.5298524  55.2366845  29.1602440  16.2558741
  56.1467918  26.1679181  16.7183962  55.2639161  25.7445715  16.7927055
  56.7213089  25.3895917  16.8780452  53.8994168  22.5855487   0.9009959
  54.6670341  22.0060214   1.1582398  53.1715878  22.2049379   1.4035713
  53.5578270  24.0254329   5.1564028  53.7817793  23.0653380   5.1977320
  54.3721618  24.3692794   4.7517829  53.9825787  24.4335887  10.6154505
  54.9469453  24.5991367  10.5027877  53.9148457  24.5858288  11.5780232
  54.2006999  25.2418647  13.3059574  53.3807534  25.6242645  13.6753489
  54.7447716  26.0445209  13.1527627  38.4893863  23.7379826  16.9396217
  39.4039362  23.4822465  17.1868032  38.0331508  22.8823353  17.0684722
  56.4221479  19.3650255  18.6432614  57.0214466  18.7057395  18.2396423
  56.4635705  20.1046191  17.9998217  54.1659557  21.3373475   5.1777813
  54.3524079  20.9294655   6.0502673  53.4919334  20.7151642   4.8318251
  39.5231866  22.1304775   9.8266371  39.9915452  21.2745464   9.8932051
  40.2325301  22.7455926  10.0851247  37.8082493  25.0079055  10.6818995
  38.5034889  25.0098407   9.9939933  38.1202507  25.7091498  11.2653500
  55.9406067  21.3462679  16.8372019  55.1029916  21.8385700  16.9433771
  55.7195335  20.8026077  16.0576675  56.0913205  21.1765546   1.6840715
  56.7257579  20.5254318   1.3687005  56.6937637  21.8198593   2.1145338
  38.3075364  21.1327792   4.8389232  37.3421145  21.2377012   4.8767233
  38.5652555  21.8637392   4.2371241  53.0845675  36.2874466   6.8944178
  53.7659791  36.2264555   6.1971581  53.5298749  36.8089361   7.5785622
  38.3253380  19.9934815  13.1535596  37.6193222  19.8754070  13.8094123
  37.8985055  20.6096825  12.5276176  40.4423177  33.5125691  17.3362318
  39.5709387  33.4606652  16.9028570  40.2583060  33.1341087  18.2036521
  43.4178865  34.3465439  13.5816632  43.1664841  35.2433745  13.2815165
  44.3766076  34.4001202  13.3889296  47.6091400  35.5769186  16.5017645
  47.7677565  35.3322534  17.4382358  48.4476194  36.0405591  16.2876156
  49.9046301  36.9634557  15.9466539  50.6298846  36.4112297  15.6226364
  50.3009051  37.3151971  16.7747657  54.9853497  19.4752513  14.8952049
  54.1829510  19.6312693  14.3681118  55.1928095  18.5444787  14.6499162
  40.6246377  37.3963733  13.6465216  39.8799562  37.9274225  13.2892248
  40.5425917  37.5968839  14.5872817  43.2283753  37.0126250  12.8087283
  42.2988221  37.2113537  13.0591011  43.3239276  37.5385625  11.9906502
  47.8744418  36.8519839  11.9688710  47.4096651  37.3081637  11.2430477
  47.9964014  37.5837931  12.6103034  50.2118418  35.6592590  12.9327840
  49.3826001  36.0328170  12.5744682  50.8167633  36.4140555  12.8513101
  52.6682473  37.2641202  13.0909444  52.7841231  38.2012846  12.8209029
  53.0463866  36.7856366  12.3242498  40.1813088  36.0746028  10.5458131
  40.1610213  35.5921613  11.3997944  40.9516738  35.6264263  10.1285587
  42.2426235  34.7438650   9.3583047  42.1495119  33.8077483   9.6470481
  43.1707108  34.9295322   9.6122393  44.9146271  35.1338301  10.2305770
  45.1052311  34.2137386   9.9707256  45.1398062  35.0881107  11.1776522
  48.3168642  20.9242000   9.2122341  47.6770456  20.2316252   9.4577160
  49.0699022  20.4062882   8.8726735  53.4034370  18.9465391   9.2705769
  54.0191883  19.5357634   8.7831837  52.5362196  19.3366404   9.0563028
  55.1034028  20.1821753   7.5053159  55.8484067  19.6259182   7.1985441
  55.5766497  21.0281877   7.6809525  40.7267516  19.5335258   6.9317124
  39.8012924  19.3843254   6.6469223  41.0963224  18.6313976   6.8207371
  39.3769572  19.4427760   2.7888726  40.0485073  20.0845380   2.4642523
  39.0362353  19.9303091   3.5656770  45.3256135  19.2176775   6.9323364
  46.1120961  19.6973102   6.6301362  45.3624039  19.3616642   7.8882392
  50.7711719  19.6155240   8.4122826  50.9398449  19.4246387   7.4823246
  50.3883705  18.7585363   8.7208420  52.1616459  19.6587825   4.1672845
  51.3537512  20.2023976   4.1413869  51.7785716  18.7799765   4.3834591
  39.5570834  35.4180203   3.6904899  39.0954043  35.0186516   2.9240852
  39.2391848  36.3303385   3.6543058  41.2003408  21.3627187   1.9049636
  41.3484783  20.9391955   1.0306816  42.1073528  21.5774751   2.1943197
  46.3261930  21.5878174   3.8179602  46.7194459  20.9696739   4.4582495
  46.5674359  22.4308147   4.2617555  48.1965763  36.8330347   1.9724470
  49.1808360  36.8032321   2.0093098  48.0544753  36.0420152   1.4169973
  55.0769034  36.1328781   4.9607551  54.8896434  35.2424494   4.5776347
  54.8750763  36.7073757   4.1918531  40.6597283  20.1167454  16.4802023
  40.0930827  19.3874292  16.7869692  41.4920440  19.8966230  16.9554524
  42.7029705  19.3902639  18.1775011  43.5882357  19.0486543  17.9688761
  42.3040812  18.6153366  18.6269032  41.1535047  36.3929261   1.1370592
  40.7098350  36.1766987   1.9689332  41.2689709  35.5001670   0.7833996
  51.2244008  18.8079350  18.2784307  51.1134155  18.3003442  19.1124256
  52.1758182  18.6690129  18.0898585  54.1356962  34.8348679  17.0056466
  53.4602435  34.7842410  16.2984377  54.0804257  35.7864268  17.2297255
  68.7583982  28.7412199   6.8520274  68.6547350  29.7135421   6.8498212
  67.9703149  28.4711710   6.3569949  67.8445573  27.9093136  10.4263346
  67.7068737  27.4899321  11.2925371  67.2003620  27.4510104   9.8702381
  59.7962403  27.6679680  12.0006629  59.9970975  26.9250978  12.5983671
  60.6332134  28.1645333  11.9665097  71.2550028  31.0688421   8.7618020
  70.8468930  30.2980862   9.1790585  71.4855510  31.6151098   9.5334819
  60.6938423  32.5083726  10.4598772  60.1672901  31.7092148  10.3048948
  61.5340658  31.9919810  10.5053640  57.5923720  25.4874534   5.7057055
  57.2110918  26.3465602   5.9602734  56.9206099  25.1755425   5.0759166
  58.1339415  27.8043584   8.1468943  58.3682739  26.8965565   8.4493486
  58.9792882  28.1074173   7.7905788  68.4785932  36.1048169   9.1753386
  68.9676083  35.4512349   8.6337202  68.2470503  35.5744502   9.9472694
  66.0426673  30.4668200  11.1872813  66.1710273  29.9389543  10.3959370
  66.9514403  30.5386491  11.5396430  74.6429451  21.9873627  11.7407679
  74.9089897  22.6301892  12.4301709  75.1446382  22.3143686  10.9748668
  69.0749001  24.8136531  11.0907671  69.3112068  23.8698484  11.1685177
  69.0144822  24.9112881  10.1233898  62.3545267  22.8684351   8.4228263
  62.4670748  23.7253841   7.9595286  61.9175537  22.3528925   7.7121923
  70.1127003  23.0196576   6.6277497  70.6153731  22.6685187   7.4001002
  70.8315745  23.4541917   6.1411880  58.8761921  25.3166973   9.0159110
  59.5207212  24.9026072   9.6219872  59.1614982  24.9152736   8.1689372
  64.0044377  26.7954502   8.3268306  64.7177768  26.3318548   8.8011581
  63.5534912  26.0778544   7.8481918  75.1561749  23.5039584  14.0062505
  74.4660144  24.1592737  13.7696477  75.1497052  23.5752040  14.9742243
  61.1679574  21.8814936  12.4281572  60.8348954  22.4992383  11.7505986
  60.4817977  21.9952954  13.1196083  68.4202409  31.3698799   5.9026244
  68.0890886  31.3411304   4.9970495  67.9926583  32.1861126   6.2359465
  64.0846489  29.7349506  13.1543289  63.1902145  29.8777574  12.8054574
  64.5707993  29.9473968  12.3290548  71.6716430  22.4389842   8.8154071
  71.2281066  21.9306117   9.5072119  72.2381614  23.0339504   9.3418434
  60.6624515  23.6776480  10.3945823  61.2868225  24.2399618  10.9074168
  61.2792729  23.3275719   9.7110051  62.0373204  32.1441091  13.5591495
  62.0687291  31.6731458  12.7296992  61.1709981  31.7924277  13.9427198
  58.0308616  31.2113982   4.2292096  57.9154391  31.6825188   3.3809322
  58.3318620  31.9189767   4.8272995  71.7923390  32.9358941  11.0489769
  70.8196882  32.9454844  11.2013238  71.9544118  33.8762627  10.8390502
  72.1004055  21.0668825  12.5599389  71.3969073  21.6142617  12.1772346
  72.9060373  21.4149251  12.1229391  64.9425999  19.0204833   9.9119720
  64.6418805  18.0931303   9.9048932  64.1444635  19.4701775  10.2641686
  69.9133481  34.6013219   7.3711856  70.3431589  33.7460536   7.1416458
  70.6952289  35.1950329   7.2923190  71.2428344  32.4087234   6.3509381
[truncated: 3,449,944 more chars]
