# Supplementary material for: Conformational dynamics control assembly of an extremely long bacteriophage tail tube
Source: J Biol Chem. 2023 Feb 13;299(3):103021. doi: 10.1016/j.jbc.2023.103021 (PMC10034513; doi:10.1016/j.jbc.2023.103021)
Supplement: p74-26_monomer_ff19sb_hmr.inpcrd [file mmc14.zip › jbc_103021_mmc14.inpcrd]

default_name
118211
  68.3040706  66.7959012  75.0366294  68.6710965  65.8914874  75.2962996
  68.1080559  67.3202337  75.8773160  68.8953047  67.1926723  74.3203093
  66.9819255  66.5887004  74.3851039  66.2077835  67.1111502  74.9471089
  66.9977457  67.1306996  72.9553652  67.9213199  66.7810724  72.4939860
  66.1448668  66.6894669  72.4396023  66.9232327  68.6357172  72.8542289
  67.7630176  69.0556623  73.4078609  67.0080834  68.9104293  71.8028318
  65.3872823  69.2986545  73.5166852  65.6465465  71.0476946  73.2550065
  65.7843520  71.2399079  72.1909751  64.7794817  71.6018367  73.6144865
  66.5341379  71.3694579  73.7997552  66.6016863  65.1229114  74.3574319
  67.2885187  64.3098666  73.7442717  65.4220801  64.8015920  74.8706247
  64.8594542  65.5341552  75.2791618  64.9379169  63.5152215  74.8991913
  65.6869130  62.7809363  74.6026628  64.5806863  63.2796052  76.2934830
  63.9047305  64.0973288  76.5435052  64.0254056  62.3417800  76.2777600
  65.6552023  63.1996882  77.3093603  66.2634770  62.3076794  77.1596174
  66.2916276  64.0837022  77.2695589  64.9811118  63.1271637  78.6535434
  64.2974990  62.2782413  78.6637104  65.7390419  62.9919116  79.4251316
  64.2307311  64.3306545  78.9461688  64.2480388  65.0408699  78.2282593
  63.5288705  64.5653468  80.0580317  63.4738090  63.6841482  81.0623614
  63.9740621  62.8096590  80.9908383  62.9322192  63.8971076  81.8878482
  62.8703800  65.7267727  80.1646256  62.9137660  66.3992606  79.4123107
  62.3334379  65.9248086  80.9968356  63.7718097  63.4700770  73.9516271
  63.3593958  64.4610522  73.6063837  63.3159526  62.3595039  73.4425813
  63.8624158  61.5316681  73.6327527  62.1114980  62.2209203  72.6414910
  62.2642094  62.7916464  71.7254942  62.0048796  61.1640677  72.3969617
  60.8432243  62.7011534  73.3157105  59.8726237  63.0265062  72.6255445
  60.8153599  62.7360046  74.6460631  61.5638045  62.3312431  75.1902121
  59.6702399  63.2947175  75.3540476  58.7293323  63.0384997  74.8670726
  59.6325174  62.7747634  76.7996388  58.7412551  63.1604737  77.2945917
  59.6006093  61.2636939  76.8109813  60.4918452  60.8772210  76.3165744
  59.5740408  60.9080438  77.8409850  58.7128971  60.9145383  76.2835735
  60.8271566  63.2794550  77.5873644  60.8161655  64.3692292  77.6066912
  60.7779664  62.8979791  78.6072448  61.7467326  62.9342211  77.1148241
  59.6743357  64.8140620  75.3426687  58.6292670  65.4290532  75.5842720
  60.8143759  65.4398318  75.0697393  61.6639385  64.9036920  74.9653511
  60.8960904  66.8890143  74.9664984  60.2347278  67.3538694  75.6976676
  62.3292799  67.3524851  75.2390069  62.9797551  66.8464011  74.5256625
  62.3756319  68.4286443  75.0721752  62.7863581  67.0406507  76.6470817
  61.9745005  67.1852262  77.5817764  63.9593478  66.6574391  76.8232779
  60.4468236  67.4223907  73.6133154  60.5030198  68.6380307  73.4047003
  59.9975671  66.5681081  72.6976218  59.9283638  65.5868733  72.9267251
  59.6437000  66.9884343  71.3507268  59.7367448  68.0697178  71.2493969
  60.5568178  66.3164119  70.3094527  61.5720498  66.6907301  70.4409449
  60.5493490  64.8135826  70.4714100  59.5344579  64.4384588  70.3395844
  61.2024120  64.3637802  69.7235560  60.9057819  64.5532554  71.4680473
  60.1228632  66.6543779  68.9871300  60.6969450  66.2317542  68.3441528
  58.1884279  66.6684454  71.0362859  57.6173024  65.7064436  71.5532668
  57.5943589  67.5021072  70.1817421  58.0891766  68.3416458  69.9163561
  56.2517603  67.2996080  69.6613866  55.8692403  66.3423475  70.0155476
  55.2917271  68.4145405  70.1218340  54.2622206  68.1561468  69.8739463
  55.3844827  68.5406188  71.2005373  55.5576234  69.7621993  69.5063148
  55.1721104  70.0456821  68.2082200  54.6771456  69.2720744  67.6211589
  55.4057722  71.2844336  67.6563413  55.1038882  71.4919857  66.6297505
  56.0205363  72.2599193  68.4016559  56.1952853  73.2462438  67.9718576
  56.4160415  71.9918583  69.6916686  56.9160853  72.7619326  70.2790713
  56.1810109  70.7541688  70.2396745  56.4871619  70.5449065  71.2646529
  56.2863040  67.2219583  68.1405775  57.1390539  67.8310628  67.4908026
  55.3537008  66.4571178  67.5855098  54.8353236  65.8338961  68.1879872
  55.0735453  66.4276632  66.1560986  55.7830779  67.0635289  65.6266295
  55.1991286  65.0003646  65.6172876  56.2201301  64.7105905  65.8656549
  54.4997516  64.3962983  66.1952805  54.9548565  64.7752366  64.1277325
  55.1301320  65.7081703  63.5919957  55.8848036  63.7127381  63.6026978
  55.7097868  62.7793202  64.1376735  55.7007222  63.5613331  62.5390760
  56.9177319  64.0276864  63.7509107  53.5188995  64.3613391  63.8878711
  52.8500738  65.1451290  64.2434620  53.3588732  64.2041517  62.8212011
  53.3121562  63.4362388  64.4259656  53.6811316  66.9888387  65.9064043
  52.7107259  66.5430646  66.5240346  53.5855220  67.9764555  65.0152400
  54.4298573  68.4142180  64.6752970  52.3050061  68.4819037  64.5379685
  51.5146305  67.8101940  64.8729485  52.0247264  69.8809306  65.0909124
  52.8028972  70.5669931  64.7564449  51.0561571  70.2273459  64.7303985
  52.0151943  69.8464187  66.1803239  52.2700554  68.5229450  63.0161725
  53.2373504  68.9337384  62.3724908  51.1485701  68.0765981  62.4545960
  50.4901585  67.5946765  63.0498650  50.8132993  68.2420425  61.0433701
  51.6848954  68.6048996  60.4986187  50.3746755  66.9100288  60.4323924
  49.6210167  66.4366648  61.0616970  49.9587032  67.0898518  59.4410647
  51.4819888  65.9071976  60.2589343  52.7890833  66.2147662  60.5838702
  53.0250957  67.2070987  60.9681544  53.7886204  65.2822773  60.4264817
  54.8153616  65.5370284  60.6891702  53.4943677  64.0322934  59.9393149
  54.2871089  63.2958021  59.8080066  52.2005906  63.7116153  59.6179548
  51.9633223  62.7188581  59.2355451  51.2015512  64.6438569  59.7784563
  50.1724984  64.3890259  59.5250565  49.6733042  69.2442048  60.9258291
  48.6539007  69.0929880  61.6035946  49.8395002  70.2822144  60.1057097
  50.7578688  70.5392614  59.7731059  48.7062238  71.1166625  59.7216133
  47.7871429  70.6599912  60.0888199  48.8143855  72.5281725  60.2979342
  48.9966294  72.4546455  61.3700724  49.6525447  73.0366775  59.8214767
  47.5384048  73.3175652  60.0541750  47.4057854  73.3998636  58.9754072
  46.7135723  72.7451097  60.4784957  47.5591225  74.6946561  60.6635848
  47.6971537  74.6040444  61.7410058  48.3887870  75.2589047  60.2376978
  46.2550713  75.4203430  60.3797430  46.3530681  76.4488717  60.7270555
  46.0880412  75.4154772  59.3026281  45.1020416  74.7742285  61.0630178
  45.2564185  74.7790201  62.0611383  44.2562579  75.2838053  60.8506936
  45.0107989  73.8212926  60.7410133  48.5728227  71.1844214  58.2057921
  49.5257710  71.5434912  57.5072941  47.3921200  70.8298383  57.7078686
  46.6822444  70.4643056  58.3263844  47.0923600  70.9113113  56.2830124
  47.8737905  70.3987498  55.7219899  45.7452543  70.2621015  55.9508332
  44.9844652  70.9613285  56.2977925  45.7074780  70.1949299  54.8635609
  45.4835471  68.8856901  56.5544050  44.6331674  68.4612380  56.0207425
  46.3669051  68.2727295  56.3753600  45.1839670  68.9166068  58.0354928
  44.9199740  70.0135461  58.5682675  45.2202739  67.8445683  58.6724521
  47.0794714  72.3640056  55.8273698  46.5279023  73.2346073  56.5037839
  47.6911672  72.6311769  54.6766202  47.9868680  71.8738089  54.0774090
  47.9876991  73.9919374  54.2637924  47.5909850  74.6911779  54.9998493
  49.4953166  74.2115123  54.1446182  49.6504958  75.2805907  53.9993941
  49.9371115  73.9063238  55.0931841  50.1486129  73.4522044  53.0194154
  49.9448257  72.3993722  53.2146486  49.7406852  73.7263749  52.0465189
  51.6398063  73.6562500  52.9906132  52.1849196  74.4012638  53.7910774
  52.2964227  73.0598289  52.0178698  53.2989031  73.1635210  51.9516711
  51.7946537  72.5013271  51.3422922  47.3026715  74.2641215  52.9298048
  47.1098819  73.3551821  52.1181415  46.9315220  75.5279953  52.7101386
  47.1948833  76.2700134  53.3427121  46.0745505  75.8578309  51.5746117
  45.2189277  75.1826216  51.5846732  45.5664572  77.2915220  51.7112284
  46.4111963  77.9801483  51.6936337  44.8948548  77.5199454  50.8836577
  45.0301632  77.3991989  52.6540400  46.7858464  75.6788784  50.2379176
  46.1702956  75.2442560  49.2587840  48.0755694  76.0000669  50.1735313
  48.5166988  76.4230377  50.9776456  48.8634952  75.8359504  48.9610014
  48.3094601  75.2174965  48.2548434  49.1721466  77.1911255  48.2926664
  48.2346621  77.6282192  47.9489061  49.6128761  77.8321300  49.0561917
  50.1290078  77.0662963  47.1246714  49.8217641  76.3205763  46.1717684
  51.1840256  77.7278617  47.1508554  50.1351708  75.0790959  49.3143587
  50.6384328  75.1713839  50.4368391  50.6531467  74.3288562  48.3435325
  50.1510104  74.1781631  47.4802538  51.9362760  73.6573513  48.5238774
  51.8933731  72.9822825  49.3785942  52.2637702  72.8425967  47.2744986
  51.3677050  72.2386901  47.1314487  52.3672036  73.5407361  46.4438345
  53.4892758  71.9304578  47.3286618  54.3425276  72.5023310  47.6933856
  53.2335202  70.7561411  48.2566721  52.3806368  70.1834868  47.8923155
  54.1151642  70.1158143  48.2847122  53.0209042  71.1249446  49.2601056
  53.8549116  71.4507832  45.9407887  54.0801062  72.3084802  45.3069569
  54.7294191  70.8026985  45.9984450  53.0189504  70.8951717  45.5158609
  53.0743882  74.6283919  48.8209053  53.9963267  74.2822201  49.5695571
  53.0377546  75.8369583  48.2622979  52.2869251  76.0975529  47.6390445
  54.1126300  76.7974521  48.4902182  55.0680882  76.2762266  48.5495701
  54.1773911  77.8073064  47.3442211  53.2214782  78.3310659  47.3418246
  54.9740127  78.5073166  47.5961734  54.4367292  77.2193435  45.9647414
  53.6932798  76.4423249  45.7869047  54.3107989  78.0164767  45.2320597
  55.8325217  76.6254324  45.8332127  56.1775871  76.7985454  44.8138694
  56.4875234  77.1465778  46.5314102  55.8588935  75.1372362  46.1300132
  55.5831367  74.9812117  47.1729490  55.1367530  74.6366636  45.4850020
  57.2115098  74.5759674  45.8868767  57.8807439  75.0393764  46.4847710
  57.2069647  73.5866192  46.0900258  57.4670468  74.7200591  44.9204205
  54.0067089  77.5664897  49.8010892  54.9935740  78.1955366  50.1956804
  52.8615520  77.5547986  50.4804853  52.0684049  77.0217084  50.1536339
  52.6964942  78.3806345  51.6739392  53.5420456  79.0583518  51.7915882
  51.4091127  79.2129952  51.5854273  51.4307153  79.7541153  50.6394767
  50.1360817  78.3646225  51.6589241  50.1135433  77.8235274  52.6048669
  49.2624208  79.0128341  51.5908263  50.1250002  77.6528732  50.8334601
  51.3949342  80.1608798  52.6590916  50.5928105  80.6861818  52.6115979
  52.7081354  77.5237775  52.9332654  51.7886116  76.7180119  53.1367325
  53.7230429  77.6359435  53.7930756  54.9661689  78.4114353  53.6546477
  54.7788501  79.4496604  53.9286923  55.3097219  78.3652871  52.6212355
  55.9003316  77.7313564  54.5945470  56.6256048  78.4519938  54.9723822
  56.4232252  76.9301193  54.0723374  55.0573695  77.1894744  55.6856056
  54.9385667  77.9614481  56.4458960  55.4702576  76.2903232  56.1429350
  53.7002447  76.8749090  55.0459222  53.5945964  75.8176902  54.8025600
  52.5539995  77.3035595  55.9474152  52.0870617  78.4429770  55.8989310
  52.1103422  76.3734382  56.7841593  52.3064288  75.3959320  56.6225085
  51.2965578  76.7319376  57.9333834  50.4824207  77.3840273  57.6170624
  50.6990385  75.4804339  58.5729326  51.5022366  74.8216606  58.9030700
  50.0885243  75.7657267  59.4296594  50.0792824  74.9594094  57.8431826
  52.1254580  77.4928960  58.9586135  53.3145264  77.2325455  59.1480995
  51.4809485  78.4462417  59.6236912  50.5331798  78.6927843  59.3766072
  52.1306843  79.1902177  60.6887419  53.1836164  79.3405933  60.4503715
  51.4701413  80.5570230  60.8665824  51.9744914  81.0962717  61.6684191
  51.5675932  81.3567367  59.5801388  51.0630295  80.8183012  58.7778905
  51.0936714  82.3284456  59.7189874  52.6161600  81.4985562  59.3184224
  50.0916493  80.3865701  61.2115411  49.6807375  81.2470892  61.3222608
  52.0854720  78.4223932  62.0021320  51.1364379  77.6917337  62.2949815
  53.1443251  78.5918053  62.7926480  53.9282764  79.1505327  62.4871265
  53.2278463  77.9361035  64.0905080  53.0884159  76.8600301  63.9869502
  54.6140537  78.1946235  64.6854353  55.2559153  78.0960671  63.8099928
  54.6066227  79.2336606  65.0147478  55.1464633  77.3094642  65.8081882
  54.5089414  77.4413222  66.6824194  55.1589496  75.8479134  65.4084090
  55.7966779  75.7151850  64.5344613  55.5442739  75.2483847  66.2331461
  54.1448907  75.5273327  65.1696350  56.5380387  77.7622890  66.1986116
  56.5015261  78.7965951  66.5406308  56.9154018  77.1280163  67.0007316
  57.2000874  77.6886041  65.3358480  52.1341219  78.4241181  65.0336122
  51.6365652  77.6584434  65.8663340  51.7529137  79.6977707  64.9149470
  52.2832261  80.3219745  64.3239836  50.6222337  80.2436674  65.6597587
  50.8428759  80.1478826  66.7228868  50.4542279  81.7254040  65.3275875
  50.2238494  81.8369187  64.2680639  49.6404748  82.1414492  65.9215678
  51.3783245  82.2564992  65.5558038  49.3167520  79.5047706  65.3876850
  48.4222770  79.5023132  66.2423190  49.1769792  78.8836351  64.2197071
  49.9264358  78.8928141  63.5427064  47.9257626  78.2296850  63.8567248
  47.0787763  78.8069190  64.2275540  47.8184948  78.1272510  62.3363805
  46.8229097  77.7646894  62.0805316  47.9643815  79.1191866  61.9087348
  48.7911257  77.2414630  61.8150221  48.7025635  77.1950004  60.8602458
  47.7528946  76.8449418  64.4666340  46.6441188  76.3050521  64.4127711
  48.7994269  76.2519590  65.0341070  49.6995631  76.7075220  65.0822362
  48.6791386  74.9019727  65.5683435  48.3213154  74.2268690  64.7909782
  50.0350525  74.4021568  66.0625981  50.3867764  75.2073841  66.7075776
  49.8699410  73.5051225  66.6593961  51.0835354  74.1141503  64.9909910
  51.2867316  75.0275764  64.4320054  52.3614313  73.6238422  65.6375637
  52.1591123  72.7101242  66.1963885  53.1045623  73.4205375  64.8665097
  52.7420900  74.3873118  66.3160277  50.5644643  73.1042167  63.9844750
  49.6696541  73.4979119  63.5023773  51.3292125  72.9153194  63.2310964
  50.3211268  72.1729132  64.4959040  47.6661251  74.8696006  66.7058481
  47.6690658  75.7323026  67.5869121  46.7984818  73.8588512  66.6852615
  46.8520936  73.1805534  65.9388453  45.7320830  73.7226150  67.6659725
  46.0259671  74.2144414  68.5932471  44.4357111  74.3651009  67.1603592
  44.1237776  73.8770210  66.2370090  43.6553868  74.2506786  67.9127565
  44.6046946  75.4251801  66.9712139  45.5186528  72.2480039  67.9864469
  46.1653072  71.3627280  67.4208725  44.5932913  71.9967752  68.9084965
  44.1663126  72.7696037  69.3989296  44.2017183  70.6420746  69.2788570
  45.0526988  70.1442649  69.7437406  43.0544372  70.6918802  70.2872723
  42.1918229  71.1795512  69.8332090  42.7845425  69.6777031  70.5817244
  43.3675169  71.2539595  71.1671286  43.7901257  69.8178510  68.0665712
  42.9848228  70.2553919  67.2400361  44.3500336  68.6134784  67.9716838
  44.9087524  68.2790916  68.7437707  44.1974171  67.7595007  66.8161786
  44.2452441  66.7305181  67.1725583  43.2073038  67.9552336  66.4045189
  45.2272603  67.9513848  65.7304104  45.1857339  67.2290386  64.7282126
  46.1499888  68.8947284  65.8932752  46.0243304  69.6029191  66.6023416
  47.3267539  68.9739431  65.0394415  47.1135993  68.5286256  64.0676614
  47.7249406  70.4358113  64.8304016  47.9224724  70.8764178  65.8076152
  48.6376363  70.4503068  64.2346865  46.6493927  71.2348367  64.1249229
  46.1088252  70.7428549  63.1154345  46.3410297  72.3530680  64.5813567
  48.5091113  68.1982032  65.6092349  49.2461919  67.5535659  64.8597552
  48.6851296  68.2413841  66.9253234  48.1217711  68.8689026  67.4811536
  49.7123690  67.4573680  67.5969938  50.6474015  67.5040130  67.0387486
  49.9513821  68.0171740  68.9960778  49.0547163  67.8742052  69.5991115
  50.7957667  67.5256113  69.4792763  50.2463935  69.4864737  69.0081004
  49.2211887  70.4117388  69.0858209  48.1907524  70.0611850  69.1442431
  49.4900659  71.7610209  69.0899205  48.6743952  72.4805738  69.1608119
  50.7905385  72.2016301  69.0043891  51.0056706  73.2701884  69.0055664
  51.8177877  71.2945554  68.9175072  52.8483784  71.6429005  68.8494004
  51.5458119  69.9447817  68.9164337  52.3607421  69.2246798  68.8426643
  49.3439653  65.9826098  67.6685461  48.2524245  65.6207917  68.1149756
  50.2707225  65.1326124  67.2302818  51.1481572  65.5176052  66.9109259
  50.0922093  63.6887818  67.1817421  49.1224713  63.4318857  67.6080188
  50.1501378  63.1627315  65.7468636  51.1135859  63.5353657  65.3989978
  50.1878150  62.0761228  65.8240781  49.0626186  63.5641338  64.7563469
  48.9849602  64.6505813  64.7150945  49.4242219  63.0315815  63.3848353
  49.5016111  61.9450820  63.4251903  48.6517207  63.3139773  62.6695764
  50.3798580  63.4519993  63.0716119  47.7065264  63.0520837  65.1923418
  47.4571427  63.4680957  66.1684777  46.9525295  63.3545877  64.4656498
  47.7320068  61.9643199  65.2573017  51.1916524  63.0175252  67.9889518
  52.3604782  63.3982201  67.8927246  50.8173068  62.0193909  68.7838376
  49.8420932  61.8625328  68.9946770  51.8063717  61.1515688  69.4067712
  52.6433136  61.7453017  69.7743426  51.1920147  60.3954329  70.5811122
  50.3581488  59.7891616  70.2272721  51.9451444  59.7489475  71.0316148
  50.8332595  61.1072744  71.3245338  52.3564975  60.1733054  68.3796109
  51.5993022  59.5354600  67.6424408  53.6782435  60.0551620  68.3404251
  54.2241925  60.5333968  69.0428000  54.3806403  59.3072390  67.3146030
  53.6738123  58.6752115  66.7769837  55.0588952  60.2493959  66.3099301
  55.5358816  59.6632286  65.5244422  54.3314927  60.9283791  65.8649949
  56.1294970  61.1053455  66.9163451  55.7990113  62.2515386  67.6111037
  54.7498109  62.5276183  67.7162624  56.7758112  63.0409394  68.1668386
  56.5029481  63.9430490  68.7144194  58.0957183  62.6932342  68.0323009
  58.8719851  63.3156152  68.4774430  58.4393090  61.5594177  67.3357877
  59.4880278  61.2836545  67.2251366  57.4613771  60.7745490  66.7796300
  57.7333032  59.8781772  66.2222489  55.4143733  58.4001586  67.9600433
  55.8661477  58.6409619  69.0810267  55.7617149  57.3294172  67.2531631
  55.3318581  57.1493338  66.3571205  56.7291236  56.3672720  67.7602815
  56.6467007  56.3013449  68.8451590  56.4774946  54.9786207  67.1650241
  56.5182462  55.0622147  66.0789989  57.2572982  54.2976402  67.5060106
  55.1383303  54.4101467  67.5539999  54.2709561  54.2107267  66.7144294
  54.9571446  54.1563044  68.8374312  54.0775582  53.7741070  69.1542162
  55.6990175  54.3455622  69.4961472  58.1502141  56.8133503  67.4435718
  59.0250703  56.7857199  68.3127416  58.3882034  57.2158649  66.1991651
  57.6349471  57.1926967  65.5267310  59.7041675  57.6370770  65.7459888
  60.1927009  58.2066402  66.5365785  60.5851345  56.4364484  65.3922405
  61.5949672  56.7934340  65.1900068  60.6045061  55.7562172  66.2437159
  60.0902121  55.7554520  64.2566888  60.6601168  55.0090056  64.0576250
  59.5200357  58.5579836  64.5517674  58.4698019  58.5611511  63.9088149
  60.5550893  59.3429708  64.2632938  61.3771456  59.3417075  64.8500826
  60.5193553  60.2525677  63.1276487  59.9025288  59.8169754  62.3415930
  59.9367467  61.6203218  63.5067212  59.9015802  62.2120106  62.5919715
  58.9220934  61.4425129  63.8630395  60.7212720  62.3748925  64.5680907
  60.0276198  63.0318667  65.0928119  61.1168876  61.6349489  65.2638428
  61.8704842  63.2010558  63.9967348  61.8028981  63.5934788  62.8141891
  62.8401946  63.4645935  64.7363792  61.9308187  60.4170810  62.5858180
  62.9088822  60.3789376  63.3332556  62.0170042  60.5929105  61.2644793
  61.1781939  60.5325698  60.7051443  63.2872563  60.8020812  60.5836589
  64.0278645  61.1761940  61.2905100  63.7988079  59.4886964  59.9889806
  64.8795320  59.5619464  59.8674524  63.5656439  58.6810201  60.6828060
  63.2016047  59.2207668  58.7371516  63.5420080  58.3926039  58.3909267
  63.1865048  61.8661699  59.4947685  63.9952803  61.8609658  58.5603917
  62.2107668  62.7628240  59.5851161  61.4721912  62.6257388  60.2602555
  62.1420876  63.9284106  58.7130955  62.0033686  63.6183115  57.6773857
  60.9606019  64.8010522  59.1228883  61.3410178  64.3209608  60.0244954
  60.9197461  65.8795053  59.2757604  59.5532964  64.2747115  58.8190846
  59.4651822  63.3761548  59.4297666  58.3356882  65.1813508  59.0632474
  58.4228669  66.0799644  58.4525164  57.4244524  64.6470090  58.7944927
  58.2953528  65.4607128  60.1160676  59.3366648  63.0757568  57.8764148
  59.8511220  62.2015706  58.2754532  58.2704429  62.8640308  57.7961397
  59.7349289  63.3121103  56.8896920  63.4250395  64.7485294  58.7571924
  63.8662590  65.1706783  59.8280919  64.0185235  64.9719220  57.5856403
  63.5616334  64.6717357  56.7363824  65.3247833  65.6047033  57.4797525
  65.4395018  66.3330054  58.2825694  66.4543247  64.5758210  57.5872058
  67.4099326  65.0946178  57.5112930  66.3865174  64.0801429  58.5556094
  66.3583052  63.6102509  56.5551304  67.0745401  62.9769311  56.6418105
  65.4124022  66.3392766  56.1505181  64.6659953  66.0517386  55.2132996
  66.3301707  67.3037147  56.0797498  66.8325036  67.5638574  56.9164617
  66.6413270  68.0006518  54.8460641  65.9080144  67.7164011  54.0913765
  66.5783036  69.0736505  55.0271753  68.0305648  67.6669118  54.3350331
  68.9577642  67.4526451  55.1164472  68.1692222  67.6239201  53.0110569
  67.3307871  67.6716736  52.4499459  69.4493309  67.4178789  52.3303796
  70.2632875  67.5731335  53.0385250  69.5593551  66.0047453  51.7627370
  68.6124733  65.7830425  51.2704344  70.3588466  66.0188120  51.0219837
  69.8535088  64.9289862  52.8095039  70.3122044  64.0993370  52.2715621
  70.5810945  65.3633989  53.4950743  68.6559931  64.4217873  53.5966896
  69.0238758  63.7915478  54.4063558  68.1351102  65.2829439  54.0152462
  67.7136855  63.6500758  52.7952834  68.0267334  63.3238133  51.8921483
  66.4591155  63.4052055  53.1578875  66.0083108  63.8225868  54.3331040
  66.6221227  64.3290135  54.9550902  65.0532328  63.6321237  54.6007783
  65.6711695  62.6889276  52.3718631  66.0267129  62.3300742  51.4972700
  64.7179770  62.5044928  52.6502631  69.6457886  68.4764436  51.2475042
  69.0917287  68.3693104  50.1515603  70.4297287  69.5005114  51.5758089
  70.6314998  69.6691748  52.5509706  70.9891323  70.4147514  50.5853489
  70.2184522  70.7424306  49.8876543  71.5496979  71.6405914  51.3046009
  70.7065326  72.0990369  51.8213206  72.2615607  71.2610363  52.0376011
  72.2306314  72.6778725  50.4278350  72.5503221  73.4699628  51.1049552
  73.1020205  72.2524384  49.9300511  71.3261367  73.2723277  49.3870924
  70.4857586  74.0995781  49.6979548  71.4474143  72.8050492  48.1571572
  70.8618085  73.1721980  47.4207001  72.1251656  72.0828720  47.9591305
  72.0827292  69.7193071  49.7819081  73.0610762  69.2250138  50.3504512
  71.9163928  69.6738502  48.4628062  71.0284026  69.9229811  48.0510944
  72.9675005  69.1751029  47.5873379  73.3554907  68.2301447  47.9676230
  72.4075976  68.9439018  46.1846986  71.4926797  68.3636194  46.3042683
  72.1640620  69.9257459  45.7787768  73.3391294  68.2250599  45.2379489
  74.2205395  68.8443239  45.0714281  73.6404029  67.2780564  45.6857442
  72.6904800  67.9438788  43.9084881  71.5124784  68.2319697  43.7123689
  73.4545507  67.3749100  42.9801737  73.0677110  67.1652635  42.0710506
  74.4180500  67.1551460  43.1886784  74.1485796  70.1498654  47.6034654
  74.0730332  71.2385292  48.1745213  75.2576821  69.7551874  46.9810804
  75.3495426  68.7950506  46.6814168  76.3850063  70.6570364  46.7687282
  76.0741819  71.7004297  46.8218118  77.4820417  70.4148047  47.8268998
  77.7360323  69.3548918  47.8400428  78.7020961  71.2151419  47.5033249
  78.4489777  72.2752675  47.4904542  79.4669810  71.0338941  48.2584413
  79.0813833  70.9207823  46.5247569  76.9775277  70.7736880  49.2142113
  76.1116804  70.1577281  49.4571182  77.7660249  70.5957113  49.9454405
  76.6923785  71.8254854  49.2368643  76.9451919  70.4839765  45.3628607
  77.1157639  69.3605242  44.8811407  77.2390036  71.6098880  44.7104926
  77.0966690  72.4833753  45.1971754  77.7207999  71.6555414  43.3329194
  77.6664341  70.6744363  42.8611395  76.9164980  72.6695980  42.5009328
  77.0504095  73.6612926  42.9330320  77.3840110  72.6802313  41.0534769
  77.2499685  71.6889231  40.6205319  76.7992320  73.4054007  40.4875585
  78.4383185  72.9539990  41.0136503  75.4200860  72.3630588  42.5850689
  75.1313988  72.4936848  43.6279961  74.9124858  73.1078394  41.9720896
  75.0298912  70.9883228  42.1267819  75.5367743  70.2429527  42.7396381
  73.9512308  70.8649965  42.2236403  75.3178637  70.8571066  41.0837315
  79.1970229  72.0334700  43.3656120  79.5640483  73.0476961  43.9666534
  80.0414439  71.2355877  42.7130448  79.7103374  70.3523343  42.3520306
  81.4514126  71.5698619  42.5379619  81.7113595  72.4242333  43.1629229
  82.3297642  70.3838295  42.9413147  82.0101431  70.0809725  43.9384201
  82.1192032  69.5819717  42.2336507  83.8244062  70.6699773  42.9531737
  84.3699465  69.7265495  42.9739249  84.0720130  71.2122659  42.0406410
  84.2529577  71.5026370  44.1418963  83.7565643  71.3202296  45.2539619
  85.1925717  72.4168056  43.9184494  85.5157113  73.0002472  44.6769203
  85.5787375  72.5234582  42.9913018  81.7580774  71.9718904  41.0997603
  81.3750084  71.2745675  40.1567190  82.4507587  73.1015166  40.9496026
  82.6598322  73.6618283  41.7635057  82.8846666  73.5893110  39.6430650
  82.0214366  73.7572886  38.9990799  83.6354294  74.9102167  39.8078321
  83.0230087  75.5868087  40.4038719  84.5728376  74.7153017  40.3287678
  83.9079911  75.5029678  38.5540536  84.3789083  76.3290190  38.6862511
  83.7710098  72.5711125  38.9338559  84.7179759  72.0416325  39.5190765
  83.4592429  72.2934160  37.6693497  82.6201330  72.6910331  37.2719901
  84.2435100  71.3755310  36.8517586  84.6843698  70.6040859  37.4831177
  83.3568827  70.7000741  35.8001450  83.0203957  71.4744943  35.1108344
  83.9764427  69.9812809  35.2638784  82.1513415  69.9885953  36.3892920
  82.5252386  69.1582175  36.9882699  81.6384225  70.7004268  37.0360624
  81.1770122  69.4608053  35.3412609  81.5962575  68.5460253  34.9223219
  80.2357434  69.2327073  35.8413445  80.9128461  70.3974000  34.2503806
  80.1290666  71.0238428  34.3659598  81.6303699  70.4781725  33.1337618
  82.6708782  69.6765744  32.9381376  82.9214098  68.9981695  33.6431913
  83.2069313  69.7490035  32.0852011  81.3046462  71.3630209  32.2040864
  80.5123942  71.9728995  32.3472120  81.8499510  71.4239834  31.3561330
  85.4324373  72.0427080  36.1657027  86.1354768  71.3769998  35.3997542
  85.6779061  73.3251559  36.4171871  85.0211973  73.8796023  36.9476794
  86.8712529  73.9797464  35.8942141  86.9154578  73.8400402  34.8141089
  86.8185608  75.4763466  36.1907749  86.7831618  75.6326025  37.2689358
  87.7064955  75.9595375  35.7831000  85.9283494  75.9069930  35.7323356
  88.1346626  73.3698187  36.4870253  88.2349651  73.1688154  37.6991371
  89.0985035  73.0729002  35.6174437  88.9580332  73.2684887  34.6365703
  90.3378549  72.4135493  36.0216162  90.1242043  71.6002245  36.7151257
  91.0880356  71.8618765  34.8026527  91.2781314  72.6783595  34.1060040
  92.4046647  71.2386343  35.2214311  92.2153410  70.4217122  35.9177753
  92.9209249  70.8535242  34.3420755  93.0259215  71.9918268  35.7060343
  90.2338390  70.8278284  34.0729749  90.3512638  69.8788895  34.5962600
  89.1960531  71.1540025  34.1416058  90.6090868  70.6525974  32.6280783
  91.6466751  70.3259613  32.5586572  89.9616295  69.9035033  32.1722754
  90.4914664  71.6010755  32.1040033  91.1984161  73.4029679  36.7974861
  91.5537275  74.4720532  36.2913869  91.5317011  73.0459193  38.0357702
  91.1126493  72.2156168  38.4295881  92.4342973  73.8255744  38.8701748
  93.0916119  74.4227573  38.2381864  91.6531979  74.7666426  39.7906080
  91.0123400  74.1540753  40.4247702  92.3747397  75.2989745  40.4103662
  90.8061733  75.7650482  39.0329506  91.3258342  76.0234112  38.1102903
  89.8537505  75.2924738  38.7928126  90.5573361  77.0170799  39.8370972
  90.1337154  76.7430264  40.8032955  91.5027873  77.5375232  39.9899379
  89.6315255  77.9187706  39.1595210  90.0181613  78.7692921  38.7758213
  88.3239855  77.7196038  39.0658747  87.7797632  76.6144091  39.5511220
  88.3640056  75.9201040  39.9946321  86.7828937  76.4707576  39.4755235
  87.5670557  78.6040840  38.4328526  87.9896342  79.4256528  38.0247446
  86.5710439  78.4525799  38.3613979  93.3201546  72.9006775  39.6897798
  92.9077210  71.8075731  40.0842496  94.5459860  73.3542522  39.9406850
  94.8342806  74.2464624  39.5652567  95.5017035  72.6012543  40.7460696
  95.4234047  71.5382701  40.5179622  96.9251063  73.0612121  40.4442264
  96.9663856  73.2521085  39.3718674  97.0678478  73.9967548  40.9850450
  98.0222829  72.0834297  40.8265657  97.9435489  71.8603316  41.8905812
  97.8948728  71.1653595  40.2529668  99.3983298  72.6811757  40.5319923
  99.3352996  73.7588000  40.6831614 100.1077123  72.2560809  41.2420419
  99.8812843  72.4265416  39.1798557 100.0170045  73.2350789  38.5899855
 100.2574834  71.2391444  38.7228248 100.0889610  70.1507702  39.4586887
  99.6708513  70.2242657  40.3751399 100.3793483  69.2523918  39.0999532
 100.6894884  71.1275748  37.4772467 100.7297390  71.9446076  36.8848470
 100.9770203  70.2258890  37.1245615  95.1799294  72.8459653  42.2107426
  95.3439117  73.9617383  42.7125736  94.7160252  71.8066777  42.9036056
  94.5604538  70.9145047  42.4564767  94.3874339  71.9373158  44.3037736
  95.0700587  72.6382468  44.7842090  92.9596340  72.4620593  44.4583756
  92.8084368  72.7048187  45.5101867  92.8741201  73.3695342  43.8606493
  91.9058114  71.4613991  44.0131757  92.2470229  71.0209330  43.0763379
  91.8456444  70.6867269  44.7776133  90.2757069  72.1791309  43.7695826
  89.2840458  70.6895993  43.7028529  89.3897887  70.1398869  44.6381249
  88.2374376  70.9556070  43.5546911  89.6204235  70.0653263  42.8750640
  94.5266019  70.6066475  45.0245316  94.2147639  69.5597355  44.4409825
  94.9710261  70.6119907  46.2831433  95.5267566  71.7322939  47.0619235
  94.8152364  72.5580274  47.0638271  96.4612465  72.0596499  46.6062201
  95.7322461  71.1415996  48.4344275  94.8583871  71.3450886  49.0533473
  96.6143570  71.5869154  48.8945096  95.9203580  69.6947420  48.2281006
  95.6038693  69.1429785  49.1132508  96.9487886  69.4290889  47.9834402
  94.9994156  69.3609169  47.0491324  95.4342217  68.5896281  46.4134002
  93.6176566  68.9201584  47.5067774  93.3884984  67.7185486  47.6760567
  92.6911549  69.8606572  47.6916735  92.9437330  70.8196680  47.5003571
  91.3445602  69.5838416  48.1663532  91.0858216  68.5475072  47.9491790
  91.2421632  69.8075423  49.6794126  91.5294152  70.8424313  49.8653969
  90.1952950  69.6675695  49.9488095  92.1056850  68.8863186  50.5154078
  91.8496677  67.8566334  50.2657994  93.1495414  69.0721392  50.2625508
  91.8697664  69.1433327  52.2818132  90.2457172  68.4496978  52.5223291
  90.2530921  67.3981079  52.2356180  89.9642388  68.5376939  53.5716752
  89.5251751  68.9884787  51.9069954  90.3818119  70.5112508  47.4376187
  90.7825196  71.5421908  46.8977836  89.1005792  70.1321824  47.4170296
  88.8351112  69.1874545  47.6560177  88.0570384  71.0552030  46.9828988
  88.2011576  71.2778989  45.9256688  86.6485303  70.4766047  47.1746439
  85.9754718  71.2696775  46.8488726  86.5927267  69.6430183  46.4745584
  86.2401409  70.0032548  48.5582345  85.4837315  69.2212847  48.4913885
  87.1028861  69.6274238  49.1082562  85.6570230  71.2160433  49.2903161
  86.4717963  71.9282668  49.4206284  84.8999621  71.6467537  48.6349942
  85.0547697  70.9535859  50.5893007  84.8285146  69.9962575  50.8182774
  84.6966856  71.9105410  51.4391958  84.9932118  73.1736841  51.1744114
  85.4909318  73.4053473  50.3266456  84.7202889  73.8996036  51.8214459
  84.1393523  71.5974774  52.5981690  83.9863921  70.6278517  52.8359278
  83.8695913  72.3296535  53.2394536  88.1830304  72.3776519  47.7275771
  88.5938112  72.4217572  48.8886408  87.8402860  73.4670324  47.0420448
  87.4625093  73.3549407  46.1120881  88.0105415  74.8164069  47.5594969
  88.4864458  74.7701556  48.5390249  88.8832500  75.6646638  46.6312803
  88.2970168  75.8420433  45.7296338  89.0546849  76.6108409  47.1445628
  90.2143263  75.0464831  46.2544012  90.0357661  74.0117927  45.9617702
  90.6345666  75.5946474  45.4111836  91.2120095  75.0621873  47.3845953
  91.6109773  76.1218283  47.8595011  91.6335264  73.8815264  47.8173969
  92.3022690  73.8333316  48.5727525  91.2838439  73.0360367  47.3896461
  86.6542949  75.4911798  47.7258177  85.7378597  75.2778746  46.9302497
  86.5441130  76.2933768  48.7862346  87.3251069  76.3666985  49.4224514
  85.3151232  77.0154101  49.1113545  84.4455394  76.3632263  49.1924695
  85.5169870  77.7701741  50.4409527  86.3680647  78.4426359  50.3334252
  84.2755626  78.5766634  50.8129934  83.4241083  77.9047803  50.9211571
  84.4487289  79.0974252  51.7547583  84.0661026  79.3045065  50.0291120
  85.8982864  76.7856472  51.5488121  85.2299628  75.9292010  51.4596812
  86.9229225  76.4679231  51.3557528  85.8029949  77.3534193  52.9396534
  84.7784730  77.6709574  53.1336233  86.0899795  76.5913391  53.6642034
  86.4714315  78.2096815  53.0296941  84.8874207  77.9675902  48.0009561
  83.6884051  78.1600043  47.7697605  85.8427261  78.5797639  47.2987318
  86.8174923  78.4303526  47.5169210  85.5077008  79.5286155  46.2403898
  84.8366066  80.2739070  46.6673233  86.7740711  80.2317175  45.7581009
  87.4522136  79.4995948  45.3196728  86.5125575  80.9785620  45.0084781
  87.2628964  80.7197122  46.6013152  84.7987938  78.8875983  45.0561323
  84.1378181  79.5972090  44.2926975  84.9183620  77.5737795  44.8841771
  85.3585805  77.0298249  45.6124767  84.5143418  76.8918158  43.6604560
  84.0655804  77.6055866  42.9696278  85.7268512  76.2514519  42.9824345
  86.0515494  75.3749452  43.5431540  85.3754223  75.9426483  41.9979356
  86.8851415  77.2055399  42.8261375  86.7272933  78.4176614  42.1760457
  85.7534084  78.6650035  41.7535890  87.7733251  79.3036203  42.0583034
  87.6387471  80.2502964  41.5350491  88.9974010  78.9843439  42.5985717
  90.0463113  79.8630801  42.4855777  89.8141605  80.6654289  42.0123526
  89.1744035  77.7936241  43.2588652  90.1455846  77.5381517  43.6827067
  88.1188987  76.9216597  43.3840516  88.2458201  75.9872110  43.9306747
  83.4326541  75.8504990  43.9183610  83.2352364  74.9521802  43.0957532
  82.7302697  75.9492262  45.0429597  83.0244867  76.6150727  45.7430912
  81.5714655  75.1169920  45.3265845  81.3838166  74.4264179  44.5043957
  81.8273168  74.3020308  46.6035216  81.9187782  74.9907715  47.4433856
  80.7097572  73.3408951  46.8661405  80.6179799  72.6514907  46.0268562
  80.9195824  72.7787709  47.7761344  79.7769536  73.8917103  46.9868907
  83.0485844  73.5650243  46.4673280  83.2063334  73.0566694  47.2662591
  80.3159607  75.9656578  45.4954285  80.3747762  77.1103679  45.9527669
  79.1749897  75.3888342  45.1058495  79.2353129  74.4813744  44.6665578
  77.8628182  76.0121490  45.2269880  77.9346084  76.8476699  45.9232997
  77.3681681  76.5416404  43.8756120  77.2824661  75.7150610  43.1702598
  76.3931526  77.0117484  44.0038441  78.0767646  77.2750338  43.4907428
  76.8569452  75.0185857  45.8032524  77.1248946  73.8212919  45.9178194
  75.6860656  75.5444643  46.1738539  75.5075816  76.5213753  45.9897676
  74.6809201  74.7835681  46.9172068  75.1625765  74.1192239  47.6346698
  73.7746755  75.7488809  47.6780785  73.3961524  76.4954412  46.9798900
  72.9390529  75.1922366  48.1023215  74.4999541  76.4585355  48.7973909
  74.6787445  77.6717821  48.7694327  74.9278517  75.6956336  49.7933353
  75.4196237  76.1135716  50.5702445  74.7601472  74.6999108  49.7707059
  73.8472126  73.8424114  46.0451513  73.8860356  72.6224920  46.2231391
  73.0947550  74.3786934  45.0901617  73.1553342  75.3547181  44.8375645
  72.1421659  73.5359381  44.3730945  71.8028401  74.0977805  43.5028703
  72.6795054  72.6465872  44.0438216  70.9249171  73.1066134  45.1940322
  70.5547418  73.7279696  46.1875314  70.2658426  72.0482858  44.7200160
  70.7249822  71.4346688  44.0621677  68.8746923  71.7715066  45.0707610
  68.2964616  72.6947315  45.1082338  68.2419774  70.8401539  44.0353292
  67.2464676  70.5553891  44.3758720  68.1369877  71.5323943  42.6946553
  69.1322200  71.8170638  42.3532235  67.6846800  70.8553404  41.9700072
  67.5182940  72.4243645  42.7931836  69.0331363  69.6552624  43.9014873
  68.6319628  69.0744388  43.2508691  68.7178179  71.1622652  46.4624580
  69.6227478  70.5173696  46.9944791  67.5307047  71.3708009  47.0391660
  66.8632641  71.9285962  46.5258564  67.1558181  70.8901788  48.3686394
  68.0018580  70.4394989  48.8874876  66.6043360  72.0368193  49.2317500
  65.8055104  72.5390713  48.6861129  66.0615671  71.5007398  50.5415766
  66.8599831  70.9987179  51.0880259  65.6752489  72.3256794  51.1401860
  65.2586099  70.7917777  50.3397494  67.6736472  73.0662146  49.4846627
  68.0192701  73.4728902  48.5342618  67.2665664  73.8708246  50.0970250
  68.5103160  72.6011980  50.0060509  66.1213157  69.7740322  48.2539279
  65.0966948  69.9384459  47.5821027  66.3939985  68.6406694  48.9015534
  67.3531439  68.4526864  49.1561153  65.3815044  67.6457921  49.2378524
  64.5243027  67.7629908  48.5748525  65.9262591  66.2266095  49.0852842
  66.8889641  66.2011075  49.5958213  65.2274931  65.5634176  49.5951886
  66.1022828  65.7694057  47.6559465  65.1269872  65.4503898  47.2883488
  66.4533469  66.6158720  47.0657365  67.0885426  64.6233750  47.5322275
  67.3031770  64.1383402  46.4012783  67.6439067  64.2010847  48.5669669
  64.9002429  67.8459374  50.6730859  65.6315969  68.3581411  51.5210144
  63.6588558  67.4401314  50.9427440  62.9929094  67.3121009  50.1942637
  63.2100341  67.2185076  52.3135992  64.0728307  66.9517115  52.9239278
  62.5658251  68.4775379  52.9007547  61.6948721  68.7519912  52.3055938
  62.2567857  68.2829966  53.9277642  63.2866109  69.2950890  52.8874418
  62.2222256  66.0606748  52.3744239  61.5169796  65.7765904  51.4042378
  62.1951337  65.3871843  53.5128432  62.7883133  65.6694474  54.2800231
  61.3285038  64.2385166  53.6998969  60.3480412  64.5824664  54.0292764
  61.2280535  63.7104727  52.7516466  61.8913853  63.2874199  54.7367328
  62.9062381  63.5462055  55.3708093  61.2000363  62.1671024  54.8861319
  60.3714165  62.0204058  54.3275903  61.5864237  61.1350070  55.8252538
  62.3032518  60.4646563  55.3510319  62.0445435  61.5956811  56.7004709
  60.3775637  60.3329287  56.2657545  59.2739073  60.5153533  55.7644315
  60.6109280  59.4358941  57.2198274  61.5564145  59.2954191  57.5460502
  59.5563631  58.6068403  57.7835327  58.7513602  58.5291205  57.0527597
  60.0866406  57.2054871  58.0760595  60.8873605  57.2659711  58.8131411
  59.2798660  56.5854010  58.4668385  60.4718514  56.7631037  57.1573600
  58.9739718  59.2070441  59.0569426  59.6569139  59.9053578  59.8085363
  57.6986952  58.9163463  59.3006851  57.1100466  58.6478306  58.5251262
  57.0959662  59.0116823  60.6259110  57.8602784  59.0782042  61.4001854
  56.1620493  60.2301965  60.7502308  55.2349972  60.0269952  60.2141499
  55.8530787  60.5024330  62.2060486  56.7796656  60.7061919  62.7427237
  55.1921590  61.3658262  62.2824541  55.3644964  59.6316913  62.6433104
  56.7858592  61.4462717  60.1004530  56.9634919  61.2436112  59.0442914
  56.1116628  62.2971524  60.1982332  57.7323727  61.6751903  60.5901563
  56.3310408  57.7252428  60.9039763  55.5824450  57.2489479  60.0472006
  56.5161614  57.1672868  62.0953828  57.2041694  57.5643393  62.7191565
  55.8018017  55.9747298  62.5254026  55.2312291  55.5718187  61.6886177
  56.7688503  54.8996558  63.0197556  57.5668696  54.8184230  62.2817410
  57.1835566  55.2479610  63.9656955  56.1236168  53.5366113  63.2205646
  55.0851267  53.6967678  63.5103735  56.1570507  53.0063222  62.2688426
  56.8221344  52.7127953  64.2818027  56.1348800  51.9534936  64.9953434
  58.0610197  52.8235745  64.4041394  54.8097600  56.3353308  63.6233047
  55.1363279  57.0864019  64.5439906  53.6011497  55.7882640  63.5209076
  53.4018233  55.1931789  62.7295531  52.5484186  56.0072147  64.5022637
  52.9733712  56.5135108  65.3689693  51.4047356  56.8634563  63.9468146
  50.8637910  56.3293574  63.1656510  50.7215873  57.1047113  64.7611883
  51.8384956  58.1635606  63.3536863  52.2052032  58.2438924  62.0268181
  52.1793663  57.3453274  61.4103660  52.5993966  59.4381707  61.4814009
  52.8990057  59.4878641  60.4345649  52.6166340  60.5743204  62.2562955
  52.9256588  61.5255873  61.8230578  52.2442891  60.5098154  63.5763275
  52.2603914  61.4088025  64.1924955  51.8522089  59.3140473  64.1190400
  51.5470774  59.2638650  65.1642559  51.9625443  54.6744227  64.9346569
  51.7775463  53.7717040  64.1167813  51.6902448  54.5507654  66.2278947
  52.2157136  55.0657583  66.9198225  50.6584119  53.6329428  66.6874397
  50.7763744  52.6629406  66.2044493  50.7539161  53.4396225  68.2028813
  50.9143291  54.4130041  68.6664504  49.4843252  52.8126954  68.7652952
  49.3234896  51.8390131  68.3025054  49.5861396  52.6895575  69.8435206
  48.6337451  53.4603525  68.5527998  51.8614399  52.5865524  68.5083454
  51.9200294  52.4662702  69.4589767  49.2914519  54.1774073  66.2945432
  48.9889365  55.3490121  66.5316711  48.4581322  53.3219428  65.7061278
  48.6554324  52.3325295  65.7533858  47.2957370  53.7612275  64.9342467
  47.5106277  54.7142956  64.4509431  46.9445110  52.7397815  63.8611161
  46.6535507  51.8066398  64.3434947  45.8119190  53.2362154  63.0070964
  46.1023246  54.1691538  62.5239917  45.5763304  52.4918090  62.2465333
  44.9344776  53.4082552  63.6304739  48.0878662  52.5076620  63.0328707
  47.8671967  51.8636956  62.3559566  46.1469756  53.9876676  65.9100270
  45.2446187  53.1647382  66.0727669  46.1962678  55.1374132  66.5745511
  46.9922101  55.7482071  66.4583363  45.1595593  55.5283410  67.5140009
  44.8097653  54.6519987  68.0596817  45.6947225  56.5476393  68.5186881
  44.9705250  56.6525139  69.3265485  46.6368893  56.1764216  68.9219489
  45.9062288  57.8053316  67.9098588  46.2415608  58.4244073  68.5624671
  43.9340652  56.1065473  66.8107807  43.9467578  56.4547145  65.6295544
  42.8568833  56.1724555  67.5889075  42.8666085  55.6207560  68.4348581
  41.6625390  56.9519789  67.2856998  41.0033445  56.4384973  66.5857724
  40.9272268  57.1171477  68.6193566  40.5381679  56.1228224  68.8385590
  41.5989610  57.4283988  69.4193540  39.7795739  58.0771399  68.5575116
  39.4563370  58.6269951  67.5118558  39.2122573  58.3611008  69.7166665
  38.4320601  59.0016268  69.7501139  39.5614574  57.9363019  70.5638418
  41.9127214  58.3236132  66.6546807  41.3590724  58.6422092  65.5989045
  42.7420587  59.1499650  67.2941018  43.1369686  58.8690012  68.1802197
  43.0361493  60.4940621  66.7990708  42.1537508  60.9206458  66.3221027
  43.4446202  61.3937443  67.9629185  44.1256263  60.8228519  68.5941172
  43.9680070  62.2574997  67.5529273  42.2709360  61.8615464  68.7851761
  41.7985470  61.1138027  69.8491511  42.2981309  60.1771921  70.0966909
  40.7176632  61.5338752  70.5901440  40.3379238  60.9208468  71.4075154
  40.1004244  62.7203235  70.2774275  39.0395719  63.1595682  71.0331233
  38.8165938  62.5613718  71.7500901  40.5537826  63.4846580  69.2293764
  40.0657701  64.4276459  68.9829660  41.6301156  63.0534041  68.4895080
  41.9925481  63.6526739  67.6542724  44.0969954  60.5425106  65.7081986
  44.0759539  61.4548516  64.8771936  45.0326014  59.5984513  65.6972750
  45.1544928  58.9784082  66.4851762  45.9680779  59.4916432  64.5810287
  46.4997983  60.4252428  64.3972774  47.0000599  58.3846801  64.8600965
  46.4800406  57.5051327  65.2396693  47.7490902  58.0212132  63.5968363
  48.2697754  58.9002098  63.2168981  48.4736067  57.2369865  63.8163009
  47.0442961  57.6642107  62.8458929  47.9602950  58.8288818  65.9438959
  47.4052092  59.0385523  66.8582372  48.6861544  58.0381058  66.1333719
  48.4815523  59.7301228  65.6211631  45.2250287  59.2504907  63.2711224
  45.4734233  59.9256541  62.2677080  44.3022662  58.2904192  63.2601595
  44.1573685  57.6980410  64.0652632  43.5304535  58.0156277  62.0498328
  44.2015266  57.8286156  61.2115091  42.6574264  56.7806701  62.2609306
  42.1628496  56.9633618  63.2149310  41.9125319  56.7521616  61.4656825
  43.3950814  55.4397469  62.3172714  44.1959339  55.5058400  63.0537276
  42.4471089  54.3326431  62.7040495  41.6461802  54.2656298  61.9677607
  42.9875022  53.3866914  62.7394231  42.0214425  54.5442188  63.6849390
  44.0554980  55.1235304  60.9864833  44.7733787  55.9062867  60.7414538
  44.5719545  54.1660961  61.0549925  43.2957578  55.0709656  60.2066559
  42.6805951  59.2100480  61.6175355  42.5068777  59.4438707  60.4168752
  42.1305663  59.9739040  62.5646930  42.2390319  59.7676799  63.5474474
  41.3938037  61.1788887  62.1864672  40.5093086  60.8936363  61.6169071
  40.9491398  61.9793050  63.4113577  40.4796354  61.2930802  64.1161700
  41.8334008  62.4217491  63.8700796  39.9540819  63.0916524  63.0391200
  40.4184236  63.6760538  62.2447885  39.0617541  62.5990112  62.6529104
  39.5667795  64.0155329  64.1897997  40.4972331  64.3470160  64.6507489
  39.0571573  64.8705919  63.7456614  38.6958918  63.4026106  65.2208965
  37.8391425  62.9486420  64.7229068  39.2654433  62.6308597  65.7386908
  38.2198260  64.4112315  66.2048996  37.6916771  65.1262150  65.7253612
  37.6310019  63.9606510  66.8907301  39.0135403  64.8317036  66.6667653
  42.2337396  62.1513647  61.3790379  41.7679717  62.7081694  60.3779201
  43.4704532  62.3718093  61.8004980  43.7989050  61.9478251  62.6563345
  44.3631181  63.2739642  61.0914839  43.8395972  64.1738503  60.7686374
  45.4766532  63.6768791  62.0578758  44.9810416  64.1384027  62.9119626
  45.9521372  62.7479617  62.3727208  46.5167184  64.6124726  61.5184407
  47.3430576  64.7086878  62.2227183  46.8949488  64.2497151  60.5626945
  45.8634792  65.9598866  61.3222362  45.0871091  65.8496284  60.5651420
  45.4086121  66.2534990  62.2682738  46.8355734  67.0107015  60.8895483
  47.6317740  67.0907927  61.6296501  47.2623599  66.7311619  59.9263193
  46.1437825  68.3194846  60.7632540  45.7486099  68.5789007  61.6558017
  46.8062454  69.0236023  60.4709164  45.4062435  68.2456026  60.0771952
  44.9417876  62.6735494  59.8115852  44.9607575  63.3343009  58.7688568
  45.4227181  61.4326648  59.8655147  45.2804144  60.8392068  60.6702859
  46.2401249  60.9251112  58.7668348  46.8157727  61.7348790  58.3184990
  47.2103293  59.8725253  59.2974829  46.5638281  59.0979599  59.7100165
  47.7775191  59.4641850  58.4610297  48.1766199  60.3593062  60.3791986
  47.6144978  60.5835681  61.2857449  49.2022436  59.2990824  60.6748800
  49.7651159  59.0746038  59.7688541  49.8840335  59.6574136  61.4461530
  48.7017140  58.3959916  61.0241616  48.8544134  61.6550620  59.9754264
  48.1002350  62.4253830  59.8144298  49.5338175  61.9721971  60.7665880
  49.4168767  61.4999349  59.0547366  45.4460746  60.3378501  57.6062395
  45.8666915  60.4789353  56.4551433  44.3180445  59.6809462  57.8609638
  44.0108475  59.4839933  58.8027381  43.5408571  59.1347493  56.7500814
  44.1552919  58.4534848  56.1614832  42.3331603  58.3615547  57.2913064
  41.9439291  59.0183060  58.0693013  41.5915321  58.2581772  56.4992200
  42.6355694  56.9839600  57.8903712  43.3941911  57.0926613  58.6654698
  41.3836376  56.3822334  58.4911529  40.6246632  56.2727887  57.7165056
  41.6160027  55.4040604  58.9122051  41.0072748  57.0358493  59.2780695
  43.2443855  56.0366200  56.8790913  44.1797669  56.4541656  56.5065103
  43.4397986  55.0747810  57.3532018  42.5526640  55.8977005  56.0482353
  43.1016486  60.1937420  55.7463727  43.1851549  59.9275765  54.5358771
  42.6464367  61.3786855  56.1544856  42.1522005  61.7393825  57.4911505
  42.9986310  61.9370089  58.1488736  41.5642036  60.9148760  57.8943225
  41.3258656  62.9577001  57.2378408  41.3618435  63.6085121  58.1114817
  40.2939294  62.6629400  57.0472482  41.9131584  63.6118375  56.0549078
  42.7483899  64.2518530  56.3392797  41.1759643  64.1992027  55.5075079
  42.4160470  62.4561422  55.1798940  41.6438567  62.1101340  54.4927996
  43.6515332  62.8502383  54.3937177  43.5292242  63.3621036  53.2756621
  44.8373381  62.6238910  54.9445929  44.8757085  62.2330811  55.8751275
  46.0904417  62.9520626  54.2820676  45.9787947  63.8547272  53.6813757
  47.1700487  63.1991772  55.3414118  46.8989824  62.4999280  56.1324067
  48.1229023  62.9008007  54.9042146  47.2965819  64.6070972  55.9270385
  46.3763045  64.8655244  56.4508761  48.4595907  64.6529250  56.8973170
  49.3803546  64.3950438  56.3740674  48.5473964  65.6567632  57.3128886
  48.2887989  63.9399788  57.7039385  47.4686511  65.6520921  54.8444144
  46.6043376  65.6339506  54.1805375  47.5548840  66.6381380  55.3008994
  48.3707476  65.4373518  54.2715206  46.5545224  61.8594247  53.3283220
  47.2210840  62.1602607  52.3324092  46.2319393  60.6009188  53.6226958
  45.7390303  60.4000419  54.4810597  46.6440469  59.4798374  52.7822894
  47.6269155  59.6700183  52.3511285  46.6898464  58.1833858  53.6112765
  45.7006717  57.9948425  54.0285119  47.1046116  57.0088741  52.7421102
  48.0939570  57.1964940  52.3248634  47.1313797  56.1014006  53.3453317
  46.3865751  56.8846516  51.9314984  47.6646678  58.3215722  54.7792653
  48.6694986  58.1581922  54.3897490  47.5830952  59.3409370  55.1565458
  47.3965938  57.3515163  55.8957159  47.4784485  56.3318616  55.5192799
  48.1246126  57.5036308  56.6925528  46.3920435  57.5146052  56.2860754
  45.7422565  59.3095252  51.5592789  46.2061272  58.8515351  50.5098089
  44.4601677  59.6584908  51.6557484  44.1396120  60.1108112  52.4999934
  43.4831642  59.3686263  50.6132267  43.9594575  58.7990475  49.8152142
  42.3151927  58.5501573  51.1682764  41.8567122  59.0142460  52.0414984
  41.5718275  58.4522593  50.3771227  42.6963693  57.1588625  51.5728110
  42.7702005  56.1493347  50.6318368  42.5286938  56.3713855  49.5923813
  43.1428964  54.8775074  50.9938910  43.1852098  54.0854045  50.2463060
  43.4628829  54.6051361  52.3027009  43.7505070  53.5946404  52.5929949
  43.4204630  55.6059261  53.2456692  43.6877012  55.3943808  54.2810109
  43.0403378  56.8737945  52.8799911  43.0074780  57.6690216  53.6247286
  42.9520012  60.6445126  49.9739114  42.9044618  61.7075378  50.5972383
  42.5660585  60.5119172  48.7013059  42.6385687  59.6121687  48.2482119
  42.0828589  61.6450475  47.9170656  42.7590418  62.4930316  48.0256882
  42.0165081  61.2600294  46.4416211  41.2955747  60.4536920  46.3068099
  41.7192257  62.1172644  45.8375752  43.3139825  60.7717359  45.8819108
  43.3861662  59.9782271  44.7585523  44.6499592  59.7092602  44.4924376
  44.9165456  59.0841230  43.6402438  45.4027360  60.3077312  45.3964733
  46.4116720  60.2872488  45.4380489  44.5909502  60.9714970  46.2837291
  45.0288576  61.5212039  47.1168921  40.7155741  62.1557050  48.3570455
  40.4103417  63.3310144  48.1326576  39.8758614  61.3230619  48.9693167
  40.1219754  60.3666011  49.1807639  38.5372584  61.7826117  49.3097459
  38.5560440  62.8609378  49.4677303  37.5352663  61.4687459  48.1951095
  36.5263981  61.6084748  48.5833880  37.7049067  62.1591866  47.3689051
  37.6833514  60.1401468  47.7363489  37.0453356  59.9691884  47.0397077
  38.0611788  61.1492916  50.6072924  38.5010896  60.0634671  50.9903977
  37.1549260  61.8576066  51.2741954  36.9514572  62.7852455  50.9304138
  36.4635244  61.3977757  52.4676799  36.6335772  60.3289511  52.5972762
  36.9688455  62.1278634  53.7137210  38.0119972  61.8415526  53.8477349
  36.9100075  63.1953650  53.5014040  36.1932120  61.8210303  54.9822900
  35.1366936  62.0182042  54.8006528  36.3288374  60.7675624  55.2270618
  36.6745253  62.6742663  56.1391563  37.6181588  62.2675628  56.5028143
  36.8322009  63.6911852  55.7798324  35.6635820  62.6886871  57.2665545
  34.8819526  63.4034195  57.0090400  35.2315681  61.6909917  57.3444457
  36.2697210  63.0666103  58.5642373  36.6697146  63.9912424  58.4924017
  35.5589830  63.0620528  59.2818240  36.9937321  62.4042047  58.8032472
  34.9733614  61.6404028  52.2911911  34.5683959  62.6920988  51.7892873
  34.1580071  60.6725473  52.7015557  34.5258725  59.7711537  52.9703752
  32.7176554  60.8717316  52.7491128  32.4929207  61.9376399  52.7112568
  32.0149998  60.1805855  51.5736877  30.9450624  60.3792823  51.6357669
  32.5498893  60.6985786  50.2495505  33.6197589  60.4998113  50.1865403
  32.0384741  60.1956703  49.4287966  32.3757735  61.7724522  50.1818759
  32.2309614  58.7683815  51.6476972  31.7903362  58.3382638  50.9111862
  32.1577976  60.3271354  54.0536066  32.6152799  59.2970174  54.5539683
  31.1624924  61.0257217  54.5897426  30.7154239  61.7513030  54.0477454
  30.6880596  60.7839018  55.9380325  29.7329363  61.2956552  56.0561304
  30.5414957  59.7102958  56.0563057  31.6466503  61.2729170  57.0099136
  32.7100343  61.8276824  56.7487394  31.2302960  61.0520688  58.2548590
  30.3302869  60.6121370  58.3834785  31.9862270  61.4352954  59.4377888
  32.9714949  61.7897093  59.1349076  31.2842583  62.5498757  60.2205817
  30.3403552  62.1423061  60.5825669  31.9221343  62.7966872  61.0692856
  31.0147140  63.8066531  59.4068658  30.6012252  63.5200455  58.4399202
  30.2869909  64.4116250  59.9477263  32.2619578  64.6413676  59.1732239
  32.5119391  65.0997396  58.0578991  33.0458632  64.8520555  60.2245868
  33.8873558  65.4009849  60.1212992  32.7968430  64.4623653  61.1224909
  32.1599114  60.2135033  60.3226095  31.2230608  59.4310734  60.4985771
  33.3614980  60.0514639  60.8796023  34.1015699  60.7247682  60.7415650
  33.6497953  58.8586983  61.6693843  33.5725397  57.9679235  61.0459655
  35.0674869  58.9401074  62.2304370  35.1884689  59.9384182  62.6509582
  35.1394567  58.1996686  63.0270993  36.1545551  58.6884714  61.2088735
  36.9193134  58.0724271  61.6818798  35.7150711  58.1434211  60.3734855
  36.7816465  59.9693730  60.7012040  36.0680342  60.9883024  60.6128790
  37.9897269  59.9568073  60.3856570  32.6462923  58.6928227  62.8002274
  32.2454807  57.5703390  63.1301156  32.2226349  59.8030372  63.4013400
  32.6047775  60.6844535  63.0896163  31.3044965  59.8098641  64.5300030
  31.3197714  58.8407821  65.0287473  31.7169272  60.8833720  65.5361295
  31.0348461  60.8086684  66.3830557  32.7334258  60.6741441  65.8693779
  31.6532272  62.2796828  64.9598175  31.4051649  62.4178872  63.7444963
  31.8692579  63.2444086  65.7230481  29.8579708  60.0065888  64.0923366
  29.0226715  60.4322864  64.8960241  29.5527138  59.7118971  62.8363617
  30.2764532  59.4524329  62.1813968  28.1854446  59.7977645  62.3534508
  27.8118967  60.8174854  62.4468874  28.1474291  59.3966831  60.8783042
  28.8223808  60.0628794  60.3409757  28.5115730  58.3721833  60.8014969
  26.7644925  59.4862767  60.2738794  25.7827142  59.6886158  61.0125757
  26.6570395  59.3471234  59.0368611  27.2904649  58.8921901  63.2022967
  27.6431616  57.7297603  63.4400358  26.1415619  59.3823317  63.6844369
  25.6665565  60.7772031  63.6427527  25.1301743  60.9498809  62.7097056
  26.5199563  61.4527854  63.7010314  24.7762765  60.8755718  64.8455441
  24.0097958  61.6332419  64.6826256  25.3640623  61.1374168  65.7253431
  24.1841724  59.5327758  64.9887140  23.3273096  59.3781936  64.3329781
  23.8860045  59.3584003  66.0225364  25.3170918  58.5728933  64.6016003
  25.9494375  58.3461597  65.4599877  24.7595278  57.2764413  64.0256310
  24.4253864  56.3814905  64.8113622  24.6471383  57.1248041  62.7058553
  24.7988178  57.8894285  62.0636387  24.2329422  55.8353042  62.1611639
  23.5316724  55.3576964  62.8454232  23.5489868  56.0102010  60.8032176
  23.2858476  55.0294898  60.4069064  22.6401843  56.5841535  60.9842058
  24.4122926  56.7385808  59.8072362  25.5180910  57.1547584  60.1938563
  24.0035164  56.8690259  58.6362643  25.3874466  54.8534279  62.0126636
  25.1490980  53.6947665  61.6593695  26.6205743  55.2777943  62.2738955
  26.8329849  56.2632115  62.3366175  27.6959044  54.3296014  62.4760872
  28.4772924  54.8601625  63.0201799  27.2927886  53.5345854  63.1034200
  28.2922309  53.7185971  61.2317144  28.9749773  52.6949585  61.3332728
  28.0470437  54.2873072  60.0562251  27.3137924  54.9746240  59.9560381
  28.7882686  53.8897122  58.8666694  29.0751356  52.8409281  58.9432095
  27.9266949  54.0711173  57.6140861  28.5463717  53.8450315  56.7463389
  27.1046418  53.3574346  57.6687264  27.3712851  55.4690811  57.4849572
  27.0715949  56.0838010  58.5260884  27.2346738  55.9544023  56.3429880
  30.0901827  54.6654954  58.7111572  30.8623389  54.3799309  57.7905651
  30.3510157  55.6300044  59.5886318  29.6223071  55.9194838  60.2252517
  31.6376347  56.2874015  59.6738286  31.6124815  56.9437082  60.5437298
  32.3906666  55.5138913  59.8245745  32.0076661  57.1056342  58.4474306
  31.1941025  57.4174650  57.5797891  33.2888638  57.4546975  58.4042883
  33.8572320  57.3103686  59.2266179  33.9054472  58.0683863  57.2391587
  33.1608372  58.6171720  56.6625399  35.0130810  59.0368414  57.6539252
  35.7709455  58.5000166  58.2245044  35.4687997  59.4710599  56.7640516
  34.5904144  59.8309810  58.2693879  34.4685024  56.9809108  56.3406706
  35.1054015  56.0399957  56.8178283  34.2326106  57.1093751  55.0403964
  33.5667888  57.7997439  54.7238976  34.8692579  56.2579470  54.0460970
  35.4105606  55.4525557  54.5425196  33.8283977  55.6425033  53.1093513
  33.2461703  56.4421805  52.6514999  34.5070756  54.8266868  52.0247510
  35.0891608  54.0264748  52.4818474  33.7519692  54.3959939  51.3671667
  35.1683082  55.4707319  51.4450287  32.9541732  54.7908944  53.8566937
  32.3017381  54.4056245  53.2672059  35.8878152  57.0461004  53.2349859
  35.5935928  58.1408818  52.7470680  37.0821996  56.4811291  53.1061515
  37.2249535  55.5845663  53.5487525  38.1981583  57.0848262  52.3962028
  37.9395949  58.0996357  52.0938688  39.4315626  57.1427750  53.2961209
  39.7448387  56.1534461  53.6295659  40.2421727  57.6109978  52.7377495
  39.2299341  57.9652608  54.5279200  39.2003965  59.3418156  54.4572548
  39.3401302  59.8297171  53.4926168  38.9978621  60.0962640  55.5842154
  38.9951177  61.1841946  55.5171311  38.7991578  59.4842399  56.7931762
  38.6263360  60.0839200  57.6868295  38.8177548  58.1160551  56.8787829
  38.6716720  57.6273884  57.8420922  39.0206628  57.3610391  55.7494689
  39.0172880  56.2729254  55.8134784  38.4776935  56.2579067  51.1519185
  38.5635283  55.0312187  51.2331950  38.6364168  56.9225610  50.0110282
  38.5016573  57.9231708  49.9842077  38.9681806  56.2379701  48.7713037
  39.4974205  55.3115586  48.9943868  37.7182545  55.9022100  47.9438352
  37.9979471  55.1959272  47.1621468  36.6306343  55.2914950  48.8125217
  36.3500730  55.9974291  49.5942135  35.7590267  55.0647742  48.1985209
  37.0017748  54.3737218  49.2686442  37.2147985  57.0934371  47.3280599
  36.4338825  56.8811842  46.8116113  39.9019797  57.1102765  47.9515148
  39.9640838  58.3272802  48.1272136  40.6360532  56.4650248  47.0521332
  40.8301222  55.4795428  47.1582550  41.1986627  57.1578200  45.9073750
  41.6684789  58.0887494  46.2247745  42.2557038  56.2799375  45.2424115
  41.6903795  55.3976343  44.9423301  42.6207859  56.7962065  44.3545594
  43.4421345  55.8545381  46.1082420  43.0954921  55.1945824  46.9034768
  44.4518700  55.1234028  45.2508066  44.7993417  55.7829191  44.4555705
  45.2988201  54.8189866  45.8657108  43.9858951  54.2408438  44.8125630
  44.0912030  57.0245711  46.8201569  43.3597229  57.5073789  47.4681792
  44.9275146  56.6666011  47.4206080  44.4538317  57.7423948  46.0844065
  40.1069978  57.5008452  44.8958601  39.0453956  56.8773698  44.8509464
  40.3855552  58.5061744  44.0632138  41.2606120  59.0020620  44.1552491
  39.4372681  58.9601109  43.0549325  38.7522351  58.1581932  42.7796925
  38.6087401  60.1765538  43.5300441  37.8630735  60.4186954  42.7727806
  37.9161325  59.8585373  44.8348848  38.6612300  59.6167289  45.5928157
  37.3361179  60.7226247  45.1589782  37.2507431  59.0065358  44.6954144
  39.4858519  61.4008705  43.6858947  39.9456105  61.6434304  42.7278295
  38.8796121  62.2425265  44.0208396  40.2646587  61.1992799  44.4213688
  40.1868672  59.2985414  41.7737611  41.3896043  59.5623475  41.7765442
  39.4461061  59.2711626  40.6654920  38.4377228  59.2854551  40.7207915
  40.0650326  59.1551407  39.3495254  40.6539034  58.2397271  39.2916604
  38.9863424  59.1099383  38.2713769  38.2487064  58.3574972  38.5503477
  38.5041886  60.0856008  38.2104632  39.5403185  58.7611772  36.9145456
  40.7439456  58.5739720  36.7564128  38.6669364  58.6764762  35.9205780
  38.9858389  58.4455266  34.9904902  37.6867500  58.8432931  36.0980813
  41.0410673  60.2966282  39.0740634  42.1329764  60.0746407  38.5394532
  40.6643519  61.5203147  39.4389757  39.7352922  61.6497534  39.8133992
  41.5281013  62.6816119  39.3240552  42.3662112  62.3872503  38.6923731
  40.9480113  63.4547271  38.8201824  42.0646651  63.2384077  40.6274706
  42.4899978  64.3960431  40.6796767  42.0548843  62.4304592  41.6808112
  41.8995296  61.4385819  41.5706131  42.2663697  62.9476134  43.0156998
  41.5839459  63.7831519  43.1714958  42.0395422  62.1559044  43.7297345
  43.6871054  63.4227975  43.2413394  44.6257916  63.0566822  42.5370001
  43.8351471  64.2642034  44.2648748  43.0163638  64.5482492  44.7835377
  45.1245433  64.8179442  44.6529852  45.9478974  64.2310309  44.2458980
  45.2793089  66.2816566  44.1788044  46.2135102  66.6792768  44.5753712
  45.2955531  66.3686352  42.6646789  44.3614160  65.9715955  42.2673777
  45.4054765  67.4097468  42.3611926  46.1314585  65.7871578  42.2757728
  44.1595324  67.1453343  44.7412033  44.1932036  67.1208747  45.8304094
  44.2842668  68.1721193  44.3973233  43.1979797  66.7624677  44.3992524
  45.2437004  64.7441092  46.1654614  44.2425080  64.7469845  46.8875663
  46.4821451  64.6802428  46.6472640  47.2704793  64.6371782  46.0173639
  46.7394830  64.6359115  48.0776754  45.9390274  64.0940646  48.5814333
  48.0629589  63.9242584  48.3582415  48.8100905  64.5796140  47.9105780
  48.2121120  63.8879192  49.4373768  48.2050685  62.5219928  47.7786234
  47.8295418  62.5172045  46.7553650  49.6582144  62.1034425  47.7838761
  50.0343415  62.1075437  48.8069159  49.7493714  61.1001040  47.3678198
  50.2398325  62.8005655  47.1806843  47.3487668  61.5458777  48.5601121
  46.3041373  61.8518431  48.5032453  47.4577896  60.5470386  48.1375771
  47.6676204  61.5357032  49.6023826  46.7838180  66.0337199  48.6756395
  47.2253068  66.9939302  48.0395068  46.3148794  66.1361530  49.9103350
  45.8711641  65.3459172  50.3561415  46.3903710  67.3908218  50.6454971
  46.0731270  68.2181284  50.0106591  45.4769297  67.3359038  51.8684071
  45.7196535  66.4448996  52.4474553  45.6579528  68.5694180  52.7376012
  45.4149480  69.4608531  52.1593351  44.9964902  68.5059560  53.6016260
  46.6924354  68.6273739  53.0761090  44.1126851  67.2666313  51.4433622
  43.5392533  67.2321476  52.2125091  47.8287086  67.6649178  51.0762481
  48.4461284  66.8085059  51.7190252  48.3998364  68.8189191  50.7441217
  47.8849569  69.8889326  49.8719175  46.9138544  70.2169926  50.2426421
  47.7749462  69.5030851  48.8584490  48.9384264  70.9706100  49.9660831
  48.6258434  71.7166385  50.6967216  49.0576063  71.4446215  48.9918087
  50.1841454  70.2997163  50.3808489  50.7861343  71.0102161  50.9473278
  50.7800613  69.8873836  49.5666218  49.7057077  69.1723394  51.3012862
  50.3509965  68.2947111  51.2629556  49.5771441  69.6434839  52.7411689
  48.5590935  70.2028218  53.1487804  50.6309250  69.4098003  53.5171881
  51.4236330  68.8946127  53.1618077  50.6391594  69.8097872  54.9160597
  49.9823824  70.6693240  55.0499988  50.1505883  68.6709123  55.8278882
  50.1961319  69.0031104  56.8650331  49.1265129  68.3905813  55.5813439
  50.9707657  67.4183250  55.7421733  50.7271618  66.4863285  54.7508124
  49.9334334  66.6736308  54.0276159  51.4713301  65.3355196  54.6705546
  51.2732409  64.6119032  53.8798330  52.4653753  65.0962418  55.5867393
  53.0575511  64.1831650  55.5257603  52.7131334  66.0106775  56.5821449
  53.5034933  65.8224649  57.3087861  51.9662387  67.1607810  56.6621400
  52.1574540  67.8805450  57.4580522  52.0361441  70.2761619  55.2977001
  53.0117628  70.0271466  54.5884043  52.1179697  70.9739097  56.4273808
  51.2736646  71.3646831  56.8205022  53.3806383  71.2373909  57.1034842
  54.2038049  71.0564543  56.4122839  53.4503057  72.6912765  57.5772161
  52.5665320  72.9066242  58.1777740  54.6984455  72.9331952  58.4087607
  55.5827025  72.7184871  57.8086862  54.7237486  73.9736005  58.7328221
  54.6857031  72.2813199  59.2822576  53.4895104  73.5583565  56.4403488
  53.5332336  74.4708895  56.7352591  53.5321216  70.2871640  58.2813228
  52.6347619  70.1845593  59.1226828  54.6727406  69.6063758  58.3439791
  55.2629390  69.5631414  57.5255074  55.0902526  68.8821708  59.5341802
  54.2131101  68.6162511  60.1241013  55.8242571  67.6013509  59.1471248
  56.7101578  67.8518453  58.5635732  56.1229573  67.0665390  60.0487093
  55.1646467  66.9695744  58.5522534  55.9872161  69.7515824  60.4068085
  56.9913271  70.2883146  59.9336378  55.6152745  69.8919524  61.6749460
  54.7170205  69.5274312  61.9584305  56.4330616  70.5642008  62.6730645
  57.2477066  71.0872754  62.1722195  55.6265069  71.5789940  63.4845682
  54.8529066  71.0871333  64.0742417  56.3079122  72.1090693  64.1500056
  54.9387092  72.6194546  62.6591821  53.7318986  72.3474794  62.0428595
  53.2905134  71.3560862  62.1449310  53.0884054  73.3141544  61.3060388
  52.1319512  73.0925163  60.8325701  53.6516946  74.5598784  61.1668333
  53.1511784  75.3213234  60.5686821  54.8456840  74.8450696  61.7817579
  55.2896334  75.8351414  61.6779941  55.4806062  73.8826185  62.5276725
  56.4234624  74.1118393  63.0242407  57.0123833  69.5144297  63.6062804
  56.2657653  68.7333395  64.2026238  58.3366801  69.4945010  63.7261053
  58.8996863  70.0228604  63.0749835  59.0167808  68.6844178  64.7284178
  58.3092753  68.0566317  65.2701001  60.0958657  67.7829161  64.1036687
  60.9097605  68.4073924  63.7352888  60.6336508  66.8071320  65.1322767
  59.8203611  66.1819542  65.5008057  61.3957440  66.1775585  64.6729821
  61.0719668  67.3594744  65.9634798  59.5335497  67.0381748  62.9099044
  59.1922538  67.7541053  62.1621995  60.3083930  66.4045156  62.4784028
  58.6949130  66.4194020  63.2291371  59.6072634  69.6330849  65.7597693
  60.7275594  70.1278634  65.6019809  58.8503291  69.9009094  66.8136828
  57.9661372  69.4271372  66.9313429  59.2513631  70.8612896  67.8155383
  59.8751336  71.6136216  67.3328312  58.3521578  71.3343718  68.2101550
  60.0249896  70.2403757  68.9608680  59.8550266  69.0762515  69.2906988
  60.8929512  71.0496485  69.5574234  61.0037669  71.9846714  69.1919765
  61.7103406  70.6516713  70.6929029  61.3623561  69.6908978  71.0722712
  63.1790506  70.5161660  70.2941268  63.5492834  71.4183071  69.8071275
  63.7673772  70.3202747  71.1905634  63.4418321  69.3852126  69.3550633
  63.3694334  69.5778183  67.9900598  63.1042291  70.5628190  67.6059502
  63.6260484  68.5495889  67.1208515  63.5749437  68.7176331  66.0450959
  63.9475661  67.3076241  67.6065302  64.1273108  66.4825599  66.9172836
  64.0429472  67.1038772  68.9608716  64.3120825  66.1207575  69.3470607
  63.7988309  68.1405196  69.8300349  63.8867908  67.9826811  70.9049535
  61.5610124  71.6951303  71.7858043  61.5421991  72.8971553  71.5090775
  61.4396922  71.2340926  73.0271499  61.3644412  70.2410448  73.1953542
  61.3496396  72.1398427  74.1715940  61.9615367  73.0221265  73.9838271
  59.9156802  72.5852910  74.4127543  59.5640828  73.1070941  73.5226981
  59.3205232  71.6847682  74.5642366  59.7745329  73.4926334  75.6188165
  60.7500849  73.6455141  76.3818256  58.6838132  74.0692035  75.7978514
  61.9296717  71.4070267  75.3807447  61.2301032  70.6558683  76.0631719
  63.2134544  71.6352962  75.6276217  63.7042251  72.3431692  75.1002136
  63.9421566  70.9036119  76.6306392  63.2307180  70.4689275  77.3327814
  64.5040918  70.1067514  76.1434620  64.9040285  71.7910471  77.3902452
  64.8756074  73.0205033  77.2842702  65.7686126  71.1731858  78.1923411
  65.8450391  69.7387559  78.5104652  66.3731791  69.2159043  77.7130979
  64.8382395  69.3321912  78.6061665  66.5966731  69.7180810  79.8100916
  67.1395059  68.7785525  79.9136178  65.9044242  69.8309801  80.6444457
  67.5254379  70.8755753  79.7310534  68.4199529  70.6172090  79.1643182
  67.8133644  71.2402506  80.7170604  66.7287420  71.9558156  78.9850195
  66.1537866  72.5735702  79.6748773  67.6342071  72.8426568  78.1461800
  68.0161006  73.9252132  78.6073252  67.9927308  72.4223775  76.9315195
  67.6782072  71.5271566  76.5854650  68.8841351  73.2136176  76.0918329
  69.7052272  73.6104909  76.6888240  69.4651319  72.3427339  74.9812126
  68.6251966  71.9242091  74.4267355  70.0420193  72.9965045  74.3270834
  70.3523527  71.2169051  75.4810842  71.0893523  70.9952361  74.7092064
  70.8612464  71.5706571  76.3777368  69.5697193  69.9611903  75.8071433
  68.3330167  69.9718200  75.6558733  70.1940405  68.9578525  76.2093998
  68.2018798  74.4232107  75.4704431  68.8940435  75.3618041  75.0620293
  66.8817278  74.4304041  75.3874915  66.3641958  73.6408988  75.7465756
  66.1430693  75.5240595  74.8025311  65.7662558  76.1652868  75.5993612
  66.8087469  76.0987503  74.1585566  64.9784274  75.0230097  73.9829951
  64.5391789  73.8848542  74.1295448  64.4892971  75.8897300  73.1001670
  64.8747092  76.8226780  73.0660362  63.3787219  75.5693922  72.2163116
  63.1771424  74.4987440  72.2506239  62.1155507  76.3189998  72.6470596
  62.3077553  77.3859930  72.5344443  61.3086798  76.0229539  71.9766745
  61.7142445  76.0260569  74.0817495  61.6849312  74.9433905  74.2045293
  62.4810207  76.4445037  74.7337147  60.3661593  76.6120365  74.4475475
  59.6517978  76.3123755  73.6807425  60.0669825  76.1899551  75.4069431
  60.3943765  78.1213421  74.5477991  60.7789912  78.5095944  73.6047020
  59.3694236  78.4638498  74.6901344  61.2378707  78.6106604  75.6638019
  62.1877475  78.2937547  75.5318757  61.2192828  79.6203215  75.6822163
  60.8813939  78.2513577  76.5378298  63.7151629  75.8962358  70.7699490
  64.3102560  76.9365244  70.4792483  63.3216097  75.0032475  69.8673324
  63.0772734  74.0708516  70.1690557  63.3285159  75.2870155  68.4393912
  62.9469428  76.2959459  68.2826729  64.7311802  75.1910407  67.8204600
  64.6099331  75.6098641  66.8214678  65.3800235  75.8393349  68.4093716
  65.3508292  73.8179994  67.7183677  65.8483042  73.1734844  68.8391541
  65.7882607  73.6751731  69.8049712  66.4101061  71.9234104  68.7483653
  66.7436140  71.4019654  69.6455662  66.5100492  71.3114391  67.5193443
  67.1252150  70.0881408  67.4118719  67.4467120  69.7547849  68.2527721
  66.0369521  71.9358560  66.3898526  66.1091636  71.4480268  65.4177885
  65.4707012  73.1819026  66.4919545  65.1054495  73.6893787  65.5991167
  62.3312474  74.3472938  67.7840839  61.9564522  73.3214010  68.3535849
  61.9065380  74.7092197  66.5755788  62.1920645  75.6038489  66.2038095
  61.0022343  73.8873833  65.7808204  60.8705564  72.9018678  66.2274962
  59.6179349  74.5481632  65.6286460  59.7423515  75.5281687  65.1679845
  58.7124839  73.6947275  64.7631404  58.5872120  72.7146519  65.2234226
  57.7399550  74.1775345  64.6672998  59.1582061  73.5773742  63.7753846
  58.9820053  74.7782012  66.9824045  59.6198558  75.4315159  67.5777437
  58.0059524  75.2453392  66.8512468  58.8615020  73.8236779  67.4947180
  61.6157869  73.6351317  64.4144199  62.0124356  74.5736640  63.7156340
  61.6975943  72.3610372  64.0479985  61.5478818  71.6533637  64.7528983
  61.9882748  71.9304733  62.6894994  62.7227076  72.5854621  62.2207806
  62.5641798  70.5199010  62.7539601  61.9083528  69.9427617  63.4058040
  62.5178983  70.1156268  61.7427626  63.9826772  70.4353389  63.2650838
  64.4537808  71.4054033  63.1065362  63.9412290  70.2223828  64.3332756
  64.7872064  69.3674882  62.5714351  64.4416583  69.2583115  61.5434390
  65.8414079  69.6445402  62.5723520  64.6399316  68.0837046  63.2536916
  63.7952839  67.5646348  63.0607250  65.5158198  67.5732194  64.1145462
  66.6378160  68.2153750  64.4037724  66.8341874  69.1045425  63.9668292
  67.2917052  67.8128388  65.0598922  65.2808312  66.3963857  64.6738027
  64.4370092  65.8910642  64.4442061  65.9464749  66.0093912  65.3274482
  60.6951215  71.9404048  61.8848300  59.7717412  71.1804839  62.1879585
  60.6166760  72.7977273  60.8684667  61.4226950  73.3560082  60.6260720
  59.3778986  73.0149999  60.1303548  58.5797634  72.4030995  60.5506610
  58.9661643  74.4869206  60.2224808  59.0583252  74.7685536  61.2714271
  59.6899505  75.0478925  59.6312583  57.5620150  74.8019286  59.7353947
  56.9585405  73.9046825  59.8727582  57.1696163  75.6025893  60.3623459
  57.5103875  75.2260349  58.2868387  57.9308748  74.4352617  57.6655761
  56.4733048  75.4000365  57.9999900  58.2693338  76.4507965  58.0613670
  59.2047038  76.3474992  57.6946083  57.7916000  77.6786962  58.2452088
  58.5284112  78.7333180  57.9297788  59.4547132  78.6027114  57.5489816
  58.1605173  79.6631902  58.0715228  56.5519629  77.8588446  58.6819012
  55.9669500  77.0587544  58.8761064  56.1988906  78.7952595  58.8181574
  59.5598460  72.5656796  58.6868835  60.3821145  73.1243062  57.9560601
  58.8011816  71.5454232  58.2915593  58.1695092  71.1473736  58.9717401
  58.8514396  70.9477669  56.9611161  59.7119433  71.3347269  56.4153190
  58.9789635  69.4286436  57.0600461  58.1159248  69.0148979  57.5816570
  59.0477072  68.9874808  56.0656871  60.1901390  68.9781190  57.8126361
  60.1399539  68.7963585  59.1797873  59.2060665  68.9848203  59.7093498
  61.2505216  68.3826555  59.8726844  61.1974404  68.2343703  60.9512457
  62.4291202  68.1556188  59.2056037  63.3140871  67.8365831  59.7561939
  62.4929738  68.3305360  57.8443970  63.4261082  68.1435740  57.3129784
  61.3800604  68.7411976  57.1535607  61.4303549  68.8832908  56.0740331
  57.5971068  71.3222508  56.1830461  56.4916186  70.9367441  56.5713610
  57.7620682  72.0514474  55.0857950  58.6943004  72.2088891  54.7304718
  56.6483736  72.6908303  54.4055380  55.7344474  72.5247452  54.9758482
  56.8698967  74.2039380  54.2631801  55.9930265  74.6822910  53.8268588
  57.0631405  74.6295946  55.2478493  58.0378390  74.5768326  53.3974594
  57.8816601  74.7497311  52.0336836  56.8975001  74.6066975  51.5875105
  58.9540672  75.0991309  51.2404751  58.8201624  75.2221205  50.1657454
  60.1927653  75.2924355  51.8056205  61.0384586  75.5789122  51.1804535
  60.3646795  75.1240502  53.1614571  61.3481750  75.2658153  53.6094967
  59.2900366  74.7754661  53.9528393  59.4217757  74.6535500  55.0279584
  56.4486271  72.0399505  53.0414493  57.3988257  71.5765353  52.4104191
  55.1941260  72.0141440  52.6016700  54.4740669  72.4903501  53.1259238
  54.8132237  71.3185299  51.3802362  53.7618369  71.5261970  51.1813406
  55.4205743  71.7054345  50.5619884  55.0098766  69.8232684  51.4741860
  55.3967457  69.1813328  50.4921239  54.7499837  69.2566737  52.6480310
  54.5368270  69.8407757  53.4439509  54.8112671  67.8178281  52.8458382
  55.7045848  67.4339191  52.3531958  54.9035801  67.5044268  54.3361924
  54.0117609  67.8747324  54.8417933  54.9793149  66.4262511  54.4772654
  55.7857064  67.9880834  54.7557502  53.6065847  67.1061550  52.2385863
  52.4757248  67.5900171  52.3142047  53.8577234  65.9544007  51.6209582
  54.8162372  65.7132569  51.4131114  52.8080654  65.0424886  51.1911347
  51.8858549  65.3198836  51.7017022  52.5560000  65.0632106  49.6780202
  53.5314922  65.0155397  49.1940350  51.9882801  64.1638340  49.4394497
  51.8057777  66.2793543  49.1810875  50.7781235  66.2264434  49.5405707
  52.2847752  67.1727194  49.5817898  51.8083416  66.3410368  47.6713161
  52.8281775  66.5271071  47.3345498  51.4684679  65.3799781  47.2853738
  50.8998771  67.4397663  47.1601607  50.1187070  67.6140052  47.9001030
  51.4912194  68.3470074  47.0363589  50.2795579  67.0736453  45.8637548
  49.7312120  66.2332385  45.9783536  49.6818116  67.8258099  45.5522298
  51.0032254  66.9125659  45.1778555  53.1761681  63.6310362  51.6180019
  54.3541125  63.2797521  51.6950765  52.1555736  62.8247567  51.8973336
  51.2137229  63.1851027  51.9536141  52.3740623  61.4126947  52.1884205
  53.2263920  61.2630679  52.8511761  51.1335126  60.7862288  52.8364930
  50.2769620  60.9394923  52.1800400  51.3389722  59.2991449  53.0607446
  52.1951317  59.1450937  53.7175247  50.4472264  58.8740143  53.5213465
  51.5223135  58.8089114  52.1046281  50.8099092  61.4825871  54.1426625
  50.6159361  62.5384269  53.9537741  49.9268914  61.0257498  54.5895169
  51.6537728  61.3852574  54.8256867  52.7406354  60.7015375  50.8947649
  51.9458014  60.6463716  49.9503341  53.9523310  60.1571429  50.8431763
  54.6086635  60.3038344  51.5967070  54.3877328  59.3856106  49.6901602
  53.8848146  59.7425947  48.7914196  55.8971880  59.5347843  49.4973228
  56.1536094  60.5935306  49.5347881  56.4044331  59.0097659  50.3067411
  56.3755135  58.9679414  48.1789530  55.6566125  58.2350326  47.5052061
  57.5972553  59.3084527  47.8012455  57.9687568  58.9591879  46.9294081
  58.1525604  59.9160290  48.3865558  54.0269071  57.9114687  49.8260802
  53.5896169  57.2899081  48.8540367  54.1835257  57.3460721  51.0211310
  54.6375851  57.8628322  51.7606501  53.7369768  55.9938718  51.3005773
  52.9933314  55.6971573  50.5609482  54.9010767  55.0049029  51.2466688
  55.6283845  55.3246840  51.9929010  54.5046159  54.0275852  51.5219304
  55.5698976  54.9138505  49.9015807  54.8151409  54.6948865  49.1462675
  56.0430402  55.8693927  49.6753567  56.6205697  53.8343367  49.8595781
  56.8440810  53.1362332  50.8461217  57.2751085  53.6889223  48.7173983
  57.9897730  52.9799844  48.6351606  57.0565659  54.2876382  47.9338935
  53.1011596  55.9391988  52.6792492  53.4515788  56.7139900  53.5703805
  52.1536208  55.0170867  52.8387657  51.7796441  54.5682112  52.0149019
  51.6051973  54.6463602  54.1362870  52.2519346  54.9892012  54.9439318
  50.2112833  55.2396572  54.3413486  49.5497209  54.8980342  53.5452777
  49.8165493  54.9168149  55.3047064  50.2722974  56.3277477  54.3204790
  51.5563279  53.1299115  54.2086982  50.9643213  52.4912587  53.3351974
  52.1682770  52.5553117  55.2402849  52.7536037  53.1154716  55.8433711
  52.0639583  51.1253944  55.5112098  51.5198746  50.6369068  54.7028460
  53.4528534  50.4959225  55.6153458  53.9988915  50.9872833  56.4206453
  53.3590629  48.9989895  55.9036789  52.8135185  48.5068463  55.0985230
  54.3621877  48.5781382  55.9724108  52.8344502  48.8421585  56.8461682
  54.1537514  50.6793298  54.3804026  55.0261079  50.2839614  54.4458114
  51.2799045  50.8878518  56.7953006  51.6571026  51.3874787  57.8581743
  50.1857377  50.1353199  56.6888081  49.7812756  49.9917730  55.7745302
  49.5249650  49.5302712  57.8401658  49.6616853  50.1663696  58.7146859
  48.0286238  49.3629154  57.5877770  47.8761868  48.7921395  56.6717655
  47.5581056  48.8425883  58.4220266  47.2906270  50.6515500  57.4165154
  47.1536779  51.2288038  56.1681869  47.5926886  50.7357894  55.3008310
  46.4718584  52.4130319  56.0140245  46.3665739  52.8569357  55.0240926
  45.9220896  53.0379948  57.1107235  45.3796346  53.9757813  56.9907275
  46.0584906  52.4760705  58.3616419  45.6245989  52.9684324  59.2319395
  46.7425361  51.2935024  58.5110830  46.8576189  50.8517895  59.5009040
  50.1488603  48.1738573  58.1367144  50.2963686  47.3477118  57.2328964
  50.5137184  47.9429489  59.3937811  50.3737465  48.6565640  60.0946811
  51.1471901  46.6943536  59.7962988  50.9772901  45.9387838  59.0292607
  52.6570063  46.8707013  59.9836447  52.8275793  47.6236695  60.7530880
  53.0820726  45.9200767  60.3057186  53.2754002  47.2793050  58.7794533
  54.2189413  47.3824886  58.9232697  50.5200329  46.2064232  61.0913169
  50.3460087  46.9902315  62.0262068  50.1881949  44.9190303  61.1481325
  50.2023276  44.3649444  60.3038053  49.7639657  44.2808606  62.3849663
  49.8821822  44.9768761  63.2154400  48.2985541  43.8579843  62.3074651
  48.1660219  43.1537750  61.4861097  48.0071322  43.3822406  63.2438632
  47.6751028  44.7356851  62.1370272  50.6382867  43.0691628  62.6706414
  50.9147175  42.2653751  61.7772208  51.0515396  42.9407247  63.9268244
  50.8974973  43.7214268  64.5488169  51.7444294  41.7704158  64.4465203
  51.7475283  40.9908763  63.6846753  53.1941493  42.0861856  64.8299349
  53.1615665  42.6892714  65.7373075  53.6834696  41.1358502  65.0433086
  53.9695934  42.8231222  63.7635537  53.3885273  43.6856122  63.4370970
  54.9157487  43.1618100  64.1856708  54.2403483  41.9199454  62.5791837
  54.7904488  41.0442317  62.9235874  53.2880655  41.6054105  62.1521886
  55.0222466  42.5849176  61.5401057  56.0028365  42.7238790  61.7381776
  54.5558322  42.9564834  60.3502761  53.2771083  42.8042603  60.0369962
  52.6404590  42.3998084  60.7087078  52.9451587  43.0934053  59.1279835
  55.3690284  43.5482080  59.4876528  56.3335108  43.7123664  59.7385027
  55.0206799  43.8323828  58.5832211  50.9900050  41.2427540  65.6540085
  50.3201387  41.9972284  66.3625975  51.0963726  39.9337230  65.8880038
  51.4245900  39.2919140  65.1805762  50.6713335  39.3899445  67.1690829
  49.6302562  39.6182084  67.3974527  50.8540640  37.8622784  67.1823784
  51.8042608  37.6230461  66.7048921  50.8480638  37.3136120  68.6042357
  49.8979340  37.5520681  69.0822451  50.9792905  36.2318734  68.5773721
  51.6626702  37.7639337  69.1714467  49.7806493  37.1976961  66.3500483
  49.8444214  37.5543192  65.3220137  49.9226155  36.1171419  66.3686993
  48.8000715  37.4419057  66.7586184  51.4521023  40.0502359  68.2942355
  52.6470217  40.3432820  68.1701727  50.7631534  40.2816957  69.4102022
  49.7793988  40.0529599  69.4127153  51.3280431  40.9262859  70.5949593
  50.5545439  41.0300876  71.3558951  52.4795649  40.1007372  71.1769695
  52.9295474  39.5049010  70.3828699  53.2247258  40.7838150  71.5846949
  52.0242872  39.1756004  72.2732692  51.1069918  39.4920104  73.0261349
  52.6591218  38.0166373  72.3675642  52.3951560  37.3566572  73.0850934
  53.4041425  37.7983954  71.7214872  51.7847559  42.3524946  70.3082013
  52.7288359  42.8486264  70.9252200  51.1175357  43.0280723  69.3811641
  50.3616280  42.5852485  68.8785608  51.4727396  44.3917349  69.0292147
  51.9780894  44.8641679  69.8715494  52.4077156  44.4249355  67.8162351
  53.0653098  43.5579169  67.8790674  51.7943409  44.3507661  66.9182538
  53.2401305  45.6846566  67.7546145  52.9354739  46.6438941  68.4930362
  54.2048476  45.7160946  66.9610801  50.1960633  45.1644771  68.7460184
  49.1037468  44.5986556  68.6823254  50.3400253  46.4706013  68.5864520
  51.2052258  46.9131392  68.8615658  49.2647523  47.3109722  68.0869064
  48.3043643  46.8217382  68.2494001  49.2595810  48.6494374  68.8175260
  50.2247605  49.1278559  68.6512627  48.4702767  49.2654799  68.3867239
  49.0227826  48.4940590  70.3071904  48.1427009  47.8635817  70.4339007
  49.8937888  47.9895216  70.7253917  48.7672324  50.0440413  71.1726914
  48.6413612  49.4549768  72.8584898  49.5633973  48.9436361  73.1350386
  48.4801715  50.2998446  73.5280545  47.8037637  48.7622704  72.9402787
  49.3937286  47.5118671  66.5814734  50.4407057  47.2585718  65.9805688
  48.3024219  47.9565895  65.9708370  47.4160964  47.9831449  66.4543877
  48.3418533  48.3793170  64.5782845  48.7629790  47.5891590  63.9566715
  46.9236108  48.6806744  64.0914036  46.4428761  47.7058927  64.1738285
  46.4776250  49.3671735  64.8110673  46.7276921  49.2267422  62.6784907
  47.2904134  50.1553271  62.5827013  47.2071537  48.2371440  61.6385985
  46.6445355  47.3084033  61.7334683  47.0550029  48.6534054  60.6427685
  48.2677245  48.0358964  61.7895598  45.2691267  49.5844439  62.4588690
  44.9676802  50.3427792  63.1814732  45.1378771  49.9730650  61.4489936
  44.6528448  48.6947411  62.5881922  49.2350148  49.6076283  64.4501712
  49.0525659  50.5922643  65.1691463  50.2040866  49.5553022  63.5394294
  50.3612828  48.7030053  63.0207977  51.0856502  50.6857395  63.2920048
  50.8491406  51.4879817  63.9909825  52.5567161  50.2972502  63.4721696
  52.8170545  49.5831854  62.6908665  53.1778938  51.1872941  63.3718693
  52.8330432  49.6646354  64.8158864  52.6471813  50.2899718  65.8576525
  53.2936264  48.4209146  64.7992826  53.4956929  47.9488347  65.6690006
  53.4401602  47.9516588  63.9169971  50.8942446  51.2548879  61.8920887
  50.6196757  50.5294186  60.9339644  51.0330903  52.5744574  61.8028291
  51.0467446  53.0945097  62.6685418  51.1287694  53.3144652  60.5504745
  50.9382659  52.6437409  59.7126579  50.1050598  54.4476266  60.5111570
  49.2440962  54.0009842  61.0085013  50.5054919  55.2504670  61.1301896
  49.6735364  55.0152519  59.1559301  50.5089866  55.5957845  58.7646428
  49.2831468  53.9526261  58.1506777  48.4473948  53.3719405  58.5410897
  48.9890712  54.4276638  57.2147506  50.1315101  53.2921359  57.9714215
  48.5227412  55.9690782  59.3793466  48.8428725  56.7780047  60.0360455
  48.2024607  56.3831103  58.4232614  47.6917185  55.4350294  59.8400983
  52.5404917  53.8633784  60.4127151  53.0167699  54.5762031  61.2984001
  53.2040880  53.5384211  59.3084739  52.8815922  52.7610691  58.7500658
  54.4109559  54.2354070  58.8891774  54.7499750  54.8980540  59.6854589
  55.5264146  53.2357776  58.5768654  55.7085134  52.6350891  59.4679953
  55.2025672  52.5877518  57.7624420  56.8215578  53.9086829  58.1739886
  57.6083094  54.3257499  59.0222096  57.0481101  54.0253722  56.8717706
  57.8969303  54.4663339  56.5474917  56.3706896  53.6726913  56.2108482
  54.0922265  55.0878657  57.6692779  53.5849663  54.5772346  56.6687241
  54.3936838  56.3820630  57.7572715  54.6696385  56.7496429  58.6566231
  54.3173599  57.3010118  56.6295004  53.7400561  56.8458897  55.8247126
  53.6388358  58.6087600  57.0384143  54.2902609  58.9931752  57.8232516
  53.6822515  59.2713044  56.1739780  52.2038399  58.5413624  57.5560632
  52.1867116  58.0021222  58.5031786  51.6677228  59.9408730  57.7631878
  51.6841083  60.4806165  56.8163471  50.6436205  59.8872360  58.1325633
  52.2886418  60.4644889  58.4900897  51.3133368  57.7725945  56.6049486
  51.6905298  56.7558825  56.4948510  50.2983548  57.7421083  57.0011600
  51.3085975  58.2650999  55.6325727  55.7103780  57.6001694  56.0926379
  56.6132534  57.9321386  56.8625349  55.8834214  57.4771448  54.7789735
  55.2752698  56.8715651  54.2465036  56.9606424  58.1650624  54.0774086
  57.7921841  58.3304680  54.7624477  57.4614528  57.3430112  52.8912932
  56.6044243  57.1356226  52.2505192  58.1885645  57.9413583  52.3423038
  58.0994560  56.0402577  53.3160897  58.3773771  55.8751177  54.5222500
  58.3345361  55.1790278  52.4427065  56.4623447  59.5249407  53.6023712
  55.4728450  59.6074912  52.8696040  57.1397649  60.5836949  54.0294806
  57.9363882  60.4305684  54.6311805  56.7640036  61.9568555  53.7164382
  55.8234551  61.9979404  53.1670934  56.6244461  62.8029086  54.9944733
  57.5629439  62.7656361  55.5475844  56.2999347  64.2396572  54.6487351
  55.3612638  64.2777826  54.0959744  56.2051685  64.8219626  55.5652721
  57.0992504  64.6557850  54.0355192  55.5586845  62.2223094  55.8980344
  55.8316518  61.2040300  56.1749786  55.4723568  62.8321287  56.7973495
  54.6031847  62.2119119  55.3736177  57.8101207  62.5495006  52.7864577
  59.0128502  62.3955633  53.0204364  57.3585910  63.2190562  51.7306635
  56.3930228  63.1143095  51.4535257  58.2157731  64.0819213  50.9320098
  59.2449100  63.9855189  51.2779620  58.1621425  63.7126768  49.4496811
  57.1192568  63.7851775  49.1410837  58.7514499  64.4573275  48.9145996
  58.6866370  62.3316182  49.1308809  58.2975833  61.6275944  49.8664681
  58.3387060  62.0478469  48.1376438  60.1952618  62.2658828  49.1507861
  60.8655941  63.2493763  49.4500221  60.7419618  61.1013433  48.8347090
  61.7471456  61.0028448  48.8324709  60.1510684  60.3173516  48.5974255
  57.7717946  65.5224012  51.1234825  56.5763142  65.8177146  51.0894169
  58.7357528  66.4168992  51.3169942  59.6963230  66.1064253  51.3487778
  58.4600754  67.8271353  51.5331263  57.3982429  68.0130436  51.3717293
  58.8197574  68.2492015  52.9633357  59.8820336  68.0775128  53.1370951
  58.5966282  69.3076718  53.0973293  58.2365588  67.6627593  53.6733105
  59.2321881  68.6717122  50.5320405  60.1628009  68.2031386  49.8745000
  58.8119599  69.9298232  50.4032813  57.9675585  70.2414599  50.8615042
  59.5066448  70.8632283  49.5257046  59.8434029  70.3672805  48.6153591
  58.5836855  72.0383420  49.1578474  58.2205597  72.5062253  50.0729021
  59.3393432  73.0628243  48.3317223  59.7024052  72.5957647  47.4162214
  58.6741533  73.8884184  48.0787054  60.1849927  73.4411669  48.9060332
  57.3481874  71.5500166  48.3924084  56.7635800  70.9535737  49.0928303
  56.7830853  72.4393680  48.1134580  57.6415931  70.7297409  47.1538226
  58.2063122  69.8399221  47.4320578  56.7041488  70.4322978  46.6839024
  58.2258198  71.3257161  46.4526860  60.8038945  71.3486178  50.1605789
  61.8291042  71.4706607  49.4856717  60.7872230  71.6263957  51.4608925
  59.9429167  71.5377624  52.0080584  61.9952015  72.0675975  52.1283721
  62.8144949  71.4077619  51.8429348  62.2206595  73.0850625  51.8089460
  61.8471307  72.0456659  53.6330811  60.7905922  71.7191406  54.1772616
  62.9446446  72.3993234  54.2964910  63.7671075  72.6031749  53.7468559
  63.0458917  72.4806055  55.7457695  62.0679333  72.3074312  56.1948877
  64.0208200  71.4247929  56.2741213  63.5970196  70.4549758  56.0134542
  64.9558941  71.5693962  55.7329870  64.2870259  71.4748127  57.7626466
  64.3483222  72.5167568  58.0768062  63.4655116  70.9857559  58.2861346
  65.5876663  70.7701373  58.0939951  65.5399330  69.7517524  57.7083622
  66.4057392  71.3034622  57.6098250  65.8241551  70.7328557  59.5848352
  66.0734303  71.7419348  59.9130454  64.8999434  70.4127681  60.0659544
  66.9240123  69.8047688  59.9581647  67.7805933  70.1014420  59.5127955
  67.0455420  69.8128156  60.9607941  66.6930335  68.8696007  59.6545060
  63.5136407  73.8776145  56.1311095  64.3539264  74.4659393  55.4456996
  62.9661568  74.4143921  57.2201188  62.0596572  74.1091271  57.5444198
  63.6254415  75.4988904  57.9338871  64.6927111  75.4821399  57.7130836
  63.0604138  76.8621807  57.5179721  63.6682289  77.6361977  57.9865419
  63.1491397  76.9376565  56.4342142  61.6142377  77.0458793  57.9189005
  61.3187562  77.0220792  59.1312611  60.7665293  77.2210541  57.0188820
  63.4893842  75.3010102  59.4361943  62.6887383  74.4974535  59.9150759
  64.2957922  76.0563007  60.1770725  64.9424050  76.6645797  59.6954213
  64.3431449  76.0115791  61.6333120  63.7024557  75.2186518  62.0191654
  65.7808081  75.7991324  62.1366768  66.4347813  76.5203280  61.6464767
  65.8601238  75.9860524  63.6441071  65.2067215  75.2648461  64.1350526
  66.8865265  75.8307569  63.9764946  65.5440416  76.9966935  63.9025562
  66.2662550  74.4057275  61.7309465  65.7281065  73.6878581  62.3499462
  65.9895017  74.2633367  60.6863260  67.7463853  74.1940789  61.8902983
  68.0238379  74.3358553  62.9348171  68.0045598  73.1814058  61.5805589
  68.2852333  74.9113359  61.2711981  63.7475645  77.3022664  62.1789091
  64.1377806  78.3984293  61.7631783  62.7982383  77.1671001  63.0989091
  62.4637062  76.2364121  63.3038663  62.1971967  78.2880004  63.8069639
  62.4652789  79.2202630  63.3098548  60.6735937  78.1665355  63.8285529
  60.4859656  77.3118104  64.4784297  60.2694515  79.0680517  64.2890284
  59.9966054  77.9374475  62.4782064  60.4827229  77.1075414  61.9653259
  58.5367527  77.6118717  62.6908650  58.0498269  78.4415667  63.2033181
  58.0560471  77.4488911  61.7262613  58.4496145  76.7099227  63.2966663
  60.1499159  79.1475211  61.5809769  61.2087694  79.3431164  61.4116508
  59.6589303  78.9573680  60.6265785  59.6925665  80.0143918  62.0579105
  62.7399385  78.3158526  65.2257506  62.8214235  77.2725917  65.8799377
  63.1151701  79.4971483  65.6964446  63.0634015  80.3089677  65.0978055
  63.6390585  79.6651762  67.0410399  63.3447291  78.8148225  67.6561562
  65.1683591  79.7532562  67.0271318  65.4653944  80.1740490  66.0665056
  65.4666535  80.4302787  67.8276073  65.8443895  78.4148819  67.2213744
  65.5855971  78.0273712  68.2067489  65.4817954  77.7295160  66.4552797
  67.3427866  78.5027490  67.1176280  67.8778060  79.1168471  66.1965315
  68.0364574  77.8920058  68.0680714  69.0459217  77.9184177  68.0484305
  67.5522706  77.4031151  68.8074295  63.0521832  80.9180399  67.6664028
  62.5446947  81.7960946  66.9589444  63.1003464  81.0267658  68.9914319
  63.5361692  80.0126875  69.9629502  64.6164196  79.8848349  69.8935740
  63.0438601  79.0652692  69.7435662  63.1059324  80.5906009  71.2854332
  63.7959787  80.2746295  72.0677997  62.1003583  80.2470547  71.5281225
  63.1325134  82.0528014  71.1027389  64.1496892  82.4259209  71.2220463
  62.4690651  82.5831061  71.7859027  62.6687185  82.2592455  69.6591004
  61.5826124  82.3154467  69.5862083  63.2832407  83.5093961  69.0446723
  64.4948497  83.5964450  68.8437616  62.4268430  84.4850996  68.7499185
  61.4514559  84.3693896  68.9851427  62.8349203  85.7115792  68.1033316
  62.1856615  86.5023289  68.4792003  63.8619317  85.9085482  68.4108216
  62.7679158  85.6962993  66.5934300  62.9718186  86.7468716  65.9725802
  62.4968464  84.5503965  65.9820108  62.5079439  83.6742448  66.4843397
  62.2151939  84.5239196  64.5601424  62.9605077  85.1149743  64.0279198
  62.2539567  83.0957152  64.0264657  61.5926395  82.4849896  64.6410981
  61.8822350  83.1147326  63.0019846  63.6480310  82.5059988  64.0461998
  64.6062007  83.2498753  64.3388559  63.7873107  81.2975121  63.7750598
  60.8458850  85.1460939  64.2875067  59.9638633  85.1295734  65.1496337
  60.6467279  85.7100460  63.0962505  61.5580682  85.7671489  61.9425923
  62.0509990  84.8030802  61.8173289  62.3089740  86.5399200  62.1071048
  60.6392056  86.0960877  60.8046815  60.2056697  85.1835548  60.3955003
  61.1847119  86.6217240  60.0209528  59.5964232  86.9714564  61.4045269
  58.6687491  86.9168568  60.8348438  59.9211598  88.0098722  61.4703939
  59.3781491  86.4001579  62.8138709  59.2688307  87.1933181  63.5534955
  58.1612605  85.4911894  62.8633013  57.0498832  85.9819873  63.0911869
  58.3331180  84.1906530  62.6535253  59.2632957  83.8760880  62.4170561
  57.2781169  83.2055385  62.7423412  56.3519338  83.7283689  62.5037362
  57.4863141  82.4653687  61.9697469  57.1165994  82.4993202  64.0695796
  56.2267178  81.6531441  64.1957141  57.9394847  82.8057440  65.0683479
  58.5876892  83.5761966  64.9887670  57.9464043  82.0216977  66.2953428
  57.9591321  80.9576923  66.0590596  59.1843151  82.3523343  67.1166157
  60.0983992  82.1836887  66.5473107  59.1454628  83.3922774  67.4408207
  59.2914639  81.5295702  68.3437866  59.0597649  81.9360126  69.6193078
  58.7705932  82.9775813  69.7593585  59.2504366  80.8958339  70.4872465
  59.1352984  80.9392929  71.4897204  59.6136678  79.7848266  69.7768770
  59.9132419  78.5001728  70.2090288  59.8681861  78.2860507  71.2768398
  60.2482357  77.5788890  69.2593319  60.5018319  76.5631242  69.5626650
  60.2743566  77.9065227  67.9024724  60.5284127  77.1582583  67.1517025
  59.9813982  79.1790994  67.4721586  60.0410166  79.3896541  66.4043510
  59.6386840  80.1452412  68.4195851  56.7080696  82.2819874  67.1429363
  56.3080105  83.4306310  67.3501474  56.1155225  81.1995707  67.6422149
  56.2977079  80.3193378  67.1816742  55.1926531  81.2113928  68.7684974
  55.2863242  82.1344542  69.3405834  53.7257381  81.0589145  68.3153531
  53.6693426  80.2807740  67.5541592  52.8400594  80.6813926  69.4921443
  52.8955775  81.4593357  70.2536056  51.8092050  80.5782504  69.1533210
  53.1795593  79.7355634  69.9143393  53.2343605  82.3434346  67.6738968
  53.8514683  82.5759599  66.8060189  52.1980071  82.2198751  67.3595652
  53.3001649  83.1584171  68.3947117  55.5832075  80.0859124  69.7172045
  55.9357884  78.9869361  69.2754683  55.5315663  80.3614597  71.0210039
  55.3465229  81.3088029  71.3183238  55.7858116  79.3478589  72.0485703
  56.6448210  78.7416657  71.7609386  56.0798092  80.0020747  73.3923959
  55.2475881  80.6387088  73.6927362  56.1997791  79.1961531  74.1164109
  57.3410129  80.8309036  73.3799495  58.4460864  80.3042887  73.2604078
  57.1787630  82.1428560  73.4593208  57.9861813  82.7496187  73.4555255
  56.2483526  82.5306013  73.5232812  54.5839240  78.4087366  72.1603442
  53.8407051  78.3977515  73.1430247  54.3941957  77.6049919  71.1104863
  55.0095742  77.6309943  70.3100286  53.2503174  76.7041715  71.0730829
  52.3104475  77.2192763  71.2716047  53.1479848  76.0035314  69.7071373
  52.3575162  75.2542811  69.7505272  52.8299896  77.0118978  68.6167492
  53.6203012  77.7612611  68.5724412  52.7609888  76.5001684  67.6568157
  51.8801423  77.4989542  68.8373570  54.4258520  75.2435045  69.3878902
  54.6020067  74.4894482  70.1550086  54.3272753  74.7574732  68.4172431
  55.2655281  75.9380463  69.3622669  53.3759729  75.6864798  72.1976541
  54.4725482  75.2055783  72.5080834  52.2414672  75.3493270  72.8106328
  51.3992440  75.8705711  72.6129868  52.1782218  74.2856474  73.8037066
  53.1750606  73.9155501  74.0433724  51.5202538  74.7896068  75.0921557
  52.0042961  75.7215113  75.3843156  50.0288543  75.0303194  74.9031847
  49.5440239  74.0986928  74.6114467  49.5965452  75.3870433  75.8380408
  49.8767219  75.7778023  74.1245798  51.7222108  73.8338362  76.1416678
  51.3091274  74.1517558  76.9478251  51.4155124  73.0956306  73.2362196
  50.2488575  73.2454086  72.8445248  52.0261976  71.9137581  73.1401414
  53.4555383  71.6113263  73.3090761  53.6774252  71.4724651  74.3671801
  54.0524081  72.4354314  72.9183126  53.6298575  70.3519003  72.5140064
  54.4603713  69.7695816  72.9130689  53.8250508  70.5933928  71.4691703
  52.3534138  69.6352058  72.6576114  52.3275371  69.1118425  73.6133940
  52.1617282  68.9274556  71.8511092  51.2963034  70.7439464  72.6422525
  50.9548401  70.9668442  71.6314025  50.1005278  70.3858069  73.5135945
  50.1715543  70.4043159  74.7446066  48.9988683  70.0475881  72.8517521
  49.0269061  70.0845823  71.8428197  47.7439114  69.6798704  73.4950506
  47.9033682  69.4608529  74.5508461  46.6789634  70.7890087  73.3772202
  45.7520789  70.4418618  73.8338091  47.1482386  72.0501896  74.0811076
  48.0748999  72.3982212  73.6247373  46.3856326  72.8235182  73.9889368
  47.3214867  71.8353293  75.1355846  46.3662727  71.0950601  71.9250456
  45.9883929  70.1966301  71.4370575  45.6124298  71.8806194  71.8729193
  47.2729519  71.4281960  71.4200167  47.2622322  68.3865798  72.8538778
  47.2828880  68.2537485  71.6254711  46.8441919  67.4363929  73.6765814
  46.7081803  67.6623997  74.6515281  46.5907733  66.0734986  73.2439473
  46.5490570  66.0364851  72.1553754  47.7059592  65.1310612  73.7251522
  47.7678764  65.2430534  74.8076138  47.3972884  64.1141904  73.4826733
  49.0568747  65.4052421  73.1136939  49.3357137  65.0313122  71.8097693
  48.5585782  64.5353657  71.2282224  50.5651899  65.2748290  71.2467695
  50.7678415  64.9763990  70.2181910  51.5416069  65.8979498  71.9865935
  52.7702343  66.1354476  71.4181117  52.8299429  65.8264517  70.5111630
  51.2931235  66.2811941  73.2854414  52.0660546  66.7775479  73.8722215
  50.0579547  66.0335037  73.8425952  49.8542316  66.3318150  74.8709956
  45.2574090  65.5961564  73.7924580  44.7463360  66.1424560  74.7748954
  44.6622914  64.5780018  73.1710321  45.0225732  63.9657236  71.8827012
  45.8829149  63.3102742  72.0179733  45.2709499  64.7467977  71.1641391
  43.7913843  63.2216936  71.5080787  44.0573223  62.3627558  70.8919602
  43.1248973  63.8775462  70.9479414  43.1657407  62.7980076  72.7899681
  43.6179614  61.8579585  73.1060428  42.0839461  62.6783749  72.7307392
  43.5157805  63.9077169  73.7906335  42.7113974  64.6351906  73.8994826
  43.8655907  63.3329158  75.1528926  45.0148013  62.9817623  75.4289128
  42.8533529  63.2375073  76.0099764  41.9640614  63.6782477  75.8228722
  43.0042637  62.4939265  77.2402944  43.8965090  62.8523076  77.7536759
  42.1290517  62.6760439  77.8639423  43.1380691  61.0026482  77.0012167
  42.7617460  60.4661767  75.9596903  43.6949340  60.3210776  78.0009917
  44.0546362  60.7903880  78.8198089  43.7984865  58.8735353  77.9356550
  44.3847063  58.6186772  77.0527660  44.3221608  58.5340165  78.8292945
  42.4561954  58.1744219  77.8550815  42.3517667  57.0858265  77.2864616
  41.4129315  58.7893772  78.4131224  41.5544121  59.6158226  78.9762126
  40.0572308  58.2716446  78.2739299  40.0578744  57.1876198  78.3878986
  39.1522900  58.8761994  79.3506195  38.1396841  58.5106837  79.1799540
  39.5058570  58.5258621  80.3203381  39.1520523  60.3927841  79.3307199
  40.2105480  60.9961984  79.6064623  38.0908208  60.9853082  79.0389238
  39.4549198  58.5460382  76.9053724  38.4854220  57.8810491  76.5260302
  40.0005917  59.5013674  76.1603266  40.7800836  60.0278836  76.5281206
  39.4747534  59.8687026  74.8524550  38.4090472  59.6456224  74.8014171
  39.6724974  61.3652686  74.6130048  40.7164814  61.5968388  74.8241255
  39.4631015  61.5603915  73.5612537  38.7787634  62.2332546  75.4749705
  37.7848790  61.7857412  75.4801109  39.1835964  62.2294840  76.4869958
  38.6874495  63.6570878  74.9743222  37.7286899  64.3591624  75.3577714
  39.5700965  64.0758475  74.1980048  40.1023666  59.0746171  73.7141409
  39.4180459  58.7643842  72.7340360  41.3848311  58.7368326  73.8121986
  41.8926558  58.9437687  74.6603678  42.1050312  58.1096860  72.7112091
  41.5768589  58.2873253  71.7744181  43.5139137  58.6924162  72.5958628
  43.4476352  59.7510720  72.8467697  44.1358262  58.1832918  73.3321489
  44.1302323  58.5374019  71.2213233  43.9449619  57.5188802  70.8801647
  43.6302733  59.2399536  70.5545690  45.6174813  58.8080455  71.2145018
  46.1450772  59.1902692  70.1480087  46.2589094  58.6455133  72.2724939
  42.1851543  56.6017895  72.8989147  42.5821041  56.1149865  73.9618859
  41.8012914  55.8760763  71.8499897  41.4737346  56.3901912  71.0446999
  41.7860409  54.4223857  71.7931988  42.1999445  54.0191501  72.7174195
  40.3626630  53.8891316  71.6215120  39.9852624  54.2884772  70.6801347
  40.4092374  52.8017730  71.5616620  39.4406897  54.2907717  72.7423097
  38.8790694  55.5569346  72.7803811  39.0921577  56.2507300  71.9671525
  38.0654098  55.9444950  73.8197852  37.6886930  56.9661128  73.8696183
  37.7771883  55.0557349  74.8280226  36.9052074  55.4116905  75.8266987
  36.5574235  56.3003208  75.7219029  38.3135197  53.7865940  74.8091763
  38.0845056  53.0802744  75.6071522  39.1431363  53.4120823  73.7746821
  39.5769514  52.4122593  73.7586067  42.6619430  53.9619444  70.6384766
  42.8358882  54.6826745  69.6534735  43.2074005  52.7527005  70.7523821
  43.0907051  52.2123132  71.5976413  44.0211429  52.1942914  69.6836569
  43.8399088  52.7568113  68.7677832  45.5143355  52.2721526  70.0187428
  45.7130522  51.7058800  70.9286588  46.0941034  51.8527601  69.1965024
  45.7995369  53.3132821  70.1697689  43.6301187  50.7483999  69.4251153
  43.1140935  50.0542656  70.3030906  43.8677357  50.3186368  68.1888767
  44.2446519  50.9699205  67.5151832  43.5537427  48.9680447  67.7428112
  42.6598654  48.6048129  68.2499061  43.2970531  48.9633575  66.2393398
  44.1242915  49.4716232  65.7439190  43.2679286  47.9215508  65.9201366
  42.0004774  49.6377852  65.8708894  40.7867882  49.1218761  66.2934498
  40.7849032  48.2202871  66.9060126  39.6014796  49.7236373  65.9550861
  38.6515410  49.2808661  66.2545392  39.6167363  50.8712011  65.2044160
  38.4365515  51.5001204  64.8998337  37.6684663  51.0519593  65.2614916
  40.8089968  51.4149206  64.7849199  40.8196187  52.3297557  64.1924130
  41.9916294  50.7973717  65.1173180  42.9396684  51.2212558  64.7861921
  44.6609898  47.9811786  68.0906967  45.8468526  48.2719882  67.9219687
  44.2606356  46.8069908  68.5699518  43.2681742  46.6274653  68.6237134
  45.1742737  45.7906284  69.0726873  46.2144244  46.0930264  68.9512741
  44.9230130  45.4758239  70.5619610  43.9149338  45.0771842  70.6758109
  45.9270736  44.4591968  71.0633907  46.9354342  44.8573386  70.9502846
  45.7363581  44.2478287  72.1155559  45.8331864  43.5396063  70.4857747
  44.9790051  46.7437816  71.3877055  44.2154475  47.4391049  71.0389829
  44.7996835  46.5037036  72.4357064  45.9622494  47.2025994  71.2836966
  45.0160061  44.5412020  68.2156168  43.9362659  44.2579127  67.6889050
  46.1135224  43.7934459  68.0755455  46.9548962  44.0332878  68.5801893
  46.1560459  42.6553492  67.1576340  46.0993381  42.9993229  66.1248874
  47.4709814  41.8965925  67.3487724  47.6874057  41.2786315  66.4773459
  48.2855779  42.6042037  67.5031056  47.4688040  40.9776339  68.5375972
  47.7396658  41.4647939  69.8011850  47.9588450  42.5251765  69.9262815
  47.7351939  40.6302684  70.8936470  47.9573804  41.0277813  71.8839588
  47.4510959  39.2971979  70.7374733  47.4438121  38.6354912  71.6036092
  47.1753240  38.7958871  69.4867170  46.9486194  37.7370753  69.3617265
  47.1856237  39.6309023  68.3933622  46.9693923  39.2331987  67.4018101
  44.9816524  41.6959007  67.3279649  44.4863375  41.1389607  66.3430248
  44.5161495  41.4830955  68.5589202  44.9512706  41.8999247  69.3694894
  43.4243213  40.5384841  68.7689478  43.5917105  39.6403872  68.1743874
  43.3420328  40.1399332  70.2444748  42.5683910  39.3766742  70.3282204
  44.3127114  39.6990900  70.4715000  43.0562490  41.2531854  71.2185749
  41.7680620  41.7228672  71.4120157  40.9549581  41.2828344  70.8346659
  41.5059574  42.7262623  72.3135369  40.4883178  43.0915236  72.4517239
  42.5379583  43.2716237  73.0431183  42.2802183  44.2688229  73.9540502
  41.3508219  44.5051212  73.9986061  43.8254481  42.8256671  72.8693405
  44.6441915  43.2657427  73.4386323  44.0782737  41.8153782  71.9684340
  45.0948735  41.4451887  71.8358261  42.0833535  41.0557336  68.2630879
  41.1081767  40.2976329  68.2537363  42.0067568  42.3173855  67.8625276
  42.7830423  42.9302555  68.0671503  40.8382552  42.8806833  67.2016936
  39.9316212  42.3785707  67.5393279  40.7312876  44.3651039  67.5461169
  41.5832790  44.8731508  67.0943445  39.8084638  44.7426250  67.1056921
  40.7216622  44.6258427  69.0398989  39.8523384  44.1200841  69.4601194
  41.6290748  44.2185093  69.4857509  40.6355948  46.0916559  69.3772549
  40.8514026  46.9472630  68.5244399  40.3406197  46.3933692  70.6314462
  40.2703349  47.3611631  70.9116895  40.1871214  45.6544690  71.3026884
  40.8454952  42.6994472  65.6866599  39.8105436  42.9128057  65.0515319
  41.9746585  42.3165143  65.0986204  42.7972510  42.1360569  65.6561830
  42.0782490  42.1830328  63.6506768  41.6323147  43.0612213  63.1837434
  43.5460125  42.1059345  63.2419139  44.0040178  41.2264138  63.6944343
  43.6182118  42.0347905  62.1566370  44.0659986  43.0014339  63.5821997
  41.3448447  40.9502055  63.1300349  41.3252705  39.8973732  63.7700645
  40.7330827  41.0989338  61.9534537  40.5761359  42.0373623  61.6146043
  40.2598124  39.9834963  61.1432467  40.6921286  39.0587204  61.5253349
  38.7343626  39.8583892  61.1709449  38.3321616  40.8415027  60.9263608
  38.4611447  39.1498243  60.3890320  38.1635627  39.3951577  62.4923226
  38.4590171  38.3589791  62.6570692  38.5710040  40.0194297  63.2875446
  36.6517232  39.4956312  62.4962486  36.2994866  39.6020298  63.5222640
  36.3460866  40.3660102  61.9156229  36.0390970  38.3044727  61.9120665
  36.3264588  37.4190394  62.3038961  35.0849259  38.3086547  60.9849716
  34.6548683  39.4410371  60.4430542  35.0551671  40.3210928  60.7352235
  33.9292246  39.4176437  59.7409192  34.6226502  37.1559438  60.5262867
  34.9964591  36.2878461  60.8823390  33.8983202  37.1499922  59.8224335
  40.7271345  40.1957363  59.7121530  40.5860711  41.2943516  59.1698601
  41.2791948  39.1499295  59.1052654  41.5374068  38.3503395  59.6656954
  41.5812608  39.1208338  57.6772484  41.3722614  40.0815235  57.2066173
  43.0511525  38.7578973  57.4201928  43.2714868  37.8111715  57.9134090
  43.3215509  38.6275329  55.9304117  43.1018696  39.5740737  55.4365478
  44.3687653  38.3700431  55.7718511  42.6882308  37.8448460  55.5127891
  43.9617328  39.8001718  58.0374331  43.7877207  39.8445339  59.1125395
  45.0014082  39.5325265  57.8489107  43.7519573  40.7742070  57.5954483
  40.6440990  38.1227827  57.0115548  40.5846759  36.9559915  57.4118400
  39.9126147  38.5796943  55.9987254  40.0070541  39.5475211  55.7257934
  38.9522852  37.7517797  55.2840741  39.0116521  36.7268130  55.6501588
  37.5270273  38.2618473  55.4897854  37.5107063  39.2223176  54.9746837
  36.8413931  37.5734654  54.9956841  37.0950329  38.4556845  56.9407341
  37.6998935  37.8087571  57.5761312  37.2751289  39.8959969  57.3706792
  36.6701722  40.5435299  56.7359924  36.9603222  40.0080855  58.4081924
  38.3247488  40.1748924  57.2778576  35.6574898  38.0240170  57.1153817
  35.5589063  36.9713634  56.8502379  35.3585261  38.1661202  58.1539040
  35.0166085  38.6227460  56.4681617  39.2784825  37.7353855  53.7998846
  39.6956228  38.7471137  53.2324473  39.0798979  36.5746824  53.1763450
  38.7342789  35.7967463  53.7199093  39.3851102  36.3526274  51.7694424
  39.6372752  37.2876742  51.2692429  40.5479962  35.3486822  51.6008245
  41.3592071  35.6339943  52.2706262  40.0927375  33.9351594  51.9297956
  39.2817944  33.6489492  51.2600527  40.9274809  33.2455657  51.8042382
  39.7422238  33.8965624  52.9611780  41.1273523  35.4083532  50.1856401
  41.6988327  34.4927583  50.0333348  40.2851015  35.4296142  49.4940760
  42.0098360  36.5958883  49.9352146  42.8526191  36.5750632  50.6261436
  42.3799372  36.5645211  48.9104510  41.4388880  37.5119197  50.0868871
  38.1315441  35.8559140  51.0617978  37.2855859  35.1795949  51.6540742
  38.0094762  36.2151537  49.7876737  38.5959406  36.9581200  49.4353103
  37.0564421  35.5988204  48.8782556  36.7821495  34.6134378  49.2549303
  35.7879915  36.4420514  48.7467850  35.6166501  36.9107371  49.7158438
  35.9942184  37.2116406  48.0029416  34.5595112  35.6656523  48.3396061
  34.6214992  35.4445365  47.2740705  34.5315138  34.7327873  48.9027057
  33.3026053  36.4594514  48.6170673  32.4735185  35.7643562  48.7495689
  33.4467319  37.0312325  49.5337971  32.9900177  37.4067307  47.4747071
  33.6208913  38.2889744  47.5830817  33.2304793  36.9014314  46.5393194
  31.5614543  37.8179625  47.4623735  31.3385428  38.2865859  48.3288620
  31.3986049  38.4460307  46.6883512  30.9767175  37.0006423  47.3615293
  37.7015417  35.4429315  47.5118946  38.3600091  36.3646103  47.0265753
  37.5149976  34.2798108  46.8916991  37.0951521  33.4966582  47.3718045
  37.9643663  34.0882849  45.5207116  37.8721491  35.0315628  44.9823606
  39.4230780  33.6342733  45.4644378  39.5296539  32.6861833  45.9915687
  39.7247576  33.5072483  44.4247483  40.0563519  34.3852201  45.9368171
  37.0697903  33.0761285  44.8239618  36.4050473  32.2580160  45.4617759
  37.0649129  33.1491377  43.4980935  37.6574206  33.8195165  43.0294505
  36.2245027  32.2855328  42.6853068  36.3826279  32.5483027  41.6393395
  36.5386124  31.2551749  42.8520317  34.7501105  32.4093355  43.0069676
  34.2099378  33.5063857  43.1852601  34.0840239  31.2598688  43.0790224
  34.5866832  30.4062906  42.8819509  32.6604624  31.1712842  43.3673389
  32.1486496  32.0572404  42.9915354  32.0618543  29.9375306  42.6911234
  32.5634575  29.0627961  43.1050474  31.0000850  29.8957124  42.9340170
  32.2347529  29.9534917  41.1883958  32.1252158  31.0422868  40.5888870
  32.4700155  28.8761387  40.6042699  32.3427718  31.1306073  44.8555943
  31.2058901  30.8195320  45.2175764  33.3039398  31.4336670  45.7224512
  34.2589308  31.5691806  45.4229058  33.0063550  31.5301217  47.1438582
  32.6948606  30.5576674  47.5251758  34.2464440  31.9820533  47.9137037
  34.6122504  32.8881408  47.4307024  33.9269364  32.2159334  48.9292405
  35.3553887  30.9512226  47.9584436  34.9402498  30.0296940  48.3665437
  35.6918934  30.7762309  46.9365607  36.7585482  31.4647783  48.9640951
  35.9628144  31.8655214  50.5130725  35.4560384  30.9819323  50.9010768
  36.7118354  32.1989104  51.2313481  35.2344917  32.6605185  50.3529883
  31.8568938  32.4940777  47.3871395  31.8331240  33.6061767  46.8551133
  30.8976861  32.0505546  48.2023186  30.9871145  31.1587384  48.6678997
  29.6706453  32.8109502  48.3965434  29.3126692  33.1459673  47.4230365
  28.6004139  31.9250840  49.0318023  28.9405653  31.5891388  50.0113623
  27.6770316  32.4933808  49.1436246  28.4189325  31.0597540  48.3943324
  29.8999049  34.0474929  49.2518424  29.1446511  35.0189497  49.1445609
  30.9251504  34.0374796  50.0964424  31.5850374  33.2728663  50.1003157
  31.0978446  35.1020753  51.0717647  30.8490459  36.0598470  50.6147396
  30.1871817  34.8871448  52.2844143  29.1904805  34.6463882  51.9146547
  30.5785123  34.0413811  52.8497850  30.1116492  36.1009155  53.1818109
  29.4446105  37.0836630  52.7985609  30.7191283  36.0745740  54.2721069
  32.5586800  35.1441711  51.4885258  33.3238960  34.2110269  51.2371627
  32.9339528  36.2511467  52.1203487  32.3024540  37.0370695  52.1806314
  34.2601813  36.3846547  52.7065848  35.0268665  36.1705926  51.9619571
  34.4518671  37.8134749  53.2070040  33.5072745  38.0461989  53.6986173
  35.2503043  37.7883427  53.9486013  34.7604111  38.8866353  52.1626203
  34.1678150  38.7002016  51.2669791  34.4202190  40.2504622  52.7162432
  35.0128010  40.4378160  53.6117006  34.6416543  41.0121916  51.9686902
  33.3603983  40.2867985  52.9683547  36.2079330  38.8516408  51.7366662
  36.4366485  37.8773710  51.3047091  36.3875642  39.6289966  50.9940009
  36.8464590  39.0232455  52.6032315  34.4554398  35.3989398  53.8527637
  33.6053906  35.2837027  54.7395234  35.5784231  34.6834140  53.8338892
  36.1971465  34.7664907  53.0399251  35.9401631  33.7573000  54.8965119
  35.1363778  33.6921326  55.6298479  36.2060495  32.3594177  54.3376080
  37.0148171  32.4068836  53.6084016  36.4890589  31.6904069  55.1502767
  35.3041175  31.9828683  53.8550849  37.1780268  34.2763343  55.6158275
  38.1250509  34.7390086  54.9746881  37.1755141  34.1882884  56.9445741
  36.3581457  33.8652265  57.4422078  38.3314536  34.6200194  57.7208069
  38.6604488  35.6032623  57.3845114  37.9660644  34.7075676  59.1998873
  37.0999546  35.3645844  59.2791457  37.6907903  33.7037468  59.5234117
  39.0821340  35.2342792  60.0815859  39.9388774  34.5723158  59.9555070
  39.3445320  36.2360747  59.7415089  38.6947930  35.2836103  61.5409034
  37.5579517  34.8861126  61.8680692  39.5231148  35.7296902  62.3594061
  39.5087659  33.6743827  57.5047233  39.3901654  32.4619835  57.6975526
  40.6502333  34.2383397  57.1164764  40.6258197  35.1721943  56.7325247
  41.9410726  33.5547218  57.1960105  41.8089544  32.4902859  57.0020511
  42.9055172  34.1213568  56.1633066  42.8665011  35.1953630  56.3452067
  43.9009560  33.7484601  56.4044489  42.6009011  33.8434782  54.6955915
  41.6028961  34.2104759  54.4560097  43.6204756  34.5481378  53.8240425
  44.6187514  34.1813036  54.0627409  43.4019991  34.3489782  52.7748980
  43.5752037  35.6217868  54.0066040  42.5878383  32.3523974  54.4119081
  41.8232818  31.8724745  55.0228311  42.3680095  32.1845213  53.3575864
  43.5628295  31.9279198  54.6513030  42.5542360  33.6982884  58.5857458
  42.5757462  34.8038066  59.1320240  43.0606879  32.6095373  59.1921552
  42.8543554  31.1935633  58.8473587  43.1604100  31.0293375  57.8141788
  41.7974838  30.9499126  58.9557818  43.7182893  30.4510513  59.8311103
  44.6193443  30.1167473  59.3168733  43.1646965  29.5847661  60.1933069
  44.0391174  31.3685332  60.9355365  45.0444841  31.1535537  61.2976422
  43.3345919  31.3108836  61.7652473  43.9983432  32.7678499  60.3111479
  43.5887169  33.5128731  60.9932366  45.3796018  33.2095630  59.8485191
  46.1016818  32.4257561  59.2249791  45.7684970  34.4467899  60.1489721
  45.1215762  35.0553410  60.6298655  47.0645923  34.9872326  59.7569458
  47.7001418  34.2198302  59.3150526  46.9172618  36.1479280  58.7474187
  47.9015399  36.4020070  58.3540492  46.0031317  35.7466363  57.6027995
  45.0184591  35.4928415  57.9953666  45.9115183  36.5766034  56.9021841
  46.4224483  34.8820595  57.0882294  46.3935511  37.3955824  59.4316553
  47.0873087  37.6989881  60.2157135  46.2983121  38.1986151  58.7007875
  45.4180183  37.1873160  59.8710431  47.8188066  35.4407133  60.9974466
  47.2152813  35.9267034  61.9593576  49.1412539  35.2639898  60.9788735
  49.5731638  34.7350387  60.2347203  49.9885851  35.7536117  62.0618431
  49.4847591  35.6068300  63.0172036  51.3198380  35.0007667  62.0905506
  51.7941396  35.1459268  61.1199499  51.9334123  35.4587943  62.8663324
  51.1795153  33.5087250  62.3690434  52.1286592  33.1616853  62.7774427
  50.3956803  33.3836111  63.1160697  50.8360773  32.7023775  61.1398936
  50.7663288  33.2974977  60.0521698  50.6329162  31.4760164  61.2580798
  50.2305029  37.2540059  61.9627568  50.3568151  37.9216229  62.9933109
  50.3035474  37.7969088  60.7513700  50.1966799  37.2177226  59.9308689
  50.5830701  39.2129151  60.5647249  50.0458482  39.7903282  61.3171117
  52.0800691  39.5066777  60.6991990  52.2202806  40.5870569  60.7341404
  52.4388206  39.0640211  61.6284204  52.8081414  38.9720269  59.6107210
  53.7408365  39.1707173  59.7211834  50.0685039  39.6168919  59.1937160
  49.8602205  38.7734361  58.3213088  49.8541336  40.9200281  59.0153864
  49.7571171  41.5306619  59.8140187  49.6879219  41.4894601  57.6882384
  50.1507956  40.8362224  56.9485577  48.1964108  41.6442755  57.3427724
  48.0255051  41.7449763  56.2709749  47.6836047  40.7553002  57.7099954
  47.5347585  42.8216425  57.9952947  47.6518495  44.0906347  57.4528887
  48.2579792  44.2298204  56.5577161  47.0164494  45.1671318  58.0276737
  47.1259440  46.1613154  57.5944178  46.2440674  44.9880379  59.1478239
  45.7353274  45.8384259  59.6018324  46.1114472  43.7269583  59.7007290
  45.5105171  43.5840927  60.5988229  46.7407684  42.6500382  59.1140332
  46.6147920  41.6512150  59.5318633  50.4029599  42.8303805  57.5837303
  50.6583645  43.5043048  58.5822630  50.7352141  43.1977254  56.3461956
  50.7180117  42.4873584  55.6284338  51.1403274  44.5463234  55.9735072
  50.9296890  45.2276302  56.7978564  52.6306936  44.6115760  55.6559545
  52.8163444  43.9725002  54.7926961  52.8765816  45.6430031  55.4033730
  53.4905742  44.1579520  56.8120235  53.8502856  45.0052166  57.6557073
  53.8113805  42.9524847  56.8795869  50.3414913  44.9905933  54.7571466
  50.1007847  44.1955829  53.8475132  49.9206468  46.2546194  54.7407423
  49.9187102  46.7933419  55.5950687  49.4219582  46.8853328  53.5249347
  49.6314337  46.2465743  52.6669098  47.9095972  47.1070789  53.6121355
  47.5052659  46.1040023  53.7479766  47.7066443  47.7035924  54.5015633
  47.2504501  47.7615243  52.3991293  47.8487599  48.6180469  52.0884923
  47.1511331  46.7738655  51.2550038  46.5525382  45.9172224  51.5647548
  46.6793650  47.2554747  50.3985062  48.1499258  46.4371600  50.9772577
  45.8906519  48.2907342  52.7648612  45.9898617  49.0317056  53.5580940
  45.4333523  48.7541188  51.8906455  45.2620353  47.4703874  53.1112298
  50.1349197  48.2099696  53.3105697  50.1419950  49.0612371  54.2022712
  50.7117964  48.3923451  52.1246023  50.7505120  47.6133395  51.4829243
  51.3259656  49.6502141  51.7215679  51.3727627  50.3248470  52.5764245
  52.7467448  49.4142515  51.2068350  52.7019522  48.7664962  50.3313313
  53.4058714  50.7296812  50.8297739  53.4514447  51.3778316  51.7049446
  54.4156751  50.5395753  50.4661045  52.8241790  51.2169816  50.0472953
  53.5274369  48.7868105  52.2278084  54.4189199  48.6392003  51.9036641
  50.4940855  50.3352095  50.6433209  50.1605830  49.7196937  49.6285039
  50.1575056  51.6017155  50.8725511  50.1629247  51.9283707  51.8282531
  49.7330021  52.5292759  49.8255376  49.3922824  51.9504294  48.9670820
  48.5977596  53.4490139  50.3065237  48.9594897  54.0579687  51.1350319
  48.1390930  54.3509512  49.1803816  47.7767655  53.7426795  48.3516325
  47.3354901  54.9961994  49.5353150  48.9743278  54.9642640  48.8422553
  47.3998689  52.6338418  50.7901664  46.5074103  53.2298106  50.5992753
  47.3651800  51.7256075  50.1884965  47.4553982  52.2664109  52.2515938
  47.4896410  53.1742023  52.8539576  46.5693401  51.6890576  52.5155321
  48.3474126  51.6700007  52.4431793  50.9500274  53.3381823  49.3961591
  51.6742457  53.8695440  50.2438587  51.1858243  53.4352849  48.0886593
  50.5706285  52.9742589  47.4336108  52.3493212  54.1496577  47.5626779
  52.7573469  54.8093162  48.3284879  53.4339667  53.1586239  47.1435452
  53.7747931  52.6214000  48.0286029  53.0004972  52.4526760  46.4351373
  54.6235301  53.8235121  46.4951106  55.0272018  54.9163222  46.8777792
  55.1932977  53.1606179  45.5059163  55.9937989  53.5549926  45.0328770
  54.8260966  52.2621212  45.2266892  51.9223724  55.0227687  46.3903077
  51.5650709  54.5083259  45.3282163  51.9604343  56.3438431  46.5893576
  52.3171931  56.6865871  47.4698966  51.4571654  57.3134907  45.6225231
  50.5980924  56.9055189  45.0899335  51.0209600  58.5827056  46.3532675
  51.8770424  58.8924745  46.9526549  50.7253352  59.3987961  45.6939478
  49.8870957  58.3693180  47.3049080  48.6168614  58.0492554  46.8821804
  47.8370072  57.8744633  47.9312697  46.7801772  57.6395076  47.8047588
  48.5641609  58.0348809  49.0214415  48.2370721  57.9494864  49.9731876
  49.8511457  58.3398629  48.6558595  50.6104081  58.5044805  49.4204005
  52.4532881  57.6809517  44.5294271  52.0995321  58.4599257  43.6420816
  53.6666085  57.1378920  44.5563852  53.9255800  56.5780321  45.3561289
  54.6743402  57.3789497  43.5223861  55.6587127  57.0813274  43.8836768
  54.3461832  56.5640488  42.2718044  53.3336096  56.7932919  41.9397779
  55.0559749  56.8497061  41.4954696  54.4539164  55.0732375  42.5001398
  55.4735421  54.5806083  42.9783761  53.3909874  54.3492423  42.1830864
  53.4080111  53.3480651  42.3152009  52.5683768  54.8017094  41.8106806
  54.8295683  58.8598347  43.1648152  54.7731683  59.2464106  41.9960782
  55.0222573  59.7022562  44.1790454  55.0375816  59.3770655  45.1351392
  55.1799146  61.1326964  43.9317578  54.3032945  61.5107515  43.4057248
  55.3314923  61.9014502  45.2432016  56.2810155  61.5295861  45.6281976
  55.4355490  62.9527530  44.9748087  54.2560945  61.7547045  46.3151024
  54.2574307  60.7326522  46.6939269  54.5411830  62.7155968  47.4531026
  54.5395507  63.7379571  47.0751136  53.7727536  62.6107229  48.2190129
  55.5164538  62.4897655  47.8843188  52.8772265  61.9982933  45.7421725
  52.6795603  61.2760978  44.9500481  52.1313316  61.8868667  46.5291453
  52.8259397  63.0076637  45.3339569  56.3947591  61.3908799  43.0471810
  57.4579588  60.7967977  43.2389586  56.2343504  62.2795868  42.0663288
  55.3058004  62.5981510  41.8288187  57.3623172  62.7763379  41.2752976
  58.0393345  61.9541500  41.0434489  56.8743412  63.3880361  39.9688939
  56.1826672  62.6964595  39.4878448  56.3561493  64.3194502  40.1970273
  58.0045641  63.6863130  39.0098005  59.1719727  63.6777386  39.3875327
  57.6594623  63.9436477  37.7584198  58.3724241  64.1498569  37.0733921
  56.6847082  63.9326497  37.4941583  58.1410506  63.7946319  42.0996281
  57.7144600  64.9374478  42.2704646  59.2914353  63.3693257  42.6159523
  59.5700320  62.4190219  42.4174431  60.1322173  64.1651289  43.5003894
  59.5612646  64.9767596  43.9513525  60.6877039  63.2777507  44.6179920
  61.4342339  63.8409393  45.1780026  59.5775543  62.8392290  45.5550296
  58.8308249  62.2755429  44.9957865  59.9930424  62.2097185  46.3419129
  59.1102480  63.7169921  46.0014121  61.3135786  62.1218994  44.0506345
  61.6604841  61.5681828  44.7539515  61.2853819  64.8790255  42.7935655
  62.1874499  65.3687418  43.4755752  61.3031120  64.9418146  41.4584531
  60.5422377  64.5573361  40.9168389  62.4536065  65.4932268  40.7436496
  63.2117544  65.8278853  41.4516854  63.0647448  64.4182365  39.8455334
  62.3061760  64.0835647  39.1379548  63.9048824  64.8483597  39.3003153
  63.5582117  63.2206328  40.6278306  63.0343225  62.1150662  40.4917588
  64.5706635  63.4323353  41.4589970  64.9394625  62.6674927  42.0058999
  64.9678420  64.3573429  41.5409170  62.1370913  66.7379385  39.9168897
  62.9350193  67.1159354  39.0557955  61.0010000  67.3827850  40.1474682
  60.3629240  67.0190787  40.8407763  60.5928155  68.5607346  39.3779235
  60.9170717  68.4479060  38.3434058  59.0813426  68.7362249  39.3973850
  58.7889004  68.8020821  40.4453543  58.8714360  69.6841222  38.9018752
  58.2948895  67.6272595  38.7215978  58.6617718  66.6629515  39.0731777
  57.2402706  67.7293955  38.9774282  58.4610973  67.7128898  37.2078051
  59.5239142  67.7150179  36.9659069  57.9860680  66.8463157  36.7479181
  57.8538909  68.9250200  36.6610292  58.4675201  69.7164640  36.5299761
  56.5788084  69.0472344  36.3114620  55.7403622  68.0330102  36.4616426
  56.0726090  67.1596176  36.8449145  54.7726078  68.1376608  36.1922000
  56.1343092  70.1990147  35.8292870  56.7677202  70.9793837  35.7297150
  55.1642230  70.2910355  35.5636487  61.2917890  69.8146212  39.8948203
  60.7694313  70.5329293  40.7455999  62.4890582  70.0850894  39.3805476
  62.9025875  69.4381268  38.7243981  63.2516316  71.2666878  39.7588281
  62.7589566  71.7618396  40.5956048  64.6792610  70.9002693  40.1783298
  65.0933369  70.3364474  39.3424200  65.2344053  71.8305168  40.2989717
  64.7899994  70.0818678  41.4402870  64.6465732  70.6789817  42.6808614
  64.4436604  71.7489092  42.7275636  64.7551185  69.9509924  43.8369563
  64.6479536  70.4372120  44.8065996  65.0253867  68.6084253  43.7693660
  65.1100089  67.8759284  44.9270000  64.9637999  68.4030062  45.7159306
  65.1861312  67.9900976  42.5506789  65.4101354  66.9247163  42.4969647
  65.0623032  68.7258191  41.3953925  65.1788522  68.2416561  40.4258037
  63.2987158  72.2582892  38.6016795  62.9121232  71.9621960  37.4703825
  63.8011382  73.4498153  38.9124772  64.2035394  73.5759538  39.8302254
  63.6756585  74.6136541  38.0484344  63.5285571  74.3030470  37.0140343
  62.4611877  75.4495221  38.4882054  61.6110795  74.7673623  38.4796352
  62.6676954  75.7590294  39.5127345  62.1414464  76.6579855  37.6552278
  62.9993961  77.3300822  37.6728085  61.9541625  76.3354420  36.6310245
  60.9147116  77.3867075  38.1902791  60.6596079  78.1483106  37.4534061
  60.1134625  76.6495677  38.2424742  61.0481311  78.0244268  39.4938985
  60.8614060  77.4387453  40.2952787  61.5726937  79.2272936  39.6966952
  61.8518234  80.0173990  38.6746884  61.6650242  79.7045418  37.7327084
  62.2506482  80.9304108  38.8403624  61.6243698  79.7164578  40.9228844
  61.2655514  79.1736684  41.6953669  62.0224522  80.6309376  41.0821195
  65.0152229  75.3435062  38.0518995  65.8581357  75.1181296  38.9233211
  65.2146574  76.2275119  37.0719333  64.5807102  76.2989396  36.2889210
  66.4067202  77.0729808  37.0776434  67.2859242  76.4719858  37.3098172
  66.6057646  77.7204916  35.7089060  65.6106492  78.0894829  35.4605312
  67.2831848  78.5642234  35.8405060  67.1147537  76.8317941  34.5788296
  66.4405138  75.9846035  34.4532525  67.1720396  77.6252099  33.2922035
  67.8464917  78.4723652  33.4168673  67.5361299  76.9870013  32.4870769
  66.1748339  77.9887939  33.0442359  68.4692999  76.2502928  34.9107000
  68.3955880  75.6510978  35.8182414  68.8069256  75.6212480  34.0870418
  69.1839231  77.0584506  35.0665638  66.3707526  78.1536700  38.1502399
  67.4067418  78.4676096  38.7442005  65.2224440  78.7461121  38.4123386
  64.3392437  78.4680902  38.0089029  65.2347076  79.8588105  39.3323239
  66.1593317  80.4055721  39.1473340  64.3831708  80.4874601  39.0719699
  65.1563459  79.5082190  40.7981827  65.0830799  80.4181294  41.6277207
  65.1815250  78.2274169  41.1595066  65.3444302  77.4999160  40.4781083
  64.9324823  77.8375254  42.5380643  65.2784513  78.6249576  43.2076576
  63.4394369  77.6083858  42.7829610  62.8985337  78.5119481  42.5017170
  63.1083736  76.7782838  42.1589194  63.1822656  77.3089055  44.1401241
  62.2404717  77.1703515  44.2643293  65.7087510  76.5756738  42.8797604
  65.9210458  75.7051644  42.0317685  66.1297837  76.4939581  44.1429073
  66.1234608  77.3199915  44.7240512  66.6752918  75.2615713  44.6992226
  67.2190621  74.6823608  43.9529464  67.6045132  75.5688769  45.8863254
  67.9985345  74.6321819  46.2805970  68.7551601  76.4550493  45.4434990
  68.3619165  77.3921893  45.0495083  69.4029432  76.6629162  46.2951264
  69.3278276  75.9471190  44.6675107  66.8204110  76.2061202  47.0372005
  66.4283382  77.1556992  46.6729487  65.9920570  75.5375739  47.2716676
  67.6342825  76.4430367  48.2705609  68.4626178  77.1119132  48.0369700
  67.0075090  76.8962084  49.0386037  68.0263386  75.4937874  48.6356876
  65.5926934  74.2795721  45.1270941  65.8908740  73.0975004  45.3286229
  64.3519430  74.7315348  45.2945195  64.1382445  75.6958843  45.0836585
  63.2902203  73.8896257  45.8223708  63.7091158  73.1451533  46.4994134
  62.2770997  74.7344382  46.5923646  61.8944180  75.4902362  45.9064905
  61.4611266  74.0841255  46.9076128  62.8761252  75.4090217  47.7991021
  62.9961373  74.7403324  49.0043298  62.6506014  73.7087083  49.0710834
  63.5395302  75.3547189  50.1049998  63.6259615  74.8174410  51.0494382
  63.9716572  76.6561274  50.0127064  64.5254553  77.2742903  51.1094431
  64.5606424  76.7060162  51.8823766  63.8579091  77.3441457  48.8276072
  64.1975178  78.3772937  48.7543165  63.3124368  76.7215858  47.7324026
  63.2169440  77.2611205  46.7901269  62.5796695  73.1178706  44.7169733
  62.5502212  73.5306543  43.5559671  62.0098648  71.9791782  45.1008577
  62.2590777  71.5715246  45.9906952  61.0657447  71.2629240  44.2530704
  61.5174879  71.0424616  43.2858974  60.6783271  69.9451366  44.9228322
  60.2648728  70.1696350  45.9060693  59.9170388  69.4612014  44.3109932
  61.8635803  69.0218834  45.0744183  62.4365393  69.0923464  44.1498353
  62.4594123  69.4092104  45.9008951  61.5145741  67.5815097  45.3396209
  60.6181980  67.3232517  44.7757843  62.3416227  66.9498029  45.0155275
  61.2641837  67.3338319  46.7537798  60.6660154  68.0023424  47.2178788
  61.6007880  66.2242679  47.4049620  62.3587211  65.2972900  46.8394876
  62.6915991  65.4285843  45.8950015  62.6004364  64.4632459  47.3552820
  61.3402575  66.1408834  48.6963043  60.8929186  66.9132426  49.1690084
  61.5894582  65.3051098  49.2056963  59.8292694  72.1045882  43.9766304
  59.2877741  72.7634564  44.8659023  59.3913466  72.0843718  42.7209378
  59.8597356  71.5028477  42.0408343  58.2868279  72.9200795  42.2709900
  58.2335908  73.8278699  42.8719739  58.4981344  73.3134134  40.8104011
  58.5742888  72.3932979  40.2310159  57.6181625  73.8716307  40.4908029
  59.7382875  74.1547933  40.5867738  60.6227475  73.5639678  40.8250104
  59.7700253  74.4485940  39.5375952  59.7477149  75.4031580  41.4383223
  60.6690532  75.6323823  42.2163820  58.7224355  76.2271023  41.2863623
  58.6766831  77.0770621  41.8300318  57.9908399  76.0018439  40.6274785
  56.9322145  72.2483870  42.4274529  55.9178681  72.9403066  42.5623221
  56.8928519  70.9211506  42.4259969  57.7336758  70.4031634  42.2143279
  55.6676240  70.1775004  42.6662422  55.0523326  70.7215030  43.3828849
  54.8614089  69.9831076  41.3762504  53.9411623  69.4515643  41.6185458
  54.6171959  70.9638777  40.9681448  55.5946767  69.2435324  40.4187533
  55.0670419  69.1375090  39.6237939  56.0332812  68.8402422  43.2847398
  57.1951600  68.4305017  43.2820037  55.0233254  68.1682104  43.8393284
  54.1562449  68.6542666  44.0182701  55.1286753  66.7686504  44.2432927
  56.0681827  66.3507508  43.8816506  55.0928396  66.6441342  45.7646360
  54.3319755  67.3719512  46.0465358  54.7454538  65.6413267  46.0132325
  56.3869253  66.9386595  46.5261983  56.8235993  67.8679430  46.1603448
  56.0770644  67.0737300  48.0017820  55.6407568  66.1446098  48.3684838
  56.9961652  67.2836792  48.5488431  55.3708402  67.8902956  48.1520098
  57.4450461  65.8810194  46.2871880  57.6810280  65.8361704  45.2239850
  58.3448806  66.1332707  46.8482302  57.0715801  64.9116128  46.6171468
  53.9754084  65.9991407  43.5927120  53.0463236  65.5518232  44.2652895
  54.0369055  65.8506628  42.2717300  54.8399405  66.1783319  41.7541712
  52.9285277  65.2597756  41.5282571  51.9858026  65.7025273  41.8497218
  53.1034564  65.5165619  40.0353355  54.0658752  65.0990021  39.7395430
  52.3045117  64.9967735  39.5065563  53.0641031  66.9891772  39.6866918
  52.1088862  67.6734918  40.1115298  53.9829350  67.4585841  38.9850638
  52.8194753  63.7629198  41.7920530  53.7610860  63.0058233  41.5364300
  51.6626526  63.3436237  42.2938229  50.9636578  64.0219939  42.5608802
  51.3873372  61.9342890  42.5407158  52.2375552  61.4731907  43.0433260
  50.1521636  61.7813344  43.4298322  50.0650332  60.7210734  43.6672228
  50.3506784  62.3424625  44.3429736  48.8611434  62.2665670  42.8112951
  48.8526253  62.0086105  41.7522924  48.0463404  61.7488255  43.3173968
  48.6831620  63.7582491  42.9672024  49.6719066  64.4492167  43.2825704
  47.5596705  64.2452977  42.7521499  51.2099181  61.1777727  41.2285929
  50.5506878  61.6573709  40.3033459  51.8101813  59.9975429  41.1449116
  52.4151197  59.6961724  41.8954613  51.6313775  59.1131531  40.0078813
  51.5347752  59.7221289  39.1090401  52.5131608  58.4780772  39.9228151
  50.4043488  58.2368266  40.1434376  49.3812827  58.6403913  40.7016995
  50.4984581  57.0179570  39.6075792  51.2005473  56.8088033  38.9122917
  49.5421930  55.9758783  39.9590876  48.5226199  56.3588311  40.0028728
  49.5938925  54.8316469  38.9319324  50.6192283  54.4675074  38.8672164
  48.6759341  53.6901468  39.3355941  47.6502809  54.0534362  39.4000715
  48.7334939  52.8962284  38.5909593  48.9845621  53.3007178  40.3057463
  49.2167495  55.3464325  37.5577126  49.9152315  56.1274966  37.2574398
  49.2568036  54.5279699  36.8389538  48.2065119  55.7546956  37.5867322
  49.8346758  55.4831695  41.3685105  50.9928073  55.2494247  41.7391595
  48.7816077  55.3181846  42.1662056  47.8709460  55.6398588  41.8707054
  48.9091927  54.7276920  43.4940014  49.8146841  55.0937328  43.9779420
  47.7117999  55.0948555  44.3605621  46.8133291  54.6421218  43.9411784
  47.9191155  54.5892744  45.7748683  48.8172107  55.0419588  46.1951080
  47.0576468  54.8566834  46.3868023  48.0317431  53.5051986  45.7608905
  47.5547405  56.5175499  44.3855802  46.7995647  56.7465438  44.9322719
  49.0459624  53.2126697  43.3945461  48.0881299  52.5123902  43.0574356
  50.2456542  52.7174996  43.6780424  51.0311693  53.3498031  43.7351200
  50.4902019  51.2953937  43.8626583  49.9257354  50.7127975  43.1346071
  51.9791691  51.0160368  43.6628354  52.1790099  51.2147564  42.6098998
  52.5029095  51.7492353  44.2761999  52.4621443  49.6314220  44.0130797
  51.8681290  49.2474291  44.8424145  52.3154799  48.9982776  43.1380272
  53.9309407  49.6287191  44.3989912  54.7597337  50.0879446  43.5856701
  54.2566895  49.1831033  45.5193386  50.0164561  50.8920955  45.2567991
  50.4129744  51.5045696  46.2500578  49.1763145  49.8616014  45.3388225
  48.7988174  49.4592793  44.4928129  48.7321666  49.3200722  46.6218501
  49.2412120  49.8011101  47.4570593  47.2169116  49.4876933  46.8083289
  46.7042632  49.0159821  45.9700094  46.7614505  48.8459632  48.1048024
  47.2733599  49.3174991  48.9436729  45.6851026  48.9764081  48.2168728
  46.9980813  47.7821071  48.0869749  46.8401469  50.9544418  46.7797760
  47.1293023  51.3857913  45.8214291  45.7631378  51.0561177  46.9132411
  47.3564812  51.4784594  47.5840802  49.1196190  47.8516021  46.7192274
  48.7064783  47.0326782  45.8895478  49.9082107  47.5251568  47.7406766
  50.0858300  48.2309075  48.4410099  50.5405638  46.2254325  47.8961446
  49.9642415  45.4764585  47.3530150  51.9880440  46.1971701  47.3840007
  52.3654804  45.1768134  47.4511890  52.0575833  46.6635403  45.9576571
  51.6807188  47.6840602  45.8897458  53.0921527  46.6353159  45.6156505
  51.4504034  46.0101117  45.3311873  52.8073208  47.0387076  48.2013044
  53.7107862  47.0177833  47.8774020  50.5298462  45.8623535  49.3710777
  50.5469997  46.7389126  50.2349087  50.4765268  44.5722566  49.6584450
  50.4035540  43.8619728  48.9441123  50.5234085  44.1531576  51.0362026
  51.2100234  44.8001072  51.5822021  49.5259963  44.2360785  51.4679345
  50.9934590  42.7251839  51.1573204  51.3369352  42.0771996  50.1698294
  50.9778054  42.2307300  52.3890782  50.6687679  42.8128918  53.1543773
  51.4251752  40.8811422  52.6874055  51.2094023  40.2358063  51.8358876
  52.9314304  40.8355336  52.9672324  53.1458585  41.4456521  53.8446583
  53.3852297  39.4164694  53.2178975  53.1715386  38.8058085  52.3406695
  54.4573275  39.4066504  53.4143894  52.8546906  39.0116751  54.0797389
  53.6439810  41.3535634  51.8395552  54.5871592  41.3244383  52.0160968
  50.6490796  40.3792354  53.8907667  50.3125983  41.1522145  54.7897343
  50.3553373  39.0839665  53.9007135  50.3492075  38.5565728  53.0393671
  49.9603831  38.4080638  55.1253738  50.2767649  39.0074678  55.9790228
  48.4414284  38.2007356  55.2075008  48.2261882  37.5470841  56.0527881
  47.9221508  39.1497137  55.3412587  47.8418212  37.5511447  54.0005925
  47.4162531  38.3174539  52.9332340  47.5311262  39.4004820  52.9774387
  46.8544046  37.7314028  51.8262005  46.5314079  38.3468199  50.9865365
  46.6994351  36.3667030  51.7776114  46.2545301  35.8982610  50.8997038
  47.1065497  35.5918781  52.8385704  46.9812129  34.5096756  52.8035179
  47.6722242  36.1834120  53.9444641  47.9912713  35.5702424  54.7872760
  50.6918036  37.0804064  55.2412642  50.9560909  36.4112900  54.2416260
  51.0314028  36.7264297  56.4742856  50.7701592  37.3487370  57.2256741
  51.7779541  35.5213838  56.8043640  52.2021238  35.0913744  55.8970211
  52.9160125  35.8265748  57.7786696  52.5156734  36.3840433  58.6254622
  53.5542071  34.5448371  58.2744893  53.9552129  33.9870111  57.4282482
  54.3615768  34.7843895  58.9664922  52.8055707  33.9397752  58.7859034
  53.9115127  36.6205732  57.1226850  54.6247374  36.8107172  57.7364895
  50.8237517  34.5088782  57.4129446  50.0560059  34.8456918  58.3176280
  50.8387403  33.2868687  56.8920550  51.4757248  33.0521260  56.1442275
  49.8951699  32.2743327  57.3370356  49.7746978  32.3300517  58.4189234
  48.5305064  32.4938788  56.6812253  47.8863806  31.8588234  57.2894242
  48.2448398  33.5369089  56.8175441  48.3779399  32.1122723  55.2082701
  48.7279492  31.0908858  55.0587244  46.9210980  32.2091229  54.8108993
  46.5704774  33.2304015  54.9597412  46.8114637  31.9372581  53.7610561
  46.3304323  31.5295740  55.4252507  49.2588812  32.9480308  54.2966972
  50.3040814  32.8083239  54.5726283  49.1118226  32.6362275  53.2626500
  48.9940361  34.0003560  54.3994973  50.4651591  30.9006625  57.0134767
  51.4205313  30.7651035  56.2476852  49.8735320  29.8827465  57.6269474
  49.1672158  30.0638599  58.3258142  50.2493140  28.5037636  57.3690265
  51.3345513  28.4229731  57.3071222  49.7559081  27.5946374  58.4906815
  48.6669926  27.5811966  58.4439731  50.1391408  26.5899603  58.3121977
  50.1950408  28.0652089  59.8567909  51.4160451  28.1885021  60.0854511
  49.3171102  28.3022848  60.7110988  49.7067753  28.0232828  56.0292612
  48.6924852  28.5140593  55.5310724  50.4295014  27.0882544  55.4244465
  51.3316141  26.8177470  55.7892996  49.9648951  26.4590946  54.2004703
  49.6976071  27.2274396  53.4750033  51.0665829  25.5872809  53.6040183
  51.3386524  24.8074571  54.3153221  50.7087130  25.1287263  52.6821957
  51.9402783  26.2021631  53.3879731  48.7191726  25.6165648  54.4621587
  48.5562430  25.0163515  55.5269263  47.8415732  25.5676900  53.4614312
  48.0188925  26.1436504  52.6509209  46.6043909  24.7889023  53.5013157
  46.0835166  24.9940524  52.5660603  46.9168918  23.2923164  53.5689312
  47.4305311  23.0697630  54.5042091  45.9879356  22.7241185  53.5210571
  47.5551049  23.0156061  52.7297562  45.6704856  25.1633769  54.6514163
  44.8577460  24.3380055  55.0707508  45.7635693  26.3763007  55.2018492
  46.4620693  27.0422490  54.9040069  44.8879851  26.7411833  56.3129545
  44.9758696  26.0282658  57.1327863  45.2232724  28.1449894  56.8443243
  44.4577975  28.4518152  57.5570693  46.5516420  28.1297052  57.5186244
  47.3177510  27.8233982  56.8063366  46.7816203  29.1275753  57.8920754
  46.5288346  27.4269408  58.3515132  45.2199062  29.1652165  55.7151815
  44.2337578  29.1916061  55.2515901  45.4595733  30.1507049  56.1145210
  45.9639721  28.8851271  54.9695163  43.4249050  26.6670566  55.9065364
  43.0360242  27.0771280  54.8059864  42.6049449  26.1331232  56.8059893
  42.9842652  25.5942024  57.5713519  41.1628101  26.2641499  56.7048307
  40.8578025  26.1754421  55.6621416  40.4639418  25.1716038  57.5126173
  40.8470133  25.2283672  58.5315056  39.3984393  25.4013957  57.5122760
  40.6793602  23.7704478  56.9685883  40.3102639  23.7372588  55.9435189
  41.7482909  23.5573088  56.9763949  39.9519011  22.7339398  57.8008146
  40.3571434  22.7576436  58.8124053  38.8937371  22.9940676  57.8276825
  40.1154443  21.3389465  57.2228447  39.4682150  20.6605440  57.7786908
  39.8043625  21.3629582  56.1784546  41.5200519  20.8649287  57.3098312
  41.8083625  20.8421952  58.2775397  41.5871738  19.9370325  56.9166350
  42.1198970  21.4931781  56.7944792  40.7343674  27.6421666  57.1998063
  41.4019796  28.2585020  58.0337503  39.6081068  28.1219646  56.6826681
  39.1491680  27.6601653  55.9105180  39.0315521  29.3598036  57.1879405
  39.7967634  30.1346844  57.2338825  37.9117959  29.8344316  56.2668556
  37.5107440  30.7689509  56.6591951  38.3270719  30.0063697  55.2738384
  36.8761434  28.8750468  56.1846931  36.1863312  29.1980874  55.6003955
  38.4997383  29.1808968  58.6050081  37.9873456  28.1179673  58.9661363
  38.6297540  30.2378657  59.4118003  39.1250843  31.0621974  59.1032160
  38.1053335  30.2146920  60.7754869  38.3133195  29.2560149  61.2506492
  38.7259078  31.3464216  61.6119447  38.5440587  32.3003771  61.1169697
  38.1003732  31.3686669  63.0047180  38.2822207  30.4151439  63.5005265
  38.5453295  32.1729258  63.5906209  37.0264041  31.5338315  62.9186352
  40.2390392  31.2026249  61.7338259  40.4462793  30.4144515  62.4576594
  40.6303900  30.9119498  60.7589146  40.9045287  32.4867519  62.1820251
  40.5139966  32.7778310  63.1571443  41.9812237  32.3328047  62.2536309
  40.6981052  33.2753304  61.4584001  36.5899319  30.3402268  60.7643051
  35.8913869  29.6953382  61.5542668  36.0619407  31.1817090  59.8805455
  36.6725040  31.6776596  59.2470277  34.6369173  31.4620503  59.8251288
  34.0807604  30.5618720  60.0867919  34.2504144  32.5760018  60.7996455
  33.1805039  32.5097985  60.9971500  34.8006245  32.4313338  61.7293982
  34.5534128  33.8518620  60.2659701  34.3013312  34.5305152  60.8964339
  34.2691868  31.8327676  58.3974888  35.1317153  32.1101760  57.5624086
  32.9683825  31.8283721  58.1219642  32.2983535  31.7246720  58.8705674
  32.4728362  31.9680455  56.7760729  31.4318800  32.2889021  56.8155750
  33.0656876  32.7225561  56.2590234  32.5578800  30.6654928  56.0108023
  32.7277702  29.5908288  56.5931121  32.4488352  30.7320897  54.6869432
  32.2882697  31.9289276  53.8471911  32.9994548  32.6916591  54.1642979
  31.2735058  32.3123489  53.9536867  32.5658087  31.4225418  52.4632494
  33.6245630  31.5440665  52.2344042  31.9719486  31.9840479  51.7420403
  32.1762537  29.9990767  52.4719079  32.7761122  29.4609706  51.7379388
  31.1184574  29.8332828  52.2677532  32.5187057  29.5114176  53.8820955
  31.7776993  28.8085141  54.2627983  33.8972035  28.8725226  53.9367128
  34.8822358  29.4605964  54.3842365  33.9498587  27.6294322  53.4698031
  33.1035752  27.1003559  53.3149419  35.2253671  26.9822100  53.2071117
  35.8387420  27.0040844  54.1078846  35.0091116  25.5260809  52.7990372
  34.4040752  25.4880888  51.8931743  35.9733687  25.0537553  52.6113749
  34.4953659  24.9959273  53.6009734  35.9845596  27.7183036  52.1137088
  35.3967061  28.3280779  51.2172633  37.3083661  27.6580066  52.1947501
  37.7458117  27.2852427  53.0252847  38.1663582  28.1587828  51.1266135
  37.8067782  29.1317475  50.7917387  39.6009049  28.3121189  51.6164805
  39.8845257  27.2985997  51.9000951  40.1998940  28.6312590  50.7635667
  39.8451284  29.2558234  52.7908074  39.3759297  28.8470903  53.6857323
  41.3296120  29.4075381  53.0255397  41.7994643  29.8166833  52.1311473
  41.4981829  30.0822033  53.8648915  41.7638928  28.4333571  53.2501998
  39.2077327  30.6096117  52.5424651  38.1326685  30.4869818  52.4109417
  39.3968690  31.2626180  53.3944695  39.6349651  31.0534741  51.6432668
  38.0857102  27.1872400  49.9586188  38.7230170  26.1338417  49.9645341
  37.2991350  27.5412991  48.9486769  36.8431643  28.4425010  48.9537008
  37.0302342  26.6360125  47.8359543  37.9392971  26.0892997  47.5853370
  35.9392665  25.6305274  48.1929500  36.1618490  25.1531571  49.1472424
  35.0035216  26.1836926  48.2735096  35.7768752  24.5590293  47.1444416
  36.4543442  24.5705944  46.1193158  34.9055085  23.6032503  47.4108522
  34.7563461  22.8597826  46.7436894  34.3922382  23.6201119  48.2805476
  36.6323759  27.4886282  46.6450994  35.6060050  28.1728470  46.6894087
  37.4395213  27.4446569  45.5880872  38.2442634  26.8344734  45.6009565
  37.2378940  28.2969863  44.4246242  37.1587750  29.3420921  44.7239453
  38.4341564  28.1468711  43.4893923  38.5099476  27.0729957  43.3186689
  38.2283296  28.6507426  42.5450148  39.7538531  28.6658847  44.0674551
  39.8608915  28.2867944  45.0837887  40.9374055  28.2131841  43.2316489
  40.8313011  28.5923046  42.2152295  41.8592756  28.5977657  43.6679438
  40.9727014  27.1239557  43.2107659  39.7379039  30.1793464  44.1885888
  38.9247674  30.4830427  44.8478892  40.6868777  30.5213219  44.6016298
  39.5906004  30.6216855  43.2033290  35.9473073  27.9956651  43.6754544
  35.5342708  28.8120273  42.8461688  35.3095059  26.8561448  43.9297673
  35.7616902  26.1574941  44.5020573  34.0024906  26.5465834  43.3656682
  33.7756728  27.2130728  42.5335356  33.9761862  25.1049988  42.8580344
  33.0184431  24.9203414  42.3714854  35.1019293  24.8623984  41.8676256
  36.0600766  25.0464203  42.3536187  35.0640530  23.8302139  41.5194019
  34.9906683  25.5362197  41.0181043  34.1119836  24.2031180  43.9622346
  34.0951482  23.2987383  43.6406538  32.8715101  26.7615794  44.3627528
  31.7217828  26.4291936  44.0624066  33.1712952  27.3088254  45.5378301
  34.1297963  27.5533438  45.7417562  32.1664252  27.5705729  46.5470563
  32.6112367  28.2325813  47.2900146  31.3350934  28.0793911  46.0591109
  31.6472564  26.3340563  47.2391945  30.6536061  26.4166811  47.9657846
  32.2883078  25.1877632  47.0293007  33.0552897  25.1405942  46.3738519
  31.9095692  23.9814509  47.7283712  30.8408168  23.8227041  47.5846117
  32.4616792  23.1467847  47.2963916  32.2026250  24.0505244  49.2144385
  32.9463867  24.9009793  49.7027377  31.5877642  23.1238602  49.9458384
  30.9411056  22.4845235  49.5063153  31.7797832  23.0300717  51.3875826
  31.8237659  24.0246795  51.8313394  30.6181037  22.2627052  52.0218154
  30.7726336  22.2109656  53.0995648  29.3001253  22.9621017  51.7323301
  29.1446692  23.0138098  50.6547127  28.4836596  22.4037650  52.1903071
  29.3254976  23.9710272  52.1440656  30.5747954  20.9316121  51.4929094
  29.8452372  20.4521860  51.8922785  33.0939665  22.3574333  51.7588212
  33.6029611  22.5853957  52.8609644  33.6458288  21.5328149  50.8720753
  33.1567160  21.3040886  50.0185226  34.9354062  20.9022483  51.1192070
  34.9340531  20.4722698  52.1208136  35.1772880  19.7848492  50.1093940
  35.1904430  20.2012557  49.1021539  36.1349721  19.3076256  50.3172381
  34.3795368  19.0460688  50.1861784  36.0723058  21.9146193  51.0512646
  36.0755904  22.8222982  50.2163218  37.0472782  21.7375116  51.9375307
  36.9634316  21.0189045  52.6422809  38.2360112  22.5776041  51.9465584
  37.9519543  23.6278788  51.8807269  39.0148481  22.3639723  53.2383980
  38.4311171  22.6499733  54.1133614  39.2838830  21.3101503  53.3103673
  40.2923847  23.1369871  53.3053181  40.3679950  24.4708722  52.9735356
  41.6095531  24.8898854  53.1311660  41.8680219  25.9354191  52.9633798
  42.3536477  23.8608953  53.4936071  43.3518142  23.8736790  53.6472306
  41.5499890  22.7566473  53.6310774  41.9785085  21.8073120  53.9523789
  39.1325850  22.2720392  50.7552170  39.3060192  21.1153390  50.3635547
  39.7025118  23.3266622  50.1770407  39.3839688  24.2555059  50.4134281
  40.7527222  23.1908981  49.1811716  40.7695302  22.1758745  48.7842539
  40.4906763  24.1568537  48.0351059  39.4642202  24.0142507  47.6972428
  40.6067281  25.1675399  48.4264439  41.4289449  23.9567877  46.8814544
  42.2150497  22.9900523  46.9070847  41.3686567  24.7687722  45.9430704
  42.1176757  23.4636415  49.7986148  42.4294154  24.6292900  50.0870866
  42.9609206  22.4487395  50.0229735  42.7806964  21.0177456  49.7216369
  42.4121708  20.9070537  48.7018151  42.0581125  20.5904666  50.4169095
  44.1577545  20.4450214  49.9028415  44.6977267  20.4750015  48.9564640
  44.0862155  19.4133296  50.2472184  44.8069814  21.2985091  50.9227044
  45.8926372  21.2814593  50.8269979  44.5271863  21.0023486  51.9336956
  44.2796545  22.7072210  50.6254719  44.1061156  23.2667139  51.5446836
  45.2364649  23.4836183  49.7330337  46.2336190  24.0126174  50.2362460
  44.9738354  23.5600351  48.4312944  44.1901222  23.0282232  48.0804823
  45.7846254  24.3053303  47.4781378  46.7715961  24.4382602  47.9212153
  45.9333256  23.5051774  46.1875098  44.9542864  23.3716432  45.7273459
  46.5872017  24.0417590  45.5000315  46.3648669  22.5297056  46.4118446
  45.2263687  25.6902798  47.1698288  45.7082788  26.3467657  46.2445273
  44.2200585  26.1389218  47.9204426  43.9637210  25.6294232  48.7539902
  43.4228999  27.3054170  47.5491364  42.7965888  27.0855111  46.6845701
  42.5179223  27.6736785  48.7278480  41.8307855  26.8617494  48.9659938
  43.1436697  27.8854765  49.5948438  41.6773240  28.8932212  48.4974742
  40.5152094  28.8180533  47.7566481  40.2155820  27.8595860  47.3327805
  39.7377300  29.9349198  47.5504320  38.8319349  29.8652382  46.9481194
  40.1040942  31.1392267  48.1046775  39.4846774  32.0228769  47.9511034
  41.2540108  31.2273300  48.8536204  41.5488209  32.1811511  49.2911276
  42.0334778  30.1090071  49.0507301  42.9424086  30.1766646  49.6485321
  44.2711976  28.5044319  47.1277708  44.1653705  28.9835317  45.9951627
  45.1364782  28.9921292  48.0143400  45.2419796  28.5940617  48.9365716
  45.9273034  30.1729612  47.6749212  45.2786797  30.9502259  47.2708840
  46.6265035  30.7185354  48.9193236  47.2422501  29.8798631  49.2442605
  47.2695218  31.5318413  48.5829295  45.7652925  31.1998878  50.0862068
  45.1823958  30.3638721  50.4727428  46.6480230  31.7484918  51.1839416
  47.2309287  32.5848947  50.7982604  46.0280588  32.0899727  52.0128782
  47.3224795  30.9667402  51.5333315  44.7729042  32.2520972  49.6345633
  44.1196704  31.8317523  48.8699097  44.1737188  32.5761815  50.4854731
  45.3104268  33.1063479  49.2229517  46.9659466  29.8965735  46.5981004
  47.2773927  30.7898787  45.8010902  47.4804105  28.6709051  46.5219569
  47.3023172  27.9752227  47.2321738  48.3913838  28.3325115  45.4368507
  49.1710120  29.0899096  45.3554430  49.0494858  26.9821790  45.7046431
  48.2531441  26.2434823  45.7955631  49.6685283  26.7437357  44.8397552
  49.9018257  26.9616383  46.9560586  50.6124440  27.7861506  46.8985961
  49.2410789  27.1109878  47.8099951  50.6521404  25.6614496  47.1218637
  50.4120488  24.7304016  46.3275707  51.4881582  25.5691283  48.0425374
  47.7071730  28.3282851  44.0753208  48.3110688  28.7463925  43.0874959
  46.4712249  27.8325772  43.9816938  46.0570471  27.2901125  44.7261990
  45.7276274  27.9723089  42.7281421  46.3690652  27.6942868  41.8918644
  44.4943207  27.0727874  42.7170233  43.9447576  27.2495131  43.6416030
  43.8773300  27.3638967  41.8669187  44.8408086  25.6009597  42.6089946
  45.4649149  25.4638909  41.7259293  45.4041515  25.3194713  43.4986637
  43.6123368  24.7319842  42.4960939  42.9442949  25.1684772  41.7536029
  43.9179407  23.7380075  42.1694198  42.9020014  24.6287202  43.8041192
  43.5916464  24.2007314  44.5316602  42.6214528  25.6341560  44.1179512
  41.6880954  23.7818641  43.7166659  41.9478904  22.8500435  43.4262924
  41.2408017  23.7402014  44.6212611  41.0487378  24.1785074  43.0428744
  45.3483954  29.4178328  42.4242923  45.3767414  29.8322236  41.2605991
  44.9756841  30.2012569  43.4352433  44.7897411  29.8258978  44.3542809
  44.7303719  31.6263924  43.2047336  43.9306336  31.7243321  42.4706180
  44.2925259  32.3241335  44.5051840  45.1050332  32.2685570  45.2296440
  43.9545851  33.7755412  44.2366387  43.1417876  33.8319219  43.5125652
  43.6467920  34.2553726  45.1656843  44.8315689  34.2855926  43.8380806
  43.0535494  31.6670135  45.0593424  43.2616309  30.6182003  45.2709909
  42.7550017  32.1704099  45.9788864  42.2471733  31.7367667  44.3292788
  45.9547660  32.3006060  42.5961218  45.8401392  33.0786543  41.6428498
  47.1388727  32.0260771  43.1341267  47.2233398  31.4853802  43.9830150
  48.3550262  32.5719788  42.5368797  48.2192985  33.6453312  42.4042452
  49.5358419  32.3420513  43.4766306  49.6899906  31.2715390  43.6120615
  50.4339973  32.7865608  43.0478784  49.3278786  32.8036437  44.4419196
  48.6421794  31.9750337  41.1593070  48.9681779  32.7024630  40.2150949
  48.5252427  30.6545172  41.0236643  48.2949476  30.0822891  41.8234258
  48.8013647  29.9895454  39.7529545  49.7919513  30.2629180  39.3894922
  48.7551202  28.4752259  39.9523208  49.3466986  28.3090190  40.8526038
  47.7169933  28.2047389  40.1452701  49.3037130  27.6116924  38.8156630
  48.8480218  27.9348199  37.8796956  50.8099123  27.7394481  38.7141582
  51.2663664  27.4160412  39.6496562  51.1738392  27.1152380  37.8980579
  51.0747327  28.7791128  38.5216281  48.9176277  26.1659922  39.0307980
  47.8313487  26.0790954  39.0541711  49.3127352  25.5588047  38.2163567
  49.3300283  25.8162186  39.9772034  47.8388495  30.4272873  38.6541122
  48.2641546  30.7592918  37.5431263  46.5390447  30.4195036  38.9332375
  46.2247263  30.1616609  39.8578024  45.5333917  30.7098402  37.9166374
  45.8850007  30.3661128  36.9438466  44.2151629  30.0000789  38.2393289
  43.8355238  30.4337035  39.1645008  43.5310511  30.2312013  37.4228281
  44.3258908  28.4994341  38.3944499  45.3553133  27.7942422  37.7884114
  46.0911834  28.3410928  37.1988783  45.4573863  26.4290018  37.9209766
  46.2572547  25.8871477  37.4162921  44.5313616  25.7450613  38.6719265
  44.6505474  24.3823249  38.8257256  45.4119796  24.0183735  38.3681668
  43.5030312  26.4218302  39.2896672  42.7668159  25.8817530  39.8849858
  43.4081422  27.7896815  39.1516637  42.6004486  28.3322836  39.6429009
  45.2757194  32.1983369  37.7432466  44.4735913  32.5760738  36.8844717
  45.9288952  33.0431757  38.5321147  46.5554076  32.6866740  39.2395666
  45.7731286  34.4776788  38.4129910  46.5065000  34.9430199  39.0715678
  45.9913790  34.7465708  37.3794711  44.3974016  34.9855915  38.7728323
  43.9408935  35.9804984  38.2046310  43.7164789  34.3098610  39.6911577
  44.0853104  33.4454600  40.0611221  42.3989602  34.7397937  40.1283354
  41.7782939  34.9668264  39.2615432  41.7209474  33.6423078  40.9384990
  42.3939555  33.3381563  41.7401543  40.8039849  34.0457395  41.3680601
  41.3902067  32.4476335  40.0799409  40.7643209  32.7918764  39.2566155
  42.3257064  32.0525330  39.6839133  40.6716866  31.3677269  40.8369432
  41.2194487  31.1463861  41.7529475  39.6686131  31.7123381  41.0883119
  40.5775559  30.1159058  39.9906305  41.5787287  29.8576790  39.6455617
  40.1885011  29.3090496  40.6116929  39.6824544  30.3132991  38.8147040
  40.0430194  31.0606219  38.2388556  39.6434357  29.4608187  38.2744682
  38.7545883  30.5521670  39.1342439  42.5151321  36.0351160  40.9183646
  43.4623818  36.2308942  41.6848076  41.5527468  36.9264571  40.7244404
  40.9326905  36.8365377  39.9322636  41.3900992  38.0788867  41.6019817
  42.3602374  38.4284846  41.9551279  40.7178880  39.2072470  40.8279834
  39.8084120  38.8302523  40.3601933  40.4605216  39.9851093  41.5468664
  41.6248750  39.7809030  39.7712936  42.6026546  40.7041762  40.0943351
  42.7080964  41.0213139  41.1318346  43.4348148  41.2209423  39.1295718
  44.1923114  41.9586340  39.3943580  43.3084576  40.8027292  37.8255516
  44.1457532  41.3049767  36.8617054  44.7786646  41.9384734  37.2076893
  42.3465373  39.8831147  37.4803494  42.2394673  39.5554988  36.4462777
  41.5163283  39.3764377  38.4510628  40.7548804  38.6421799  38.1880749
  40.5752225  37.6745143  42.8241064  39.3921643  37.3439239  42.7126512
  41.2185677  37.6832444  43.9885483  42.2273734  37.7321710  43.9844909
  40.5400028  37.5730367  45.2671725  39.6980135  36.8881115  45.1670196
  41.4918512  37.0241013  46.3261247  42.3357147  37.7038291  46.4442969
  40.9650397  36.9312091  47.2758304  41.8556515  36.0446164  46.0157092
  39.9820211  38.9248580  45.7075366  40.2788476  39.9719212  45.1290527
  39.1646001  38.8901426  46.7551243  38.7179609  38.0153260  46.9903020
  38.8560034  40.0625489  47.5634644  39.3345493  40.9465238  47.1419417
  37.3470441  40.3030778  47.6182055  36.8547366  39.4300145  48.0465673
  37.1400012  41.1763151  48.2368252  36.9691434  40.4746174  46.6103045
  39.4021035  39.8696060  48.9693195  39.1687673  38.8299659  49.5922093
  40.1194186  40.8732633  49.4653398  40.4155528  41.6127834  48.8444422
  40.5278198  40.9387961  50.8600896  40.3944495  39.9636216  51.3284337
  41.9967952  41.3374323  50.9733221  42.1238803  42.1062150  50.2111399
  42.1389718  41.7778998  51.9601727  43.0261838  40.2321444  50.7569644
  42.8163727  39.7230903  49.8162497  44.4118490  40.8257167  50.7088297
  44.6225730  41.3345788  51.6494431  45.1425717  40.0318510  50.5541615
  44.4732587  41.5403116  49.8880476  42.9357224  39.1905819  51.8589377
  41.9395298  38.7482053  51.8605813  43.6782705  38.4117523  51.6853064
  43.1243610  39.6633268  52.8227980  39.6625084  41.9392889  51.6117506
  39.2935312  42.9831839  51.0694242  39.3343264  41.6149186  52.8591140
  39.3358057  40.6417036  53.1292061  38.9349775  42.6055199  53.8490168
  39.0378337  43.6058174  53.4283925  37.4787308  42.3989534  54.2681040
  36.8775568  42.4104093  53.3589517  37.4142355  41.4153408  54.7333423
  36.9581154  43.4485677  55.2313253  37.6355586  43.4995156  56.0837195
  36.9468832  44.4104945  54.7188092  35.5612223  43.1186338  55.7159307
  35.5545824  42.0838943  56.0585225  35.3249889  43.7786821  56.5505740
  34.5261738  43.2953405  54.6243363  34.9637841  43.8959444  53.8269201
  34.2629165  42.3118513  54.2350501  33.3043395  43.9680480  55.1371309
  33.5479929  44.8795644  55.4975064  32.6362078  44.0702954  54.3866340
  32.8984457  43.4114641  55.8757538  39.8466031  42.5112076  55.0638954
  39.9780321  41.4405153  55.6616633  40.4665013  43.6293958  55.4258985
  40.4323449  44.4205623  54.7990107  41.2121278  43.7658117  56.6705394
  41.3571999  42.7806082  57.1137407  42.5813586  44.4018159  56.4353447
  42.3602295  45.4673021  56.3725726  43.1991905  44.2105684  57.3127319
  43.3326348  43.9624165  55.1775808  42.6933430  44.1185521  54.3086570
  44.6093957  44.7665066  55.0167735  45.2494462  44.6105056  55.8851616
  45.1327881  44.4422001  54.1173368  44.3643909  45.8252375  54.9321461
  43.6413744  42.4755227  55.2125173  42.7104723  41.9119990  55.2754593
  44.1756231  42.1934281  54.3052675  44.2598853  42.2526695  56.0819307
  40.3631967  44.6297025  57.5886203  40.0023032  45.7507136  57.2197695
  40.0364981  44.1217623  58.7729846  40.4112617  43.2383692  59.0880533
  39.0782647  44.8084554  59.6263669  39.0401315  45.8688879  59.3771123
  37.6869930  44.2057734  59.4144812  37.4859027  44.2723560  58.3452625
  37.7615907  43.1578717  59.7050623  36.5628900  44.8606306  60.1791010
  36.7179522  44.6540575  61.2380553  36.5900129  45.9373602  60.0117189
  35.2158966  44.3174809  59.7512492  35.1937184  43.4228002  58.8816428
  34.1789467  44.7878763  60.2588960  39.4966587  44.7126838  61.0841249
  39.8752757  43.6382761  61.5550296  39.4278316  45.8396175  61.7872423
  39.3098519  46.7071829  61.2837440  39.5448009  45.8936272  63.2379450
  39.8149701  44.9102547  63.6227648  40.6230552  46.8933685  63.6528257
  40.4797664  47.8440825  63.1392981  40.5808339  47.0530037  64.7302458
  42.0173230  46.4435095  63.3405661  42.5334318  46.5813813  62.0673021
  41.9130342  47.0209853  61.2863059  43.8145717  46.1714641  61.7788690
  44.2115963  46.2850740  60.7701248  44.5941354  45.6177855  62.7657273
  45.6092070  45.2915966  62.5391649  44.0939197  45.4750841  64.0392793
  44.7098060  45.0322286  64.8220074  42.8166017  45.8915451  64.3237664
  42.4222162  45.7885194  65.3346797  38.2010145  46.2892663  63.8343205
  37.6041305  47.2840755  63.4138303  37.7263431  45.5139878  64.8055668
  38.1732222  44.6218973  64.9623247  36.5658518  45.8595754  65.6211494
  36.1997514  46.8456990  65.3354400  35.4310741  44.8299616  65.4773014
  35.7504025  43.8829183  65.9123170  34.1873358  45.3196009  66.1913899
  33.8671159  46.2664417  65.7565884  33.3914717  44.5828076  66.0825932
  34.4075703  45.4622360  67.2493365  35.1106482  44.5686646  64.0073272
  36.0366390  44.2611007  63.5214811  34.3923735  43.7496115  63.9708195
  34.5448998  45.7615828  63.2949973  35.2628524  46.5809547  63.3306856
  34.3416130  45.5023114  62.2559823  33.6185875  46.0694669  63.7800258
  37.0092210  45.9677145  67.0715134  37.6695803  45.0603844  67.5880622
  36.6247176  47.0575211  67.7322036  36.3202765  47.8788417  67.2293641
  36.6708485  47.1161328  69.1900988  37.2478618  46.2775882  69.5799680
  37.3363977  48.4191991  69.6401139  38.2738990  48.5265160  69.0945191
  36.6682008  49.2395555  69.3781435  37.6123458  48.4493850  71.1264703
  37.4158433  47.4137234  71.7903655  38.0316577  49.5102199  71.6306625
  35.2634043  47.0115584  69.7652787  34.5364796  48.0146167  69.8120940
  34.8273567  45.8267379  70.2095634  35.4967635  44.5227258  70.1441883
  36.1154246  44.3806439  71.0302873  36.1225356  44.4734284  69.2530777
  34.3504523  43.5705009  70.0873514  34.6553462  42.5920319  70.4584809
  33.9920088  43.4742522  69.0624828  33.3071368  44.1842537  70.9613916
  33.4724264  43.9093611  72.0031269  32.3017199  43.8873304  70.6629405
  33.4790219  45.7023546  70.7878547  32.7754957  46.1071847  70.0603509
  33.3107410  46.4271716  72.1109650  32.1729027  46.5825558  72.5702128
  34.4008437  46.8775326  72.7286309  35.3037153  46.7069443  72.3093197
  34.3541054  47.5671730  74.0115290  33.5486794  47.1690246  74.6286724
  35.6770865  47.3916299  74.7610160  35.5406408  47.7054968  75.7958930
  36.1253604  45.9382431  74.7271598  36.2624715  45.6237759  73.6925533
  37.0675446  45.8354454  75.2655097  35.3676997  45.3127022  75.1991231
  36.6844125  48.2129288  74.1602386  37.5125986  48.1004946  74.6325380
  34.0567719  49.0473563  73.8457457  33.7853671  49.7298580  74.8376267
  34.1050535  49.5399384  72.6153691  34.3413018  48.9005077  71.8701078
  33.8336809  50.9256970  72.2737904  33.6155816  51.4930319  73.1785904
  35.0407322  51.5521461  71.5851363  35.9056107  51.3937945  72.2293483
  35.1901017  51.0271158  70.6416682  34.8782825  53.0094750  71.3217720
  34.0341976  53.1509724  70.6467906  34.6764857  53.5151941  72.2660327
  36.1092243  53.5821532  70.7046927  36.9691448  53.3825213  71.3440538
  36.2734890  53.1332984  69.7250775  35.9745340  55.0167274  70.5417308
  35.1956538  55.4456253  71.0207836  36.9046087  55.8002507  70.0219364
  37.9607784  55.2887378  69.4099779  38.0618779  54.2864899  69.3366430
  38.6607994  55.9029953  69.0191353  36.6323908  57.0849503  69.9072837
  35.7365754  57.4374437  70.2128376  37.3208973  57.7108189  69.5144147
  32.6466606  50.9749841  71.3277530  32.7100704  50.4266327  70.2233387
  31.5755598  51.6333214  71.7536345  31.5484852  51.9839785  72.7004216
  30.4096229  51.8347708  70.9110722  30.4509893  51.1542071  70.0606482
  29.1218578  51.5663203  71.6892434  29.0486096  52.3261656  72.4672981
  28.2918104  51.6798592  70.9919413  29.0656941  50.1868531  72.3223532
  30.0584296  49.9444183  72.7015661  28.3615311  50.2339804  73.1530352
  28.6236116  49.1173843  71.3466644  29.4869436  48.3501295  70.8724292
  27.4103780  49.0394110  71.0602918  30.4114574  53.2566950  70.3700046
  30.5698290  54.2161298  71.1291833  30.2302754  53.3815631  69.0597351
  30.1983887  52.5589383  68.4746103  30.1537264  54.6866754  68.4200928
  30.6077913  55.4645959  69.0339037  30.8625082  54.6606073  67.0567522
  30.3727322  53.9255298  66.4180975  30.8014951  56.0275046  66.3944772
  31.2915147  56.7630788  67.0323741  31.3088682  55.9877702  65.4305819
  29.7602884  56.3131989  66.2449148  32.3038730  54.2158948  67.2317393
  32.3261120  53.2169221  67.6672401  32.8000385  54.1997772  66.2613478
  32.8215546  54.9113151  67.8924186  28.7026997  55.1298871  68.2809023
  28.4171498  56.3310261  68.2854170  27.7865858  54.1771699  68.1583163
  28.1046338  53.2275883  68.0270169  26.3580621  54.4320418  68.1467295
  26.1329091  55.3542126  68.6824593  25.8273251  54.5558959  66.7136582
  26.0372370  53.6364410  66.1671789  24.7509440  54.7259690  66.7377211
  26.3159414  55.3934536  66.2158123  25.6688577  53.3029706  68.8989957
  26.3133367  52.3572650  69.3636395  24.3466375  53.4204018  69.0287865
  23.8431686  54.0992787  68.4758448  23.6024538  52.6411048  70.0138880
  23.8229038  52.9966320  71.0204173  22.0995657  52.7916789  69.7598472
  21.5947702  52.3547256  70.6214461  21.8972913  53.8621871  69.7252455
  21.5836923  52.1346195  68.4804968  22.1354204  51.2067490  68.3296550
  20.5273997  51.9089478  68.6268442  21.7463475  53.0225447  67.2625896
  22.5130096  54.0054452  67.3401519  21.1126639  52.7360324  66.2261621
  24.0039164  51.1683054  70.0155262  24.0420424  50.5332397  71.0742953
  24.3046311  50.6085521  68.8465724  24.1616238  51.1062463  67.9794226
  24.8472862  49.2650166  68.7867572  25.2252874  49.0335137  69.7825587
  24.0165127  48.6001442  68.5504112  25.9550752  49.0482685  67.7762159
  26.1184379  47.9285716  67.2830976  26.7207346  50.0815144  67.4547979
  26.5951207  50.9580198  67.9406567  27.7166049  50.0174279  66.3888254
  27.7157945  49.0457504  65.8949213  27.4766072  51.1063351  65.3309118
  27.5253213  52.0841048  65.8101743  28.5293382  51.0252635  64.2381181
  28.4809262  50.0478723  63.7580519  28.3451084  51.8030217  63.4970027
  29.5182027  51.1666583  64.6743015  26.0794176  50.9767550  64.7473373
  25.3415828  51.0849492  65.5423189  25.9238339  51.7544658  63.9996347
  25.9692788  49.9977738  64.2808976  29.0994697  50.1673196  67.0132439
  29.3798850  51.1931799  67.6444737  29.9858094  49.1856680  66.8684410
  29.8164047  47.9021439  66.1652741  29.5003135  48.0919008  65.1395164
  29.0571143  47.3091266  66.6750855  31.1907892  47.2705530  66.2429724
  31.7648566  47.5233260  65.3515401  31.0961103  46.1872998  66.3184695
  31.8075781  47.8291520  67.4550057  32.8929103  47.8086354  67.3563544
  31.5174437  47.3247665  68.3766981  31.3136657  49.2797816  67.4750591
  31.1959963  49.6700962  68.4859531  32.2484665  50.1874974  66.6868325
  32.0389365  50.4854717  65.5104833  33.3020395  50.6242516  67.3699692
  33.3212867  50.5686145  68.3782516  34.4359655  51.2350569  66.6904778
  34.1054843  52.1025373  66.1191993  35.4742919  51.6902065  67.7109455
  35.0646825  52.4872195  68.3315014  35.7691725  50.8529972  68.3435797
  36.9987822  52.3421484  67.0015162  37.5908636  52.6059671  68.1628678
  35.0496419  50.2466586  65.7085679  35.2581346  49.0754774  66.0351585
  35.3298159  50.7200495  64.4983809  35.2437624  51.7088263  64.3112591
  35.7224245  49.8441153  63.4075176  36.2252067  48.9605166  63.8006620
  34.4876529  49.3961037  62.6252480  33.8703822  48.8254190  63.3190744
  33.9596300  50.3033834  62.3317594  34.7704405  48.5625689  61.4030467
  35.2746647  49.1765064  60.6567629  35.4122870  47.7256217  61.6781004
  33.4774341  48.0373367  60.8311451  33.5695661  46.9650574  60.6584383
  32.6693229  48.2227450  61.5387322  33.1498322  48.6888954  59.5652295
  33.8781685  48.6859280  58.8655033  32.0529587  49.4068610  59.3369556
  31.0665608  49.4460255  60.2192268  31.1427596  48.9245184  61.0808091
  30.2424387  49.9972267  60.0266141  31.8714904  49.9485644  58.1436746
  32.5633710  49.8130918  57.4204536  31.0419125  50.4950855  57.9614279
  36.7014098  50.5542486  62.4857137  36.6143638  51.7640780  62.2719105
  37.6339752  49.7761055  61.9388343  37.7583156  48.8452410  62.3104930
  38.5131442  50.2129943  60.8529232  38.0928643  51.1044087  60.3872578
  39.9108750  50.5418832  61.3600472  39.7346314  51.3011933  62.1219433
  40.3431274  49.6554994  61.8243549  40.8776142  51.0893233  60.3093909
  40.8746043  50.4153268  59.4527577  40.4793174  52.4787075  59.8592575
  40.4825488  53.1534195  60.7153254  41.1882864  52.8364936  59.1126299
  39.4799209  52.4480353  59.4252457  42.2930117  51.0784392  60.8451710
  42.5795332  50.0569477  61.0952910  42.9717824  51.4705271  60.0877817
  42.3485515  51.6999923  61.7388634  38.5586893  49.0909633  59.8224116
  39.2189858  48.0744298  60.0389461  37.8655524  49.2819872  58.7068485
  37.3296890  50.1323782  58.6079303  37.8109978  48.3028396  57.6310889
  38.2673347  47.3701957  57.9627983  36.3693460  48.0194767  57.2139444
  35.9670349  48.8953997  56.7050190  36.3164147  46.8291477  56.2849798
  36.7181608  45.9526737  56.7934017  35.2828125  46.6388943  55.9958961
  36.9100314  47.0358912  55.3944873  35.5805592  47.7437363  58.3756198
  34.6746580  47.5657701  58.1124255  38.6070342  48.8139351  56.4397248
  38.4270179  49.9577263  56.0129300  39.4866227  47.9687682  55.9146229
  39.7296590  47.1403862  56.4388518  40.1451954  48.1940077  54.6335534
  39.9159569  49.1953030  54.2689212  41.6670932  48.0247452  54.7404466
  41.8930133  47.0054510  55.0536558  42.3190403  48.2971566  53.3938339
  42.0939358  49.3164886  53.0801609  43.3986060  48.1743406  53.4807526
  41.9325351  47.5961742  52.6540119  42.2319290  48.9671113  55.8036657
  42.0394734  49.9859284  55.4674021  41.6825014  48.7796487  56.7262092
  43.7169216  48.7902163  56.0552647  44.2670813  48.9779833  55.1332193
  44.0424405  49.4936356  56.8216444  43.9101096  47.7717021  56.3920245
  39.5623122  47.2018047  53.6402526  39.6462749  45.9864183  53.8476828
  38.9757590  47.7101312  52.5611171  38.9396981  48.7127751  52.4449103
  38.3494194  46.8742520  51.5457395  38.2271076  45.8635269  51.9350644
  36.9767695  47.4138355  51.1488679  37.1573621  48.3165820  50.5653148
  36.3862278  46.7126965  50.5591521  36.1264882  47.8181813  52.3101371
  36.1468043  49.0902504  52.8402799  35.2713111  49.1671495  53.8253871
  35.1517006  50.0916750  54.3902278  34.6638338  48.0011781  53.9349457
  33.9405093  47.7682525  54.6002632  35.1735062  47.1420669  52.9924571
  34.7880943  46.1252975  52.9167012  39.2617481  46.8199658  50.3307176
  39.6040015  47.8587750  49.7597350  39.6361782  45.6094740  49.9312411
  39.2936935  44.8062143  50.4387620  40.5575456  45.3852960  48.8198148
  40.6994381  46.3126477  48.2648512  41.9148558  44.9138418  49.3376207
  41.6742769  44.1317700  50.0577489  42.4713862  44.4822673  48.5056848
  42.7625918  45.9839505  50.0146593  42.1179352  46.6215934  50.6195810
  43.8044052  45.3399975  50.8974952  44.4497736  44.7025174  50.2931629
  44.4043759  46.1139148  51.3762310  43.3122804  44.7379913  51.6613683
  43.4137281  46.8752209  48.9865098  42.6442354  47.3618072  48.3871649
  44.0146041  47.6326634  49.4898289  44.0535208  46.2761350  48.3385435
  39.9610063  44.3629592  47.8664574  40.4360952  43.2253287  47.7798292
  38.9075314  44.7280646  47.1454765  38.2434032  46.0420215  47.1141084
  38.9992934  46.8269488  47.0892226  37.6302968  46.1569601  48.0079702
  37.4123853  45.9925150  45.8447273  37.9678953  46.4413773  45.0213014
  36.4794346  46.5365442  45.9921608  37.1533087  44.5552452  45.6020756
  36.9994539  44.4029998  44.5337830  36.3124510  44.1343453  46.1533480
  38.4553549  43.8815089  46.0413398  38.2957033  42.8712337  46.4181072
  39.4829876  43.8475697  44.9225726  40.2842887  44.7690051  44.7523302
  39.4628655  42.7577296  44.1598474  38.8409488  42.0011243  44.4065608
  40.3618906  42.5727872  43.0226649  40.2547855  41.5629324  42.6266587
  40.0291606  43.5723815  41.9108074  40.4587903  44.5474049  42.1406925
  40.4214350  43.2187437  40.9573080  38.5627832  43.7862354  41.7169883
  37.7733561  42.7932863  41.1716709  38.2320296  41.8485804  40.8796960
  36.4276213  42.9849050  40.9959895  35.8163527  42.1934387  40.5623623
  35.8495926  44.1738127  41.3662302  34.7786288  44.3246763  41.2306696
  36.6213812  45.1739283  41.9078694  36.1648256  46.1192957  42.2010206
  37.9709674  44.9802513  42.0795594  38.5855019  45.7732852  42.5056398
  41.8280449  42.6922652  43.4505030  42.5502852  43.6158692  43.0823472
  42.2383678  41.7255575  44.2625008  41.5420975  41.1081860  44.6551321
  43.6311474  41.5373658  44.6564344  44.2532794  42.3790040  44.3519741
  43.7510219  41.3633880  46.1791530  42.9654287  40.6889115  46.5197761
  45.0859242  40.7974573  46.5436681  45.8720646  41.4716553  46.2037545
  45.1492479  40.6825976  47.6257485  45.2111006  39.8249199  46.0676391
  43.5285833  42.6871124  46.8745923  42.5329382  43.0608714  46.6356421
  43.6159985  42.5510240  47.9525247  44.2762009  43.4052385  46.5377485
  44.1645371  40.3207619  43.9101561  43.4831218  39.2920806  43.8397437
  45.3657079  40.4264578  43.3410576  45.7859177  41.3345667  43.2037218
  46.0730241  39.2528847  42.8363676  45.3956274  38.3992931  42.8115791
  46.5975297  39.5015014  41.4221496  46.6413861  40.5773742  41.2528171
  47.6002016  39.0809639  41.3453564  45.7017230  38.8631559  40.3813752
  45.6370447  37.8004330  40.6149082  44.7152827  39.3166259  40.4783413
  46.1984502  39.0377433  38.9670038  45.3630571  38.9086354  38.2788552
  46.6081296  40.0417044  38.8559882  47.2344078  38.0711039  38.6298675
  47.6174442  37.5223594  39.3863476  47.6365341  37.8111706  37.3923813
  47.1624386  38.5168332  36.3748634  46.4932058  39.2541526  36.5439422
  47.4727201  38.3137873  35.4353968  48.5812624  36.9070355  37.1795126
  48.9930278  36.4177139  37.9612502  48.8853430  36.7112722  36.2364800
  47.2160037  38.8421655  43.7559242  48.1002952  39.6455890  44.0615860
  47.1920196  37.5779963  44.1717212  46.3751839  37.0226293  43.9608982
  48.2627275  36.9650593  44.9454328  48.6704281  37.6821504  45.6579353
  47.7174014  35.7656940  45.7179425  47.4430600  35.0604543  44.9334215
  48.5344265  35.3514647  46.3086912  46.5123564  36.0154568  46.6213749
  45.6825631  36.3972841  46.0266044  46.1046488  34.7180044  47.2796126
  46.9338327  34.3357752  47.8749728  45.2442424  34.8924220  47.9256623
  45.8413276  33.9884836  46.5137395  46.8048959  37.0763845  47.6646207
  47.0621728  38.0126124  47.1692568  45.9236022  37.2261561  48.2883122
  47.6394903  36.7540664  48.2872460  49.4397300  36.5042882  44.0926866
  49.2613798  35.9961701  42.9835377  50.6481455  36.7001562  44.6150140
  50.7725579  37.4313852  45.3005247  51.8233401  35.9601876  44.1730762
  51.7274392  35.7368874  43.1105136  53.1086392  36.7577780  44.3903983
  53.1794596  36.9681733  45.4575522  53.9384020  36.1175090  44.0909831
  53.1688868  38.0584993  43.6141823  54.2230133  38.3119845  43.5016500
  52.7328218  37.8757672  42.6320644  52.4503220  39.1944712  44.2757276
  52.0417779  39.0416588  45.4319932  52.2881954  40.2435824  43.6281509
  51.8799838  34.6044256  44.8812631  51.1627756  34.3499327  45.8520117
  52.7455480  33.7271029  44.3825113  53.3149983  33.9562247  43.5804334
  52.8594056  32.3890091  44.9518948  51.9113270  31.8623575  44.8428793
  53.9483015  31.5870474  44.2396842  54.9047523  32.0107431  44.5459245
  53.8734405  30.5614376  44.6010986  53.8518088  31.5976680  42.7150313
  53.7092234  32.6306034  42.3975179  54.7987562  31.2253735  42.3241522
  52.7123822  30.7420224  42.1826032  52.4558191  30.7906010  40.9612022
  52.0769874  30.0204704  42.9798310  53.1607143  32.4756015  46.4499194
  54.0904787  33.1903369  46.8492007  52.4026278  31.7642085  47.3131818
  51.2484830  30.9091775  46.9852066  51.5877838  29.8858472  46.8246750
  50.7679532  31.2784281  46.0792021  50.3719795  31.0414110  48.1900912
  49.7546165  30.1506543  48.3063432  49.7305281  31.9174974  48.0946234
  51.3003474  31.1949519  49.3040863  51.7061220  30.2543371  49.6764969
  50.7900454  31.7159768  50.1141632  52.4325326  32.0685028  48.7517435
  52.1932969  33.1296280  48.8215851  53.7189170  31.7871912  49.5179549
  53.7117734  31.9221683  50.7450145  54.8150359  31.4149582  48.8634506
  54.7860661  31.2754911  47.8635461  56.0637811  31.1103353  49.5727949
  56.8092458  30.7354994  48.8714536  56.6117961  32.3758173  50.2397019
  56.5560828  33.1662762  49.4912568  55.9776830  32.6339093  51.0878701
  58.0450249  32.2245691  50.7084823  58.2742582  31.6358750  51.7834276
  58.9489835  32.7272675  50.0109121  55.9123173  29.9851229  50.6036740
  56.5503906  30.0050062  51.6558090  55.0536998  29.0033792  50.3353189
  54.4635941  29.0796564  49.5191962  54.8603584  27.8559649  51.2285050
  54.9475896  28.1801427  52.2655193  53.4824127  27.2380513  51.0258072
  53.3705971  26.9906107  49.9701702  53.3565248  26.3363472  51.6251251
  52.3410901  28.1503172  51.3767541  52.4995728  29.1606802  52.3102094
  53.4717309  29.2971080  52.7839139  51.4525660  29.9850219  52.6416662
  51.5976096  30.7846567  53.3680596  50.2225109  29.8020748  52.0579730
  49.3887332  30.4514362  52.3248894  50.0439173  28.7973987  51.1352513
  49.0706237  28.6540572  50.6659402  51.0971311  27.9715645  50.8042898
  50.9529792  27.1667467  50.0834649  55.9718889  26.8161326  51.0421188
  55.7496096  25.6713200  50.6523420  57.1945541  27.2547482  51.3279983
  57.3278025  28.2220457  51.5862224  58.3670226  26.3921756  51.2513095
  58.3459841  25.8096366  50.3302748  59.6328691  27.2429908  51.2610678
  59.5670818  27.9114704  52.1195003  60.4770161  26.5660080  51.3922554
  59.8305078  28.0546191  50.0067746  60.0684328  27.3844103  49.1807524
  58.9039108  28.5853445  49.7880267  60.9450062  29.0655948  50.1446750
  61.9320498  28.8285139  50.8382587  60.7964719  30.2007773  49.4750988
  61.5103454  30.9131323  49.5302025  59.9701715  30.3476624  48.9131792
  58.4070044  25.4028279  52.4123859  58.1357675  25.7565558  53.5621934
  58.7644604  24.1563461  52.1030294  58.8470112  23.8989705  51.1298683
  58.9888684  23.1255287  53.1134399  58.3304492  23.2429944  53.9741287
  58.7901574  21.7146705  52.5310877  59.5211185  21.5517256  51.7391003
  58.9727420  20.6591389  53.6156064  58.2417744  20.8211638  54.4077776
  58.8287251  19.6676544  53.1862835  59.9784723  20.7327615  54.0293551
  57.4293971  21.5911895  51.8727891  57.3483531  22.3190738  51.0654983
  57.3107718  20.5860096  51.4682634  56.6497191  21.7796188  52.6108253
  60.3925276  23.2845140  53.6803267  61.3257555  22.5762311  53.2892232
  60.5400654  24.2304921  54.6033516  59.7257084  24.7430529  54.9102774
  61.8326755  24.5816999  55.1746669  62.5984370  24.6219210  54.4000116
  61.7216718  25.9599932  55.8232181  60.8338440  25.9462879  56.4554151
  62.6072840  26.0943473  56.4442979  61.6200515  27.1030584  54.8358213
  62.5492032  27.1553989  54.2683371  60.7910875  26.9028905  54.1569593
  61.3855965  28.4231879  55.5438177  60.8199617  28.2382049  56.4570196
  62.3498444  28.8637489  55.7972567  60.6416845  29.3695388  54.7160739
  61.1321453  30.1999441  54.4161160  59.3536838  29.2462120  54.4062505
  58.6628119  28.1830767  54.8007128  59.1177199  27.4609071  55.3407404
  57.6855847  28.1014823  54.5589093  58.7746585  30.1467194  53.6272074
  59.3134245  30.9234500  53.2715099  57.7968763  30.0527541  53.3922365
  62.3071946  23.5725268  56.2110584  63.5164095  23.4052571  56.3982912
  61.3837055  22.9044196  56.8931542  60.4127900  22.9971509  56.6308122
  61.7118994  22.0727076  58.0428398  62.5898523  21.4678666  57.8159798
  62.0152093  22.9346740  59.2802515  62.4275089  22.2811330  60.0490118
  62.7609511  23.6776551  58.9975001  60.7862199  23.6338408  59.8190983
  60.4857151  24.7539131  59.3589275  60.1195722  23.0616655  60.7070668
  60.5368151  21.1390941  58.2956394  59.4515974  21.3300466  57.7322978
  60.7167671  20.1122962  59.1323044  61.9400581  19.7070219  59.8431855
  62.3479550  20.5645217  60.3783625  62.6741179  19.3463534  59.1226486
  61.4651892  18.6242815  60.7665971  61.1597130  19.0591678  61.7182573
  62.2678264  17.9066677  60.9366127  60.3367439  17.9931484  60.0806355
  59.6545080  17.5262484  60.7910281  60.6693502  17.2505879  59.3553243
  59.6288522  19.1488898  59.3598086  59.2593001  18.8484546  58.3793657
  58.4762617  19.6875095  60.1917063  57.5091203  18.9521369  60.4186550
  58.5426999  20.9256034  60.6693760  59.3866649  21.4677299  60.5513873
  57.4296603  21.5327427  61.3635501  56.9790731  20.7811041  62.0117088
  57.8112644  22.3536516  61.9706631  56.3697209  22.0689707  60.4175574
  56.3403207  21.7774666  59.2211716  55.4801953  22.8849222  60.9872206
  55.5216413  23.0646244  61.9802406  54.3890828  23.4804294  60.2208476
  53.7943423  22.7279109  59.7030648  53.4660796  24.2794736  61.1530083
  54.0582008  25.0236986  61.6855689  52.3800787  24.9740847  60.3567473
  51.7872061  24.2304189  59.8242399  51.7354939  25.5354028  61.0331590
  52.8351951  25.6568221  59.6392236  52.8571953  23.3659372  62.1983332
  53.6510973  22.9093128  62.7893627  52.2052597  23.9450404  62.8523356
  52.2767961  22.5856522  61.7059991  54.9307247  24.3576153  59.1030789
  55.7619943  25.2455617  59.3285250  54.4567629  24.1062153  57.8829722
  53.8656107  23.3020012  57.7284468  54.8178617  24.9299346  56.7345685
  55.8837887  25.1574358  56.7464948  54.4601652  24.2251330  55.4187520
  53.3828597  24.0622127  55.3876045  54.8786213  25.0669426  54.2279233
  55.9559467  25.2299093  54.2581331  54.6157820  24.5487656  53.3056929
  54.3652005  26.0278040  54.2631870  55.1217593  22.8475643  55.3426812
  56.1737774  23.0070510  55.1062013  55.0366126  22.3933417  56.3298647
  54.5101977  21.9333276  54.3158274  54.5953881  22.3866990  53.3282562
  55.0333512  20.9771027  54.3224226  53.4582219  21.7729915  54.5519187
  54.1129749  26.2751684  56.8519334  52.8799605  26.3454468  56.9209959
  54.8945683  27.3493306  56.8720384  55.8944022  27.2105181  56.8379400
  54.3904418  28.7095900  56.9819521  53.3137790  28.7136700  56.8120115
  54.6707687  29.3022399  58.3741489  55.7496791  29.3546950  58.5200979
  54.0732643  30.6941385  58.5079274  52.9942414  30.6424142  58.3625526
  54.2870224  31.0878957  59.5015882  54.5096204  31.3512549  57.7556694
  54.0988537  28.4565860  59.3788014  54.2743006  28.8271935  60.2468272
  55.0379653  29.5660131  55.9021440  56.1812981  29.3314918  55.5070454
  54.2916314  30.5529798  55.4169063  53.3458445  30.6991274  55.7397489
  54.8188463  31.4483764  54.4076098  55.8757194  31.6321533  54.6008572
  54.7035247  30.9948550  53.4231716  54.0780650  32.7656123  54.4321216
  53.1636285  32.9744910  55.2309204  54.4790514  33.6560689  53.5280580
  55.2836694  33.4446297  52.9553603  53.8304650  34.9503523  53.3577281
  52.9900844  35.0336500  54.0468733  54.8107276  36.0878488  53.6430978
  54.2728370  37.0343937  53.5899396  55.2158954  35.9566399  54.6464538
  55.8685268  36.0939788  52.7051466  56.4692657  36.8156076  52.9050579
  53.2801556  35.0682146  51.9459409  54.0181457  34.9041911  50.9697930
  51.9833967  35.3423641  51.8473634  51.4168815  35.2682235  52.6802277
  51.3259172  35.6883922  50.5925729  51.8103074  35.1772537  49.7605857
  49.8580047  35.2785128  50.6279690  49.3573347  35.7893260  51.4504650
  49.3810289  35.5521731  49.6868503  49.7845987  34.2005592  50.7719369
  51.4770148  37.1870534  50.3443636  50.8146289  37.9991672  50.9956224
  52.3361251  37.5501300  49.3984218  53.0113539  36.8837391  49.0518838
  52.3605281  38.9014460  48.8584182  52.2660491  39.6290307  49.6645158
  53.6853451  39.1469741  48.1303242  54.4676738  38.9832313  48.8714378
  53.7489584  38.3786327  47.3598018  53.8679186  40.5210790  47.4939268
  54.7798969  40.5066635  46.8971115  53.0135532  40.7178064  46.8462693
  53.9682218  41.6132759  48.5450102  53.0310057  41.6433319  49.1007273
  54.7843733  41.3643744  49.2232757  54.2187029  42.9378495  47.9763785
  53.4108077  43.4958445  47.7396374  55.4282494  43.4444487  47.7512951
  56.5177565  42.7442809  48.0386957  56.4300071  41.8181401  48.4319685
  57.4299785  43.1405774  47.8629124  55.5528409  44.6620435  47.2386219
  54.7274363  45.2016510  47.0203765  56.4725002  45.0435674  47.0690194
  51.1838448  39.0829742  47.9067750  50.7229523  38.1311316  47.2749398
  50.6717026  40.3091188  47.8280754  51.0372614  41.0628626  48.3922885
  49.5049365  40.5722388  46.9960040  49.5266014  39.9156846  46.1261958
  48.1987423  40.3242288  47.7658956  47.3482900  40.2963134  47.0846829
  48.2788067  39.3694533  48.2856007  47.8795135  41.3564365  48.8098971
  47.3459732  42.5842803  48.4613898  47.1564689  42.8022537  47.4103543
  47.0558258  43.5219491  49.4193526  46.6518032  44.4919654  49.1296375
  47.2752666  43.2370436  50.7470952  47.0353928  43.9766869  51.5109593
  47.7978664  42.0175698  51.1105441  47.9813381  41.7926357  52.1611834
  48.0884986  41.0828369  50.1472761  48.4893735  40.1107708  50.4344812
  49.5616132  41.9875902  46.4363317  50.2643822  42.8577416  46.9545916
  48.8090148  42.1948603  45.3537290  48.3173613  41.3990002  44.9729627
  48.6476718  43.4853577  44.6969286  49.0918882  44.2610964  45.3206275
  49.3248781  43.5152826  43.3205964  48.9977224  42.6819020  42.6988689
  49.0156696  44.4540522  42.8610296  50.8287803  43.4924422  43.4037686
  51.4380583  42.4350189  43.3611639  51.4377634  44.6630666  43.4488486
  52.4454109  44.7028339  43.5051060  50.8931471  45.5133669  43.4268657
  47.1643589  43.7550541  44.5060755  46.4080413  42.8489735  44.1528509
  46.7545393  45.0019454  44.7258615  47.4217341  45.6872829  45.0503042
  45.3655101  45.4133000  44.5617023  44.7186494  44.5369847  44.6034388
  44.9568620  46.3743931  45.6740991  45.5897666  47.2611496  45.6395339
  43.9155069  46.6663749  45.5383549  45.0729715  45.8832094  46.6402028
  45.1637744  46.0675368  43.2003901  45.9722764  46.8987172  42.7789820
  44.0840484  45.9197648  42.5912825  43.3463340  45.3592703  42.9934303
  43.9754472  46.2912933  41.2661914  44.9282088  46.7147838  40.9483858
  43.6269497  45.1346695  40.3450725  43.0094256  44.3975735  40.8583489
  43.0754372  45.5437752  39.4985699  44.8419635  44.5001065  39.8691625
  45.2742072  44.6795140  38.6010397  44.6964731  45.2980520  37.9142111
  46.4141378  44.0971523  38.1856074  46.7589122  44.2224362  37.1591882
  47.1272664  43.3407982  39.0510282  48.2699729  42.7467631  38.6685962
  48.4959117  42.9229270  37.7523443  46.7271278  43.1673073  40.3202705
  47.3125536  42.5689863  41.0184032  45.5901955  43.7426528  40.7234234
  45.2465450  43.6106586  41.7493776  43.2373807  47.4072548  40.9045538
  43.7609304  48.1904359  40.0976561  42.0874265  47.5562358  41.4458577
  41.7146745  46.9309328  42.1459660  41.2375348  48.6488311  40.9675747
  41.7834153  49.2423912  40.2342262  39.9660339  48.1042556  40.3081439
  39.4641554  47.4760223  41.0440380  39.3339087  48.9596905  40.0699235
  40.2216592  47.3046144  39.0560355  40.7911287  47.9134661  38.3538212
  40.8129630  46.4359047  39.3455221  38.9460153  46.8474114  38.4029207
  37.8704409  47.0482000  39.0000512  39.0126166  46.3076528  37.2803687
  40.8346697  49.6567005  42.0313656  40.7789115  50.8524185  41.7362732
  40.5367845  49.2123921  43.2482996  40.6925759  48.2421735  43.4817612
  39.9541625  50.0807660  44.2606851  40.2124210  51.1208093  44.0614073
  38.4247598  49.9505630  44.2821861  38.1662343  48.9023943  44.4325429
  37.8200747  50.7846192  45.3949535  38.0778006  51.8330439  45.2450110
  36.7358873  50.6725951  45.3856026  38.2112749  50.4485885  46.3552380
  37.8858281  50.3776829  43.0258059  36.9295642  50.2948463  43.0430629
  40.5091848  49.7434085  45.6343719  40.8152290  48.5895417  45.9374272
  40.6402702  50.7787881  46.4575885  40.6004504  51.7090431  46.0662582
  40.8769668  50.6409158  47.8890109  40.5695441  49.6505111  48.2247026
  42.3485332  50.8796713  48.2753448  42.9783547  50.2181467  47.6805250
  42.7492679  52.3192208  48.0236507  42.1201487  52.9813665  48.6185227
  43.7928151  52.4608847  48.3047936  42.6235026  52.5523724  46.9663322
  42.5572825  50.5020409  49.7423060  42.0655681  51.2693695  50.3402396
  42.0579506  49.5456674  49.8976020  43.9872662  50.3894336  50.1562107
  44.4871744  51.3456220  50.0016291  44.0405928  50.1184259  51.2106348
  44.4795577  49.6219209  49.5589894  39.9851479  51.6295684  48.6201984
  39.9073728  52.8021637  48.2426282  39.3064192  51.1536360  49.6568322
  39.3495419  50.1643999  49.8559597  38.4781521  51.9915711  50.5062670
  38.7012782  53.0403278  50.3102485  36.9913646  51.7500390  50.2397146
  36.7537948  52.1114484  49.2391932  36.7974081  50.6788130  50.2940810
  36.1848901  52.4241927  51.1886217  35.2590071  52.2561184  50.9986438
  38.8084727  51.6804752  51.9565076  38.9688295  50.5149481  52.3259347
  38.9124901  52.7237020  52.7731104  38.9543768  53.6501194  52.3729907
  39.0234014  52.5905578  54.2182707  39.0079471  51.5440085  54.5225646
  40.3161050  53.2377276  54.7475445  40.3170288  54.2941678  54.4791558
  40.4069537  53.0994201  56.2549288  40.4065486  52.0431716  56.5240755
  41.3278688  53.5634551  56.6080399  39.5518351  53.5920778  56.7177054
  41.5250961  52.6114608  54.0834115  41.4667829  52.7619217  53.0054211
  42.4328800  53.0777876  54.4662527  41.5467506  51.5434200  54.3000235
  37.7976416  53.2223551  54.8588618  37.4667920  54.3765334  54.5687910
  37.1251626  52.4677969  55.7185024  37.3541185  51.4862507  55.7836610
  36.0423698  52.9798329  56.5445192  35.8155591  54.0042682  56.2492422
  34.7775848  52.1359416  56.3909104  35.0262568  51.0892619  56.5661931
  33.7193795  52.5778846  57.3860320  33.4698378  53.6244088  57.2110585
  32.8256713  51.9662335  57.2624689  34.1018795  52.4607291  58.3999693
  34.2610440  52.2864748  55.0662628  33.4665864  51.7561428  54.9704217
  36.5091444  52.9900684  57.9920397  36.9000639  51.9491941  58.5269223
  36.4691757  54.1607384  58.6207775  36.2583776  54.9910272  58.0857223
  36.7562408  54.3088426  60.0405179  37.0631138  53.3494205  60.4569761
  37.8834134  55.3181689  60.2568889  38.7344271  55.0378535  59.6361650
  37.5588570  56.3250566  59.9943238  38.3843490  55.3834758  61.6663808
  38.4884252  54.2725254  62.4734789  38.9534493  54.6322085  63.6554297
  39.0885082  53.8951902  64.4470496  39.1809374  55.9324229  63.6346237
  39.5526483  56.4836256  64.3949568  38.8293256  56.4258508  62.4030329
  38.9400794  57.4890791  62.1900064  35.4854969  54.7519200  60.7488014
  34.8932505  55.7724800  60.3861506  35.0684921  53.9813391  61.7484643
  35.5461492  53.1061026  61.9094120  33.9317434  54.3138169  62.5964725
  33.4421009  55.2381175  62.2898493  32.8875122  53.1852267  62.6085700
  33.3479232  52.2845384  63.0146262  31.6909329  53.5672512  63.4572285
  31.2296862  54.4676565  63.0514914  30.9656513  52.7536016  63.4507957
  32.0158456  53.7555803  64.4804906  32.4678154  52.8311197  61.1923879
  33.3388282  52.5002265  60.6267480  31.7285246  52.0306772  61.2213820
  32.0344854  53.7079831  60.7113093  34.4778879  54.5780215  63.9923680
  35.0293558  53.6749087  64.6304153  34.3321203  55.8103006  64.4649523
  33.7909609  56.4987398  63.9616658  34.9916059  56.2168940  65.6953509
  34.9326667  55.4070041  66.4224711  36.4649536  56.5476850  65.4504327
  36.5400665  57.3632289  64.7311649  36.9314286  56.8474497  66.3888582
  36.9746644  55.6684112  65.0565143  34.2734305  57.4159958  66.2898927
  33.5752844  58.1541967  65.5918487  34.4606148  57.6023884  67.5927622
  35.0625772  56.9643858  68.0934550  33.8161024  58.6702793  68.3385703
  33.3078463  59.3338985  67.6390100  32.7872901  58.1361230  69.3430264
  32.2460216  58.9954988  69.7387547  32.0987415  57.4965635  68.7907904
  33.3980047  57.3499095  70.4913143  33.9422445  56.5021170  70.0751991
  34.0921627  58.0014883  71.0220607  32.3421553  56.8484384  71.4525770
  31.8052321  57.7066792  71.8566007  31.6480849  56.2116496  70.9040647
  32.9631833  56.0563714  72.5932904  32.1535793  55.6116134  73.1719373
  33.5748612  55.2660264  72.1581997  33.8046696  56.9004970  73.4853071
  33.2379671  57.6326528  73.8889107  34.1917181  56.3291112  74.2227430
  34.5551778  57.3123727  72.9494013  34.9045172  59.4390624  69.0627422
  35.8446220  58.8453207  69.5948087  34.7851476  60.7573229  69.0760115
  33.9658733  61.2230316  68.7126875  35.8908339  61.5732241  69.5400074
  36.7491371  60.9521822  69.7963699  36.2934402  62.5203873  68.4211119
  35.4981636  63.2311005  68.1963427  37.1968165  63.0629398  68.6997660
  36.6017424  61.8025651  67.1410607  37.7260935  61.0074618  67.0247410
  38.4016766  60.9078013  67.8743028  37.9972754  60.3419946  65.8447250
  38.8896174  59.7212851  65.7638158  37.1457525  60.4614322  64.7761010
  37.3601988  59.9367108  63.8450907  36.0197023  61.2448512  64.8805215
  35.3402045  61.3384727  64.0333982  35.7511227  61.9107036  66.0553337
  34.8594769  62.5321846  66.1379714  35.5519131  62.3223003  70.8255079
  35.8901827  61.8770889  71.9214000  34.9332977  63.3849810  70.7910012
  22.6574206  61.8238341  57.6723780  32.9500273  63.6253083  75.4436171
  57.6790975  49.7934291  69.1070402  51.1784501  28.1692079  65.2167140
  19.5897399  52.3764215  61.5884640  27.4348075  43.9824062  71.2318775
  54.6559729  25.5036437  43.8906360  46.8424150  61.0854967  37.0437353
  38.5255724  65.7102197  80.4999439  25.7446775  80.6826798  67.0184350
  98.5235049  86.3812307  75.6567858  60.4097050  56.4010557   7.0803340
  24.2548710  65.4176314 102.2223090 102.1308520  91.4777581  50.7085680
  72.3997065  60.1754872  85.2705756  61.0802048  72.2408377  90.1512131
  63.1597642 109.8746117  59.1751304  65.2733527  61.6811914  18.4695926
   6.2010925  40.0921999  70.2916324  76.6939610  27.3369786  86.7236040
   8.7238278  61.9927682  32.4508468  36.6798727  14.0787022  79.4186702
 100.9314797  56.1156699  34.1579506  34.7301188  88.4297961  75.2647143
  85.2353013  94.4007964  65.7800284  37.4165716  27.5762073  90.3759968
  94.2561693  32.2891785  16.8098268  66.7022741   4.7443808  50.6844503
  69.5694167 113.1096349  68.4946875  38.3347452  72.3276184   3.9367236
  72.5172281  95.8993232  64.9011710  66.8964314  76.6572677  94.1477807
  75.1072498  37.0407402 107.8384855  76.2549456  23.4339919  89.9790133
  74.2302121  58.2344590  43.4339637   9.0314028  63.9602247  62.9575207
  66.0555232  47.9140457   9.9546129  49.4833314  43.4715512  81.7655575
  16.5393282  55.6506948  50.2832625  92.5421562  98.5115121  66.2953990
  61.3832709  98.8597681  29.6987111  25.8006038  59.4069874  50.5908540
  52.0128414  15.6200515  29.7683418  13.4965531  45.6071819  48.4794332
  78.7178797  94.4149962  84.5784282  19.1329383  48.3323280  18.8212874
 107.5738809  53.4043896  69.5372974  77.7911552  12.0439491  20.2803069
  78.4746478  17.1001679  27.4368243  26.1052494  78.8612682  12.4333949
  15.3017944  56.0236179   6.3041170  89.2313373  38.6101947  35.9603657
 103.9046673  64.7815609  93.4869700  95.7399461  58.8644057  37.1935599
  24.2911048  63.1920732 106.6693036  46.2015056   5.4169179  86.6444079
  43.2509595  94.9252187  12.0755989  54.4296303  47.9730936  82.3948826
  98.9808085  25.2239050  73.5514324  49.1725637  -3.3456200  49.6026531
 104.8871784  49.7325156  91.8535535  25.4236565  42.4242226  41.5787018
  42.7294113  16.6902224  68.4633885   9.0966433  62.4456236  73.7762545
  58.7428955  91.6220421  55.6403037  23.7349979  93.4341478  73.4517688
  24.0041957  89.3123651  53.9200992  60.0932696  25.9275087  80.1475107
 105.0900435  42.2638692  47.0399117  70.9014194  21.4987233  50.9680764
  84.3032280  32.5443338  21.7857371  86.3307430  18.7490190  18.7232578
  36.3558606  65.9987610  47.3862462  85.5902748  19.8911053  61.1290907
  56.7598160  57.0259995  87.4089767  36.2456627  52.0212154  11.1194041
  81.4076773  10.1909101  18.3011151  74.8454381  51.6986792  57.8595389
  53.8901701  65.5842604 113.3930719  64.5319386  26.9444552  73.1620029
  71.5665894  14.2089976  32.7331304  26.0370453  62.1326454  12.4460466
  78.1790166  97.5605743  41.1275679  14.7460917  36.3475945  30.8732154
  47.3936288  34.5511101  29.2572901  38.4709999  64.2790034   0.5192766
 107.3402969  67.5108293  30.7285930  57.2037217  24.6149267  71.2020131
  58.8751846  85.4681668  25.7855059  58.7000182  51.9602388  34.0111690
  59.3899525 101.8810213  78.5837634  34.9868869  91.3578609 104.3974797
  49.8949681   5.3674118  48.4698680  40.6564945   0.0919386  79.0734155
  44.9518958  81.2019083   9.3878098  78.2850197  83.4766918  51.5714248
  67.2414780 109.2260130  73.7252327 101.8886497  16.0495336  33.8672536
  49.8230000  87.1647828   6.8068701  74.0983470  50.8895310  50.2595552
  58.2653494  39.3437930  -0.3464848  79.6962164  89.0887731  27.8204490
  10.8501321  44.1741225  29.4130398   2.5954636  27.7779657  41.6671664
 102.0188255  23.9134281  83.9600442  63.2231620  44.3405641  99.7768713
  49.1187520  90.1159254  92.6707447  25.5869280  88.8643646  14.8997833
  25.6377143  28.6460543  44.2126747  41.5077721  69.6038496  16.1554185
  41.1429295  39.9397952  79.4610965  66.5902263  75.2754953  17.9966145
 105.2294277  47.8077093  16.8098268  64.7892976   9.8619252  78.7728953
  30.0006600  19.4078675  64.5185499  47.3891294  34.9192656 100.4706193
  48.7618593  76.7062575 100.6715477  35.3138620  15.6153488  76.8009609
  81.7348687  33.9023834  67.0815154  36.7503436  71.2532168  16.9092707
   2.7682445  70.9976530  83.8992714  76.6641682  52.6382994  61.8880026
 102.9424531  41.1100516  24.6981998  24.6671466  92.9771020  23.4431238
 102.5870149  54.9327824  94.3750962  73.5532515  16.8679188  48.1911917
  88.5160011  76.6599335  84.7147897  74.1593513 107.4733590  70.7333876
  69.5132407  48.7036215 112.3428320  12.5314392  79.0864290  70.2032438
  81.7942306  56.4731680  18.0276511  47.3482135   6.5350461  66.3526749
  31.8676163  93.6676216  56.1968728  27.2597212  87.2994007  79.3836876
  27.3124413  51.5247011  92.4273897  62.9264516  79.5367272   9.9272222
  48.0582981  56.1390683  32.9830356  33.9725444  41.7228078  28.2864323
  61.9814059 106.0241173  26.5230945  49.8065914  73.9013758  43.2870718
  37.9824090  58.7420397  24.8995774  52.1322144  42.6628113  83.4802915
  16.8084635  66.5761719  41.7471797  10.2778253  39.6369589  54.8504653
  63.5932776 104.8733291  36.6466320  13.5697863  27.1095157  70.4929713
  80.2278034  85.0423239  50.3544940  50.9624467  72.1042668  38.3854077
   1.6556139  44.2542912  67.1570279  79.4757874  35.5083684  47.9331741
  59.4934509  99.6216673  47.4187731  72.5268896  51.0111253  47.9460121
  35.8848187  50.2347209  14.4809898  79.7397891  30.1863358  26.8812250
  18.8190686  14.5608832  36.2697443  73.6761512  40.2131297  79.7345604
  35.9448292   3.6366947  67.5653629  54.3566122  59.9659877  29.6865038
  15.0551275  87.2113226  45.6455356  12.8675473  80.3503019  54.0502068
  61.3294533  54.1793479  89.8731336  79.2507109  47.4348702  43.3356760
  13.2048725  94.1840955  31.2205911  71.1258425  32.2577032  98.5980141
  30.3654269  69.9676429  19.3848515  81.1747344 105.9016031  73.4826189
  70.7246315  76.4267555  20.0514668  36.7519649   1.4995149  65.7912320
  64.7249743 105.3541819  26.3866229  39.7428692  71.0147155 112.4286884
  10.6101639  50.5079465  92.2635274  12.1448859  32.8041711  70.4767078
  49.2610089  56.1998335  17.7541871  53.7535525  18.2777478  29.7937976
  91.3019446  46.8132607  33.5937896  57.9711729  30.9540982  41.2673886
  38.9428912  98.8998396  85.6549074  32.0628366  60.6559078  33.6281034
  55.7043004  43.6192100   1.6561179  46.0107229  73.7514005 107.0044724
  86.3684100  41.7711533  16.7278023  26.5377139  75.0967901 102.9725493
  23.8719824  99.2172852  64.6525659  78.0733274  57.7815194 102.2170968
  59.4680894  38.0426213  71.7910330  69.6281667  34.0625895  14.0537110
  90.4808759  29.3506074  18.3541480  61.5135853  61.0880508  22.4103751
  13.9185195  24.5319394  33.6110226  28.1858957  17.8288709  69.0892542
  76.6339506  73.9350048  33.6392308  26.5289484 100.5706282  56.4607338
  88.8102203  52.4600666 107.4488697  87.4668788  48.3848243  86.3346952
   4.9236457  77.0620734  64.9834918  16.0422437  92.8513807  80.2152450
  79.5279442  11.7233897  90.4478252  48.5864976  79.0433710  72.4544855
  53.0941425  22.0939935  69.2638334  60.1089347  44.4311952  98.5889318
  59.9493276  25.8137360  14.1321998  37.0454881  15.3449805  59.7257803
  29.7460066  87.3600777  48.5445972  12.8170884  60.4786834  77.9920251
  37.6989298  74.9131629  39.8598355  58.3545342  73.2508439  89.9008973
  95.8380195  67.8339696  86.7108759  75.5935179  52.7180796 108.1800180
  57.8341883  27.5334937  60.9991694  56.0319728  38.9254699 111.7071429
  55.6971096  39.6031620 111.2715651  56.5446598  38.5360010 111.1188301
  56.0585309  38.9679277 111.5558220  57.4401301  35.5525225 108.0909989
  58.2074286  35.6125350 107.6815840  56.9932610  34.9805666 107.6066307
  57.4874728  35.4761801 107.9587699  58.0948453  39.8501523 113.1008504
  57.3777762  39.6762385 112.6355741  58.7455190  39.6154095 112.5683990
  58.0850303  39.7897315 112.9537722  73.9686527  45.3976268 115.7595720
  73.9380531  46.2520905 115.9313989  74.5667876  45.0971561 116.3181864
  74.0523685  45.4792765 115.8670522  61.5527351  54.0214637 116.2785882
  60.8010251  53.6430176 116.0501927  62.0013363  54.0533071 115.5304692
  61.5077018  53.9700244 116.1343384  67.0052311  54.4440007 111.7071429
  66.6703680  55.1216928 111.2715651  67.5179182  54.0545318 111.1188301
  67.0317892  54.4864585 111.5558220  71.7903101  47.9728570 114.0314030
  71.6742627  48.7236256 114.4606168  72.5858988  47.7152524 114.2810117
  71.8907691  48.0463417 114.1318121  63.6733427  51.9622593 115.3183372
  63.9949268  52.5027801 114.7144680  64.3205523  51.3919365 115.4505662
  63.8159482  51.9581769 115.2490408  65.7235135  43.9638588 115.4017759
  66.4215300  44.1426716 115.8939222  66.0387467  43.4408928 114.7788148
  65.8730472  43.9132360 115.3819769  65.9123070  50.3509033 115.3897550
  66.3516706  49.7426134 115.8352323  65.7627733  49.9716407 114.6183015
  65.9544536  50.2047505 115.3416718  70.4450840  45.3221009 113.8426055
  69.9162312  45.5380642 114.5023361  70.9675860  46.0157147 113.7627024
  70.4439293  45.4564146 113.9281654  62.3350448  49.2184226 112.6433523
  61.7507663  49.7234257 113.0499387  61.9320543  48.9926613 111.9030115
  62.1889752  49.2592474 112.5938548  66.7927662  45.4649878 111.1202443
  67.0323666  45.6727861 110.3077786  67.1143503  44.6607386 111.2291388
  66.8764820  45.3763979 111.0162996  60.4575017  39.8013592 111.6640094
  60.2750590  40.0185473 110.8381087  61.3200630  39.9152605 111.7198709
  60.5579607  39.8503490 111.5494581  60.0689449  51.6401515 119.1063082
  60.9078349  51.8724447 119.1536844  60.1001218  50.7705826 119.0370118
  60.1971167  51.5458461 119.1027727  66.1374736  36.8040003 114.6989118
  66.8660897  36.6255958 114.2527274  66.2269629  37.6458083 114.9096296
  66.2581398  36.9023882 114.6642636  60.0037044  43.0787765 110.1762567
  59.2895221  42.7925945 110.5885000  60.4881013  43.4184391 110.8168955
  59.9696408  43.0869415 110.3318202  67.1784362  51.5817719 110.5524375
  67.5935511  51.2502743 109.8608871  66.3476292  51.3486621 110.4244512
  67.1172371  51.4988975 110.4315223  69.6194731  45.9879539 116.5048625
  69.7141585  46.7268833 116.9588250  68.9953574  45.5597014 116.9383189
  69.5403761  46.0340859 116.6356772  69.8717752  47.8328278 109.7385577
  69.7897915  47.9030466 110.6040564  70.5097473  48.3958022 109.5469318
  69.9537590  47.9267250 109.8375526  63.2310923  47.5989016 119.2060103
  62.9730168  46.7660751 119.1791403  63.2859406  47.8246629 118.3652604
  63.2010701  47.5086788 119.0780240  75.5142193  43.3825133 117.3265206
  75.2578758  42.5705074 117.1363089  76.3571507  43.3902700 117.0995394
  75.6008219  43.2637130 117.2650024  66.9757862  47.8548733 112.7494183
  67.7898501  48.1463626 112.6376955  66.9117004  47.2008595 112.1752476
  67.0860601  47.8013927 112.6483021  62.8465771  51.3270250 117.8766495
  63.4839718  51.0881998 118.4218289  63.2720842  51.5307409 117.1419656
  63.0041937  51.3221260 117.8483653  63.4868586  46.5472540 112.2141385
  63.8713738  46.3280247 112.9657930  63.2380206  47.3735485 112.3442461
  63.5070658  46.6370686 112.3442461  58.9892999  52.1500536 116.5854725
  58.1631117  52.3962273 116.4589004  59.0504991  52.0712616 117.4516783
  58.8767166  52.1745485 116.6943670  63.7691828  54.7677416 114.2873755
  64.0590127  54.3766397 113.5632982  64.4995309  54.9494121 114.7279030
  63.9198713  54.7371230 114.2456562  60.8246965  50.4713366 115.5431972
  61.5792933  50.8526405 115.7567434  60.2317577  50.9224510 115.9978668
  60.8483678  50.5942193 115.6414850  68.3412196  53.3817386 114.9032656
  68.0998872  52.6485247 114.4959721  68.5213529  53.9304243 114.2498989
  68.3319820  53.3539778 114.7462879  63.5711517  48.6725946 116.3153578
  63.3754299  49.2800681 115.7213881  63.7945862  47.9793890 115.8345252
  63.5746158  48.6603472 116.1569659  61.9690047  45.5580684 116.4334446
  62.6912699  45.7221842 115.9738252  61.4898040  46.2790349 116.3273786
  62.0053777  45.6878914 116.3500060  67.6766894  44.4223217 117.7217933
  67.4301609  44.3418968 118.5554721  68.0052017  43.6376685 117.5280460
  67.6888138  44.2949482 117.8165456  73.0668316  50.4884830 112.2721213
  72.6875125  49.7021968 112.2650502  72.4034561  51.0371687 112.1292857
  72.9126791  50.4529654 112.2502010  68.4133885  51.0710533 108.0909989
  69.1806870  51.1310658 107.6815840  67.9665194  50.4990974 107.6066307
  68.4607312  50.9947108 107.9587699  71.3128415  52.7330321 112.6072899
  71.3948252  53.5397307 112.2834350  71.7978157  52.7526280 113.3313672
  71.3965573  52.8550983 112.6659797  60.4107363  47.9067208 116.7070949
  60.5671982  47.8414011 117.5626941  60.7507956  48.6815761 116.4949629
  60.4840598  48.0116406 116.8025543  66.9486508  47.2825092 115.5764313
  67.4902053  46.7795473 116.0402933  67.2633067  47.2290287 114.7653798
  67.0750905  47.2004513 115.5248125  65.1172957  52.6742443 112.8604341
  65.1865778  51.8156982 112.9997341  65.8961412  52.8914324 112.5323365
  65.2425807  52.5795307 112.8321498  64.4608485  47.3429299 109.5547099
  64.7501010  48.1194181 109.8290673  64.5480284  46.8318030 110.2561598
  64.5162741  47.3821217 109.6989597  63.4955188  41.8944483 115.4689510
  63.7714922  41.1763395 115.0567078  64.0953857  42.4929402 115.2610616
  63.6248453  41.8764853 115.3770271  66.9965708  39.5658000 113.7436105
  67.4509455  39.7368560 114.4683950  67.4705754  38.9526111 113.3433881
  67.1334029  39.5008885 113.7909867  64.3378728  46.2700534 114.8481112
  65.0820773  46.6574811 115.0864062  64.4839425  45.4257960 115.0121600
  64.4689314  46.2031007 114.9075082  69.2540104  42.7362562 113.8100786
  68.7263123  42.8191306 113.1206494  69.7135812  43.4780434 113.8065430
  69.2441954  42.8583225 113.7075481  61.2473169  41.0065082 108.8341681
  60.8985973  41.6584807 109.2973230  60.7669615  40.9922195 108.1065552
  61.1243413  41.1008135 108.7952772  68.8077186  51.3066126 112.9410443
  69.5311385  51.7724239 112.7975016  68.3677778  51.3739735 112.1908040
  68.8492879  51.3849962 112.8095224  61.6197078  43.6323612 114.3467725
  61.7600039  44.1296076 115.0496367  62.1179611  42.9309907 114.4881939
  61.7138159  43.6025591 114.4719304  61.6497300  44.4990723 111.6760302
  62.2842380  45.0951148 111.6109764  61.7322911  44.1994181 112.4906172
  61.7553851  44.5431631 111.7863389  63.2276283  40.4304699 111.6505744
  63.5492124  39.9507781 110.9965006  63.4903227  41.2404345 111.4596556
  63.3142309  40.4794597 111.5261236  58.1550288  46.6958564 114.9449848
  58.6642517  47.2923071 115.3261154  58.6284560  46.4284538 114.2626268
  58.2993664  46.7444379 114.9004371  69.0681036  55.3686831 113.1008504
  68.3510346  55.1947693 112.6355741  69.7187774  55.1339403 112.5683990
  69.0582887  55.3082623 112.9537722  71.6529007  44.2451419 116.8449809
  70.9820197  44.7881121 116.7162874  72.3468758  44.7146274 116.6031504
  71.6557875  44.3949690 116.7905337  66.2887394  42.3712822 113.1496408
  65.6952234  42.6929819 112.5980975  66.3262672  41.5253918 112.9417514
  66.2061783  42.2937151 113.0379179  69.1645211  42.3292327 116.5798158
  68.9358904  42.3525028 115.7376517  69.4243287  41.5049794 116.6993169
  69.1691399  42.2108407 116.4723356  64.2616626  43.0110073 111.2425738
  64.6415591  43.0289702 110.4576853  63.5209223  43.4564062 111.1216585
  64.2085464  43.0791848 111.1089306  71.8901917  41.3192264 116.8301317
  71.8896143  41.1640921 117.6885593  71.6858097  42.1655251 116.7742702
  71.8601695  41.4212885 116.9489256  65.0601381  49.8487579 112.6334528
  64.2512703  49.5254253 112.5867837  65.5676289  49.1420801 112.5662777
  65.0151047  49.6968896 112.6164822  64.2535797  39.2371601 113.9253369
  65.0751492  39.4069914 113.6835064  63.7905448  39.3918862 113.2019667
  64.3066959  39.2853334 113.7825014  71.4307601  55.3198900 111.6640094
  71.2483174  55.5370781 110.8381087  72.2933214  55.4337913 111.7198709
  71.5312190  55.3688798 111.5494581  70.9769628  58.5973073 110.1762567
  70.2627805  58.3111253 110.5885000  71.4613596  58.9369699 110.8168955
  70.9428991  58.6054723 110.3318202  72.2205753  56.5250390 108.8341681
  71.8718557  57.1770115 109.2973230  71.7402199  56.5107503 108.1065552
  72.0975997  56.6193443 108.7952772  57.1352125  12.4903356  95.0250035
  57.9025110  12.5503481  94.6155887  56.6883434  11.9183797  94.5406354
  57.1825552  12.4139932  94.8927746  73.6637351  22.3354400 102.6935767
  73.6331355  23.1899036 102.8654036  74.2618699  22.0349692 103.2521910
  73.7474509  22.4170896 102.8010569  61.2478175  30.9592768 103.2125929
  60.4961075  30.5808307 102.9841974  61.6964187  30.9911202 102.4644739
  61.2027842  30.9078376 103.0683431  66.7003135  31.3818138  98.6411476
  66.3654504  32.0595060  98.2055698  67.2130006  30.9923449  98.0528347
  66.7268716  31.4242716  98.4898267  66.2407426  33.3332407 104.5822587
  66.6246806  33.9019305 104.0427363  66.1766568  32.6081917 104.1028403
  66.2880854  33.3107870 104.4316450  62.8262931  30.9711161 105.4788701
  62.9273294  30.1611515 105.7885829  62.2304677  30.8768107 104.8488380
  62.7535470  30.8376189 105.4314940  71.4853925  24.9106702 100.9654077
  71.3693451  25.6614388 101.3946215  72.2809812  24.6530655 101.2150164
  71.5858515  24.9841548 101.0658168  62.6663671  35.8888750 106.8803557
  63.3101127  36.3301914 107.2699716  62.9919927  35.0842176 106.7933816
  62.8095500  35.8353944 106.9249035  63.3684251  28.9000725 102.2523419
  63.6900092  29.4405932 101.6484727  64.0156347  28.3297496 102.3845709
  63.5110306  28.8959900 102.1830454  65.4185959  20.9016720 102.3357806
  66.1166124  21.0804847 102.8279269  65.7338291  20.3787059 101.7128195
  65.5681296  20.8510492 102.3159816  65.6073894  27.2887165 102.3237597
  66.0467530  26.6804265 102.7692370  65.4578557  26.9094538 101.5523062
  65.6495360  27.1425636 102.2756765  65.6131629  28.7286082 109.1763315
  65.8954871  27.9337488 108.9550071  66.3417789  29.2066670 109.1968376
  65.7621192  28.6820679 109.1466330  69.2083231  25.6414346  99.2768366
  69.1234526  26.4975313  99.4217935  69.6967614  25.3658670  99.9450526
  69.2672128  25.7271667  99.3970448  70.1401664  22.2599140 100.7766102
  69.6113135  22.4758774 101.4363408  70.6626684  22.9535279 100.6967071
  70.1390117  22.3942277 100.8621701  75.5949717  27.8345444 106.1499146
  74.7647420  28.0456088 106.3132563  75.5458969  27.0082499 105.8741430
  75.4656452  27.7435051 106.1336511  62.0301272  26.1562357  99.5773569
  61.4458487  26.6612388  99.9839433  61.6271367  25.9304744  98.8370161
  61.8840576  26.1970605  99.5278595  57.5845300  31.8717118 106.3797241
  57.1012879  32.5967608 106.3556825  58.3968619  32.1693248 106.4907399
  57.6336048  32.0219472 106.3924520  63.6559454  30.6649299 108.9847056
  63.1386396  30.3056714 108.3808364  64.3533846  30.1411473 108.9953122
  63.6825036  30.5346987 108.8977314  66.4878486  22.4028009  98.0542490
  66.7274490  22.6105993  97.2417833  66.8094327  21.5985518  98.1631435
  66.5715644  22.3142110  97.9503043  60.4389498  32.3873294 106.5317521
  61.1410077  31.8725283 106.5890277  60.3586981  32.7147445 107.3364396
  60.5313258  32.3587520 106.6590313  60.1525841  16.7391724  98.5980141
  59.9701414  16.9563604  97.7721134  61.0151454  16.8530736  98.6538755
  60.2530431  16.7881622  98.4834628  59.7640273  28.5779646 106.0403129
  60.6029173  28.8102579 106.0876891  59.7952042  27.7083957 105.9710164
  59.8921991  28.4836592 106.0367774  69.8133861  24.6771522 105.5361459
  70.5691376  25.1103036 105.5750368  69.9196185  24.0276291 106.1096095
  69.9404032  24.6449006 105.6259484  72.8514032  28.5044799 106.2863862
  72.4149264  28.5081541 107.0422833  72.5176948  29.1850298 105.8543439
  72.7376652  28.6057255 106.3344694  59.6987868  20.0165896  97.1102614
  58.9846045  19.7304076  97.5225047  60.1831837  20.3562522  97.7509002
  59.6647231  20.0247546  97.2658249  67.5813499  32.4563234 111.2573468
  66.7828745  32.2162734 111.5147336  68.0299511  32.5077627 112.0040515
  67.5288110  32.4285625 111.4058392  75.9858378  25.2225719 105.1783499
  76.6474812  24.6616387 105.0779407  75.3449790  24.7277750 105.5036190
  75.9887246  25.0662128 105.2115839  66.8735186  28.5195850  97.4864422
  67.2886335  28.1880874  96.7948918  66.0427116  28.2864752  97.3584559
  66.8123195  28.4367106  97.3655270  72.2723209  26.2391101 104.9195488
  72.5078798  26.3836300 104.0922338  72.4212773  27.0033509 105.3127001
  72.3289012  26.3730156 104.8559092  74.1013666  25.0792767 102.7565092
  74.4321883  25.6120407 102.1505186  74.6746754  25.1331655 103.4127043
  74.2347345  25.1662336 102.7642873  69.3145555  22.9257670 103.4388672
  69.4092409  23.6646964 103.8928297  68.6904398  22.4975145 103.8723236
  69.2354585  22.9718990 103.5696819  69.5668576  24.7706410  96.6725624
  69.4848739  24.8408597  97.5380611  70.2048297  25.3336154  96.4809364
  69.6488414  24.8645381  96.7715573  75.2093017  20.3203264 104.2605253
  74.9529582  19.5083205 104.0703136  76.0522331  20.3280831 104.0335441
  75.2959043  20.2015261 104.1990070  66.6708686  24.7926864  99.6834230
  67.4849325  25.0841757  99.5717002  66.6067828  24.1386726  99.1092523
  66.7811425  24.7392059  99.5823068  62.5416595  28.2648381 104.8106542
  63.1790542  28.0260129 105.3558336  62.9671666  28.4685540 104.0759703
  62.6992761  28.2599392 104.7823700  63.1819410  23.4850671  99.1481432
  63.5664562  23.2658378  99.8997977  62.9331030  24.3113617  99.2782508
  63.2021482  23.5748817  99.2782508  73.9154597  27.2597309 110.1592100
  73.6100414  27.9925366 110.5205416  73.1960813  26.8535238 109.8784886
  73.7641939  27.3079042 110.1705237  64.9238067  28.7420804 106.4900329
  64.9977075  28.5795976 107.3442178  65.7407573  28.9310994 106.2460810
  65.0554425  28.7457546 106.5798354  58.6843823  29.0878667 103.5194772
  57.8581941  29.3340404 103.3929051  58.7455815  29.0090748 104.3856830
  58.5717990  29.1123616 103.6283716  63.4642652  31.7055547 101.2213802
  63.7540951  31.3144528 100.4973029  64.1946133  31.8872252 101.6619077
  63.6149537  31.6749361 101.1796609  61.4048568  33.6822929 104.2873952
  61.1848863  33.3920284 105.0800619  61.1843090  33.0237885 103.7591864
  61.3396162  33.5422638 104.3262860  71.1043413  20.9131029 106.8711635
  70.7608179  20.1921365 107.2218885  71.2036455  20.7044881 106.0289993
  71.0685456  20.7755233 106.7983315  63.5716524  35.0552319 103.0704644
  64.2240582  34.5228762 103.2995670  62.8742132  34.7020972 103.4572518
  63.5647242  34.9241842 103.1616812  60.5197788  27.4091497 102.4772018
  61.2743756  27.7904536 102.6907481  59.9268401  27.8602641 102.9318715
  60.5434502  27.5320324 102.5754897  71.5656442  27.3756733 102.4135623
  72.1314475  28.0349943 102.3294166  70.9184345  27.7206432 102.8852025
  71.5535198  27.5238675 102.4708380  68.0363020  30.3195518 101.8372703
  67.7949696  29.5863378 101.4299767  68.2164353  30.8682375 101.1839036
  68.0270644  30.2917909 101.6802925  63.2662341  25.6104077 103.2493625
  63.0705123  26.2178812 102.6553928  63.4896686  24.9172021 102.7685299
  63.2696982  25.5981603 103.0909706  61.6640871  22.4958815 103.3674493
  62.3863523  22.6599973 102.9078299  61.1848863  23.2168480 103.2613833
  61.7004601  22.6257045 103.2840107  73.4991902  24.0390601 106.0332420
  73.4125877  24.1946027 106.8867199  73.0442382  24.6828676 105.6591825
  73.4195159  24.1566356 106.1039527  67.3717718  21.3601348 104.6557979
  67.1252432  21.2797099 105.4894768  67.7002841  20.5754816 104.4620507
  67.3838962  21.2327613 104.7505502  71.2665767  28.0684707 108.4444761
  71.1280126  28.7665753 108.9493503  70.4865765  27.9133364 108.0880942
  71.1308994  28.1484874 108.4671035  72.7619140  27.4262961  99.2061260
  72.3825949  26.6400099  99.1990549  72.0985385  27.9749818  99.0632904
  72.6077615  27.3907785  99.1842057  65.5866048  30.9776480 103.0450086
  66.3515939  30.7086124 102.7232750  65.4844138  30.4926491 103.7620149
  65.6847543  30.8666045 103.1029914  68.1084709  28.0088664  95.0250035
  68.8757694  28.0688789  94.6155887  67.6616018  27.4369105  94.5406354
  68.1558136  27.9325240  94.8927746  69.0062504  26.8143320 107.3102768
  68.3307506  26.5828552 107.8116155  69.0154880  26.2064503 106.6844873
  68.9081009  26.6902245 107.2918920  71.0079239  29.6708452  99.5412946
  71.0899076  30.4775438  99.2174397  71.4928981  29.6904411 100.2653719
  71.0916397  29.7929115  99.5999844  64.3187435  35.8643801 110.6704481
  64.8083366  35.1654590 110.4880145  63.7471668  35.5667671 111.2580538
  64.3071965  35.7170025 110.7305522  60.1058187  24.8445340 103.6410996
  60.2622806  24.7792142 104.4966988  60.4458780  25.6193892 103.4289676
  60.1791422  24.9494538 103.7365590  66.6437332  24.2203223 102.5104359
  67.1852877  23.7173604 102.9742980  66.9583891  24.1668418 101.6993845
  66.7701729  24.1382644 102.4588171  64.8123781  29.6120575  99.7944387
  64.8816602  28.7535113  99.9337388  65.5912236  29.8292455  99.4663412
  64.9376631  29.5173439  99.7661545  69.2031269  32.0358276 104.0080881
  68.8111061  31.7324991 103.2903747  69.3584341  32.8727366 103.8185834
  69.1684859  32.1142113 103.8737378  69.3670944  28.6008265 103.9486911
  69.0085598  28.7722908 104.7250944  68.8809654  29.0621470 103.3914910
  69.2429640  28.6947236 103.9812180  64.1559309  24.2807430  96.4887146
  64.4451834  25.0572313  96.7630720  64.2431108  23.7696162  97.1901645
  64.2113565  24.3199349  96.6329643  70.5829940  30.1831969 111.5359469
  71.3722318  29.8321034 111.6561550  70.7573537  30.9968357 111.2736103
  70.7250221  30.2517826 111.5147337  63.1906012  18.8322614 102.4029557
  63.4665746  18.1141526 101.9907125  63.7904681  19.4307534 102.1950663
  63.3199277  18.8142984 102.3110318  66.6916532  16.5036131 100.6776152
  67.1460279  16.6746691 101.4023997  67.1656578  15.8904242 100.2773928
  66.8284853  16.4387016 100.7249914  69.9721574  31.4393769 107.4410915
  69.7741263  31.9284583 106.7467126  69.3509285  31.6435010 108.0195048
  69.8509139  31.5410307 107.4234138  64.0329552  23.2078665 101.7821159
  64.7771597  23.5952942 102.0204109  64.1790249  22.3636091 101.9461647
  64.1640138  23.1409138 101.8415129  68.9490928  19.6740693 100.7440832
  68.4213947  19.7569437 100.0546541  69.4086636  20.4158565 100.7405477
  68.9392778  19.7961356 100.6415528  60.9423993  17.9443213  95.7681728
  60.5936797  18.5962938  96.2313277  60.4620439  17.9300326  95.0405599
  60.8194237  18.0386266  95.7292819  68.5028010  28.2444257  99.8750490
  69.2262209  28.7102370  99.7315063  68.0628601  28.3117867  99.1248087
  68.5443703  28.3228094  99.7435271  61.3147902  20.5701743 101.2807772
  61.4550863  21.0674208 101.9836414  61.8130435  19.8688038 101.4221986
  61.4088983  20.5403722 101.4059351  61.3448124  21.4368854  98.6100349
  61.9793204  22.0329279  98.5449811  61.4273735  21.1372312  99.4246219
  61.4504675  21.4809763  98.7203436  62.9227107  17.3682830  98.5845791
  63.2442948  16.8885912  97.9305053  63.1854051  18.1782476  98.3936603
  63.0093132  17.4172728  98.4601283  57.8501112  23.6336695 101.8789895
  58.3593341  24.2301203 102.2601201  58.3235384  23.3662669 101.1966315
  57.9944488  23.6822511 101.8344418  68.7631860  32.3064962 100.0348551
  68.0461170  32.1325824  99.5695788  69.4138598  32.0717534  99.5024037
  68.7533711  32.2460754  99.8877768  71.3479831  21.1829550 103.7789856
  70.6771021  21.7259253 103.6502921  72.0419582  21.6524406 103.5371550
  71.3508699  21.3327822 103.7245383  65.3966565  33.3226262 109.0101614
  65.1732220  32.5645092 109.3785640  64.9076408  33.3524284 108.2882054
  65.2910014  33.2148487 108.9578355  64.0445022  33.5426720 106.4638699
  63.6305421  32.8800851 106.0742540  64.7292396  33.6904579 105.9434393
  64.0843394  33.4667379 106.3295196  67.4110316  32.7016806 107.2162315
  67.0126599  32.8119076 106.4483135  66.7961536  32.9098872 107.7988875
  67.2609205  32.7490374 107.1893615  65.9838218  19.3090954 100.0836455
  65.3903057  19.6307950  99.5321022  66.0213496  18.4632049  99.8757561
  65.9012607  19.2315282  99.9719226  68.8596035  19.2670458 103.5138205
  68.6309728  19.2903160 102.6716563  69.1194111  18.4427925 103.6333216
  68.8642223  19.1486538 103.4063403  75.1452159  27.2768772 100.6005406
  75.5285765  28.0260129 100.8303503  74.3496272  27.5234592 100.3417395
  75.0845941  27.4238466 100.5962979  63.9567450  19.9488204  98.1765785
  64.3366415  19.9667833  97.3916900  63.2160046  20.3942193  98.0556632
  63.9036288  20.0169979  98.0429353  71.5852741  18.2570395 103.7641363
  71.5846967  18.1019052 104.6225640  71.3808921  19.1033382 103.7082749
  71.5552519  18.3591016 103.8829303  69.3093593  22.9367897 107.4177570
  69.8047258  22.2190892 107.3781591  68.4993369  22.6338695 107.3032057
  69.2637486  22.7865543 107.3951296  64.7552204  26.7865710  99.5674575
  63.9463527  26.4632384  99.5207884  65.2627113  26.0798933  99.5002823
  64.7101871  26.6347027  99.5504869  71.3745412  25.6871585 110.1054699
  71.8000483  25.1646007 109.5525124  71.0102332  26.2852422 109.5843322
  71.3832014  25.6981812 109.9463709  61.0099492  33.9835802 108.8652045
  61.3246051  34.7972191 108.8729826  61.4192905  33.5986021 109.5334204
  61.1167590  34.0464505 108.9656136  67.9624011  29.4005849 106.4355857
  68.4335189  30.1146112 106.6045842  68.2984190  28.8004599 106.9715726
  68.0819126  29.4177313 106.5388232  63.9486621  16.1749732 100.8593416
  64.7702315  16.3448045 100.6175111  63.4856272  16.3296993 100.1359714
  64.0017783  16.2231465 100.7165061  68.1656284  30.1974856 109.7292890
  68.9854658  30.0537822 109.9909186  67.8850362  30.8221055 110.2709328
  68.2453027  30.2685208 109.8480830  84.6369934  37.8539707 102.6935767
  84.6063939  38.7084344 102.8654036  85.2351283  37.5535000 103.2521910
  84.7207092  37.9356204 102.8010569  77.8369619  36.9415358 107.4488697
  76.9807515  37.1023857 107.4997814  77.8837273  36.0707422 107.4693758
  77.7168731  36.8366160 107.4594763  72.2210759  46.4778076 103.2125929
  71.4693658  46.0993615 102.9841974  72.6696771  46.5096510 102.4644739
  72.1760426  46.4263684 103.0683431  77.6735719  46.9003446  98.6411476
  77.3387087  47.5780367  98.2055698  78.1862589  46.5108757  98.0528347
  77.7001300  46.9428024  98.4898267  77.2140010  48.8517715 104.5822587
  77.5979389  49.4204613 104.0427363  77.1499151  48.1267225 104.1028403
  77.2613437  48.8293178 104.4316450  80.6821440  39.0007402 110.0920349
  81.2277400  39.6792489 110.1514318  80.6238316  38.8594863 109.2321930
  80.7537355  39.0799404 109.9732409  73.7995515  46.4896469 105.4788701
  73.9005878  45.6796822 105.7885829  73.2037260  46.3953415 104.8488380
  73.7268054  46.3561497 105.4314940  82.4586509  40.4292009 100.9654077
  82.3426035  41.1799696 101.3946215  83.2542396  40.1715963 101.2150164
  82.5591098  40.5026856 101.0658168  73.6396255  51.4074058 106.8803557
  74.2833710  51.8487222 107.2699716  73.9652510  50.6027484 106.7933816
  73.7828083  51.3539252 106.9249035  66.9960559  42.5116755 105.1041035
  66.7610744  41.6784407 104.9973304  67.1346200  42.7921421 104.2902236
  66.9816222  42.4300258 104.9683390  69.2950647  34.6802486 108.0025343
  68.6755678  34.0895133 107.8335357  69.1934510  35.2713921 107.3689666
  69.1888322  34.6806568 107.8830332  74.3416834  44.4186033 102.2523419
  74.6632675  44.9591240 101.6484727  74.9888931  43.8482804 102.3845709
  74.4842890  44.4145208 102.1830454  76.3918542  36.4202027 102.3357806
  77.0898707  36.5990155 102.8279269  76.7070875  35.8972367 101.7128195
  76.5413880  36.3695800 102.3159816  69.0219780  38.2254767 110.2468912
  68.8978477  38.8117213 110.8818730  69.6738064  37.7314963 110.5481187
  69.0993429  38.2393572 110.3854841  76.5806478  42.8072473 102.3237597
  77.0200113  42.1989573 102.7692370  76.4311141  42.4279846 101.5523062
  76.6227943  42.6610944 102.2756765  74.0478121  41.4016484 109.5256423
  74.6927123  40.9088927 109.2067371  74.2879898  41.5441271 110.3522501
  74.1788706  41.3493927 109.6005956  76.5864212  44.2471390 109.1763315
  76.8687455  43.4522796 108.9550071  77.3150373  44.7251978 109.1968376
  76.7353776  44.2005987 109.1466330  74.5645406  31.7894424 106.4179080
  74.2348736  32.2405568 105.7482779  73.8890408  31.7110587 106.9652087
  74.4155842  31.8445559 106.4002304  80.1815814  41.1599654  99.2768366
  80.0967109  42.0160620  99.4217935  80.6700198  40.8843978  99.9450526
  80.2404712  41.2456975  99.3970448  81.7721814  27.7779947 104.6628691
  81.4575255  28.4683426 105.0949113  81.2548755  27.7224729 103.9614192
  81.6486284  27.8714836 104.6225640  81.1134248  37.7784448 100.7766102
  80.5845719  37.9944081 101.4363408  81.6359268  38.4720586 100.6967071
  81.1122701  37.9127585 100.8621701  86.5682300  43.3530752 106.1499146
  85.7380004  43.5641396 106.3132563  86.5191553  42.5267807 105.8741430
  86.4389036  43.2620359 106.1336511  73.0033855  41.6747665  99.5773569
  72.4191071  42.1797696  99.9839433  72.6003951  41.4490052  98.8370161
  72.8573159  41.7155913  99.5278595  68.5577884  47.3902426 106.3797241
  68.0745462  48.1152915 106.3556825  69.3701202  47.6878556 106.4907399
  68.6068632  47.5404780 106.3924520  74.6292038  46.1834607 108.9847056
  74.1118980  45.8242022 108.3808364  75.3266429  45.6596781 108.9953122
  74.6557619  46.0532295 108.8977314  75.8526090  45.9160581 113.9280891
  75.2896925  45.5033190 114.4520552  76.6147113  45.8413486 114.3474034
  75.8820538  45.8437981 114.0673891  77.4611070  37.9213317  98.0542490
  77.7007073  38.1291301  97.2417833  77.7826911  37.1170825  98.1631435
  77.5448228  37.8327418  97.9503043  72.7701360  29.8506713 101.9002028
  73.5247328  30.2185030 101.6619078  72.5928895  30.2246267 102.6681208
  72.8555838  29.9604900 101.9786917  71.4122081  47.9058602 106.5317521
  72.1142661  47.3910591 106.5890277  71.3319564  48.2332753 107.3364396
  71.5045842  47.8772828 106.6590313  72.4600988  38.1434189 115.6597936
  72.6321492  38.0340083 116.5083217  72.9970345  38.7888594 115.4229128
  72.5645992  38.2226190 115.7503033  70.7372857  44.0964954 106.0403129
  71.5761756  44.3287887 106.0876891  70.7684626  43.2269265 105.9710164
  70.8654574  44.0021900 106.0367774  71.3625560  44.5165829 110.3416434
  71.9023785  44.3736960 111.0119807  70.6795506  44.9162580 110.7100461
  71.3417714  44.5545500 110.4950856  76.8058144  29.2603442 101.6329165
  77.5344304  29.0819397 101.1867321  76.8953037  30.1021522 101.8436343
  76.9264806  29.3587321 101.5982682  80.7866445  40.1956830 105.5361459
  81.5423960  40.6288344 105.5750368  80.8928769  39.5461599 106.1096095
  80.9136615  40.1634313 105.6259484  83.8246616  44.0230107 106.2863862
  83.3881848  44.0266849 107.0422833  83.4909531  44.7035606 105.8543439
  83.7109236  44.1242563 106.3344694  66.7662705  40.7366120 110.4950856
  66.5001120  39.9205236 110.6541846  66.7801269  40.7819275 109.6246371
  66.7287427  40.6223025 110.3904338  70.6720452  35.5351204  97.1102614
  69.9578629  35.2489384  97.5225047  71.1564420  35.8747830  97.7509002
  70.6379815  35.5432854  97.2658249  71.5161311  34.2744498 113.1417864
  70.8233108  33.8041478 113.3878595  72.1321638  34.0482803 113.7159571
  71.5045841  34.1711630 113.2627016  78.5546083  47.9748542 111.2573468
  77.7561328  47.7348042 111.5147336  79.0032094  48.0262935 112.0040515
  78.5020694  47.9470933 111.4058392  86.9590962  40.7411027 105.1783499
  87.6207396  40.1801695 105.0779407  86.3182374  40.2463057 105.5036190
  86.9619829  40.5847436 105.2115839  77.8467770  44.0381158  97.4864422
  78.2618918  43.7066182  96.7948918  77.0159699  43.8050060  97.3584559
  77.7855778  43.9552414  97.3655270  67.1756118  41.5224899 107.7762600
  66.9931692  41.4971785 106.9234892  67.9105787  41.9923837 107.8151509
  67.2570182  41.5886261 107.6560519  83.2455793  41.7576409 104.9195488
  83.4811382  41.9021608 104.0922338  83.3945356  42.5218817 105.3127001
  83.3021596  41.8915464 104.8559092  70.2401870  38.2409902 114.2844709
  70.9641842  38.2262933 114.7709604  70.3418007  38.9505257 113.7866677
  70.3620079  38.3434605 114.2823496  85.0746249  40.5978075 102.7565092
  85.4054466  41.1305715 102.1505186  85.6479337  40.6516963 103.4127043
  85.2079928  40.6847644 102.7642873  80.2878138  38.4442978 103.4388672
  80.3824993  39.1832272 103.8928297  79.6636982  38.0160453 103.8723236
  80.2087169  38.4904298 103.5696819  78.5430612  41.6229190 114.0878953
  79.1169474  40.9856435 114.2427517  78.4645416  41.6233273 113.2188610
  78.6163847  41.5294302 113.9825363  67.1427029  38.4018400 107.9261667
  67.7200531  38.2654851 108.5653912  66.4441090  37.9454184 108.1807251
  67.1248050  38.3140666 108.0583956  80.5401160  40.2891718  96.6725624
  80.4581322  40.3593905  97.5380611  81.1780880  40.8521461  96.4809364
  80.6220997  40.3830689  96.7715573  73.8994331  40.0552455 106.1400150
  73.6413575  39.2224190 106.1131449  73.9542814  40.2810068 105.2992650
  73.8694109  39.9650227 106.0120287  78.9795381  32.1580906 106.2404243
  78.2751708  31.6690092 106.3988162  79.0280355  32.1703381 105.3692687
  78.8825433  32.0870554 106.1343583  72.8729043  37.6090218 106.6265045
  72.2978634  37.7682386 107.2629006  72.4964719  36.9725627 106.1633495
  72.7331855  37.5388031 106.6519603  76.5402332  36.0813567 111.4857423
  76.1516764  35.6567785 110.8309614  75.8757030  36.3295717 111.9934450
  76.3849260  36.0552288 111.4645291  86.1825601  35.8388572 104.2605253
  85.9262166  35.0268513 104.0703136  87.0254915  35.8466139 104.0335441
  86.2691626  35.7200569 104.1990070  62.6185862  37.2530293 104.6409485
  62.7046114  36.8762161 105.4223015  63.2461659  36.8790738 104.1629444
  62.7242413  37.1415775 104.6854963  77.6441270  40.3112172  99.6834230
  78.4581909  40.6027065  99.5717002  77.5800411  39.6572034  99.1092523
  77.7544009  40.2577367  99.5823068  73.5149178  43.7833689 104.8106542
  74.1523125  43.5445437 105.3558336  73.9404250  43.9870848 104.0759703
  73.6725344  43.7784699 104.7823700  68.2061821  46.0222026 108.6940846
  68.2465966  46.2936877 107.8660626  68.7656345  46.5463934 109.1098634
  68.2945167  46.1397781 108.6332734  74.1551993  39.0035979  99.1481432
  74.5397146  38.7843686  99.8997977  73.9063614  39.8298924  99.2782508
  74.1754066  39.0934125  99.2782508  84.8887181  42.7782617 110.1592100
  84.5832998  43.5110674 110.5205416  84.1693396  42.3720546 109.8784886
  84.7374523  42.8264350 110.1705237  75.8970650  44.2606112 106.4900329
  75.9709658  44.0981284 107.3442178  76.7140157  44.4496301 106.2460810
  76.0287009  44.2642854 106.5798354  69.6576407  44.6063975 103.5194772
  68.8314525  44.8525712 103.3929051  69.7188398  44.5276056 104.3856830
  69.5450574  44.6308924 103.6283716  71.8752431  30.6732916 104.4790212
  71.0074856  30.7455515 104.5447821  72.1627635  31.4754995 104.6678187
  71.7892179  30.8027063 104.5164979  74.4375236  47.2240855 101.2213802
  74.7273534  46.8329836 100.4973029  75.1678717  47.4057560 101.6619077
  74.5882120  47.1934669 101.1796609  75.0269981  42.0258601 112.3066932
  74.5281675  42.7374369 112.3851821  75.8370205  42.3459267 112.2685095
  75.0726088  42.1785449 112.3123501  72.3781152  49.2008237 104.2873952
  72.1581447  48.9105592 105.0800619  72.1575674  48.5423192 103.7591864
  72.3128746  49.0607946 104.3262860  71.2898099  41.2881554 106.5529653
  71.0011347  40.6619025 107.0875381  72.1581447  41.2301841 106.6194334
  71.3758351  41.1869098 106.6420608  82.0775996  36.4316337 106.8711635
  81.7340762  35.7106673 107.2218885  82.1769039  36.2230188 106.0289993
  82.0418039  36.2940541 106.7983315  74.5449107  50.5737627 103.0704644
  75.1973165  50.0414070 103.2995670  73.8474716  50.2206280 103.4572518
  74.5379825  50.4427150 103.1616812  71.4930372  42.9276805 102.4772018
  72.2476340  43.3089844 102.6907481  70.9000985  43.3787949 102.9318715
  71.5167086  43.0505632 102.5754897  82.5389026  42.8942041 102.4135623
  83.1047058  43.5535251 102.3294166  81.8916929  43.2391739 102.8852025
  82.5267782  43.0423983 102.4708380  72.8128599  44.0985366 107.8512134
  72.2909352  44.2385658 108.5363998  73.2002619  43.3396031 108.0414251
  72.7932300  44.0070890 107.9813210  69.8019783  34.1491175 101.9207088
  69.5144578  33.7792445 101.1839036  70.4890251  34.6186030 101.6590793
  69.8608680  34.1638144 101.7722164  79.0095604  45.8380826 101.8372703
  78.7682280  45.1048686 101.4299767  79.1896937  46.3867683 101.1839036
  79.0003228  45.8103217 101.6802925  74.2394924  41.1289385 103.2493625
  74.0437707  41.7364120 102.6553928  74.4629270  40.4357329 102.7685299
  74.2429565  41.1166911 103.0909706  72.6373454  38.0144123 103.3674493
  73.3596106  38.1785281 102.9078299  72.1581447  38.7353788 103.2613833
  72.6737185  38.1442353 103.2840107  80.5966962  34.3507922 108.7471178
  79.7578063  34.3769201 108.5109441  80.6671329  34.9978657 109.3276525
  80.4835355  34.4504048 108.7980295  70.2881071  40.4202196 112.4728633
  70.8002168  40.6986449 111.8237393  70.0017414  41.1591490 112.8391446
  70.3215934  40.5704549 112.4318511  79.0436240  31.2493299 103.4798794
  79.7462593  31.0501047 103.0018752  78.7780429  30.4769241 103.7867637
  79.1082872  31.1056265 103.4544236  84.4724486  39.5575909 106.0332420
  84.3858460  39.7131335 106.8867199  84.0174966  40.2013984 105.6591825
  84.3927742  39.6751664 106.1039527  67.3747977  34.9272388 102.7692370
  67.4764114  35.7298549 103.0973345  68.1703864  34.7259723 102.4715450
  67.5075883  35.0158286 102.7727725  73.8064796  32.5128584 112.5329675
  73.6147993  32.5283719 113.3829098  74.6563392  32.7092259 112.5096329
  73.9040518  32.5442935 112.6552969  68.1911709  35.0419566 110.5113491
  68.0497201  34.1903506 110.6357999  68.4752273  35.0848226 109.6875697
  68.2119555  34.9219316 110.4081115  78.3450302  36.8786656 104.6557979
  78.0985016  36.7982407 105.4894768  78.6735425  36.0940124 104.4620507
  78.3571545  36.7512921 104.7505502  82.2398351  43.5870015 108.4444761
  82.1012710  44.2851061 108.9493503  81.4598348  43.4318672 108.0880942
  82.1041577  43.6670182 108.4671035  74.3047329  39.6143374 114.0680962
  74.4490705  40.1944583 113.4324072  74.6522978  39.9919671 114.7730817
  74.3774790  39.7564079 114.0779957  76.4767246  38.8133543 111.8506094
  75.7290560  39.0064557 111.4454372  76.6308772  37.9878762 111.6130215
  76.3889674  38.7198654 111.7551500  73.3775084  47.8046146 110.9341989
  73.5264648  47.2449062 110.2815394  74.1575086  47.8838148 111.3174508
  73.5149178  47.7331712 110.8938938  83.7351723  42.9448269  99.2061260
  83.3558532  42.1585407  99.1990549  83.0717969  43.4935126  99.0632904
  83.5810198  42.9093093  99.1842057  75.9028385  47.9760789 112.2126480
  75.8272056  47.3069600 112.7677268  75.8318244  48.6778577 112.7267146
  75.8808992  47.9805697 112.3703328  76.5598632  46.4961788 103.0450086
  77.3248523  46.2271432 102.7232750  76.4576722  46.0111798 103.7620149
  76.6580127  46.3851353 103.1029914  74.5951401  34.6986198 109.5843322
  73.8047476  34.5177658 109.9060658  74.9912024  33.9213150 109.5673616
  74.5368278  34.5573658 109.6295870  79.0817292  43.5273972  95.0250035
  79.8490277  43.5874097  94.6155887  78.6348601  42.9554413  94.5406354
  79.1290719  43.4510548  94.8927746  79.9795088  42.3328628 107.3102768
  79.3040089  42.1013860 107.8116155  79.9887464  41.7249811 106.6844873
  79.8813592  42.2087553 107.2918920  81.9811822  45.1893760  99.5412946
  82.0631660  45.9960746  99.2174397  82.4661564  45.2089719 100.2653719
  82.0648980  45.3114422  99.5999844  75.7908326  39.8678596 108.2083024
  75.3670575  40.0683095 107.4722042  75.6153181  39.0207444 108.3207323
  75.7019206  39.7727377 108.1156714  75.2920019  51.3829109 110.6704481
  75.7815949  50.6839898 110.4880145  74.7204251  51.0852979 111.2580538
  75.2804549  51.2355333 110.7305522  71.0790771  40.3630647 103.6410996
  71.2355390  40.2977450 104.4966988  71.4191364  41.1379200 103.4289676
  71.1524005  40.4679846 103.7365590  77.6169915  39.7388531 102.5104359
  78.1585461  39.2358912 102.9742980  77.9316474  39.6853726 101.6993845
  77.7434312  39.6567952 102.4588171  75.7856365  45.1305883  99.7944387
  75.8549185  44.2720421  99.9337388  76.5644820  45.3477763  99.4663412
  75.9109215  45.0358747  99.7661545  80.1763852  47.5543584 104.0080881
  79.7843644  47.2510299 103.2903747  80.3316925  48.3912674 103.8185834
  80.1417442  47.6327421 103.8737378  67.6525032  37.5465598 103.9571763
  68.0323997  37.9650143 103.2932031  67.0780397  38.1279054 104.2640607
  67.6236357  37.6943457 103.9048504  80.3403527  44.1193573 103.9486911
  79.9818182  44.2908216 104.7250944  79.8542238  44.5806778 103.3914910
  80.2162224  44.2132544 103.9812180  78.1573913  27.7424771 107.5514003
  77.2867471  27.7163492 107.5047312  78.4114254  27.5701963 106.7339848
  78.0667473  27.7134915 107.4234139  75.1291893  39.7992738  96.4887146
  75.4184417  40.5757621  96.7630720  75.2163691  39.2881470  97.1901645
  75.1846149  39.8384656  96.6329643  75.1823054  29.7531000 109.0087473
  74.6661542  29.0611191 109.1339052  74.6216983  30.4201777 108.9550072
  75.0229567  29.7494257 109.0193539  81.5562523  45.7017277 111.5359469
  82.3454901  45.3506342 111.6561550  81.7306121  46.5153665 111.2736103
  81.6982805  45.7703134 111.5147337  71.2955834  39.1126003 108.5887258
  70.4543840  39.0129877 108.7966152  71.5045841  39.8821483 108.9401578
  71.2020526  39.2118046 108.6714573  68.7731400  36.7345540 106.4172008
  68.3788098  36.8088551 105.6422118  68.2171517  37.1203486 106.9680370
  68.6334213  36.8027314 106.3839668  74.1638596  34.3507922 102.4029557
  74.4398330  33.6326834 101.9907125  74.7637265  34.9492842 102.1950663
  74.2931860  34.3328292 102.3110318  73.1690849  44.2557123 112.5456953
  73.0611204  44.2659185 113.4119011  73.3786631  45.0811903 112.3561907
  73.1840960  44.3798197 112.6461045  77.6649116  32.0221439 100.6776152
  78.1192863  32.1931999 101.4023997  78.1389162  31.4089550 100.2773928
  77.8017436  31.9572324 100.7249914  71.1864641  41.5069765 110.0078891
  70.5952575  42.1479263 109.9781906  71.9485665  41.9307382 109.9810190
  71.2112902  41.6645603 109.9994038  71.5825264  32.6671763 110.6746908
  72.0426746  32.7410692 111.4122032  71.6281371  33.4653017 110.3246730
  71.6575820  32.7965910 110.7319665  80.9454158  46.9579077 107.4410915
  80.7473846  47.4469891 106.7467126  80.3241869  47.1620318 108.0195048
  80.8241722  47.0595615 107.4234138  75.0062136  38.7263973 101.7821159
  75.7504181  39.1138250 102.0204109  75.1522832  37.8821399 101.9461647
  75.1372721  38.6594446 101.8415129  76.9241711  30.5214232 106.8153021
  76.0777757  30.6937040 106.6894371  76.9212844  29.7163576 107.1518849
  76.7988861  30.4275261 106.8464148  77.9940012  34.2989447 107.6815079
  77.5199966  33.7731209 108.1920390  78.3658148  33.7518920 107.1129940
  77.9789901  34.1405443 107.6730226  68.3713042  36.2960953 113.0498624
  69.2338655  36.1956663 112.9635954  68.0404825  35.7155663 112.4884197
  68.4498238  36.1952580 112.9544030  79.9223512  35.1926001 100.7440832
  79.3946530  35.2754745 100.0546541  80.3819220  35.9343873 100.7405477
  79.9125362  35.3146664 100.6415528  71.7314828  35.1203402 109.7109043
  71.1067898  35.1321794 109.1034995  71.3960423  35.5963577 110.3600283
  71.5900320  35.1921919 109.7165611  71.9156577  33.4628521  95.7681728
  71.5669381  34.1148246  96.2313277  71.4353022  33.4485634  95.0405599
  71.7926821  33.5571574  95.7292819  68.4440504  43.1803862 111.1512807
  67.9140428  42.4896301 111.2007782  68.7165597  43.1714048 110.3225515
  68.4065226  43.0770994 111.0360223  79.4760594  43.7629565  99.8750490
  80.1994793  44.2287678  99.7315063  79.0361185  43.8303174  99.1248087
  79.5176286  43.8413402  99.7435271  78.6446749  40.6227107 111.1251179
  78.0303742  40.0785157 111.4199814  79.1614034  40.1091344 110.6456995
  78.6302412  40.4663516 111.0975407  77.8843046  41.6931377 108.8595477
  77.4570654  41.0681096 108.4260913  77.8767991  41.4106299 109.6854484
  77.8202187  41.5584158 108.9175305  71.0005573  36.7296550 111.9283911
  71.1599060  35.9739874 112.3335633  70.8198467  37.2787490 112.5824649
  70.9970932  36.6990364 112.0846617  76.2128756  32.5700132 109.0738011
  76.2371243  32.0360244 108.3850791  76.4640230  32.0617440 109.7363602
  76.2538675  32.4161036 109.0702656  63.7236346  39.8531627 108.5081155
  63.6179795  39.8078471 107.6433239  62.9736566  40.1985407 108.7895440
  63.5971949  39.8972535 108.4218485  72.4930078  31.2970950 108.4543755
  72.5328450  31.7980156 109.1678463  71.6679743  31.3881344 108.1849679
  72.3769604  31.3852766 108.5194294  74.6759691  40.8631690 116.5564050
  73.8255322  41.0003404 116.6921695  74.8387819  40.1295468 117.0011752
  74.5743555  40.7745791 116.6419649  73.9144442  37.8131460 110.7517654
  73.0836371  37.9805278 110.5452903  73.8595959  37.4367411 111.5366540
  73.7833856  37.7821191 110.8366183  72.2880485  36.0887051 101.2807772
  72.4283446  36.5859515 101.9836414  72.7863018  35.3873346 101.4221986
  72.3821566  36.0589030 101.4059351  72.3180708  36.9554162  98.6100349
  72.9525787  37.5514587  98.5449811  72.4006319  36.6557620  99.4246219
  72.4237259  36.9995070  98.7203436  73.8959691  32.8868138  98.5845791
  74.2175532  32.4071220  97.9305053  74.1586634  33.6967784  98.3936603
  73.9825716  32.9358036  98.4601283  77.1256663  43.9087012 112.1044607
  76.6181754  44.4622859 112.5485238  76.8283310  43.9695302 111.2863382
  77.0061548  43.9993323 112.0493064  68.8233696  39.1522003 101.8789895
  69.3325925  39.7486511 102.2601201  69.2967968  38.8847977 101.1966315
  68.9677071  39.2007818 101.8344418  79.7364444  47.8250270 100.0348551
  79.0193753  47.6511132  99.5695788  80.3871181  47.5902842  99.5024037
  79.7266294  47.7646062  99.8877768  77.7313068  28.7455431 104.3559847
  77.0881386  28.5953078 104.9244986  77.3912475  28.4997777 103.5908952
  77.5858146  28.6867554 104.3262862  82.3212415  36.7014858 103.7789856
  81.6503605  37.2444561 103.6502921  83.0152165  37.1709714 103.5371550
  82.3241282  36.8513130 103.7245383  76.3699149  48.8411570 109.0101614
  76.1464803  48.0830400 109.3785640  75.8808992  48.8709591 108.2882054
  76.2642598  48.7333795 108.9578355  71.1824227  35.7878262 104.7463075
  70.4636217  36.2042394 105.0135939  71.5536590  36.3532500 104.1954714
  71.1316159  35.9327543 104.7045882  75.0177606  49.0612028 106.4638699
  74.6038004  48.3986159 106.0742540  75.7024980  49.2089887 105.9434393
  75.0575977  48.9852687 106.3295196  78.3842900  48.2202114 107.2162315
  77.9859183  48.3304384 106.4483135  77.7694119  48.4284180 107.7988875
  78.2341789  48.2675682 107.1893615  76.9570802  34.8276261 100.0836455
  76.3635641  35.1493258  99.5321022  76.9946079  33.9817357  99.8757561
  76.8745191  34.7500590  99.9719226  79.8328618  34.7855766 103.5138205
  79.6042311  34.8088467 102.6716563  80.0926695  33.9613233 103.6333216
  79.8374806  34.6671846 103.4063403  74.1147847  36.6390239 113.1163305
  73.6026750  36.0311422 113.4748337  73.9427343  37.3546832 113.5837281
  74.0137484  36.6553538 113.2379529  72.8873381  33.3232312 104.8092401
  73.3630747  33.6849392 104.1742582  72.3861980  33.9788780 105.0892544
  72.8838740  33.4726501 104.7569142  86.1184742  42.7954080 100.6005406
  86.5018348  43.5445437 100.8303503  85.3228856  43.0419900 100.3417395
  86.0578525  42.9423774 100.5962979  65.8615626  37.9874680 111.0254157
  65.3142345  37.3175325 111.1435025  66.6508004  37.6204528 111.0897624
  65.8967810  37.8339666 111.0522858  74.9300034  35.4673512  98.1765785
  75.3098999  35.4853141  97.3916900  74.1892630  35.9127501  98.0556632
  74.8768872  35.5355287  98.0429353  82.5585325  33.7755703 103.7641363
  82.5579551  33.6204360 104.6225640  82.3541505  34.6218690 103.7082749
  82.5285102  33.8776324 103.8829303  64.6202595  37.1995488 108.1800180
  64.4424357  36.7472097 108.9055096  64.3321618  38.0021649 108.3638658
  64.5515549  37.2518046 108.3143683  80.2826177  38.4553205 107.4177570
  80.7779842  37.7376200 107.3781591  79.4725952  38.1524003 107.3032057
  80.2370070  38.3050851 107.3951296  75.7284788  42.3051018  99.5674575
  74.9196111  41.9817692  99.5207884  76.2359697  41.5984240  99.5002823
  75.6834455  42.1532335  99.5504869  66.3575065  39.7323211 105.2921939
  65.4920585  39.7208902 105.1804710  66.4573881  39.5453434 106.1393078
  66.2449232  39.7029273 105.4010883  82.3477995  41.2056893 110.1054699
  82.7733067  40.6831314 109.5525124  81.9834915  41.8037730 109.5843322
  82.3564598  41.2167120 109.9463709  71.9832075  49.5021110 108.8652045
  72.2978634  50.3157499 108.8729826  72.3925489  49.1171329 109.5334204
  72.0900173  49.5649812 108.9656136  78.9356595  44.9191157 106.4355857
  79.4067773  45.6331419 106.6045842  79.2716773  44.3189907 106.9715726
  79.0551710  44.9362621 106.5388232  79.5730541  44.7109091 113.1983549
  79.0251487  44.0866975 112.9303614  80.0343570  44.9003363 112.4827629
  79.5597751  44.6468141 113.0533980  74.9219205  31.6935040 100.8593416
  75.7434899  31.8633353 100.6175111  74.4588856  31.8482301 100.1359714
  74.9750367  31.7416773 100.7165061  69.3245095  43.4494219 108.5130653
  69.9289953  43.4090053 107.8844474  69.1172408  44.2965371 108.5434709
  69.3833993  43.5682221 108.4246769  79.1388868  45.7160164 109.7292890
  79.9587241  45.5723130 109.9909186  78.8582945  46.3406363 110.2709328
  79.2185611  45.7870516 109.8480830  64.5596378  42.4328836 108.3829576
  64.4620656  41.6225108 108.6919633  65.3425247  42.4120629 107.9975844
  64.6612514  42.3095926 108.3716439  95.6102518  53.3725015 102.6935767
  95.5796522  54.2269652 102.8654036  96.2083867  53.0720308 103.2521910
  95.6939676  53.4541512 102.8010569  83.1943342  61.9963384 103.2125929
  82.4426242  61.6178923 102.9841974  83.6429354  62.0281818 102.4644739
  83.1493009  61.9448991 103.0683431  88.6468302  62.4188754  98.6411476
  88.3119671  63.0965675  98.2055698  89.1595173  62.0294065  98.0528347
  88.6733883  62.4613332  98.4898267  93.4319092  55.9477317 100.9654077
  93.3158618  56.6985004 101.3946215  94.2274979  55.6901271 101.2150164
  93.5323682  56.0212164 101.0658168  77.9693143  58.0302063 105.1041035
  77.7343327  57.1969715 104.9973304  78.1078784  58.3106729 104.2902236
  77.9548805  57.9485566 104.9683390  80.2683230  50.1987794 108.0025343
  79.6488262  49.6080441 107.8335357  80.1667094  50.7899229 107.3689666
  80.1620906  50.1991876 107.8830332  85.3149418  59.9371340 102.2523419
  85.6365259  60.4776548 101.6484727  85.9621514  59.3668112 102.3845709
  85.4575473  59.9330516 102.1830454  87.3651126  51.9387335 102.3357806
  88.0631291  52.1175463 102.8279269  87.6803459  51.4157675 101.7128195
  87.5146463  51.8881108 102.3159816  87.5539061  58.3257780 102.3237597
  87.9932697  57.7174881 102.7692370  87.4043724  57.9465154 101.5523062
  87.5960527  58.1796252 102.2756765  85.5377990  47.3079732 106.4179080
  85.2081320  47.7590876 105.7482779  84.8622991  47.2295895 106.9652087
  85.3888426  47.3630867 106.4002304  91.1548398  56.6784962  99.2768366
  91.0699693  57.5345928  99.4217935  91.6432781  56.4029286  99.9450526
  91.2137295  56.7642283  99.3970448  92.7454397  43.2965255 104.6628691
  92.4307838  43.9868734 105.0949113  92.2281339  43.2410037 103.9614192
  92.6218868  43.3900144 104.6225640  92.0866831  53.2969756 100.7766102
  91.5578303  53.5129389 101.4363408  92.6091851  53.9905894 100.6967071
  92.0855284  53.4312893 100.8621701  83.9766439  57.1932973  99.5773569
  83.3923654  57.6983004  99.9839433  83.5736534  56.9675360  98.8370161
  83.8305743  57.2341221  99.5278595  88.4343653  53.4398625  98.0542490
  88.6739657  53.6476608  97.2417833  88.7559494  52.6356133  98.1631435
  88.5180811  53.3512726  97.9503043  83.7433944  45.3692020 101.9002028
  84.4979912  45.7370338 101.6619078  83.5661478  45.7431575 102.6681208
  83.8288422  45.4790208 101.9786917  82.0991008  47.7762339  98.5980141
  81.9166582  47.9934220  97.7721134  82.9616621  47.8901352  98.6538755
  82.1995598  47.8252237  98.4834628  87.7790727  44.7788750 101.6329165
  88.5076888  44.6004705 101.1867321  87.8685620  45.6206830 101.8436343
  87.8997390  44.8772629 101.5982682  81.6453035  51.0536512  97.1102614
  80.9311212  50.7674692  97.5225047  82.1297004  51.3933138  97.7509002
  81.6112399  51.0618162  97.2658249  88.8200353  59.5566466  97.4864422
  89.2351502  59.2251490  96.7948918  87.9892283  59.3235368  97.3584559
  88.7588362  59.4737722  97.3655270  78.1488702  57.0410207 107.7762600
  77.9664275  57.0157093 106.9234892  78.8838371  57.5109145 107.8151509
  78.2302766  57.1071569 107.6560519  91.2610722  53.9628286 103.4388672
  91.3557576  54.7017580 103.8928297  90.6369566  53.5345761 103.8723236
  91.1819752  54.0089606 103.5696819  78.1159612  53.9203708 107.9261667
  78.6933115  53.7840159 108.5653912  77.4173674  53.4639492 108.1807251
  78.0980634  53.8325974 108.0583956  91.5133743  55.8077025  96.6725624
  91.4313906  55.8779213  97.5380611  92.1513464  56.3706769  96.4809364
  91.5953581  55.9015997  96.7715573  84.8726914  55.5737763 106.1400150
  84.6146159  54.7409498 106.1131449  84.9275397  55.7995376 105.2992650
  84.8426692  55.4835535 106.0120287  89.9527965  47.6766214 106.2404243
  89.2484291  47.1875400 106.3988162  90.0012939  47.6888689 105.3692687
  89.8558016  47.6055862 106.1343583  83.8461627  53.1275526 106.6265045
  83.2711218  53.2867694 107.2629006  83.4697303  52.4910935 106.1633495
  83.7064439  53.0573339 106.6519603  97.1558184  51.3573880 104.2605253
  96.8994749  50.5453821 104.0703136  97.9987498  51.3651447 104.0335441
  97.2424210  51.2385877 104.1990070  73.5918446  52.7715601 104.6409485
  73.6778697  52.3947469 105.4223015  74.2194243  52.3976046 104.1629444
  73.6974997  52.6601083 104.6854963  88.6173854  55.8297480  99.6834230
  89.4314492  56.1212373  99.5717002  88.5532995  55.1757342  99.1092523
  88.7276593  55.7762675  99.5823068  85.1284577  54.5221287  99.1481432
  85.5129730  54.3028994  99.8997977  84.8796197  55.3484232  99.2782508
  85.1486649  54.6119433  99.2782508  80.6308990  60.1249283 103.5194772
  79.8047108  60.3711020 103.3929051  80.6920982  60.0461364 104.3856830
  80.5183157  60.1494232 103.6283716  82.8485014  46.1918224 104.4790212
  81.9807440  46.2640823 104.5447821  83.1360219  46.9940303 104.6678187
  82.7624762  46.3212371 104.5164979  85.4107819  62.7426163 101.2213802
  85.7006118  62.3515144 100.4973029  86.1411300  62.9242868 101.6619077
  85.5614704  62.7119977 101.1796609  82.2630682  56.8066862 106.5529653
  81.9743931  56.1804333 107.0875381  83.1314030  56.7487149 106.6194334
  82.3490934  56.7054406 106.6420608  82.4662956  58.4462113 102.4772018
  83.2208924  58.8275152 102.6907481  81.8733568  58.8973257 102.9318715
  82.4899669  58.5690940 102.5754897  80.7752366  49.6676483 101.9207088
  80.4877162  49.2977753 101.1839036  81.4622835  50.1371338 101.6590793
  80.8341264  49.6823452 101.7722164  89.9828187  61.3566133 101.8372703
  89.7414863  60.6233994 101.4299767  90.1629520  61.9052990 101.1839036
  89.9735811  61.3288525 101.6802925  85.2127508  56.6474693 103.2493625
  85.0170290  57.2549428 102.6553928  85.4361853  55.9542637 102.7685299
  85.2162149  56.6352219 103.0909706  83.6106038  53.5329431 103.3674493
  84.3328690  53.6970589 102.9078299  83.1314031  54.2539096 103.2613833
  83.6469769  53.6627661 103.2840107  90.0168824  46.7678607 103.4798794
  90.7195177  46.5686355 103.0018752  89.7513012  45.9954549 103.7867637
  90.0815456  46.6241573 103.4544236  78.3480561  50.4457695 102.7692370
  78.4496697  51.2483857 103.0973345  79.1436448  50.2445031 102.4715450
  78.4808467  50.5343594 102.7727725  79.1644293  50.5604874 110.5113491
  79.0229785  49.7088814 110.6357999  79.4484856  50.6033534 109.6875697
  79.1852139  50.4404624 110.4081115  89.3182885  52.3971964 104.6557979
  89.0717600  52.3167715 105.4894768  89.6468008  51.6125432 104.4620507
  89.3304129  52.2698229 104.7505502  94.7084307  58.4633577  99.2061260
  94.3291116  57.6770715  99.1990549  94.0450552  59.0120434  99.0632904
  94.5542782  58.4278401  99.1842057  85.5683985  50.2171505 109.5843322
  84.7780060  50.0362966 109.9060658  85.9644608  49.4398458 109.5673616
  85.5100861  50.0758966 109.6295870  90.0549876  59.0459280  95.0250035
  90.8222861  59.1059405  94.6155887  89.6081185  58.4739721  94.5406354
  90.1023303  58.9695855  94.8927746  92.9544406  60.7079068  99.5412946
  93.0364243  61.5146054  99.2174397  93.4394148  60.7275027 100.2653719
  93.0381564  60.8299730  99.5999844  82.0523354  55.8815955 103.6410996
  82.2087973  55.8162758 104.4966988  82.3923947  56.6564508 103.4289676
  82.1256589  55.9865153 103.7365590  88.5902499  55.2573839 102.5104359
  89.1318044  54.7544220 102.9742980  88.9049058  55.2039034 101.6993845
  88.7166896  55.1753260 102.4588171  86.7588948  60.6491190  99.7944387
  86.8281769  59.7905729  99.9337388  87.5377404  60.8663071  99.4663412
  86.8841798  60.5544054  99.7661545  78.6257616  53.0650906 103.9571763
  79.0056580  53.4835451 103.2932031  78.0512980  53.6464362 104.2640607
  78.5968940  53.2128765 103.9048504  89.1306497  43.2610079 107.5514003
  88.2600055  43.2348800 107.5047312  89.3846838  43.0887271 106.7339848
  89.0400057  43.2320223 107.4234139  86.1024476  55.3178046  96.4887146
  86.3917001  56.0942929  96.7630720  86.1896275  54.8066777  97.1901645
  86.1578732  55.3569964  96.6329643  86.1555637  45.2716308 109.0087473
  85.6394126  44.5796499 109.1339052  85.5949566  45.9387085 108.9550072
  85.9962150  45.2679565 109.0193539  79.7463984  52.2530847 106.4172008
  79.3520682  52.3273859 105.6422118  79.1904101  52.6388794 106.9680370
  79.6066796  52.3212622 106.3839668  86.0805082  52.5592710 107.8384855
  85.7768219  52.0048698 108.4395263  85.3784503  52.7384920 107.3512889
  85.9321292  52.5037492 107.8554561  85.1371179  49.8693230 102.4029557
  85.4130913  49.1512142 101.9907125  85.7369848  50.4678149 102.1950663
  85.2664444  49.8513600 102.3110318  88.6381700  47.5406747 100.6776152
  89.0925446  47.7117307 101.4023997  89.1121745  46.9274858 100.2773928
  88.7750020  47.4757632 100.7249914  82.5557848  48.1857071 110.6746908
  83.0159329  48.2596000 111.4122032  82.6013955  48.9838325 110.3246730
  82.6308403  48.3151218 110.7319665  85.9794720  54.2449281 101.7821159
  86.7236765  54.6323558 102.0204109  86.1255416  53.4006707 101.9461647
  86.1105305  54.1779754 101.8415129  87.8974295  46.0399540 106.8153021
  87.0510340  46.2122348 106.6894371  87.8945427  45.2348884 107.1518849
  87.7721445  45.9460569 106.8464148  88.9672595  49.8174755 107.6815079
  88.4932550  49.2916517 108.1920390  89.3390731  49.2704227 107.1129940
  88.9522484  49.6590751 107.6730226  90.8956095  50.7111309 100.7440832
  90.3679114  50.7940053 100.0546541  91.3551803  51.4529181 100.7405477
  90.8857946  50.8331972 100.6415528  82.7047412  50.6388710 109.7109043
  82.0800482  50.6507102 109.1034995  82.3693006  51.1148885 110.3600283
  82.5632903  50.7107227 109.7165611  82.8889160  48.9813829  95.7681728
  82.5401965  49.6333554  96.2313277  82.4085606  48.9670942  95.0405599
  82.7659404  49.0756882  95.7292819  90.4493178  59.2814873  99.8750490
  91.1727376  59.7472986  99.7315063  90.0093769  59.3488482  99.1248087
  90.4908870  59.3598709  99.7435271  87.1861340  48.0885440 109.0738011
  87.2103827  47.5545552 108.3850791  87.4372813  47.5802748 109.7363602
  87.2271258  47.9346344 109.0702656  74.6968929  55.3716935 108.5081155
  74.5912378  55.3263779 107.6433239  73.9469149  55.7170715 108.7895440
  74.5704532  55.4157843 108.4218485  83.4662662  46.8156258 108.4543755
  83.5061033  47.3165464 109.1678463  82.6412326  46.9066651 108.1849679
  83.3502188  46.9038074 108.5194294  83.2613069  51.6072359 101.2807772
  83.4016030  52.1044823 101.9836414  83.7595602  50.9058654 101.4221986
  83.3554150  51.5774338 101.4059351  83.2913291  52.4739470  98.6100349
  83.9258371  53.0699895  98.5449811  83.3738902  52.1742928  99.4246219
  83.3969842  52.5180378  98.7203436  84.8692274  48.4053446  98.5845791
  85.1908115  47.9256528  97.9305053  85.1319218  49.2153092  98.3936603
  84.9558300  48.4543344  98.4601283  79.7966279  54.6707311 101.8789895
  80.3058509  55.2671819 102.2601201  80.2700552  54.4033285 101.1966315
  79.9409655  54.7193126 101.8344418  90.7097027  63.3435578 100.0348551
  89.9926337  63.1696440  99.5695788  91.3603765  63.1088150  99.5024037
  90.6998878  63.2831370  99.8877768  88.7045652  44.2640739 104.3559847
  88.0613970  44.1138386 104.9244986  88.3645059  44.0183085 103.5908952
  88.5590729  44.2052862 104.3262862  93.2944998  52.2200166 103.7789856
  92.6236188  52.7629868 103.6502921  93.9884749  52.6895022 103.5371550
  93.2973866  52.3698437 103.7245383  82.1556811  51.3063570 104.7463075
  81.4368800  51.7227702 105.0135939  82.5269173  51.8717808 104.1954714
  82.1048743  51.4512851 104.7045882  87.9303385  50.3461569 100.0836455
  87.3368225  50.6678566  99.5321022  87.9678663  49.5002665  99.8757561
  87.8477774  50.2685898  99.9719226  90.8061202  50.3041074 103.5138205
  90.5774895  50.3273775 102.6716563  91.0659278  49.4798541 103.6333216
  90.8107390  50.1857154 103.4063403  83.8605964  48.8417620 104.8092401
  84.3363331  49.2034700 104.1742582  83.3594564  49.4974088 105.0892544
  83.8571323  48.9911809 104.7569142  76.8348210  53.5059988 111.0254157
  76.2874929  52.8360633 111.1435025  77.6240588  53.1389836 111.0897624
  76.8700393  53.3524974 111.0522858  85.9032618  50.9858820  98.1765785
  86.2831582  51.0038449  97.3916900  85.1625214  51.4312809  98.0556632
  85.8501455  51.0540595  98.0429353  93.5317908  49.2941011 103.7641363
  93.5312135  49.1389668 104.6225640  93.3274088  50.1403998 103.7082749
  93.5017686  49.3961632 103.8829303  86.7017372  57.8236326  99.5674575
  85.8928694  57.5003000  99.5207884  87.2092281  57.1169548  99.5002823
  86.6567038  57.6717643  99.5504869  77.3307649  55.2508519 105.2921939
  76.4653168  55.2394210 105.1804710  77.4306465  55.0638742 106.1393078
  77.2181816  55.2214581 105.4010883  85.8951788  47.2120348 100.8593416
  86.7167483  47.3818661 100.6175111  85.4321439  47.3667609 100.1359714
  85.9482951  47.2602081 100.7165061  75.5328961  57.9514144 108.3829576
  75.4353239  57.1410415 108.6919633  76.3157831  57.9305937 107.9975844
  75.6345098  57.8281234 108.3716439  93.0723592  63.2947647  98.5980141
  92.8899165  63.5119528  97.7721134  93.9349205  63.4086660  98.6538755
  93.1728181  63.3437545  98.4834628  93.8621744  64.4999137  95.7681728
  93.5134548  65.1518862  96.2313277  93.3818190  64.4856250  95.0405599
  93.7391988  64.5942190  95.7292819  60.9428999   7.8970900  90.1465976
  60.1911899   7.5186438  89.9182021  61.3915011   7.9289333  89.3984786
  60.8978666   7.8456507  90.0023478  66.3953959   8.3196269  85.5751523
  66.0605328   8.9973191  85.1395745  66.9080830   7.9301580  84.9868394
  66.4219540   8.3620847  85.4238314  65.9358250  10.2710538  91.5162634
  66.3197630  10.8397436  90.9767409  65.8717392   9.5460048  91.0368450
  65.9831678  10.2486001  91.3656497  62.5213755   7.9089292  92.4128748
  62.6224118   7.0989646  92.7225876  61.9255501   7.8146238  91.7828427
  62.4486294   7.7754320  92.3654986  62.3614495  12.8266881  93.8143604
  63.0051950  13.2680045  94.2039762  62.6870751  12.0220307  93.7273863
  62.5046324  12.7732076  93.8589081  63.0635075   5.8378856  89.1863466
  63.3850916   6.3784063  88.5824774  63.7107171   5.2675627  89.3185756
  63.2061130   5.8338031  89.1170501  65.3024718   4.2265296  89.2577644
  65.7418354   3.6182396  89.7032417  65.1529381   3.8472669  88.4863109
  65.3446184   4.0803767  89.2096811  65.3082453   5.6664213  96.1103362
  65.5905695   4.8715619  95.8890118  66.0368613   6.1444801  96.1308423
  65.4572016   5.6198810  96.0806377  61.7252096   3.0940488  86.5113616
  61.1409311   3.5990519  86.9179480  61.3222191   2.8682875  85.7710208
  61.5791400   3.1348736  86.4618642  57.2796124   8.8095249  93.3137288
  56.7963703   9.5345739  93.2896871  58.0919443   9.1071379  93.4247446
  57.3286872   8.9597603  93.3264567  63.3510278   7.6027430  95.9187102
  62.8337220   7.2434845  95.3148410  64.0484670   7.0789604  95.9293168
  63.3775860   7.4725118  95.8317361  60.1340322   9.3251425  93.4657568
  60.8360901   8.8103414  93.5230324  60.0537805   9.6525576  94.2704443
  60.2264082   9.2965651  93.5930360  59.4591097   5.5157777  92.9743176
  60.2979996   5.7480710  93.0216937  59.4902866   4.6462088  92.9050211
  59.5872815   5.4214723  92.9707820  72.5464856   5.4422930  93.2203909
  72.1100088   5.4459673  93.9762880  72.2127772   6.1228429  92.7883486
  72.4327476   5.5435386  93.2684741  67.2764323   9.3941365  98.1913515
  66.4779569   9.1540865  98.4487383  67.7250335   9.4455758  98.9380562
  67.2238934   9.3663756  98.3398439  66.5686010   5.4573981  84.4204469
  66.9837159   5.1259005  83.7288965  65.7377940   5.2242884  84.2924606
  66.5074019   5.3745237  84.2995316  62.2367419   5.2026513  91.7446589
  62.8741366   4.9638260  92.2898382  62.6622490   5.4063671  91.0099750
  62.3943585   5.1977523  91.7163746  64.6188891   5.6798935  93.4240375
  64.6927899   5.5174107  94.2782225  65.4358397   5.8689125  93.1800857
  64.7505249   5.6835678  93.5138401  58.3794647   6.0256798  90.4534819
  57.5532765   6.2718535  90.3269098  58.4406638   5.9468879  91.3196877
  58.2668814   6.0501747  90.5623763  63.1593476   8.6433678  88.1553849
  63.4491775   8.2522660  87.4313075  63.8896957   8.8250383  88.5959124
  63.3100360   8.6127492  88.1136656  61.0999392  10.6201061  91.2213998
  60.8799687  10.3298415  92.0140665  60.8793914   9.9616016  90.6931911
  61.0346986  10.4800769  91.2602907  63.2667348  11.9930451  90.0044691
  63.9191406  11.4606893  90.2335717  62.5692956  11.6399103  90.3912565
  63.2598066  11.8619974  90.0956859  60.2148612   4.3469628  89.4112065
  60.9694580   4.7282667  89.6247528  59.6219225   4.7980772  89.8658762
  60.2385326   4.4698456  89.5094944  71.2607266   4.3134865  89.3475670
  71.8265299   4.9728075  89.2634213  70.6135169   4.6584563  89.8192072
  71.2486022   4.4616806  89.4048427  67.7313844   7.2573649  88.7712749
  67.4900520   6.5241509  88.3639814  67.9115177   7.8060506  88.1179083
  67.7221468   7.2296040  88.6142972  62.9613165   2.5482209  90.1833672
  62.7655947   3.1556943  89.5893975  63.1847510   1.8550153  89.7025346
  62.9647806   2.5359734  90.0249752  70.9616591   5.0062839  95.3784807
  70.8230950   5.7043884  95.8833550  70.1816589   4.8511495  95.0220989
  70.8259818   5.0863005  95.4011082  72.4569964   4.3641092  86.1401307
  72.0776773   3.5778230  86.1330596  71.7936209   4.9127949  85.9972951
  72.3028439   4.3285916  86.1182104  65.2816872   7.9154611  89.9790133
  66.0466763   7.6464255  89.6572797  65.1794962   7.4304622  90.6960196
  65.3798367   7.8044176  90.0369960  67.8035532   4.9466795  81.9590082
  68.5708518   5.0066920  81.5495934  67.3566841   4.3747237  81.4746401
  67.8508960   4.8703371  81.8267793  68.7013328   3.7521451  94.2442815
  68.0258330   3.5206683  94.7456202  68.7105704   3.1442634  93.6184920
  68.6031833   3.6280376  94.2258967  70.7030063   6.6086583  86.4752992
  70.7849900   7.4153570  86.1514443  71.1879805   6.6282543  87.1993766
  70.7867220   6.7307246  86.5339891  64.0138259  12.8021932  97.6044528
  64.5034190  12.1032721  97.4220192  63.4422492  12.5045802  98.1920585
  64.0022789  12.6548156  97.6645568  59.8009011   1.7823471  90.5751043
  59.9573630   1.7170273  91.4307035  60.1409604   2.5572023  90.3629723
  59.8742246   1.8872669  90.6705637  64.5074605   6.5498706  86.7284434
  64.5767425   5.6913244  86.8677435  65.2863060   6.7670587  86.4003459
  64.6327455   6.4551570  86.7001591  68.8982093   8.9736407  90.9420927
  68.5061884   8.6703122  90.2243794  69.0535165   9.8105497  90.7525881
  68.8635683   9.0520244  90.8077425  69.0621768   5.5386396  90.8826958
  68.7036422   5.7101039  91.6590990  68.5760478   5.9999602  90.3254957
  68.9380464   5.6325367  90.9152227  63.8510133   1.2185561  83.4227192
  64.1402658   1.9950444  83.6970767  63.9381932   0.7074293  84.1241692
  63.9064389   1.2577480  83.5669690  70.2780763   7.1210100  98.4699516
  71.0673142   6.7699165  98.5901597  70.4524361   7.9346489  98.2076149
  70.4201045   7.1895957  98.4487384  69.6672398   8.3771900  94.3750962
  69.4692087   8.8662714  93.6807173  69.0460109   8.5813141  94.9535095
  69.5459962   8.4788438  94.3574185  68.1978834   5.1822388  86.8090536
  68.9213033   5.6480501  86.6655110  67.7579425   5.2495998  86.0588133
  68.2394527   5.2606225  86.6775318  57.5451936   0.5714826  88.8129942
  58.0544165   1.1679334  89.1941247  58.0186208   0.3040800  88.1306361
  57.6895312   0.6200642  88.7684465  68.4582684   9.2443093  86.9688597
  67.7411994   9.0703955  86.5035835  69.1089422   9.0095665  86.4364083
  68.4484535   9.1838886  86.8217815  65.0917389  10.2604394  95.9441661
  64.8683043   9.5023223  96.3125687  64.6027232  10.2902415  95.2222100
  64.9860838  10.1526618  95.8918402  63.7395846  10.4804852  93.3978745
  63.3256245   9.8178982  93.0082587  64.4243220  10.6282710  92.8774440
  63.7794218  10.4045510  93.2635243  67.1061140   9.6394937  94.1502362
  66.7077423   9.7497207  93.3823182  66.4912360   9.8477003  94.7328922
  66.9560029   9.6868505  94.1233661  64.4503028   3.7243842  86.5014622
  63.6414351   3.4010515  86.4547931  64.9577937   3.0177064  86.4342870
  64.4052695   3.5725158  86.4844916  60.7050316  10.9213933  95.7992091
  61.0196875  11.7350322  95.8069873  61.1143729  10.5364152  96.4674251
  60.8118414  10.9842636  95.8996183  67.6574835   6.3383980  93.3695903
  68.1286013   7.0524243  93.5385889  67.9935014   5.7382730  93.9055773
  67.7769950   6.3555444  93.4728279  67.8607108   7.1352987  96.6632937
  68.6805482   6.9915953  96.9249232  67.5801186   7.7599186  97.2049375
  67.9403851   7.2063339  96.7820877  84.3320758  14.7917839  89.6275814
  84.3014763  15.6462475  89.7994083  84.9302107  14.4913131  90.1861957
  84.4157916  14.8734335  89.7350616  77.5320443  13.8793490  94.3828744
  76.6758339  14.0401988  94.4337861  77.5788097  13.0085554  94.4033805
  77.4119555  13.7744292  94.3934810  71.9161583  23.4156208  90.1465976
  71.1644482  23.0371746  89.9182021  72.3647594  23.4474641  89.3984786
  71.8711250  23.3641815  90.0023478  77.3686543  23.8381577  85.5751523
  77.0337911  24.5158499  85.1395745  77.8813413  23.4486888  84.9868394
  77.3952124  23.8806155  85.4238314  76.9090834  25.7895846  91.5162634
  77.2930213  26.3582744  90.9767409  76.8449975  25.0645356  91.0368450
  76.9564261  25.7671309  91.3656497  80.3772264  15.9385534  97.0260396
  80.9228224  16.6170620  97.0854365  80.3189140  15.7972994  96.1661977
  80.4488178  16.0177535  96.9072456  73.4946339  23.4274600  92.4128748
  73.5956702  22.6174954  92.7225876  72.8988084  23.3331546  91.7828427
  73.4218878  23.2939628  92.3654986  82.1537333  17.3670141  87.8994123
  82.0376859  18.1177827  88.3286261  82.9493219  17.1094094  88.1490210
  82.2541922  17.4404988  87.9998215  73.3347079  28.3452189  93.8143604
  73.9784534  28.7865353  94.2039762  73.6603334  27.5405615  93.7273863
  73.4778907  28.2917384  93.8589081  66.6911383  19.4494886  92.0381082
  66.4561568  18.6162539  91.9313350  66.8297024  19.7299552  91.2242283
  66.6767046  19.3678390  91.9023437  68.9901471  11.6180617  94.9365389
  68.3706502  11.0273264  94.7675404  68.8885334  12.2092052  94.3029713
  68.8839146  11.6184699  94.8170379  74.0367658  21.3564164  89.1863466
  74.3583499  21.8969371  88.5824774  74.6839755  20.7860935  89.3185756
  74.1793713  21.3523339  89.1170501  76.0869366  13.3580159  89.2697853
  76.7849531  13.5368286  89.7619316  76.4021699  12.8350498  88.6468242
  76.2364704  13.3073931  89.2499863  68.7170604  15.1632899  97.1808958
  68.5929301  15.7495344  97.8158777  69.3688888  14.6693094  97.4821233
  68.7944253  15.1771703  97.3194888  76.2757302  19.7450604  89.2577644
  76.7150937  19.1367704  89.7032417  76.1261965  19.3657977  88.4863109
  76.3178767  19.5989075  89.2096811  73.7428945  18.3394616  96.4596469
  74.3877947  17.8467059  96.1407418  73.9830722  18.4819402  97.2862548
  73.8739530  18.2872058  96.5346003  76.2815036  21.1849521  96.1103362
  76.5638279  20.3900927  95.8890118  77.0101196  21.6630109  96.1308423
  76.4304600  21.1384118  96.0806377  74.2596230   8.7272555  93.3519127
  73.9299560   9.1783699  92.6822826  73.5841232   8.6488719  93.8992134
  74.1106666   8.7823691  93.3342350  79.8766638  18.0977785  86.2108413
  79.7917933  18.9538752  86.3557982  80.3651022  17.8222109  86.8790572
  79.9355536  18.1835106  86.3310495  80.8085072  14.7162579  87.7106148
  80.2796543  14.9322213  88.3703455  81.3310091  15.4098718  87.6307118
  80.8073524  14.8505716  87.7961748  86.2633124  20.2908884  93.0839193
  85.4330828  20.5019527  93.2472609  86.2142377  19.4645938  92.8081476
  86.1339860  20.1998490  93.0676558  72.6984679  18.6125796  86.5113616
  72.1141895  19.1175827  86.9179480  72.2954774  18.3868183  85.7710208
  72.5523983  18.6534044  86.4618642  68.2528708  24.3280557  93.3137288
  67.7696286  25.0531047  93.2896871  69.0652026  24.6256687  93.4247446
  68.3019456  24.4782911  93.3264567  74.3242862  23.1212738  95.9187102
  73.8069804  22.7620153  95.3148410  75.0217253  22.5974912  95.9293168
  74.3508443  22.9910426  95.8317361  77.9806454  23.5707552 101.8803275
  78.0689800  23.3833692 102.7281486  78.4096167  22.9244981 101.4808122
  78.0568556  23.4470560 101.9475027  75.5476914  22.8538712 100.8620938
  74.9847749  22.4411322 101.3860599  76.3097937  22.7791617 101.2814081
  75.5771362  22.7816112 101.0013938  77.1561894  14.8591448  84.9882537
  77.3957897  15.0669432  84.1757880  77.4777735  14.0548957  85.0971481
  77.2399052  14.7705549  84.8843090  72.4652184   6.7884844  88.8342075
  73.2198152   7.1563161  88.5959125  72.2879719   7.1624398  89.6021254
  72.5506662   6.8983032  88.9126963  71.1072905  24.8436733  93.4657568
  71.8093484  24.3288722  93.5230324  71.0270388  25.1710884  94.2704443
  71.1996666  24.8150959  93.5930360  72.1551812  15.0812320 102.5937983
  72.3272315  14.9718215 103.4423264  72.6921169  15.7266725 102.3569175
  72.2596816  15.1604322 102.6843079  70.8209249   9.1955163  85.5320188
  70.6384822   9.4127044  84.7061181  71.6834862   9.3094175  85.5878802
  70.9213838   9.2445061  85.4174675  70.4323681  21.0343085  92.9743176
  71.2712580  21.2666018  93.0216937  70.4635450  20.1647396  92.9050211
  70.5605398  20.9400031  92.9707820  71.0576384  21.4543960  97.2756481
  71.5974609  21.3115091  97.9459854  70.3746330  21.8540711  97.6440507
  71.0368538  21.4923631  97.4290903  76.5008968   6.1981573  88.5669212
  77.2295128   6.0197528  88.1207368  76.5903861   7.0399653  88.7776390
  76.6215630   6.2965452  88.5322729  80.4817269  17.1334961  92.4701506
  81.2374784  17.5666475  92.5090414  80.5879593  16.4839730  93.0436142
  80.6087439  17.1012445  92.5599531  83.5197440  20.9608238  93.2203909
  83.0832672  20.9644980  93.9762880  83.1860355  21.6413737  92.7883486
  83.4060060  21.0620694  93.2684741  66.4613529  17.6744251  97.4290903
  66.1951944  16.8583368  97.5881893  66.4752093  17.7197406  96.5586418
  66.4238251  17.5601156  97.3244385  70.3671276  12.4729335  84.0442661
  69.6529453  12.1867515  84.4565093  70.8515244  12.8125961  84.6849048
  70.3330639  12.4810985  84.1998296  71.2112135  11.2122629 100.0757910
  70.5183932  10.7419609 100.3218642  71.8272462  10.9860934 100.6499618
  71.1996665  11.1089761 100.1967063  78.2496907  24.9126673  98.1913515
  77.4512152  24.6726173  98.4487383  78.6982918  24.9641066  98.9380562
  78.1971518  24.8849064  98.3398439  86.6541786  17.6789158  92.1123546
  87.3158220  17.1179826  92.0119454  86.0133198  17.1841189  92.4376237
  86.6570653  17.5225567  92.1455886  77.5418594  20.9759289  84.4204469
  77.9569742  20.6444313  83.7288965  76.7110523  20.7428192  84.2924606
  77.4806602  20.8930545  84.2995316  66.8706942  18.4603030  94.7102647
  66.6882516  18.4349916  93.8574939  67.6056611  18.9301968  94.7491556
  66.9521006  18.5264393  94.5900566  82.9406617  18.6954540  91.8535535
  83.1762206  18.8399739  91.0262385  83.0896180  19.4596948  92.2467048
  82.9972420  18.8293595  91.7899138  69.9352694  15.1788033 101.2184756
  70.6592666  15.1641064 101.7049650  70.0368831  15.8883388 100.7206724
  70.0570903  15.2812736 101.2163542  84.7697073  17.5356206  89.6905138
  85.1005290  18.0683846  89.0845233  85.3430161  17.5895094  90.3467089
  84.9030752  17.6225775  89.6982920  79.9828962  15.3821109  90.3728719
  80.0775817  16.1210403  90.8268344  79.3587806  14.9538584  90.8063283
  79.9037993  15.4282430  90.5036866  78.2381436  18.5607322 101.0218999
  78.8120298  17.9234566 101.1767563  78.1596240  18.5611404 100.1528657
  78.3114671  18.4672433 100.9165410  66.8377853  15.3396531  94.8601714
  67.4151355  15.2032982  95.4993959  66.1391914  14.8832315  95.1147298
  66.8198874  15.2518797  94.9924003  80.2351984  17.2269849  83.6065671
  80.1532146  17.2972036  84.4720658  80.8731704  17.7899593  83.4149411
  80.3171821  17.3208820  83.7055620  73.5945155  16.9930587  93.0740197
  73.3364399  16.1602322  93.0471496  73.6493638  17.2188200  92.2332697
  73.5644933  16.9028358  92.9460334  78.6746205   9.0959037  93.1744289
  77.9702532   8.6068223  93.3328209  78.7231179   9.1081512  92.3032734
  78.5776257   9.0248685  93.0683629  72.5679867  14.5468349  93.5605092
  71.9929458  14.7060518  94.1969053  72.1915543  13.9103758  93.0973542
  72.4282679  14.4766162  93.5859650  76.2353156  13.0191698  98.4197470
  75.8467588  12.5945916  97.7649661  75.5707854  13.2673848  98.9274497
  76.0800083  12.9930420  98.3985338  85.8776425  12.7766703  91.1945300
  85.6212990  11.9646645  91.0043183  86.7205739  12.7844270  90.9675487
  85.9642450  12.6578701  91.1330117  62.3136686  14.1908424  91.5749532
  62.3996938  13.8140292  92.3563062  62.9412483  13.8168870  91.0969490
  62.4193237  14.0793906  91.6195009  77.3392094  17.2490303  86.6174277
  78.1532733  17.5405196  86.5057048  77.2751235  16.5950165  86.0432570
  77.4494833  17.1955498  86.5163114  73.2100002  20.7211820  91.7446589
  73.8473949  20.4823568  92.2898382  73.6355074  20.9248979  91.0099750
  73.3676168  20.7162831  91.7163746  67.9012645  22.9600157  95.6280893
  67.9416790  23.2315008  94.8000672  68.4607169  23.4842065  96.0438681
  67.9895990  23.0775912  95.5672781  73.8502817  15.9414110  86.0821478
  74.2347970  15.7221817  86.8338024  73.6014438  16.7677056  86.2122555
  73.8704890  16.0312256  86.2122555  84.5838005  19.7160748  97.0932147
  84.2783822  20.4488805  97.4545463  83.8644220  19.3098677  96.8124933
  84.4325347  19.7642481  97.1045284  75.5921474  21.1984243  93.4240375
  75.6660482  21.0359415  94.2782225  76.4090980  21.3874433  93.1800857
  75.7237833  21.2020985  93.5138401  69.3527231  21.5442106  90.4534819
  68.5265348  21.7903843  90.3269098  69.4139222  21.4654187  91.3196877
  69.2401398  21.5687055  90.5623763  71.5703255   7.6111047  91.4130259
  70.7025680   7.6833646  91.4787868  71.8578459   8.4133126  91.6018234
  71.4843003   7.7405194  91.4505026  74.1326060  24.1618986  88.1553849
  74.4224358  23.7707967  87.4313075  74.8629541  24.3435691  88.5959124
  74.2832944  24.1312800  88.1136656  74.7220805  18.9636732  99.2406979
  74.2232499  19.6752500  99.3191868  75.5321029  19.2837399  99.2025142
  74.7676912  19.1163581  99.2463548  72.0731975  26.1386369  91.2213998
  71.8532271  25.8483723  92.0140665  71.8526497  25.4801324  90.6931911
  72.0079570  25.9986077  91.2602907  70.9848923  18.2259685  93.4869700
  70.6962171  17.5997156  94.0215427  71.8532271  18.1679973  93.5534381
  71.0709175  18.1247229  93.5760655  81.7726820  13.3694468  93.8051682
  81.4291586  12.6484804  94.1558932  81.8719863  13.1608320  92.9630040
  81.7368863  13.2318672  93.7323362  74.2399931  27.5115759  90.0044691
  74.8923989  26.9792201  90.2335717  73.5425540  27.1584411  90.3912565
  74.2330649  27.3805282  90.0956859  71.1881196  19.8654936  89.4112065
  71.9427164  20.2467975  89.6247528  70.5951809  20.3166080  89.8658762
  71.2117910  19.9883764  89.5094944  82.2339849  19.8320173  89.3475670
  82.7997882  20.4913382  89.2634213  81.5867753  20.1769871  89.8192072
  82.2218606  19.9802114  89.4048427  72.5079423  21.0363497  94.7852181
  71.9860176  21.1763789  95.4704045  72.8953443  20.2774162  94.9754298
  72.4883124  20.9449021  94.9153257  69.4970607  11.0869306  88.8547135
  69.2095402  10.7170577  88.1179083  70.1841075  11.5564162  88.5930840
  69.5559504  11.1016276  88.7062211  78.7046428  22.7758957  88.7712749
  78.4633104  22.0426817  88.3639814  78.8847760  23.3245814  88.1179083
  78.6954052  22.7481348  88.6142972  73.9345748  18.0667517  90.1833672
  73.7388531  18.6742251  89.5893975  74.1580094  17.3735461  89.7025346
  73.9380389  18.0545042  90.0249752  72.3324278  14.9522254  90.3014540
  73.0546930  15.1163413  89.8418346  71.8532271  15.6731919  90.1953880
  72.3688009  15.0820484  90.2180154  80.2917786  11.2886053  95.6811225
  79.4528886  11.3147332  95.4449488  80.3622153  11.9356789  96.2616572
  80.1786179  11.3882179  95.7320342  69.9831895  17.3580327  99.4068680
  70.4952992  17.6364580  98.7577440  69.6968238  18.0969621  99.7731493
  70.0166758  17.5082681  99.3658558  78.7387064   8.1871430  90.4138841
  79.4413417   7.9879179  89.9358799  78.4731253   7.4147373  90.7207684
  78.8033696   8.0434396  90.3884282  84.1675310  16.4954040  92.9672467
  84.0809284  16.6509466  93.8207245  83.7125790  17.1392116  92.5931872
  84.0878566  16.6129795  93.0379573  67.0698801  11.8650519  89.7032416
  67.1714938  12.6676680  90.0313392  67.8654688  11.6637855  89.4055497
  67.2026707  11.9536417  89.7067772  73.5015620   9.4506715  99.4669721
  73.3098817   9.4661850 100.3169145  74.3514216   9.6470390  99.4436376
  73.5991342   9.4821067  99.5893016  67.8862533  11.9797697  97.4453538
  67.7448025  11.1281638  97.5698046  68.1703097  12.0226358  96.6215744
  67.9070379  11.8597447  97.3421162  78.0401126  13.8164787  91.5898026
  77.7935840  13.7360538  92.4234815  78.3686249  13.0318255  91.3960554
  78.0522369  13.6891052  91.6845549  81.9349175  20.5248146  95.3784807
  81.7963534  21.2229192  95.8833550  81.1549172  20.3696803  95.0220989
  81.7992401  20.6048313  95.4011082  73.9998153  16.5521506 101.0021009
  74.1441529  17.1322714 100.3664119  74.3473802  16.9297802 101.7070864
  74.0725614  16.6942210 101.0120004  76.1718070  15.7511674  98.7846141
  75.4241384  15.9442688  98.3794419  76.3259596  14.9256894  98.5470262
  76.0840498  15.6576785  98.6891547  73.0725908  24.7424277  97.8682036
  73.2215472  24.1827193  97.2155441  73.8525910  24.8216279  98.2514555
  73.2100002  24.6709843  97.8278985  83.4302547  19.8826400  86.1401307
  83.0509356  19.0963538  86.1330596  82.7668793  20.4313257  85.9972951
  83.2761022  19.8471224  86.1182104  75.5979209  24.9138920  99.1466527
  75.5222880  24.2447731  99.7017315  75.5269068  25.6156709  99.6607193
  75.5759816  24.9183828  99.3043375  74.2902225  11.6364329  96.5183369
  73.4998300  11.4555789  96.8400704  74.6862848  10.8591281  96.5013663
  74.2319102  11.4951790  96.5635917  78.7768116  20.4652103  81.9590082
  79.5441101  20.5252228  81.5495934  78.3299425  19.8932544  81.4746401
  78.8241543  20.3888679  81.8267793  79.6745912  19.2706759  94.2442815
  78.9990913  19.0391991  94.7456202  79.6838288  18.6627942  93.6184920
  79.5764416  19.1465684  94.2258967  81.6762646  22.1271891  86.4752992
  81.7582484  22.9338877  86.1514443  82.1612388  22.1467850  87.1993766
  81.7599804  22.2492554  86.5339891  75.4859149  16.8056727  95.1423070
  75.0621399  17.0061226  94.4062089  75.3104005  15.9585575  95.2547370
  75.3970030  16.7105509  95.0496761  74.9870843  28.3207240  97.6044528
  75.4766773  27.6218029  97.4220192  74.4155075  28.0231110  98.1920585
  74.9755373  28.1733464  97.6645568  70.7741594  17.3008779  90.5751043
  70.9306214  17.2355581  91.4307035  71.1142188  18.0757331  90.3629723
  70.8474829  17.4057977  90.6705637  77.3120739  16.6766662  89.4444406
  77.8536285  16.1737043  89.9083027  77.6267298  16.6231857  88.6333891
  77.4385136  16.5946083  89.3928218  75.4807189  22.0684014  86.7284434
  75.5500009  21.2098552  86.8677435  76.2595644  22.2855895  86.4003459
  75.6060039  21.9736878  86.7001591  79.8714676  24.4921715  90.9420927
  79.4794468  24.1888430  90.2243794  80.0267749  25.3290805  90.7525881
  79.8368266  24.5705552  90.8077425  67.3475856  14.4843729  90.8911810
  67.7274821  14.9028274  90.2272077  66.7731221  15.0657185  91.1980653
  67.3187181  14.6321588  90.8388551  80.0354351  21.0571704  90.8826958
  79.6769006  21.2286347  91.6590990  79.5493062  21.5184909  90.3254957
  79.9113048  21.1510675  90.9152227  74.8242717  16.7370869  83.4227192
  75.1135241  17.5135752  83.6970767  74.9114515  16.2259601  84.1241692
  74.8796973  16.7762788  83.5669690  74.8773878   6.6909131  95.9427520
  74.3612366   5.9989322  96.0679099  74.3167806   7.3579908  95.8890119
  74.7180391   6.6872388  95.9533586  81.2513347  22.6395408  98.4699516
  82.0405725  22.2884473  98.5901597  81.4256945  23.4531797  98.2076149
  81.3933629  22.7081265  98.4487384  70.9906657  16.0504134  95.5227305
  70.1494664  15.9508008  95.7306198  71.1996665  16.8199614  95.8741625
  70.8971350  16.1496177  95.6054619  68.4682224  13.6723671  93.3512055
  68.0738922  13.7466683  92.5762165  67.9122341  14.0581617  93.9020417
  68.3285037  13.7405445  93.3179715  74.8023322  13.9785533  94.7724902
  74.4986460  13.4241521  95.3735310  74.1002743  14.1577743  94.2852936
  74.6539532  13.9230315  94.7894608  73.8589419  11.2886053  89.3369604
  74.1349154  10.5704965  88.9247171  74.4588089  11.8870973  89.1290710
  73.9882684  11.2706424  89.2450365  72.8641673  21.1935254  99.4797000
  72.7562028  21.2037316 100.3459058  73.0737455  22.0190034  99.2901954
  72.8791784  21.3176329  99.5801091  77.3599940   8.9599570  87.6116199
  77.8143686   9.1310131  88.3364043  77.8339986   8.3467681  87.2113975
  77.4968260   8.8950455  87.6589960  70.8815465  18.4447896  96.9418937
  70.2903399  19.0857394  96.9121952  71.6436489  18.8685513  96.9150237
  70.9063726  18.6023735  96.9334085  71.2776088   9.6049894  97.6086955
  71.7377570   9.6788823  98.3462079  71.3232195  10.4031148  97.2586776
  71.3526643   9.7344041  97.6659711  80.6404982  23.8957208  94.3750962
  80.4424670  24.3848022  93.6807173  80.0192693  24.0998449  94.9535095
  80.5192546  23.9973746  94.3574185  74.7012960  15.6642105  88.7161206
  75.4455005  16.0516381  88.9544156  74.8473656  14.8199530  88.8801694
  74.8323545  15.5972577  88.7755176  76.6192535   7.4592363  93.7493068
  75.7728580   7.6315171  93.6234417  76.6163668   6.6541707  94.0858896
  76.4939685   7.3653392  93.7804195  77.6890836  11.2367578  94.6155125
  77.2150790  10.7109340  95.1260436  78.0608972  10.6897051  94.0469987
  77.6740725  11.0783574  94.6070273  68.0663866  13.2339085  99.9838671
  68.9289479  13.1334794  99.8976001  67.7355649  12.6533794  99.4224243
  68.1449062  13.1330711  99.8884077  79.6174335  12.1304132  87.6780879
  79.0897354  12.2132876  86.9886588  80.0770044  12.8722004  87.6745524
  79.6076186  12.2524795  87.5755574  71.4265652  12.0581534  96.6449089
  70.8018722  12.0699926  96.0375042  71.0911247  12.5341709  97.2940330
  71.2851144  12.1300051  96.6505658  71.6107401  10.4006652  82.7021774
  71.2620205  11.0526377  83.1653324  71.1303846  10.3863765  81.9745646
  71.4877645  10.4949706  82.6632866  68.1391327  20.1181994  98.0852854
  67.6091252  19.4274433  98.1347828  68.4116421  20.1092179  97.2565562
  68.1016050  20.0149125  97.9700270  79.1711418  20.7007696  86.8090536
  79.8945617  21.1665809  86.6655110  78.7312009  20.7681306  86.0588133
  79.2127110  20.7791533  86.6775318  78.3397573  17.5605238  98.0591225
  77.7254566  17.0163289  98.3539861  78.8564858  17.0469475  97.5797041
  78.3253235  17.4041647  98.0315454  77.5793870  18.6309508  95.7935524
  77.1521478  18.0059227  95.3600959  77.5718815  18.3484430  96.6194531
  77.5153011  18.4962289  95.8515351  70.6956397  13.6674681  98.8623958
  70.8549884  12.9118005  99.2675680  70.5149291  14.2165621  99.5164696
  70.6921756  13.6368495  99.0186664  75.9079580   9.5078263  96.0078058
  75.9322067   8.9738375  95.3190838  76.1591053   8.9995572  96.6703649
  75.9489499   9.3539167  96.0042703  63.4187170  16.7909758  95.4421202
  63.3130619  16.7456602  94.5773286  62.6687390  17.1363538  95.7235487
  63.2922773  16.8350666  95.3558532  72.1880902   8.2349081  95.3883802
  72.2279274   8.7358288  96.1018510  71.3630567   8.3259475  95.1189725
  72.0720428   8.3230897  95.4534340  74.3710515  17.8009821 103.4904097
  73.5206146  17.9381535 103.6261742  74.5338643  17.0673599 103.9351799
  74.2694379  17.7123922 103.5759696  73.6095265  14.7509591  97.6857701
  72.7787195  14.9183409  97.4792949  73.5546783  14.3745542  98.4706587
  73.4784680  14.7199322  97.7706229  71.9831309  13.0265182  88.2147819
  72.1234270  13.5237647  88.9176460  72.4813842  12.3251477  88.3562033
  72.0772390  12.9967161  88.3399398  72.0131532  13.8932293  85.5440396
  72.6476611  14.4892719  85.4789858  72.0957143  13.5935751  86.3586266
  72.1188083  13.9373202  85.6543482  73.5910515   9.8246269  85.5185838
  73.9126356   9.3449351  84.8645100  73.8537458  10.6345915  85.3276649
  73.6776540   9.8736167  85.3941330  76.8207487  20.8465143  99.0384654
  76.3132578  21.4000990  99.4825284  76.5234134  20.9073433  98.2203428
  76.7012372  20.9371454  98.9833111  68.5184520  16.0900134  88.8129942
  69.0276749  16.6864642  89.1941247  68.9918792  15.8226108  88.1306361
  68.6627895  16.1385950  88.7684465  79.4315268  24.7628401  86.9688597
  78.7144577  24.5889263  86.5035835  80.0822005  24.5280973  86.4364083
  79.4217118  24.7024193  86.8217815  77.4263892   5.6833563  91.2899894
  76.7832210   5.5331209  91.8585032  77.0863299   5.4375908  90.5248998
  77.2808970   5.6245685  91.2602909  82.0163239  13.6392989  90.7129902
  81.3454429  14.1822692  90.5842968  82.7102989  14.1087845  90.4711597
  82.0192106  13.7891261  90.6585430  76.0649973  25.7789701  95.9441661
  75.8415627  25.0208531  96.3125687  75.5759816  25.8087723  95.2222100
  75.9593422  25.6711926  95.8918402  70.8775051  12.7256393  91.6803122
  70.1587040  13.1420525  91.9475986  71.2487414  13.2910632  91.1294760
  70.8266983  12.8705674  91.6385929  74.7128430  25.9990160  93.3978745
  74.2988828  25.3364290  93.0082587  75.3975804  26.1468018  92.8774440
  74.7526801  25.9230818  93.2635243  78.0793724  25.1580245  94.1502362
  77.6810007  25.2682515  93.3823182  77.4644943  25.3662311  94.7328922
  77.9292613  25.2053813  94.1233661  76.6521626  11.7654393  87.0176502
  76.0586465  12.0871389  86.4661069  76.6896903  10.9195488  86.8097608
  76.5696015  11.6878721  86.9059273  73.8098671  13.5768370 100.0503352
  73.2977574  12.9689553 100.4088384  73.6378167  14.2924963 100.5177328
  73.7088308  13.5931670 100.1719576  72.5824205  10.2610443  91.7432448
  73.0581571  10.6227523  91.1082629  72.0812804  10.9166911  92.0232590
  72.5789564  10.4104632  91.6909189  85.8135566  19.7332212  87.5345453
  86.1969172  20.4823568  87.7643550  85.0179680  19.9798031  87.2757442
  85.7529349  19.8801905  87.5303026  65.5566450  14.9252811  97.9594204
  65.0093169  14.2553457  98.0775072  66.3458828  14.5582659  98.0237671
  65.5918634  14.7717798  97.9862904  74.6250858  12.4051643  85.1105832
  75.0049823  12.4231272  84.3256946  73.8843454  12.8505632  84.9896679
  74.5719696  12.4733418  84.9769400  82.2536148  10.7133834  90.6981410
  82.2530375  10.5582491  91.5565687  82.0492329  11.5596822  90.6422796
  82.2235926  10.8154455  90.8169350  64.3153419  14.1373619  95.1140227
  64.1375181  13.6850228  95.8395142  64.0272442  14.9399780  95.2978704
  64.2466373  14.1896177  95.2483730  79.9777001  15.3931336  94.3517617
  80.4730666  14.6754331  94.3121637  79.1676776  15.0902134  94.2372104
  79.9320894  15.2428983  94.3291343  75.4235612  19.2429150  86.5014622
  74.6146935  18.9195823  86.4547931  75.9310521  18.5362372  86.4342870
  75.3785279  19.0910466  86.4844916  66.0525889  16.6701343  92.2261986
  65.1871409  16.6587033  92.1144757  66.1524705  16.4831566  93.0733125
  65.9400056  16.6407404  92.3350930  82.0428819  18.1435024  97.0394746
  82.4683891  17.6209446  96.4865171  81.6785739  18.7415861  96.5183369
  82.0515422  18.1545251  96.8803756  71.6782899  26.4399241  95.7992091
  71.9929458  27.2535630  95.8069873  72.0876313  26.0549460  96.4674251
  71.7850997  26.5027944  95.8996183  78.6307419  21.8569288  93.3695903
  79.1018597  22.5709551  93.5385889  78.9667597  21.2568038  93.9055773
  78.7502534  21.8740752  93.4728279  79.2681365  21.6487222 100.1323596
  78.7202311  21.0245106  99.8643661  79.7294394  21.8381494  99.4167675
  79.2548575  21.5846272  99.9874027  74.6170029   8.6313171  87.7933463
  75.4385723   8.8011484  87.5515158  74.1539680   8.7860432  87.0699761
  74.6701191   8.6794904  87.6505107  69.0195919  20.3872350  95.4470700
  69.6240777  20.3468184  94.8184521  68.8123232  21.2343502  95.4774756
  69.0784817  20.5060352  95.3586816  78.8339691  22.6538295  96.6632937
  79.6538065  22.5101261  96.9249232  78.5533769  23.2784494  97.2049375
  78.9136435  22.7248647  96.7820877  64.2547202  19.3706967  95.3169623
  64.1571480  18.5603239  95.6259680  65.0376071  19.3498761  94.9315891
  64.3563338  19.2474057  95.3056486  95.3053342  30.3103147  89.6275814
  95.2747346  31.1647783  89.7994083  95.9034691  30.0098439  90.1861957
  95.3890500  30.3919643  89.7350616  88.5053027  29.3978798  94.3828744
  87.6490922  29.5587296  94.4337861  88.5520680  28.5270862  94.4033805
  88.3852138  29.2929599  94.3934810  82.8894166  38.9341515  90.1465976
  82.1377066  38.5557054  89.9182021  83.3380178  38.9659949  89.3984786
  82.8443833  38.8827123  90.0023478  88.3419126  39.3566885  85.5751523
  88.0070495  40.0343807  85.1395745  88.8545997  38.9672196  84.9868394
  88.3684707  39.3991463  85.4238314  87.8823418  41.3081154  91.5162634
  88.2662797  41.8768052  90.9767409  87.8182559  40.5830664  91.0368450
  87.9296845  41.2856617  91.3656497  91.3504848  31.4570842  97.0260396
  91.8960808  32.1355928  97.0854365  91.2921724  31.3158302  96.1661977
  91.4220762  31.5362843  96.9072456  84.4678923  38.9459908  92.4128748
  84.5689285  38.1360262  92.7225876  83.8720668  38.8516854  91.7828427
  84.3951461  38.8124936  92.3654986  93.1269916  32.8855449  87.8994123
  93.0109442  33.6363135  88.3286261  93.9225803  32.6279402  88.1490210
  93.2274506  32.9590296  87.9998215  84.3079662  43.8637497  93.8143604
  84.9517118  44.3050661  94.2039762  84.6335918  43.0590923  93.7273863
  84.4511491  43.8102692  93.8589081  77.6643967  34.9680194  92.0381082
  77.4294151  34.1347847  91.9313350  77.8029608  35.2484860  91.2242283
  77.6499629  34.8863698  91.9023437  79.9634054  27.1365925  94.9365389
  79.3439086  26.5458572  94.7675404  79.8617918  27.7277360  94.3029713
  79.8571730  27.1370007  94.8170379  85.0100242  36.8749472  89.1863466
  85.3316083  37.4154679  88.5824774  85.6572338  36.3046243  89.3185756
  85.1526297  36.8708647  89.1170501  87.0601950  28.8765467  89.2697853
  87.7582115  29.0553594  89.7619316  87.3754282  28.3535806  88.6468242
  87.2097287  28.8259239  89.2499863  79.6903187  30.6818206  97.1808958
  79.5661884  31.2680652  97.8158777  80.3421472  30.1878402  97.4821233
  79.7676837  30.6957011  97.3194888  87.2489885  35.2635912  89.2577644
  87.6883521  34.6553012  89.7032417  87.0994548  34.8843285  88.4863109
  87.2911351  35.1174383  89.2096811  84.7161528  33.8579923  96.4596469
  85.3610531  33.3652367  96.1407418  84.9563305  34.0004710  97.2862548
  84.8472113  33.8057366  96.5346003  87.2547620  36.7034829  96.1103362
  87.5370863  35.9086235  95.8890118  87.9833780  37.1815417  96.1308423
  87.4037183  36.6569426  96.0806377  85.2328814  24.2457863  93.3519127
  84.9032144  24.6969007  92.6822826  84.5573815  24.1674027  93.8992134
  85.0839250  24.3008998  93.3342350  90.8499222  33.6163093  86.2108413
  90.7650517  34.4724060  86.3557982  91.3383605  33.3407417  86.8790572
  90.9088119  33.7020414  86.3310495  92.4405221  20.2343386  91.5968738
  92.1258662  20.9246865  92.0289160  91.9232163  20.1788168  90.8954238
  92.3169692  20.3278275  91.5565687  91.7817655  30.2347887  87.7106148
  91.2529127  30.4507521  88.3703455  92.3042675  30.9284026  87.6307118
  91.7806108  30.3691024  87.7961748  97.2365708  35.8094192  93.0839193
  96.4063411  36.0204835  93.2472609  97.1874960  34.9831246  92.8081476
  97.1072443  35.7183798  93.0676558  83.6717263  34.1311104  86.5113616
  83.0874478  34.6361135  86.9179480  83.2687358  33.9053491  85.7710208
  83.5256567  34.1719352  86.4618642  79.2261292  39.8465865  93.3137288
  78.7428870  40.5716355  93.2896871  80.0384610  40.1441995  93.4247446
  79.2752039  39.9968219  93.3264567  85.2975446  38.6398046  95.9187102
  84.7802387  38.2805461  95.3148410  85.9949837  38.1160220  95.9293168
  85.3241027  38.5095734  95.8317361  88.9539038  39.0892860 101.8803275
  89.0422383  38.9019000 102.7281486  89.3828750  38.4430289 101.4808122
  89.0301140  38.9655867 101.9475027  86.5209497  38.3724020 100.8620938
  85.9580332  37.9596630 101.3860599  87.2830521  38.2976925 101.2814081
  86.5503946  38.3001420 101.0013938  88.1294477  30.3776756  84.9882537
  88.3690481  30.5854740  84.1757880  88.4510318  29.5734265  85.0971481
  88.2131635  30.2890857  84.8843090  83.4384768  22.3070152  88.8342075
  84.1930736  22.6748469  88.5959125  83.2612302  22.6809706  89.6021254
  83.5239246  22.4168340  88.9126963  82.0805489  40.3622041  93.4657568
  82.7826068  39.8474030  93.5230324  82.0002972  40.6896192  94.2704443
  82.1729249  40.3336267  93.5930360  83.1284395  30.5997628 102.5937983
  83.3004899  30.4903522 103.4423264  83.6653753  31.2452033 102.3569175
  83.2329399  30.6789629 102.6843079  81.7941832  24.7140471  85.5320188
  81.6117405  24.9312351  84.7061181  82.6567445  24.8279483  85.5878802
  81.8946422  24.7630369  85.4174675  81.4056264  36.5528393  92.9743176
  82.2445164  36.7851326  93.0216937  81.4368033  35.6832704  92.9050211
  81.5337982  36.4585339  92.9707820  82.0308967  36.9729268  97.2756481
  82.5707192  36.8300399  97.9459854  81.3478913  37.3726019  97.6440507
  82.0101121  37.0108939  97.4290903  87.4741551  21.7166881  88.5669212
  88.2027712  21.5382836  88.1207368  87.5636444  22.5584961  88.7776390
  87.5948213  21.8150760  88.5322729  91.4549852  32.6520269  92.4701506
  92.2107367  33.0851783  92.5090414  91.5612177  32.0025038  93.0436142
  91.5820023  32.6197753  92.5599531  94.4930023  36.4793546  93.2203909
  94.0565255  36.4830288  93.9762880  94.1592939  37.1599045  92.7883486
  94.3792643  36.5806002  93.2684741  77.4346112  33.1929559  97.4290903
  77.1684528  32.3768676  97.5881893  77.4484676  33.2382714  96.5586418
  77.3970835  33.0786464  97.3244385  81.3403859  27.9914643  84.0442661
  80.6262036  27.7052823  84.4565093  81.8247828  28.3311269  84.6849048
  81.3063223  27.9996293  84.1998296  82.1844719  26.7307937 100.0757910
  81.4916515  26.2604917 100.3218642  82.8005046  26.5046242 100.6499618
  82.1729249  26.6275069 100.1967063  89.2229490  40.4311981  98.1913515
  88.4244736  40.1911481  98.4487383  89.6715502  40.4826374  98.9380562
  89.1704101  40.4034372  98.3398439  97.6274369  33.1974466  92.1123546
  98.2890804  32.6365134  92.0119454  96.9865781  32.7026497  92.4376237
  97.6303237  33.0410875  92.1455886  88.5151177  36.4944597  84.4204469
  88.9302326  36.1629621  83.7288965  87.6843107  36.2613499  84.2924606
  88.4539186  36.4115853  84.2995316  77.8439526  33.9788338  94.7102647
  77.6615099  33.9535224  93.8574939  78.5789195  34.4487276  94.7491556
  77.9253590  34.0449700  94.5900566  93.9139200  34.2139848  91.8535535
  94.1494789  34.3585047  91.0262385  94.0628764  34.9782256  92.2467048
  93.9705003  34.3478903  91.7899138  80.9085278  30.6973341 101.2184756
  81.6325250  30.6826372 101.7049650  81.0101414  31.4068696 100.7206724
  81.0303487  30.7998044 101.2163542  95.7429657  33.0541514  89.6905138
  96.0737874  33.5869154  89.0845233  96.3162745  33.1080402  90.3467089
  95.8763336  33.1411083  89.6982920  90.9561546  30.9006417  90.3728719
  91.0508400  31.6395711  90.8268344  90.3320390  30.4723892  90.8063283
  90.8770576  30.9467737  90.5036866  89.2114020  34.0792629 101.0218999
  89.7852881  33.4419874 101.1767563  89.1328824  34.0796712 100.1528657
  89.2847255  33.9857741 100.9165410  77.8110436  30.8581839  94.8601714
  78.3883939  30.7218290  95.4993959  77.1124498  30.4017623  95.1147298
  77.7931458  30.7704105  94.9924003  91.2084567  32.7455157  83.6065671
  91.1264730  32.8157344  84.4720658  91.8464288  33.3084901  83.4149411
  91.2904405  32.8394128  83.7055620  84.5677738  32.5115895  93.0740197
  84.3096983  31.6787629  93.0471496  84.6226221  32.7373508  92.2332697
  84.5377516  32.4213666  92.9460334  89.6478789  24.6144345  93.1744289
  88.9435115  24.1253531  93.3328209  89.6963763  24.6266820  92.3032734
  89.5508840  24.5433993  93.0683629  83.5412451  30.0653657  93.5605092
  82.9662042  30.2245825  94.1969053  83.1648127  29.4289066  93.0973542
  83.4015263  29.9951470  93.5859650  87.2085739  28.5377006  98.4197470
  86.8200172  28.1131224  97.7649661  86.5440438  28.7859156  98.9274497
  87.0532667  28.5115727  98.3985338  96.8509008  28.2952011  91.1945300
  96.5945573  27.4831953  91.0043183  97.6938322  28.3029578  90.9675487
  96.9375034  28.1764009  91.1330117  73.2869269  29.7093732  91.5749532
  73.3729521  29.3325600  92.3563062  73.9145067  29.3354177  91.0969490
  73.3925820  29.5979214  91.6195009  88.3124678  32.7675611  86.6174277
  89.1265316  33.0590504  86.5057048  88.2483819  32.1135473  86.0432570
  88.4227417  32.7140806  86.5163114  84.1832586  36.2397128  91.7446589
  84.8206533  36.0008876  92.2898382  84.6087657  36.4434287  91.0099750
  84.3408752  36.2348139  91.7163746  78.8745228  38.4785465  95.6280893
  78.9149373  38.7500316  94.8000672  79.4339752  39.0027373  96.0438681
  78.9628574  38.5961220  95.5672781  84.8235401  31.4599418  86.0821478
  85.2080554  31.2407125  86.8338024  84.5747021  32.2862364  86.2122555
  84.8437473  31.5497564  86.2122555  95.5570588  35.2346056  97.0932147
  95.2516405  35.9674113  97.4545463  94.8376804  34.8283985  96.8124933
  95.4057931  35.2827789  97.1045284  86.5654058  36.7169551  93.4240375
  86.6393066  36.5544723  94.2782225  87.3823564  36.9059741  93.1800857
  86.6970416  36.7206293  93.5138401  80.3259814  37.0627414  90.4534819
  79.4997932  37.3089151  90.3269098  80.3871806  36.9839495  91.3196877
  80.2133981  37.0872363  90.5623763  82.5435838  23.1296355  91.4130259
  81.6758264  23.2018954  91.4787868  82.8311042  23.9318434  91.6018234
  82.4575586  23.2590502  91.4505026  85.1058643  39.6804294  88.1553849
  85.3956942  39.2893275  87.4313075  85.8362124  39.8620999  88.5959124
  85.2565528  39.6498108  88.1136656  85.6953389  34.4822040  99.2406979
  85.1965082  35.1937808  99.3191868  86.5053613  34.8022707  99.2025142
  85.7409495  34.6348889  99.2463548  83.0464559  41.6571677  91.2213998
  82.8264854  41.3669031  92.0140665  82.8259081  40.9986632  90.6931911
  82.9812153  41.5171385  91.2602907  81.9581506  33.7444993  93.4869700
  81.6694755  33.1182464  94.0215427  82.8264854  33.6865280  93.5534381
  82.0441758  33.6432537  93.5760655  92.7459404  28.8879776  93.8051682
  92.4024170  28.1670112  94.1558932  92.8452447  28.6793628  92.9630040
  92.7101447  28.7503980  93.7323362  85.2132515  43.0301066  90.0044691
  85.8656573  42.4977509  90.2335717  84.5158123  42.6769719  90.3912565
  85.2063233  42.8990589  90.0956859  82.1613780  35.3840244  89.4112065
  82.9159748  35.7653283  89.6247528  81.5684392  35.8351388  89.8658762
  82.1850493  35.5069071  89.5094944  93.2072433  35.3505480  89.3475670
  93.7730466  36.0098690  89.2634213  92.5600337  35.6955179  89.8192072
  93.1951190  35.4987422  89.4048427  83.4812006  36.5548805  94.7852181
  82.9592760  36.6949097  95.4704045  83.8686026  35.7959470  94.9754298
  83.4615707  36.4634329  94.9153257  80.4703190  26.6054614  88.8547135
  80.1827986  26.2355885  88.1179083  81.1573658  27.0749469  88.5930840
  80.5292088  26.6201584  88.7062211  89.6779011  38.2944265  88.7712749
  89.4365687  37.5612125  88.3639814  89.8580344  38.8431122  88.1179083
  89.6686635  38.2666656  88.6142972  84.9078332  33.5852824  90.1833672
  84.7121114  34.1927559  89.5893975  85.1312677  32.8920768  89.7025346
  84.9112973  33.5730350  90.0249752  83.3056862  30.4707562  90.3014540
  84.0279514  30.6348720  89.8418346  82.8264855  31.1917227  90.1953880
  83.3420592  30.6005792  90.2180154  91.2650369  26.8071361  95.6811225
  90.4261470  26.8332640  95.4449488  91.3354737  27.4542097  96.2616572
  91.1518763  26.9067487  95.7320342  80.9564478  32.8765635  99.4068680
  81.4685575  33.1549888  98.7577440  80.6700821  33.6154929  99.7731493
  80.9899342  33.0267988  99.3658558  89.7119648  23.7056738  90.4138841
  90.4146000  23.5064486  89.9358799  89.4463836  22.9332681  90.7207684
  89.7766280  23.5619704  90.3884282  95.1407893  32.0139348  92.9672467
  95.0541868  32.1694774  93.8207245  94.6858373  32.6577423  92.5931872
  95.0611150  32.1315103  93.0379573  78.0431385  27.3835827  89.7032416
  78.1447521  28.1861988  90.0313392  78.8387272  27.1823163  89.4055497
  78.1759290  27.4721725  89.7067772  84.4748204  24.9692023  99.4669721
  84.2831401  24.9847158 100.3169145  85.3246800  25.1655698  99.4436376
  84.5723926  25.0006375  99.5893016  78.8595117  27.4983005  97.4453538
  78.7180609  26.6466945  97.5698046  79.1435680  27.5411665  96.6215744
  78.8802963  27.3782755  97.3421162  89.0133709  29.3350095  91.5898026
  88.7668424  29.2545846  92.4234815  89.3418832  28.5503563  91.3960554
  89.0254953  29.2076360  91.6845549  92.9081758  36.0433454  95.3784807
  92.7696117  36.7414500  95.8833550  92.1281756  35.8882111  95.0220989
  92.7724985  36.1233621  95.4011082  84.9730737  32.0706814 101.0021009
  85.1174112  32.6508022 100.3664119  85.3206385  32.4483110 101.7070864
  85.0458198  32.2127518 101.0120004  87.1450654  31.2696982  98.7846141
  86.3973968  31.4627996  98.3794419  87.2992179  30.4442202  98.5470262
  87.0573082  31.1762093  98.6891547  84.0458492  40.2609585  97.8682036
  84.1948055  39.7012501  97.2155441  84.8258494  40.3401587  98.2514555
  84.1832585  40.1895151  97.8278985  94.4035131  35.4011708  86.1401307
  94.0241940  34.6148846  86.1330596  93.7401376  35.9498565  85.9972951
  94.2493606  35.3656532  86.1182104  86.5711792  40.4324228  99.1466527
  86.4955463  39.7633039  99.7017315  86.5001651  41.1342016  99.6607193
  86.5492399  40.4369136  99.3043375  79.6285422  25.4113352 100.7630988
  79.0927612  24.7993711 101.0791756  79.6903187  25.9861488 101.4164655
  79.5581055  25.4060280 100.9066415  87.2282039  38.9525227  89.9790133
  87.9931930  38.6834871  89.6572797  87.1260129  38.4675238  90.6960196
  87.3263535  38.8414792  90.0369960  85.2634809  27.1549637  96.5183369
  84.4730884  26.9741097  96.8400704  85.6595432  26.3776589  96.5013663
  85.2051685  27.0137098  96.5635917  89.7500700  35.9837411  81.9590082
  90.5173685  36.0437536  81.5495934  89.3032009  35.4117852  81.4746401
  89.7974127  35.9073987  81.8267793  90.6478495  34.7892067  94.2442815
  89.9723497  34.5577299  94.7456202  90.6570871  34.1813250  93.6184920
  90.5497000  34.6650992  94.2258967  92.6495230  37.6457199  86.4752992
  92.7315067  38.4524185  86.1514443  93.1344972  37.6653158  87.1993766
  92.7332388  37.7677862  86.5339891  86.4591733  32.3242035  95.1423070
  86.0353982  32.5246534  94.4062089  86.2836588  31.4770883  95.2547370
  86.3702614  32.2290817  95.0496761  85.9603427  43.8392548  97.6044528
  86.4499357  43.1403337  97.4220192  85.3887659  43.5416418  98.1920585
  85.9487956  43.6918772  97.6645568  81.7474178  32.8194087  90.5751043
  81.9038797  32.7540889  91.4307035  82.0874771  33.5942639  90.3629723
  81.8207413  32.9243285  90.6705637  88.2853323  32.1951970  89.4444406
  88.8268868  31.6922351  89.9083027  88.5999882  32.1417165  88.6333891
  88.4117720  32.1131391  89.3928218  86.4539772  37.5869322  86.7284434
  86.5232593  36.7283860  86.8677435  87.2328227  37.8041203  86.4003459
  86.5792622  37.4922186  86.7001591  90.8447260  40.0107023  90.9420927
  90.4527052  39.7073738  90.2243794  91.0000332  40.8476113  90.7525881
  90.8100850  40.0890860  90.8077425  78.3208440  30.0029037  90.8911810
  78.7007404  30.4213582  90.2272077  77.7463804  30.5842493  91.1980653
  78.2919764  30.1506896  90.8388551  91.0086935  36.5757012  90.8826958
  90.6501589  36.7471655  91.6590990  90.5225645  37.0370217  90.3254957
  90.8845632  36.6695983  90.9152227  88.8257321  20.1988210  94.4854049
  87.9550879  20.1726931  94.4387359  89.0797662  20.0265402  93.6679895
  88.7350881  20.1698354  94.3574186  85.7975300  32.2556177  83.4227192
  86.0867825  33.0321060  83.6970767  85.8847099  31.7444909  84.1241692
  85.8529556  32.2948096  83.5669690  85.8506461  22.2094439  95.9427520
  85.3344950  21.5174630  96.0679099  85.2900390  22.8765216  95.8890119
  85.6912974  22.2057696  95.9533586  92.2245931  38.1580716  98.4699516
  93.0138309  37.8069781  98.5901597  92.3989528  38.9717104  98.2076149
  92.3666212  38.2266573  98.4487384  81.9639241  31.5689442  95.5227305
  81.1227248  31.4693316  95.7306198  82.1729249  32.3384922  95.8741625
  81.8703934  31.6681485  95.6054619  79.4414808  29.1908979  93.3512055
  79.0471506  29.2651991  92.5762165  78.8854925  29.5766925  93.9020417
  79.3017620  29.2590753  93.3179715  85.7755906  29.4970841  94.7724902
  85.4719043  28.9426829  95.3735310  85.0735327  29.6763051  94.2852936
  85.6272116  29.4415623  94.7894608  84.8322003  26.8071361  89.3369604
  85.1081737  26.0890273  88.9247171  85.4320672  27.4056281  89.1290710
  84.9615268  26.7891731  89.2450365  83.8374257  36.7120562  99.4797000
  83.7294612  36.7222624 100.3459058  84.0470038  37.5375342  99.2901954
  83.8524368  36.8361636  99.5801091  88.3332524  24.4784878  87.6116199
  88.7876270  24.6495439  88.3364043  88.8072569  23.8652989  87.2113975
  88.4700844  24.4135763  87.6589960  81.8548049  33.9633204  96.9418937
  81.2635982  34.6042702  96.9121952  82.6169072  34.3870821  96.9150237
  81.8796310  34.1209042  96.9334085  82.2508672  25.1235202  97.6086955
  82.7110153  25.1974131  98.3462079  82.2964778  25.9216456  97.2586776
  82.3259227  25.2529349  97.6659711  91.6137565  39.4142516  94.3750962
  91.4157254  39.9033330  93.6807173  90.9925276  39.6183757  94.9535095
  91.4925130  39.5159054  94.3574185  85.6745544  31.1827412  88.7161206
  86.4187588  31.5701689  88.9544156  85.8206240  30.3384838  88.8801694
  85.8056129  31.1157885  88.7755176  87.5925119  22.9777671  93.7493068
  86.7461164  23.1500479  93.6234417  87.5896251  22.1727015  94.0858896
  87.4672269  22.8838700  93.7804195  88.6623419  26.7552886  94.6155125
  88.1883374  26.2294648  95.1260436  89.0341555  26.2082359  94.0469987
  88.6473308  26.5968882  94.6070273  79.0396450  28.7524392  99.9838671
  79.9022063  28.6520102  99.8976001  78.7088233  28.1719102  99.4224243
  79.1181646  28.6516019  99.8884077  90.5906919  27.6489440  87.6780879
  90.0629938  27.7318184  86.9886588  91.0502627  28.3907312  87.6745524
  90.5808769  27.7710103  87.5755574  82.3998235  27.5766841  96.6449089
  81.7751306  27.5885233  96.0375042  82.0643830  28.0527017  97.2940330
  82.2583727  27.6485358  96.6505658  82.5839984  25.9191960  82.7021774
  82.2352788  26.5711685  83.1653324  82.1036430  25.9049073  81.9745646
  82.4610228  26.0135014  82.6632866  79.1123911  35.6367302  98.0852854
  78.5823836  34.9459741  98.1347828  79.3849004  35.6277487  97.2565562
  79.0748633  35.5334433  97.9700270  90.1444002  36.2193004  86.8090536
  90.8678200  36.6851117  86.6655110  89.7044593  36.2866614  86.0588133
  90.1859694  36.2976841  86.6775318  89.3130157  33.0790546  98.0591225
  88.6987150  32.5348596  98.3539861  89.8297442  32.5654783  97.5797041
  89.2985819  32.9226955  98.0315454  88.5526454  34.1494816  95.7935524
  88.1254062  33.5244535  95.3600959  88.5451398  33.8669738  96.6194531
  88.4885595  34.0147597  95.8515351  81.6688981  29.1859989  98.8623958
  81.8282468  28.4303313  99.2675680  81.4881874  29.7350929  99.5164696
  81.6654340  29.1553803  99.0186664  86.8812163  25.0263571  96.0078058
  86.9054651  24.4923683  95.3190838  87.1323637  24.5180880  96.6703649
  86.9222082  24.8724475  96.0042703  74.3919753  32.3095066  95.4421202
  74.2863202  32.2641910  94.5773286  73.6419973  32.6548846  95.7235487
  74.2655356  32.3535974  95.3558532  83.1613486  23.7534389  95.3883802
  83.2011857  24.2543596  96.1018510  82.3363150  23.8444783  95.1189725
  83.0453012  23.8416205  95.4534340  85.3443099  33.3195129 103.4904097
  84.4938729  33.4566843 103.6261742  85.5071226  32.5858907 103.9351799
  85.2426962  33.2309230 103.5759696  84.5827849  30.2694899  97.6857701
  83.7519779  30.4368717  97.4792949  84.5279366  29.8930850  98.4706587
  84.4517264  30.2384630  97.7706229  82.9563893  28.5450490  88.2147819
  83.0966854  29.0422955  88.9176460  83.4546426  27.8436785  88.3562033
  83.0504974  28.5152469  88.3399398  82.9864115  29.4117601  85.5440396
  83.6209195  30.0078026  85.4789858  83.0689726  29.1121059  86.3586266
  83.0920666  29.4558510  85.6543482  84.5643098  25.3431577  85.5185838
  84.8858939  24.8634659  84.8645100  84.8270042  26.1531223  85.3276649
  84.6509124  25.3921475  85.3941330  87.7940071  36.3650451  99.0384654
  87.2865162  36.9186298  99.4825284  87.4966717  36.4258741  98.2203428
  87.6744956  36.4556762  98.9833111  79.4917103  31.6085442  88.8129942
  80.0009333  32.2049950  89.1941247  79.9651375  31.3411416  88.1306361
  79.6360479  31.6571258  88.7684465  90.4047851  40.2813709  86.9688597
  89.6877161  40.1074571  86.5035835  91.0554589  40.0466281  86.4364083
  90.3949702  40.2209501  86.8217815  88.3996476  21.2018871  91.2899894
  87.7564794  21.0516517  91.8585032  88.0595883  20.9561216  90.5248998
  88.2541553  21.1430993  91.2602909  92.9895822  29.1578297  90.7129902
  92.3187012  29.7008000  90.5842968  93.6835573  29.6273153  90.4711597
  92.9924690  29.3076569  90.6585430  87.0382556  41.2975009  95.9441661
  86.8148211  40.5393839  96.3125687  86.5492399  41.3273031  95.2222100
  86.9326005  41.1897234  95.8918402  81.8507635  28.2441701  91.6803122
  81.1319624  28.6605833  91.9475986  82.2219997  28.8095939  91.1294760
  81.7999567  28.3890982  91.6385929  85.6861013  41.5175468  93.3978745
  85.2721412  40.8549598  93.0082587  86.3708387  41.6653326  92.8774440
  85.7259385  41.4416126  93.2635243  89.0526307  40.6765553  94.1502362
  88.6542590  40.7867823  93.3823182  88.4377527  40.8847619  94.7328922
  88.9025197  40.7239121  94.1233661  87.6254209  27.2839701  87.0176502
  87.0319049  27.6056697  86.4661069  87.6629487  26.4380796  86.8097608
  87.5428598  27.2064029  86.9059273  90.5012026  27.2419205  90.4478252
  90.2725719  27.2651907  89.6056610  90.7610102  26.4176672  90.5673262
  90.5058214  27.1235285  90.3403450  84.7831254  29.0953678 100.0503352
  84.2710157  28.4874861 100.4088384  84.6110750  29.8110271 100.5177328
  84.6820891  29.1116977 100.1719576  79.6296969  27.5391253 102.7005714
  79.4599559  28.1992628 102.1553921  79.1862919  27.7497815 103.4218203
  79.5396303  27.6677236 102.7267343  83.5556788  25.7795751  91.7432448
  84.0314155  26.1412831  91.1082629  83.0545388  26.4352219  92.0232590
  83.5522147  25.9289940  91.6909189  96.7868150  35.2517519  87.5345453
  97.1701756  36.0008876  87.7643550  95.9912263  35.4983339  87.2757442
  96.7261932  35.3987213  87.5303026  76.5299033  30.4438119  97.9594204
  75.9825753  29.7738765  98.0775072  77.3191412  30.0767967  98.0237671
  76.5651217  30.2903105  97.9862904  85.5983441  27.9236951  85.1105832
  85.9782406  27.9416580  84.3256946  84.8576038  28.3690940  84.9896679
  85.5452279  27.9918726  84.9769400  93.2268732  26.2319142  90.6981410
  93.2262958  26.0767799  91.5565687  93.0224912  27.0782129  90.6422796
  93.1968510  26.3339763  90.8169350  75.2886003  29.6558927  95.1140227
  75.1107764  29.2035536  95.8395142  75.0005025  30.4585088  95.2978704
  75.2198956  29.7081485  95.2483730  90.9509584  30.9116644  94.3517617
  91.4463249  30.1939639  94.3121637  90.1409360  30.6087442  94.2372104
  90.9053477  30.7614290  94.3291343  86.3968196  34.7614457  86.5014622
  85.5879518  34.4381131  86.4547931  86.9043104  34.0547680  86.4342870
  86.3517862  34.6095774  86.4844916  77.0258473  32.1886651  92.2261986
  76.1603992  32.1772341  92.1144757  77.1257289  32.0016873  93.0733125
  76.9132640  32.1592712  92.3350930  93.0161403  33.6620332  97.0394746
  93.4416474  33.1394754  96.4865171  92.6518323  34.2601169  96.5183369
  93.0248006  33.6730559  96.8803756  82.6515483  41.9584549  95.7992091
  82.9662042  42.7720938  95.8069873  83.0608896  41.5734768  96.4674251
  82.7583581  42.0213252  95.8996183  89.6040002  37.3754596  93.3695903
  90.0751181  38.0894859  93.5385889  89.9400181  36.7753346  93.9055773
  89.7235117  37.3926060  93.4728279  90.2413949  37.1672530 100.1323596
  89.6934895  36.5430414  99.8643661  90.7026977  37.3566802  99.4167675
  90.2281158  37.1031580  99.9874027  85.5902612  24.1498479  87.7933463
  86.4118307  24.3196792  87.5515158  85.1272263  24.3045740  87.0699761
  85.6433774  24.1980212  87.6505107  79.9928503  35.9057658  95.4470700
  80.5973360  35.8653492  94.8184521  79.7855815  36.7528810  95.4774756
  80.0517400  36.0245660  95.3586816  89.8072275  38.1723603  96.6632937
  90.6270649  38.0286569  96.9249232  89.5266353  38.7969802  97.2049375
  89.8869018  38.2433955  96.7820877  75.2279785  34.8892275  95.3169623
  75.1304063  34.0788547  95.6259680  76.0108655  34.8684069  94.9315891
  75.3295922  34.7659365  95.3056486 106.2785925  45.8288454  89.6275814
 106.2479930  46.6833091  89.7994083 106.8767274  45.5283747  90.1861957
 106.3623083  45.9104951  89.7350616  99.4785610  44.9164106  94.3828744
  98.6223506  45.0772604  94.4337861  99.5253264  44.0456169  94.4033805
  99.3584722  44.8114907  94.3934810  93.8626750  54.4526823  90.1465976
  93.1109649  54.0742362  89.9182021  94.3112762  54.4845257  89.3984786
  93.8176417  54.4012431  90.0023478  99.3151710  54.8752193  85.5751523
  98.9803078  55.5529114  85.1395745  99.8278580  54.4857504  84.9868394
  99.3417291  54.9176771  85.4238314  98.8556001  56.8266462  91.5162634
  99.2395380  57.3953360  90.9767409  98.7915142  56.1015972  91.0368450
  98.9029428  56.8041925  91.3656497 102.3237431  46.9756149  97.0260396
 102.8693391  47.6541236  97.0854365 102.2654308  46.8343610  96.1661977
 102.3953346  47.0548151  96.9072456  95.4411506  54.4645216  92.4128748
  95.5421869  53.6545569  92.7225876  94.8453251  54.3702162  91.7828427
  95.3684045  54.3310244  92.3654986 104.1002500  48.4040757  87.8994123
 103.9842026  49.1548443  88.3286261 104.8958387  48.1464710  88.1490210
 104.2007089  48.4775603  87.9998215  95.2812246  59.3822805  93.8143604
  95.9249701  59.8235969  94.2039762  95.6068501  58.5776231  93.7273863
  95.4244074  59.3287999  93.8589081  88.6376550  50.4865502  92.0381082
  88.4026735  49.6533154  91.9313350  88.7762191  50.7670168  91.2242283
  88.6232213  50.4049006  91.9023437  90.9366638  42.6551233  94.9365389
  90.3171669  42.0643880  94.7675404  90.8350501  43.2462668  94.3029713
  90.8304313  42.6555315  94.8170379  95.9832825  52.3934780  89.1863466
  96.3048666  52.9339987  88.5824774  96.6304922  51.8231551  89.3185756
  96.1258881  52.3893955  89.1170501  98.0334533  44.3950774  89.2697853
  98.7314698  44.5738902  89.7619316  98.3486866  43.8721114  88.6468242
  98.1829871  44.3444547  89.2499863  90.6635771  46.2003514  97.1808958
  90.5394468  46.7865960  97.8158777  91.3154055  45.7063710  97.4821233
  90.7409420  46.2142319  97.3194888  98.2222469  50.7821220  89.2577644
  98.6616104  50.1738320  89.7032417  98.0727132  50.4028593  88.4863109
  98.2643935  50.6359691  89.2096811  95.6894112  49.3765231  96.4596469
  96.3343114  48.8837674  96.1407418  95.9295889  49.5190018  97.2862548
  95.8204697  49.3242674  96.5346003  98.2280203  52.2220137  96.1103362
  98.5103446  51.4271543  95.8890118  98.9566364  52.7000725  96.1308423
  98.3769767  52.1754734  96.0806377  96.2061397  39.7643171  93.3519127
  95.8764727  40.2154315  92.6822826  95.5306399  39.6859334  93.8992134
  96.0571833  39.8194306  93.3342350 101.8231805  49.1348401  86.2108413
 101.7383101  49.9909367  86.3557982 102.3116189  48.8592725  86.8790572
 101.8820703  49.2205722  86.3310495 103.4137805  35.7528694  91.5968738
 103.0991246  36.4432173  92.0289160 102.8964747  35.6973476  90.8954238
 103.2902275  35.8463583  91.5565687 102.7550239  45.7533195  87.7106148
 102.2261710  45.9692829  88.3703455 103.2775259  46.4469333  87.6307118
 102.7538692  45.8876332  87.7961748 108.2098292  51.3279499  93.0839193
 107.3795995  51.5390143  93.2472609 108.1607544  50.5016554  92.8081476
 108.0805027  51.2369106  93.0676558  94.6449846  49.6496412  86.5113616
  94.0607062  50.1546443  86.9179480  94.2419942  49.4238799  85.7710208
  94.4989150  49.6904660  86.4618642  90.1993875  55.3651173  93.3137288
  89.7161453  56.0901663  93.2896871  91.0117193  55.6627303  93.4247446
  90.2484623  55.5153527  93.3264567  96.2708029  54.1583354  95.9187102
  95.7534971  53.7990769  95.3148410  96.9682420  53.6345528  95.9293168
  96.2973610  54.0281042  95.8317361  97.4942081  53.8909328 100.8620938
  96.9312916  53.4781937 101.3860599  98.2563104  53.8162233 101.2814081
  97.5236530  53.8186728 101.0013938  99.1027061  45.8962064  84.9882537
  99.3423065  46.1040048  84.1757880  99.4242902  45.0919573  85.0971481
  99.1864219  45.8076165  84.8843090  94.4117351  37.8255460  88.8342075
  95.1663319  38.1933777  88.5959125  94.2344886  38.1995014  89.6021254
  94.4971830  37.9353647  88.9126963  93.0538072  55.8807349  93.4657568
  93.7558652  55.3659338  93.5230324  92.9735555  56.2081500  94.2704443
  93.1461833  55.8521575  93.5930360  94.1016979  46.1182936 102.5937983
  94.2737483  46.0088830 103.4423264  94.6386336  46.7637341 102.3569175
  94.2061983  46.1974937 102.6843079  92.7674416  40.2325779  85.5320188
  92.5849989  40.4497659  84.7061181  93.6300029  40.3464791  85.5878802
  92.8679005  40.2815676  85.4174675  92.3788848  52.0713701  92.9743176
  93.2177747  52.3036634  93.0216937  92.4100617  51.2018012  92.9050211
  92.5070565  51.9770647  92.9707820  93.0041551  52.4914576  97.2756481
  93.5439776  52.3485707  97.9459854  92.3211497  52.8911327  97.6440507
  92.9833705  52.5294247  97.4290903  98.4474135  37.2352189  88.5669212
  99.1760295  37.0568144  88.1207368  98.5369028  38.0770269  88.7776390
  98.5680797  37.3336068  88.5322729 102.4282436  48.1705577  92.4701506
 103.1839951  48.6037091  92.5090414 102.5344760  47.5210346  93.0436142
 102.5552606  48.1383060  92.5599531 105.4662607  51.9978854  93.2203909
 105.0297839  52.0015596  93.9762880 105.1325522  52.6784353  92.7883486
 105.3525227  52.0991310  93.2684741  88.4078696  48.7114867  97.4290903
  88.1417111  47.8953983  97.5881893  88.4217260  48.7568022  96.5586418
  88.3703418  48.5971772  97.3244385  92.3136443  43.5099951  84.0442661
  91.5994620  43.2238131  84.4565093  92.7980412  43.8496577  84.6849048
  92.2795806  43.5181601  84.1998296  93.1577302  42.2493245 100.0757910
  92.4649099  41.7790225 100.3218642  93.7737630  42.0231550 100.6499618
  93.1461832  42.1460377 100.1967063 100.1962074  55.9497289  98.1913515
  99.3977319  55.7096789  98.4487383 100.6448085  56.0011682  98.9380562
 100.1436685  55.9219680  98.3398439  99.4883761  52.0129905  84.4204469
  99.9034909  51.6814929  83.7288965  98.6575690  51.7798807  84.2924606
  99.4271769  51.9301161  84.2995316  88.8172110  49.4973646  94.7102647
  88.6347683  49.4720532  93.8574939  89.5521778  49.9672584  94.7491556
  88.8986173  49.5635008  94.5900566  91.8817861  46.2158649 101.2184756
  92.6057834  46.2011680 101.7049650  91.9833998  46.9254004 100.7206724
  92.0036070  46.3183352 101.2163542 106.7162240  48.5726822  89.6905138
 107.0470458  49.1054462  89.0845233 107.2895329  48.6265710  90.3467089
 106.8495920  48.6596391  89.6982920 101.9294130  46.4191725  90.3728719
 102.0240984  47.1581019  90.8268344 101.3052973  45.9909200  90.8063283
 101.8503160  46.4653045  90.5036866 100.1846603  49.5977937 101.0218999
 100.7585465  48.9605182 101.1767563 100.1061407  49.5982020 100.1528657
 100.2579838  49.5043049 100.9165410  88.7843020  46.3767147  94.8601714
  89.3616522  46.2403598  95.4993959  88.0857082  45.9202931  95.1147298
  88.7664041  46.2889413  94.9924003 102.1817151  48.2640465  83.6065671
 102.0997313  48.3342652  84.4720658 102.8196871  48.8270209  83.4149411
 102.2636988  48.3579436  83.7055620  95.5410322  48.0301203  93.0740197
  95.2829566  47.1972937  93.0471496  95.5958805  48.2558816  92.2332697
  95.5110100  47.9398974  92.9460334 100.6211372  40.1329653  93.1744289
  99.9167699  39.6438839  93.3328209 100.6696346  40.1452128  92.3032734
 100.5241424  40.0619301  93.0683629  94.5145034  45.5838965  93.5605092
  93.9394625  45.7431133  94.1969053  94.1380710  44.9474374  93.0973542
  94.3747847  45.5136778  93.5859650  98.1818323  44.0562314  98.4197470
  97.7932756  43.6316532  97.7649661  97.5173021  44.3044464  98.9274497
  98.0265251  44.0301035  98.3985338  84.2601853  45.2279040  91.5749532
  84.3462105  44.8510908  92.3563062  84.8877651  44.8539485  91.0969490
  84.3658404  45.1164522  91.6195009  99.2857261  48.2860919  86.6174277
 100.0997900  48.5775812  86.5057048  99.2216402  47.6320781  86.0432570
  99.3960000  48.2326114  86.5163114  95.1565169  51.7582436  91.7446589
  95.7939116  51.5194184  92.2898382  95.5820241  51.9619595  91.0099750
  95.3141336  51.7533447  91.7163746  89.8477812  53.9970773  95.6280893
  89.8881957  54.2685624  94.8000672  90.4072336  54.5212681  96.0438681
  89.9361158  54.1146528  95.5672781  95.7967984  46.9784726  86.0821478
  96.1813137  46.7592433  86.8338024  95.5479605  47.8047672  86.2122555
  95.8170057  47.0682872  86.2122555 106.5303172  50.7531364  97.0932147
 106.2248989  51.4859421  97.4545463 105.8109388  50.3469293  96.8124933
 106.3790514  50.8013097  97.1045284  97.5386641  52.2354859  93.4240375
  97.6125650  52.0730031  94.2782225  98.3556148  52.4245049  93.1800857
  97.6703000  52.2391601  93.5138401  91.2992398  52.5812722  90.4534819
  90.4730516  52.8274459  90.3269098  91.3604389  52.5024803  91.3196877
  91.1866565  52.6057671  90.5623763  93.5168422  38.6481663  91.4130259
  92.6490847  38.7204262  91.4787868  93.8043626  39.4503742  91.6018234
  93.4308170  38.7775810  91.4505026  96.0791227  55.1989602  88.1553849
  96.3689525  54.8078583  87.4313075  96.8094708  55.3806307  88.5959124
  96.2298111  55.1683416  88.1136656  96.6685972  50.0007348  99.2406979
  96.1697666  50.7123116  99.3191868  97.4786196  50.3208015  99.2025142
  96.7142079  50.1534197  99.2463548  94.0197143  57.1756984  91.2213998
  93.7997438  56.8854339  92.0140665  93.7991665  56.5171939  90.6931911
  93.9544737  57.0356693  91.2602907  92.9314090  49.2630301  93.4869700
  92.6427338  48.6367772  94.0215427  93.7997438  49.2050588  93.5534381
  93.0174342  49.1617845  93.5760655 103.7191988  44.4065084  93.8051682
 103.3756753  43.6855420  94.1558932 103.8185030  44.1978935  92.9630040
 103.6834030  44.2689288  93.7323362  96.1865098  58.5486374  90.0044691
  96.8389156  58.0162817  90.2335717  95.4890707  58.1955027  90.3912565
  96.1795816  58.4175897  90.0956859  93.1346363  50.9025552  89.4112065
  93.8892331  51.2838591  89.6247528  92.5416976  51.3536696  89.8658762
  93.1583077  51.0254379  89.5094944 104.1805017  50.8690788  89.3475670
 104.7463049  51.5283998  89.2634213 103.5332920  51.2140486  89.8192072
 104.1683773  51.0172730  89.4048427  94.4544590  52.0734113  94.7852181
  93.9325343  52.2134405  95.4704045  94.8418610  51.3144778  94.9754298
  94.4348291  51.9819637  94.9153257  91.4435774  42.1239922  88.8547135
  91.1560570  41.7541193  88.1179083  92.1306242  42.5934777  88.5930840
  91.5024671  42.1386891  88.7062211 100.6511595  53.8129573  88.7712749
 100.4098271  53.0797433  88.3639814 100.8312928  54.3616430  88.1179083
 100.6419219  53.7851964  88.6142972  95.8810915  49.1038132  90.1833672
  95.6853698  49.7112867  89.5893975  96.1045261  48.4106076  89.7025346
  95.8845556  49.0915658  90.0249752  94.2789445  45.9892870  90.3014540
  95.0012097  46.1534028  89.8418346  93.7997438  46.7102535  90.1953880
  94.3153176  46.1191100  90.2180154 102.2382953  42.3256669  95.6811225
 101.3994054  42.3517948  95.4449488 102.3087320  42.9727405  96.2616572
 102.1251346  42.4252795  95.7320342  91.9297062  48.3950943  99.4068680
  92.4418159  48.6735196  98.7577440  91.6433405  49.1340237  99.7731493
  91.9631925  48.5453296  99.3658558 100.6852231  39.2242046  90.4138841
 101.3878584  39.0249794  89.9358799 100.4196420  38.4517988  90.7207684
 100.7498864  39.0805012  90.3884282 106.1140477  47.5324656  92.9672467
 106.0274451  47.6880082  93.8207245 105.6590957  48.1762731  92.5931872
 106.0343733  47.6500411  93.0379573  89.0163968  42.9021135  89.7032416
  89.1180105  43.7047296  90.0313392  89.8119855  42.7008470  89.4055497
  89.1491874  42.9907033  89.7067772  95.4480787  40.4877331  99.4669721
  95.2563984  40.5032466 100.3169145  96.2979383  40.6841006  99.4436376
  95.5456509  40.5191682  99.5893016  89.8327700  43.0168313  97.4453538
  89.6913192  42.1652253  97.5698046  90.1168264  43.0596973  96.6215744
  89.8535547  42.8968063  97.3421162  99.9866293  44.8535403  91.5898026
  99.7401007  44.7731154  92.4234815 100.3151416  44.0688871  91.3960554
  99.9987536  44.7261668  91.6845549 103.8814342  51.5618762  95.3784807
 103.7428701  52.2599808  95.8833550 103.1014340  51.4067419  95.0220989
 103.7457569  51.6418929  95.4011082  95.9463320  47.5892122 101.0021009
  96.0906696  48.1693330 100.3664119  96.2938969  47.9668418 101.7070864
  96.0190781  47.7312826 101.0120004  98.1183237  46.7882290  98.7846141
  97.3706552  46.9813304  98.3794419  98.2724763  45.9627509  98.5470262
  98.0305665  46.6947401  98.6891547  95.0191075  55.7794893  97.8682036
  95.1680639  55.2197809  97.2155441  95.7991077  55.8586895  98.2514555
  95.1565169  55.7080459  97.8278985 105.3767715  50.9197016  86.1401307
 104.9974523  50.1334154  86.1330596 104.7133960  51.4683873  85.9972951
 105.2226189  50.8841840  86.1182104  97.5444376  55.9509536  99.1466527
  97.4688047  55.2818347  99.7017315  97.4734235  56.6527324  99.6607193
  97.5224983  55.9554444  99.3043375  90.6018006  40.9298660 100.7630988
  90.0660195  40.3179019 101.0791756  90.6635770  41.5046796 101.4164655
  90.5313638  40.9245588 100.9066415  98.2014623  54.4710535  89.9790133
  98.9664514  54.2020179  89.6572797  98.0992713  53.9860545  90.6960196
  98.2996118  54.3600100  90.0369960  96.2367392  42.6734945  96.5183369
  95.4463467  42.4926405  96.8400704  96.6328015  41.8961897  96.5013663
  96.1784269  42.5322405  96.5635917 100.7233283  51.5022719  81.9590082
 101.4906268  51.5622844  81.5495934 100.2764592  50.9303160  81.4746401
 100.7706710  51.4259295  81.8267793 101.6211079  50.3077375  94.2442815
 100.9456081  50.0762607  94.7456202 101.6303455  49.6998558  93.6184920
 101.5229583  50.1836300  94.2258967 103.6227813  53.1642507  86.4752992
 103.7047651  53.9709493  86.1514443 104.1077556  53.1838466  87.1993766
 103.7064971  53.2863169  86.5339891  97.4324317  47.8427343  95.1423070
  97.0086566  48.0431842  94.4062089  97.2569172  46.9956191  95.2547370
  97.3435197  47.7476124  95.0496761  96.9336010  59.3577856  97.6044528
  97.4231940  58.6588645  97.4220192  96.3620242  59.0601726  98.1920585
  96.9220540  59.2104080  97.6645568  92.7206762  48.3379394  90.5751043
  92.8771381  48.2726197  91.4307035  93.0607355  49.1127947  90.3629723
  92.7939996  48.4428593  90.6705637  99.2585906  47.7137278  89.4444406
  99.8001452  47.2107659  89.9083027  99.5732465  47.6602473  88.6333891
  99.3850303  47.6316699  89.3928218  97.4272356  53.1054630  86.7284434
  97.4965176  52.2469168  86.8677435  98.2060811  53.3226510  86.4003459
  97.5525206  53.0107494  86.7001591 101.8179843  55.5292331  90.9420927
 101.4259635  55.2259046  90.2243794 101.9732916  56.3661421  90.7525881
 101.7833433  55.6076168  90.8077425  89.2941023  45.5214345  90.8911810
  89.6739988  45.9398890  90.2272077  88.7196388  46.1027801  91.1980653
  89.2652348  45.6692204  90.8388551 101.9819518  52.0942320  90.8826958
 101.6234173  52.2656963  91.6590990 101.4958229  52.5555525  90.3254957
 101.8578215  52.1881291  90.9152227  99.7989904  35.7173518  94.4854049
  98.9283462  35.6912239  94.4387359 100.0530245  35.5450710  93.6679895
  99.7083464  35.6883662  94.3574186  96.7707884  47.7741485  83.4227192
  97.0600408  48.5506368  83.6970767  96.8579683  47.2630217  84.1241692
  96.8262140  47.8133403  83.5669690  96.8239045  37.7279747  95.9427520
  96.3077533  37.0359938  96.0679099  96.2632974  38.3950524  95.8890119
  96.6645558  37.7243004  95.9533586 103.1978514  53.6766024  98.4699516
 103.9870892  53.3255089  98.5901597 103.3722112  54.4902412  98.2076149
 103.3398796  53.7451881  98.4487384  92.9371825  47.0874750  95.5227305
  92.0959831  46.9878624  95.7306198  93.1461833  47.8570230  95.8741625
  92.8436517  47.1866793  95.6054619  90.4147392  44.7094287  93.3512055
  90.0204089  44.7837298  92.5762165  89.8587508  45.0952233  93.9020417
  90.2750204  44.7776061  93.3179715  96.7488489  45.0156149  94.7724902
  96.4451627  44.4612137  95.3735310  96.0467910  45.1948359  94.2852936
  96.6004699  44.9600931  94.7894608  95.8054587  42.3256669  89.3369604
  96.0814321  41.6075581  88.9247171  96.4053256  42.9241589  89.1290710
  95.9347851  42.3077039  89.2450365  94.8106841  52.2305870  99.4797000
  94.7027195  52.2407932 100.3459058  95.0202622  53.0560650  99.2901954
  94.8256952  52.3546944  99.5801091  99.3065107  39.9970186  87.6116199
  99.7608854  40.1680746  88.3364043  99.7805153  39.3838297  87.2113975
  99.4433427  39.9321071  87.6589960  92.8280632  49.4818512  96.9418937
  92.2368566  50.1228010  96.9121952  93.5901656  49.9056129  96.9150237
  92.8528893  49.6394350  96.9334085  93.2241255  40.6420510  97.6086955
  93.6842737  40.7159439  98.3462079  93.2697362  41.4401764  97.2586776
  93.2991811  40.7714657  97.6659711  96.6478127  46.7012720  88.7161206
  97.3920172  47.0886997  88.9544156  96.7938823  45.8570146  88.8801694
  96.7788712  46.6343193  88.7755176  98.5657703  38.4962979  93.7493068
  97.7193748  38.6685787  93.6234417  98.5628835  37.6912323  94.0858896
  98.4404852  38.4024008  93.7804195  99.6356003  42.2738194  94.6155125
  99.1615957  41.7479956  95.1260436 100.0074139  41.7267667  94.0469987
  99.6205892  42.1154190  94.6070273  90.0129033  44.2709700  99.9838671
  90.8754646  44.1705410  99.8976001  89.6820816  43.6904410  99.4224243
  90.0914229  44.1701327  99.8884077 101.5639503  43.1674748  87.6780879
 101.0362521  43.2503492  86.9886588 102.0235211  43.9092620  87.6745524
 101.5541353  43.2895411  87.5755574  93.3730819  43.0952149  96.6449089
  92.7483889  43.1070541  96.0375042  93.0376414  43.5712325  97.2940330
  93.2316311  43.1670666  96.6505658  93.5572568  41.4377268  82.7021774
  93.2085372  42.0896993  83.1653324  93.0769014  41.4234381  81.9745646
  93.4342812  41.5320321  82.6632866  90.0856495  51.1552610  98.0852854
  89.5556419  50.4645048  98.1347828  90.3581588  51.1462795  97.2565562
  90.0481217  51.0519741  97.9700270 101.1176585  51.7378312  86.8090536
 101.8410784  52.2036425  86.6655110 100.6777176  51.8051921  86.0588133
 101.1592277  51.8162149  86.6775318 100.2862740  48.5975854  98.0591225
  99.6719733  48.0533904  98.3539861 100.8030025  48.0840091  97.5797041
 100.2718403  48.4412263  98.0315454  99.5259037  49.6680124  95.7935524
  99.0986645  49.0429843  95.3600959  99.5183982  49.3855046  96.6194531
  99.4618179  49.5332905  95.8515351  92.6421564  44.7045297  98.8623958
  92.8015051  43.9488621  99.2675680  92.4614458  45.2536237  99.5164696
  92.6386923  44.6739111  99.0186664  97.8544747  40.5448879  96.0078058
  97.8787234  40.0108991  95.3190838  98.1056221  40.0366187  96.6703649
  97.8954666  40.3909783  96.0042703  85.3652337  47.8280374  95.4421202
  85.2595786  47.7827218  94.5773286  84.6152557  48.1734154  95.7235487
  85.2387940  47.8721282  95.3558532  94.1346069  39.2719697  95.3883802
  94.1744441  39.7728904  96.1018510  93.3095734  39.3630091  95.1189725
  94.0185595  39.3601513  95.4534340  96.3175682  48.8380437 103.4904097
  95.4671313  48.9752151 103.6261742  96.4803810  48.1044215 103.9351799
  96.2159546  48.7494538 103.5759696  95.5560433  45.7880207  97.6857701
  94.7252362  45.9554025  97.4792949  95.5011950  45.4116158  98.4706587
  95.4249848  45.7569938  97.7706229  93.9296476  44.0635798  88.2147819
  94.0699438  44.5608263  88.9176460  94.4279009  43.3622093  88.3562033
  94.0237557  44.0337777  88.3399398  93.9596699  44.9302909  85.5440396
  94.5941778  45.5263334  85.4789858  94.0422310  44.6306367  86.3586266
  94.0653250  44.9743817  85.6543482  95.5375682  40.8616885  85.5185838
  95.8591523  40.3819967  84.8645100  95.8002625  41.6716531  85.3276649
  95.6241707  40.9106783  85.3941330  98.7672654  51.8835759  99.0384654
  98.2597746  52.4371606  99.4825284  98.4699301  51.9444049  98.2203428
  98.6477539  51.9742070  98.9833111  90.4649687  47.1270750  88.8129942
  90.9741916  47.7235258  89.1941247  90.9383959  46.8596724  88.1306361
  90.6093062  47.1756566  88.7684465 101.3780435  55.7999017  86.9688597
 100.6609745  55.6259879  86.5035835 102.0287172  55.5651589  86.4364083
 101.3682285  55.7394809  86.8217815  99.3729060  36.7204179  91.2899894
  98.7297377  36.5701825  91.8585032  99.0328467  36.4746524  90.5248998
  99.2274137  36.6616301  91.2602909 103.9628406  44.6763605  90.7129902
 103.2919596  45.2193308  90.5842968 104.6568156  45.1458461  90.4711597
 103.9657274  44.8261877  90.6585430  98.0115140  56.8160317  95.9441661
  97.7880794  56.0579147  96.3125687  97.5224983  56.8458339  95.2222100
  97.9058589  56.7082542  95.8918402  92.8240218  43.7627009  91.6803122
  92.1052208  44.1791141  91.9475986  93.1952581  44.3281247  91.1294760
  92.7732150  43.9076290  91.6385929  96.6593597  57.0360775  93.3978745
  96.2453995  56.3734906  93.0082587  97.3440971  57.1838634  92.8774440
  96.6991968  56.9601434  93.2635243 100.0258891  56.1950861  94.1502362
  99.6275174  56.3053131  93.3823182  99.4110110  56.4032927  94.7328922
  99.8757780  56.2424429  94.1233661  98.5986793  42.8025009  87.0176502
  98.0051632  43.1242005  86.4661069  98.6362071  41.9566104  86.8097608
  98.5161182  42.7249337  86.9059273 101.4744609  42.7604513  90.4478252
 101.2458302  42.7837214  89.6056610 101.7342686  41.9361980  90.5673262
 101.4790797  42.6420593  90.3403450  95.7563838  44.6138986 100.0503352
  95.2442741  44.0060169 100.4088384  95.5843334  45.3295579 100.5177328
  95.6553475  44.6302285 100.1719576  90.6029553  43.0576561 102.7005714
  90.4332143  43.7177936 102.1553921  90.1595502  43.2683123 103.4218203
  90.5128886  43.1862544 102.7267343  94.5289372  41.2981059  91.7432448
  95.0046738  41.6598139  91.1082629  94.0277972  41.9537527  92.0232590
  94.5254731  41.4475248  91.6909189 107.7600734  50.7702827  87.5345453
 108.1434339  51.5194184  87.7643550 106.9644847  51.0168647  87.2757442
 107.6994516  50.9172521  87.5303026  87.5031617  45.9623427  97.9594204
  86.9558337  45.2924073  98.0775072  88.2923995  45.5953275  98.0237671
  87.5383801  45.8088413  97.9862904  96.5716025  43.4422259  85.1105832
  96.9514990  43.4601888  84.3256946  95.8308621  43.8876248  84.9896679
  96.5184863  43.5104034  84.9769400 104.2001316  41.7504450  90.6981410
 104.1995542  41.5953107  91.5565687 103.9957496  42.5967437  90.6422796
 104.1701093  41.8525071  90.8169350  86.2618587  45.1744235  95.1140227
  86.0840348  44.7220844  95.8395142  85.9737609  45.9770396  95.2978704
  86.1931540  45.2266793  95.2483730 101.9242168  46.4301952  94.3517617
 102.4195833  45.7124947  94.3121637 101.1141943  46.1272750  94.2372104
 101.8786061  46.2799598  94.3291343  97.3700779  50.2799765  86.5014622
  96.5612102  49.9566439  86.4547931  97.8775688  49.5732987  86.4342870
  97.3250446  50.1281082  86.4844916  87.9991056  47.7071958  92.2261986
  87.1336576  47.6957649  92.1144757  88.0989872  47.5202181  93.0733125
  87.8865223  47.6778020  92.3350930 103.9893987  49.1805640  97.0394746
 104.4149058  48.6580061  96.4865171 103.6250906  49.7786477  96.5183369
 103.9980589  49.1915867  96.8803756  93.6248066  57.4769857  95.7992091
  93.9394625  58.2906246  95.8069873  94.0341480  57.0920076  96.4674251
  93.7316164  57.5398560  95.8996183 100.5772586  52.8939904  93.3695903
 101.0483764  53.6080166  93.5385889 100.9132764  52.2938654  93.9055773
 100.6967701  52.9111368  93.4728279 101.2146532  52.6857838 100.1323596
 100.6667478  52.0615722  99.8643661 101.6759561  52.8752110  99.4167675
 101.2013742  52.6216888  99.9874027  96.5635196  39.6683787  87.7933463
  97.3850890  39.8382100  87.5515158  96.1004847  39.8231048  87.0699761
  96.6166358  39.7165520  87.6505107  90.9661086  51.4242966  95.4470700
  91.5705944  51.3838800  94.8184521  90.7588399  52.2714118  95.4774756
  91.0249984  51.5430968  95.3586816 100.7804859  53.6908911  96.6632937
 101.6003232  53.5471877  96.9249232 100.4998936  54.3155110  97.2049375
 100.8601602  53.7619263  96.7820877  86.2012369  50.4077583  95.3169623
  86.1036647  49.5973855  95.6259680  86.9841238  50.3869376  94.9315891
  86.3028505  50.2844673  95.3056486 104.8359334  69.9712131  90.1465976
 104.0842233  69.5927670  89.9182021 105.2845345  70.0030565  89.3984786
 104.7909000  69.9197738  90.0023478  99.6109134  66.0050810  92.0381082
  99.3759318  65.1718462  91.9313350  99.7494775  66.2855476  91.2242283
  99.5964796  65.9234313  91.9023437 101.9099221  58.1736541  94.9365389
 101.2904253  57.5829188  94.7675404 101.8083085  58.7647976  94.3029713
 101.8036897  58.1740623  94.8170379 106.9565409  67.9120087  89.1863466
 107.2781250  68.4525295  88.5824774 107.6037506  67.3416859  89.3185756
 107.0991464  67.9079263  89.1170501 107.1793981  55.2828479  93.3519127
 106.8497311  55.7339623  92.6822826 106.5038982  55.2044642  93.8992134
 107.0304417  55.3379614  93.3342350 105.6182430  65.1681720  86.5113616
 105.0339645  65.6731751  86.9179480 105.2152525  64.9424107  85.7710208
 105.4721734  65.2089968  86.4618642 105.3849935  53.3440767  88.8342075
 106.1395903  53.7119085  88.5959125 105.2077469  53.7180322  89.6021254
 105.4704413  53.4538955  88.9126963 103.7406999  55.7511086  85.5320188
 103.5582573  55.9682967  84.7061181 104.6032612  55.8650099  85.5878802
 103.8411589  55.8000984  85.4174675 103.2869026  59.0285259  84.0442661
 102.5727204  58.7423439  84.4565093 103.7712995  59.3681885  84.6849048
 103.2528390  59.0366909  84.1998296  99.7904693  65.0158954  94.7102647
  99.6080266  64.9905840  93.8574939 100.5254362  65.4857892  94.7491556
  99.8718757  65.0820316  94.5900566  99.7575603  61.8952455  94.8601714
 100.3349106  61.7588906  95.4993959  99.0589665  61.4388239  95.1147298
  99.7396625  61.8074721  94.9924003 106.5142906  63.5486510  93.0740197
 106.2562150  62.7158245  93.0471496 106.5691388  63.7744123  92.2332697
 106.4842683  63.4584282  92.9460334 105.4877618  61.1024273  93.5605092
 104.9127209  61.2616441  94.1969053 105.1113294  60.4659682  93.0973542
 105.3480430  61.0322086  93.5859650  95.2334437  60.7464348  91.5749532
  95.3194688  60.3696216  92.3563062  95.8610234  60.3724793  91.0969490
  95.3390988  60.6349830  91.6195009 106.7700568  62.4970034  86.0821478
 107.1545721  62.2777741  86.8338024 106.5212188  63.3232979  86.2122555
 106.7902641  62.5868180  86.2122555 102.2724982  68.0998030  90.4534819
 101.4463099  68.3459767  90.3269098 102.3336973  68.0210111  91.3196877
 102.1599149  68.1242979  90.5623763 104.4901005  54.1666971  91.4130259
 103.6223431  54.2389570  91.4787868 104.7776210  54.9689050  91.6018234
 104.4040753  54.2961118  91.4505026 107.0523811  70.7174910  88.1553849
 107.3422109  70.3263891  87.4313075 107.7827291  70.8991615  88.5959124
 107.2030695  70.6868724  88.1136656 104.1078947  66.4210860  89.4112065
 104.8624915  66.8023899  89.6247528 103.5149559  66.8722004  89.8658762
 104.1315660  66.5439687  89.5094944 102.4168357  57.6425230  88.8547135
 102.1293153  57.2726500  88.1179083 103.1038826  58.1120085  88.5930840
 102.4757255  57.6572199  88.7062211 106.8543499  64.6223440  90.1833672
 106.6586282  65.2298175  89.5893975 107.0777845  63.9291384  89.7025346
 106.8578140  64.6100966  90.0249752 105.2522029  61.5078178  90.3014540
 105.9744681  61.6719336  89.8418346 104.7730022  62.2287843  90.1953880
 105.2885760  61.6376408  90.2180154  99.9896552  58.4206442  89.7032416
 100.0912688  59.2232604  90.0313392 100.7852439  58.2193778  89.4055497
 100.1224458  58.5092341  89.7067772 100.8060284  58.5353621  97.4453538
 100.6645776  57.6837561  97.5698046 101.0900847  58.5782281  96.6215744
 100.8268130  58.4153371  97.3421162 107.2099976  58.1920252  96.5183369
 106.4196051  58.0111713  96.8400704 107.6060599  57.4147205  96.5013663
 107.1516852  58.0507713  96.5635917 103.6939345  63.8564702  90.5751043
 103.8503964  63.7911505  91.4307035 104.0339938  64.6313255  90.3629723
 103.7672580  63.9613901  90.6705637 100.2673607  61.0399653  90.8911810
 100.6472572  61.4584198  90.2272077  99.6928971  61.6213109  91.1980653
 100.2384932  61.1877512  90.8388551 107.7440467  63.2926793  83.4227192
 108.0332992  64.0691676  83.6970767 107.8312266  62.7815524  84.1241692
 107.7994723  63.3318711  83.5669690 107.7971628  53.2465055  95.9427520
 107.2810117  52.5545246  96.0679099 107.2365557  53.9135832  95.8890119
 107.6378142  53.2428312  95.9533586 101.3879975  60.2279595  93.3512055
 100.9936673  60.3022606  92.5762165 100.8320092  60.6137541  93.9020417
 101.2482788  60.2961369  93.3179715 107.7221073  60.5341457  94.7724902
 107.4184211  59.9797445  95.3735310 107.0200494  60.7133667  94.2852936
 107.5737283  60.4786239  94.7894608 106.7787170  57.8441977  89.3369604
 107.0546905  57.1260889  88.9247171 107.3785839  58.4426897  89.1290710
 106.9080435  57.8262347  89.2450365 104.1973839  56.1605818  97.6086955
 104.6575320  56.2344747  98.3462079 104.2429946  56.9587072  97.2586776
 104.2724394  56.2899965  97.6659711 107.6210711  62.2198028  88.7161206
 108.3652756  62.6072305  88.9544156 107.7671407  61.3755454  88.8801694
 107.7521296  62.1528501  88.7755176 104.3463403  58.6137457  96.6449089
 103.7216473  58.6255849  96.0375042 104.0108998  59.0897632  97.2940330
 104.2048894  58.6855974  96.6505658 104.5305151  56.9562576  82.7021774
 104.1817956  57.6082301  83.1653324 104.0501597  56.9419689  81.9745646
 104.4075395  57.0505629  82.6632866  96.3384920  63.3465682  95.4421202
  96.2328370  63.3012526  94.5773286  95.5885140  63.6919462  95.7235487
  96.2120523  63.3906590  95.3558532 105.1078653  54.7905005  95.3883802
 105.1477024  55.2914211  96.1018510 104.2828317  54.8815399  95.1189725
 104.9918179  54.8786821  95.4534340 104.9029060  59.5821106  88.2147819
 105.0432021  60.0793570  88.9176460 105.4011593  58.8807401  88.3562033
 104.9970141  59.5523085  88.3399398 104.9329282  60.4488217  85.5440396
 105.5674362  61.0448642  85.4789858 105.0154893  60.1491675  86.3586266
 105.0385833  60.4929125  85.6543482 106.5108265  56.3802193  85.5185838
 106.8324106  55.9005275  84.8645100 106.7735209  57.1901839  85.3276649
 106.5974291  56.4292091  85.3941330 101.4382270  62.6456058  88.8129942
 101.9474500  63.2420566  89.1941247 101.9116543  62.3782032  88.1306361
 101.5825646  62.6941873  88.7684465 103.7972802  59.2812317  91.6803122
 103.0784791  59.6976449  91.9475986 104.1685164  59.8466555  91.1294760
 103.7464734  59.4261598  91.6385929 105.5021955  56.8166367  91.7432448
 105.9779322  57.1783447  91.1082629 105.0010555  57.4722835  92.0232590
 105.4987314  56.9660556  91.6909189  98.4764201  61.4808735  97.9594204
  97.9290920  60.8109380  98.0775072  99.2656579  61.1138583  98.0237671
  98.5116384  61.3273721  97.9862904 107.5448609  58.9607567  85.1105832
 107.9247573  58.9787196  84.3256946 106.8041205  59.4061556  84.9896679
 107.4917446  59.0289342  84.9769400  97.2351170  60.6929543  95.1140227
  97.0572931  60.2406152  95.8395142  96.9470192  61.4955704  95.2978704
  97.1664123  60.7452100  95.2483730  98.9723640  63.2257266  92.2261986
  98.1069159  63.2142957  92.1144757  99.0722456  63.0387489  93.0733125
  98.8597807  63.1963328  92.3350930 107.5367779  55.1869095  87.7933463
 108.3583474  55.3567408  87.5515158 107.0737430  55.3416356  87.0699761
 107.5898942  55.2350828  87.6505107  97.1744952  65.9262891  95.3169623
  97.0769230  65.1159163  95.6259680  97.9573822  65.9054684  94.9315891
  97.2761089  65.8029981  95.3056486  73.0297903   5.2830320  80.7483651
  73.6735358   5.7243484  81.1379809  73.3554158   4.4783746  80.6613910
  73.1729731   5.2295515  80.7929128  82.5844990  15.8719647  77.0806022
  81.8327890  15.4935185  76.8522067  83.0331002  15.9038080  76.3324833
  82.5394657  15.8205254  76.9363525  88.0369950  16.2945016  72.5091569
  87.7021319  16.9721938  72.0735792  88.5496821  15.9050327  71.9208441
  88.0635531  16.3369594  72.3578361  87.5774241  18.2459285  78.4502681
  87.9613621  18.8146183  77.9107456  87.5133383  17.5208795  77.9708497
  87.6247669  18.2234748  78.2996544  84.1629746  15.8838039  79.3468795
  84.2640109  15.0738393  79.6565923  83.5671492  15.7894985  78.7168473
  84.0902285  15.7503067  79.2995033  84.0030486  20.8015628  80.7483651
  84.6467942  21.2428792  81.1379809  84.3286742  19.9969054  80.6613910
  84.1462315  20.7480823  80.7929128  77.3594791  11.9058325  78.9721129
  77.1244975  11.0725978  78.8653397  77.4980432  12.1862991  78.1582329
  77.3450453  11.8241829  78.8363483  84.7051066  13.8127603  76.1203513
  85.0266907  14.3532810  75.5164821  85.3523162  13.2424374  76.2525802
  84.8477121  13.8086778  76.0510548  79.3854011   7.6196338  84.1149005
  79.2612708   8.2058783  84.7498824  80.0372296   7.1256533  84.4161280
  79.4627661   7.6335142  84.2534934  86.9440709  12.2014043  76.1917691
  87.3834345  11.5931143  76.6372464  86.7945372  11.8221416  75.4203156
  86.9862175  12.0552514  76.1436858  84.4112352  10.7958055  83.3936516
  85.0561355  10.3030498  83.0747465  84.6514129  10.9382841  84.2202595
  84.5422937  10.7435497  83.4686049  86.9498444  13.6412960  83.0443409
  87.2321686  12.8464366  82.8230165  87.6784604  14.1193548  83.0648470
  87.0988007  13.5947557  83.0146424  90.5450046  10.5541224  73.1448460
  90.4601341  11.4102191  73.2898029  91.0334429  10.2785548  73.8130619
  90.6038943  10.6398545  73.2650542  83.3668087  11.0689235  73.4453663
  82.7825302  11.5739266  73.8519527  82.9638182  10.8431622  72.7050255
  83.2207391  11.1097483  73.3958688  78.9212115  16.7843996  80.2477335
  78.4379694  17.5094486  80.2236918  79.7335434  17.0820126  80.3587492
  78.9702863  16.9346350  80.2604614  84.9926270  15.5776177  82.8527149
  84.4753211  15.2183592  82.2488457  85.6900661  15.0538351  82.8633215
  85.0191851  15.4473865  82.7657408  88.6489861  16.0270991  88.8143322
  88.7373207  15.8397131  89.6621532  89.0779574  15.3808420  88.4148169
  88.7251964  15.9033999  88.8815074  86.2160321  15.3102151  87.7960984
  85.6531156  14.8974761  88.3200646  86.9781345  15.2355057  88.2154128
  86.2454770  15.2379551  87.9353985  81.7756313  17.3000172  80.3997614
  82.4776892  16.7852161  80.4570371  81.6953796  17.6274323  81.2044490
  81.8680073  17.2714398  80.5270407  82.8235219   7.5375759  89.5278030
  82.9955723   7.4281654  90.3763311  83.3604577   8.1830164  89.2909222
  82.9280223   7.6167761  89.6183126  81.1007088  13.4906524  79.9083223
  81.9395988  13.7229457  79.9556984  81.1318857  12.6210835  79.8390258
  81.2288806  13.3963470  79.9047867  81.7259791  13.9107399  84.2096528
  82.2658016  13.7678530  84.8799900  81.0429737  14.3104150  84.5780554
  81.7051945  13.9487070  84.3630950  94.1880847  13.4171677  80.1543955
  93.7516079  13.4208420  80.9102927  93.8543763  14.0977176  79.7223533
  94.0743467  13.5184133  80.2024788  77.1296936  10.1307690  84.3630950
  76.8635351   9.3146807  84.5221940  77.1435500  10.1760846  83.4926465
  77.0921659  10.0164595  84.2584432  88.9180314  17.3690112  85.1253561
  88.1195560  17.1289612  85.3827430  89.3666326  17.4204505  85.8720609
  88.8654925  17.3412503  85.2738486  88.2102001  13.4322728  71.3544516
  88.6253150  13.1007752  70.6629012  87.3793931  13.1991631  71.2264653
  88.1490010  13.3493984  71.2335363  77.5390350  10.9166469  81.6442694
  77.3565923  10.8913355  80.7914986  78.2740019  11.3865407  81.6831603
  77.6204414  10.9827832  81.5240612  80.6036102   7.6351472  88.1524802
  81.3276074   7.6204503  88.6389697  80.7052238   8.3446828  87.6546771
  80.7254311   7.7376176  88.1503589  88.9064844  11.0170761  87.9559046
  89.4803705  10.3798005  88.1107610  88.8279647  11.0174843  87.0868704
  88.9798079  10.9235872  87.8505457  77.5061260   7.7959970  81.7941760
  78.0834763   7.6596421  82.4334006  76.8075322   7.3395754  82.0487345
  77.4882282   7.7082236  81.9264050  84.2628562   9.4494026  80.0080244
  84.0047807   8.6165761  79.9811543  84.3177045   9.6751639  79.1672744
  84.2328340   9.3591797  79.8800380  72.9820093   6.6471863  78.5089579
  73.0680345   6.2703731  79.2903109  73.6095891   6.2732309  78.0309537
  73.0876644   6.5357345  78.5535056  83.8783410  13.1775260  78.6786636
  84.5157357  12.9387007  79.2238429  84.3038481  13.3812418  77.9439796
  84.0359576  13.1726270  78.6503793  78.5696052  15.4163596  82.5620940
  78.6100197  15.6878447  81.7340719  79.1290576  15.9405504  82.9778728
  78.6579398  15.5339351  82.5012828  84.5186225   8.3977549  73.0161525
  84.9031377   8.1785256  73.7678070  84.2697845   9.2240495  73.1462602
  84.5388297   8.4875696  73.1462602  95.2521412  12.1724187  84.0272194
  94.9467229  12.9052244  84.3885510  94.5327628  11.7662117  83.7464980
  95.1008755  12.2205920  84.0385331  86.2604882  13.6547682  80.3580422
  86.3343890  13.4922854  81.2122272  87.0774388  13.8437872  80.1140904
  86.3921240  13.6584425  80.4478448  80.0210638  14.0005545  77.3874866
  79.1948756  14.2467282  77.2609144  80.0822630  13.9217626  78.2536924
  79.9084805  14.0250494  77.4963810  84.8009467  16.6182425  75.0893896
  85.0907766  16.2271407  74.3653122  85.5312948  16.7999130  75.5299171
  84.9516352  16.5876239  75.0476703  85.3904213  11.4200171  86.1747026
  84.8915906  12.1315939  86.2531914  86.2004437  11.7400838  86.1365188
  85.4360319  11.5727020  86.1803595  82.7415383  18.5949808  78.1554045
  82.5215678  18.3047162  78.9480712  82.5209905  17.9364763  77.6271958
  82.6762977  18.4549516  78.1942954  81.6532330  10.6823124  80.4209747
  81.3645579  10.0560595  80.9555474  82.5215678  10.6243412  80.4874427
  81.7392582  10.5810668  80.5100701  84.9083339  19.9679198  76.9384738
  85.5607397  19.4355640  77.1675764  84.2108947  19.6147850  77.3252612
  84.9014057  19.8368721  77.0296905  81.8564604  12.3218375  76.3452112
  82.6110572  12.7031414  76.5587575  81.2635216  12.7729519  76.7998808
  81.8801317  12.4447203  76.4434990  92.9023257  12.2883612  76.2815717
  93.4681290  12.9476822  76.1974260  92.2551160  12.6333310  76.7532119
  92.8902013  12.4365553  76.3388473  83.1762830  13.4926937  81.7192227
  82.6543584  13.6327228  82.4044092  83.5636850  12.7337601  81.9094345
  83.1566531  13.4012460  81.8493304  89.3729835  15.2322396  75.7052796
  89.1316511  14.4990257  75.2979861  89.5531168  15.7809253  75.0519129
  89.3637459  15.2044787  75.5483019  84.6029156  10.5230956  77.1173718
  84.4071938  11.1305690  76.5234021  84.8263501   9.8298900  76.6365392
  84.6063797  10.5108481  76.9589799  80.6515302   9.8143766  86.3408727
  81.1636399  10.0928019  85.6917486  80.3651645  10.5533060  86.7071540
  80.6850166   9.9646120  86.2998605  92.6032582  12.9811586  82.3124854
  92.4646941  13.6792631  82.8173597  91.8232580  12.8260242  81.9561036
  92.4675809  13.0611752  82.3351128  84.6681561   9.0084945  87.9361056
  84.8124936   9.5886153  87.3004166  85.0157209   9.3861242  88.6410911
  84.7409022   9.1505649  87.9460051  83.7409315  17.1987717  84.8022083
  83.8898879  16.6390632  84.1495487  84.5209318  17.2779718  85.1854602
  83.8783409  17.1273282  84.7619032  94.0985955  12.3389839  73.0741353
  93.7192764  11.5526977  73.0670643  93.4352200  12.8876696  72.9312998
  93.9444430  12.3034663  73.0522150  86.2662616  17.3702360  86.0806574
  86.1906287  16.7011170  86.6357362  86.1952475  18.0720148  86.5947240
  86.2443223  17.3747267  86.2383422  86.9232863  15.8903358  76.9130180
  87.6882754  15.6213002  76.5912844  86.8210953  15.4053369  77.6300242
  87.0214359  15.7792923  76.9710007  89.4451524  12.9215542  68.8930129
  90.2124509  12.9815667  68.4835981  88.9982833  12.3495984  68.4086448
  89.4924951  12.8452118  68.7607839  90.3429319  11.7270198  81.1782861
  89.6674321  11.4955430  81.6796248  90.3521695  11.1191381  80.5524966
  90.2447824  11.6029123  81.1599014  92.3446054  14.5835330  73.4093039
  92.4265891  15.3902317  73.0854490  92.8295796  14.6031290  74.1333813
  92.4283212  14.7055993  73.4679938  85.6554250  20.7770679  84.5384575
  86.1450181  20.0781468  84.3560239  85.0838483  20.4794549  85.1260632
  85.6438780  20.6296903  84.5985615  81.4425002   9.7572218  77.5091090
  81.5989621   9.6919021  78.3647082  81.7825595  10.5320770  77.2969769
  81.5158237   9.8621416  77.6045684  86.1490596  14.5247453  73.6624481
  86.2183417  13.6661991  73.8017481  86.9279051  14.7419334  73.3343506
  86.2743446  14.4300317  73.6341638  90.5398084  16.9485154  77.8760974
  90.1477876  16.6451869  77.1583840  90.6951156  17.7854244  77.6865928
  90.5051674  17.0268991  77.7417471  78.0159263   6.9407168  77.8251857
  78.3958228   7.3591713  77.1612124  77.4414628   7.5220624  78.1320700
  77.9870588   7.0885027  77.7728598  90.7037759  13.5135143  77.8167005
  90.3452413  13.6849786  78.5931037  90.2176469  13.9748349  77.2595003
  90.5796456  13.6074114  77.8492274  85.4926124   9.1934308  70.3567239
  85.7818649   9.9699191  70.6310814  85.5797923   8.6823040  71.0581739
  85.5480380   9.2326227  70.5009737  91.9196755  15.0958847  85.4039562
  92.7089133  14.7447912  85.5241644  92.0940352  15.9095236  85.1416196
  92.0617036  15.1644704  85.3827430  81.6590065   8.5067573  82.4567351
  80.8178072   8.4071447  82.6646245  81.8680073   9.2763053  82.8081672
  81.5654758   8.6059616  82.5394666  79.1365632   6.1287110  80.2852102
  78.7422330   6.2030122  79.5102212  78.5805749   6.5145056  80.8360464
  78.9968444   6.1968884  80.2519762  83.5325081  13.6498693  86.4137047
  83.4245436  13.6600755  87.2799105  83.7420862  14.4753473  86.2242000
  83.5475192  13.7739768  86.5141138  81.5498873  10.9011335  83.8758984
  80.9586806  11.5420833  83.8461999  82.3119896  11.3248953  83.8490284
  81.5747133  11.0587174  83.8674131  91.3088389  16.3520647  81.3091009
  91.1108078  16.8411461  80.6147220  90.6876100  16.5561888  81.8875142
  91.1875954  16.4537185  81.2914232  78.8074735  12.5745433  85.0192901
  78.2774659  11.8837872  85.0687875  79.0799828  12.5655618  84.1905609
  78.7699457  12.4712565  84.9040316  89.8394825  13.1571135  73.7430583
  90.5629024  13.6229248  73.5995156  89.3995416  13.2244745  72.9928180
  89.8810518  13.2354972  73.6115365  88.2477278  11.0872947  82.7275571
  87.8204886  10.4622666  82.2941006  88.2402222  10.8047869  83.5534578
  88.1836419  10.9525728  82.7855398  74.0870577   9.2473197  82.3761249
  73.9814026   9.2020041  81.5113333  73.3370797   9.5926977  82.6575534
  73.9606180   9.2914105  82.2898579  85.0393923  10.2573260  90.4244144
  84.1889553  10.3944974  90.5601789  85.2022050   9.5237038  90.8691845
  84.9377786  10.1687361  90.5099743  87.4890895  13.3028582  85.9724701
  86.9815986  13.8564429  86.4165331  87.1917541  13.3636872  85.1543475
  87.3695780  13.3934894  85.9173157  79.1867927   8.5463573  75.7469989
  79.6960156   9.1428081  76.1281294  79.6602199   8.2789547  75.0646408
  79.3311303   8.5949389  75.7024511  90.0998675  17.2191840  73.9028644
  89.3827985  17.0452702  73.4375882  90.7505413  16.9844412  73.3704130
  90.0900526  17.1587633  73.7557862  86.7333380  18.2353141  82.8781708
  86.5099035  17.4771970  83.2465734  86.2443223  18.2651162  82.1562147
  86.6276829  18.1275365  82.8258449  85.3811837  18.4553599  80.3318792
  84.9672236  17.7927729  79.9422634  86.0659211  18.6031457  79.8114486
  85.4210209  18.3794257  80.1975289  88.7477131  17.6143684  81.0842409
  88.3493414  17.7245954  80.3163229  88.1328351  17.8225750  81.6668969
  88.5976020  17.6617252  81.0573708  96.4818974  12.1895651  74.4685499
  96.8652580  12.9387007  74.6983596  95.6863087  12.4361470  74.2097488
  96.4212756  12.3365345  74.4643073  76.2249857   7.3816250  84.8934251
  75.6776577   6.7116896  85.0115119  77.0142236   7.0146098  84.9577718
  76.2602041   7.2281237  84.9202951  74.9836827   6.5937058  82.0480274
  74.8058588   6.1413667  82.7735189  74.6955849   7.3963219  82.2318751
  74.9149780   6.6459616  82.1823776  86.0919020  11.6992589  73.4354668
  85.2830342  11.3759262  73.3887978  86.5993928  10.9925811  73.3682917
  86.0468686  11.5473905  73.4184963  76.7209297   9.1264782  79.1602033
  75.8554816   9.1150472  79.0484804  76.8208113   8.9395005  80.0073172
  76.6083464   9.0970843  79.2690977  82.3466307  18.8962680  82.7332138
  82.6612866  19.7099069  82.7409920  82.7559720  18.5112899  83.4014297
  82.4534405  18.9591383  82.8336230  89.2990826  14.3132727  80.3035950
  89.7702005  15.0272990  80.4725935  89.6351005  13.7131477  80.8395820
  89.4185941  14.3304191  80.4068326  89.9364773  14.1050661  87.0663643
  89.3885719  13.4808545  86.7983708  90.3977801  14.2944933  86.3507722
  89.9231982  14.0409711  86.9214074  79.6879327  12.8435789  82.3810747
  80.2924184  12.8031623  81.7524567  79.4806639  13.6906941  82.4114802
  79.7468224  12.9623791  82.2926863  89.5023099  15.1101734  83.5972984
  90.3221473  14.9664700  83.8589279  89.2217177  15.7347933  84.1389422
  89.5819842  15.1812086  83.7160923  74.9230609  11.8270406  82.2509670
  74.8254887  11.0166678  82.5599726  75.7059479  11.8062200  81.8655938
  75.0246746  11.7037497  82.2396533 105.9736749  22.7666586  76.5615860
 105.9430754  23.6211222  76.7334130 106.5718098  22.4661878  77.1202004
 106.0573907  22.8483082  76.6690663  99.1736434  21.8542237  81.3168791
  98.3174330  22.0150735  81.3677908  99.2204088  20.9834301  81.3373852
  99.0535546  21.7493039  81.3274857  93.5577574  31.3904955  77.0806022
  92.8060473  31.0120493  76.8522067  94.0063586  31.4223388  76.3324833
  93.5127241  31.3390562  76.9363525  99.0102534  31.8130324  72.5091569
  98.6753902  32.4907246  72.0735792  99.5229404  31.4235635  71.9208441
  99.0368115  31.8554902  72.3578361  98.5506825  33.7644593  78.4502681
  98.9346204  34.3331491  77.9107456  98.4865966  33.0394103  77.9708497
  98.5980252  33.7420056  78.2996544  95.1362330  31.4023347  79.3468795
  95.2372693  30.5923701  79.6565923  94.5404075  31.3080293  78.7168473
  95.0634869  31.2688375  79.2995033 103.7953324  25.3418888  74.8334170
 103.6792850  26.0926574  75.2626308 104.5909211  25.0842841  75.0830257
 103.8957913  25.4153735  74.9338262  94.9763070  36.3200936  80.7483651
  95.6200525  36.7614100  81.1379809  95.3019325  35.5154362  80.6613910
  95.1194898  36.2666131  80.7929128  88.3327374  27.4243633  78.9721129
  88.0977559  26.5911286  78.8653397  88.4713015  27.7048299  78.1582329
  88.3183037  27.3427137  78.8363483  90.6317462  19.5929364  81.8705436
  90.0122493  19.0022011  81.7015451  90.5301325  20.1840799  81.2369759
  90.5255137  19.5933446  81.7510426  95.6783649  29.3312911  76.1203513
  95.9999490  29.8718118  75.5164821  96.3255746  28.7609682  76.2525802
  95.8209705  29.3272086  76.0510548  97.7285357  21.3328906  76.2037899
  98.4265522  21.5117033  76.6959363  98.0437690  20.8099245  75.5808289
  97.8780695  21.2822678  76.1839909  90.3586595  23.1381646  84.1149005
  90.2345292  23.7244091  84.7498824  91.0104879  22.6441841  84.4161280
  90.4360244  23.1520450  84.2534934  97.9173293  27.7199351  76.1917691
  98.3566928  27.1116451  76.6372464  97.7677956  27.3406724  75.4203156
  97.9594759  27.5737822  76.1436858  95.3844936  26.3143363  83.3936516
  96.0293938  25.8215806  83.0747465  95.6246713  26.4568149  84.2202595
  95.5155521  26.2620805  83.4686049  97.9231027  29.1598268  83.0443409
  98.2054270  28.3649674  82.8230165  98.6517188  29.6378856  83.0648470
  98.0720591  29.1132865  83.0146424  95.9012221  16.7021302  80.2859174
  95.5715551  17.1532446  79.6162873  95.2257223  16.6237466  80.8332180
  95.7522657  16.7572438  80.2682397 101.5182629  26.0726532  73.1448460
 101.4333924  26.9287499  73.2898029 102.0067013  25.7970856  73.8130619
 101.5771527  26.1583853  73.2650542 102.4501063  22.6911326  74.6446195
 101.9212534  22.9070960  75.3043501 102.9726083  23.3847465  74.5647164
 102.4489516  22.8254463  74.7301794 107.9049116  28.2657631  80.0179240
 107.0746819  28.4768274  80.1812656 107.8558368  27.4394685  79.7421523
 107.7755851  28.1747237  80.0016605  94.3400670  26.5874543  73.4453663
  93.7557886  27.0924574  73.8519527  93.9370766  26.3616930  72.7050255
  94.1939974  26.6282791  73.3958688  89.8944699  32.3029304  80.2477335
  89.4112277  33.0279794  80.2236918  90.7068017  32.6005434  80.3587492
  89.9435447  32.4531658  80.2604614  95.9658853  31.0961485  82.8527149
  95.4485795  30.7368900  82.2488457  96.6633244  30.5723659  82.8633215
  95.9924434  30.9659173  82.7657408  99.6222445  31.5456299  88.8143322
  99.7105791  31.3582439  89.6621532 100.0512158  30.8993728  88.4148169
  99.6984547  31.4219307  88.8815074  97.1892905  30.8287459  87.7960984
  96.6263740  30.4160069  88.3200646  97.9513928  30.7540364  88.2154128
  97.2187353  30.7564859  87.9353985  98.7977885  22.8340195  71.9222584
  99.0373889  23.0418179  71.1097927  99.1193726  22.0297704  72.0311528
  98.8815043  22.7454296  71.8183137  94.1068175  14.7633591  75.7682122
  94.8614143  15.1311908  75.5299172  93.9295710  15.1373145  76.5361301
  94.1922653  14.8731779  75.8467010  92.7488896  32.8185480  80.3997614
  93.4509476  32.3037469  80.4570371  92.6686379  33.1459631  81.2044490
  92.8412657  32.7899706  80.5270407  93.7967803  23.0561067  89.5278030
  93.9688307  22.9466962  90.3763311  94.3337160  23.7015472  89.2909222
  93.9012807  23.1353069  89.6183126  92.4625240  17.1703910  72.4660235
  92.2800813  17.3875791  71.6401227  93.3250853  17.2842922  72.5218849
  92.5629829  17.2193808  72.3514722  92.0739672  29.0091832  79.9083223
  92.9128571  29.2414765  79.9556984  92.1051441  28.1396143  79.8390258
  92.2021389  28.9148778  79.9047867  92.6992375  29.4292707  84.2096528
  93.2390600  29.2863838  84.8799900  92.0162321  29.8289458  84.5780554
  92.6784529  29.4672378  84.3630950  98.1424959  14.1730320  75.5009258
  98.8711119  13.9946275  75.0547415  98.2319852  15.0148400  75.7116437
  98.2631621  14.2714199  75.4662776 102.1233260  25.1083708  79.4041552
 102.8790775  25.5415222  79.4430461 102.2295584  24.4588478  79.9776188
 102.2503430  25.0761192  79.4939578 105.1613431  28.9356985  80.1543955
 104.7248663  28.9393727  80.9102927 104.8276346  29.6162484  79.7223533
 105.0476051  29.0369441  80.2024788  88.1029520  25.6492998  84.3630950
  87.8367935  24.8332115  84.5221940  88.1168084  25.6946154  83.4926465
  88.0654242  25.5349903  84.2584432  92.0087267  20.4478082  70.9782708
  91.2945444  20.1616262  71.3905140  92.4931235  20.7874708  71.6189095
  91.9746630  20.4559732  71.1338343  92.8528126  19.1871376  87.0097957
  92.1599923  18.7168356  87.2558689  93.4688453  18.9609681  87.5839664
  92.8412656  19.0838508  87.1307110  99.8912898  32.8875420  85.1253561
  99.0928143  32.6474920  85.3827430 100.3398909  32.9389813  85.8720609
  99.8387509  32.8597811  85.2738486  99.1834585  28.9508036  71.3544516
  99.5985733  28.6193060  70.6629012  98.3526514  28.7176939  71.2264653
  99.1222593  28.8679292  71.2335363  88.5122933  26.4351777  81.6442694
  88.3298507  26.4098663  80.7914986  89.2472602  26.9050715  81.6831603
  88.5936997  26.5013140  81.5240612 104.5822608  26.6703287  78.7875581
 104.8178197  26.8148486  77.9602432 104.7312171  27.4345695  79.1807095
 104.6388411  26.8042342  78.7239185  91.5768685  23.1536780  88.1524802
  92.3008657  23.1389811  88.6389697  91.6784822  23.8632135  87.6546771
  91.6986894  23.2561483  88.1503589 106.4113064  25.5104953  76.6245185
 106.7421281  26.0432593  76.0185280 106.9846152  25.5643841  77.2807136
 106.5446743  25.5974522  76.6322967 101.6244953  23.3569856  77.3068765
 101.7191808  24.0959150  77.7608391 101.0003797  22.9287331  77.7403330
 101.5453984  23.4031177  77.4376913  99.8797427  26.5356069  87.9559046
 100.4536289  25.8983313  88.1107610  99.8012231  26.5360151  87.0868704
  99.9530662  26.4421180  87.8505457  88.4793844  23.3145278  81.7941760
  89.0567346  23.1781729  82.4334006  87.7807905  22.8581062  82.0487345
  88.4614865  23.2267544  81.9264050 101.8767975  25.2018596  70.5405717
 101.7948137  25.2720783  71.4060704 102.5147695  25.7648340  70.3489458
 101.9587812  25.2957567  70.6395667  95.2361146  24.9679334  80.0080244
  94.9780390  24.1351069  79.9811543  95.2909629  25.1936947  79.1672744
  95.2060924  24.8777105  79.8800380 100.3162196  17.0707784  80.1084336
  99.6118523  16.5816970  80.2668255 100.3647170  17.0830259  79.2372781
 100.2192248  16.9997432  80.0023676  94.2095858  22.5217096  80.4945138
  93.6345449  22.6809265  81.1309099  93.8331534  21.8852505  80.0313589
  94.0698670  22.4514909  80.5199697  97.8769147  20.9940445  85.3537517
  97.4883580  20.5694663  84.6989708  97.2123845  21.2422595  85.8614543
  97.7216075  20.9679167  85.3325385 107.5192416  20.7515450  78.1285347
 107.2628981  19.9395392  77.9383230 108.3621730  20.7593017  77.9015534
 107.6058441  20.6327448  78.0670164  83.9552677  22.1657171  78.5089579
  84.0412929  21.7889039  79.2903109  84.5828474  21.7917617  78.0309537
  84.0609228  22.0542653  78.5535056  94.8515993  28.6960568  78.6786636
  95.4889940  28.4572315  79.2238429  95.2771065  28.8997726  77.9439796
  95.0092160  28.6911578  78.6503793  89.5428636  30.9348904  82.5620940
  89.5832781  31.2063755  81.7340719  90.1023160  31.4590812  82.9778728
  89.6311982  31.0524659  82.5012828  95.4918808  23.9162857  73.0161525
  95.8763961  23.6970564  73.7678070  95.2430429  24.7425803  73.1462602
  95.5120881  24.0061004  73.1462602 106.2253996  27.6909495  84.0272194
 105.9199813  28.4237552  84.3885510 105.5060211  27.2847424  83.7464980
 106.0741338  27.7391228  84.0385331  97.2337465  29.1732990  80.3580422
  97.3076473  29.0108162  81.2122272  98.0506972  29.3623180  80.1140904
  97.3653824  29.1769732  80.4478448  90.9943222  29.5190853  77.3874866
  90.1681340  29.7652590  77.2609144  91.0555213  29.4402934  78.2536924
  90.8817389  29.5435802  77.4963810  93.2119246  15.5859794  78.3470306
  92.3441671  15.6582393  78.4127915  93.4994450  16.3881873  78.5358281
  93.1258994  15.7153941  78.3845072  95.7742051  32.1367733  75.0893896
  96.0640349  31.7456715  74.3653122  96.5045532  32.3184438  75.5299171
  95.9248935  32.1061547  75.0476703  96.3636796  26.9385479  86.1747026
  95.8648490  27.6501247  86.2531914  97.1737020  27.2586146  86.1365188
  96.4092903  27.0912328  86.1803595  93.7147967  34.1135116  78.1554045
  93.4948262  33.8232470  78.9480712  93.4942489  33.4550071  77.6271958
  93.6495561  33.9734824  78.1942954  92.6264914  26.2008432  80.4209747
  92.3378162  25.5745903  80.9555474  93.4948262  26.1428720  80.4874427
  92.7125166  26.0995976  80.5100701 103.4142812  21.3443215  80.7391729
 103.0707577  20.6233551  81.0898978 103.5135854  21.1357067  79.8970087
 103.3784854  21.2067419  80.6663409  95.8815922  35.4864506  76.9384738
  96.5339980  34.9540948  77.1675764  95.1841531  35.1333158  77.3252612
  95.8746640  35.3554029  77.0296905  92.8297187  27.8403683  76.3452112
  93.5843155  28.2216722  76.5587575  92.2367800  28.2914827  76.7998808
  92.8533901  27.9632511  76.4434990 103.8755841  27.8068920  76.2815717
 104.4413873  28.4662129  76.1974260 103.2283744  28.1518618  76.7532119
 103.8634597  27.9550861  76.3388473  94.1495414  29.0112245  81.7192227
  93.6276167  29.1512536  82.4044092  94.5369434  28.2522909  81.9094345
  94.1299115  28.9197768  81.8493304  91.1386598  19.0618053  75.7887182
  90.8511393  18.6919324  75.0519129  91.8257066  19.5312909  75.5270887
  91.1975495  19.0765023  75.6402258 100.3462419  30.7507704  75.7052796
 100.1049095  30.0175564  75.2979861 100.5263752  31.2994561  75.0519129
 100.3370043  30.7230095  75.5483019  95.5761739  26.0416264  77.1173718
  95.3804522  26.6490998  76.5234021  95.7996085  25.3484208  76.6365392
  95.5796380  26.0293789  76.9589799  93.9740269  22.9271001  77.2354587
  94.6962921  23.0912160  76.7758393  93.4948262  23.6480666  77.1293927
  94.0104000  23.0569231  77.1520201 101.9333777  19.2634800  82.6151272
 101.0944878  19.2896079  82.3789535 102.0038144  19.9105536  83.1956618
 101.8202170  19.3630926  82.6660389  91.6247886  25.3329074  86.3408727
  92.1368983  25.6113327  85.6917486  91.3384229  26.0718368  86.7071540
  91.6582749  25.4831428  86.2998605 100.3803055  16.1620177  77.3478888
 101.0829408  15.9627926  76.8698846 100.1147244  15.3896120  77.6547731
 100.4449687  16.0183143  77.3224329 105.8091301  24.4702787  79.9012513
 105.7225275  24.6258213  80.7547292 105.3541781  25.1140863  79.5271919
 105.7294557  24.5878542  79.9719620  88.7114792  19.8399266  76.6372463
  88.8130929  20.6425427  76.9653439  89.5070679  19.6386602  76.3395544
  88.8442698  19.9285165  76.6407818  95.1431611  17.4255462  86.4009768
  94.9514808  17.4410597  87.2509192  95.9930207  17.6219137  86.3776423
  95.2407333  17.4569814  86.5233063  89.5278524  19.9546444  84.3793585
  89.3864016  19.1030385  84.5038093  89.8119088  19.9975105  83.5555791
  89.5486371  19.8346194  84.2761209  99.6817117  21.7913534  78.5238073
  99.4351831  21.7109285  79.3574862 100.0102240  21.0067002  78.3300600
  99.6938360  21.6639799  78.6185596 103.5765166  28.4996893  82.3124854
 103.4379525  29.1977939  82.8173597 102.7965164  28.3445550  81.9561036
 103.4408392  28.5797060  82.3351128  95.6414144  24.5270253  87.9361056
  95.7857520  25.1071461  87.3004166  95.9889793  24.9046549  88.6410911
  95.7141605  24.6690957  87.9460051  97.8134061  23.7260421  85.7186188
  97.0657375  23.9191435  85.3134466  97.9675587  22.9005641  85.4810309
  97.7256489  23.6325533  85.6231593  94.7141899  32.7173025  84.8022083
  94.8631463  32.1575940  84.1495487  95.4941901  32.7965026  85.1854602
  94.8515993  32.6458590  84.7619032 105.0718538  27.8575147  73.0741353
 104.6925347  27.0712285  73.0670643 104.4084784  28.4062004  72.9312998
 104.9177013  27.8219971  73.0522150  97.2395200  32.8887667  86.0806574
  97.1638871  32.2196478  86.6357362  97.1685059  33.5905456  86.5947240
  97.2175807  32.8932575  86.2383422  90.2968830  17.8676792  87.6971035
  89.7611019  17.2557150  88.0131802  90.3586594  18.4424928  88.3504702
  90.2264462  17.8623719  87.8406462  97.8965447  31.4088666  76.9130180
  98.6615338  31.1398310  76.5912844  97.7943537  30.9238677  77.6300242
  97.9946942  31.2978231  76.9710007  95.9318216  19.6113076  83.4523415
  95.1414291  19.4304536  83.7740751  96.3278839  18.8340028  83.4353710
  95.8735093  19.4700537  83.4975964 100.4184107  28.4400850  68.8930129
 101.1857092  28.5000975  68.4835981  99.9715416  27.8681291  68.4086448
 100.4657534  28.3637426  68.7607839 101.3161903  27.2455506  81.1782861
 100.6406904  27.0140738  81.6796248 101.3254279  26.6376689  80.5524966
 101.2180407  27.1214431  81.1599014 103.3178637  30.1020638  73.4093039
 103.3998475  30.9087624  73.0854490 103.8028379  30.1216598  74.1333813
 103.4015795  30.2241301  73.4679938  97.1275141  24.7805474  82.0763117
  96.7037390  24.9809973  81.3402136  96.9519996  23.9334322  82.1887417
  97.0386021  24.6854256  81.9836807  96.6286834  36.2955987  84.5384575
  97.1182764  35.5966776  84.3560239  96.0571066  35.9979857  85.1260632
  96.6171364  36.1482211  84.5985615  92.4157586  25.2757526  77.5091090
  92.5722205  25.2104328  78.3647082  92.7558179  26.0506078  77.2969769
  92.4890820  25.3806724  77.6045684  98.9536730  24.6515409  76.3784453
  99.4952276  24.1485790  76.8423074  99.2683289  24.5980604  75.5673938
  99.0801127  24.5694830  76.3268265  97.1223180  30.0432761  73.6624481
  97.1916000  29.1847299  73.8017481  97.9011635  30.2604642  73.3343506
  97.2476030  29.9485625  73.6341638 101.5130667  32.4670462  77.8760974
 101.1210459  32.1637177  77.1583840 101.6683740  33.3039552  77.6865928
 101.4784257  32.5454299  77.7417471  88.9891847  22.4592476  77.8251857
  89.3690812  22.8777021  77.1612124  88.4147212  23.0405932  78.1320700
  88.9603172  22.6070335  77.7728598 101.6770342  29.0320451  77.8167005
 101.3184997  29.2035094  78.5931037 101.1909053  29.4933657  77.2595003
 101.5529039  29.1259422  77.8492274  96.4658708  24.7119616  70.3567239
  96.7551232  25.4884499  70.6310814  96.5530506  24.2008348  71.0581739
  96.5212964  24.7511535  70.5009737  96.5189869  14.6657878  82.8767567
  96.0028357  13.9738069  83.0019146  95.9583798  15.3328655  82.8230165
  96.3596382  14.6621135  82.8873633 102.8929338  30.6144155  85.4039562
 103.6821716  30.2633220  85.5241644 103.0672936  31.4280544  85.1416196
 103.0349620  30.6830012  85.3827430  92.6322649  24.0252881  82.4567351
  91.7910655  23.9256755  82.6646245  92.8412657  24.7948361  82.8081672
  92.5387341  24.1244924  82.5394666  90.1098216  21.6472418  80.2852102
  89.7154913  21.7215430  79.5102212  89.5538332  22.0330364  80.8360464
  89.9701028  21.7154192  80.2519762  96.4439313  21.9534280  81.7064949
  96.1402451  21.3990268  82.3075357  95.7418734  22.1326490  81.2192983
  96.2955523  21.8979062  81.7234654  95.5005411  19.2634800  76.2709651
  95.7765145  18.5453712  75.8587218  96.1004080  19.8619720  76.0630757
  95.6298675  19.2455171  76.1790412  94.5057664  29.1684001  86.4137047
  94.3978019  29.1786063  87.2799105  94.7153446  29.9938781  86.2242000
  94.5207776  29.2925076  86.5141138  99.0015931  16.9348317  74.5456246
  99.4559678  17.1058878  75.2704090  99.4755977  16.3216428  74.1454021
  99.1384251  16.8699202  74.5930007  92.5231456  26.4196643  83.8758984
  91.9319390  27.0606141  83.8461999  93.2852480  26.8434260  83.8490284
  92.5479717  26.5772482  83.8674131  92.9192079  17.5798641  84.5427002
  93.3793561  17.6537570  85.2802126  92.9648186  18.3779895  84.1926823
  92.9942635  17.7092788  84.5999758 102.2820973  31.8705955  81.3091009
 102.0840661  32.3596769  80.6147220 101.6608684  32.0747196  81.8875142
 102.1608537  31.9722493  81.2914232  96.3428951  23.6390852  75.6501253
  97.0870996  24.0265128  75.8884203  96.4889647  22.7948277  75.8141741
  96.4739536  23.5721324  75.7095223  98.2608526  15.4341110  80.6833114
  97.4144572  15.6063918  80.5574464  98.2579659  14.6290454  81.0198943
  98.1355676  15.3402139  80.7144241  99.3306827  19.2116325  81.5495172
  98.8566781  18.6858087  82.0600483  99.7024963  18.6645798  80.9810034
  99.3156716  19.0532321  81.5410319  89.7079857  21.2087832  86.9178718
  90.5705470  21.1083541  86.8316048  89.3771640  20.6282541  86.3564290
  89.7865053  21.1079458  86.8224124 101.2590327  20.1052879  74.6120926
 100.7313345  20.1881623  73.9226635 101.7186035  20.8470751  74.6085571
 101.2492177  20.2273542  74.5095621  93.0681643  20.0330281  83.5789136
  92.4434713  20.0448673  82.9715089  92.7327238  20.5090456  84.2280376
  92.9267135  20.1048798  83.5845705  93.2523392  18.3755399  69.6361821
  92.9036196  19.0275124  70.0993371  92.7719838  18.3612512  68.9085692
  93.1293636  18.4698453  69.5972913  89.7807319  28.0930741  85.0192901
  89.2507243  27.4023180  85.0687875  90.0532412  28.0840926  84.1905609
  89.7432041  27.9897872  84.9040316 100.8127409  28.6756443  73.7430583
 101.5361608  29.1414556  73.5995156 100.3728000  28.7430053  72.9928180
 100.8543101  28.7540280  73.6115365  99.9813564  25.5353985  84.9931272
  99.3670557  24.9912036  85.2879907 100.4980849  25.0218222  84.5137088
  99.9669227  25.3790394  84.9655501  99.2209861  26.6058255  82.7275571
  98.7937469  25.9807974  82.2941006  99.2134806  26.3233177  83.5534578
  99.1569002  26.4711036  82.7855398  92.3372388  21.6423428  85.7964005
  92.4965875  20.8866753  86.2015727  92.1565282  22.1914368  86.4504742
  92.3337747  21.6117242  85.9526711  97.5495571  17.4827010  82.9418105
  97.5738058  16.9487122  82.2530885  97.8007045  16.9744319  83.6043695
  97.5905490  17.3287914  82.9382749  85.0603161  24.7658505  82.3761249
  84.9546610  24.7205349  81.5113333  84.3103381  25.1112285  82.6575534
  84.9338764  24.8099413  82.2898579  93.8296893  16.2097828  82.3223849
  93.8695265  16.7107035  83.0358556  93.0046558  16.3008222  82.0529772
  93.7136419  16.2979644  82.3874387  96.0126506  25.7758568  90.4244144
  95.1622137  25.9130282  90.5601789  96.1754634  25.0422346  90.8691845
  95.9110370  25.6872669  90.5099743  95.2511257  22.7258338  84.6197748
  94.4203186  22.8932156  84.4132996  95.1962774  22.3494289  85.4046633
  95.1200671  22.6948069  84.7046276  93.6247300  21.0013929  75.1487866
  93.7650261  21.4986394  75.8516507  94.1229833  20.3000224  75.2902079
  93.7188381  20.9715908  75.2739445  93.6547523  21.8681041  72.4780443
  94.2892602  22.4641466  72.4129904  93.7373134  21.5684498  73.2926313
  93.7604074  21.9121949  72.5883529  95.2326506  17.7995016  72.4525885
  95.5542347  17.3198098  71.7985147  95.4953449  18.6094662  72.2616696
  95.3192531  17.8484914  72.3281377  98.4623478  28.8213890  85.9724701
  97.9548570  29.3749737  86.4165331  98.1650125  28.8822180  85.1543475
  98.3428363  28.9120201  85.9173157  90.1600511  24.0648881  75.7469989
  90.6692740  24.6613389  76.1281294  90.6334783  23.7974855  75.0646408
  90.3043886  24.1134697  75.7024511 101.0731259  32.7377148  73.9028644
 100.3560568  32.5638010  73.4375882 101.7237996  32.5029720  73.3704130
 101.0633109  32.6772940  73.7557862  99.0679883  13.6582310  78.2239941
  98.4248201  13.5079956  78.7925079  98.7279290  13.4124655  77.4589045
  98.9224961  13.5994432  78.1942956 103.6579230  21.6141736  77.6469949
 102.9870420  22.1571439  77.5183015 104.3518980  22.0836592  77.4051644
 103.6608097  21.7640008  77.5925477  97.7065964  33.7538448  82.8781708
  97.4831618  32.9957278  83.2465734  97.2175807  33.7836470  82.1562147
  97.6009413  33.6460673  82.8258449  92.5191042  20.7005140  78.6143169
  91.8003032  21.1169272  78.8816033  92.8903405  21.2659379  78.0634807
  92.4682974  20.8454421  78.5725976  96.3544421  33.9738907  80.3318792
  95.9404819  33.3113037  79.9422634  97.0391795  34.1216765  79.8114486
  96.3942792  33.8979565  80.1975289  99.7209715  33.1328992  81.0842409
  99.3225998  33.2431262  80.3163229  99.1060934  33.3411058  81.6668969
  99.5708604  33.1802560  81.0573708  98.2937617  19.7403140  73.9516548
  97.7002456  20.0620136  73.4001116  98.3312894  18.8944235  73.7437655
  98.2112006  19.6627468  73.8399320 101.1695433  19.6982644  77.3818299
 100.9409126  19.7215346  76.5396657 101.4293510  18.8740111  77.5013309
 101.1741621  19.5798724  77.2743496  95.4514662  21.5517117  86.9843399
  94.9393565  20.9438300  87.3428430  95.2794158  22.2673710  87.4517375
  95.3504299  21.5680417  87.1059623  90.2980377  19.9954693  89.6345761
  90.1282967  20.6556067  89.0893967  89.8546326  20.2061254  90.3558250
  90.2079710  20.1240675  89.6607390  94.2240196  18.2359191  78.6772494
  94.6997562  18.5976270  78.0422676  93.7228795  18.8915658  78.9572637
  94.2205555  18.3853379  78.6249235 107.4551557  27.7080959  74.4685499
 107.8385163  28.4572315  74.6983596 106.6595671  27.9546778  74.2097488
 107.3945340  27.8550652  74.4643073  87.1982441  22.9001558  84.8934251
  86.6509160  22.2302204  85.0115119  87.9874819  22.5331406  84.9577718
  87.2334625  22.7466545  84.9202951  96.2666849  20.3800390  72.0445878
  96.6465814  20.3980019  71.2596993  95.5259445  20.8254379  71.9236726
  96.2135687  20.4482165  71.9109447 103.8952140  18.6882582  77.6321457
 103.8946366  18.5331238  78.4905733 103.6908320  19.5345569  77.5762843
 103.8651917  18.7903202  77.7509396  85.9569410  22.1122366  82.0480274
  85.7791172  21.6598975  82.7735189  85.6688433  22.9148527  82.2318751
  85.8882364  22.1644924  82.1823776 101.6192992  23.3680083  81.2857664
 102.1146657  22.6503078  81.2461684 100.8092767  23.0650881  81.1712151
 101.5736885  23.2177730  81.2631390  97.0651603  27.2177897  73.4354668
  96.2562926  26.8944570  73.3887978  97.5726512  26.5111119  73.3682917
  97.0201270  27.0659213  73.4184963  87.6941880  24.6450090  79.1602033
  86.8287400  24.6335780  79.0484804  87.7940696  24.4580313  80.0073172
  87.5816047  24.6156151  79.2690977 103.6844810  26.1183771  83.9734793
 104.1099882  25.5958193  83.4205218 103.3201730  26.7164608  83.4523416
 103.6931413  26.1293998  83.8143802  93.3198890  34.4147988  82.7332138
  93.6345449  35.2284377  82.7409920  93.7292304  34.0298207  83.4014297
  93.4266988  34.4776691  82.8336230 100.2723410  29.8318035  80.3035950
 100.7434588  30.5458298  80.4725935 100.6083588  29.2316785  80.8395820
 100.3918525  29.8489499  80.4068326 100.9097356  29.6235969  87.0663643
 100.3618302  28.9993853  86.7983708 101.3710385  29.8130241  86.3507722
 100.8964566  29.5595019  86.9214074  96.2586020  16.6061919  74.7273510
  97.0801714  16.7760231  74.4855205  95.7955671  16.7609179  74.0039807
  96.3117182  16.6543651  74.5845154  90.6611910  28.3621097  82.3810747
  91.2656768  28.3216931  81.7524567  90.4539223  29.2092249  82.4114802
  90.7200808  28.4809099  82.2926863 100.4755683  30.6287042  83.5972984
 101.2954056  30.4850008  83.8589279 100.1949760  31.2533241  84.1389422
 100.5552426  30.6997394  83.7160923  85.8963193  27.3455714  82.2509670
  85.7987471  26.5351986  82.5599726  86.6792062  27.3247508  81.8655938
  85.9979329  27.2222804  82.2396533 104.5310157  46.9090262  77.0806022
 103.7793057  46.5305801  76.8522067 104.9796169  46.9408696  76.3324833
 104.4859824  46.8575870  76.9363525 106.1094914  46.9208655  79.3468795
 106.2105277  46.1109009  79.6565923 105.5136659  46.8265601  78.7168473
 106.0367452  46.7873683  79.2995033 105.9495653  51.8386244  80.7483651
 106.5933109  52.2799408  81.1379809 106.2751909  51.0339670  80.6613910
 106.0927482  51.7851439  80.7929128  99.3059958  42.9428941  78.9721129
  99.0710142  42.1096594  78.8653397  99.4445599  43.2233607  78.1582329
  99.2915620  42.8612445  78.8363483 101.6050045  35.1114672  81.8705436
 100.9855077  34.5207319  81.7015451 101.5033909  35.7026107  81.2369759
 101.4987721  35.1118754  81.7510426 106.6516233  44.8498219  76.1203513
 106.9732074  45.3903426  75.5164821 107.2988329  44.2794990  76.2525802
 106.7942288  44.8457394  76.0510548 101.3319178  38.6566954  84.1149005
 101.2077875  39.2429399  84.7498824 101.9837463  38.1627149  84.4161280
 101.4092828  38.6705758  84.2534934 106.3577519  41.8328670  83.3936516
 107.0026522  41.3401114  83.0747465 106.5979296  41.9753457  84.2202595
 106.4888105  41.7806113  83.4686049 106.8744805  32.2206610  80.2859174
 106.5448135  32.6717754  79.6162873 106.1989806  32.1422774  80.8332180
 106.7255241  32.2757745  80.2682397 105.3133254  42.1059851  73.4453663
 104.7290469  42.6109882  73.8519527 104.9103349  41.8802238  72.7050255
 105.1672558  42.1468099  73.3958688 100.8677283  47.8214612  80.2477335
 100.3844861  48.5465102  80.2236918 101.6800601  48.1190742  80.3587492
 100.9168030  47.9716966  80.2604614 106.9391437  46.6146793  82.8527149
 106.4218378  46.2554208  82.2488457 107.6365828  46.0908967  82.8633215
 106.9657018  46.4844481  82.7657408 105.0800759  30.2818899  75.7682122
 105.8346727  30.6497216  75.5299172 104.9028293  30.6558453  76.5361301
 105.1655237  30.3917087  75.8467010 103.7221480  48.3370788  80.3997614
 104.4242059  47.8222777  80.4570371 103.6418963  48.6644939  81.2044490
 103.8145240  48.3085014  80.5270407 104.7700386  38.5746375  89.5278030
 104.9420890  38.4652269  90.3763311 105.3069744  39.2200780  89.2909222
 104.8745390  38.6538377  89.6183126 103.4357823  32.6889218  72.4660235
 103.2533397  32.9061099  71.6401227 104.2983436  32.8028230  72.5218849
 103.5362413  32.7379116  72.3514722 103.0472255  44.5277140  79.9083223
 103.8861155  44.7600073  79.9556984 103.0784024  43.6581451  79.8390258
 103.1753973  44.4334086  79.9047867 103.6724958  44.9478015  84.2096528
 104.2123183  44.8049146  84.8799900 102.9894905  45.3474766  84.5780554
 103.6517112  44.9857686  84.3630950  99.0762103  41.1678306  84.3630950
  98.8100519  40.3517423  84.5221940  99.0900668  41.2131461  83.4926465
  99.0386826  41.0535211  84.2584432 102.9819850  35.9663390  70.9782708
 102.2678027  35.6801570  71.3905140 103.4663819  36.3060016  71.6189095
 102.9479214  35.9745040  71.1338343 103.8260710  34.7056684  87.0097957
 103.1332507  34.2353664  87.2558689 104.4421037  34.4794989  87.5839664
 103.8145240  34.6023816  87.1307110  99.4855517  41.9537085  81.6442694
  99.3031090  41.9283971  80.7914986 100.2205186  42.4236023  81.6831603
  99.5669581  42.0198448  81.5240612 102.5501269  38.6722088  88.1524802
 103.2741241  38.6575119  88.6389697 102.6517405  39.3817443  87.6546771
 102.6719478  38.7746791  88.1503589  99.4526427  38.8330586  81.7941760
 100.0299930  38.6967037  82.4334006  98.7540489  38.3766370  82.0487345
  99.4347449  38.7452852  81.9264050 106.2093730  40.4864642  80.0080244
 105.9512974  39.6536377  79.9811543 106.2642212  40.7122255  79.1672744
 106.1793507  40.3962413  79.8800380 105.1828442  38.0402404  80.4945138
 104.6078033  38.1994572  81.1309099 104.8064118  37.4037813  80.0313589
 105.0431254  37.9700217  80.5199697  94.9285261  37.6842479  78.5089579
  95.0145512  37.3074347  79.2903109  95.5561058  37.3102925  78.0309537
  95.0341812  37.5727961  78.5535056 105.8248577  44.2145875  78.6786636
 106.4622524  43.9757623  79.2238429 106.2503648  44.4183034  77.9439796
 105.9824743  44.2096886  78.6503793 100.5161219  46.4534212  82.5620940
 100.5565365  46.7249063  81.7340719 101.0755743  46.9776120  82.9778728
 100.6044565  46.5709967  82.5012828 106.4651392  39.4348165  73.0161525
 106.8496545  39.2155872  73.7678070 106.2163012  40.2611111  73.1462602
 106.4853464  39.5246311  73.1462602 101.9675806  45.0376161  77.3874866
 101.1413923  45.2837898  77.2609144 102.0287797  44.9588242  78.2536924
 101.8549972  45.0621110  77.4963810 104.1851829  31.1045102  78.3470306
 103.3174255  31.1767701  78.4127915 104.4727034  31.9067181  78.5358281
 104.0991577  31.2339249  78.3845072 106.7474635  47.6553041  75.0893896
 107.0372933  47.2642022  74.3653122 107.4778115  47.8369746  75.5299171
 106.8981519  47.6246855  75.0476703 107.3369380  42.4570787  86.1747026
 106.8381073  43.1686555  86.2531914 108.1469604  42.7771454  86.1365188
 107.3825486  42.6097636  86.1803595 104.6880550  49.6320424  78.1554045
 104.4680846  49.3417778  78.9480712 104.4675072  48.9735379  77.6271958
 104.6228144  49.4920132  78.1942954 103.5997497  41.7193740  80.4209747
 103.3110746  41.0931211  80.9555474 104.4680845  41.6614027  80.4874427
 103.6857749  41.6181284  80.5100701 106.8548506  51.0049813  76.9384738
 107.5072564  50.4726256  77.1675764 106.1574115  50.6518466  77.3252612
 106.8479224  50.8739336  77.0296905 103.8029771  43.3588991  76.3452112
 104.5575739  43.7402030  76.5587575 103.2100383  43.8100135  76.7998808
 103.8266484  43.4817818  76.4434990 105.1227997  44.5297552  81.7192227
 104.6008751  44.6697844  82.4044092 105.5102018  43.7708217  81.9094345
 105.1031698  44.4383076  81.8493304 102.1119181  34.5803361  75.7887182
 101.8243977  34.2104632  75.0519129 102.7989650  35.0498216  75.5270887
 102.1708079  34.5950331  75.6402258 106.5494323  41.5601571  77.1173718
 106.3537106  42.1676306  76.5234021 106.7728668  40.8669515  76.6365392
 106.5528964  41.5479097  76.9589799 104.9472853  38.4456309  77.2354587
 105.6695505  38.6097468  76.7758393 104.4680846  39.1665974  77.1293927
 104.9836584  38.5754539  77.1520201 102.5980470  40.8514382  86.3408727
 103.1101567  41.1298635  85.6917486 102.3116812  41.5903676  86.7071540
 102.6315333  41.0016735  86.2998605  99.6847376  35.3584574  76.6372463
  99.7863512  36.1610735  76.9653439 100.4803263  35.1571910  76.3395544
  99.8175282  35.4470472  76.6407818 106.1164195  32.9440770  86.4009768
 105.9247392  32.9595905  87.2509192 106.9662791  33.1404445  86.3776423
 106.2139917  32.9755122  86.5233063 100.5011108  35.4731752  84.3793585
 100.3596600  34.6215693  84.5038093 100.7851671  35.5160413  83.5555791
 100.5218954  35.3531502  84.2761209 106.6146728  40.0455561  87.9361056
 106.7590103  40.6256769  87.3004166 106.9622376  40.4231857  88.6410911
 106.6874189  40.1876265  87.9460051 105.6874483  48.2358332  84.8022083
 105.8364046  47.6761248  84.1495487 106.4674485  48.3150334  85.1854602
 105.8248576  48.1643898  84.7619032 108.2127783  48.4072975  86.0806574
 108.1371454  47.7381786  86.6357362 108.1417642  49.1090764  86.5947240
 108.1908390  48.4117883  86.2383422 101.2701413  33.3862099  87.6971035
 100.7343603  32.7742458  88.0131802 101.3319178  33.9610235  88.3504702
 101.1997046  33.3809027  87.8406462 106.9050800  35.1298384  83.4523415
 106.1146875  34.9489844  83.7740751 107.3011423  34.3525336  83.4353710
 106.8467676  34.9885845  83.4975964 108.1007724  40.2990782  82.0763117
 107.6769973  40.4995281  81.3402136 107.9252579  39.4519630  82.1887417
 108.0118605  40.2039564  81.9836807 107.6019418  51.8141295  84.5384575
 108.0915348  51.1152084  84.3560239 107.0303650  51.5165165  85.1260632
 107.5903948  51.6667519  84.5985615 103.3890169  40.7942834  77.5091090
 103.5454788  40.7289636  78.3647082 103.7290762  41.5691386  77.2969769
 103.4623404  40.8992032  77.6045684  99.9624431  37.9777784  77.8251857
 100.3423395  38.3962329  77.1612124  99.3879795  38.5591240  78.1320700
  99.9335755  38.1255643  77.7728598 107.4391291  40.2304924  70.3567239
 107.7283816  41.0069807  70.6310814 107.5263090  39.7193656  71.0581739
 107.4945547  40.2696843  70.5009737 107.4922452  30.1843186  82.8767567
 106.9760941  29.4923377  83.0019146 106.9316381  30.8513963  82.8230165
 107.3328965  30.1806443  82.8873633 103.6055232  39.5438189  82.4567351
 102.7643239  39.4442063  82.6646245 103.8145240  40.3133669  82.8081672
 103.5119925  39.6430232  82.5394666 101.0830799  37.1657726  80.2852102
 100.6887497  37.2400738  79.5102212 100.5270916  37.5515672  80.8360464
 100.9433611  37.2339500  80.2519762 107.4171897  37.4719588  81.7064949
 107.1135035  36.9175576  82.3075357 106.7151318  37.6511798  81.2192983
 107.2688107  37.4164370  81.7234654 106.4737994  34.7820108  76.2709651
 106.7497728  34.0639020  75.8587218 107.0736663  35.3805028  76.0630757
 106.6031259  34.7640479  76.1790412 105.4790248  44.6869309  86.4137047
 105.3710603  44.6971371  87.2799105 105.6886030  45.5124089  86.2242000
 105.4940359  44.8110383  86.5141138 103.4964040  41.9381951  83.8758984
 102.9051973  42.5791449  83.8461999 104.2585064  42.3619568  83.8490284
 103.5212301  42.0957790  83.8674131 103.8924663  33.0983949  84.5427002
 104.3526144  33.1722878  85.2802126 103.9380770  33.8965203  84.1926823
 103.9675218  33.2278096  84.5999758 107.3161535  39.1576159  75.6501253
 108.0603580  39.5450436  75.8884203 107.4622231  38.3133585  75.8141741
 107.4472120  39.0906632  75.7095223 100.6812441  36.7273140  86.9178718
 101.5438054  36.6268849  86.8316048 100.3504224  36.1467849  86.3564290
 100.7597637  36.6264766  86.8224124 104.0414227  35.5515589  83.5789136
 103.4167297  35.5633980  82.9715089 103.7059821  36.0275764  84.2280376
 103.8999718  35.6234106  83.5845705 104.2255975  33.8940707  69.6361821
 103.8768780  34.5460432  70.0993371 103.7452421  33.8797820  68.9085692
 104.1026219  33.9883761  69.5972913 100.7539902  43.6116049  85.0192901
 100.2239827  42.9208488  85.0687875 101.0264995  43.6026234  84.1905609
 100.7164624  43.5083180  84.9040316 103.3104972  37.1608736  85.7964005
 103.4698459  36.4052060  86.2015727 103.1297866  37.7099676  86.4504742
 103.3070331  37.1302550  85.9526711  96.0335744  40.2843813  82.3761249
  95.9279193  40.2390657  81.5113333  95.2835964  40.6297593  82.6575534
  95.9071347  40.3284721  82.2898579 104.8029477  31.7283136  82.3223849
 104.8427848  32.2292343  83.0358556 103.9779141  31.8193530  82.0529772
 104.6869003  31.8164952  82.3874387 106.9859090  41.2943876  90.4244144
 106.1354720  41.4315590  90.5601789 107.1487217  40.5607654  90.8691845
 106.8842953  41.2057977  90.5099743 106.2243840  38.2443646  84.6197748
 105.3935770  38.4117464  84.4132996 106.1695357  37.8679597  85.4046633
 106.0933255  38.2133377  84.7046276 104.5979884  36.5199237  75.1487866
 104.7382845  37.0171702  75.8516507 105.0962417  35.8185532  75.2902079
 104.6920965  36.4901216  75.2739445 104.6280106  37.3866348  72.4780443
 105.2625186  37.9826773  72.4129904 104.7105717  37.0869806  73.2926313
 104.7336657  37.4307257  72.5883529 106.2059089  33.3180324  72.4525885
 106.5274930  32.8383406  71.7985147 106.4686033  34.1279970  72.2616696
 106.2925115  33.3670222  72.3281377 101.1333094  39.5834189  75.7469989
 101.6425324  40.1798697  76.1281294 101.6067367  39.3160163  75.0646408
 101.2776470  39.6320005  75.7024511 103.4923626  36.2190448  78.6143169
 102.7735615  36.6354580  78.8816033 103.8635988  36.7844687  78.0634807
 103.4415558  36.3639729  78.5725976 107.3277004  49.4924215  80.3318792
 106.9137403  48.8298345  79.9422634 108.0124378  49.6402073  79.8114486
 107.3675376  49.4164873  80.1975289 106.4247245  37.0702425  86.9843399
 105.9126148  36.4623608  87.3428430 106.2526742  37.7859018  87.4517375
 106.3236882  37.0865724  87.1059623 101.2712960  35.5140001  89.6345761
 101.1015550  36.1741375  89.0893967 100.8278910  35.7246562  90.3558250
 101.1812294  35.6425983  89.6607390 105.1972779  33.7544498  78.6772494
 105.6730146  34.1161578  78.0422676 104.6961379  34.4100966  78.9572637
 105.1938138  33.9038687  78.6249235  98.1715025  38.4186866  84.8934251
  97.6241744  37.7487512  85.0115119  98.9607403  38.0516714  84.9577718
  98.2067208  38.2651852  84.9202951 107.2399433  35.8985698  72.0445878
 107.6198397  35.9165327  71.2596993 106.4992029  36.3439687  71.9236726
 107.1868270  35.9667473  71.9109447  96.9301994  37.6307674  82.0480274
  96.7523755  37.1784283  82.7735189  96.6421016  38.4333835  82.2318751
  96.8614947  37.6830232  82.1823776  98.6674464  40.1635398  79.1602033
  97.8019983  40.1521088  79.0484804  98.7673280  39.9765620  80.0073172
  98.5548631  40.1341459  79.2690977 104.2931474  49.9333296  82.7332138
 104.6078033  50.7469685  82.7409920 104.7024887  49.5483515  83.4014297
 104.3999572  49.9961999  82.8336230 107.2318603  32.1247226  74.7273510
 108.0534298  32.2945539  74.4855205 106.7688254  32.2794487  74.0039807
 107.2849766  32.1728959  74.5845154 101.6344494  43.8806405  82.3810747
 102.2389351  43.8402239  81.7524567 101.4271807  44.7277557  82.4114802
 101.6933391  43.9994407  82.2926863  96.8695776  42.8641022  82.2509670
  96.7720054  42.0537294  82.5599726  97.6524646  42.8432816  81.8655938
  96.9711913  42.7408112  82.2396533 105.9017844  53.2027787  78.5089579
 105.9878096  52.8259655  79.2903109 106.5293642  52.8288232  78.0309537
 106.0074395  53.0913269  78.5535056 107.0068328  55.8029121  82.3761249
 106.9011777  55.7575965  81.5113333 106.2568548  56.1482901  82.6575534
 106.8803931  55.8470029  82.2898579 107.9034578  53.1492982  82.0480274
 107.7256339  52.6969591  82.7735189 107.6153600  53.9519143  82.2318751
 107.8347531  53.2015540  82.1823776  94.6713894  13.2579067  67.6823698
  95.3151349  13.6992231  68.0719856  94.9970149  12.4532493  67.5953956
  94.8145722  13.2044262  67.7269175  96.3237658  13.2334118  71.4724621
  96.8133588  12.5344908  71.2900286  95.7521890  12.9357988  72.0600679
  96.3122188  13.0860342  71.5325662 104.2260981  23.8468394  64.0146069
 103.4743881  23.4683932  63.7862114 104.6746993  23.8786827  63.2664879
 104.1810648  23.7954001  63.8703571 105.8045738  23.8586786  66.2808842
 105.9056101  23.0487140  66.5905969 105.2087483  23.7643732  65.6508520
[truncated: 3,914,809 more chars]
