# Supplementary material for: Conformational dynamics control assembly of an extremely long bacteriophage tail tube
Source: J Biol Chem. 2023 Feb 13;299(3):103021. doi: 10.1016/j.jbc.2023.103021 (PMC10034513; doi:10.1016/j.jbc.2023.103021)
Supplement: p74-26_trimer.pdb [file mmc17.zip › jbc_103021_mmc17.pdb]

CRYST1  119.772  119.772  119.772 109.47 109.47 109.47               1
ATOM      1  N   MET     1      42.945  48.669  38.399  1.00  0.00           N  
ATOM      2  H1  MET     1      41.983  48.387  38.272  1.00  0.00           H  
ATOM      3  H2  MET     1      43.391  47.984  38.992  1.00  0.00           H  
ATOM      4  H3  MET     1      43.408  48.648  37.501  1.00  0.00           H  
ATOM      5  CA  MET     1      43.057  50.008  38.918  1.00  0.00           C  
ATOM      6  HA  MET     1      42.481  50.787  38.419  1.00  0.00           H  
ATOM      7  CB  MET     1      42.556  50.023  40.366  1.00  0.00           C  
ATOM      8  HB2 MET     1      43.198  49.419  41.007  1.00  0.00           H  
ATOM      9  HB3 MET     1      42.454  51.058  40.691  1.00  0.00           H  
ATOM     10  CG  MET     1      41.161  49.469  40.563  1.00  0.00           C  
ATOM     11  HG2 MET     1      40.563  49.935  39.780  1.00  0.00           H  
ATOM     12  HG3 MET     1      41.449  48.423  40.462  1.00  0.00           H  
ATOM     13  SD  MET     1      40.412  49.853  42.100  1.00  0.00           S  
ATOM     14  CE  MET     1      41.690  49.142  43.131  1.00  0.00           C  
ATOM     15  HE1 MET     1      41.333  49.004  44.152  1.00  0.00           H  
ATOM     16  HE2 MET     1      42.238  48.258  42.807  1.00  0.00           H  
ATOM     17  HE3 MET     1      42.402  49.899  43.462  1.00  0.00           H  
ATOM     18  C   MET     1      44.526  50.382  38.995  1.00  0.00           C  
ATOM     19  O   MET     1      45.376  49.521  39.202  1.00  0.00           O  
ATOM     20  N   ARG     2      44.799  51.699  38.953  1.00  0.00           N  
ATOM     21  H   ARG     2      43.999  52.275  38.736  1.00  0.00           H  
ATOM     22  CA  ARG     2      46.160  52.320  38.806  1.00  0.00           C  
ATOM     23  HA  ARG     2      46.983  51.625  38.643  1.00  0.00           H  
ATOM     24  CB  ARG     2      46.047  52.982  37.474  1.00  0.00           C  
ATOM     25  HB2 ARG     2      45.938  52.296  36.635  1.00  0.00           H  
ATOM     26  HB3 ARG     2      45.259  53.708  37.672  1.00  0.00           H  
ATOM     27  CG  ARG     2      47.238  53.845  37.192  1.00  0.00           C  
ATOM     28  HG2 ARG     2      47.561  54.590  37.918  1.00  0.00           H  
ATOM     29  HG3 ARG     2      48.164  53.299  37.013  1.00  0.00           H  
ATOM     30  CD  ARG     2      47.064  54.709  35.894  1.00  0.00           C  
ATOM     31  HD2 ARG     2      48.014  55.231  35.777  1.00  0.00           H  
ATOM     32  HD3 ARG     2      47.100  53.962  35.100  1.00  0.00           H  
ATOM     33  NE  ARG     2      45.827  55.426  35.915  1.00  0.00           N  
ATOM     34  HE  ARG     2      45.248  55.400  36.743  1.00  0.00           H  
ATOM     35  CZ  ARG     2      45.323  56.233  34.970  1.00  0.00           C  
ATOM     36  NH1 ARG     2      45.934  56.372  33.840  1.00  0.00           N  
ATOM     37 HH11 ARG     2      46.839  55.952  33.679  1.00  0.00           H  
ATOM     38 HH12 ARG     2      45.526  57.032  33.194  1.00  0.00           H  
ATOM     39  NH2 ARG     2      44.245  56.897  35.082  1.00  0.00           N  
ATOM     40 HH21 ARG     2      43.865  56.895  36.017  1.00  0.00           H  
ATOM     41 HH22 ARG     2      43.932  57.544  34.373  1.00  0.00           H  
ATOM     42  C   ARG     2      46.414  53.235  40.001  1.00  0.00           C  
ATOM     43  O   ARG     2      45.500  53.756  40.558  1.00  0.00           O  
ATOM     44  N   GLY     3      47.706  53.309  40.430  1.00  0.00           N  
ATOM     45  H   GLY     3      48.408  52.676  40.073  1.00  0.00           H  
ATOM     46  CA  GLY     3      48.162  54.134  41.488  1.00  0.00           C  
ATOM     47  HA2 GLY     3      47.693  53.882  42.439  1.00  0.00           H  
ATOM     48  HA3 GLY     3      49.204  53.978  41.768  1.00  0.00           H  
ATOM     49  C   GLY     3      47.959  55.654  41.431  1.00  0.00           C  
ATOM     50  O   GLY     3      47.758  56.371  42.437  1.00  0.00           O  
ATOM     51  N   VAL     4      47.906  56.239  40.239  1.00  0.00           N  
ATOM     52  H   VAL     4      48.212  55.701  39.441  1.00  0.00           H  
ATOM     53  CA  VAL     4      47.542  57.735  39.979  1.00  0.00           C  
ATOM     54  HA  VAL     4      48.294  58.390  40.418  1.00  0.00           H  
ATOM     55  CB  VAL     4      47.507  57.930  38.487  1.00  0.00           C  
ATOM     56  HB  VAL     4      46.890  57.142  38.054  1.00  0.00           H  
ATOM     57  CG1 VAL     4      46.992  59.306  38.258  1.00  0.00           C  
ATOM     58 HG11 VAL     4      47.081  59.616  37.217  1.00  0.00           H  
ATOM     59 HG12 VAL     4      45.914  59.201  38.383  1.00  0.00           H  
ATOM     60 HG13 VAL     4      47.465  60.051  38.898  1.00  0.00           H  
ATOM     61  CG2 VAL     4      48.763  57.815  37.740  1.00  0.00           C  
ATOM     62 HG21 VAL     4      48.614  57.984  36.674  1.00  0.00           H  
ATOM     63 HG22 VAL     4      49.379  58.615  38.151  1.00  0.00           H  
ATOM     64 HG23 VAL     4      49.285  56.867  37.870  1.00  0.00           H  
ATOM     65  C   VAL     4      46.210  58.068  40.645  1.00  0.00           C  
ATOM     66  O   VAL     4      46.155  59.039  41.446  1.00  0.00           O  
ATOM     67  N   ASP     5      45.107  57.408  40.215  1.00  0.00           N  
ATOM     68  H   ASP     5      45.349  56.628  39.621  1.00  0.00           H  
ATOM     69  CA  ASP     5      43.686  57.765  40.587  1.00  0.00           C  
ATOM     70  HA  ASP     5      43.464  58.814  40.391  1.00  0.00           H  
ATOM     71  CB  ASP     5      42.661  57.113  39.627  1.00  0.00           C  
ATOM     72  HB2 ASP     5      42.277  56.156  39.981  1.00  0.00           H  
ATOM     73  HB3 ASP     5      41.836  57.824  39.590  1.00  0.00           H  
ATOM     74  CG  ASP     5      43.344  56.830  38.274  1.00  0.00           C  
ATOM     75  OD1 ASP     5      43.266  57.711  37.387  1.00  0.00           O  
ATOM     76  OD2 ASP     5      43.941  55.797  38.034  1.00  0.00           O  
ATOM     77  C   ASP     5      43.326  57.584  42.031  1.00  0.00           C  
ATOM     78  O   ASP     5      42.325  58.112  42.537  1.00  0.00           O  
ATOM     79  N   THR     6      44.189  56.815  42.727  1.00  0.00           N  
ATOM     80  H   THR     6      44.998  56.420  42.267  1.00  0.00           H  
ATOM     81  CA  THR     6      44.173  56.768  44.224  1.00  0.00           C  
ATOM     82  HA  THR     6      43.199  56.358  44.493  1.00  0.00           H  
ATOM     83  CB  THR     6      45.339  55.891  44.759  1.00  0.00           C  
ATOM     84  HB  THR     6      45.084  55.804  45.815  1.00  0.00           H  
ATOM     85  CG2 THR     6      45.427  54.552  44.148  1.00  0.00           C  
ATOM     86 HG21 THR     6      46.308  54.123  44.625  1.00  0.00           H  
ATOM     87 HG22 THR     6      44.471  54.068  44.349  1.00  0.00           H  
ATOM     88 HG23 THR     6      45.614  54.765  43.096  1.00  0.00           H  
ATOM     89  OG1 THR     6      46.553  56.550  44.811  1.00  0.00           O  
ATOM     90  HG1 THR     6      46.939  56.531  43.933  1.00  0.00           H  
ATOM     91  C   THR     6      44.235  58.153  44.892  1.00  0.00           C  
ATOM     92  O   THR     6      44.537  59.153  44.206  1.00  0.00           O  
ATOM     93  N   PHE     7      44.177  58.196  46.176  1.00  0.00           N  
ATOM     94  H   PHE     7      43.885  57.343  46.629  1.00  0.00           H  
ATOM     95  CA  PHE     7      44.393  59.406  47.073  1.00  0.00           C  
ATOM     96  HA  PHE     7      45.382  59.790  46.822  1.00  0.00           H  
ATOM     97  CB  PHE     7      43.279  60.366  46.798  1.00  0.00           C  
ATOM     98  HB2 PHE     7      43.431  61.269  47.389  1.00  0.00           H  
ATOM     99  HB3 PHE     7      43.428  60.794  45.807  1.00  0.00           H  
ATOM    100  CG  PHE     7      41.837  59.933  47.012  1.00  0.00           C  
ATOM    101  CD1 PHE     7      41.259  60.018  48.284  1.00  0.00           C  
ATOM    102  HD1 PHE     7      41.810  60.558  49.040  1.00  0.00           H  
ATOM    103  CE1 PHE     7      39.945  59.604  48.499  1.00  0.00           C  
ATOM    104  HE1 PHE     7      39.474  59.560  49.470  1.00  0.00           H  
ATOM    105  CZ  PHE     7      39.306  58.911  47.474  1.00  0.00           C  
ATOM    106  HZ  PHE     7      38.393  58.386  47.713  1.00  0.00           H  
ATOM    107  CE2 PHE     7      39.861  58.683  46.224  1.00  0.00           C  
ATOM    108  HE2 PHE     7      39.359  58.134  45.441  1.00  0.00           H  
ATOM    109  CD2 PHE     7      41.119  59.275  45.931  1.00  0.00           C  
ATOM    110  HD2 PHE     7      41.608  59.113  44.982  1.00  0.00           H  
ATOM    111  C   PHE     7      44.476  59.115  48.601  1.00  0.00           C  
ATOM    112  O   PHE     7      43.785  58.331  49.146  1.00  0.00           O  
ATOM    113  N   LEU     8      45.463  59.709  49.257  1.00  0.00           N  
ATOM    114  H   LEU     8      46.030  60.334  48.701  1.00  0.00           H  
ATOM    115  CA  LEU     8      45.870  59.529  50.633  1.00  0.00           C  
ATOM    116  HA  LEU     8      45.073  58.905  51.037  1.00  0.00           H  
ATOM    117  CB  LEU     8      47.224  58.719  50.694  1.00  0.00           C  
ATOM    118  HB2 LEU     8      47.072  57.810  50.112  1.00  0.00           H  
ATOM    119  HB3 LEU     8      47.954  59.217  50.055  1.00  0.00           H  
ATOM    120  CG  LEU     8      48.005  58.549  51.958  1.00  0.00           C  
ATOM    121  HG  LEU     8      47.285  58.360  52.754  1.00  0.00           H  
ATOM    122  CD1 LEU     8      48.921  57.336  51.814  1.00  0.00           C  
ATOM    123 HD11 LEU     8      49.424  57.201  52.771  1.00  0.00           H  
ATOM    124 HD12 LEU     8      48.339  56.469  51.499  1.00  0.00           H  
ATOM    125 HD13 LEU     8      49.707  57.661  51.132  1.00  0.00           H  
ATOM    126  CD2 LEU     8      48.884  59.721  52.526  1.00  0.00           C  
ATOM    127 HD21 LEU     8      48.401  60.681  52.710  1.00  0.00           H  
ATOM    128 HD22 LEU     8      49.431  59.337  53.388  1.00  0.00           H  
ATOM    129 HD23 LEU     8      49.592  60.019  51.753  1.00  0.00           H  
ATOM    130  C   LEU     8      45.780  60.855  51.444  1.00  0.00           C  
ATOM    131  O   LEU     8      46.006  61.964  50.916  1.00  0.00           O  
ATOM    132  N   ALA     9      45.362  60.862  52.684  1.00  0.00           N  
ATOM    133  H   ALA     9      45.104  59.926  52.963  1.00  0.00           H  
ATOM    134  CA  ALA     9      45.042  62.029  53.501  1.00  0.00           C  
ATOM    135  HA  ALA     9      45.826  62.784  53.464  1.00  0.00           H  
ATOM    136  CB  ALA     9      43.654  62.575  53.047  1.00  0.00           C  
ATOM    137  HB1 ALA     9      43.711  62.727  51.969  1.00  0.00           H  
ATOM    138  HB2 ALA     9      42.864  61.910  53.394  1.00  0.00           H  
ATOM    139  HB3 ALA     9      43.521  63.510  53.591  1.00  0.00           H  
ATOM    140  C   ALA     9      45.143  61.708  54.967  1.00  0.00           C  
ATOM    141  O   ALA     9      44.470  60.828  55.466  1.00  0.00           O  
ATOM    142  N   PHE    10      46.021  62.420  55.656  1.00  0.00           N  
ATOM    143  H   PHE    10      46.341  63.262  55.199  1.00  0.00           H  
ATOM    144  CA  PHE    10      46.394  62.274  57.041  1.00  0.00           C  
ATOM    145  HA  PHE    10      46.001  61.379  57.523  1.00  0.00           H  
ATOM    146  CB  PHE    10      47.871  62.274  57.274  1.00  0.00           C  
ATOM    147  HB2 PHE    10      48.336  63.082  56.709  1.00  0.00           H  
ATOM    148  HB3 PHE    10      48.018  62.518  58.326  1.00  0.00           H  
ATOM    149  CG  PHE    10      48.497  60.911  57.095  1.00  0.00           C  
ATOM    150  CD1 PHE    10      49.778  60.694  57.613  1.00  0.00           C  
ATOM    151  HD1 PHE    10      50.316  61.351  58.280  1.00  0.00           H  
ATOM    152  CE1 PHE    10      50.433  59.497  57.359  1.00  0.00           C  
ATOM    153  HE1 PHE    10      51.354  59.128  57.786  1.00  0.00           H  
ATOM    154  CZ  PHE    10      49.826  58.502  56.565  1.00  0.00           C  
ATOM    155  HZ  PHE    10      50.284  57.546  56.358  1.00  0.00           H  
ATOM    156  CE2 PHE    10      48.632  58.756  55.921  1.00  0.00           C  
ATOM    157  HE2 PHE    10      48.299  58.027  55.198  1.00  0.00           H  
ATOM    158  CD2 PHE    10      47.957  59.953  56.236  1.00  0.00           C  
ATOM    159  HD2 PHE    10      46.984  60.082  55.785  1.00  0.00           H  
ATOM    160  C   PHE    10      45.733  63.366  57.961  1.00  0.00           C  
ATOM    161  O   PHE    10      45.778  64.595  57.612  1.00  0.00           O  
ATOM    162  N   LYS    11      45.100  62.971  59.047  1.00  0.00           N  
ATOM    163  H   LYS    11      45.092  62.003  59.338  1.00  0.00           H  
ATOM    164  CA  LYS    11      44.429  63.877  59.867  1.00  0.00           C  
ATOM    165  HA  LYS    11      44.885  64.859  59.743  1.00  0.00           H  
ATOM    166  CB  LYS    11      42.960  63.967  59.415  1.00  0.00           C  
ATOM    167  HB2 LYS    11      43.012  64.358  58.399  1.00  0.00           H  
ATOM    168  HB3 LYS    11      42.441  63.010  59.362  1.00  0.00           H  
ATOM    169  CG  LYS    11      42.270  65.088  60.169  1.00  0.00           C  
ATOM    170  HG2 LYS    11      41.988  64.792  61.180  1.00  0.00           H  
ATOM    171  HG3 LYS    11      42.813  66.032  60.135  1.00  0.00           H  
ATOM    172  CD  LYS    11      40.868  65.412  59.540  1.00  0.00           C  
ATOM    173  HD2 LYS    11      40.831  65.503  58.455  1.00  0.00           H  
ATOM    174  HD3 LYS    11      40.158  64.674  59.913  1.00  0.00           H  
ATOM    175  CE  LYS    11      40.384  66.824  59.867  1.00  0.00           C  
ATOM    176  HE2 LYS    11      39.415  66.803  59.369  1.00  0.00           H  
ATOM    177  HE3 LYS    11      40.207  66.770  60.942  1.00  0.00           H  
ATOM    178  NZ  LYS    11      41.208  67.900  59.423  1.00  0.00           N  
ATOM    179  HZ1 LYS    11      40.843  68.808  59.673  1.00  0.00           H  
ATOM    180  HZ2 LYS    11      42.170  67.965  59.726  1.00  0.00           H  
ATOM    181  HZ3 LYS    11      41.405  67.895  58.433  1.00  0.00           H  
ATOM    182  C   LYS    11      44.515  63.495  61.333  1.00  0.00           C  
ATOM    183  O   LYS    11      44.123  62.404  61.704  1.00  0.00           O  
ATOM    184  N   GLU    12      45.201  64.321  62.095  1.00  0.00           N  
ATOM    185  H   GLU    12      45.495  65.188  61.669  1.00  0.00           H  
ATOM    186  CA  GLU    12      45.513  64.105  63.473  1.00  0.00           C  
ATOM    187  HA  GLU    12      46.129  63.207  63.520  1.00  0.00           H  
ATOM    188  CB  GLU    12      46.418  65.235  64.063  1.00  0.00           C  
ATOM    189  HB2 GLU    12      46.717  64.834  65.032  1.00  0.00           H  
ATOM    190  HB3 GLU    12      47.378  65.342  63.559  1.00  0.00           H  
ATOM    191  CG  GLU    12      45.702  66.606  64.283  1.00  0.00           C  
ATOM    192  HG2 GLU    12      44.915  66.347  64.992  1.00  0.00           H  
ATOM    193  HG3 GLU    12      46.357  67.294  64.818  1.00  0.00           H  
ATOM    194  CD  GLU    12      45.146  67.195  63.009  1.00  0.00           C  
ATOM    195  OE1 GLU    12      45.763  67.082  61.850  1.00  0.00           O  
ATOM    196  OE2 GLU    12      44.228  68.017  63.173  1.00  0.00           O  
ATOM    197  C   GLU    12      44.307  63.893  64.351  1.00  0.00           C  
ATOM    198  O   GLU    12      43.185  64.292  63.902  1.00  0.00           O  
ATOM    199  N   GLN    13      44.386  63.403  65.520  1.00  0.00           N  
ATOM    200  H   GLN    13      45.344  63.158  65.727  1.00  0.00           H  
ATOM    201  CA  GLN    13      43.254  63.092  66.489  1.00  0.00           C  
ATOM    202  HA  GLN    13      42.323  63.380  66.002  1.00  0.00           H  
ATOM    203  CB  GLN    13      43.238  61.532  66.791  1.00  0.00           C  
ATOM    204  HB2 GLN    13      44.300  61.289  66.786  1.00  0.00           H  
ATOM    205  HB3 GLN    13      42.921  61.343  67.817  1.00  0.00           H  
ATOM    206  CG  GLN    13      42.634  60.735  65.680  1.00  0.00           C  
ATOM    207  HG2 GLN    13      41.561  60.915  65.736  1.00  0.00           H  
ATOM    208  HG3 GLN    13      42.985  60.906  64.662  1.00  0.00           H  
ATOM    209  CD  GLN    13      42.702  59.269  65.867  1.00  0.00           C  
ATOM    210  OE1 GLN    13      42.945  58.486  65.009  1.00  0.00           O  
ATOM    211  NE2 GLN    13      42.368  58.759  66.989  1.00  0.00           N  
ATOM    212 HE21 GLN    13      42.273  57.769  67.165  1.00  0.00           H  
ATOM    213 HE22 GLN    13      41.846  59.366  67.606  1.00  0.00           H  
ATOM    214  C   GLN    13      43.479  63.844  67.718  1.00  0.00           C  
ATOM    215  O   GLN    13      44.558  64.169  68.241  1.00  0.00           O  
ATOM    216  N   ALA    14      42.465  64.246  68.410  1.00  0.00           N  
ATOM    217  H   ALA    14      41.583  63.822  68.161  1.00  0.00           H  
ATOM    218  CA  ALA    14      42.558  64.664  69.837  1.00  0.00           C  
ATOM    219  HA  ALA    14      43.365  65.392  69.915  1.00  0.00           H  
ATOM    220  CB  ALA    14      41.258  65.399  70.238  1.00  0.00           C  
ATOM    221  HB1 ALA    14      40.883  65.948  69.374  1.00  0.00           H  
ATOM    222  HB2 ALA    14      40.504  64.653  70.488  1.00  0.00           H  
ATOM    223  HB3 ALA    14      41.460  66.087  71.060  1.00  0.00           H  
ATOM    224  C   ALA    14      42.901  63.560  70.846  1.00  0.00           C  
ATOM    225  O   ALA    14      43.407  63.857  71.873  1.00  0.00           O  
ATOM    226  N   ASP    15      42.503  62.322  70.529  1.00  0.00           N  
ATOM    227  H   ASP    15      41.767  62.258  69.841  1.00  0.00           H  
ATOM    228  CA  ASP    15      42.613  61.118  71.372  1.00  0.00           C  
ATOM    229  HA  ASP    15      43.496  61.213  72.004  1.00  0.00           H  
ATOM    230  CB  ASP    15      41.343  61.178  72.325  1.00  0.00           C  
ATOM    231  HB2 ASP    15      41.362  62.184  72.743  1.00  0.00           H  
ATOM    232  HB3 ASP    15      40.433  61.062  71.737  1.00  0.00           H  
ATOM    233  CG  ASP    15      41.347  60.156  73.366  1.00  0.00           C  
ATOM    234  OD1 ASP    15      42.291  59.374  73.537  1.00  0.00           O  
ATOM    235  OD2 ASP    15      40.415  60.160  74.193  1.00  0.00           O  
ATOM    236  C   ASP    15      42.626  59.801  70.547  1.00  0.00           C  
ATOM    237  O   ASP    15      41.783  59.531  69.690  1.00  0.00           O  
ATOM    238  N   LEU    16      43.579  58.894  70.857  1.00  0.00           N  
ATOM    239  H   LEU    16      44.223  59.242  71.552  1.00  0.00           H  
ATOM    240  CA  LEU    16      43.847  57.683  70.062  1.00  0.00           C  
ATOM    241  HA  LEU    16      44.421  57.922  69.167  1.00  0.00           H  
ATOM    242  CB  LEU    16      44.856  56.862  70.861  1.00  0.00           C  
ATOM    243  HB2 LEU    16      45.642  57.527  71.218  1.00  0.00           H  
ATOM    244  HB3 LEU    16      44.315  56.481  71.727  1.00  0.00           H  
ATOM    245  CG  LEU    16      45.662  55.689  70.197  1.00  0.00           C  
ATOM    246  HG  LEU    16      45.045  54.968  69.661  1.00  0.00           H  
ATOM    247  CD1 LEU    16      46.744  56.213  69.205  1.00  0.00           C  
ATOM    248 HD11 LEU    16      47.457  55.431  68.943  1.00  0.00           H  
ATOM    249 HD12 LEU    16      46.153  56.576  68.365  1.00  0.00           H  
ATOM    250 HD13 LEU    16      47.390  56.992  69.610  1.00  0.00           H  
ATOM    251  CD2 LEU    16      46.533  55.104  71.293  1.00  0.00           C  
ATOM    252 HD21 LEU    16      47.087  54.263  70.875  1.00  0.00           H  
ATOM    253 HD22 LEU    16      47.211  55.865  71.682  1.00  0.00           H  
ATOM    254 HD23 LEU    16      45.922  54.669  72.084  1.00  0.00           H  
ATOM    255  C   LEU    16      42.619  56.833  69.701  1.00  0.00           C  
ATOM    256  O   LEU    16      42.517  56.373  68.551  1.00  0.00           O  
ATOM    257  N   LYS    17      41.629  56.640  70.551  1.00  0.00           N  
ATOM    258  H   LYS    17      41.857  56.975  71.476  1.00  0.00           H  
ATOM    259  CA  LYS    17      40.402  55.841  70.419  1.00  0.00           C  
ATOM    260  HA  LYS    17      40.746  54.899  69.991  1.00  0.00           H  
ATOM    261  CB  LYS    17      39.845  55.553  71.826  1.00  0.00           C  
ATOM    262  HB2 LYS    17      39.653  56.472  72.381  1.00  0.00           H  
ATOM    263  HB3 LYS    17      38.855  55.119  71.687  1.00  0.00           H  
ATOM    264  CG  LYS    17      40.691  54.539  72.643  1.00  0.00           C  
ATOM    265  HG2 LYS    17      41.048  53.779  71.948  1.00  0.00           H  
ATOM    266  HG3 LYS    17      41.557  55.074  73.033  1.00  0.00           H  
ATOM    267  CD  LYS    17      39.864  53.850  73.737  1.00  0.00           C  
ATOM    268  HD2 LYS    17      39.046  53.279  73.297  1.00  0.00           H  
ATOM    269  HD3 LYS    17      40.391  53.010  74.191  1.00  0.00           H  
ATOM    270  CE  LYS    17      39.302  54.812  74.782  1.00  0.00           C  
ATOM    271  HE2 LYS    17      38.530  55.414  74.302  1.00  0.00           H  
ATOM    272  HE3 LYS    17      38.700  54.270  75.511  1.00  0.00           H  
ATOM    273  NZ  LYS    17      40.302  55.687  75.523  1.00  0.00           N  
ATOM    274  HZ1 LYS    17      39.958  56.234  76.299  1.00  0.00           H  
ATOM    275  HZ2 LYS    17      41.076  55.094  75.787  1.00  0.00           H  
ATOM    276  HZ3 LYS    17      40.794  56.290  74.880  1.00  0.00           H  
ATOM    277  C   LYS    17      39.305  56.374  69.555  1.00  0.00           C  
ATOM    278  O   LYS    17      38.323  55.597  69.288  1.00  0.00           O  
ATOM    279  N   THR    18      39.340  57.599  69.111  1.00  0.00           N  
ATOM    280  H   THR    18      40.117  58.148  69.449  1.00  0.00           H  
ATOM    281  CA  THR    18      38.380  58.346  68.339  1.00  0.00           C  
ATOM    282  HA  THR    18      37.499  57.747  68.108  1.00  0.00           H  
ATOM    283  CB  THR    18      37.724  59.428  69.224  1.00  0.00           C  
ATOM    284  HB  THR    18      37.156  58.954  70.024  1.00  0.00           H  
ATOM    285  CG2 THR    18      38.704  60.400  69.924  1.00  0.00           C  
ATOM    286 HG21 THR    18      39.470  60.739  69.226  1.00  0.00           H  
ATOM    287 HG22 THR    18      38.259  61.317  70.311  1.00  0.00           H  
ATOM    288 HG23 THR    18      39.155  59.735  70.661  1.00  0.00           H  
ATOM    289  OG1 THR    18      36.836  60.206  68.552  1.00  0.00           O  
ATOM    290  HG1 THR    18      36.156  59.590  68.269  1.00  0.00           H  
ATOM    291  C   THR    18      38.945  58.875  66.954  1.00  0.00           C  
ATOM    292  O   THR    18      39.608  59.853  66.921  1.00  0.00           O  
ATOM    293  N   PRO    19      38.662  58.154  65.879  1.00  0.00           N  
ATOM    294  CD  PRO    19      38.463  56.673  65.789  1.00  0.00           C  
ATOM    295  HD2 PRO    19      37.487  56.408  66.195  1.00  0.00           H  
ATOM    296  HD3 PRO    19      39.313  56.144  66.219  1.00  0.00           H  
ATOM    297  CG  PRO    19      38.286  56.494  64.332  1.00  0.00           C  
ATOM    298  HG2 PRO    19      37.225  56.436  64.090  1.00  0.00           H  
ATOM    299  HG3 PRO    19      38.598  55.492  64.037  1.00  0.00           H  
ATOM    300  CB  PRO    19      39.034  57.545  63.584  1.00  0.00           C  
ATOM    301  HB2 PRO    19      38.578  57.831  62.636  1.00  0.00           H  
ATOM    302  HB3 PRO    19      40.036  57.186  63.348  1.00  0.00           H  
ATOM    303  CA  PRO    19      39.106  58.695  64.587  1.00  0.00           C  
ATOM    304  HA  PRO    19      40.154  58.997  64.585  1.00  0.00           H  
ATOM    305  C   PRO    19      38.326  59.926  64.054  1.00  0.00           C  
ATOM    306  O   PRO    19      37.108  60.096  64.401  1.00  0.00           O  
ATOM    307  N   ALA    20      38.925  60.748  63.179  1.00  0.00           N  
ATOM    308  H   ALA    20      39.880  60.473  63.001  1.00  0.00           H  
ATOM    309  CA  ALA    20      38.189  61.694  62.318  1.00  0.00           C  
ATOM    310  HA  ALA    20      37.760  62.427  63.000  1.00  0.00           H  
ATOM    311  CB  ALA    20      39.276  62.233  61.455  1.00  0.00           C  
ATOM    312  HB1 ALA    20      38.869  62.869  60.668  1.00  0.00           H  
ATOM    313  HB2 ALA    20      39.895  62.899  62.057  1.00  0.00           H  
ATOM    314  HB3 ALA    20      39.859  61.518  60.876  1.00  0.00           H  
ATOM    315  C   ALA    20      37.091  60.997  61.471  1.00  0.00           C  
ATOM    316  O   ALA    20      37.233  59.833  61.129  1.00  0.00           O  
ATOM    317  N   THR    21      35.993  61.739  61.202  1.00  0.00           N  
ATOM    318  H   THR    21      36.015  62.689  61.544  1.00  0.00           H  
ATOM    319  CA  THR    21      35.134  61.539  60.068  1.00  0.00           C  
ATOM    320  HA  THR    21      34.899  60.477  60.002  1.00  0.00           H  
ATOM    321  CB  THR    21      33.845  62.333  60.090  1.00  0.00           C  
ATOM    322  HB  THR    21      33.268  61.919  59.263  1.00  0.00           H  
ATOM    323  CG2 THR    21      33.068  62.118  61.346  1.00  0.00           C  
ATOM    324 HG21 THR    21      33.644  62.519  62.180  1.00  0.00           H  
ATOM    325 HG22 THR    21      32.041  62.474  61.275  1.00  0.00           H  
ATOM    326 HG23 THR    21      33.082  61.031  61.434  1.00  0.00           H  
ATOM    327  OG1 THR    21      33.967  63.740  60.022  1.00  0.00           O  
ATOM    328  HG1 THR    21      34.624  64.047  60.651  1.00  0.00           H  
ATOM    329  C   THR    21      35.940  61.878  58.755  1.00  0.00           C  
ATOM    330  O   THR    21      36.649  62.862  58.756  1.00  0.00           O  
ATOM    331  N   LEU    22      35.663  61.112  57.667  1.00  0.00           N  
ATOM    332  H   LEU    22      35.048  60.316  57.764  1.00  0.00           H  
ATOM    333  CA  LEU    22      36.122  61.283  56.317  1.00  0.00           C  
ATOM    334  HA  LEU    22      37.199  61.429  56.408  1.00  0.00           H  
ATOM    335  CB  LEU    22      35.609  60.065  55.511  1.00  0.00           C  
ATOM    336  HB2 LEU    22      35.994  59.144  55.950  1.00  0.00           H  
ATOM    337  HB3 LEU    22      34.558  59.905  55.754  1.00  0.00           H  
ATOM    338  CG  LEU    22      35.705  60.061  53.950  1.00  0.00           C  
ATOM    339  HG  LEU    22      35.376  61.063  53.674  1.00  0.00           H  
ATOM    340  CD1 LEU    22      37.137  59.871  53.460  1.00  0.00           C  
ATOM    341 HD11 LEU    22      37.701  60.694  53.899  1.00  0.00           H  
ATOM    342 HD12 LEU    22      37.555  58.912  53.765  1.00  0.00           H  
ATOM    343 HD13 LEU    22      37.068  59.998  52.380  1.00  0.00           H  
ATOM    344  CD2 LEU    22      34.766  59.089  53.291  1.00  0.00           C  
ATOM    345 HD21 LEU    22      33.737  59.289  53.589  1.00  0.00           H  
ATOM    346 HD22 LEU    22      34.838  59.216  52.211  1.00  0.00           H  
ATOM    347 HD23 LEU    22      35.028  58.038  53.412  1.00  0.00           H  
ATOM    348  C   LEU    22      35.509  62.650  55.823  1.00  0.00           C  
ATOM    349  O   LEU    22      36.188  63.310  55.077  1.00  0.00           O  
ATOM    350  N   ALA    23      34.346  62.976  56.231  1.00  0.00           N  
ATOM    351  H   ALA    23      33.763  62.255  56.631  1.00  0.00           H  
ATOM    352  CA  ALA    23      33.796  64.258  55.853  1.00  0.00           C  
ATOM    353  HA  ALA    23      33.839  64.341  54.767  1.00  0.00           H  
ATOM    354  CB  ALA    23      32.325  64.460  56.230  1.00  0.00           C  
ATOM    355  HB1 ALA    23      32.224  64.163  57.274  1.00  0.00           H  
ATOM    356  HB2 ALA    23      32.019  65.503  56.148  1.00  0.00           H  
ATOM    357  HB3 ALA    23      31.649  63.829  55.652  1.00  0.00           H  
ATOM    358  C   ALA    23      34.630  65.490  56.277  1.00  0.00           C  
ATOM    359  O   ALA    23      34.501  66.545  55.636  1.00  0.00           O  
ATOM    360  N   SER    24      35.359  65.397  57.395  1.00  0.00           N  
ATOM    361  H   SER    24      35.557  64.496  57.806  1.00  0.00           H  
ATOM    362  CA  SER    24      36.092  66.558  57.947  1.00  0.00           C  
ATOM    363  HA  SER    24      35.450  67.438  57.981  1.00  0.00           H  
ATOM    364  CB  SER    24      36.499  66.352  59.428  1.00  0.00           C  
ATOM    365  HB2 SER    24      37.048  67.242  59.736  1.00  0.00           H  
ATOM    366  HB3 SER    24      35.539  66.373  59.945  1.00  0.00           H  
ATOM    367  OG  SER    24      37.319  65.271  59.710  1.00  0.00           O  
ATOM    368  HG  SER    24      36.865  64.443  59.536  1.00  0.00           H  
ATOM    369  C   SER    24      37.330  66.938  57.173  1.00  0.00           C  
ATOM    370  O   SER    24      37.880  67.999  57.323  1.00  0.00           O  
ATOM    371  N   LEU    25      37.835  66.082  56.322  1.00  0.00           N  
ATOM    372  H   LEU    25      37.383  65.189  56.185  1.00  0.00           H  
ATOM    373  CA  LEU    25      38.916  66.355  55.364  1.00  0.00           C  
ATOM    374  HA  LEU    25      39.822  66.292  55.967  1.00  0.00           H  
ATOM    375  CB  LEU    25      38.969  65.204  54.403  1.00  0.00           C  
ATOM    376  HB2 LEU    25      38.055  65.056  53.829  1.00  0.00           H  
ATOM    377  HB3 LEU    25      39.613  65.494  53.573  1.00  0.00           H  
ATOM    378  CG  LEU    25      39.476  63.818  55.001  1.00  0.00           C  
ATOM    379  HG  LEU    25      38.678  63.440  55.640  1.00  0.00           H  
ATOM    380  CD1 LEU    25      40.020  62.846  53.917  1.00  0.00           C  
ATOM    381 HD11 LEU    25      40.284  61.886  54.361  1.00  0.00           H  
ATOM    382 HD12 LEU    25      39.252  62.740  53.151  1.00  0.00           H  
ATOM    383 HD13 LEU    25      40.889  63.288  53.429  1.00  0.00           H  
ATOM    384  CD2 LEU    25      40.692  64.012  55.841  1.00  0.00           C  
ATOM    385 HD21 LEU    25      40.386  64.390  56.817  1.00  0.00           H  
ATOM    386 HD22 LEU    25      41.232  63.078  56.000  1.00  0.00           H  
ATOM    387 HD23 LEU    25      41.409  64.747  55.476  1.00  0.00           H  
ATOM    388  C   LEU    25      38.882  67.679  54.627  1.00  0.00           C  
ATOM    389  O   LEU    25      37.842  68.075  54.042  1.00  0.00           O  
ATOM    390  N   ALA    26      40.024  68.286  54.468  1.00  0.00           N  
ATOM    391  H   ALA    26      40.766  68.106  55.128  1.00  0.00           H  
ATOM    392  CA  ALA    26      40.138  69.509  53.557  1.00  0.00           C  
ATOM    393  HA  ALA    26      39.506  69.377  52.679  1.00  0.00           H  
ATOM    394  CB  ALA    26      39.693  70.798  54.267  1.00  0.00           C  
ATOM    395  HB1 ALA    26      38.721  70.621  54.727  1.00  0.00           H  
ATOM    396  HB2 ALA    26      40.404  70.931  55.082  1.00  0.00           H  
ATOM    397  HB3 ALA    26      39.513  71.659  53.623  1.00  0.00           H  
ATOM    398  C   ALA    26      41.525  69.751  53.061  1.00  0.00           C  
ATOM    399  O   ALA    26      42.462  69.073  53.238  1.00  0.00           O  
ATOM    400  N   ALA    27      41.596  70.872  52.338  1.00  0.00           N  
ATOM    401  H   ALA    27      40.736  71.372  52.163  1.00  0.00           H  
ATOM    402  CA  ALA    27      42.875  71.524  52.045  1.00  0.00           C  
ATOM    403  HA  ALA    27      43.504  70.825  51.495  1.00  0.00           H  
ATOM    404  CB  ALA    27      42.706  72.866  51.350  1.00  0.00           C  
ATOM    405  HB1 ALA    27      42.111  73.498  52.009  1.00  0.00           H  
ATOM    406  HB2 ALA    27      43.696  73.284  51.167  1.00  0.00           H  
ATOM    407  HB3 ALA    27      42.323  72.723  50.340  1.00  0.00           H  
ATOM    408  C   ALA    27      43.667  71.632  53.348  1.00  0.00           C  
ATOM    409  O   ALA    27      43.187  72.042  54.376  1.00  0.00           O  
ATOM    410  N   GLY    28      44.917  71.125  53.373  1.00  0.00           N  
ATOM    411  H   GLY    28      45.170  70.630  52.529  1.00  0.00           H  
ATOM    412  CA  GLY    28      45.782  70.945  54.512  1.00  0.00           C  
ATOM    413  HA2 GLY    28      46.798  71.233  54.242  1.00  0.00           H  
ATOM    414  HA3 GLY    28      45.554  71.587  55.362  1.00  0.00           H  
ATOM    415  C   GLY    28      45.867  69.460  55.006  1.00  0.00           C  
ATOM    416  O   GLY    28      46.510  69.280  56.058  1.00  0.00           O  
ATOM    417  N   ASP    29      45.165  68.501  54.411  1.00  0.00           N  
ATOM    418  H   ASP    29      44.591  68.755  53.620  1.00  0.00           H  
ATOM    419  CA  ASP    29      45.132  67.054  54.891  1.00  0.00           C  
ATOM    420  HA  ASP    29      45.842  66.806  55.679  1.00  0.00           H  
ATOM    421  CB  ASP    29      43.701  66.651  55.398  1.00  0.00           C  
ATOM    422  HB2 ASP    29      43.016  66.680  54.551  1.00  0.00           H  
ATOM    423  HB3 ASP    29      43.725  65.586  55.629  1.00  0.00           H  
ATOM    424  CG  ASP    29      43.202  67.373  56.644  1.00  0.00           C  
ATOM    425  OD1 ASP    29      44.036  67.440  57.600  1.00  0.00           O  
ATOM    426  OD2 ASP    29      42.030  67.845  56.765  1.00  0.00           O  
ATOM    427  C   ASP    29      45.519  66.068  53.801  1.00  0.00           C  
ATOM    428  O   ASP    29      46.353  65.152  54.053  1.00  0.00           O  
ATOM    429  N   PHE    30      44.941  66.278  52.612  1.00  0.00           N  
ATOM    430  H   PHE    30      44.394  67.111  52.443  1.00  0.00           H  
ATOM    431  CA  PHE    30      45.427  65.473  51.454  1.00  0.00           C  
ATOM    432  HA  PHE    30      45.317  64.412  51.681  1.00  0.00           H  
ATOM    433  CB  PHE    30      44.655  65.852  50.253  1.00  0.00           C  
ATOM    434  HB2 PHE    30      44.947  66.877  50.025  1.00  0.00           H  
ATOM    435  HB3 PHE    30      44.987  65.289  49.381  1.00  0.00           H  
ATOM    436  CG  PHE    30      43.218  65.691  50.331  1.00  0.00           C  
ATOM    437  CD1 PHE    30      42.550  64.551  49.830  1.00  0.00           C  
ATOM    438  HD1 PHE    30      43.167  63.750  49.450  1.00  0.00           H  
ATOM    439  CE1 PHE    30      41.161  64.389  49.849  1.00  0.00           C  
ATOM    440  HE1 PHE    30      40.720  63.454  49.535  1.00  0.00           H  
ATOM    441  CZ  PHE    30      40.393  65.425  50.408  1.00  0.00           C  
ATOM    442  HZ  PHE    30      39.315  65.501  50.420  1.00  0.00           H  
ATOM    443  CE2 PHE    30      41.001  66.558  50.706  1.00  0.00           C  
ATOM    444  HE2 PHE    30      40.382  67.417  50.921  1.00  0.00           H  
ATOM    445  CD2 PHE    30      42.390  66.803  50.707  1.00  0.00           C  
ATOM    446  HD2 PHE    30      42.743  67.693  51.206  1.00  0.00           H  
ATOM    447  C   PHE    30      46.997  65.612  51.227  1.00  0.00           C  
ATOM    448  O   PHE    30      47.484  66.694  51.438  1.00  0.00           O  
ATOM    449  N   LEU    31      47.677  64.513  50.946  1.00  0.00           N  
ATOM    450  H   LEU    31      47.180  63.661  50.732  1.00  0.00           H  
ATOM    451  CA  LEU    31      49.167  64.372  50.715  1.00  0.00           C  
ATOM    452  HA  LEU    31      49.449  65.381  50.415  1.00  0.00           H  
ATOM    453  CB  LEU    31      49.848  63.741  51.924  1.00  0.00           C  
ATOM    454  HB2 LEU    31      49.174  62.960  52.276  1.00  0.00           H  
ATOM    455  HB3 LEU    31      50.720  63.226  51.521  1.00  0.00           H  
ATOM    456  CG  LEU    31      50.263  64.656  53.050  1.00  0.00           C  
ATOM    457  HG  LEU    31      49.521  65.445  53.175  1.00  0.00           H  
ATOM    458  CD1 LEU    31      50.404  63.863  54.357  1.00  0.00           C  
ATOM    459 HD11 LEU    31      50.741  64.581  55.105  1.00  0.00           H  
ATOM    460 HD12 LEU    31      49.390  63.572  54.631  1.00  0.00           H  
ATOM    461 HD13 LEU    31      51.033  62.999  54.145  1.00  0.00           H  
ATOM    462  CD2 LEU    31      51.654  65.231  52.775  1.00  0.00           C  
ATOM    463 HD21 LEU    31      52.213  64.306  52.636  1.00  0.00           H  
ATOM    464 HD22 LEU    31      51.719  65.785  51.838  1.00  0.00           H  
ATOM    465 HD23 LEU    31      51.974  65.835  53.624  1.00  0.00           H  
ATOM    466  C   LEU    31      49.508  63.560  49.454  1.00  0.00           C  
ATOM    467  O   LEU    31      49.026  62.463  49.280  1.00  0.00           O  
ATOM    468  N   ALA    32      50.432  64.099  48.661  1.00  0.00           N  
ATOM    469  H   ALA    32      50.719  65.047  48.859  1.00  0.00           H  
ATOM    470  CA  ALA    32      51.367  63.265  47.826  1.00  0.00           C  
ATOM    471  HA  ALA    32      50.833  62.709  47.056  1.00  0.00           H  
ATOM    472  CB  ALA    32      52.415  64.248  47.138  1.00  0.00           C  
ATOM    473  HB1 ALA    32      52.975  63.722  46.365  1.00  0.00           H  
ATOM    474  HB2 ALA    32      51.875  64.997  46.560  1.00  0.00           H  
ATOM    475  HB3 ALA    32      53.160  64.702  47.791  1.00  0.00           H  
ATOM    476  C   ALA    32      52.221  62.263  48.634  1.00  0.00           C  
ATOM    477  O   ALA    32      52.799  62.611  49.676  1.00  0.00           O  
ATOM    478  N   PHE    33      52.268  61.029  48.114  1.00  0.00           N  
ATOM    479  H   PHE    33      51.664  60.810  47.334  1.00  0.00           H  
ATOM    480  CA  PHE    33      53.162  59.951  48.626  1.00  0.00           C  
ATOM    481  HA  PHE    33      53.892  60.379  49.312  1.00  0.00           H  
ATOM    482  CB  PHE    33      52.285  58.977  49.377  1.00  0.00           C  
ATOM    483  HB2 PHE    33      52.941  58.270  49.884  1.00  0.00           H  
ATOM    484  HB3 PHE    33      51.806  59.564  50.161  1.00  0.00           H  
ATOM    485  CG  PHE    33      51.119  58.357  48.568  1.00  0.00           C  
ATOM    486  CD1 PHE    33      51.305  57.045  48.117  1.00  0.00           C  
ATOM    487  HD1 PHE    33      52.084  56.351  48.394  1.00  0.00           H  
ATOM    488  CE1 PHE    33      50.174  56.473  47.536  1.00  0.00           C  
ATOM    489  HE1 PHE    33      50.169  55.403  47.389  1.00  0.00           H  
ATOM    490  CZ  PHE    33      49.038  57.199  47.246  1.00  0.00           C  
ATOM    491  HZ  PHE    33      48.313  56.782  46.564  1.00  0.00           H  
ATOM    492  CE2 PHE    33      48.859  58.458  47.641  1.00  0.00           C  
ATOM    493  HE2 PHE    33      48.074  59.157  47.391  1.00  0.00           H  
ATOM    494  CD2 PHE    33      49.894  59.113  48.382  1.00  0.00           C  
ATOM    495  HD2 PHE    33      49.893  60.076  48.871  1.00  0.00           H  
ATOM    496  C   PHE    33      53.906  59.162  47.521  1.00  0.00           C  
ATOM    497  O   PHE    33      53.416  59.003  46.491  1.00  0.00           O  
ATOM    498  N   ASN    34      55.110  58.750  47.835  1.00  0.00           N  
ATOM    499  H   ASN    34      55.489  58.831  48.768  1.00  0.00           H  
ATOM    500  CA  ASN    34      55.864  57.766  47.029  1.00  0.00           C  
ATOM    501  HA  ASN    34      55.710  58.155  46.023  1.00  0.00           H  
ATOM    502  CB  ASN    34      57.304  57.758  47.305  1.00  0.00           C  
ATOM    503  HB2 ASN    34      57.367  57.309  48.296  1.00  0.00           H  
ATOM    504  HB3 ASN    34      57.874  57.139  46.612  1.00  0.00           H  
ATOM    505  CG  ASN    34      58.017  59.123  47.399  1.00  0.00           C  
ATOM    506  OD1 ASN    34      57.503  60.230  47.089  1.00  0.00           O  
ATOM    507  ND2 ASN    34      59.186  59.041  47.894  1.00  0.00           N  
ATOM    508 HD21 ASN    34      59.617  59.946  48.017  1.00  0.00           H  
ATOM    509 HD22 ASN    34      59.625  58.147  48.062  1.00  0.00           H  
ATOM    510  C   ASN    34      55.326  56.322  47.003  1.00  0.00           C  
ATOM    511  O   ASN    34      55.199  55.677  45.941  1.00  0.00           O  
ATOM    512  N   SER    35      54.987  55.866  48.194  1.00  0.00           N  
ATOM    513  H   SER    35      55.121  56.493  48.974  1.00  0.00           H  
ATOM    514  CA  SER    35      54.361  54.554  48.462  1.00  0.00           C  
ATOM    515  HA  SER    35      53.606  54.339  47.706  1.00  0.00           H  
ATOM    516  CB  SER    35      55.418  53.447  48.397  1.00  0.00           C  
ATOM    517  HB2 SER    35      54.851  52.541  48.608  1.00  0.00           H  
ATOM    518  HB3 SER    35      55.831  53.336  47.395  1.00  0.00           H  
ATOM    519  OG  SER    35      56.438  53.541  49.345  1.00  0.00           O  
ATOM    520  HG  SER    35      56.180  53.005  50.098  1.00  0.00           H  
ATOM    521  C   SER    35      53.630  54.486  49.837  1.00  0.00           C  
ATOM    522  O   SER    35      53.979  55.293  50.702  1.00  0.00           O  
ATOM    523  N   GLU    36      52.640  53.578  50.026  1.00  0.00           N  
ATOM    524  H   GLU    36      52.692  52.916  49.265  1.00  0.00           H  
ATOM    525  CA  GLU    36      51.955  53.255  51.273  1.00  0.00           C  
ATOM    526  HA  GLU    36      52.375  53.633  52.204  1.00  0.00           H  
ATOM    527  CB  GLU    36      50.557  53.776  51.360  1.00  0.00           C  
ATOM    528  HB2 GLU    36      50.166  53.696  52.375  1.00  0.00           H  
ATOM    529  HB3 GLU    36      50.479  54.759  50.895  1.00  0.00           H  
ATOM    530  CG  GLU    36      49.580  52.918  50.464  1.00  0.00           C  
ATOM    531  HG2 GLU    36      48.771  53.616  50.246  1.00  0.00           H  
ATOM    532  HG3 GLU    36      50.141  52.744  49.546  1.00  0.00           H  
ATOM    533  CD  GLU    36      49.041  51.584  51.035  1.00  0.00           C  
ATOM    534  OE1 GLU    36      48.746  51.426  52.244  1.00  0.00           O  
ATOM    535  OE2 GLU    36      48.898  50.602  50.253  1.00  0.00           O  
ATOM    536  C   GLU    36      52.161  51.720  51.454  1.00  0.00           C  
ATOM    537  O   GLU    36      52.248  50.930  50.499  1.00  0.00           O  
ATOM    538  N   SER    37      52.226  51.325  52.714  1.00  0.00           N  
ATOM    539  H   SER    37      52.050  51.920  53.511  1.00  0.00           H  
ATOM    540  CA  SER    37      52.310  49.875  53.104  1.00  0.00           C  
ATOM    541  HA  SER    37      51.968  49.150  52.364  1.00  0.00           H  
ATOM    542  CB  SER    37      53.774  49.413  53.393  1.00  0.00           C  
ATOM    543  HB2 SER    37      54.191  49.590  54.385  1.00  0.00           H  
ATOM    544  HB3 SER    37      53.731  48.325  53.339  1.00  0.00           H  
ATOM    545  OG  SER    37      54.655  49.893  52.485  1.00  0.00           O  
ATOM    546  HG  SER    37      54.397  49.554  51.625  1.00  0.00           H  
ATOM    547  C   SER    37      51.458  49.558  54.452  1.00  0.00           C  
ATOM    548  O   SER    37      51.830  48.633  55.121  1.00  0.00           O  
ATOM    549  N   LEU    38      50.454  50.315  54.809  1.00  0.00           N  
ATOM    550  H   LEU    38      50.159  50.953  54.083  1.00  0.00           H  
ATOM    551  CA  LEU    38      49.522  50.003  55.931  1.00  0.00           C  
ATOM    552  HA  LEU    38      50.137  49.901  56.825  1.00  0.00           H  
ATOM    553  CB  LEU    38      48.767  51.278  56.040  1.00  0.00           C  
ATOM    554  HB2 LEU    38      48.129  51.414  55.167  1.00  0.00           H  
ATOM    555  HB3 LEU    38      48.183  51.182  56.955  1.00  0.00           H  
ATOM    556  CG  LEU    38      49.493  52.599  56.105  1.00  0.00           C  
ATOM    557  HG  LEU    38      50.047  52.674  55.169  1.00  0.00           H  
ATOM    558  CD1 LEU    38      48.640  53.830  56.094  1.00  0.00           C  
ATOM    559 HD11 LEU    38      49.210  54.656  55.668  1.00  0.00           H  
ATOM    560 HD12 LEU    38      47.735  53.854  55.487  1.00  0.00           H  
ATOM    561 HD13 LEU    38      48.295  54.051  57.104  1.00  0.00           H  
ATOM    562  CD2 LEU    38      50.359  52.575  57.304  1.00  0.00           C  
ATOM    563 HD21 LEU    38      50.665  53.589  57.563  1.00  0.00           H  
ATOM    564 HD22 LEU    38      49.841  52.116  58.146  1.00  0.00           H  
ATOM    565 HD23 LEU    38      51.346  52.115  57.254  1.00  0.00           H  
ATOM    566  C   LEU    38      48.494  48.887  55.716  1.00  0.00           C  
ATOM    567  O   LEU    38      47.862  48.689  54.688  1.00  0.00           O  
ATOM    568  N   SER    39      48.420  48.006  56.651  1.00  0.00           N  
ATOM    569  H   SER    39      49.038  48.176  57.431  1.00  0.00           H  
ATOM    570  CA  SER    39      47.542  46.866  56.700  1.00  0.00           C  
ATOM    571  HA  SER    39      46.673  47.157  56.110  1.00  0.00           H  
ATOM    572  CB  SER    39      48.047  45.636  55.967  1.00  0.00           C  
ATOM    573  HB2 SER    39      47.209  44.946  55.865  1.00  0.00           H  
ATOM    574  HB3 SER    39      48.406  45.911  54.975  1.00  0.00           H  
ATOM    575  OG  SER    39      49.159  45.008  56.652  1.00  0.00           O  
ATOM    576  HG  SER    39      49.928  45.516  56.382  1.00  0.00           H  
ATOM    577  C   SER    39      46.965  46.514  58.118  1.00  0.00           C  
ATOM    578  O   SER    39      47.279  47.262  59.004  1.00  0.00           O  
ATOM    579  N   GLY    40      46.120  45.530  58.289  1.00  0.00           N  
ATOM    580  H   GLY    40      45.812  44.986  57.496  1.00  0.00           H  
ATOM    581  CA  GLY    40      45.645  45.026  59.582  1.00  0.00           C  
ATOM    582  HA2 GLY    40      46.451  44.570  60.157  1.00  0.00           H  
ATOM    583  HA3 GLY    40      45.355  45.930  60.117  1.00  0.00           H  
ATOM    584  C   GLY    40      44.543  44.047  59.365  1.00  0.00           C  
ATOM    585  O   GLY    40      44.140  43.815  58.167  1.00  0.00           O  
ATOM    586  N   ARG    41      43.922  43.409  60.452  1.00  0.00           N  
ATOM    587  H   ARG    41      44.189  43.734  61.371  1.00  0.00           H  
ATOM    588  CA  ARG    41      42.991  42.255  60.380  1.00  0.00           C  
ATOM    589  HA  ARG    41      42.101  42.651  59.893  1.00  0.00           H  
ATOM    590  CB  ARG    41      43.428  41.104  59.410  1.00  0.00           C  
ATOM    591  HB2 ARG    41      42.701  40.308  59.571  1.00  0.00           H  
ATOM    592  HB3 ARG    41      43.318  41.324  58.348  1.00  0.00           H  
ATOM    593  CG  ARG    41      44.796  40.474  59.608  1.00  0.00           C  
ATOM    594  HG2 ARG    41      45.489  41.095  59.039  1.00  0.00           H  
ATOM    595  HG3 ARG    41      44.986  40.435  60.681  1.00  0.00           H  
ATOM    596  CD  ARG    41      44.921  39.116  58.973  1.00  0.00           C  
ATOM    597  HD2 ARG    41      44.042  38.599  59.360  1.00  0.00           H  
ATOM    598  HD3 ARG    41      44.833  39.188  57.889  1.00  0.00           H  
ATOM    599  NE  ARG    41      46.125  38.317  59.343  1.00  0.00           N  
ATOM    600  HE  ARG    41      46.893  38.636  59.916  1.00  0.00           H  
ATOM    601  CZ  ARG    41      46.177  36.994  59.138  1.00  0.00           C  
ATOM    602  NH1 ARG    41      45.373  36.305  58.355  1.00  0.00           N  
ATOM    603 HH11 ARG    41      44.582  36.830  58.010  1.00  0.00           H  
ATOM    604 HH12 ARG    41      45.559  35.331  58.161  1.00  0.00           H  
ATOM    605  NH2 ARG    41      47.163  36.330  59.559  1.00  0.00           N  
ATOM    606 HH21 ARG    41      47.742  36.663  60.317  1.00  0.00           H  
ATOM    607 HH22 ARG    41      47.510  35.529  59.050  1.00  0.00           H  
ATOM    608  C   ARG    41      42.664  41.836  61.809  1.00  0.00           C  
ATOM    609  O   ARG    41      43.452  42.103  62.733  1.00  0.00           O  
ATOM    610  N   GLN    42      41.542  41.134  61.975  1.00  0.00           N  
ATOM    611  H   GLN    42      40.902  41.107  61.194  1.00  0.00           H  
ATOM    612  CA  GLN    42      41.175  40.389  63.147  1.00  0.00           C  
ATOM    613  HA  GLN    42      41.464  40.963  64.027  1.00  0.00           H  
ATOM    614  CB  GLN    42      39.666  40.275  63.085  1.00  0.00           C  
ATOM    615  HB2 GLN    42      39.357  41.298  62.870  1.00  0.00           H  
ATOM    616  HB3 GLN    42      39.524  39.538  62.296  1.00  0.00           H  
ATOM    617  CG  GLN    42      39.062  39.847  64.455  1.00  0.00           C  
ATOM    618  HG2 GLN    42      39.113  38.766  64.584  1.00  0.00           H  
ATOM    619  HG3 GLN    42      39.728  40.282  65.201  1.00  0.00           H  
ATOM    620  CD  GLN    42      37.706  40.417  64.779  1.00  0.00           C  
ATOM    621  OE1 GLN    42      36.838  40.552  63.976  1.00  0.00           O  
ATOM    622  NE2 GLN    42      37.388  40.699  66.038  1.00  0.00           N  
ATOM    623 HE21 GLN    42      36.426  40.971  66.187  1.00  0.00           H  
ATOM    624 HE22 GLN    42      38.096  40.521  66.736  1.00  0.00           H  
ATOM    625  C   GLN    42      41.959  39.014  63.039  1.00  0.00           C  
ATOM    626  O   GLN    42      41.933  38.461  62.004  1.00  0.00           O  
ATOM    627  N   GLN    43      42.555  38.595  64.142  1.00  0.00           N  
ATOM    628  H   GLN    43      42.508  39.202  64.948  1.00  0.00           H  
ATOM    629  CA  GLN    43      42.890  37.274  64.262  1.00  0.00           C  
ATOM    630  HA  GLN    43      43.252  36.908  63.302  1.00  0.00           H  
ATOM    631  CB  GLN    43      43.877  37.074  65.451  1.00  0.00           C  
ATOM    632  HB2 GLN    43      43.395  37.298  66.403  1.00  0.00           H  
ATOM    633  HB3 GLN    43      44.351  36.094  65.513  1.00  0.00           H  
ATOM    634  CG  GLN    43      45.111  38.008  65.292  1.00  0.00           C  
ATOM    635  HG2 GLN    43      44.715  38.969  65.622  1.00  0.00           H  
ATOM    636  HG3 GLN    43      45.784  37.747  66.109  1.00  0.00           H  
ATOM    637  CD  GLN    43      45.706  38.198  63.898  1.00  0.00           C  
ATOM    638  OE1 GLN    43      45.635  37.318  63.092  1.00  0.00           O  
ATOM    639  NE2 GLN    43      46.314  39.289  63.449  1.00  0.00           N  
ATOM    640 HE21 GLN    43      46.741  39.272  62.534  1.00  0.00           H  
ATOM    641 HE22 GLN    43      46.423  40.046  64.108  1.00  0.00           H  
ATOM    642  C   GLN    43      41.556  36.495  64.481  1.00  0.00           C  
ATOM    643  O   GLN    43      40.709  36.981  65.225  1.00  0.00           O  
ATOM    644  N   VAL    44      41.491  35.173  64.157  1.00  0.00           N  
ATOM    645  H   VAL    44      42.328  34.783  63.748  1.00  0.00           H  
ATOM    646  CA  VAL    44      40.301  34.344  64.358  1.00  0.00           C  
ATOM    647  HA  VAL    44      39.441  35.006  64.464  1.00  0.00           H  
ATOM    648  CB  VAL    44      39.985  33.358  63.213  1.00  0.00           C  
ATOM    649  HB  VAL    44      39.316  32.535  63.464  1.00  0.00           H  
ATOM    650  CG1 VAL    44      39.289  34.080  62.093  1.00  0.00           C  
ATOM    651 HG11 VAL    44      38.254  34.275  62.375  1.00  0.00           H  
ATOM    652 HG12 VAL    44      39.768  35.004  61.767  1.00  0.00           H  
ATOM    653 HG13 VAL    44      39.097  33.398  61.265  1.00  0.00           H  
ATOM    654  CG2 VAL    44      41.229  32.690  62.687  1.00  0.00           C  
ATOM    655 HG21 VAL    44      41.938  33.401  62.262  1.00  0.00           H  
ATOM    656 HG22 VAL    44      41.657  32.021  63.434  1.00  0.00           H  
ATOM    657 HG23 VAL    44      40.820  32.069  61.891  1.00  0.00           H  
ATOM    658  C   VAL    44      40.352  33.639  65.749  1.00  0.00           C  
ATOM    659  O   VAL    44      39.388  33.720  66.453  1.00  0.00           O  
ATOM    660  N   ILE    45      41.540  32.949  66.064  1.00  0.00           N  
ATOM    661  H   ILE    45      42.276  32.922  65.373  1.00  0.00           H  
ATOM    662  CA  ILE    45      41.768  32.311  67.373  1.00  0.00           C  
ATOM    663  HA  ILE    45      40.983  31.571  67.531  1.00  0.00           H  
ATOM    664  CB  ILE    45      43.035  31.462  67.372  1.00  0.00           C  
ATOM    665  HB  ILE    45      43.819  32.167  67.093  1.00  0.00           H  
ATOM    666  CG2 ILE    45      43.426  30.922  68.781  1.00  0.00           C  
ATOM    667 HG21 ILE    45      44.447  30.549  68.861  1.00  0.00           H  
ATOM    668 HG22 ILE    45      43.343  31.707  69.533  1.00  0.00           H  
ATOM    669 HG23 ILE    45      42.722  30.177  69.148  1.00  0.00           H  
ATOM    670  CG1 ILE    45      43.009  30.296  66.365  1.00  0.00           C  
ATOM    671 HG12 ILE    45      42.189  29.605  66.558  1.00  0.00           H  
ATOM    672 HG13 ILE    45      42.680  30.809  65.462  1.00  0.00           H  
ATOM    673  CD1 ILE    45      44.332  29.560  66.163  1.00  0.00           C  
ATOM    674 HD11 ILE    45      45.110  30.166  65.699  1.00  0.00           H  
ATOM    675 HD12 ILE    45      44.745  29.223  67.114  1.00  0.00           H  
ATOM    676 HD13 ILE    45      44.296  28.712  65.479  1.00  0.00           H  
ATOM    677  C   ILE    45      41.802  33.335  68.526  1.00  0.00           C  
ATOM    678  O   ILE    45      42.636  34.273  68.591  1.00  0.00           O  
ATOM    679  N   GLN    46      40.937  33.073  69.502  1.00  0.00           N  
ATOM    680  H   GLN    46      40.465  32.203  69.301  1.00  0.00           H  
ATOM    681  CA  GLN    46      40.706  33.912  70.581  1.00  0.00           C  
ATOM    682  HA  GLN    46      40.925  34.943  70.300  1.00  0.00           H  
ATOM    683  CB  GLN    46      39.256  33.918  71.144  1.00  0.00           C  
ATOM    684  HB2 GLN    46      39.061  32.984  71.670  1.00  0.00           H  
ATOM    685  HB3 GLN    46      39.174  34.650  71.948  1.00  0.00           H  
ATOM    686  CG  GLN    46      38.149  34.075  70.145  1.00  0.00           C  
ATOM    687  HG2 GLN    46      38.200  35.084  69.736  1.00  0.00           H  
ATOM    688  HG3 GLN    46      38.270  33.386  69.310  1.00  0.00           H  
ATOM    689  CD  GLN    46      36.797  33.849  70.706  1.00  0.00           C  
ATOM    690  OE1 GLN    46      36.502  33.462  71.791  1.00  0.00           O  
ATOM    691  NE2 GLN    46      35.795  33.784  69.812  1.00  0.00           N  
ATOM    692 HE21 GLN    46      34.893  33.512  70.176  1.00  0.00           H  
ATOM    693 HE22 GLN    46      35.852  33.910  68.811  1.00  0.00           H  
ATOM    694  C   GLN    46      41.768  33.537  71.651  1.00  0.00           C  
ATOM    695  O   GLN    46      41.666  32.519  72.350  1.00  0.00           O  
ATOM    696  N   SER    47      42.783  34.449  71.716  1.00  0.00           N  
ATOM    697  H   SER    47      42.841  35.248  71.101  1.00  0.00           H  
ATOM    698  CA  SER    47      43.989  34.305  72.529  1.00  0.00           C  
ATOM    699  HA  SER    47      44.476  33.352  72.319  1.00  0.00           H  
ATOM    700  CB  SER    47      44.996  35.414  72.250  1.00  0.00           C  
ATOM    701  HB2 SER    47      44.427  36.323  72.444  1.00  0.00           H  
ATOM    702  HB3 SER    47      45.819  35.243  72.945  1.00  0.00           H  
ATOM    703  OG  SER    47      45.482  35.199  70.898  1.00  0.00           O  
ATOM    704  HG  SER    47      46.335  35.638  70.924  1.00  0.00           H  
ATOM    705  C   SER    47      43.559  34.178  74.056  1.00  0.00           C  
ATOM    706  O   SER    47      42.557  34.644  74.497  1.00  0.00           O  
ATOM    707  N   ARG    48      44.434  33.549  74.906  1.00  0.00           N  
ATOM    708  H   ARG    48      45.189  33.032  74.479  1.00  0.00           H  
ATOM    709  CA  ARG    48      44.189  33.413  76.412  1.00  0.00           C  
ATOM    710  HA  ARG    48      43.502  32.568  76.468  1.00  0.00           H  
ATOM    711  CB  ARG    48      45.378  33.001  77.068  1.00  0.00           C  
ATOM    712  HB2 ARG    48      45.196  32.905  78.139  1.00  0.00           H  
ATOM    713  HB3 ARG    48      45.676  32.061  76.605  1.00  0.00           H  
ATOM    714  CG  ARG    48      46.605  33.981  77.015  1.00  0.00           C  
ATOM    715  HG2 ARG    48      46.850  34.182  75.972  1.00  0.00           H  
ATOM    716  HG3 ARG    48      46.448  34.802  77.714  1.00  0.00           H  
ATOM    717  CD  ARG    48      47.781  33.224  77.536  1.00  0.00           C  
ATOM    718  HD2 ARG    48      47.537  32.935  78.558  1.00  0.00           H  
ATOM    719  HD3 ARG    48      47.912  32.279  77.009  1.00  0.00           H  
ATOM    720  NE  ARG    48      49.046  34.034  77.542  1.00  0.00           N  
ATOM    721  HE  ARG    48      48.959  35.032  77.668  1.00  0.00           H  
ATOM    722  CZ  ARG    48      50.257  33.492  77.875  1.00  0.00           C  
ATOM    723  NH1 ARG    48      50.470  32.246  77.921  1.00  0.00           N  
ATOM    724 HH11 ARG    48      49.744  31.579  77.700  1.00  0.00           H  
ATOM    725 HH12 ARG    48      51.413  31.907  78.047  1.00  0.00           H  
ATOM    726  NH2 ARG    48      51.285  34.246  78.067  1.00  0.00           N  
ATOM    727 HH21 ARG    48      51.275  35.248  77.944  1.00  0.00           H  
ATOM    728 HH22 ARG    48      52.148  33.841  78.401  1.00  0.00           H  
ATOM    729  C   ARG    48      43.536  34.533  77.199  1.00  0.00           C  
ATOM    730  O   ARG    48      42.730  34.195  78.007  1.00  0.00           O  
ATOM    731  N   ALA    49      44.002  35.774  76.926  1.00  0.00           N  
ATOM    732  H   ALA    49      44.569  35.915  76.102  1.00  0.00           H  
ATOM    733  CA  ALA    49      43.357  36.966  77.663  1.00  0.00           C  
ATOM    734  HA  ALA    49      43.245  36.736  78.722  1.00  0.00           H  
ATOM    735  CB  ALA    49      44.255  38.245  77.503  1.00  0.00           C  
ATOM    736  HB1 ALA    49      44.426  38.417  76.441  1.00  0.00           H  
ATOM    737  HB2 ALA    49      43.824  39.131  77.970  1.00  0.00           H  
ATOM    738  HB3 ALA    49      45.272  38.159  77.884  1.00  0.00           H  
ATOM    739  C   ALA    49      41.847  37.163  77.301  1.00  0.00           C  
ATOM    740  O   ALA    49      41.158  37.824  78.110  1.00  0.00           O  
ATOM    741  N   ILE    50      41.338  36.838  76.095  1.00  0.00           N  
ATOM    742  H   ILE    50      42.003  36.377  75.490  1.00  0.00           H  
ATOM    743  CA  ILE    50      39.868  36.772  75.802  1.00  0.00           C  
ATOM    744  HA  ILE    50      39.312  37.515  76.375  1.00  0.00           H  
ATOM    745  CB  ILE    50      39.593  36.944  74.288  1.00  0.00           C  
ATOM    746  HB  ILE    50      40.099  36.203  73.669  1.00  0.00           H  
ATOM    747  CG2 ILE    50      38.058  36.716  73.900  1.00  0.00           C  
ATOM    748 HG21 ILE    50      37.402  37.393  74.448  1.00  0.00           H  
ATOM    749 HG22 ILE    50      37.777  36.755  72.847  1.00  0.00           H  
ATOM    750 HG23 ILE    50      37.792  35.684  74.129  1.00  0.00           H  
ATOM    751  CG1 ILE    50      40.027  38.375  73.771  1.00  0.00           C  
ATOM    752 HG12 ILE    50      39.635  39.103  74.481  1.00  0.00           H  
ATOM    753 HG13 ILE    50      41.117  38.365  73.753  1.00  0.00           H  
ATOM    754  CD1 ILE    50      39.469  38.763  72.342  1.00  0.00           C  
ATOM    755 HD11 ILE    50      39.459  37.876  71.709  1.00  0.00           H  
ATOM    756 HD12 ILE    50      38.489  39.221  72.476  1.00  0.00           H  
ATOM    757 HD13 ILE    50      40.231  39.430  71.939  1.00  0.00           H  
ATOM    758  C   ILE    50      39.382  35.418  76.389  1.00  0.00           C  
ATOM    759  O   ILE    50      38.670  35.258  77.409  1.00  0.00           O  
ATOM    760  N   ARG    51      39.876  34.251  75.757  1.00  0.00           N  
ATOM    761  H   ARG    51      40.728  34.341  75.221  1.00  0.00           H  
ATOM    762  CA  ARG    51      39.396  32.921  75.970  1.00  0.00           C  
ATOM    763  HA  ARG    51      38.735  32.805  76.829  1.00  0.00           H  
ATOM    764  CB  ARG    51      38.588  32.483  74.781  1.00  0.00           C  
ATOM    765  HB2 ARG    51      37.735  33.160  74.821  1.00  0.00           H  
ATOM    766  HB3 ARG    51      39.110  32.542  73.826  1.00  0.00           H  
ATOM    767  CG  ARG    51      37.987  31.045  74.913  1.00  0.00           C  
ATOM    768  HG2 ARG    51      38.751  30.285  75.079  1.00  0.00           H  
ATOM    769  HG3 ARG    51      37.573  31.098  75.920  1.00  0.00           H  
ATOM    770  CD  ARG    51      36.898  30.534  73.954  1.00  0.00           C  
ATOM    771  HD2 ARG    51      36.512  29.562  74.262  1.00  0.00           H  
ATOM    772  HD3 ARG    51      36.031  31.185  74.064  1.00  0.00           H  
ATOM    773  NE  ARG    51      37.336  30.473  72.556  1.00  0.00           N  
ATOM    774  HE  ARG    51      38.341  30.387  72.504  1.00  0.00           H  
ATOM    775  CZ  ARG    51      36.578  30.487  71.454  1.00  0.00           C  
ATOM    776  NH1 ARG    51      35.271  30.418  71.528  1.00  0.00           N  
ATOM    777 HH11 ARG    51      34.777  30.415  72.409  1.00  0.00           H  
ATOM    778 HH12 ARG    51      34.700  30.351  70.697  1.00  0.00           H  
ATOM    779  NH2 ARG    51      37.015  30.621  70.277  1.00  0.00           N  
ATOM    780 HH21 ARG    51      37.988  30.737  70.033  1.00  0.00           H  
ATOM    781 HH22 ARG    51      36.299  30.491  69.576  1.00  0.00           H  
ATOM    782  C   ARG    51      40.539  31.976  76.221  1.00  0.00           C  
ATOM    783  O   ARG    51      41.278  31.568  75.354  1.00  0.00           O  
ATOM    784  N   ARG    52      40.765  31.616  77.521  1.00  0.00           N  
ATOM    785  H   ARG    52      40.133  32.053  78.177  1.00  0.00           H  
ATOM    786  CA  ARG    52      41.915  30.807  78.104  1.00  0.00           C  
ATOM    787  HA  ARG    52      42.900  31.251  77.963  1.00  0.00           H  
ATOM    788  CB  ARG    52      41.796  30.761  79.640  1.00  0.00           C  
ATOM    789  HB2 ARG    52      42.563  30.076  80.003  1.00  0.00           H  
ATOM    790  HB3 ARG    52      42.009  31.788  79.937  1.00  0.00           H  
ATOM    791  CG  ARG    52      40.419  30.414  80.310  1.00  0.00           C  
ATOM    792  HG2 ARG    52      39.714  31.217  80.095  1.00  0.00           H  
ATOM    793  HG3 ARG    52      40.042  29.451  79.968  1.00  0.00           H  
ATOM    794  CD  ARG    52      40.541  30.227  81.778  1.00  0.00           C  
ATOM    795  HD2 ARG    52      39.848  29.484  82.174  1.00  0.00           H  
ATOM    796  HD3 ARG    52      41.480  29.737  82.034  1.00  0.00           H  
ATOM    797  NE  ARG    52      40.596  31.471  82.560  1.00  0.00           N  
ATOM    798  HE  ARG    52      40.105  32.281  82.211  1.00  0.00           H  
ATOM    799  CZ  ARG    52      41.447  31.843  83.488  1.00  0.00           C  
ATOM    800  NH1 ARG    52      42.314  30.928  83.989  1.00  0.00           N  
ATOM    801 HH11 ARG    52      42.119  29.945  83.868  1.00  0.00           H  
ATOM    802 HH12 ARG    52      42.992  31.263  84.659  1.00  0.00           H  
ATOM    803  NH2 ARG    52      41.668  33.108  83.818  1.00  0.00           N  
ATOM    804 HH21 ARG    52      41.156  33.773  83.256  1.00  0.00           H  
ATOM    805 HH22 ARG    52      42.355  33.353  84.517  1.00  0.00           H  
ATOM    806  C   ARG    52      42.102  29.401  77.499  1.00  0.00           C  
ATOM    807  O   ARG    52      43.216  29.161  77.005  1.00  0.00           O  
ATOM    808  N   MET    53      41.038  28.581  77.473  1.00  0.00           N  
ATOM    809  H   MET    53      40.249  28.859  78.039  1.00  0.00           H  
ATOM    810  CA  MET    53      40.939  27.383  76.641  1.00  0.00           C  
ATOM    811  HA  MET    53      41.474  26.606  77.188  1.00  0.00           H  
ATOM    812  CB  MET    53      39.573  26.768  76.702  1.00  0.00           C  
ATOM    813  HB2 MET    53      39.476  26.499  77.754  1.00  0.00           H  
ATOM    814  HB3 MET    53      38.863  27.531  76.384  1.00  0.00           H  
ATOM    815  CG  MET    53      39.450  25.386  76.061  1.00  0.00           C  
ATOM    816  HG2 MET    53      39.801  25.351  75.029  1.00  0.00           H  
ATOM    817  HG3 MET    53      40.014  24.743  76.736  1.00  0.00           H  
ATOM    818  SD  MET    53      37.656  24.879  76.135  1.00  0.00           S  
ATOM    819  CE  MET    53      37.343  25.180  74.344  1.00  0.00           C  
ATOM    820  HE1 MET    53      36.326  24.814  74.201  1.00  0.00           H  
ATOM    821  HE2 MET    53      37.482  26.226  74.067  1.00  0.00           H  
ATOM    822  HE3 MET    53      38.101  24.645  73.772  1.00  0.00           H  
ATOM    823  C   MET    53      41.411  27.712  75.176  1.00  0.00           C  
ATOM    824  O   MET    53      40.864  28.563  74.536  1.00  0.00           O  
ATOM    825  N   PRO    54      42.388  26.940  74.638  1.00  0.00           N  
ATOM    826  CD  PRO    54      42.995  25.896  75.481  1.00  0.00           C  
ATOM    827  HD2 PRO    54      42.125  25.306  75.768  1.00  0.00           H  
ATOM    828  HD3 PRO    54      43.469  26.377  76.337  1.00  0.00           H  
ATOM    829  CG  PRO    54      43.977  25.247  74.501  1.00  0.00           C  
ATOM    830  HG2 PRO    54      43.436  24.398  74.084  1.00  0.00           H  
ATOM    831  HG3 PRO    54      44.908  24.862  74.917  1.00  0.00           H  
ATOM    832  CB  PRO    54      44.214  26.273  73.484  1.00  0.00           C  
ATOM    833  HB2 PRO    54      44.643  26.047  72.508  1.00  0.00           H  
ATOM    834  HB3 PRO    54      44.929  26.947  73.955  1.00  0.00           H  
ATOM    835  CA  PRO    54      42.837  26.940  73.346  1.00  0.00           C  
ATOM    836  HA  PRO    54      42.986  27.976  73.043  1.00  0.00           H  
ATOM    837  C   PRO    54      41.880  26.095  72.387  1.00  0.00           C  
ATOM    838  O   PRO    54      41.366  25.057  72.778  1.00  0.00           O  
ATOM    839  N   MET    55      41.629  26.621  71.206  1.00  0.00           N  
ATOM    840  H   MET    55      42.089  27.508  71.055  1.00  0.00           H  
ATOM    841  CA  MET    55      40.696  26.125  70.231  1.00  0.00           C  
ATOM    842  HA  MET    55      40.856  25.048  70.202  1.00  0.00           H  
ATOM    843  CB  MET    55      39.152  26.198  70.699  1.00  0.00           C  
ATOM    844  HB2 MET    55      39.113  25.552  71.577  1.00  0.00           H  
ATOM    845  HB3 MET    55      39.004  27.256  70.915  1.00  0.00           H  
ATOM    846  CG  MET    55      38.098  25.724  69.681  1.00  0.00           C  
ATOM    847  HG2 MET    55      38.167  26.409  68.836  1.00  0.00           H  
ATOM    848  HG3 MET    55      38.132  24.652  69.483  1.00  0.00           H  
ATOM    849  SD  MET    55      36.442  25.841  70.303  1.00  0.00           S  
ATOM    850  CE  MET    55      36.478  24.171  71.066  1.00  0.00           C  
ATOM    851  HE1 MET    55      36.165  23.450  70.310  1.00  0.00           H  
ATOM    852  HE2 MET    55      37.429  23.968  71.558  1.00  0.00           H  
ATOM    853  HE3 MET    55      35.702  24.218  71.830  1.00  0.00           H  
ATOM    854  C   MET    55      40.862  26.808  68.888  1.00  0.00           C  
ATOM    855  O   MET    55      40.805  28.069  68.837  1.00  0.00           O  
ATOM    856  N   ARG    56      40.701  25.939  67.854  1.00  0.00           N  
ATOM    857  H   ARG    56      40.612  24.974  68.140  1.00  0.00           H  
ATOM    858  CA  ARG    56      40.567  26.253  66.383  1.00  0.00           C  
ATOM    859  HA  ARG    56      40.285  27.300  66.276  1.00  0.00           H  
ATOM    860  CB  ARG    56      41.938  26.081  65.730  1.00  0.00           C  
ATOM    861  HB2 ARG    56      41.840  26.513  64.734  1.00  0.00           H  
ATOM    862  HB3 ARG    56      42.621  26.739  66.267  1.00  0.00           H  
ATOM    863  CG  ARG    56      42.519  24.739  65.622  1.00  0.00           C  
ATOM    864  HG2 ARG    56      42.697  24.213  66.561  1.00  0.00           H  
ATOM    865  HG3 ARG    56      41.874  24.057  65.067  1.00  0.00           H  
ATOM    866  CD  ARG    56      43.840  24.826  64.670  1.00  0.00           C  
ATOM    867  HD2 ARG    56      44.471  25.641  65.025  1.00  0.00           H  
ATOM    868  HD3 ARG    56      44.485  23.946  64.683  1.00  0.00           H  
ATOM    869  NE  ARG    56      43.500  25.168  63.248  1.00  0.00           N  
ATOM    870  HE  ARG    56      42.563  24.950  62.941  1.00  0.00           H  
ATOM    871  CZ  ARG    56      44.248  25.400  62.224  1.00  0.00           C  
ATOM    872  NH1 ARG    56      45.551  25.460  62.366  1.00  0.00           N  
ATOM    873 HH11 ARG    56      46.029  25.123  63.190  1.00  0.00           H  
ATOM    874 HH12 ARG    56      46.185  25.501  61.580  1.00  0.00           H  
ATOM    875  NH2 ARG    56      43.681  25.572  61.030  1.00  0.00           N  
ATOM    876 HH21 ARG    56      42.695  25.357  60.993  1.00  0.00           H  
ATOM    877 HH22 ARG    56      44.217  25.769  60.197  1.00  0.00           H  
ATOM    878  C   ARG    56      39.400  25.478  65.737  1.00  0.00           C  
ATOM    879  O   ARG    56      39.382  25.351  64.500  1.00  0.00           O  
ATOM    880  N   GLN    57      38.464  25.002  66.448  1.00  0.00           N  
ATOM    881  H   GLN    57      38.576  25.367  67.383  1.00  0.00           H  
ATOM    882  CA  GLN    57      37.255  24.345  65.902  1.00  0.00           C  
ATOM    883  HA  GLN    57      37.608  23.602  65.187  1.00  0.00           H  
ATOM    884  CB  GLN    57      36.518  23.714  67.100  1.00  0.00           C  
ATOM    885  HB2 GLN    57      37.218  23.012  67.554  1.00  0.00           H  
ATOM    886  HB3 GLN    57      36.261  24.559  67.738  1.00  0.00           H  
ATOM    887  CG  GLN    57      35.333  22.908  66.499  1.00  0.00           C  
ATOM    888  HG2 GLN    57      34.478  23.420  66.058  1.00  0.00           H  
ATOM    889  HG3 GLN    57      35.676  22.291  65.669  1.00  0.00           H  
ATOM    890  CD  GLN    57      34.683  22.063  67.566  1.00  0.00           C  
ATOM    891  OE1 GLN    57      35.288  21.580  68.495  1.00  0.00           O  
ATOM    892  NE2 GLN    57      33.411  21.769  67.545  1.00  0.00           N  
ATOM    893 HE21 GLN    57      33.157  20.917  68.025  1.00  0.00           H  
ATOM    894 HE22 GLN    57      32.879  22.180  66.790  1.00  0.00           H  
ATOM    895  C   GLN    57      36.383  25.422  65.118  1.00  0.00           C  
ATOM    896  O   GLN    57      35.811  26.337  65.690  1.00  0.00           O  
ATOM    897  N   ILE    58      36.293  25.289  63.803  1.00  0.00           N  
ATOM    898  H   ILE    58      36.654  24.504  63.278  1.00  0.00           H  
ATOM    899  CA  ILE    58      35.944  26.410  62.904  1.00  0.00           C  
ATOM    900  HA  ILE    58      36.708  27.134  63.189  1.00  0.00           H  
ATOM    901  CB  ILE    58      36.175  26.115  61.376  1.00  0.00           C  
ATOM    902  HB  ILE    58      35.207  25.787  60.998  1.00  0.00           H  
ATOM    903  CG2 ILE    58      36.607  27.496  60.711  1.00  0.00           C  
ATOM    904 HG21 ILE    58      36.035  28.295  61.183  1.00  0.00           H  
ATOM    905 HG22 ILE    58      37.648  27.637  61.003  1.00  0.00           H  
ATOM    906 HG23 ILE    58      36.471  27.477  59.630  1.00  0.00           H  
ATOM    907  CG1 ILE    58      37.181  24.902  61.231  1.00  0.00           C  
ATOM    908 HG12 ILE    58      38.106  25.136  61.758  1.00  0.00           H  
ATOM    909 HG13 ILE    58      36.819  23.958  61.640  1.00  0.00           H  
ATOM    910  CD1 ILE    58      37.467  24.705  59.760  1.00  0.00           C  
ATOM    911 HD11 ILE    58      36.588  24.276  59.280  1.00  0.00           H  
ATOM    912 HD12 ILE    58      37.765  25.614  59.236  1.00  0.00           H  
ATOM    913 HD13 ILE    58      38.223  23.928  59.646  1.00  0.00           H  
ATOM    914  C   ILE    58      34.531  27.034  63.189  1.00  0.00           C  
ATOM    915  O   ILE    58      34.403  28.242  63.191  1.00  0.00           O  
ATOM    916  N   ALA    59      33.504  26.142  63.394  1.00  0.00           N  
ATOM    917  H   ALA    59      33.692  25.168  63.585  1.00  0.00           H  
ATOM    918  CA  ALA    59      32.249  26.721  63.816  1.00  0.00           C  
ATOM    919  HA  ALA    59      31.774  27.318  63.037  1.00  0.00           H  
ATOM    920  CB  ALA    59      31.335  25.566  64.258  1.00  0.00           C  
ATOM    921  HB1 ALA    59      30.400  25.908  64.703  1.00  0.00           H  
ATOM    922  HB2 ALA    59      31.104  24.968  63.376  1.00  0.00           H  
ATOM    923  HB3 ALA    59      31.845  24.997  65.036  1.00  0.00           H  
ATOM    924  C   ALA    59      32.192  27.732  65.002  1.00  0.00           C  
ATOM    925  O   ALA    59      31.269  28.530  65.113  1.00  0.00           O  
ATOM    926  N   TYR    60      33.157  27.601  65.871  1.00  0.00           N  
ATOM    927  H   TYR    60      33.826  26.911  65.558  1.00  0.00           H  
ATOM    928  CA  TYR    60      33.359  28.394  67.115  1.00  0.00           C  
ATOM    929  HA  TYR    60      32.461  28.966  67.347  1.00  0.00           H  
ATOM    930  CB  TYR    60      33.466  27.280  68.184  1.00  0.00           C  
ATOM    931  HB2 TYR    60      34.317  26.664  67.894  1.00  0.00           H  
ATOM    932  HB3 TYR    60      33.596  27.715  69.175  1.00  0.00           H  
ATOM    933  CG  TYR    60      32.213  26.383  68.300  1.00  0.00           C  
ATOM    934  CD1 TYR    60      30.898  26.847  68.377  1.00  0.00           C  
ATOM    935  HD1 TYR    60      30.615  27.876  68.216  1.00  0.00           H  
ATOM    936  CE1 TYR    60      29.918  25.898  68.660  1.00  0.00           C  
ATOM    937  HE1 TYR    60      28.888  26.212  68.579  1.00  0.00           H  
ATOM    938  CZ  TYR    60      30.179  24.520  68.803  1.00  0.00           C  
ATOM    939  OH  TYR    60      29.212  23.685  69.093  1.00  0.00           O  
ATOM    940  HH  TYR    60      28.305  23.993  69.148  1.00  0.00           H  
ATOM    941  CE2 TYR    60      31.488  24.036  68.708  1.00  0.00           C  
ATOM    942  HE2 TYR    60      31.722  23.010  68.949  1.00  0.00           H  
ATOM    943  CD2 TYR    60      32.533  25.053  68.574  1.00  0.00           C  
ATOM    944  HD2 TYR    60      33.527  24.763  68.882  1.00  0.00           H  
ATOM    945  C   TYR    60      34.572  29.278  67.227  1.00  0.00           C  
ATOM    946  O   TYR    60      34.815  29.962  68.266  1.00  0.00           O  
ATOM    947  N   THR    61      35.359  29.377  66.107  1.00  0.00           N  
ATOM    948  H   THR    61      34.983  29.043  65.231  1.00  0.00           H  
ATOM    949  CA  THR    61      36.603  30.080  66.079  1.00  0.00           C  
ATOM    950  HA  THR    61      36.945  30.313  67.088  1.00  0.00           H  
ATOM    951  CB  THR    61      37.715  29.116  65.534  1.00  0.00           C  
ATOM    952  HB  THR    61      37.479  28.823  64.511  1.00  0.00           H  
ATOM    953  CG2 THR    61      39.127  29.760  65.437  1.00  0.00           C  
ATOM    954 HG21 THR    61      39.517  29.915  66.443  1.00  0.00           H  
ATOM    955 HG22 THR    61      39.800  29.037  64.977  1.00  0.00           H  
ATOM    956 HG23 THR    61      39.153  30.763  65.010  1.00  0.00           H  
ATOM    957  OG1 THR    61      37.801  27.950  66.355  1.00  0.00           O  
ATOM    958  HG1 THR    61      36.917  27.575  66.382  1.00  0.00           H  
ATOM    959  C   THR    61      36.380  31.232  65.109  1.00  0.00           C  
ATOM    960  O   THR    61      36.156  31.037  63.901  1.00  0.00           O  
ATOM    961  N   ALA    62      36.466  32.469  65.638  1.00  0.00           N  
ATOM    962  H   ALA    62      36.686  32.628  66.611  1.00  0.00           H  
ATOM    963  CA  ALA    62      36.228  33.737  64.972  1.00  0.00           C  
ATOM    964  HA  ALA    62      37.003  33.895  64.223  1.00  0.00           H  
ATOM    965  CB  ALA    62      34.903  33.636  64.157  1.00  0.00           C  
ATOM    966  HB1 ALA    62      33.961  33.544  64.697  1.00  0.00           H  
ATOM    967  HB2 ALA    62      34.722  34.629  63.746  1.00  0.00           H  
ATOM    968  HB3 ALA    62      35.083  32.993  63.295  1.00  0.00           H  
ATOM    969  C   ALA    62      36.243  34.844  65.981  1.00  0.00           C  
ATOM    970  O   ALA    62      36.107  34.578  67.189  1.00  0.00           O  
ATOM    971  N   ASN    63      36.575  36.137  65.541  1.00  0.00           N  
ATOM    972  H   ASN    63      36.768  36.209  64.552  1.00  0.00           H  
ATOM    973  CA  ASN    63      36.520  37.368  66.244  1.00  0.00           C  
ATOM    974  HA  ASN    63      36.984  38.112  65.596  1.00  0.00           H  
ATOM    975  CB  ASN    63      35.091  37.806  66.602  1.00  0.00           C  
ATOM    976  HB2 ASN    63      34.617  37.074  67.257  1.00  0.00           H  
ATOM    977  HB3 ASN    63      35.028  38.749  67.145  1.00  0.00           H  
ATOM    978  CG  ASN    63      34.167  37.895  65.418  1.00  0.00           C  
ATOM    979  OD1 ASN    63      34.485  38.499  64.389  1.00  0.00           O  
ATOM    980  ND2 ASN    63      33.032  37.242  65.457  1.00  0.00           N  
ATOM    981 HD21 ASN    63      32.319  37.481  64.784  1.00  0.00           H  
ATOM    982 HD22 ASN    63      32.924  36.686  66.293  1.00  0.00           H  
ATOM    983  C   ASN    63      37.470  37.519  67.427  1.00  0.00           C  
ATOM    984  O   ASN    63      37.064  37.990  68.528  1.00  0.00           O  
ATOM    985  N   GLY    64      38.691  37.142  67.191  1.00  0.00           N  
ATOM    986  H   GLY    64      38.914  36.747  66.288  1.00  0.00           H  
ATOM    987  CA  GLY    64      39.840  37.305  68.077  1.00  0.00           C  
ATOM    988  HA2 GLY    64      39.638  36.920  69.076  1.00  0.00           H  
ATOM    989  HA3 GLY    64      40.694  36.796  67.630  1.00  0.00           H  
ATOM    990  C   GLY    64      40.230  38.781  68.168  1.00  0.00           C  
ATOM    991  O   GLY    64      39.501  39.673  67.682  1.00  0.00           O  
ATOM    992  N   THR    65      41.342  39.082  68.887  1.00  0.00           N  
ATOM    993  H   THR    65      41.842  38.263  69.203  1.00  0.00           H  
ATOM    994  CA  THR    65      41.920  40.440  68.994  1.00  0.00           C  
ATOM    995  HA  THR    65      41.241  41.129  69.496  1.00  0.00           H  
ATOM    996  CB  THR    65      43.124  40.481  69.905  1.00  0.00           C  
ATOM    997  HB  THR    65      43.595  41.464  69.871  1.00  0.00           H  
ATOM    998  CG2 THR    65      42.749  40.137  71.323  1.00  0.00           C  
ATOM    999 HG21 THR    65      43.549  40.529  71.952  1.00  0.00           H  
ATOM   1000 HG22 THR    65      41.947  40.729  71.763  1.00  0.00           H  
ATOM   1001 HG23 THR    65      42.418  39.109  71.468  1.00  0.00           H  
ATOM   1002  OG1 THR    65      44.050  39.460  69.629  1.00  0.00           O  
ATOM   1003  HG1 THR    65      44.668  39.872  69.020  1.00  0.00           H  
ATOM   1004  C   THR    65      42.129  41.054  67.595  1.00  0.00           C  
ATOM   1005  O   THR    65      42.315  40.383  66.581  1.00  0.00           O  
ATOM   1006  N   VAL    66      42.134  42.382  67.530  1.00  0.00           N  
ATOM   1007  H   VAL    66      41.806  42.796  68.390  1.00  0.00           H  
ATOM   1008  CA  VAL    66      42.516  43.157  66.296  1.00  0.00           C  
ATOM   1009  HA  VAL    66      42.500  42.468  65.452  1.00  0.00           H  
ATOM   1010  CB  VAL    66      41.378  44.182  65.995  1.00  0.00           C  
ATOM   1011  HB  VAL    66      41.257  44.905  66.802  1.00  0.00           H  
ATOM   1012  CG1 VAL    66      41.642  45.128  64.871  1.00  0.00           C  
ATOM   1013 HG11 VAL    66      40.776  45.777  64.736  1.00  0.00           H  
ATOM   1014 HG12 VAL    66      42.516  45.672  65.227  1.00  0.00           H  
ATOM   1015 HG13 VAL    66      41.893  44.626  63.936  1.00  0.00           H  
ATOM   1016  CG2 VAL    66      40.053  43.465  65.717  1.00  0.00           C  
ATOM   1017 HG21 VAL    66      39.234  44.182  65.673  1.00  0.00           H  
ATOM   1018 HG22 VAL    66      40.064  42.877  64.799  1.00  0.00           H  
ATOM   1019 HG23 VAL    66      39.649  42.880  66.543  1.00  0.00           H  
ATOM   1020  C   VAL    66      43.897  43.813  66.222  1.00  0.00           C  
ATOM   1021  O   VAL    66      44.353  44.293  67.231  1.00  0.00           O  
ATOM   1022  N   GLU    67      44.586  43.766  65.139  1.00  0.00           N  
ATOM   1023  H   GLU    67      44.123  43.422  64.310  1.00  0.00           H  
ATOM   1024  CA  GLU    67      45.887  44.458  64.833  1.00  0.00           C  
ATOM   1025  HA  GLU    67      46.148  45.058  65.705  1.00  0.00           H  
ATOM   1026  CB  GLU    67      46.992  43.434  64.741  1.00  0.00           C  
ATOM   1027  HB2 GLU    67      47.896  44.043  64.747  1.00  0.00           H  
ATOM   1028  HB3 GLU    67      47.078  42.856  65.662  1.00  0.00           H  
ATOM   1029  CG  GLU    67      47.015  42.469  63.511  1.00  0.00           C  
ATOM   1030  HG2 GLU    67      46.168  41.783  63.546  1.00  0.00           H  
ATOM   1031  HG3 GLU    67      46.892  43.091  62.624  1.00  0.00           H  
ATOM   1032  CD  GLU    67      48.328  41.748  63.486  1.00  0.00           C  
ATOM   1033  OE1 GLU    67      49.226  42.176  62.717  1.00  0.00           O  
ATOM   1034  OE2 GLU    67      48.550  40.779  64.240  1.00  0.00           O  
ATOM   1035  C   GLU    67      45.700  45.440  63.686  1.00  0.00           C  
ATOM   1036  O   GLU    67      44.826  45.276  62.902  1.00  0.00           O  
ATOM   1037  N   ALA    68      46.637  46.352  63.535  1.00  0.00           N  
ATOM   1038  H   ALA    68      47.375  46.437  64.219  1.00  0.00           H  
ATOM   1039  CA  ALA    68      46.931  47.100  62.303  1.00  0.00           C  
ATOM   1040  HA  ALA    68      46.998  46.396  61.473  1.00  0.00           H  
ATOM   1041  CB  ALA    68      45.803  48.128  62.133  1.00  0.00           C  
ATOM   1042  HB1 ALA    68      46.115  48.827  61.356  1.00  0.00           H  
ATOM   1043  HB2 ALA    68      44.789  47.733  62.087  1.00  0.00           H  
ATOM   1044  HB3 ALA    68      45.759  48.760  63.020  1.00  0.00           H  
ATOM   1045  C   ALA    68      48.302  47.722  62.357  1.00  0.00           C  
ATOM   1046  O   ALA    68      48.921  47.927  63.447  1.00  0.00           O  
ATOM   1047  N   GLY    69      48.901  48.013  61.247  1.00  0.00           N  
ATOM   1048  H   GLY    69      48.457  47.863  60.352  1.00  0.00           H  
ATOM   1049  CA  GLY    69      50.209  48.763  61.144  1.00  0.00           C  
ATOM   1050  HA2 GLY    69      50.150  49.839  61.307  1.00  0.00           H  
ATOM   1051  HA3 GLY    69      50.765  48.282  61.948  1.00  0.00           H  
ATOM   1052  C   GLY    69      50.800  48.659  59.683  1.00  0.00           C  
ATOM   1053  O   GLY    69      50.217  48.070  58.745  1.00  0.00           O  
ATOM   1054  N   GLY    70      52.004  49.231  59.530  1.00  0.00           N  
ATOM   1055  H   GLY    70      52.434  49.701  60.314  1.00  0.00           H  
ATOM   1056  CA  GLY    70      52.859  48.936  58.332  1.00  0.00           C  
ATOM   1057  HA2 GLY    70      53.445  48.021  58.413  1.00  0.00           H  
ATOM   1058  HA3 GLY    70      52.188  48.654  57.521  1.00  0.00           H  
ATOM   1059  C   GLY    70      53.739  50.163  58.058  1.00  0.00           C  
ATOM   1060  O   GLY    70      54.620  50.522  58.929  1.00  0.00           O  
ATOM   1061  N   ALA    71      53.633  50.711  56.871  1.00  0.00           N  
ATOM   1062  H   ALA    71      53.110  50.203  56.172  1.00  0.00           H  
ATOM   1063  CA  ALA    71      54.505  51.849  56.630  1.00  0.00           C  
ATOM   1064  HA  ALA    71      54.585  52.419  57.555  1.00  0.00           H  
ATOM   1065  CB  ALA    71      55.870  51.256  56.188  1.00  0.00           C  
ATOM   1066  HB1 ALA    71      56.327  50.810  57.072  1.00  0.00           H  
ATOM   1067  HB2 ALA    71      55.656  50.574  55.365  1.00  0.00           H  
ATOM   1068  HB3 ALA    71      56.424  52.082  55.740  1.00  0.00           H  
ATOM   1069  C   ALA    71      53.896  52.764  55.533  1.00  0.00           C  
ATOM   1070  O   ALA    71      52.768  52.727  55.095  1.00  0.00           O  
ATOM   1071  N   VAL    72      54.722  53.788  55.175  1.00  0.00           N  
ATOM   1072  H   VAL    72      55.545  53.948  55.737  1.00  0.00           H  
ATOM   1073  CA  VAL    72      54.458  54.804  54.100  1.00  0.00           C  
ATOM   1074  HA  VAL    72      54.261  54.405  53.105  1.00  0.00           H  
ATOM   1075  CB  VAL    72      53.282  55.729  54.585  1.00  0.00           C  
ATOM   1076  HB  VAL    72      52.372  55.144  54.714  1.00  0.00           H  
ATOM   1077  CG1 VAL    72      53.469  56.415  55.980  1.00  0.00           C  
ATOM   1078 HG11 VAL    72      52.634  56.980  56.394  1.00  0.00           H  
ATOM   1079 HG12 VAL    72      53.680  55.647  56.724  1.00  0.00           H  
ATOM   1080 HG13 VAL    72      54.407  56.969  55.941  1.00  0.00           H  
ATOM   1081  CG2 VAL    72      52.843  56.836  53.601  1.00  0.00           C  
ATOM   1082 HG21 VAL    72      51.856  57.163  53.927  1.00  0.00           H  
ATOM   1083 HG22 VAL    72      53.482  57.694  53.814  1.00  0.00           H  
ATOM   1084 HG23 VAL    72      52.980  56.755  52.523  1.00  0.00           H  
ATOM   1085  C   VAL    72      55.791  55.643  53.879  1.00  0.00           C  
ATOM   1086  O   VAL    72      56.733  55.793  54.650  1.00  0.00           O  
ATOM   1087  N   GLU    73      55.812  56.389  52.696  1.00  0.00           N  
ATOM   1088  H   GLU    73      55.003  56.379  52.092  1.00  0.00           H  
ATOM   1089  CA  GLU    73      57.076  57.026  52.244  1.00  0.00           C  
ATOM   1090  HA  GLU    73      57.647  57.370  53.106  1.00  0.00           H  
ATOM   1091  CB  GLU    73      58.015  56.074  51.534  1.00  0.00           C  
ATOM   1092  HB2 GLU    73      58.250  55.280  52.243  1.00  0.00           H  
ATOM   1093  HB3 GLU    73      57.613  55.762  50.571  1.00  0.00           H  
ATOM   1094  CG  GLU    73      59.396  56.679  51.172  1.00  0.00           C  
ATOM   1095  HG2 GLU    73      59.465  57.766  51.190  1.00  0.00           H  
ATOM   1096  HG3 GLU    73      60.075  56.501  52.005  1.00  0.00           H  
ATOM   1097  CD  GLU    73      60.012  56.091  49.911  1.00  0.00           C  
ATOM   1098  OE1 GLU    73      60.445  56.859  49.007  1.00  0.00           O  
ATOM   1099  OE2 GLU    73      60.182  54.843  49.873  1.00  0.00           O  
ATOM   1100  C   GLU    73      56.707  58.288  51.511  1.00  0.00           C  
ATOM   1101  O   GLU    73      55.901  58.318  50.618  1.00  0.00           O  
ATOM   1102  N   PHE    74      57.378  59.358  51.884  1.00  0.00           N  
ATOM   1103  H   PHE    74      57.880  59.308  52.759  1.00  0.00           H  
ATOM   1104  CA  PHE    74      57.131  60.716  51.338  1.00  0.00           C  
ATOM   1105  HA  PHE    74      56.262  60.662  50.682  1.00  0.00           H  
ATOM   1106  CB  PHE    74      56.731  61.647  52.439  1.00  0.00           C  
ATOM   1107  HB2 PHE    74      57.568  61.803  53.120  1.00  0.00           H  
ATOM   1108  HB3 PHE    74      56.481  62.630  52.040  1.00  0.00           H  
ATOM   1109  CG  PHE    74      55.520  61.139  53.252  1.00  0.00           C  
ATOM   1110  CD1 PHE    74      54.174  61.423  52.870  1.00  0.00           C  
ATOM   1111  HD1 PHE    74      54.012  61.959  51.946  1.00  0.00           H  
ATOM   1112  CE1 PHE    74      53.144  60.758  53.599  1.00  0.00           C  
ATOM   1113  HE1 PHE    74      52.123  60.934  53.296  1.00  0.00           H  
ATOM   1114  CZ  PHE    74      53.411  60.121  54.764  1.00  0.00           C  
ATOM   1115  HZ  PHE    74      52.608  59.632  55.295  1.00  0.00           H  
ATOM   1116  CE2 PHE    74      54.709  60.065  55.235  1.00  0.00           C  
ATOM   1117  HE2 PHE    74      55.025  59.670  56.190  1.00  0.00           H  
ATOM   1118  CD2 PHE    74      55.807  60.457  54.458  1.00  0.00           C  
ATOM   1119  HD2 PHE    74      56.805  60.236  54.806  1.00  0.00           H  
ATOM   1120  C   PHE    74      58.318  61.366  50.539  1.00  0.00           C  
ATOM   1121  O   PHE    74      59.462  61.124  50.948  1.00  0.00           O  
ATOM   1122  N   THR    75      58.145  62.213  49.524  1.00  0.00           N  
ATOM   1123  H   THR    75      57.212  62.401  49.184  1.00  0.00           H  
ATOM   1124  CA  THR    75      59.098  63.271  49.174  1.00  0.00           C  
ATOM   1125  HA  THR    75      60.113  62.873  49.174  1.00  0.00           H  
ATOM   1126  CB  THR    75      58.914  63.697  47.729  1.00  0.00           C  
ATOM   1127  HB  THR    75      57.943  64.191  47.694  1.00  0.00           H  
ATOM   1128  CG2 THR    75      59.890  64.829  47.296  1.00  0.00           C  
ATOM   1129 HG21 THR    75      60.931  64.507  47.262  1.00  0.00           H  
ATOM   1130 HG22 THR    75      59.693  65.201  46.291  1.00  0.00           H  
ATOM   1131 HG23 THR    75      59.880  65.595  48.071  1.00  0.00           H  
ATOM   1132  OG1 THR    75      59.078  62.614  46.789  1.00  0.00           O  
ATOM   1133  HG1 THR    75      58.553  61.855  47.054  1.00  0.00           H  
ATOM   1134  C   THR    75      59.100  64.372  50.182  1.00  0.00           C  
ATOM   1135  O   THR    75      58.028  65.068  50.321  1.00  0.00           O  
ATOM   1136  N   THR    76      60.277  64.702  50.851  1.00  0.00           N  
ATOM   1137  H   THR    76      61.107  64.146  50.702  1.00  0.00           H  
ATOM   1138  CA  THR    76      60.319  65.758  51.842  1.00  0.00           C  
ATOM   1139  HA  THR    76      59.495  65.607  52.539  1.00  0.00           H  
ATOM   1140  CB  THR    76      61.588  65.642  52.669  1.00  0.00           C  
ATOM   1141  HB  THR    76      62.448  65.840  52.028  1.00  0.00           H  
ATOM   1142  CG2 THR    76      61.560  66.540  53.842  1.00  0.00           C  
ATOM   1143 HG21 THR    76      61.545  67.555  53.444  1.00  0.00           H  
ATOM   1144 HG22 THR    76      60.668  66.317  54.427  1.00  0.00           H  
ATOM   1145 HG23 THR    76      62.479  66.452  54.422  1.00  0.00           H  
ATOM   1146  OG1 THR    76      61.732  64.377  53.310  1.00  0.00           O  
ATOM   1147  HG1 THR    76      62.452  64.026  52.781  1.00  0.00           H  
ATOM   1148  C   THR    76      60.093  67.257  51.362  1.00  0.00           C  
ATOM   1149  O   THR    76      61.009  68.003  51.165  1.00  0.00           O  
ATOM   1150  N   SER    77      58.850  67.617  51.044  1.00  0.00           N  
ATOM   1151  H   SER    77      58.164  66.876  51.000  1.00  0.00           H  
ATOM   1152  CA  SER    77      58.467  68.950  50.655  1.00  0.00           C  
ATOM   1153  HA  SER    77      59.288  69.396  50.094  1.00  0.00           H  
ATOM   1154  CB  SER    77      57.243  68.848  49.754  1.00  0.00           C  
ATOM   1155  HB2 SER    77      57.137  69.775  49.191  1.00  0.00           H  
ATOM   1156  HB3 SER    77      57.373  68.034  49.041  1.00  0.00           H  
ATOM   1157  OG  SER    77      56.114  68.551  50.523  1.00  0.00           O  
ATOM   1158  HG  SER    77      55.366  68.275  49.989  1.00  0.00           H  
ATOM   1159  C   SER    77      58.246  69.797  51.861  1.00  0.00           C  
ATOM   1160  O   SER    77      57.939  69.311  52.961  1.00  0.00           O  
ATOM   1161  N   ASN    78      58.157  71.144  51.726  1.00  0.00           N  
ATOM   1162  H   ASN    78      58.226  71.431  50.761  1.00  0.00           H  
ATOM   1163  CA  ASN    78      57.859  72.118  52.811  1.00  0.00           C  
ATOM   1164  HA  ASN    78      58.650  72.119  53.560  1.00  0.00           H  
ATOM   1165  CB  ASN    78      57.857  73.520  52.249  1.00  0.00           C  
ATOM   1166  HB2 ASN    78      57.394  73.470  51.264  1.00  0.00           H  
ATOM   1167  HB3 ASN    78      57.136  74.122  52.803  1.00  0.00           H  
ATOM   1168  CG  ASN    78      59.153  74.288  52.227  1.00  0.00           C  
ATOM   1169  OD1 ASN    78      59.779  74.343  53.289  1.00  0.00           O  
ATOM   1170  ND2 ASN    78      59.568  74.756  51.115  1.00  0.00           N  
ATOM   1171 HD21 ASN    78      60.563  74.929  51.115  1.00  0.00           H  
ATOM   1172 HD22 ASN    78      59.084  74.484  50.271  1.00  0.00           H  
ATOM   1173  C   ASN    78      56.493  71.706  53.522  1.00  0.00           C  
ATOM   1174  O   ASN    78      56.339  71.786  54.749  1.00  0.00           O  
ATOM   1175  N   TYR    79      55.460  71.236  52.805  1.00  0.00           N  
ATOM   1176  H   TYR    79      55.650  71.163  51.815  1.00  0.00           H  
ATOM   1177  CA  TYR    79      54.200  70.838  53.344  1.00  0.00           C  
ATOM   1178  HA  TYR    79      53.945  71.663  54.010  1.00  0.00           H  
ATOM   1179  CB  TYR    79      53.158  70.836  52.278  1.00  0.00           C  
ATOM   1180  HB2 TYR    79      52.938  71.831  51.892  1.00  0.00           H  
ATOM   1181  HB3 TYR    79      53.601  70.332  51.419  1.00  0.00           H  
ATOM   1182  CG  TYR    79      51.853  70.115  52.586  1.00  0.00           C  
ATOM   1183  CD1 TYR    79      51.072  70.649  53.575  1.00  0.00           C  
ATOM   1184  HD1 TYR    79      51.321  71.592  54.038  1.00  0.00           H  
ATOM   1185  CE1 TYR    79      49.879  69.977  53.907  1.00  0.00           C  
ATOM   1186  HE1 TYR    79      49.172  70.494  54.539  1.00  0.00           H  
ATOM   1187  CZ  TYR    79      49.358  68.918  53.081  1.00  0.00           C  
ATOM   1188  OH  TYR    79      48.103  68.393  53.271  1.00  0.00           O  
ATOM   1189  HH  TYR    79      47.992  67.698  52.619  1.00  0.00           H  
ATOM   1190  CE2 TYR    79      50.196  68.404  52.056  1.00  0.00           C  
ATOM   1191  HE2 TYR    79      49.913  67.476  51.582  1.00  0.00           H  
ATOM   1192  CD2 TYR    79      51.436  68.975  51.837  1.00  0.00           C  
ATOM   1193  HD2 TYR    79      52.132  68.603  51.100  1.00  0.00           H  
ATOM   1194  C   TYR    79      54.251  69.493  54.030  1.00  0.00           C  
ATOM   1195  O   TYR    79      53.692  69.304  55.104  1.00  0.00           O  
ATOM   1196  N   VAL    80      54.942  68.485  53.460  1.00  0.00           N  
ATOM   1197  H   VAL    80      55.568  68.733  52.707  1.00  0.00           H  
ATOM   1198  CA  VAL    80      55.064  67.213  54.140  1.00  0.00           C  
ATOM   1199  HA  VAL    80      54.101  66.703  54.127  1.00  0.00           H  
ATOM   1200  CB  VAL    80      55.944  66.336  53.187  1.00  0.00           C  
ATOM   1201  HB  VAL    80      56.624  67.019  52.679  1.00  0.00           H  
ATOM   1202  CG1 VAL    80      56.560  65.028  53.878  1.00  0.00           C  
ATOM   1203 HG11 VAL    80      57.279  65.217  54.675  1.00  0.00           H  
ATOM   1204 HG12 VAL    80      55.676  64.507  54.246  1.00  0.00           H  
ATOM   1205 HG13 VAL    80      57.182  64.471  53.179  1.00  0.00           H  
ATOM   1206  CG2 VAL    80      55.095  65.761  51.998  1.00  0.00           C  
ATOM   1207 HG21 VAL    80      54.502  66.580  51.591  1.00  0.00           H  
ATOM   1208 HG22 VAL    80      55.700  65.401  51.166  1.00  0.00           H  
ATOM   1209 HG23 VAL    80      54.490  64.916  52.328  1.00  0.00           H  
ATOM   1210  C   VAL    80      55.724  67.413  55.496  1.00  0.00           C  
ATOM   1211  O   VAL    80      55.482  66.657  56.506  1.00  0.00           O  
ATOM   1212  N   LEU    81      56.719  68.237  55.618  1.00  0.00           N  
ATOM   1213  H   LEU    81      57.089  68.611  54.756  1.00  0.00           H  
ATOM   1214  CA  LEU    81      57.447  68.589  56.858  1.00  0.00           C  
ATOM   1215  HA  LEU    81      57.884  67.658  57.220  1.00  0.00           H  
ATOM   1216  CB  LEU    81      58.525  69.617  56.473  1.00  0.00           C  
ATOM   1217  HB2 LEU    81      57.986  70.302  55.819  1.00  0.00           H  
ATOM   1218  HB3 LEU    81      58.692  70.178  57.393  1.00  0.00           H  
ATOM   1219  CG  LEU    81      59.750  69.150  55.801  1.00  0.00           C  
ATOM   1220  HG  LEU    81      59.486  68.479  54.984  1.00  0.00           H  
ATOM   1221  CD1 LEU    81      60.623  70.231  55.271  1.00  0.00           C  
ATOM   1222 HD11 LEU    81      61.038  70.877  56.044  1.00  0.00           H  
ATOM   1223 HD12 LEU    81      61.454  69.944  54.626  1.00  0.00           H  
ATOM   1224 HD13 LEU    81      60.029  70.864  54.612  1.00  0.00           H  
ATOM   1225  CD2 LEU    81      60.624  68.272  56.732  1.00  0.00           C  
ATOM   1226 HD21 LEU    81      59.999  67.436  57.045  1.00  0.00           H  
ATOM   1227 HD22 LEU    81      61.489  67.813  56.253  1.00  0.00           H  
ATOM   1228 HD23 LEU    81      61.065  68.887  57.516  1.00  0.00           H  
ATOM   1229  C   LEU    81      56.453  69.117  57.933  1.00  0.00           C  
ATOM   1230  O   LEU    81      56.303  68.635  59.027  1.00  0.00           O  
ATOM   1231  N   LYS    82      55.755  70.246  57.588  1.00  0.00           N  
ATOM   1232  H   LYS    82      55.887  70.538  56.631  1.00  0.00           H  
ATOM   1233  CA  LYS    82      54.772  70.936  58.386  1.00  0.00           C  
ATOM   1234  HA  LYS    82      55.332  71.304  59.245  1.00  0.00           H  
ATOM   1235  CB  LYS    82      54.150  72.118  57.671  1.00  0.00           C  
ATOM   1236  HB2 LYS    82      54.923  72.825  57.369  1.00  0.00           H  
ATOM   1237  HB3 LYS    82      53.742  71.829  56.703  1.00  0.00           H  
ATOM   1238  CG  LYS    82      53.036  72.837  58.391  1.00  0.00           C  
ATOM   1239  HG2 LYS    82      52.321  72.168  58.871  1.00  0.00           H  
ATOM   1240  HG3 LYS    82      53.453  73.270  59.301  1.00  0.00           H  
ATOM   1241  CD  LYS    82      52.297  73.865  57.423  1.00  0.00           C  
ATOM   1242  HD2 LYS    82      53.053  74.597  57.139  1.00  0.00           H  
ATOM   1243  HD3 LYS    82      51.936  73.379  56.516  1.00  0.00           H  
ATOM   1244  CE  LYS    82      51.180  74.541  58.174  1.00  0.00           C  
ATOM   1245  HE2 LYS    82      50.577  73.818  58.723  1.00  0.00           H  
ATOM   1246  HE3 LYS    82      51.558  75.356  58.791  1.00  0.00           H  
ATOM   1247  NZ  LYS    82      50.310  75.339  57.213  1.00  0.00           N  
ATOM   1248  HZ1 LYS    82      50.614  76.297  57.109  1.00  0.00           H  
ATOM   1249  HZ2 LYS    82      50.071  74.866  56.354  1.00  0.00           H  
ATOM   1250  HZ3 LYS    82      49.478  75.364  57.784  1.00  0.00           H  
ATOM   1251  C   LYS    82      53.754  69.825  58.926  1.00  0.00           C  
ATOM   1252  O   LYS    82      53.335  69.839  60.078  1.00  0.00           O  
ATOM   1253  N   LYS    83      53.312  68.912  58.059  1.00  0.00           N  
ATOM   1254  H   LYS    83      53.665  69.099  57.132  1.00  0.00           H  
ATOM   1255  CA  LYS    83      52.276  67.879  58.260  1.00  0.00           C  
ATOM   1256  HA  LYS    83      51.496  68.447  58.767  1.00  0.00           H  
ATOM   1257  CB  LYS    83      51.779  67.300  56.938  1.00  0.00           C  
ATOM   1258  HB2 LYS    83      51.710  68.007  56.112  1.00  0.00           H  
ATOM   1259  HB3 LYS    83      52.485  66.559  56.563  1.00  0.00           H  
ATOM   1260  CG  LYS    83      50.418  66.529  56.805  1.00  0.00           C  
ATOM   1261  HG2 LYS    83      50.087  66.548  55.767  1.00  0.00           H  
ATOM   1262  HG3 LYS    83      50.496  65.503  57.163  1.00  0.00           H  
ATOM   1263  CD  LYS    83      49.307  67.180  57.659  1.00  0.00           C  
ATOM   1264  HD2 LYS    83      49.528  67.111  58.724  1.00  0.00           H  
ATOM   1265  HD3 LYS    83      49.337  68.246  57.433  1.00  0.00           H  
ATOM   1266  CE  LYS    83      47.927  66.601  57.465  1.00  0.00           C  
ATOM   1267  HE2 LYS    83      47.731  66.444  56.404  1.00  0.00           H  
ATOM   1268  HE3 LYS    83      47.814  65.622  57.931  1.00  0.00           H  
ATOM   1269  NZ  LYS    83      46.880  67.409  58.025  1.00  0.00           N  
ATOM   1270  HZ1 LYS    83      45.959  67.078  57.777  1.00  0.00           H  
ATOM   1271  HZ2 LYS    83      46.966  67.422  59.031  1.00  0.00           H  
ATOM   1272  HZ3 LYS    83      46.895  68.381  57.750  1.00  0.00           H  
ATOM   1273  C   LYS    83      52.713  66.814  59.281  1.00  0.00           C  
ATOM   1274  O   LYS    83      51.928  66.468  60.159  1.00  0.00           O  
ATOM   1275  N   LEU    84      53.920  66.205  59.094  1.00  0.00           N  
ATOM   1276  H   LEU    84      54.353  66.443  58.214  1.00  0.00           H  
ATOM   1277  CA  LEU    84      54.354  64.905  59.830  1.00  0.00           C  
ATOM   1278  HA  LEU    84      53.555  64.320  60.285  1.00  0.00           H  
ATOM   1279  CB  LEU    84      54.972  64.071  58.718  1.00  0.00           C  
ATOM   1280  HB2 LEU    84      55.898  64.568  58.428  1.00  0.00           H  
ATOM   1281  HB3 LEU    84      55.304  63.167  59.228  1.00  0.00           H  
ATOM   1282  CG  LEU    84      54.244  63.689  57.486  1.00  0.00           C  
ATOM   1283  HG  LEU    84      53.670  64.534  57.106  1.00  0.00           H  
ATOM   1284  CD1 LEU    84      55.082  62.901  56.502  1.00  0.00           C  
ATOM   1285 HD11 LEU    84      54.494  62.686  55.609  1.00  0.00           H  
ATOM   1286 HD12 LEU    84      55.957  63.480  56.209  1.00  0.00           H  
ATOM   1287 HD13 LEU    84      55.479  62.025  57.015  1.00  0.00           H  
ATOM   1288  CD2 LEU    84      53.153  62.679  57.869  1.00  0.00           C  
ATOM   1289 HD21 LEU    84      53.509  61.966  58.613  1.00  0.00           H  
ATOM   1290 HD22 LEU    84      52.443  63.234  58.481  1.00  0.00           H  
ATOM   1291 HD23 LEU    84      52.582  62.282  57.030  1.00  0.00           H  
ATOM   1292  C   LEU    84      55.346  65.218  60.976  1.00  0.00           C  
ATOM   1293  O   LEU    84      55.294  64.482  61.921  1.00  0.00           O  
ATOM   1294  N   LEU    85      56.164  66.293  60.998  1.00  0.00           N  
ATOM   1295  H   LEU    85      56.071  66.985  60.269  1.00  0.00           H  
ATOM   1296  CA  LEU    85      57.044  66.700  62.145  1.00  0.00           C  
ATOM   1297  HA  LEU    85      57.813  65.954  62.345  1.00  0.00           H  
ATOM   1298  CB  LEU    85      57.871  67.953  61.958  1.00  0.00           C  
ATOM   1299  HB2 LEU    85      57.123  68.701  61.697  1.00  0.00           H  
ATOM   1300  HB3 LEU    85      58.431  68.197  62.861  1.00  0.00           H  
ATOM   1301  CG  LEU    85      58.899  68.015  60.760  1.00  0.00           C  
ATOM   1302  HG  LEU    85      58.434  67.539  59.897  1.00  0.00           H  
ATOM   1303  CD1 LEU    85      59.436  69.402  60.379  1.00  0.00           C  
ATOM   1304 HD11 LEU    85      60.053  69.753  61.206  1.00  0.00           H  
ATOM   1305 HD12 LEU    85      60.202  69.476  59.608  1.00  0.00           H  
ATOM   1306 HD13 LEU    85      58.648  70.086  60.062  1.00  0.00           H  
ATOM   1307  CD2 LEU    85      59.958  66.980  60.999  1.00  0.00           C  
ATOM   1308 HD21 LEU    85      60.601  66.993  60.119  1.00  0.00           H  
ATOM   1309 HD22 LEU    85      60.488  67.232  61.918  1.00  0.00           H  
ATOM   1310 HD23 LEU    85      59.544  65.974  61.056  1.00  0.00           H  
ATOM   1311  C   LEU    85      56.264  66.692  63.480  1.00  0.00           C  
ATOM   1312  O   LEU    85      56.743  65.942  64.372  1.00  0.00           O  
ATOM   1313  N   PRO    86      55.065  67.358  63.656  1.00  0.00           N  
ATOM   1314  CD  PRO    86      54.392  68.156  62.731  1.00  0.00           C  
ATOM   1315  HD2 PRO    86      54.464  67.813  61.699  1.00  0.00           H  
ATOM   1316  HD3 PRO    86      54.912  69.112  62.667  1.00  0.00           H  
ATOM   1317  CG  PRO    86      52.990  68.308  63.226  1.00  0.00           C  
ATOM   1318  HG2 PRO    86      52.347  67.526  62.821  1.00  0.00           H  
ATOM   1319  HG3 PRO    86      52.598  69.212  62.760  1.00  0.00           H  
ATOM   1320  CB  PRO    86      53.140  68.260  64.686  1.00  0.00           C  
ATOM   1321  HB2 PRO    86      52.200  67.966  65.153  1.00  0.00           H  
ATOM   1322  HB3 PRO    86      53.475  69.183  65.158  1.00  0.00           H  
ATOM   1323  CA  PRO    86      54.244  67.235  64.889  1.00  0.00           C  
ATOM   1324  HA  PRO    86      54.825  67.764  65.645  1.00  0.00           H  
ATOM   1325  C   PRO    86      53.676  65.858  65.237  1.00  0.00           C  
ATOM   1326  O   PRO    86      53.121  65.674  66.318  1.00  0.00           O  
ATOM   1327  N   LEU    87      53.813  64.843  64.363  1.00  0.00           N  
ATOM   1328  H   LEU    87      54.387  64.953  63.540  1.00  0.00           H  
ATOM   1329  CA  LEU    87      53.460  63.489  64.517  1.00  0.00           C  
ATOM   1330  HA  LEU    87      52.861  63.250  65.396  1.00  0.00           H  
ATOM   1331  CB  LEU    87      52.651  63.253  63.225  1.00  0.00           C  
ATOM   1332  HB2 LEU    87      53.304  63.305  62.353  1.00  0.00           H  
ATOM   1333  HB3 LEU    87      52.388  62.196  63.237  1.00  0.00           H  
ATOM   1334  CG  LEU    87      51.433  63.998  62.832  1.00  0.00           C  
ATOM   1335  HG  LEU    87      51.854  64.974  62.588  1.00  0.00           H  
ATOM   1336  CD1 LEU    87      50.806  63.331  61.660  1.00  0.00           C  
ATOM   1337 HD11 LEU    87      49.868  63.781  61.335  1.00  0.00           H  
ATOM   1338 HD12 LEU    87      51.452  63.378  60.783  1.00  0.00           H  
ATOM   1339 HD13 LEU    87      50.573  62.283  61.844  1.00  0.00           H  
ATOM   1340  CD2 LEU    87      50.308  64.066  63.917  1.00  0.00           C  
ATOM   1341 HD21 LEU    87      50.116  63.031  64.201  1.00  0.00           H  
ATOM   1342 HD22 LEU    87      50.700  64.565  64.803  1.00  0.00           H  
ATOM   1343 HD23 LEU    87      49.491  64.642  63.483  1.00  0.00           H  
ATOM   1344  C   LEU    87      54.651  62.543  64.630  1.00  0.00           C  
ATOM   1345  O   LEU    87      54.494  61.373  64.888  1.00  0.00           O  
ATOM   1346  N   ILE    88      55.920  63.016  64.428  1.00  0.00           N  
ATOM   1347  H   ILE    88      56.051  63.991  64.202  1.00  0.00           H  
ATOM   1348  CA  ILE    88      57.199  62.328  64.738  1.00  0.00           C  
ATOM   1349  HA  ILE    88      56.948  61.269  64.793  1.00  0.00           H  
ATOM   1350  CB  ILE    88      58.158  62.508  63.523  1.00  0.00           C  
ATOM   1351  HB  ILE    88      58.285  63.570  63.313  1.00  0.00           H  
ATOM   1352  CG2 ILE    88      59.486  61.795  63.765  1.00  0.00           C  
ATOM   1353 HG21 ILE    88      60.099  61.478  62.921  1.00  0.00           H  
ATOM   1354 HG22 ILE    88      60.198  62.245  64.457  1.00  0.00           H  
ATOM   1355 HG23 ILE    88      59.346  60.880  64.339  1.00  0.00           H  
ATOM   1356  CG1 ILE    88      57.679  61.984  62.181  1.00  0.00           C  
ATOM   1357 HG12 ILE    88      57.740  60.896  62.177  1.00  0.00           H  
ATOM   1358 HG13 ILE    88      56.606  62.172  62.233  1.00  0.00           H  
ATOM   1359  CD1 ILE    88      58.316  62.571  60.966  1.00  0.00           C  
ATOM   1360 HD11 ILE    88      57.896  62.318  59.992  1.00  0.00           H  
ATOM   1361 HD12 ILE    88      58.149  63.642  61.077  1.00  0.00           H  
ATOM   1362 HD13 ILE    88      59.358  62.255  60.899  1.00  0.00           H  
ATOM   1363  C   ILE    88      57.765  62.690  66.077  1.00  0.00           C  
ATOM   1364  O   ILE    88      58.360  61.874  66.773  1.00  0.00           O  
ATOM   1365  N   PHE    89      57.469  63.947  66.500  1.00  0.00           N  
ATOM   1366  H   PHE    89      56.843  64.447  65.884  1.00  0.00           H  
ATOM   1367  CA  PHE    89      58.050  64.666  67.629  1.00  0.00           C  
ATOM   1368  HA  PHE    89      58.834  64.111  68.144  1.00  0.00           H  
ATOM   1369  CB  PHE    89      58.575  65.961  67.082  1.00  0.00           C  
ATOM   1370  HB2 PHE    89      57.954  66.504  66.369  1.00  0.00           H  
ATOM   1371  HB3 PHE    89      58.631  66.536  68.006  1.00  0.00           H  
ATOM   1372  CG  PHE    89      59.880  65.725  66.439  1.00  0.00           C  
ATOM   1373  CD1 PHE    89      60.049  65.611  65.092  1.00  0.00           C  
ATOM   1374  HD1 PHE    89      59.285  65.816  64.356  1.00  0.00           H  
ATOM   1375  CE1 PHE    89      61.299  65.308  64.523  1.00  0.00           C  
ATOM   1376  HE1 PHE    89      61.451  65.288  63.454  1.00  0.00           H  
ATOM   1377  CZ  PHE    89      62.441  65.072  65.376  1.00  0.00           C  
ATOM   1378  HZ  PHE    89      63.273  64.697  64.798  1.00  0.00           H  
ATOM   1379  CE2 PHE    89      62.280  65.148  66.704  1.00  0.00           C  
ATOM   1380  HE2 PHE    89      63.061  64.836  67.381  1.00  0.00           H  
ATOM   1381  CD2 PHE    89      60.997  65.385  67.261  1.00  0.00           C  
ATOM   1382  HD2 PHE    89      60.907  65.386  68.338  1.00  0.00           H  
ATOM   1383  C   PHE    89      56.978  64.858  68.680  1.00  0.00           C  
ATOM   1384  O   PHE    89      55.800  65.197  68.371  1.00  0.00           O  
ATOM   1385  N   HIE    90      57.335  64.817  69.987  1.00  0.00           N  
ATOM   1386  H   HIE    90      58.214  64.364  70.191  1.00  0.00           H  
ATOM   1387  CA  HIE    90      56.350  65.078  71.060  1.00  0.00           C  
ATOM   1388  HA  HIE    90      55.422  64.608  70.734  1.00  0.00           H  
ATOM   1389  CB  HIE    90      56.832  64.565  72.478  1.00  0.00           C  
ATOM   1390  HB2 HIE    90      57.642  65.160  72.901  1.00  0.00           H  
ATOM   1391  HB3 HIE    90      55.898  64.662  73.033  1.00  0.00           H  
ATOM   1392  CG  HIE    90      57.260  63.152  72.630  1.00  0.00           C  
ATOM   1393  ND1 HIE    90      58.595  62.788  72.680  1.00  0.00           N  
ATOM   1394  CE1 HIE    90      58.600  61.492  72.944  1.00  0.00           C  
ATOM   1395  HE1 HIE    90      59.510  60.927  72.808  1.00  0.00           H  
ATOM   1396  NE2 HIE    90      57.337  61.021  72.956  1.00  0.00           N  
ATOM   1397  HE2 HIE    90      57.102  60.038  72.949  1.00  0.00           H  
ATOM   1398  CD2 HIE    90      56.452  62.104  72.905  1.00  0.00           C  
ATOM   1399  HD2 HIE    90      55.379  62.022  72.996  1.00  0.00           H  
ATOM   1400  C   HIE    90      55.975  66.541  71.181  1.00  0.00           C  
ATOM   1401  O   HIE    90      54.950  66.938  71.604  1.00  0.00           O  
ATOM   1402  N   SER    91      56.960  67.438  70.995  1.00  0.00           N  
ATOM   1403  H   SER    91      57.876  67.081  70.764  1.00  0.00           H  
ATOM   1404  CA  SER    91      56.898  68.864  71.150  1.00  0.00           C  
ATOM   1405  HA  SER    91      55.921  69.159  71.534  1.00  0.00           H  
ATOM   1406  CB  SER    91      58.017  69.298  72.091  1.00  0.00           C  
ATOM   1407  HB2 SER    91      57.916  68.844  73.076  1.00  0.00           H  
ATOM   1408  HB3 SER    91      59.013  69.054  71.720  1.00  0.00           H  
ATOM   1409  OG  SER    91      58.071  70.766  72.210  1.00  0.00           O  
ATOM   1410  HG  SER    91      57.787  71.037  73.086  1.00  0.00           H  
ATOM   1411  C   SER    91      57.088  69.640  69.774  1.00  0.00           C  
ATOM   1412  O   SER    91      58.067  69.301  69.092  1.00  0.00           O  
ATOM   1413  N   LYS    92      56.438  70.797  69.530  1.00  0.00           N  
ATOM   1414  H   LYS    92      55.841  71.067  70.299  1.00  0.00           H  
ATOM   1415  CA  LYS    92      56.669  71.794  68.572  1.00  0.00           C  
ATOM   1416  HA  LYS    92      57.606  71.711  68.022  1.00  0.00           H  
ATOM   1417  CB  LYS    92      55.575  71.682  67.478  1.00  0.00           C  
ATOM   1418  HB2 LYS    92      55.671  70.742  66.936  1.00  0.00           H  
ATOM   1419  HB3 LYS    92      54.620  71.592  67.996  1.00  0.00           H  
ATOM   1420  CG  LYS    92      55.363  72.904  66.486  1.00  0.00           C  
ATOM   1421  HG2 LYS    92      55.366  73.866  66.999  1.00  0.00           H  
ATOM   1422  HG3 LYS    92      56.290  72.967  65.917  1.00  0.00           H  
ATOM   1423  CD  LYS    92      54.233  72.776  65.518  1.00  0.00           C  
ATOM   1424  HD2 LYS    92      54.306  71.802  65.034  1.00  0.00           H  
ATOM   1425  HD3 LYS    92      53.323  72.917  66.102  1.00  0.00           H  
ATOM   1426  CE  LYS    92      54.290  73.911  64.441  1.00  0.00           C  
ATOM   1427  HE2 LYS    92      54.488  74.896  64.864  1.00  0.00           H  
ATOM   1428  HE3 LYS    92      55.190  73.637  63.890  1.00  0.00           H  
ATOM   1429  NZ  LYS    92      53.101  73.844  63.558  1.00  0.00           N  
ATOM   1430  HZ1 LYS    92      52.904  72.917  63.208  1.00  0.00           H  
ATOM   1431  HZ2 LYS    92      52.267  74.139  64.044  1.00  0.00           H  
ATOM   1432  HZ3 LYS    92      53.197  74.432  62.742  1.00  0.00           H  
ATOM   1433  C   LYS    92      56.502  73.173  69.222  1.00  0.00           C  
ATOM   1434  O   LYS    92      55.627  73.438  70.125  1.00  0.00           O  
ATOM   1435  N   THR    93      57.256  74.179  68.762  1.00  0.00           N  
ATOM   1436  H   THR    93      58.048  73.937  68.185  1.00  0.00           H  
ATOM   1437  CA  THR    93      57.027  75.650  68.879  1.00  0.00           C  
ATOM   1438  HA  THR    93      56.051  75.707  69.360  1.00  0.00           H  
ATOM   1439  CB  THR    93      58.201  76.329  69.672  1.00  0.00           C  
ATOM   1440  HB  THR    93      57.949  77.389  69.672  1.00  0.00           H  
ATOM   1441  CG2 THR    93      58.133  75.929  71.107  1.00  0.00           C  
ATOM   1442 HG21 THR    93      57.161  76.106  71.567  1.00  0.00           H  
ATOM   1443 HG22 THR    93      58.272  74.854  71.224  1.00  0.00           H  
ATOM   1444 HG23 THR    93      58.914  76.477  71.633  1.00  0.00           H  
ATOM   1445  OG1 THR    93      59.501  76.053  69.162  1.00  0.00           O  
ATOM   1446  HG1 THR    93      59.663  76.639  68.419  1.00  0.00           H  
ATOM   1447  C   THR    93      56.888  76.287  67.449  1.00  0.00           C  
ATOM   1448  O   THR    93      57.347  75.738  66.418  1.00  0.00           O  
ATOM   1449  N   GLY    94      56.447  77.546  67.400  1.00  0.00           N  
ATOM   1450  H   GLY    94      56.063  77.783  68.303  1.00  0.00           H  
ATOM   1451  CA  GLY    94      56.476  78.461  66.312  1.00  0.00           C  
ATOM   1452  HA2 GLY    94      56.143  79.408  66.739  1.00  0.00           H  
ATOM   1453  HA3 GLY    94      57.485  78.687  65.968  1.00  0.00           H  
ATOM   1454  C   GLY    94      55.512  77.939  65.145  1.00  0.00           C  
ATOM   1455  O   GLY    94      54.673  77.050  65.260  1.00  0.00           O  
ATOM   1456  N   GLN    95      55.557  78.653  63.999  1.00  0.00           N  
ATOM   1457  H   GLN    95      56.013  79.553  64.043  1.00  0.00           H  
ATOM   1458  CA  GLN    95      55.185  78.242  62.592  1.00  0.00           C  
ATOM   1459  HA  GLN    95      55.104  77.156  62.545  1.00  0.00           H  
ATOM   1460  CB  GLN    95      53.829  78.824  62.092  1.00  0.00           C  
ATOM   1461  HB2 GLN    95      53.991  79.888  61.920  1.00  0.00           H  
ATOM   1462  HB3 GLN    95      53.788  78.334  61.119  1.00  0.00           H  
ATOM   1463  CG  GLN    95      52.502  78.611  62.832  1.00  0.00           C  
ATOM   1464  HG2 GLN    95      51.639  78.775  62.186  1.00  0.00           H  
ATOM   1465  HG3 GLN    95      52.470  77.551  63.085  1.00  0.00           H  
ATOM   1466  CD  GLN    95      52.379  79.342  64.147  1.00  0.00           C  
ATOM   1467  OE1 GLN    95      52.409  80.592  64.225  1.00  0.00           O  
ATOM   1468  NE2 GLN    95      51.893  78.656  65.165  1.00  0.00           N  
ATOM   1469 HE21 GLN    95      51.760  79.188  66.014  1.00  0.00           H  
ATOM   1470 HE22 GLN    95      51.855  77.648  65.128  1.00  0.00           H  
ATOM   1471  C   GLN    95      56.311  78.569  61.554  1.00  0.00           C  
ATOM   1472  O   GLN    95      56.870  79.665  61.555  1.00  0.00           O  
ATOM   1473  N   GLU    96      56.477  77.691  60.575  1.00  0.00           N  
ATOM   1474  H   GLU    96      55.909  76.859  60.641  1.00  0.00           H  
ATOM   1475  CA  GLU    96      57.545  77.829  59.568  1.00  0.00           C  
ATOM   1476  HA  GLU    96      58.484  77.922  60.113  1.00  0.00           H  
ATOM   1477  CB  GLU    96      57.613  76.664  58.591  1.00  0.00           C  
ATOM   1478  HB2 GLU    96      58.483  76.815  57.952  1.00  0.00           H  
ATOM   1479  HB3 GLU    96      57.768  75.723  59.118  1.00  0.00           H  
ATOM   1480  CG  GLU    96      56.355  76.454  57.739  1.00  0.00           C  
ATOM   1481  HG2 GLU    96      56.219  77.266  57.025  1.00  0.00           H  
ATOM   1482  HG3 GLU    96      56.492  75.604  57.071  1.00  0.00           H  
ATOM   1483  CD  GLU    96      55.042  76.407  58.536  1.00  0.00           C  
ATOM   1484  OE1 GLU    96      54.136  77.187  58.173  1.00  0.00           O  
ATOM   1485  OE2 GLU    96      54.976  75.719  59.572  1.00  0.00           O  
ATOM   1486  C   GLU    96      57.499  79.148  58.854  1.00  0.00           C  
ATOM   1487  O   GLU    96      58.585  79.741  58.670  1.00  0.00           O  
ATOM   1488  N   ASP    97      56.275  79.633  58.510  1.00  0.00           N  
ATOM   1489  H   ASP    97      55.518  79.067  58.865  1.00  0.00           H  
ATOM   1490  CA  ASP    97      55.923  80.844  57.783  1.00  0.00           C  
ATOM   1491  HA  ASP    97      56.812  81.242  57.293  1.00  0.00           H  
ATOM   1492  CB  ASP    97      55.033  80.448  56.537  1.00  0.00           C  
ATOM   1493  HB2 ASP    97      55.393  79.568  56.004  1.00  0.00           H  
ATOM   1494  HB3 ASP    97      54.015  80.152  56.787  1.00  0.00           H  
ATOM   1495  CG  ASP    97      54.907  81.579  55.481  1.00  0.00           C  
ATOM   1496  OD1 ASP    97      55.455  82.664  55.587  1.00  0.00           O  
ATOM   1497  OD2 ASP    97      54.107  81.384  54.494  1.00  0.00           O  
ATOM   1498  C   ASP    97      55.294  81.909  58.704  1.00  0.00           C  
ATOM   1499  O   ASP    97      54.061  81.791  58.917  1.00  0.00           O  
ATOM   1500  N   ASP    98      56.016  82.747  59.329  1.00  0.00           N  
ATOM   1501  H   ASP    98      57.019  82.798  59.226  1.00  0.00           H  
ATOM   1502  CA  ASP    98      55.630  83.701  60.367  1.00  0.00           C  
ATOM   1503  HA  ASP    98      54.609  84.000  60.128  1.00  0.00           H  
ATOM   1504  CB  ASP    98      55.514  83.098  61.794  1.00  0.00           C  
ATOM   1505  HB2 ASP    98      54.787  82.289  61.740  1.00  0.00           H  
ATOM   1506  HB3 ASP    98      56.470  82.585  61.898  1.00  0.00           H  
ATOM   1507  CG  ASP    98      55.278  84.049  62.911  1.00  0.00           C  
ATOM   1508  OD1 ASP    98      54.926  85.262  62.620  1.00  0.00           O  
ATOM   1509  OD2 ASP    98      55.452  83.728  64.125  1.00  0.00           O  
ATOM   1510  C   ASP    98      56.487  84.936  60.361  1.00  0.00           C  
ATOM   1511  O   ASP    98      57.582  84.770  60.889  1.00  0.00           O  
ATOM   1512  N   PRO    99      56.047  86.145  59.923  1.00  0.00           N  
ATOM   1513  CD  PRO    99      54.659  86.387  59.471  1.00  0.00           C  
ATOM   1514  HD2 PRO    99      54.050  86.598  60.351  1.00  0.00           H  
ATOM   1515  HD3 PRO    99      54.182  85.524  59.006  1.00  0.00           H  
ATOM   1516  CG  PRO    99      54.682  87.581  58.581  1.00  0.00           C  
ATOM   1517  HG2 PRO    99      53.780  88.190  58.639  1.00  0.00           H  
ATOM   1518  HG3 PRO    99      54.934  87.287  57.562  1.00  0.00           H  
ATOM   1519  CB  PRO    99      55.932  88.335  59.068  1.00  0.00           C  
ATOM   1520  HB2 PRO    99      55.647  88.912  59.948  1.00  0.00           H  
ATOM   1521  HB3 PRO    99      56.382  88.920  58.265  1.00  0.00           H  
ATOM   1522  CA  PRO    99      56.905  87.250  59.537  1.00  0.00           C  
ATOM   1523  HA  PRO    99      57.595  87.022  58.725  1.00  0.00           H  
ATOM   1524  C   PRO    99      57.778  87.751  60.669  1.00  0.00           C  
ATOM   1525  O   PRO    99      58.912  88.163  60.635  1.00  0.00           O  
ATOM   1526  N   ASP   100      57.179  87.697  61.899  1.00  0.00           N  
ATOM   1527  H   ASP   100      56.257  87.283  61.909  1.00  0.00           H  
ATOM   1528  CA  ASP   100      57.771  88.116  63.222  1.00  0.00           C  
ATOM   1529  HA  ASP   100      58.476  88.876  62.885  1.00  0.00           H  
ATOM   1530  CB  ASP   100      56.711  88.989  63.985  1.00  0.00           C  
ATOM   1531  HB2 ASP   100      56.180  88.301  64.642  1.00  0.00           H  
ATOM   1532  HB3 ASP   100      57.300  89.544  64.716  1.00  0.00           H  
ATOM   1533  CG  ASP   100      55.944  90.073  63.223  1.00  0.00           C  
ATOM   1534  OD1 ASP   100      56.452  91.025  62.661  1.00  0.00           O  
ATOM   1535  OD2 ASP   100      54.756  89.879  63.069  1.00  0.00           O  
ATOM   1536  C   ASP   100      58.524  86.972  64.007  1.00  0.00           C  
ATOM   1537  O   ASP   100      59.147  87.260  65.044  1.00  0.00           O  
ATOM   1538  N   GLY   101      58.443  85.809  63.460  1.00  0.00           N  
ATOM   1539  H   GLY   101      57.954  85.666  62.588  1.00  0.00           H  
ATOM   1540  CA  GLY   101      58.911  84.672  64.153  1.00  0.00           C  
ATOM   1541  HA2 GLY   101      58.784  84.751  65.233  1.00  0.00           H  
ATOM   1542  HA3 GLY   101      58.590  83.743  63.681  1.00  0.00           H  
ATOM   1543  C   GLY   101      60.417  84.488  63.795  1.00  0.00           C  
ATOM   1544  O   GLY   101      61.053  85.418  63.325  1.00  0.00           O  
ATOM   1545  N   ASP   102      60.859  83.226  63.899  1.00  0.00           N  
ATOM   1546  H   ASP   102      60.115  82.583  64.128  1.00  0.00           H  
ATOM   1547  CA  ASP   102      62.218  82.822  63.661  1.00  0.00           C  
ATOM   1548  HA  ASP   102      62.536  83.349  62.762  1.00  0.00           H  
ATOM   1549  CB  ASP   102      63.033  83.278  64.866  1.00  0.00           C  
ATOM   1550  HB2 ASP   102      62.647  84.239  65.204  1.00  0.00           H  
ATOM   1551  HB3 ASP   102      62.955  82.565  65.686  1.00  0.00           H  
ATOM   1552  CG  ASP   102      64.567  83.390  64.626  1.00  0.00           C  
ATOM   1553  OD1 ASP   102      64.995  83.503  63.419  1.00  0.00           O  
ATOM   1554  OD2 ASP   102      65.371  83.422  65.598  1.00  0.00           O  
ATOM   1555  C   ASP   102      62.379  81.374  63.395  1.00  0.00           C  
ATOM   1556  O   ASP   102      63.073  80.687  64.102  1.00  0.00           O  
ATOM   1557  N   GLY   103      61.476  80.827  62.551  1.00  0.00           N  
ATOM   1558  H   GLY   103      60.716  81.436  62.284  1.00  0.00           H  
ATOM   1559  CA  GLY   103      61.266  79.397  62.299  1.00  0.00           C  
ATOM   1560  HA2 GLY   103      60.772  79.349  61.328  1.00  0.00           H  
ATOM   1561  HA3 GLY   103      62.254  78.951  62.184  1.00  0.00           H  
ATOM   1562  C   GLY   103      60.514  78.601  63.340  1.00  0.00           C  
ATOM   1563  O   GLY   103      60.660  78.840  64.550  1.00  0.00           O  
ATOM   1564  N   ALA   104      59.798  77.561  62.866  1.00  0.00           N  
ATOM   1565  H   ALA   104      59.745  77.303  61.890  1.00  0.00           H  
ATOM   1566  CA  ALA   104      59.275  76.619  63.837  1.00  0.00           C  
ATOM   1567  HA  ALA   104      58.919  77.157  64.715  1.00  0.00           H  
ATOM   1568  CB  ALA   104      58.137  75.845  63.142  1.00  0.00           C  
ATOM   1569  HB1 ALA   104      57.291  76.531  63.096  1.00  0.00           H  
ATOM   1570  HB2 ALA   104      58.441  75.636  62.117  1.00  0.00           H  
ATOM   1571  HB3 ALA   104      57.758  74.927  63.592  1.00  0.00           H  
ATOM   1572  C   ALA   104      60.442  75.594  64.281  1.00  0.00           C  
ATOM   1573  O   ALA   104      61.543  75.652  63.777  1.00  0.00           O  
ATOM   1574  N   THR   105      60.218  74.911  65.356  1.00  0.00           N  
ATOM   1575  H   THR   105      59.330  74.984  65.832  1.00  0.00           H  
ATOM   1576  CA  THR   105      61.153  73.922  65.891  1.00  0.00           C  
ATOM   1577  HA  THR   105      61.593  73.476  64.999  1.00  0.00           H  
ATOM   1578  CB  THR   105      62.236  74.497  66.791  1.00  0.00           C  
ATOM   1579  HB  THR   105      61.793  75.062  67.611  1.00  0.00           H  
ATOM   1580  CG2 THR   105      63.303  73.398  67.361  1.00  0.00           C  
ATOM   1581 HG21 THR   105      64.193  73.909  67.727  1.00  0.00           H  
ATOM   1582 HG22 THR   105      62.888  72.691  68.080  1.00  0.00           H  
ATOM   1583 HG23 THR   105      63.643  72.717  66.580  1.00  0.00           H  
ATOM   1584  OG1 THR   105      63.169  75.435  66.289  1.00  0.00           O  
ATOM   1585  HG1 THR   105      62.752  76.291  66.169  1.00  0.00           H  
ATOM   1586  C   THR   105      60.443  72.750  66.611  1.00  0.00           C  
ATOM   1587  O   THR   105      59.370  72.974  67.148  1.00  0.00           O  
ATOM   1588  N   PHE   106      60.939  71.511  66.571  1.00  0.00           N  
ATOM   1589  H   PHE   106      61.772  71.400  66.011  1.00  0.00           H  
ATOM   1590  CA  PHE   106      60.393  70.284  67.025  1.00  0.00           C  
ATOM   1591  HA  PHE   106      59.603  70.411  67.766  1.00  0.00           H  
ATOM   1592  CB  PHE   106      59.801  69.509  65.829  1.00  0.00           C  
ATOM   1593  HB2 PHE   106      60.661  69.267  65.205  1.00  0.00           H  
ATOM   1594  HB3 PHE   106      59.392  68.583  66.235  1.00  0.00           H  
ATOM   1595  CG  PHE   106      58.758  70.236  65.021  1.00  0.00           C  
ATOM   1596  CD1 PHE   106      57.342  69.845  65.159  1.00  0.00           C  
ATOM   1597  HD1 PHE   106      57.080  69.163  65.955  1.00  0.00           H  
ATOM   1598  CE1 PHE   106      56.410  70.390  64.245  1.00  0.00           C  
ATOM   1599  HE1 PHE   106      55.347  70.213  64.307  1.00  0.00           H  
ATOM   1600  CZ  PHE   106      56.866  71.321  63.245  1.00  0.00           C  
ATOM   1601  HZ  PHE   106      56.230  71.732  62.475  1.00  0.00           H  
ATOM   1602  CE2 PHE   106      58.230  71.681  63.211  1.00  0.00           C  
ATOM   1603  HE2 PHE   106      58.621  72.446  62.556  1.00  0.00           H  
ATOM   1604  CD2 PHE   106      59.232  71.033  63.937  1.00  0.00           C  
ATOM   1605  HD2 PHE   106      60.303  71.122  63.840  1.00  0.00           H  
ATOM   1606  C   PHE   106      61.344  69.375  67.761  1.00  0.00           C  
ATOM   1607  O   PHE   106      62.520  69.372  67.344  1.00  0.00           O  
ATOM   1608  N   THR   107      60.927  68.739  68.817  1.00  0.00           N  
ATOM   1609  H   THR   107      59.945  68.708  69.049  1.00  0.00           H  
ATOM   1610  CA  THR   107      61.834  67.972  69.610  1.00  0.00           C  
ATOM   1611  HA  THR   107      62.439  67.412  68.896  1.00  0.00           H  
ATOM   1612  CB  THR   107      62.852  68.808  70.417  1.00  0.00           C  
ATOM   1613  HB  THR   107      63.395  69.440  69.714  1.00  0.00           H  
ATOM   1614  CG2 THR   107      62.392  69.522  71.617  1.00  0.00           C  
ATOM   1615 HG21 THR   107      62.042  68.794  72.348  1.00  0.00           H  
ATOM   1616 HG22 THR   107      63.247  70.072  72.009  1.00  0.00           H  
ATOM   1617 HG23 THR   107      61.604  70.204  71.296  1.00  0.00           H  
ATOM   1618  OG1 THR   107      63.899  67.951  70.869  1.00  0.00           O  
ATOM   1619  HG1 THR   107      64.240  67.465  70.114  1.00  0.00           H  
ATOM   1620  C   THR   107      61.058  66.941  70.483  1.00  0.00           C  
ATOM   1621  O   THR   107      59.781  66.812  70.343  1.00  0.00           O  
ATOM   1622  N   LEU   108      61.733  66.302  71.418  1.00  0.00           N  
ATOM   1623  H   LEU   108      62.716  66.512  71.516  1.00  0.00           H  
ATOM   1624  CA  LEU   108      61.236  65.213  72.304  1.00  0.00           C  
ATOM   1625  HA  LEU   108      60.332  64.762  71.895  1.00  0.00           H  
ATOM   1626  CB  LEU   108      62.362  64.139  72.383  1.00  0.00           C  
ATOM   1627  HB2 LEU   108      63.236  64.608  72.835  1.00  0.00           H  
ATOM   1628  HB3 LEU   108      62.072  63.360  73.088  1.00  0.00           H  
ATOM   1629  CG  LEU   108      62.767  63.636  71.013  1.00  0.00           C  
ATOM   1630  HG  LEU   108      63.303  64.423  70.483  1.00  0.00           H  
ATOM   1631  CD1 LEU   108      63.644  62.435  71.249  1.00  0.00           C  
ATOM   1632 HD11 LEU   108      64.487  62.609  71.918  1.00  0.00           H  
ATOM   1633 HD12 LEU   108      63.070  61.687  71.795  1.00  0.00           H  
ATOM   1634 HD13 LEU   108      63.979  62.015  70.301  1.00  0.00           H  
ATOM   1635  CD2 LEU   108      61.593  63.155  70.082  1.00  0.00           C  
ATOM   1636 HD21 LEU   108      61.291  62.153  70.386  1.00  0.00           H  
ATOM   1637 HD22 LEU   108      60.791  63.893  70.092  1.00  0.00           H  
ATOM   1638 HD23 LEU   108      62.066  63.080  69.103  1.00  0.00           H  
ATOM   1639  C   LEU   108      60.950  65.712  73.727  1.00  0.00           C  
ATOM   1640  O   LEU   108      61.613  66.608  74.244  1.00  0.00           O  
ATOM   1641  N   VAL   109      59.992  65.081  74.430  1.00  0.00           N  
ATOM   1642  H   VAL   109      59.618  64.218  74.062  1.00  0.00           H  
ATOM   1643  CA  VAL   109      59.386  65.427  75.757  1.00  0.00           C  
ATOM   1644  HA  VAL   109      60.214  65.744  76.391  1.00  0.00           H  
ATOM   1645  CB  VAL   109      58.453  66.658  75.680  1.00  0.00           C  
ATOM   1646  HB  VAL   109      57.654  66.484  74.959  1.00  0.00           H  
ATOM   1647  CG1 VAL   109      57.741  66.817  77.046  1.00  0.00           C  
ATOM   1648 HG11 VAL   109      57.151  65.926  77.261  1.00  0.00           H  
ATOM   1649 HG12 VAL   109      58.467  67.019  77.835  1.00  0.00           H  
ATOM   1650 HG13 VAL   109      57.007  67.618  76.967  1.00  0.00           H  
ATOM   1651  CG2 VAL   109      59.143  67.994  75.355  1.00  0.00           C  
ATOM   1652 HG21 VAL   109      58.449  68.833  75.404  1.00  0.00           H  
ATOM   1653 HG22 VAL   109      59.845  68.192  76.166  1.00  0.00           H  
ATOM   1654 HG23 VAL   109      59.537  67.971  74.339  1.00  0.00           H  
ATOM   1655  C   VAL   109      58.703  64.185  76.218  1.00  0.00           C  
ATOM   1656  O   VAL   109      57.753  63.763  75.601  1.00  0.00           O  
ATOM   1657  N   ASN   110      59.280  63.586  77.222  1.00  0.00           N  
ATOM   1658  H   ASN   110      60.033  64.106  77.651  1.00  0.00           H  
ATOM   1659  CA  ASN   110      58.839  62.445  78.034  1.00  0.00           C  
ATOM   1660  HA  ASN   110      58.587  61.541  77.479  1.00  0.00           H  
ATOM   1661  CB  ASN   110      60.020  61.987  78.949  1.00  0.00           C  
ATOM   1662  HB2 ASN   110      60.491  62.857  79.406  1.00  0.00           H  
ATOM   1663  HB3 ASN   110      59.755  61.270  79.726  1.00  0.00           H  
ATOM   1664  CG  ASN   110      61.113  61.224  78.170  1.00  0.00           C  
ATOM   1665  OD1 ASN   110      60.832  60.331  77.403  1.00  0.00           O  
ATOM   1666  ND2 ASN   110      62.304  61.599  78.396  1.00  0.00           N  
ATOM   1667 HD21 ASN   110      63.053  61.072  77.970  1.00  0.00           H  
ATOM   1668 HD22 ASN   110      62.587  62.432  78.891  1.00  0.00           H  
ATOM   1669  C   ASN   110      57.671  62.883  78.926  1.00  0.00           C  
ATOM   1670  O   ASN   110      57.785  63.976  79.582  1.00  0.00           O  
ATOM   1671  N   GLY   111      56.639  62.016  79.066  1.00  0.00           N  
ATOM   1672  H   GLY   111      56.696  61.106  78.632  1.00  0.00           H  
ATOM   1673  CA  GLY   111      55.485  62.545  79.788  1.00  0.00           C  
ATOM   1674  HA2 GLY   111      54.783  61.780  80.120  1.00  0.00           H  
ATOM   1675  HA3 GLY   111      55.696  63.219  80.618  1.00  0.00           H  
ATOM   1676  C   GLY   111      54.711  63.569  78.854  1.00  0.00           C  
ATOM   1677  O   GLY   111      54.303  64.635  79.224  1.00  0.00           O  
ATOM   1678  N   GLY   112      54.709  63.339  77.541  1.00  0.00           N  
ATOM   1679  H   GLY   112      55.010  62.456  77.153  1.00  0.00           H  
ATOM   1680  CA  GLY   112      54.261  64.265  76.462  1.00  0.00           C  
ATOM   1681  HA2 GLY   112      53.560  64.965  76.915  1.00  0.00           H  
ATOM   1682  HA3 GLY   112      55.116  64.748  75.988  1.00  0.00           H  
ATOM   1683  C   GLY   112      53.553  63.550  75.326  1.00  0.00           C  
ATOM   1684  O   GLY   112      53.707  62.353  75.188  1.00  0.00           O  
ATOM   1685  N   VAL   113      52.917  64.384  74.515  1.00  0.00           N  
ATOM   1686  H   VAL   113      53.160  65.364  74.511  1.00  0.00           H  
ATOM   1687  CA  VAL   113      51.992  63.879  73.455  1.00  0.00           C  
ATOM   1688  HA  VAL   113      51.566  62.959  73.856  1.00  0.00           H  
ATOM   1689  CB  VAL   113      50.725  64.716  73.264  1.00  0.00           C  
ATOM   1690  HB  VAL   113      50.983  65.774  73.207  1.00  0.00           H  
ATOM   1691  CG1 VAL   113      49.970  64.164  72.058  1.00  0.00           C  
ATOM   1692 HG11 VAL   113      49.192  64.924  71.983  1.00  0.00           H  
ATOM   1693 HG12 VAL   113      50.606  64.065  71.178  1.00  0.00           H  
ATOM   1694 HG13 VAL   113      49.624  63.189  72.399  1.00  0.00           H  
ATOM   1695  CG2 VAL   113      49.786  64.650  74.427  1.00  0.00           C  
ATOM   1696 HG21 VAL   113      50.233  64.906  75.388  1.00  0.00           H  
ATOM   1697 HG22 VAL   113      48.913  65.275  74.240  1.00  0.00           H  
ATOM   1698 HG23 VAL   113      49.286  63.690  74.303  1.00  0.00           H  
ATOM   1699  C   VAL   113      52.761  63.547  72.155  1.00  0.00           C  
ATOM   1700  O   VAL   113      53.147  64.447  71.465  1.00  0.00           O  
ATOM   1701  N   LEU   114      52.963  62.271  71.799  1.00  0.00           N  
ATOM   1702  H   LEU   114      52.677  61.560  72.457  1.00  0.00           H  
ATOM   1703  CA  LEU   114      53.245  61.831  70.431  1.00  0.00           C  
ATOM   1704  HA  LEU   114      53.831  62.594  69.919  1.00  0.00           H  
ATOM   1705  CB  LEU   114      54.017  60.537  70.580  1.00  0.00           C  
ATOM   1706  HB2 LEU   114      54.876  60.746  71.218  1.00  0.00           H  
ATOM   1707  HB3 LEU   114      53.526  59.773  71.184  1.00  0.00           H  
ATOM   1708  CG  LEU   114      54.589  60.057  69.274  1.00  0.00           C  
ATOM   1709  HG  LEU   114      53.805  59.645  68.639  1.00  0.00           H  
ATOM   1710  CD1 LEU   114      55.392  61.088  68.552  1.00  0.00           C  
ATOM   1711 HD11 LEU   114      56.092  61.619  69.199  1.00  0.00           H  
ATOM   1712 HD12 LEU   114      56.001  60.568  67.813  1.00  0.00           H  
ATOM   1713 HD13 LEU   114      54.773  61.782  67.983  1.00  0.00           H  
ATOM   1714  CD2 LEU   114      55.526  58.825  69.423  1.00  0.00           C  
ATOM   1715 HD21 LEU   114      56.370  59.138  70.038  1.00  0.00           H  
ATOM   1716 HD22 LEU   114      55.116  58.023  70.037  1.00  0.00           H  
ATOM   1717 HD23 LEU   114      55.886  58.351  68.510  1.00  0.00           H  
ATOM   1718  C   LEU   114      51.954  61.653  69.657  1.00  0.00           C  
ATOM   1719  O   LEU   114      51.204  60.673  69.870  1.00  0.00           O  
ATOM   1720  N   THR   115      51.662  62.682  68.826  1.00  0.00           N  
ATOM   1721  H   THR   115      52.233  63.515  68.840  1.00  0.00           H  
ATOM   1722  CA  THR   115      50.284  62.899  68.442  1.00  0.00           C  
ATOM   1723  HA  THR   115      49.637  62.999  69.313  1.00  0.00           H  
ATOM   1724  CB  THR   115      50.120  64.243  67.757  1.00  0.00           C  
ATOM   1725  HB  THR   115      50.970  64.128  67.084  1.00  0.00           H  
ATOM   1726  CG2 THR   115      48.795  64.499  67.035  1.00  0.00           C  
ATOM   1727 HG21 THR   115      48.729  65.541  66.720  1.00  0.00           H  
ATOM   1728 HG22 THR   115      49.007  63.980  66.100  1.00  0.00           H  
ATOM   1729 HG23 THR   115      47.942  64.115  67.594  1.00  0.00           H  
ATOM   1730  OG1 THR   115      50.156  65.345  68.621  1.00  0.00           O  
ATOM   1731  HG1 THR   115      51.068  65.508  68.871  1.00  0.00           H  
ATOM   1732  C   THR   115      49.784  61.741  67.557  1.00  0.00           C  
ATOM   1733  O   THR   115      50.416  61.399  66.515  1.00  0.00           O  
ATOM   1734  N   PRO   116      48.629  61.118  67.861  1.00  0.00           N  
ATOM   1735  CD  PRO   116      47.882  61.305  69.105  1.00  0.00           C  
ATOM   1736  HD2 PRO   116      47.713  62.341  69.399  1.00  0.00           H  
ATOM   1737  HD3 PRO   116      48.446  60.804  69.891  1.00  0.00           H  
ATOM   1738  CG  PRO   116      46.573  60.549  68.895  1.00  0.00           C  
ATOM   1739  HG2 PRO   116      45.849  61.151  68.346  1.00  0.00           H  
ATOM   1740  HG3 PRO   116      46.190  60.177  69.845  1.00  0.00           H  
ATOM   1741  CB  PRO   116      47.091  59.459  67.970  1.00  0.00           C  
ATOM   1742  HB2 PRO   116      46.306  58.933  67.426  1.00  0.00           H  
ATOM   1743  HB3 PRO   116      47.613  58.689  68.538  1.00  0.00           H  
ATOM   1744  CA  PRO   116      47.964  60.137  67.003  1.00  0.00           C  
ATOM   1745  HA  PRO   116      48.627  59.365  66.611  1.00  0.00           H  
ATOM   1746  C   PRO   116      47.251  60.757  65.806  1.00  0.00           C  
ATOM   1747  O   PRO   116      47.077  61.985  65.699  1.00  0.00           O  
ATOM   1748  N   PHE   117      46.896  59.881  64.849  1.00  0.00           N  
ATOM   1749  H   PHE   117      47.098  58.900  64.977  1.00  0.00           H  
ATOM   1750  CA  PHE   117      46.249  60.329  63.611  1.00  0.00           C  
ATOM   1751  HA  PHE   117      45.608  61.189  63.805  1.00  0.00           H  
ATOM   1752  CB  PHE   117      47.384  60.748  62.620  1.00  0.00           C  
ATOM   1753  HB2 PHE   117      47.018  61.054  61.640  1.00  0.00           H  
ATOM   1754  HB3 PHE   117      47.765  61.639  63.119  1.00  0.00           H  
ATOM   1755  CG  PHE   117      48.476  59.810  62.308  1.00  0.00           C  
ATOM   1756  CD1 PHE   117      48.264  58.959  61.225  1.00  0.00           C  
ATOM   1757  HD1 PHE   117      47.398  58.936  60.580  1.00  0.00           H  
ATOM   1758  CE1 PHE   117      49.418  58.163  60.853  1.00  0.00           C  
ATOM   1759  HE1 PHE   117      49.260  57.466  60.044  1.00  0.00           H  
ATOM   1760  CZ  PHE   117      50.614  58.083  61.588  1.00  0.00           C  
ATOM   1761  HZ  PHE   117      51.365  57.367  61.289  1.00  0.00           H  
ATOM   1762  CE2 PHE   117      50.733  58.910  62.683  1.00  0.00           C  
ATOM   1763  HE2 PHE   117      51.601  58.834  63.321  1.00  0.00           H  
ATOM   1764  CD2 PHE   117      49.624  59.700  63.125  1.00  0.00           C  
ATOM   1765  HD2 PHE   117      49.692  60.271  64.040  1.00  0.00           H  
ATOM   1766  C   PHE   117      45.425  59.247  62.952  1.00  0.00           C  
ATOM   1767  O   PHE   117      45.891  58.111  62.914  1.00  0.00           O  
ATOM   1768  N   THR   118      44.279  59.663  62.442  1.00  0.00           N  
ATOM   1769  H   THR   118      44.198  60.669  62.474  1.00  0.00           H  
ATOM   1770  CA  THR   118      43.532  58.908  61.484  1.00  0.00           C  
ATOM   1771  HA  THR   118      43.565  57.875  61.831  1.00  0.00           H  
ATOM   1772  CB  THR   118      42.090  59.433  61.461  1.00  0.00           C  
ATOM   1773  HB  THR   118      42.113  60.375  60.915  1.00  0.00           H  
ATOM   1774  CG2 THR   118      41.037  58.613  60.637  1.00  0.00           C  
ATOM   1775 HG21 THR   118      41.402  58.443  59.624  1.00  0.00           H  
ATOM   1776 HG22 THR   118      40.866  57.619  61.049  1.00  0.00           H  
ATOM   1777 HG23 THR   118      40.096  59.149  60.513  1.00  0.00           H  
ATOM   1778  OG1 THR   118      41.533  59.580  62.770  1.00  0.00           O  
ATOM   1779  HG1 THR   118      42.274  59.772  63.350  1.00  0.00           H  
ATOM   1780  C   THR   118      44.066  59.121  60.099  1.00  0.00           C  
ATOM   1781  O   THR   118      44.619  60.174  59.717  1.00  0.00           O  
ATOM   1782  N   ALA   119      43.947  58.156  59.211  1.00  0.00           N  
ATOM   1783  H   ALA   119      43.669  57.249  59.556  1.00  0.00           H  
ATOM   1784  CA  ALA   119      44.607  58.170  57.959  1.00  0.00           C  
ATOM   1785  HA  ALA   119      44.797  59.143  57.507  1.00  0.00           H  
ATOM   1786  CB  ALA   119      45.986  57.436  58.108  1.00  0.00           C  
ATOM   1787  HB1 ALA   119      46.215  56.851  57.217  1.00  0.00           H  
ATOM   1788  HB2 ALA   119      46.823  58.118  58.254  1.00  0.00           H  
ATOM   1789  HB3 ALA   119      45.879  56.786  58.976  1.00  0.00           H  
ATOM   1790  C   ALA   119      43.663  57.439  56.971  1.00  0.00           C  
ATOM   1791  O   ALA   119      42.983  56.475  57.399  1.00  0.00           O  
ATOM   1792  N   PHE   120      43.550  57.860  55.737  1.00  0.00           N  
ATOM   1793  H   PHE   120      44.083  58.692  55.528  1.00  0.00           H  
ATOM   1794  CA  PHE   120      42.700  57.347  54.624  1.00  0.00           C  
ATOM   1795  HA  PHE   120      42.222  56.442  54.998  1.00  0.00           H  
ATOM   1796  CB  PHE   120      41.548  58.361  54.433  1.00  0.00           C  
ATOM   1797  HB2 PHE   120      41.948  59.284  54.014  1.00  0.00           H  
ATOM   1798  HB3 PHE   120      40.902  57.853  53.717  1.00  0.00           H  
ATOM   1799  CG  PHE   120      40.743  58.830  55.658  1.00  0.00           C  
ATOM   1800  CD1 PHE   120      39.825  57.989  56.311  1.00  0.00           C  
ATOM   1801  HD1 PHE   120      39.618  56.984  55.975  1.00  0.00           H  
ATOM   1802  CE1 PHE   120      38.974  58.561  57.218  1.00  0.00           C  
ATOM   1803  HE1 PHE   120      38.130  58.066  57.675  1.00  0.00           H  
ATOM   1804  CZ  PHE   120      39.218  59.815  57.840  1.00  0.00           C  
ATOM   1805  HZ  PHE   120      38.521  60.111  58.610  1.00  0.00           H  
ATOM   1806  CE2 PHE   120      40.211  60.594  57.307  1.00  0.00           C  
ATOM   1807  HE2 PHE   120      40.192  61.575  57.758  1.00  0.00           H  
ATOM   1808  CD2 PHE   120      40.982  60.124  56.165  1.00  0.00           C  
ATOM   1809  HD2 PHE   120      41.784  60.717  55.751  1.00  0.00           H  
ATOM   1810  C   PHE   120      43.548  57.139  53.430  1.00  0.00           C  
ATOM   1811  O   PHE   120      44.527  57.849  53.221  1.00  0.00           O  
ATOM   1812  N   VAL   121      43.220  56.126  52.612  1.00  0.00           N  
ATOM   1813  H   VAL   121      42.523  55.522  53.023  1.00  0.00           H  
ATOM   1814  CA  VAL   121      43.829  55.692  51.378  1.00  0.00           C  
ATOM   1815  HA  VAL   121      44.423  56.499  50.948  1.00  0.00           H  
ATOM   1816  CB  VAL   121      44.819  54.576  51.653  1.00  0.00           C  
ATOM   1817  HB  VAL   121      44.399  53.602  51.903  1.00  0.00           H  
ATOM   1818  CG1 VAL   121      45.561  54.288  50.388  1.00  0.00           C  
ATOM   1819 HG11 VAL   121      46.212  53.434  50.575  1.00  0.00           H  
ATOM   1820 HG12 VAL   121      44.919  53.964  49.569  1.00  0.00           H  
ATOM   1821 HG13 VAL   121      46.186  55.092  50.000  1.00  0.00           H  
ATOM   1822  CG2 VAL   121      45.844  55.061  52.685  1.00  0.00           C  
ATOM   1823 HG21 VAL   121      46.253  56.052  52.491  1.00  0.00           H  
ATOM   1824 HG22 VAL   121      45.447  54.966  53.696  1.00  0.00           H  
ATOM   1825 HG23 VAL   121      46.544  54.230  52.777  1.00  0.00           H  
ATOM   1826  C   VAL   121      42.746  55.178  50.423  1.00  0.00           C  
ATOM   1827  O   VAL   121      42.172  54.090  50.653  1.00  0.00           O  
ATOM   1828  N   GLY   122      42.516  55.950  49.414  1.00  0.00           N  
ATOM   1829  H   GLY   122      42.996  56.836  49.346  1.00  0.00           H  
ATOM   1830  CA  GLY   122      41.397  55.909  48.539  1.00  0.00           C  
ATOM   1831  HA2 GLY   122      40.538  55.351  48.910  1.00  0.00           H  
ATOM   1832  HA3 GLY   122      40.978  56.915  48.558  1.00  0.00           H  
ATOM   1833  C   GLY   122      41.747  55.437  47.104  1.00  0.00           C  
ATOM   1834  O   GLY   122      42.903  55.747  46.601  1.00  0.00           O  
ATOM   1835  N   PHE   123      40.844  54.658  46.461  1.00  0.00           N  
ATOM   1836  H   PHE   123      40.088  54.282  47.016  1.00  0.00           H  
ATOM   1837  CA  PHE   123      41.051  53.931  45.201  1.00  0.00           C  
ATOM   1838  HA  PHE   123      42.041  54.048  44.762  1.00  0.00           H  
ATOM   1839  CB  PHE   123      41.055  52.452  45.641  1.00  0.00           C  
ATOM   1840  HB2 PHE   123      40.195  52.305  46.294  1.00  0.00           H  
ATOM   1841  HB3 PHE   123      40.938  51.828  44.754  1.00  0.00           H  
ATOM   1842  CG  PHE   123      42.231  52.018  46.450  1.00  0.00           C  
ATOM   1843  CD1 PHE   123      42.314  52.033  47.873  1.00  0.00           C  
ATOM   1844  HD1 PHE   123      41.438  52.398  48.388  1.00  0.00           H  
ATOM   1845  CE1 PHE   123      43.478  51.702  48.549  1.00  0.00           C  
ATOM   1846  HE1 PHE   123      43.430  51.768  49.626  1.00  0.00           H  
ATOM   1847  CZ  PHE   123      44.580  51.270  47.809  1.00  0.00           C  
ATOM   1848  HZ  PHE   123      45.520  51.016  48.276  1.00  0.00           H  
ATOM   1849  CE2 PHE   123      44.534  51.404  46.405  1.00  0.00           C  
ATOM   1850  HE2 PHE   123      45.344  51.137  45.742  1.00  0.00           H  
ATOM   1851  CD2 PHE   123      43.338  51.682  45.730  1.00  0.00           C  
ATOM   1852  HD2 PHE   123      43.336  51.781  44.654  1.00  0.00           H  
ATOM   1853  C   PHE   123      39.880  54.114  44.272  1.00  0.00           C  
ATOM   1854  O   PHE   123      38.675  54.046  44.691  1.00  0.00           O  
ATOM   1855  N   ASP   124      40.104  54.358  42.991  1.00  0.00           N  
ATOM   1856  H   ASP   124      41.089  54.232  42.804  1.00  0.00           H  
ATOM   1857  CA  ASP   124      39.174  54.797  41.985  1.00  0.00           C  
ATOM   1858  HA  ASP   124      38.197  54.490  42.360  1.00  0.00           H  
ATOM   1859  CB  ASP   124      39.298  56.331  41.985  1.00  0.00           C  
ATOM   1860  HB2 ASP   124      39.223  56.612  43.035  1.00  0.00           H  
ATOM   1861  HB3 ASP   124      40.320  56.640  41.766  1.00  0.00           H  
ATOM   1862  CG  ASP   124      38.330  57.055  41.068  1.00  0.00           C  
ATOM   1863  OD1 ASP   124      38.092  58.251  41.356  1.00  0.00           O  
ATOM   1864  OD2 ASP   124      37.683  56.434  40.139  1.00  0.00           O  
ATOM   1865  C   ASP   124      39.389  54.083  40.646  1.00  0.00           C  
ATOM   1866  O   ASP   124      40.532  54.059  40.148  1.00  0.00           O  
ATOM   1867  N   GLY   125      38.335  53.425  40.227  1.00  0.00           N  
ATOM   1868  H   GLY   125      37.456  53.560  40.705  1.00  0.00           H  
ATOM   1869  CA  GLY   125      38.299  52.522  39.032  1.00  0.00           C  
ATOM   1870  HA2 GLY   125      38.903  52.908  38.210  1.00  0.00           H  
ATOM   1871  HA3 GLY   125      38.512  51.508  39.372  1.00  0.00           H  
ATOM   1872  C   GLY   125      36.799  52.465  38.576  1.00  0.00           C  
ATOM   1873  O   GLY   125      35.944  52.602  39.460  1.00  0.00           O  
ATOM   1874  N   PRO   126      36.509  52.168  37.297  1.00  0.00           N  
ATOM   1875  CD  PRO   126      37.466  51.713  36.269  1.00  0.00           C  
ATOM   1876  HD2 PRO   126      37.626  50.635  36.302  1.00  0.00           H  
ATOM   1877  HD3 PRO   126      38.333  52.364  36.379  1.00  0.00           H  
ATOM   1878  CG  PRO   126      36.742  52.036  34.947  1.00  0.00           C  
ATOM   1879  HG2 PRO   126      37.169  51.478  34.113  1.00  0.00           H  
ATOM   1880  HG3 PRO   126      36.689  53.117  34.820  1.00  0.00           H  
ATOM   1881  CB  PRO   126      35.370  51.486  35.268  1.00  0.00           C  
ATOM   1882  HB2 PRO   126      35.396  50.399  35.341  1.00  0.00           H  
ATOM   1883  HB3 PRO   126      34.674  51.758  34.475  1.00  0.00           H  
ATOM   1884  CA  PRO   126      35.200  52.113  36.642  1.00  0.00           C  
ATOM   1885  HA  PRO   126      34.810  53.130  36.585  1.00  0.00           H  
ATOM   1886  C   PRO   126      34.180  51.282  37.446  1.00  0.00           C  
ATOM   1887  O   PRO   126      32.963  51.519  37.419  1.00  0.00           O  
ATOM   1888  N   GLU   127      34.610  50.196  38.097  1.00  0.00           N  
ATOM   1889  H   GLU   127      35.571  49.887  38.061  1.00  0.00           H  
ATOM   1890  CA  GLU   127      33.644  49.377  38.803  1.00  0.00           C  
ATOM   1891  HA  GLU   127      32.771  49.259  38.161  1.00  0.00           H  
ATOM   1892  CB  GLU   127      34.234  47.926  39.105  1.00  0.00           C  
ATOM   1893  HB2 GLU   127      35.187  47.996  39.630  1.00  0.00           H  
ATOM   1894  HB3 GLU   127      33.486  47.371  39.670  1.00  0.00           H  
ATOM   1895  CG  GLU   127      34.464  47.114  37.839  1.00  0.00           C  
ATOM   1896  HG2 GLU   127      35.398  47.392  37.351  1.00  0.00           H  
ATOM   1897  HG3 GLU   127      34.508  46.062  38.123  1.00  0.00           H  
ATOM   1898  CD  GLU   127      33.284  47.179  36.799  1.00  0.00           C  
ATOM   1899  OE1 GLU   127      32.115  47.218  37.179  1.00  0.00           O  
ATOM   1900  OE2 GLU   127      33.645  47.019  35.556  1.00  0.00           O  
ATOM   1901  C   GLU   127      33.214  50.025  40.139  1.00  0.00           C  
ATOM   1902  O   GLU   127      32.314  49.437  40.746  1.00  0.00           O  
ATOM   1903  N   GLY   128      33.823  51.082  40.684  1.00  0.00           N  
ATOM   1904  H   GLY   128      34.566  51.497  40.141  1.00  0.00           H  
ATOM   1905  CA  GLY   128      33.496  51.723  41.930  1.00  0.00           C  
ATOM   1906  HA2 GLY   128      33.020  52.663  41.650  1.00  0.00           H  
ATOM   1907  HA3 GLY   128      32.821  51.115  42.532  1.00  0.00           H  
ATOM   1908  C   GLY   128      34.691  52.201  42.702  1.00  0.00           C  
ATOM   1909  O   GLY   128      35.758  51.582  42.803  1.00  0.00           O  
ATOM   1910  N   LYS   129      34.505  53.342  43.352  1.00  0.00           N  
ATOM   1911  H   LYS   129      33.620  53.744  43.078  1.00  0.00           H  
ATOM   1912  CA  LYS   129      35.445  54.028  44.224  1.00  0.00           C  
ATOM   1913  HA  LYS   129      36.477  53.842  43.927  1.00  0.00           H  
ATOM   1914  CB  LYS   129      35.282  55.525  43.899  1.00  0.00           C  
ATOM   1915  HB2 LYS   129      35.312  55.704  42.825  1.00  0.00           H  
ATOM   1916  HB3 LYS   129      34.277  55.743  44.260  1.00  0.00           H  
ATOM   1917  CG  LYS   129      36.218  56.598  44.426  1.00  0.00           C  
ATOM   1918  HG2 LYS   129      36.318  56.636  45.511  1.00  0.00           H  
ATOM   1919  HG3 LYS   129      37.229  56.420  44.059  1.00  0.00           H  
ATOM   1920  CD  LYS   129      35.799  57.958  43.846  1.00  0.00           C  
ATOM   1921  HD2 LYS   129      35.743  57.973  42.757  1.00  0.00           H  
ATOM   1922  HD3 LYS   129      34.968  58.430  44.371  1.00  0.00           H  
ATOM   1923  CE  LYS   129      36.864  59.067  44.207  1.00  0.00           C  
ATOM   1924  HE2 LYS   129      36.589  59.473  45.180  1.00  0.00           H  
ATOM   1925  HE3 LYS   129      37.838  58.579  44.240  1.00  0.00           H  
ATOM   1926  NZ  LYS   129      36.842  60.134  43.151  1.00  0.00           N  
ATOM   1927  HZ1 LYS   129      37.439  60.866  43.508  1.00  0.00           H  
ATOM   1928  HZ2 LYS   129      37.273  59.681  42.358  1.00  0.00           H  
ATOM   1929  HZ3 LYS   129      35.908  60.504  43.050  1.00  0.00           H  
ATOM   1930  C   LYS   129      35.189  53.620  45.697  1.00  0.00           C  
ATOM   1931  O   LYS   129      34.037  53.465  46.075  1.00  0.00           O  
ATOM   1932  N   TYR   130      36.303  53.447  46.400  1.00  0.00           N  
ATOM   1933  H   TYR   130      37.213  53.474  45.962  1.00  0.00           H  
ATOM   1934  CA  TYR   130      36.259  53.120  47.877  1.00  0.00           C  
ATOM   1935  HA  TYR   130      35.356  53.563  48.298  1.00  0.00           H  
ATOM   1936  CB  TYR   130      36.065  51.626  47.936  1.00  0.00           C  
ATOM   1937  HB2 TYR   130      35.703  51.403  48.940  1.00  0.00           H  
ATOM   1938  HB3 TYR   130      35.251  51.423  47.240  1.00  0.00           H  
ATOM   1939  CG  TYR   130      37.259  50.696  47.662  1.00  0.00           C  
ATOM   1940  CD1 TYR   130      37.794  49.973  48.672  1.00  0.00           C  
ATOM   1941  HD1 TYR   130      37.455  49.974  49.698  1.00  0.00           H  
ATOM   1942  CE1 TYR   130      38.896  49.121  48.337  1.00  0.00           C  
ATOM   1943  HE1 TYR   130      39.301  48.476  49.103  1.00  0.00           H  
ATOM   1944  CZ  TYR   130      39.479  49.130  47.107  1.00  0.00           C  
ATOM   1945  OH  TYR   130      40.623  48.428  46.808  1.00  0.00           O  
ATOM   1946  HH  TYR   130      41.091  48.045  47.553  1.00  0.00           H  
ATOM   1947  CE2 TYR   130      38.827  49.837  46.032  1.00  0.00           C  
ATOM   1948  HE2 TYR   130      39.329  49.851  45.076  1.00  0.00           H  
ATOM   1949  CD2 TYR   130      37.734  50.677  46.360  1.00  0.00           C  
ATOM   1950  HD2 TYR   130      37.167  51.175  45.587  1.00  0.00           H  
ATOM   1951  C   TYR   130      37.483  53.634  48.646  1.00  0.00           C  
ATOM   1952  O   TYR   130      38.514  53.934  48.092  1.00  0.00           O  
ATOM   1953  N   VAL   131      37.382  53.772  49.922  1.00  0.00           N  
ATOM   1954  H   VAL   131      36.448  53.657  50.287  1.00  0.00           H  
ATOM   1955  CA  VAL   131      38.540  54.336  50.804  1.00  0.00           C  
ATOM   1956  HA  VAL   131      39.523  54.442  50.346  1.00  0.00           H  
ATOM   1957  CB  VAL   131      38.039  55.730  51.256  1.00  0.00           C  
ATOM   1958  HB  VAL   131      37.012  55.696  51.621  1.00  0.00           H  
ATOM   1959  CG1 VAL   131      38.764  56.383  52.441  1.00  0.00           C  
ATOM   1960 HG11 VAL   131      38.612  55.798  53.348  1.00  0.00           H  
ATOM   1961 HG12 VAL   131      39.823  56.509  52.213  1.00  0.00           H  
ATOM   1962 HG13 VAL   131      38.289  57.341  52.650  1.00  0.00           H  
ATOM   1963  CG2 VAL   131      38.139  56.754  50.063  1.00  0.00           C  
ATOM   1964 HG21 VAL   131      39.126  57.123  49.784  1.00  0.00           H  
ATOM   1965 HG22 VAL   131      37.734  56.207  49.211  1.00  0.00           H  
ATOM   1966 HG23 VAL   131      37.473  57.590  50.279  1.00  0.00           H  
ATOM   1967  C   VAL   131      38.790  53.460  51.982  1.00  0.00           C  
ATOM   1968  O   VAL   131      37.957  53.321  52.815  1.00  0.00           O  
ATOM   1969  N   ARG   132      40.003  53.000  52.213  1.00  0.00           N  
ATOM   1970  H   ARG   132      40.736  53.229  51.557  1.00  0.00           H  
ATOM   1971  CA  ARG   132      40.479  52.437  53.463  1.00  0.00           C  
ATOM   1972  HA  ARG   132      39.777  51.687  53.825  1.00  0.00           H  
ATOM   1973  CB  ARG   132      41.898  51.834  53.199  1.00  0.00           C  
ATOM   1974  HB2 ARG   132      42.665  52.595  53.053  1.00  0.00           H  
ATOM   1975  HB3 ARG   132      42.246  51.301  54.084  1.00  0.00           H  
ATOM   1976  CG  ARG   132      42.009  50.704  52.118  1.00  0.00           C  
ATOM   1977  HG2 ARG   132      41.255  49.946  52.328  1.00  0.00           H  
ATOM   1978  HG3 ARG   132      41.779  51.145  51.149  1.00  0.00           H  
ATOM   1979  CD  ARG   132      43.345  50.036  52.122  1.00  0.00           C  
ATOM   1980  HD2 ARG   132      44.011  50.843  51.818  1.00  0.00           H  
ATOM   1981  HD3 ARG   132      43.624  49.639  53.097  1.00  0.00           H  
ATOM   1982  NE  ARG   132      43.472  49.070  50.986  1.00  0.00           N  
ATOM   1983  HE  ARG   132      42.628  48.540  50.824  1.00  0.00           H  
ATOM   1984  CZ  ARG   132      44.476  48.926  50.118  1.00  0.00           C  
ATOM   1985  NH1 ARG   132      45.645  49.345  50.455  1.00  0.00           N  
ATOM   1986 HH11 ARG   132      45.878  49.842  51.303  1.00  0.00           H  
ATOM   1987 HH12 ARG   132      46.395  49.080  49.833  1.00  0.00           H  
ATOM   1988  NH2 ARG   132      44.349  48.328  48.977  1.00  0.00           N  
ATOM   1989 HH21 ARG   132      43.406  48.206  48.636  1.00  0.00           H  
ATOM   1990 HH22 ARG   132      45.150  48.101  48.404  1.00  0.00           H  
ATOM   1991  C   ARG   132      40.725  53.514  54.602  1.00  0.00           C  
ATOM   1992  O   ARG   132      41.103  54.587  54.237  1.00  0.00           O  
ATOM   1993  N   ARG   133      40.553  53.158  55.843  1.00  0.00           N  
ATOM   1994  H   ARG   133      40.203  52.236  56.063  1.00  0.00           H  
ATOM   1995  CA  ARG   133      40.806  53.953  57.062  1.00  0.00           C  
ATOM   1996  HA  ARG   133      41.328  54.869  56.787  1.00  0.00           H  
ATOM   1997  CB  ARG   133      39.553  54.505  57.734  1.00  0.00           C  
ATOM   1998  HB2 ARG   133      38.958  55.112  57.051  1.00  0.00           H  
ATOM   1999  HB3 ARG   133      38.940  53.607  57.802  1.00  0.00           H  
ATOM   2000  CG  ARG   133      39.776  55.465  58.897  1.00  0.00           C  
ATOM   2001  HG2 ARG   133      40.487  55.110  59.643  1.00  0.00           H  
ATOM   2002  HG3 ARG   133      40.217  56.407  58.571  1.00  0.00           H  
ATOM   2003  CD  ARG   133      38.433  55.718  59.653  1.00  0.00           C  
ATOM   2004  HD2 ARG   133      38.579  56.490  60.409  1.00  0.00           H  
ATOM   2005  HD3 ARG   133      37.784  56.227  58.940  1.00  0.00           H  
ATOM   2006  NE  ARG   133      37.826  54.528  60.176  1.00  0.00           N  
ATOM   2007  HE  ARG   133      38.384  53.695  60.057  1.00  0.00           H  
ATOM   2008  CZ  ARG   133      36.727  54.471  60.923  1.00  0.00           C  
ATOM   2009  NH1 ARG   133      36.481  53.396  61.646  1.00  0.00           N  
ATOM   2010 HH11 ARG   133      37.061  52.572  61.569  1.00  0.00           H  
ATOM   2011 HH12 ARG   133      35.568  53.241  62.048  1.00  0.00           H  
ATOM   2012  NH2 ARG   133      35.845  55.400  61.072  1.00  0.00           N  
ATOM   2013 HH21 ARG   133      35.745  56.259  60.550  1.00  0.00           H  
ATOM   2014 HH22 ARG   133      35.115  55.232  61.750  1.00  0.00           H  
ATOM   2015  C   ARG   133      41.798  53.129  57.998  1.00  0.00           C  
ATOM   2016  O   ARG   133      41.782  51.909  58.021  1.00  0.00           O  
ATOM   2017  N   PHE   134      42.643  53.987  58.671  1.00  0.00           N  
ATOM   2018  H   PHE   134      42.693  54.988  58.547  1.00  0.00           H  
ATOM   2019  CA  PHE   134      43.569  53.550  59.764  1.00  0.00           C  
ATOM   2020  HA  PHE   134      43.340  52.556  60.149  1.00  0.00           H  
ATOM   2021  CB  PHE   134      45.035  53.543  59.209  1.00  0.00           C  
ATOM   2022  HB2 PHE   134      45.295  54.488  58.732  1.00  0.00           H  
ATOM   2023  HB3 PHE   134      45.800  53.485  59.984  1.00  0.00           H  
ATOM   2024  CG  PHE   134      45.230  52.328  58.308  1.00  0.00           C  
ATOM   2025  CD1 PHE   134      45.449  51.054  58.835  1.00  0.00           C  
ATOM   2026  HD1 PHE   134      45.455  50.779  59.880  1.00  0.00           H  
ATOM   2027  CE1 PHE   134      45.641  49.986  57.921  1.00  0.00           C  
ATOM   2028  HE1 PHE   134      45.801  48.979  58.277  1.00  0.00           H  
ATOM   2029  CZ  PHE   134      45.501  50.196  56.548  1.00  0.00           C  
ATOM   2030  HZ  PHE   134      45.651  49.401  55.832  1.00  0.00           H  
ATOM   2031  CE2 PHE   134      45.299  51.485  56.056  1.00  0.00           C  
ATOM   2032  HE2 PHE   134      45.198  51.709  55.004  1.00  0.00           H  
ATOM   2033  CD2 PHE   134      45.171  52.591  56.908  1.00  0.00           C  
ATOM   2034  HD2 PHE   134      45.137  53.610  56.551  1.00  0.00           H  
ATOM   2035  C   PHE   134      43.313  54.463  60.919  1.00  0.00           C  
ATOM   2036  O   PHE   134      43.454  55.706  60.764  1.00  0.00           O  
ATOM   2037  N   PHE   135      43.072  53.944  62.079  1.00  0.00           N  
ATOM   2038  H   PHE   135      42.904  52.949  62.053  1.00  0.00           H  
ATOM   2039  CA  PHE   135      42.644  54.660  63.243  1.00  0.00           C  
ATOM   2040  HA  PHE   135      42.670  55.726  63.015  1.00  0.00           H  
ATOM   2041  CB  PHE   135      41.193  54.500  63.524  1.00  0.00           C  
ATOM   2042  HB2 PHE   135      40.944  55.451  63.996  1.00  0.00           H  
ATOM   2043  HB3 PHE   135      40.622  54.339  62.609  1.00  0.00           H  
ATOM   2044  CG  PHE   135      40.822  53.499  64.650  1.00  0.00           C  
ATOM   2045  CD1 PHE   135      40.825  53.973  65.942  1.00  0.00           C  
ATOM   2046  HD1 PHE   135      41.118  55.003  66.083  1.00  0.00           H  
ATOM   2047  CE1 PHE   135      40.308  53.117  66.971  1.00  0.00           C  
ATOM   2048  HE1 PHE   135      40.100  53.513  67.954  1.00  0.00           H  
ATOM   2049  CZ  PHE   135      40.076  51.774  66.681  1.00  0.00           C  
ATOM   2050  HZ  PHE   135      39.779  51.242  67.573  1.00  0.00           H  
ATOM   2051  CE2 PHE   135      40.287  51.304  65.350  1.00  0.00           C  
ATOM   2052  HE2 PHE   135      40.112  50.251  65.183  1.00  0.00           H  
ATOM   2053  CD2 PHE   135      40.592  52.164  64.283  1.00  0.00           C  
ATOM   2054  HD2 PHE   135      40.600  51.695  63.310  1.00  0.00           H  
ATOM   2055  C   PHE   135      43.565  54.445  64.484  1.00  0.00           C  
ATOM   2056  O   PHE   135      44.153  53.354  64.783  1.00  0.00           O  
ATOM   2057  N   GLY   136      43.821  55.505  65.281  1.00  0.00           N  
ATOM   2058  H   GLY   136      43.532  56.371  64.849  1.00  0.00           H  
ATOM   2059  CA  GLY   136      44.836  55.585  66.312  1.00  0.00           C  
ATOM   2060  HA2 GLY   136      44.842  56.638  66.592  1.00  0.00           H  
ATOM   2061  HA3 GLY   136      44.643  54.892  67.131  1.00  0.00           H  
ATOM   2062  C   GLY   136      46.240  55.208  65.786  1.00  0.00           C  
ATOM   2063  O   GLY   136      46.937  54.441  66.360  1.00  0.00           O  
ATOM   2064  N   ALA   137      46.499  55.676  64.606  1.00  0.00           N  
ATOM   2065  H   ALA   137      45.907  56.336  64.122  1.00  0.00           H  
ATOM   2066  CA  ALA   137      47.747  55.366  63.929  1.00  0.00           C  
ATOM   2067  HA  ALA   137      48.101  54.371  64.199  1.00  0.00           H  
ATOM   2068  CB  ALA   137      47.585  55.485  62.399  1.00  0.00           C  
ATOM   2069  HB1 ALA   137      48.482  55.097  61.917  1.00  0.00           H  
ATOM   2070  HB2 ALA   137      46.678  55.105  61.928  1.00  0.00           H  
ATOM   2071  HB3 ALA   137      47.539  56.529  62.090  1.00  0.00           H  
ATOM   2072  C   ALA   137      48.799  56.363  64.490  1.00  0.00           C  
ATOM   2073  O   ALA   137      48.475  57.521  64.931  1.00  0.00           O  
ATOM   2074  N   LYS   138      50.018  55.885  64.683  1.00  0.00           N  
ATOM   2075  H   LYS   138      50.178  54.930  64.396  1.00  0.00           H  
ATOM   2076  CA  LYS   138      51.126  56.562  65.451  1.00  0.00           C  
ATOM   2077  HA  LYS   138      51.015  57.639  65.328  1.00  0.00           H  
ATOM   2078  CB  LYS   138      50.839  56.184  66.961  1.00  0.00           C  
ATOM   2079  HB2 LYS   138      49.769  56.284  67.141  1.00  0.00           H  
ATOM   2080  HB3 LYS   138      51.015  55.117  67.101  1.00  0.00           H  
ATOM   2081  CG  LYS   138      51.437  57.094  68.054  1.00  0.00           C  
ATOM   2082  HG2 LYS   138      52.517  57.099  67.906  1.00  0.00           H  
ATOM   2083  HG3 LYS   138      51.126  58.130  67.923  1.00  0.00           H  
ATOM   2084  CD  LYS   138      51.131  56.611  69.417  1.00  0.00           C  
ATOM   2085  HD2 LYS   138      50.135  56.953  69.698  1.00  0.00           H  
ATOM   2086  HD3 LYS   138      50.993  55.534  69.521  1.00  0.00           H  
ATOM   2087  CE  LYS   138      52.139  57.030  70.489  1.00  0.00           C  
ATOM   2088  HE2 LYS   138      53.027  56.412  70.356  1.00  0.00           H  
ATOM   2089  HE3 LYS   138      52.385  58.091  70.449  1.00  0.00           H  
ATOM   2090  NZ  LYS   138      51.792  56.838  71.837  1.00  0.00           N  
ATOM   2091  HZ1 LYS   138      51.514  55.881  71.999  1.00  0.00           H  
ATOM   2092  HZ2 LYS   138      52.606  56.977  72.418  1.00  0.00           H  
ATOM   2093  HZ3 LYS   138      50.937  57.338  72.033  1.00  0.00           H  
ATOM   2094  C   LYS   138      52.559  56.119  64.976  1.00  0.00           C  
ATOM   2095  O   LYS   138      52.639  54.970  64.580  1.00  0.00           O  
ATOM   2096  N   VAL   139      53.533  56.971  64.822  1.00  0.00           N  
ATOM   2097  H   VAL   139      53.243  57.835  65.257  1.00  0.00           H  
ATOM   2098  CA  VAL   139      54.878  56.499  64.354  1.00  0.00           C  
ATOM   2099  HA  VAL   139      54.679  55.942  63.439  1.00  0.00           H  
ATOM   2100  CB  VAL   139      55.731  57.669  63.859  1.00  0.00           C  
ATOM   2101  HB  VAL   139      55.935  58.255  64.756  1.00  0.00           H  
ATOM   2102  CG1 VAL   139      57.132  57.284  63.437  1.00  0.00           C  
ATOM   2103 HG11 VAL   139      57.768  56.944  64.254  1.00  0.00           H  
ATOM   2104 HG12 VAL   139      57.015  56.441  62.757  1.00  0.00           H  
ATOM   2105 HG13 VAL   139      57.617  58.106  62.911  1.00  0.00           H  
ATOM   2106  CG2 VAL   139      55.113  58.551  62.748  1.00  0.00           C  
ATOM   2107 HG21 VAL   139      54.212  59.069  63.077  1.00  0.00           H  
ATOM   2108 HG22 VAL   139      55.815  59.296  62.373  1.00  0.00           H  
ATOM   2109 HG23 VAL   139      54.779  57.916  61.928  1.00  0.00           H  
ATOM   2110  C   VAL   139      55.492  55.583  65.381  1.00  0.00           C  
ATOM   2111  O   VAL   139      55.676  55.977  66.547  1.00  0.00           O  
ATOM   2112  N   ASN   140      55.893  54.361  64.970  1.00  0.00           N  
ATOM   2113  H   ASN   140      55.744  54.183  63.987  1.00  0.00           H  
ATOM   2114  CA  ASN   140      56.898  53.620  65.675  1.00  0.00           C  
ATOM   2115  HA  ASN   140      56.758  53.906  66.718  1.00  0.00           H  
ATOM   2116  CB  ASN   140      56.434  52.222  65.508  1.00  0.00           C  
ATOM   2117  HB2 ASN   140      55.354  52.215  65.653  1.00  0.00           H  
ATOM   2118  HB3 ASN   140      56.721  51.883  64.513  1.00  0.00           H  
ATOM   2119  CG  ASN   140      57.007  51.217  66.449  1.00  0.00           C  
ATOM   2120  OD1 ASN   140      57.539  51.449  67.486  1.00  0.00           O  
ATOM   2121  ND2 ASN   140      56.723  49.968  66.240  1.00  0.00           N  
ATOM   2122 HD21 ASN   140      56.853  49.307  66.992  1.00  0.00           H  
ATOM   2123 HD22 ASN   140      56.287  49.557  65.426  1.00  0.00           H  
ATOM   2124  C   ASN   140      58.336  53.903  65.261  1.00  0.00           C  
ATOM   2125  O   ASN   140      59.229  53.921  66.137  1.00  0.00           O  
ATOM   2126  N   GLN   141      58.568  54.235  64.006  1.00  0.00           N  
ATOM   2127  H   GLN   141      57.754  54.155  63.414  1.00  0.00           H  
ATOM   2128  CA  GLN   141      59.960  54.511  63.431  1.00  0.00           C  
ATOM   2129  HA  GLN   141      60.502  55.061  64.202  1.00  0.00           H  
ATOM   2130  CB  GLN   141      60.794  53.179  63.094  1.00  0.00           C  
ATOM   2131  HB2 GLN   141      60.823  52.577  64.003  1.00  0.00           H  
ATOM   2132  HB3 GLN   141      60.227  52.503  62.455  1.00  0.00           H  
ATOM   2133  CG  GLN   141      62.183  53.401  62.545  1.00  0.00           C  
ATOM   2134  HG2 GLN   141      62.197  53.606  61.475  1.00  0.00           H  
ATOM   2135  HG3 GLN   141      62.596  54.211  63.145  1.00  0.00           H  
ATOM   2136  CD  GLN   141      63.222  52.330  62.793  1.00  0.00           C  
ATOM   2137  OE1 GLN   141      62.835  51.240  63.253  1.00  0.00           O  
ATOM   2138  NE2 GLN   141      64.491  52.355  62.463  1.00  0.00           N  
ATOM   2139 HE21 GLN   141      65.123  51.573  62.558  1.00  0.00           H  
ATOM   2140 HE22 GLN   141      64.906  53.242  62.217  1.00  0.00           H  
ATOM   2141  C   GLN   141      59.962  55.414  62.189  1.00  0.00           C  
ATOM   2142  O   GLN   141      59.098  55.288  61.275  1.00  0.00           O  
ATOM   2143  N   ALA   142      60.953  56.281  62.098  1.00  0.00           N  
ATOM   2144  H   ALA   142      61.727  56.232  62.746  1.00  0.00           H  
ATOM   2145  CA  ALA   142      61.112  57.239  61.003  1.00  0.00           C  
ATOM   2146  HA  ALA   142      60.573  57.034  60.079  1.00  0.00           H  
ATOM   2147  CB  ALA   142      60.652  58.550  61.562  1.00  0.00           C  
ATOM   2148  HB1 ALA   142      60.665  59.412  60.896  1.00  0.00           H  
ATOM   2149  HB2 ALA   142      59.562  58.559  61.596  1.00  0.00           H  
ATOM   2150  HB3 ALA   142      61.058  58.749  62.554  1.00  0.00           H  
ATOM   2151  C   ALA   142      62.539  57.360  60.508  1.00  0.00           C  
ATOM   2152  O   ALA   142      63.396  57.243  61.400  1.00  0.00           O  
ATOM   2153  N   THR   143      62.838  57.545  59.245  1.00  0.00           N  
ATOM   2154  H   THR   143      62.084  57.468  58.577  1.00  0.00           H  
ATOM   2155  CA  THR   143      64.142  57.776  58.695  1.00  0.00           C  
ATOM   2156  HA  THR   143      64.817  58.135  59.472  1.00  0.00           H  
ATOM   2157  CB  THR   143      64.723  56.493  58.142  1.00  0.00           C  
ATOM   2158  HB  THR   143      64.079  56.226  57.304  1.00  0.00           H  
ATOM   2159  CG2 THR   143      66.170  56.655  57.539  1.00  0.00           C  
ATOM   2160 HG21 THR   143      66.631  55.689  57.330  1.00  0.00           H  
ATOM   2161 HG22 THR   143      66.080  57.175  56.585  1.00  0.00           H  
ATOM   2162 HG23 THR   143      66.759  57.336  58.153  1.00  0.00           H  
ATOM   2163  OG1 THR   143      64.864  55.440  59.150  1.00  0.00           O  
ATOM   2164  HG1 THR   143      64.102  54.884  58.973  1.00  0.00           H  
ATOM   2165  C   THR   143      64.228  58.818  57.619  1.00  0.00           C  
ATOM   2166  O   THR   143      63.385  58.917  56.786  1.00  0.00           O  
ATOM   2167  N   PHE   144      65.308  59.671  57.739  1.00  0.00           N  
ATOM   2168  H   PHE   144      65.903  59.487  58.534  1.00  0.00           H  
ATOM   2169  CA  PHE   144      65.750  60.634  56.782  1.00  0.00           C  
ATOM   2170  HA  PHE   144      64.936  60.771  56.070  1.00  0.00           H  
ATOM   2171  CB  PHE   144      66.116  61.923  57.572  1.00  0.00           C  
ATOM   2172  HB2 PHE   144      66.844  61.715  58.357  1.00  0.00           H  
ATOM   2173  HB3 PHE   144      66.688  62.546  56.884  1.00  0.00           H  
ATOM   2174  CG  PHE   144      64.906  62.804  57.959  1.00  0.00           C  
ATOM   2175  CD1 PHE   144      64.509  63.860  57.135  1.00  0.00           C  
ATOM   2176  HD1 PHE   144      65.133  64.123  56.294  1.00  0.00           H  
ATOM   2177  CE1 PHE   144      63.438  64.698  57.498  1.00  0.00           C  
ATOM   2178  HE1 PHE   144      63.176  65.597  56.960  1.00  0.00           H  
ATOM   2179  CZ  PHE   144      62.765  64.495  58.781  1.00  0.00           C  
ATOM   2180  HZ  PHE   144      61.986  65.201  59.026  1.00  0.00           H  
ATOM   2181  CE2 PHE   144      63.054  63.396  59.552  1.00  0.00           C  
ATOM   2182  HE2 PHE   144      62.567  63.156  60.485  1.00  0.00           H  
ATOM   2183  CD2 PHE   144      64.139  62.503  59.147  1.00  0.00           C  
ATOM   2184  HD2 PHE   144      64.367  61.586  59.671  1.00  0.00           H  
ATOM   2185  C   PHE   144      67.000  60.208  55.934  1.00  0.00           C  
ATOM   2186  O   PHE   144      68.066  60.234  56.443  1.00  0.00           O  
ATOM   2187  N   SER   145      66.757  59.903  54.635  1.00  0.00           N  
ATOM   2188  H   SER   145      65.911  60.255  54.210  1.00  0.00           H  
ATOM   2189  CA  SER   145      67.734  59.229  53.761  1.00  0.00           C  
ATOM   2190  HA  SER   145      68.610  58.982  54.362  1.00  0.00           H  
ATOM   2191  CB  SER   145      67.105  57.870  53.233  1.00  0.00           C  
ATOM   2192  HB2 SER   145      66.980  57.150  54.042  1.00  0.00           H  
ATOM   2193  HB3 SER   145      66.165  57.995  52.695  1.00  0.00           H  
ATOM   2194  OG  SER   145      68.006  57.269  52.306  1.00  0.00           O  
ATOM   2195  HG  SER   145      68.507  56.630  52.820  1.00  0.00           H  
ATOM   2196  C   SER   145      68.139  60.182  52.650  1.00  0.00           C  
ATOM   2197  O   SER   145      67.291  60.675  51.902  1.00  0.00           O  
ATOM   2198  N   ALA   146      69.449  60.340  52.387  1.00  0.00           N  
ATOM   2199  H   ALA   146      70.078  59.925  53.060  1.00  0.00           H  
ATOM   2200  CA  ALA   146      70.059  61.235  51.395  1.00  0.00           C  
ATOM   2201  HA  ALA   146      69.350  61.586  50.645  1.00  0.00           H  
ATOM   2202  CB  ALA   146      70.513  62.572  52.020  1.00  0.00           C  
ATOM   2203  HB1 ALA   146      69.784  63.000  52.707  1.00  0.00           H  
ATOM   2204  HB2 ALA   146      71.389  62.337  52.625  1.00  0.00           H  
ATOM   2205  HB3 ALA   146      70.749  63.297  51.241  1.00  0.00           H  
ATOM   2206  C   ALA   146      71.222  60.583  50.626  1.00  0.00           C  
ATOM   2207  O   ALA   146      71.972  59.704  51.019  1.00  0.00           O  
ATOM   2208  N   ARG   147      71.355  60.981  49.352  1.00  0.00           N  
ATOM   2209  H   ARG   147      70.722  61.732  49.115  1.00  0.00           H  
ATOM   2210  CA  ARG   147      72.174  60.443  48.260  1.00  0.00           C  
ATOM   2211  HA  ARG   147      73.079  60.026  48.700  1.00  0.00           H  
ATOM   2212  CB  ARG   147      71.390  59.255  47.668  1.00  0.00           C  
ATOM   2213  HB2 ARG   147      70.458  59.673  47.289  1.00  0.00           H  
ATOM   2214  HB3 ARG   147      72.125  58.919  46.937  1.00  0.00           H  
ATOM   2215  CG  ARG   147      70.971  57.975  48.490  1.00  0.00           C  
ATOM   2216  HG2 ARG   147      70.456  58.314  49.389  1.00  0.00           H  
ATOM   2217  HG3 ARG   147      70.180  57.498  47.911  1.00  0.00           H  
ATOM   2218  CD  ARG   147      71.996  56.967  48.969  1.00  0.00           C  
ATOM   2219  HD2 ARG   147      72.563  56.582  48.122  1.00  0.00           H  
ATOM   2220  HD3 ARG   147      72.747  57.470  49.579  1.00  0.00           H  
ATOM   2221  NE  ARG   147      71.381  55.868  49.705  1.00  0.00           N  
ATOM   2222  HE  ARG   147      71.387  54.949  49.285  1.00  0.00           H  
ATOM   2223  CZ  ARG   147      70.992  55.880  50.961  1.00  0.00           C  
ATOM   2224  NH1 ARG   147      70.957  56.978  51.671  1.00  0.00           N  
ATOM   2225 HH11 ARG   147      71.138  57.861  51.216  1.00  0.00           H  
ATOM   2226 HH12 ARG   147      70.680  56.971  52.642  1.00  0.00           H  
ATOM   2227  NH2 ARG   147      70.650  54.795  51.538  1.00  0.00           N  
ATOM   2228 HH21 ARG   147      70.605  54.001  50.915  1.00  0.00           H  
ATOM   2229 HH22 ARG   147      70.220  54.879  52.448  1.00  0.00           H  
ATOM   2230  C   ARG   147      72.386  61.455  47.234  1.00  0.00           C  
ATOM   2231  O   ARG   147      71.537  62.331  46.962  1.00  0.00           O  
ATOM   2232  N   VAL   148      73.573  61.408  46.670  1.00  0.00           N  
ATOM   2233  H   VAL   148      74.307  60.784  46.973  1.00  0.00           H  
ATOM   2234  CA  VAL   148      73.934  62.354  45.605  1.00  0.00           C  
ATOM   2235  HA  VAL   148      73.667  63.332  46.005  1.00  0.00           H  
ATOM   2236  CB  VAL   148      75.442  62.315  45.196  1.00  0.00           C  
ATOM   2237  HB  VAL   148      76.098  62.282  46.066  1.00  0.00           H  
ATOM   2238  CG1 VAL   148      75.771  61.199  44.303  1.00  0.00           C  
ATOM   2239 HG11 VAL   148      76.856  61.112  44.367  1.00  0.00           H  
ATOM   2240 HG12 VAL   148      75.419  60.219  44.628  1.00  0.00           H  
ATOM   2241 HG13 VAL   148      75.529  61.246  43.241  1.00  0.00           H  
ATOM   2242  CG2 VAL   148      75.977  63.491  44.358  1.00  0.00           C  
ATOM   2243 HG21 VAL   148      75.612  64.428  44.778  1.00  0.00           H  
ATOM   2244 HG22 VAL   148      77.063  63.578  44.405  1.00  0.00           H  
ATOM   2245 HG23 VAL   148      75.683  63.403  43.313  1.00  0.00           H  
ATOM   2246  C   VAL   148      73.040  62.297  44.418  1.00  0.00           C  
ATOM   2247  O   VAL   148      72.547  61.272  44.127  1.00  0.00           O  
ATOM   2248  N   ASN   149      72.874  63.474  43.789  1.00  0.00           N  
ATOM   2249  H   ASN   149      73.417  64.204  44.226  1.00  0.00           H  
ATOM   2250  CA  ASN   149      71.928  63.774  42.755  1.00  0.00           C  
ATOM   2251  HA  ASN   149      71.845  64.861  42.726  1.00  0.00           H  
ATOM   2252  CB  ASN   149      72.520  63.332  41.423  1.00  0.00           C  
ATOM   2253  HB2 ASN   149      73.448  63.855  41.193  1.00  0.00           H  
ATOM   2254  HB3 ASN   149      72.687  62.261  41.543  1.00  0.00           H  
ATOM   2255  CG  ASN   149      71.630  63.641  40.249  1.00  0.00           C  
ATOM   2256  OD1 ASN   149      70.926  64.635  40.247  1.00  0.00           O  
ATOM   2257  ND2 ASN   149      71.598  62.889  39.254  1.00  0.00           N  
ATOM   2258 HD21 ASN   149      70.935  63.090  38.519  1.00  0.00           H  
ATOM   2259 HD22 ASN   149      72.156  62.048  39.228  1.00  0.00           H  
ATOM   2260  C   ASN   149      70.541  63.152  43.101  1.00  0.00           C  
ATOM   2261  O   ASN   149      69.955  62.374  42.359  1.00  0.00           O  
ATOM   2262  N   ASP   150      69.947  63.572  44.218  1.00  0.00           N  
ATOM   2263  H   ASP   150      70.410  64.321  44.713  1.00  0.00           H  
ATOM   2264  CA  ASP   150      68.578  63.097  44.675  1.00  0.00           C  
ATOM   2265  HA  ASP   150      67.761  63.225  43.966  1.00  0.00           H  
ATOM   2266  CB  ASP   150      68.605  61.675  45.200  1.00  0.00           C  
ATOM   2267  HB2 ASP   150      69.161  61.112  44.451  1.00  0.00           H  
ATOM   2268  HB3 ASP   150      69.110  61.706  46.165  1.00  0.00           H  
ATOM   2269  CG  ASP   150      67.286  60.991  45.456  1.00  0.00           C  
ATOM   2270  OD1 ASP   150      66.274  61.312  44.807  1.00  0.00           O  
ATOM   2271  OD2 ASP   150      67.303  60.033  46.272  1.00  0.00           O  
ATOM   2272  C   ASP   150      67.998  64.003  45.807  1.00  0.00           C  
ATOM   2273  O   ASP   150      68.731  64.610  46.546  1.00  0.00           O  
ATOM   2274  N   MET   151      66.656  64.093  45.889  1.00  0.00           N  
ATOM   2275  H   MET   151      66.095  63.420  45.387  1.00  0.00           H  
ATOM   2276  CA  MET   151      65.959  64.814  46.991  1.00  0.00           C  
ATOM   2277  HA  MET   151      66.413  65.797  47.118  1.00  0.00           H  
ATOM   2278  CB  MET   151      64.486  64.809  46.469  1.00  0.00           C  
ATOM   2279  HB2 MET   151      64.073  63.829  46.708  1.00  0.00           H  
ATOM   2280  HB3 MET   151      63.836  65.507  46.998  1.00  0.00           H  
ATOM   2281  CG  MET   151      64.259  65.205  45.012  1.00  0.00           C  
ATOM   2282  HG2 MET   151      64.826  66.096  44.743  1.00  0.00           H  
ATOM   2283  HG3 MET   151      64.561  64.368  44.383  1.00  0.00           H  
ATOM   2284  SD  MET   151      62.541  65.582  44.469  1.00  0.00           S  
ATOM   2285  CE  MET   151      61.936  63.930  44.558  1.00  0.00           C  
ATOM   2286  HE1 MET   151      60.884  63.919  44.271  1.00  0.00           H  
ATOM   2287  HE2 MET   151      62.401  63.133  43.978  1.00  0.00           H  
ATOM   2288  HE3 MET   151      62.011  63.762  45.633  1.00  0.00           H  
ATOM   2289  C   MET   151      66.126  64.178  48.374  1.00  0.00           C  
ATOM   2290  O   MET   151      66.457  63.010  48.501  1.00  0.00           O  
ATOM   2291  N   LEU   152      65.780  64.830  49.504  1.00  0.00           N  
ATOM   2292  H   LEU   152      65.593  65.821  49.435  1.00  0.00           H  
ATOM   2293  CA  LEU   152      65.687  64.237  50.861  1.00  0.00           C  
ATOM   2294  HA  LEU   152      66.550  63.604  51.067  1.00  0.00           H  
ATOM   2295  CB  LEU   152      65.649  65.408  51.931  1.00  0.00           C  
ATOM   2296  HB2 LEU   152      66.466  66.087  51.689  1.00  0.00           H  
ATOM   2297  HB3 LEU   152      64.767  66.016  51.729  1.00  0.00           H  
ATOM   2298  CG  LEU   152      65.688  65.013  53.433  1.00  0.00           C  
ATOM   2299  HG  LEU   152      64.772  64.487  53.704  1.00  0.00           H  
ATOM   2300  CD1 LEU   152      66.809  64.104  53.839  1.00  0.00           C  
ATOM   2301 HD11 LEU   152      66.420  63.092  53.946  1.00  0.00           H  
ATOM   2302 HD12 LEU   152      67.671  64.060  53.173  1.00  0.00           H  
ATOM   2303 HD13 LEU   152      67.292  64.427  54.761  1.00  0.00           H  
ATOM   2304  CD2 LEU   152      65.528  66.222  54.283  1.00  0.00           C  
ATOM   2305 HD21 LEU   152      66.478  66.556  54.701  1.00  0.00           H  
ATOM   2306 HD22 LEU   152      65.118  67.059  53.718  1.00  0.00           H  
ATOM   2307 HD23 LEU   152      64.835  65.971  55.086  1.00  0.00           H  
ATOM   2308  C   LEU   152      64.439  63.428  50.945  1.00  0.00           C  
ATOM   2309  O   LEU   152      63.294  63.946  50.675  1.00  0.00           O  
ATOM   2310  N   ASN   153      64.635  62.180  51.274  1.00  0.00           N  
ATOM   2311  H   ASN   153      65.568  61.832  51.439  1.00  0.00           H  
ATOM   2312  CA  ASN   153      63.555  61.199  51.405  1.00  0.00           C  
ATOM   2313  HA  ASN   153      62.673  61.475  50.828  1.00  0.00           H  
ATOM   2314  CB  ASN   153      64.100  59.971  50.645  1.00  0.00           C  
ATOM   2315  HB2 ASN   153      64.368  60.296  49.639  1.00  0.00           H  
ATOM   2316  HB3 ASN   153      65.038  59.646  51.095  1.00  0.00           H  
ATOM   2317  CG  ASN   153      63.103  58.798  50.594  1.00  0.00           C  
ATOM   2318  OD1 ASN   153      63.147  57.853  51.367  1.00  0.00           O  
ATOM   2319  ND2 ASN   153      62.240  58.890  49.655  1.00  0.00           N  
ATOM   2320 HD21 ASN   153      61.669  58.067  49.525  1.00  0.00           H  
ATOM   2321 HD22 ASN   153      62.309  59.599  48.939  1.00  0.00           H  
ATOM   2322  C   ASN   153      63.294  60.932  52.908  1.00  0.00           C  
ATOM   2323  O   ASN   153      64.157  60.952  53.732  1.00  0.00           O  
ATOM   2324  N   LEU   154      62.015  60.757  53.191  1.00  0.00           N  
ATOM   2325  H   LEU   154      61.320  60.891  52.470  1.00  0.00           H  
ATOM   2326  CA  LEU   154      61.438  60.426  54.537  1.00  0.00           C  
ATOM   2327  HA  LEU   154      62.274  60.321  55.229  1.00  0.00           H  
ATOM   2328  CB  LEU   154      60.653  61.680  54.888  1.00  0.00           C  
ATOM   2329  HB2 LEU   154      61.416  62.441  55.054  1.00  0.00           H  
ATOM   2330  HB3 LEU   154      60.012  61.963  54.053  1.00  0.00           H  
ATOM   2331  CG  LEU   154      59.780  61.666  56.139  1.00  0.00           C  
ATOM   2332  HG  LEU   154      59.042  60.865  56.166  1.00  0.00           H  
ATOM   2333  CD1 LEU   154      60.726  61.347  57.303  1.00  0.00           C  
ATOM   2334 HD11 LEU   154      61.415  62.177  57.462  1.00  0.00           H  
ATOM   2335 HD12 LEU   154      60.067  61.124  58.143  1.00  0.00           H  
ATOM   2336 HD13 LEU   154      61.444  60.529  57.236  1.00  0.00           H  
ATOM   2337  CD2 LEU   154      59.092  63.036  56.171  1.00  0.00           C  
ATOM   2338 HD21 LEU   154      58.447  63.159  57.040  1.00  0.00           H  
ATOM   2339 HD22 LEU   154      59.833  63.834  56.119  1.00  0.00           H  
ATOM   2340 HD23 LEU   154      58.400  63.083  55.331  1.00  0.00           H  
ATOM   2341  C   LEU   154      60.485  59.189  54.518  1.00  0.00           C  
ATOM   2342  O   LEU   154      59.560  59.159  53.730  1.00  0.00           O  
ATOM   2343  N   ASN   155      60.707  58.209  55.389  1.00  0.00           N  
ATOM   2344  H   ASN   155      61.379  58.417  56.114  1.00  0.00           H  
ATOM   2345  CA  ASN   155      59.974  56.916  55.474  1.00  0.00           C  
ATOM   2346  HA  ASN   155      59.108  56.905  54.813  1.00  0.00           H  
ATOM   2347  CB  ASN   155      61.053  55.878  54.956  1.00  0.00           C  
ATOM   2348  HB2 ASN   155      61.544  56.311  54.085  1.00  0.00           H  
ATOM   2349  HB3 ASN   155      61.774  55.803  55.771  1.00  0.00           H  
ATOM   2350  CG  ASN   155      60.623  54.449  54.559  1.00  0.00           C  
ATOM   2351  OD1 ASN   155      59.578  53.895  55.024  1.00  0.00           O  
ATOM   2352  ND2 ASN   155      61.334  53.741  53.643  1.00  0.00           N  
ATOM   2353 HD21 ASN   155      60.894  52.901  53.295  1.00  0.00           H  
ATOM   2354 HD22 ASN   155      61.939  54.190  52.970  1.00  0.00           H  
ATOM   2355  C   ASN   155      59.512  56.662  56.908  1.00  0.00           C  
ATOM   2356  O   ASN   155      60.335  56.682  57.807  1.00  0.00           O  
ATOM   2357  N   LEU   156      58.215  56.405  57.137  1.00  0.00           N  
ATOM   2358  H   LEU   156      57.559  56.339  56.371  1.00  0.00           H  
ATOM   2359  CA  LEU   156      57.563  56.164  58.455  1.00  0.00           C  
ATOM   2360  HA  LEU   156      58.272  56.287  59.275  1.00  0.00           H  
ATOM   2361  CB  LEU   156      56.410  57.258  58.865  1.00  0.00           C  
ATOM   2362  HB2 LEU   156      55.552  57.000  58.244  1.00  0.00           H  
ATOM   2363  HB3 LEU   156      56.144  57.100  59.910  1.00  0.00           H  
ATOM   2364  CG  LEU   156      56.727  58.720  58.696  1.00  0.00           C  
ATOM   2365  HG  LEU   156      57.010  58.807  57.647  1.00  0.00           H  
ATOM   2366  CD1 LEU   156      55.551  59.543  59.084  1.00  0.00           C  
ATOM   2367 HD11 LEU   156      54.753  59.382  58.359  1.00  0.00           H  
ATOM   2368 HD12 LEU   156      54.965  59.226  59.947  1.00  0.00           H  
ATOM   2369 HD13 LEU   156      55.801  60.603  59.044  1.00  0.00           H  
ATOM   2370  CD2 LEU   156      57.897  58.924  59.655  1.00  0.00           C  
ATOM   2371 HD21 LEU   156      57.460  58.883  60.652  1.00  0.00           H  
ATOM   2372 HD22 LEU   156      58.658  58.188  59.396  1.00  0.00           H  
ATOM   2373 HD23 LEU   156      58.310  59.929  59.567  1.00  0.00           H  
ATOM   2374  C   LEU   156      57.017  54.751  58.489  1.00  0.00           C  
ATOM   2375  O   LEU   156      56.082  54.370  57.690  1.00  0.00           O  
ATOM   2376  N   ASP   157      57.448  54.011  59.527  1.00  0.00           N  
ATOM   2377  H   ASP   157      57.992  54.516  60.212  1.00  0.00           H  
ATOM   2378  CA  ASP   157      56.757  52.756  59.923  1.00  0.00           C  
ATOM   2379  HA  ASP   157      56.254  52.269  59.087  1.00  0.00           H  
ATOM   2380  CB  ASP   157      57.803  51.781  60.489  1.00  0.00           C  
ATOM   2381  HB2 ASP   157      58.417  52.318  61.211  1.00  0.00           H  
ATOM   2382  HB3 ASP   157      57.252  50.997  61.009  1.00  0.00           H  
ATOM   2383  CG  ASP   157      58.718  51.108  59.472  1.00  0.00           C  
ATOM   2384  OD1 ASP   157      59.772  50.594  59.856  1.00  0.00           O  
ATOM   2385  OD2 ASP   157      58.378  51.002  58.279  1.00  0.00           O  
ATOM   2386  C   ASP   157      55.739  53.145  61.002  1.00  0.00           C  
ATOM   2387  O   ASP   157      56.093  53.942  61.913  1.00  0.00           O  
ATOM   2388  N   VAL   158      54.438  52.843  60.792  1.00  0.00           N  
ATOM   2389  H   VAL   158      54.221  52.182  60.060  1.00  0.00           H  
ATOM   2390  CA  VAL   158      53.341  53.475  61.464  1.00  0.00           C  
ATOM   2391  HA  VAL   158      53.632  54.180  62.242  1.00  0.00           H  
ATOM   2392  CB  VAL   158      52.564  54.300  60.451  1.00  0.00           C  
ATOM   2393  HB  VAL   158      52.350  53.614  59.631  1.00  0.00           H  
ATOM   2394  CG1 VAL   158      51.177  54.750  60.970  1.00  0.00           C  
ATOM   2395 HG11 VAL   158      50.624  53.824  61.130  1.00  0.00           H  
ATOM   2396 HG12 VAL   158      51.281  55.379  61.854  1.00  0.00           H  
ATOM   2397 HG13 VAL   158      50.705  55.384  60.220  1.00  0.00           H  
ATOM   2398  CG2 VAL   158      53.336  55.552  59.924  1.00  0.00           C  
ATOM   2399 HG21 VAL   158      52.683  55.988  59.168  1.00  0.00           H  
ATOM   2400 HG22 VAL   158      53.516  56.309  60.688  1.00  0.00           H  
ATOM   2401 HG23 VAL   158      54.209  55.084  59.469  1.00  0.00           H  
ATOM   2402  C   VAL   158      52.499  52.328  62.050  1.00  0.00           C  
ATOM   2403  O   VAL   158      51.944  51.465  61.327  1.00  0.00           O  
ATOM   2404  N   GLN   159      52.336  52.411  63.368  1.00  0.00           N  
ATOM   2405  H   GLN   159      52.769  53.129  63.930  1.00  0.00           H  
ATOM   2406  CA  GLN   159      51.584  51.334  64.114  1.00  0.00           C  
ATOM   2407  HA  GLN   159      51.467  50.447  63.492  1.00  0.00           H  
ATOM   2408  CB  GLN   159      52.269  50.859  65.365  1.00  0.00           C  
ATOM   2409  HB2 GLN   159      52.732  51.769  65.747  1.00  0.00           H  
ATOM   2410  HB3 GLN   159      51.535  50.437  66.050  1.00  0.00           H  
ATOM   2411  CG  GLN   159      53.359  49.777  65.067  1.00  0.00           C  
ATOM   2412  HG2 GLN   159      54.120  50.204  64.414  1.00  0.00           H  
ATOM   2413  HG3 GLN   159      53.961  49.529  65.941  1.00  0.00           H  
ATOM   2414  CD  GLN   159      52.827  48.393  64.716  1.00  0.00           C  
ATOM   2415  OE1 GLN   159      52.125  47.665  65.461  1.00  0.00           O  
ATOM   2416  NE2 GLN   159      52.998  48.016  63.482  1.00  0.00           N  
ATOM   2417 HE21 GLN   159      52.698  47.132  63.097  1.00  0.00           H  
ATOM   2418 HE22 GLN   159      53.297  48.717  62.819  1.00  0.00           H  
ATOM   2419  C   GLN   159      50.223  51.896  64.380  1.00  0.00           C  
ATOM   2420  O   GLN   159      49.960  53.088  64.365  1.00  0.00           O  
ATOM   2421  N   ALA   160      49.169  51.071  64.539  1.00  0.00           N  
ATOM   2422  H   ALA   160      49.320  50.073  64.557  1.00  0.00           H  
ATOM   2423  CA  ALA   160      47.707  51.479  64.698  1.00  0.00           C  
ATOM   2424  HA  ALA   160      47.646  52.442  65.206  1.00  0.00           H  
ATOM   2425  CB  ALA   160      47.225  51.722  63.266  1.00  0.00           C  
ATOM   2426  HB1 ALA   160      47.795  52.461  62.704  1.00  0.00           H  
ATOM   2427  HB2 ALA   160      47.093  50.780  62.733  1.00  0.00           H  
ATOM   2428  HB3 ALA   160      46.238  52.164  63.400  1.00  0.00           H  
ATOM   2429  C   ALA   160      46.794  50.511  65.433  1.00  0.00           C  
ATOM   2430  O   ALA   160      47.268  49.411  65.636  1.00  0.00           O  
ATOM   2431  N   ILE   161      45.574  50.967  65.706  1.00  0.00           N  
ATOM   2432  H   ILE   161      45.278  51.905  65.472  1.00  0.00           H  
ATOM   2433  CA  ILE   161      44.634  50.151  66.526  1.00  0.00           C  
ATOM   2434  HA  ILE   161      45.194  49.537  67.231  1.00  0.00           H  
ATOM   2435  CB  ILE   161      43.609  50.994  67.309  1.00  0.00           C  
ATOM   2436  HB  ILE   161      42.984  51.380  66.504  1.00  0.00           H  
ATOM   2437  CG2 ILE   161      42.720  50.157  68.312  1.00  0.00           C  
ATOM   2438 HG21 ILE   161      43.294  49.693  69.115  1.00  0.00           H  
ATOM   2439 HG22 ILE   161      42.026  50.840  68.801  1.00  0.00           H  
ATOM   2440 HG23 ILE   161      42.075  49.433  67.814  1.00  0.00           H  
ATOM   2441  CG1 ILE   161      44.351  52.241  68.056  1.00  0.00           C  
ATOM   2442 HG12 ILE   161      45.220  52.595  67.502  1.00  0.00           H  
ATOM   2443 HG13 ILE   161      43.696  53.084  68.278  1.00  0.00           H  
ATOM   2444  CD1 ILE   161      44.891  51.794  69.472  1.00  0.00           C  
ATOM   2445 HD11 ILE   161      45.298  50.803  69.270  1.00  0.00           H  
ATOM   2446 HD12 ILE   161      45.725  52.413  69.804  1.00  0.00           H  
ATOM   2447 HD13 ILE   161      44.014  51.695  70.111  1.00  0.00           H  
ATOM   2448  C   ILE   161      43.926  49.102  65.661  1.00  0.00           C  
ATOM   2449  O   ILE   161      43.696  47.977  66.137  1.00  0.00           O  
ATOM   2450  N   GLY   162      43.424  49.498  64.544  1.00  0.00           N  
ATOM   2451  H   GLY   162      43.364  50.491  64.373  1.00  0.00           H  
ATOM   2452  CA  GLY   162      42.507  48.757  63.677  1.00  0.00           C  
ATOM   2453  HA2 GLY   162      42.838  47.721  63.605  1.00  0.00           H  
ATOM   2454  HA3 GLY   162      41.549  48.742  64.196  1.00  0.00           H  
ATOM   2455  C   GLY   162      42.390  49.413  62.276  1.00  0.00           C  
ATOM   2456  O   GLY   162      42.719  50.596  62.140  1.00  0.00           O  
ATOM   2457  N   LYS   163      41.976  48.689  61.264  1.00  0.00           N  
ATOM   2458  H   LYS   163      41.866  47.690  61.362  1.00  0.00           H  
ATOM   2459  CA  LYS   163      41.599  49.163  59.858  1.00  0.00           C  
ATOM   2460  HA  LYS   163      42.022  50.167  59.816  1.00  0.00           H  
ATOM   2461  CB  LYS   163      42.437  48.252  58.890  1.00  0.00           C  
ATOM   2462  HB2 LYS   163      43.487  48.474  59.077  1.00  0.00           H  
ATOM   2463  HB3 LYS   163      42.126  47.213  59.009  1.00  0.00           H  
ATOM   2464  CG  LYS   163      42.218  48.635  57.395  1.00  0.00           C  
ATOM   2465  HG2 LYS   163      41.157  48.541  57.161  1.00  0.00           H  
ATOM   2466  HG3 LYS   163      42.540  49.654  57.179  1.00  0.00           H  
ATOM   2467  CD  LYS   163      42.855  47.646  56.468  1.00  0.00           C  
ATOM   2468  HD2 LYS   163      43.941  47.706  56.527  1.00  0.00           H  
ATOM   2469  HD3 LYS   163      42.683  46.654  56.884  1.00  0.00           H  
ATOM   2470  CE  LYS   163      42.234  47.802  55.007  1.00  0.00           C  
ATOM   2471  HE2 LYS   163      41.151  47.713  55.093  1.00  0.00           H  
ATOM   2472  HE3 LYS   163      42.316  48.846  54.705  1.00  0.00           H  
ATOM   2473  NZ  LYS   163      42.619  46.854  53.907  1.00  0.00           N  
ATOM   2474  HZ1 LYS   163      42.267  45.943  54.163  1.00  0.00           H  
ATOM   2475  HZ2 LYS   163      42.159  47.087  53.038  1.00  0.00           H  
ATOM   2476  HZ3 LYS   163      43.602  46.759  53.694  1.00  0.00           H  
ATOM   2477  C   LYS   163      40.104  49.066  59.669  1.00  0.00           C  
ATOM   2478  O   LYS   163      39.464  48.216  60.241  1.00  0.00           O  
ATOM   2479  N   ASP   164      39.518  49.934  58.890  1.00  0.00           N  
ATOM   2480  H   ASP   164      40.121  50.509  58.319  1.00  0.00           H  
ATOM   2481  CA  ASP   164      38.135  49.746  58.380  1.00  0.00           C  
ATOM   2482  HA  ASP   164      37.893  48.688  58.287  1.00  0.00           H  
ATOM   2483  CB  ASP   164      37.007  50.591  59.145  1.00  0.00           C  
ATOM   2484  HB2 ASP   164      37.134  51.658  58.962  1.00  0.00           H  
ATOM   2485  HB3 ASP   164      36.013  50.369  58.755  1.00  0.00           H  
ATOM   2486  CG  ASP   164      37.022  50.455  60.627  1.00  0.00           C  
ATOM   2487  OD1 ASP   164      37.883  51.038  61.349  1.00  0.00           O  
ATOM   2488  OD2 ASP   164      36.203  49.779  61.200  1.00  0.00           O  
ATOM   2489  C   ASP   164      38.108  50.166  56.900  1.00  0.00           C  
ATOM   2490  O   ASP   164      39.131  50.646  56.451  1.00  0.00           O  
ATOM   2491  N   ILE   165      36.936  50.000  56.208  1.00  0.00           N  
ATOM   2492  H   ILE   165      36.315  49.394  56.725  1.00  0.00           H  
ATOM   2493  CA  ILE   165      36.800  50.228  54.753  1.00  0.00           C  
ATOM   2494  HA  ILE   165      37.621  50.921  54.565  1.00  0.00           H  
ATOM   2495  CB  ILE   165      37.007  48.977  53.941  1.00  0.00           C  
ATOM   2496  HB  ILE   165      36.303  48.210  54.262  1.00  0.00           H  
ATOM   2497  CG2 ILE   165      36.738  49.284  52.443  1.00  0.00           C  
ATOM   2498 HG21 ILE   165      35.737  49.669  52.247  1.00  0.00           H  
ATOM   2499 HG22 ILE   165      37.362  50.061  52.002  1.00  0.00           H  
ATOM   2500 HG23 ILE   165      36.815  48.382  51.836  1.00  0.00           H  
ATOM   2501  CG1 ILE   165      38.441  48.466  54.039  1.00  0.00           C  
ATOM   2502 HG12 ILE   165      39.143  49.192  53.629  1.00  0.00           H  
ATOM   2503 HG13 ILE   165      38.533  48.263  55.106  1.00  0.00           H  
ATOM   2504  CD1 ILE   165      38.768  47.168  53.349  1.00  0.00           C  
ATOM   2505 HD11 ILE   165      37.921  46.485  53.420  1.00  0.00           H  
ATOM   2506 HD12 ILE   165      39.099  47.316  52.321  1.00  0.00           H  
ATOM   2507 HD13 ILE   165      39.650  46.743  53.829  1.00  0.00           H  
ATOM   2508  C   ILE   165      35.479  51.019  54.496  1.00  0.00           C  
ATOM   2509  O   ILE   165      34.405  50.579  54.932  1.00  0.00           O  
ATOM   2510  N   LEU   166      35.551  52.180  53.812  1.00  0.00           N  
ATOM   2511  H   LEU   166      36.473  52.495  53.546  1.00  0.00           H  
ATOM   2512  CA  LEU   166      34.380  53.181  53.701  1.00  0.00           C  
ATOM   2513  HA  LEU   166      33.594  52.838  54.374  1.00  0.00           H  
ATOM   2514  CB  LEU   166      34.789  54.576  54.097  1.00  0.00           C  
ATOM   2515  HB2 LEU   166      35.637  54.913  53.501  1.00  0.00           H  
ATOM   2516  HB3 LEU   166      33.937  55.237  53.940  1.00  0.00           H  
ATOM   2517  CG  LEU   166      35.248  54.770  55.625  1.00  0.00           C  
ATOM   2518  HG  LEU   166      36.154  54.186  55.781  1.00  0.00           H  
ATOM   2519  CD1 LEU   166      35.527  56.235  55.976  1.00  0.00           C  
ATOM   2520 HD11 LEU   166      34.631  56.791  55.702  1.00  0.00           H  
ATOM   2521 HD12 LEU   166      35.515  56.372  57.058  1.00  0.00           H  
ATOM   2522 HD13 LEU   166      36.406  56.682  55.511  1.00  0.00           H  
ATOM   2523  CD2 LEU   166      34.225  54.276  56.546  1.00  0.00           C  
ATOM   2524 HD21 LEU   166      33.790  53.328  56.230  1.00  0.00           H  
ATOM   2525 HD22 LEU   166      34.505  54.323  57.598  1.00  0.00           H  
ATOM   2526 HD23 LEU   166      33.291  54.833  56.467  1.00  0.00           H  
ATOM   2527  C   LEU   166      33.752  53.177  52.270  1.00  0.00           C  
ATOM   2528  O   LEU   166      34.499  53.440  51.307  1.00  0.00           O  
ATOM   2529  N   GLN   167      32.461  52.911  52.101  1.00  0.00           N  
ATOM   2530  H   GLN   167      31.895  52.856  52.936  1.00  0.00           H  
ATOM   2531  CA  GLN   167      31.834  52.584  50.816  1.00  0.00           C  
ATOM   2532  HA  GLN   167      32.207  53.127  49.947  1.00  0.00           H  
ATOM   2533  CB  GLN   167      31.956  51.014  50.475  1.00  0.00           C  
ATOM   2534  HB2 GLN   167      31.907  50.504  51.437  1.00  0.00           H  
ATOM   2535  HB3 GLN   167      31.270  50.651  49.710  1.00  0.00           H  
ATOM   2536  CG  GLN   167      33.317  50.666  49.884  1.00  0.00           C  
ATOM   2537  HG2 GLN   167      33.419  51.104  48.891  1.00  0.00           H  
ATOM   2538  HG3 GLN   167      34.072  50.993  50.599  1.00  0.00           H  
ATOM   2539  CD  GLN   167      33.351  49.070  49.765  1.00  0.00           C  
ATOM   2540  OE1 GLN   167      33.819  48.344  50.575  1.00  0.00           O  
ATOM   2541  NE2 GLN   167      32.865  48.573  48.595  1.00  0.00           N  
ATOM   2542 HE21 GLN   167      32.832  47.563  48.578  1.00  0.00           H  
ATOM   2543 HE22 GLN   167      32.586  49.191  47.847  1.00  0.00           H  
ATOM   2544  C   GLN   167      30.315  52.940  50.830  1.00  0.00           C  
ATOM   2545  O   GLN   167      29.791  53.209  51.898  1.00  0.00           O  
ATOM   2546  N   PRO   168      29.642  53.045  49.728  1.00  0.00           N  
ATOM   2547  CD  PRO   168      30.177  53.012  48.350  1.00  0.00           C  
ATOM   2548  HD2 PRO   168      30.492  51.994  48.121  1.00  0.00           H  
ATOM   2549  HD3 PRO   168      31.061  53.642  48.248  1.00  0.00           H  
ATOM   2550  CG  PRO   168      29.146  53.578  47.421  1.00  0.00           C  
ATOM   2551  HG2 PRO   168      29.165  53.146  46.420  1.00  0.00           H  
ATOM   2552  HG3 PRO   168      29.128  54.668  47.393  1.00  0.00           H  
ATOM   2553  CB  PRO   168      27.826  53.182  48.183  1.00  0.00           C  
ATOM   2554  HB2 PRO   168      27.551  52.240  47.709  1.00  0.00           H  
ATOM   2555  HB3 PRO   168      27.049  53.909  47.945  1.00  0.00           H  
ATOM   2556  CA  PRO   168      28.186  53.305  49.679  1.00  0.00           C  
ATOM   2557  HA  PRO   168      28.066  54.308  50.089  1.00  0.00           H  
ATOM   2558  C   PRO   168      27.406  52.254  50.445  1.00  0.00           C  
ATOM   2559  O   PRO   168      27.727  51.060  50.365  1.00  0.00           O  
ATOM   2560  N   GLY   169      26.346  52.658  51.167  1.00  0.00           N  
ATOM   2561  H   GLY   169      26.292  53.653  51.326  1.00  0.00           H  
ATOM   2562  CA  GLY   169      25.326  51.810  51.862  1.00  0.00           C  
ATOM   2563  HA2 GLY   169      24.389  52.363  51.790  1.00  0.00           H  
ATOM   2564  HA3 GLY   169      25.213  50.836  51.384  1.00  0.00           H  
ATOM   2565  C   GLY   169      25.547  51.539  53.336  1.00  0.00           C  
ATOM   2566  O   GLY   169      24.568  51.133  53.937  1.00  0.00           O  
ATOM   2567  N   ASP   170      26.752  51.775  53.834  1.00  0.00           N  
ATOM   2568  H   ASP   170      27.457  52.230  53.271  1.00  0.00           H  
ATOM   2569  CA  ASP   170      26.987  51.673  55.331  1.00  0.00           C  
ATOM   2570  HA  ASP   170      26.016  51.440  55.767  1.00  0.00           H  
ATOM   2571  CB  ASP   170      28.021  50.513  55.628  1.00  0.00           C  
ATOM   2572  HB2 ASP   170      28.871  50.837  55.027  1.00  0.00           H  
ATOM   2573  HB3 ASP   170      28.326  50.563  56.673  1.00  0.00           H  
ATOM   2574  CG  ASP   170      27.427  49.196  55.227  1.00  0.00           C  
ATOM   2575  OD1 ASP   170      27.860  48.630  54.216  1.00  0.00           O  
ATOM   2576  OD2 ASP   170      26.468  48.792  55.971  1.00  0.00           O  
ATOM   2577  C   ASP   170      27.557  53.036  55.929  1.00  0.00           C  
ATOM   2578  O   ASP   170      28.027  53.915  55.143  1.00  0.00           O  
ATOM   2579  N   PRO   171      27.549  53.215  57.273  1.00  0.00           N  
ATOM   2580  CD  PRO   171      27.017  52.273  58.209  1.00  0.00           C  
ATOM   2581  HD2 PRO   171      27.600  51.368  58.379  1.00  0.00           H  
ATOM   2582  HD3 PRO   171      26.046  51.942  57.841  1.00  0.00           H  
ATOM   2583  CG  PRO   171      26.864  53.129  59.490  1.00  0.00           C  
ATOM   2584  HG2 PRO   171      27.017  52.580  60.419  1.00  0.00           H  
ATOM   2585  HG3 PRO   171      25.904  53.639  59.573  1.00  0.00           H  
ATOM   2586  CB  PRO   171      28.092  54.037  59.459  1.00  0.00           C  
ATOM   2587  HB2 PRO   171      28.928  53.424  59.795  1.00  0.00           H  
ATOM   2588  HB3 PRO   171      28.013  54.926  60.085  1.00  0.00           H  
ATOM   2589  CA  PRO   171      28.087  54.415  57.942  1.00  0.00           C  
ATOM   2590  HA  PRO   171      27.378  55.241  57.891  1.00  0.00           H  
ATOM   2591  C   PRO   171      29.434  54.903  57.446  1.00  0.00           C  
ATOM   2592  O   PRO   171      30.449  54.172  57.271  1.00  0.00           O  
ATOM   2593  N   GLY   172      29.601  56.232  57.298  1.00  0.00           N  
ATOM   2594  H   GLY   172      28.739  56.758  57.330  1.00  0.00           H  
ATOM   2595  CA  GLY   172      30.870  56.956  57.300  1.00  0.00           C  
ATOM   2596  HA2 GLY   172      30.560  57.803  57.912  1.00  0.00           H  
ATOM   2597  HA3 GLY   172      31.511  56.182  57.721  1.00  0.00           H  
ATOM   2598  C   GLY   172      31.549  57.357  55.924  1.00  0.00           C  
ATOM   2599  O   GLY   172      32.433  58.181  55.924  1.00  0.00           O  
ATOM   2600  N   TRP   173      31.227  56.624  54.823  1.00  0.00           N  
ATOM   2601  H   TRP   173      30.638  55.804  54.861  1.00  0.00           H  
ATOM   2602  CA  TRP   173      31.482  57.143  53.456  1.00  0.00           C  
ATOM   2603  HA  TRP   173      32.554  57.297  53.334  1.00  0.00           H  
ATOM   2604  CB  TRP   173      31.040  55.980  52.508  1.00  0.00           C  
ATOM   2605  HB2 TRP   173      31.707  55.132  52.664  1.00  0.00           H  
ATOM   2606  HB3 TRP   173      30.023  55.704  52.789  1.00  0.00           H  
ATOM   2607  CG  TRP   173      31.147  56.422  51.028  1.00  0.00           C  
ATOM   2608  CD1 TRP   173      30.036  56.701  50.284  1.00  0.00           C  
ATOM   2609  HD1 TRP   173      29.093  56.911  50.769  1.00  0.00           H  
ATOM   2610  NE1 TRP   173      30.387  56.993  49.042  1.00  0.00           N  
ATOM   2611  HE1 TRP   173      29.815  57.479  48.366  1.00  0.00           H  
ATOM   2612  CE2 TRP   173      31.738  56.850  48.821  1.00  0.00           C  
ATOM   2613  CZ2 TRP   173      32.512  57.097  47.715  1.00  0.00           C  
ATOM   2614  HZ2 TRP   173      32.083  57.338  46.753  1.00  0.00           H  
ATOM   2615  CH2 TRP   173      33.844  56.832  47.897  1.00  0.00           C  
ATOM   2616  HH2 TRP   173      34.473  56.999  47.035  1.00  0.00           H  
ATOM   2617  CZ3 TRP   173      34.426  56.398  49.052  1.00  0.00           C  
ATOM   2618  HZ3 TRP   173      35.495  56.268  49.131  1.00  0.00           H  
ATOM   2619  CE3 TRP   173      33.608  56.207  50.181  1.00  0.00           C  
ATOM   2620  HE3 TRP   173      34.071  56.058  51.145  1.00  0.00           H  
ATOM   2621  CD2 TRP   173      32.257  56.399  50.056  1.00  0.00           C  
ATOM   2622  C   TRP   173      30.834  58.524  53.201  1.00  0.00           C  
ATOM   2623  O   TRP   173      29.903  58.953  53.870  1.00  0.00           O  
ATOM   2624  N   VAL   174      31.414  59.204  52.216  1.00  0.00           N  
ATOM   2625  H   VAL   174      32.228  58.753  51.824  1.00  0.00           H  
ATOM   2626  CA  VAL   174      31.063  60.517  51.645  1.00  0.00           C  
ATOM   2627  HA  VAL   174      30.064  60.405  51.222  1.00  0.00           H  
ATOM   2628  CB  VAL   174      31.058  61.586  52.780  1.00  0.00           C  
ATOM   2629  HB  VAL   174      30.742  61.271  53.775  1.00  0.00           H  
ATOM   2630  CG1 VAL   174      32.430  62.243  53.052  1.00  0.00           C  
ATOM   2631 HG11 VAL   174      33.091  61.607  53.641  1.00  0.00           H  
ATOM   2632 HG12 VAL   174      32.815  62.843  52.228  1.00  0.00           H  
ATOM   2633 HG13 VAL   174      32.294  63.047  53.775  1.00  0.00           H  
ATOM   2634  CG2 VAL   174      30.125  62.659  52.432  1.00  0.00           C  
ATOM   2635 HG21 VAL   174      30.293  63.449  53.164  1.00  0.00           H  
ATOM   2636 HG22 VAL   174      30.220  63.107  51.443  1.00  0.00           H  
ATOM   2637 HG23 VAL   174      29.094  62.342  52.586  1.00  0.00           H  
ATOM   2638  C   VAL   174      32.019  60.822  50.517  1.00  0.00           C  
ATOM   2639  O   VAL   174      33.155  60.408  50.526  1.00  0.00           O  
ATOM   2640  N   ASN   175      31.529  61.489  49.494  1.00  0.00           N  
ATOM   2641  H   ASN   175      30.570  61.806  49.524  1.00  0.00           H  
ATOM   2642  CA  ASN   175      32.343  62.007  48.349  1.00  0.00           C  
ATOM   2643  HA  ASN   175      32.954  61.208  47.929  1.00  0.00           H  
ATOM   2644  CB  ASN   175      31.298  62.384  47.196  1.00  0.00           C  
ATOM   2645  HB2 ASN   175      30.540  61.602  47.227  1.00  0.00           H  
ATOM   2646  HB3 ASN   175      30.755  63.272  47.520  1.00  0.00           H  
ATOM   2647  CG  ASN   175      31.859  62.613  45.839  1.00  0.00           C  
ATOM   2648  OD1 ASN   175      32.606  63.579  45.619  1.00  0.00           O  
ATOM   2649  ND2 ASN   175      31.684  61.672  44.984  1.00  0.00           N  
ATOM   2650 HD21 ASN   175      32.168  61.568  44.104  1.00  0.00           H  
ATOM   2651 HD22 ASN   175      30.944  60.995  45.096  1.00  0.00           H  
ATOM   2652  C   ASN   175      33.333  63.140  48.770  1.00  0.00           C  
ATOM   2653  O   ASN   175      33.067  64.001  49.606  1.00  0.00           O  
ATOM   2654  N   VAL   176      34.549  63.129  48.218  1.00  0.00           N  
ATOM   2655  H   VAL   176      34.698  62.428  47.506  1.00  0.00           H  
ATOM   2656  CA  VAL   176      35.554  64.234  48.244  1.00  0.00           C  
ATOM   2657  HA  VAL   176      35.014  65.168  48.399  1.00  0.00           H  
ATOM   2658  CB  VAL   176      36.610  63.994  49.404  1.00  0.00           C  
ATOM   2659  HB  VAL   176      37.292  64.842  49.461  1.00  0.00           H  
ATOM   2660  CG1 VAL   176      35.991  63.922  50.774  1.00  0.00           C  
ATOM   2661 HG11 VAL   176      35.401  63.018  50.921  1.00  0.00           H  
ATOM   2662 HG12 VAL   176      36.745  64.049  51.552  1.00  0.00           H  
ATOM   2663 HG13 VAL   176      35.446  64.852  50.935  1.00  0.00           H  
ATOM   2664  CG2 VAL   176      37.458  62.740  49.134  1.00  0.00           C  
ATOM   2665 HG21 VAL   176      38.173  62.869  48.322  1.00  0.00           H  
ATOM   2666 HG22 VAL   176      38.012  62.433  50.021  1.00  0.00           H  
ATOM   2667 HG23 VAL   176      36.858  61.882  48.830  1.00  0.00           H  
ATOM   2668  C   VAL   176      36.385  64.286  46.951  1.00  0.00           C  
ATOM   2669  O   VAL   176      36.472  63.398  46.150  1.00  0.00           O  
ATOM   2670  N   THR   177      37.018  65.442  46.732  1.00  0.00           N  
ATOM   2671  H   THR   177      36.805  66.160  47.410  1.00  0.00           H  
ATOM   2672  CA  THR   177      37.920  65.788  45.660  1.00  0.00           C  
ATOM   2673  HA  THR   177      38.084  64.940  44.995  1.00  0.00           H  
ATOM   2674  CB  THR   177      37.264  66.936  44.858  1.00  0.00           C  
ATOM   2675  HB  THR   177      37.099  67.752  45.562  1.00  0.00           H  
ATOM   2676  CG2 THR   177      38.183  67.427  43.712  1.00  0.00           C  
ATOM   2677 HG21 THR   177      37.738  68.269  43.182  1.00  0.00           H  
ATOM   2678 HG22 THR   177      39.094  67.878  44.107  1.00  0.00           H  
ATOM   2679 HG23 THR   177      38.270  66.595  43.013  1.00  0.00           H  
ATOM   2680  OG1 THR   177      36.114  66.401  44.316  1.00  0.00           O  
ATOM   2681  HG1 THR   177      35.610  67.181  44.072  1.00  0.00           H  
ATOM   2682  C   THR   177      39.252  66.302  46.288  1.00  0.00           C  
ATOM   2683  O   THR   177      39.141  67.372  46.815  1.00  0.00           O  
ATOM   2684  N   PRO   178      40.424  65.595  46.099  1.00  0.00           N  
ATOM   2685  CD  PRO   178      40.551  64.222  45.522  1.00  0.00           C  
ATOM   2686  HD2 PRO   178      40.444  64.216  44.437  1.00  0.00           H  
ATOM   2687  HD3 PRO   178      39.811  63.567  45.982  1.00  0.00           H  
ATOM   2688  CG  PRO   178      41.983  63.802  45.905  1.00  0.00           C  
ATOM   2689  HG2 PRO   178      42.472  63.113  45.215  1.00  0.00           H  
ATOM   2690  HG3 PRO   178      41.989  63.375  46.908  1.00  0.00           H  
ATOM   2691  CB  PRO   178      42.762  65.074  46.049  1.00  0.00           C  
ATOM   2692  HB2 PRO   178      43.172  65.488  45.128  1.00  0.00           H  
ATOM   2693  HB3 PRO   178      43.618  64.926  46.708  1.00  0.00           H  
ATOM   2694  CA  PRO   178      41.731  66.094  46.548  1.00  0.00           C  
ATOM   2695  HA  PRO   178      41.721  66.116  47.638  1.00  0.00           H  
ATOM   2696  C   PRO   178      42.174  67.487  46.196  1.00  0.00           C  
ATOM   2697  O   PRO   178      41.746  67.968  45.185  1.00  0.00           O  
ATOM   2698  N   VAL   179      43.015  68.097  47.007  1.00  0.00           N  
ATOM   2699  H   VAL   179      43.368  67.756  47.890  1.00  0.00           H  
ATOM   2700  CA  VAL   179      43.291  69.526  47.035  1.00  0.00           C  
ATOM   2701  HA  VAL   179      43.574  69.862  46.038  1.00  0.00           H  
ATOM   2702  CB  VAL   179      42.028  70.350  47.458  1.00  0.00           C  
ATOM   2703  HB  VAL   179      41.275  70.192  46.686  1.00  0.00           H  
ATOM   2704  CG1 VAL   179      41.265  70.026  48.776  1.00  0.00           C  
ATOM   2705 HG11 VAL   179      41.827  70.288  49.673  1.00  0.00           H  
ATOM   2706 HG12 VAL   179      40.239  70.393  48.745  1.00  0.00           H  
ATOM   2707 HG13 VAL   179      41.225  68.936  48.772  1.00  0.00           H  
ATOM   2708  CG2 VAL   179      42.306  71.841  47.373  1.00  0.00           C  
ATOM   2709 HG21 VAL   179      41.312  72.283  47.445  1.00  0.00           H  
ATOM   2710 HG22 VAL   179      42.881  72.182  48.234  1.00  0.00           H  
ATOM   2711 HG23 VAL   179      42.846  72.165  46.483  1.00  0.00           H  
ATOM   2712  C   VAL   179      44.473  69.762  47.960  1.00  0.00           C  
ATOM   2713  O   VAL   179      44.490  69.130  48.997  1.00  0.00           O  
ATOM   2714  N   TYR   180      45.445  70.638  47.561  1.00  0.00           N  
ATOM   2715  H   TYR   180      45.315  71.062  46.654  1.00  0.00           H  
ATOM   2716  CA  TYR   180      46.812  70.666  48.095  1.00  0.00           C  
ATOM   2717  HA  TYR   180      46.714  70.368  49.139  1.00  0.00           H  
ATOM   2718  CB  TYR   180      47.781  69.787  47.277  1.00  0.00           C  
ATOM   2719  HB2 TYR   180      47.966  70.251  46.308  1.00  0.00           H  
ATOM   2720  HB3 TYR   180      48.735  69.903  47.791  1.00  0.00           H  
ATOM   2721  CG  TYR   180      47.379  68.301  47.110  1.00  0.00           C  
ATOM   2722  CD1 TYR   180      47.752  67.253  48.007  1.00  0.00           C  
ATOM   2723  HD1 TYR   180      48.343  67.455  48.888  1.00  0.00           H  
ATOM   2724  CE1 TYR   180      47.475  65.912  47.720  1.00  0.00           C  
ATOM   2725  HE1 TYR   180      47.764  65.172  48.451  1.00  0.00           H  
ATOM   2726  CZ  TYR   180      46.671  65.569  46.640  1.00  0.00           C  
ATOM   2727  OH  TYR   180      46.462  64.222  46.397  1.00  0.00           O  
ATOM   2728  HH  TYR   180      46.275  64.122  45.461  1.00  0.00           H  
ATOM   2729  CE2 TYR   180      46.199  66.568  45.743  1.00  0.00           C  
ATOM   2730  HE2 TYR   180      45.665  66.234  44.866  1.00  0.00           H  
ATOM   2731  CD2 TYR   180      46.471  67.905  45.999  1.00  0.00           C  
ATOM   2732  HD2 TYR   180      46.179  68.602  45.226  1.00  0.00           H  
ATOM   2733  C   TYR   180      47.295  72.163  48.069  1.00  0.00           C  
ATOM   2734  O   TYR   180      46.794  73.016  47.349  1.00  0.00           O  
ATOM   2735  N   PRO   181      48.002  72.497  49.179  1.00  0.00           N  
ATOM   2736  CD  PRO   181      48.507  71.706  50.304  1.00  0.00           C  
ATOM   2737  HD2 PRO   181      49.106  70.909  49.865  1.00  0.00           H  
ATOM   2738  HD3 PRO   181      47.612  71.452  50.871  1.00  0.00           H  
ATOM   2739  CG  PRO   181      49.332  72.584  51.208  1.00  0.00           C  
ATOM   2740  HG2 PRO   181      50.357  72.558  50.840  1.00  0.00           H  
ATOM   2741  HG3 PRO   181      49.228  72.350  52.268  1.00  0.00           H  
ATOM   2742  CB  PRO   181      48.756  73.917  50.935  1.00  0.00           C  
ATOM   2743  HB2 PRO   181      49.457  74.751  50.980  1.00  0.00           H  
ATOM   2744  HB3 PRO   181      47.838  74.129  51.483  1.00  0.00           H  
ATOM   2745  CA  PRO   181      48.394  73.901  49.392  1.00  0.00           C  
ATOM   2746  HA  PRO   181      47.521  74.533  49.230  1.00  0.00           H  
ATOM   2747  C   PRO   181      49.503  74.381  48.457  1.00  0.00           C  
ATOM   2748  O   PRO   181      50.688  73.955  48.644  1.00  0.00           O  
ATOM   2749  N   GLY   182      49.117  75.164  47.479  1.00  0.00           N  
ATOM   2750  H   GLY   182      48.200  75.540  47.287  1.00  0.00           H  
ATOM   2751  CA  GLY   182      50.112  75.639  46.533  1.00  0.00           C  
ATOM   2752  HA2 GLY   182      50.092  76.701  46.291  1.00  0.00           H  
ATOM   2753  HA3 GLY   182      51.085  75.568  47.021  1.00  0.00           H  
ATOM   2754  C   GLY   182      50.182  74.920  45.150  1.00  0.00           C  
ATOM   2755  O   GLY   182      49.251  74.359  44.652  1.00  0.00           O  
ATOM   2756  N   GLY   183      51.330  75.034  44.511  1.00  0.00           N  
ATOM   2757  H   GLY   183      52.077  75.578  44.919  1.00  0.00           H  
ATOM   2758  CA  GLY   183      51.628  74.563  43.113  1.00  0.00           C  
ATOM   2759  HA2 GLY   183      51.036  75.164  42.424  1.00  0.00           H  
ATOM   2760  HA3 GLY   183      52.684  74.742  42.910  1.00  0.00           H  
ATOM   2761  C   GLY   183      51.447  73.103  42.797  1.00  0.00           C  
ATOM   2762  O   GLY   183      51.519  72.237  43.695  1.00  0.00           O  
ATOM   2763  N   ASP   184      51.376  72.821  41.551  1.00  0.00           N  
ATOM   2764  H   ASP   184      51.391  73.618  40.930  1.00  0.00           H  
ATOM   2765  CA  ASP   184      51.213  71.600  40.810  1.00  0.00           C  
ATOM   2766  HA  ASP   184      50.651  70.965  41.496  1.00  0.00           H  
ATOM   2767  CB  ASP   184      50.539  71.908  39.557  1.00  0.00           C  
ATOM   2768  HB2 ASP   184      51.239  72.478  38.946  1.00  0.00           H  
ATOM   2769  HB3 ASP   184      50.387  71.043  38.913  1.00  0.00           H  
ATOM   2770  CG  ASP   184      49.215  72.692  39.754  1.00  0.00           C  
ATOM   2771  OD1 ASP   184      48.835  73.221  38.709  1.00  0.00           O  
ATOM   2772  OD2 ASP   184      48.557  72.675  40.856  1.00  0.00           O  
ATOM   2773  C   ASP   184      52.447  70.691  40.430  1.00  0.00           C  
ATOM   2774  O   ASP   184      52.329  69.504  40.228  1.00  0.00           O  
ATOM   2775  N   GLU   185      53.619  71.293  40.633  1.00  0.00           N  
ATOM   2776  H   GLU   185      53.693  72.206  41.057  1.00  0.00           H  
ATOM   2777  CA  GLU   185      54.914  70.757  40.471  1.00  0.00           C  
ATOM   2778  HA  GLU   185      54.918  69.709  40.170  1.00  0.00           H  
ATOM   2779  CB  GLU   185      55.780  71.424  39.345  1.00  0.00           C  
ATOM   2780  HB2 GLU   185      55.954  72.441  39.695  1.00  0.00           H  
ATOM   2781  HB3 GLU   185      56.731  70.891  39.317  1.00  0.00           H  
ATOM   2782  CG  GLU   185      55.139  71.425  37.934  1.00  0.00           C  
ATOM   2783  HG2 GLU   185      55.884  71.432  37.138  1.00  0.00           H  
ATOM   2784  HG3 GLU   185      54.623  70.467  37.863  1.00  0.00           H  
ATOM   2785  CD  GLU   185      54.040  72.497  37.640  1.00  0.00           C  
ATOM   2786  OE1 GLU   185      53.016  72.227  36.963  1.00  0.00           O  
ATOM   2787  OE2 GLU   185      54.236  73.611  38.113  1.00  0.00           O  
ATOM   2788  C   GLU   185      55.719  70.756  41.779  1.00  0.00           C  
ATOM   2789  O   GLU   185      55.392  71.309  42.784  1.00  0.00           O  
ATOM   2790  N   GLU   186      56.845  69.946  41.885  1.00  0.00           N  
ATOM   2791  H   GLU   186      57.121  69.478  41.034  1.00  0.00           H  
ATOM   2792  CA  GLU   186      57.551  69.533  43.089  1.00  0.00           C  
ATOM   2793  HA  GLU   186      57.150  69.956  44.010  1.00  0.00           H  
ATOM   2794  CB  GLU   186      57.355  68.018  43.404  1.00  0.00           C  
ATOM   2795  HB2 GLU   186      56.308  67.713  43.422  1.00  0.00           H  
ATOM   2796  HB3 GLU   186      57.752  67.374  42.619  1.00  0.00           H  
ATOM   2797  CG  GLU   186      58.106  67.589  44.672  1.00  0.00           C  
ATOM   2798  HG2 GLU   186      58.822  66.805  44.424  1.00  0.00           H  
ATOM   2799  HG3 GLU   186      58.691  68.424  45.059  1.00  0.00           H  
ATOM   2800  CD  GLU   186      57.110  67.135  45.745  1.00  0.00           C  
ATOM   2801  OE1 GLU   186      56.993  67.899  46.752  1.00  0.00           O  
ATOM   2802  OE2 GLU   186      56.547  65.998  45.649  1.00  0.00           O  
ATOM   2803  C   GLU   186      59.023  69.980  43.074  1.00  0.00           C  
ATOM   2804  O   GLU   186      59.815  69.446  42.234  1.00  0.00           O  
ATOM   2805  N   TYR   187      59.344  70.913  44.000  1.00  0.00           N  
ATOM   2806  H   TYR   187      58.665  71.094  44.726  1.00  0.00           H  
ATOM   2807  CA  TYR   187      60.646  71.541  44.138  1.00  0.00           C  
ATOM   2808  HA  TYR   187      61.382  71.082  43.477  1.00  0.00           H  
ATOM   2809  CB  TYR   187      60.470  72.999  43.779  1.00  0.00           C  
ATOM   2810  HB2 TYR   187      59.780  73.490  44.465  1.00  0.00           H  
ATOM   2811  HB3 TYR   187      61.456  73.463  43.748  1.00  0.00           H  
ATOM   2812  CG  TYR   187      59.948  73.053  42.358  1.00  0.00           C  
ATOM   2813  CD1 TYR   187      60.847  72.562  41.402  1.00  0.00           C  
ATOM   2814  HD1 TYR   187      61.854  72.352  41.732  1.00  0.00           H  
ATOM   2815  CE1 TYR   187      60.587  72.579  39.986  1.00  0.00           C  
ATOM   2816  HE1 TYR   187      61.352  72.223  39.311  1.00  0.00           H  
ATOM   2817  CZ  TYR   187      59.293  72.999  39.590  1.00  0.00           C  
ATOM   2818  OH  TYR   187      59.039  73.075  38.250  1.00  0.00           O  
ATOM   2819  HH  TYR   187      59.419  72.281  37.867  1.00  0.00           H  
ATOM   2820  CE2 TYR   187      58.352  73.445  40.566  1.00  0.00           C  
ATOM   2821  HE2 TYR   187      57.374  73.770  40.246  1.00  0.00           H  
ATOM   2822  CD2 TYR   187      58.645  73.337  41.950  1.00  0.00           C  
ATOM   2823  HD2 TYR   187      57.960  73.666  42.717  1.00  0.00           H  
ATOM   2824  C   TYR   187      61.265  71.257  45.500  1.00  0.00           C  
ATOM   2825  O   TYR   187      61.803  72.153  46.129  1.00  0.00           O  
ATOM   2826  N   ALA   188      61.186  70.039  45.990  1.00  0.00           N  
ATOM   2827  H   ALA   188      60.726  69.384  45.375  1.00  0.00           H  
ATOM   2828  CA  ALA   188      61.638  69.512  47.264  1.00  0.00           C  
ATOM   2829  HA  ALA   188      61.078  70.103  47.989  1.00  0.00           H  
ATOM   2830  CB  ALA   188      61.318  67.959  47.255  1.00  0.00           C  
ATOM   2831  HB1 ALA   188      61.952  67.373  46.588  1.00  0.00           H  
ATOM   2832  HB2 ALA   188      61.530  67.641  48.276  1.00  0.00           H  
ATOM   2833  HB3 ALA   188      60.238  67.854  47.151  1.00  0.00           H  
ATOM   2834  C   ALA   188      63.141  69.696  47.655  1.00  0.00           C  
ATOM   2835  O   ALA   188      63.933  69.796  46.734  1.00  0.00           O  
ATOM   2836  N   TYR   189      63.543  69.803  48.958  1.00  0.00           N  
ATOM   2837  H   TYR   189      62.809  69.663  49.637  1.00  0.00           H  
ATOM   2838  CA  TYR   189      64.879  69.769  49.466  1.00  0.00           C  
ATOM   2839  HA  TYR   189      65.376  70.697  49.184  1.00  0.00           H  
ATOM   2840  CB  TYR   189      64.895  69.757  51.001  1.00  0.00           C  
ATOM   2841  HB2 TYR   189      64.483  68.818  51.372  1.00  0.00           H  
ATOM   2842  HB3 TYR   189      65.945  69.784  51.292  1.00  0.00           H  
ATOM   2843  CG  TYR   189      64.222  70.922  51.638  1.00  0.00           C  
ATOM   2844  CD1 TYR   189      64.978  72.103  51.788  1.00  0.00           C  
ATOM   2845  HD1 TYR   189      66.001  72.094  51.442  1.00  0.00           H  
ATOM   2846  CE1 TYR   189      64.451  73.209  52.507  1.00  0.00           C  
ATOM   2847  HE1 TYR   189      65.118  74.033  52.710  1.00  0.00           H  
ATOM   2848  CZ  TYR   189      63.128  73.208  52.921  1.00  0.00           C  
ATOM   2849  OH  TYR   189      62.612  74.267  53.600  1.00  0.00           O  
ATOM   2850  HH  TYR   189      61.662  74.308  53.467  1.00  0.00           H  
ATOM   2851  CE2 TYR   189      62.368  72.097  52.726  1.00  0.00           C  
ATOM   2852  HE2 TYR   189      61.320  72.298  52.891  1.00  0.00           H  
ATOM   2853  CD2 TYR   189      62.893  70.919  52.065  1.00  0.00           C  
ATOM   2854  HD2 TYR   189      62.255  70.073  51.853  1.00  0.00           H  
ATOM   2855  C   TYR   189      65.715  68.599  48.960  1.00  0.00           C  
ATOM   2856  O   TYR   189      65.346  67.468  48.730  1.00  0.00           O  
ATOM   2857  N   VAL   190      66.997  68.941  48.696  1.00  0.00           N  
ATOM   2858  H   VAL   190      67.338  69.751  49.194  1.00  0.00           H  
ATOM   2859  CA  VAL   190      67.723  68.230  47.673  1.00  0.00           C  
ATOM   2860  HA  VAL   190      67.574  67.173  47.895  1.00  0.00           H  
ATOM   2861  CB  VAL   190      67.143  68.529  46.302  1.00  0.00           C  
ATOM   2862  HB  VAL   190      66.067  68.372  46.376  1.00  0.00           H  
ATOM   2863  CG1 VAL   190      67.375  70.017  46.004  1.00  0.00           C  
ATOM   2864 HG11 VAL   190      66.714  70.199  45.156  1.00  0.00           H  
ATOM   2865 HG12 VAL   190      67.014  70.695  46.777  1.00  0.00           H  
ATOM   2866 HG13 VAL   190      68.449  70.123  45.848  1.00  0.00           H  
ATOM   2867  CG2 VAL   190      67.670  67.693  45.137  1.00  0.00           C  
ATOM   2868 HG21 VAL   190      67.079  67.805  44.228  1.00  0.00           H  
ATOM   2869 HG22 VAL   190      68.744  67.844  45.030  1.00  0.00           H  
ATOM   2870 HG23 VAL   190      67.538  66.639  45.380  1.00  0.00           H  
ATOM   2871  C   VAL   190      69.261  68.479  47.676  1.00  0.00           C  
ATOM   2872  O   VAL   190      69.753  69.495  48.109  1.00  0.00           O  
ATOM   2873  N   PHE   191      70.023  67.452  47.318  1.00  0.00           N  
ATOM   2874  H   PHE   191      69.567  66.585  47.073  1.00  0.00           H  
ATOM   2875  CA  PHE   191      71.459  67.312  47.701  1.00  0.00           C  
ATOM   2876  HA  PHE   191      71.502  67.204  48.785  1.00  0.00           H  
ATOM   2877  CB  PHE   191      71.888  65.961  47.307  1.00  0.00           C  
ATOM   2878  HB2 PHE   191      71.066  65.324  47.635  1.00  0.00           H  
ATOM   2879  HB3 PHE   191      71.940  65.809  46.229  1.00  0.00           H  
ATOM   2880  CG  PHE   191      73.187  65.423  47.851  1.00  0.00           C  
ATOM   2881  CD1 PHE   191      73.104  64.693  49.031  1.00  0.00           C  
ATOM   2882  HD1 PHE   191      72.140  64.578  49.504  1.00  0.00           H  
ATOM   2883  CE1 PHE   191      74.298  64.097  49.461  1.00  0.00           C  
ATOM   2884  HE1 PHE   191      74.388  63.534  50.378  1.00  0.00           H  
ATOM   2885  CZ  PHE   191      75.524  64.301  48.739  1.00  0.00           C  
ATOM   2886  HZ  PHE   191      76.406  63.863  49.184  1.00  0.00           H  
ATOM   2887  CE2 PHE   191      75.550  65.086  47.630  1.00  0.00           C  
ATOM   2888  HE2 PHE   191      76.481  65.104  47.083  1.00  0.00           H  
ATOM   2889  CD2 PHE   191      74.409  65.663  47.163  1.00  0.00           C  
ATOM   2890  HD2 PHE   191      74.409  66.373  46.349  1.00  0.00           H  
ATOM   2891  C   PHE   191      72.344  68.413  47.106  1.00  0.00           C  
ATOM   2892  O   PHE   191      73.338  68.777  47.758  1.00  0.00           O  
ATOM   2893  N   TYR   192      72.020  68.916  45.919  1.00  0.00           N  
ATOM   2894  H   TYR   192      71.263  68.492  45.401  1.00  0.00           H  
ATOM   2895  CA  TYR   192      72.760  70.075  45.362  1.00  0.00           C  
ATOM   2896  HA  TYR   192      73.825  69.846  45.402  1.00  0.00           H  
ATOM   2897  CB  TYR   192      72.556  70.173  43.891  1.00  0.00           C  
ATOM   2898  HB2 TYR   192      73.395  70.787  43.564  1.00  0.00           H  
ATOM   2899  HB3 TYR   192      72.666  69.231  43.353  1.00  0.00           H  
ATOM   2900  CG  TYR   192      71.347  70.905  43.392  1.00  0.00           C  
ATOM   2901  CD1 TYR   192      70.151  70.138  43.196  1.00  0.00           C  
ATOM   2902  HD1 TYR   192      70.084  69.089  43.445  1.00  0.00           H  
ATOM   2903  CE1 TYR   192      69.007  70.779  42.752  1.00  0.00           C  
ATOM   2904  HE1 TYR   192      68.179  70.108  42.575  1.00  0.00           H  
ATOM   2905  CZ  TYR   192      69.115  72.179  42.482  1.00  0.00           C  
ATOM   2906  OH  TYR   192      67.939  72.986  42.158  1.00  0.00           O  
ATOM   2907  HH  TYR   192      68.122  73.836  41.751  1.00  0.00           H  
ATOM   2908  CE2 TYR   192      70.286  72.977  42.669  1.00  0.00           C  
ATOM   2909  HE2 TYR   192      70.353  74.017  42.386  1.00  0.00           H  
ATOM   2910  CD2 TYR   192      71.400  72.277  43.171  1.00  0.00           C  
ATOM   2911  HD2 TYR   192      72.296  72.863  43.315  1.00  0.00           H  
ATOM   2912  C   TYR   192      72.672  71.383  46.203  1.00  0.00           C  
ATOM   2913  O   TYR   192      73.413  72.342  45.888  1.00  0.00           O  
ATOM   2914  N   GLN   193      71.756  71.447  47.094  1.00  0.00           N  
ATOM   2915  H   GLN   193      71.022  70.756  47.169  1.00  0.00           H  
ATOM   2916  CA  GLN   193      71.606  72.582  48.035  1.00  0.00           C  
ATOM   2917  HA  GLN   193      72.526  73.164  47.981  1.00  0.00           H  
ATOM   2918  CB  GLN   193      70.431  73.550  47.670  1.00  0.00           C  
ATOM   2919  HB2 GLN   193      69.475  73.027  47.625  1.00  0.00           H  
ATOM   2920  HB3 GLN   193      70.375  74.266  48.490  1.00  0.00           H  
ATOM   2921  CG  GLN   193      70.808  74.292  46.382  1.00  0.00           C  
ATOM   2922  HG2 GLN   193      71.046  73.508  45.663  1.00  0.00           H  
ATOM   2923  HG3 GLN   193      69.931  74.849  46.052  1.00  0.00           H  
ATOM   2924  CD  GLN   193      71.863  75.357  46.600  1.00  0.00           C  
ATOM   2925  OE1 GLN   193      71.786  76.401  47.248  1.00  0.00           O  
ATOM   2926  NE2 GLN   193      73.082  75.079  46.243  1.00  0.00           N  
ATOM   2927 HE21 GLN   193      73.862  75.649  46.538  1.00  0.00           H  
ATOM   2928 HE22 GLN   193      73.353  74.222  45.782  1.00  0.00           H  
ATOM   2929  C   GLN   193      71.524  72.084  49.493  1.00  0.00           C  
ATOM   2930  O   GLN   193      70.688  72.620  50.256  1.00  0.00           O  
ATOM   2931  N   ALA   194      72.309  71.034  49.848  1.00  0.00           N  
ATOM   2932  H   ALA   194      72.947  70.764  49.113  1.00  0.00           H  
ATOM   2933  CA  ALA   194      72.347  70.468  51.219  1.00  0.00           C  
ATOM   2934  HA  ALA   194      71.828  71.147  51.897  1.00  0.00           H  
ATOM   2935  CB  ALA   194      71.701  69.084  51.166  1.00  0.00           C  
ATOM   2936  HB1 ALA   194      72.471  68.508  50.653  1.00  0.00           H  
ATOM   2937  HB2 ALA   194      71.526  68.600  52.126  1.00  0.00           H  
ATOM   2938  HB3 ALA   194      70.856  69.160  50.482  1.00  0.00           H  
ATOM   2939  C   ALA   194      73.769  70.351  51.793  1.00  0.00           C  
ATOM   2940  O   ALA   194      74.685  70.228  50.946  1.00  0.00           O  
ATOM   2941  N   ARG   195      73.959  70.499  53.122  1.00  0.00           N  
ATOM   2942  H   ARG   195      73.083  70.670  53.596  1.00  0.00           H  
ATOM   2943  CA  ARG   195      75.229  70.491  53.838  1.00  0.00           C  
ATOM   2944  HA  ARG   195      76.037  70.226  53.156  1.00  0.00           H  
ATOM   2945  CB  ARG   195      75.528  71.920  54.279  1.00  0.00           C  
ATOM   2946  HB2 ARG   195      74.812  72.194  55.055  1.00  0.00           H  
ATOM   2947  HB3 ARG   195      76.559  72.028  54.615  1.00  0.00           H  
ATOM   2948  CG  ARG   195      75.498  72.869  53.080  1.00  0.00           C  
ATOM   2949  HG2 ARG   195      76.228  72.684  52.293  1.00  0.00           H  
ATOM   2950  HG3 ARG   195      74.528  72.832  52.583  1.00  0.00           H  
ATOM   2951  CD  ARG   195      75.691  74.377  53.486  1.00  0.00           C  
ATOM   2952  HD2 ARG   195      75.619  74.978  52.580  1.00  0.00           H  
ATOM   2953  HD3 ARG   195      74.899  74.632  54.190  1.00  0.00           H  
ATOM   2954  NE  ARG   195      77.000  74.524  54.067  1.00  0.00           N  
ATOM   2955  HE  ARG   195      77.759  74.119  53.537  1.00  0.00           H  
ATOM   2956  CZ  ARG   195      77.339  75.422  55.077  1.00  0.00           C  
ATOM   2957  NH1 ARG   195      76.464  75.801  55.976  1.00  0.00           N  
ATOM   2958 HH11 ARG   195      75.621  75.267  56.130  1.00  0.00           H  
ATOM   2959 HH12 ARG   195      76.829  76.375  56.723  1.00  0.00           H  
ATOM   2960  NH2 ARG   195      78.547  75.817  55.192  1.00  0.00           N  
ATOM   2961 HH21 ARG   195      79.261  75.443  54.583  1.00  0.00           H  
ATOM   2962 HH22 ARG   195      78.840  76.309  56.024  1.00  0.00           H  
ATOM   2963  C   ARG   195      75.169  69.702  55.061  1.00  0.00           C  
ATOM   2964  O   ARG   195      74.074  69.309  55.562  1.00  0.00           O  
ATOM   2965  N   VAL   196      76.294  69.223  55.635  1.00  0.00           N  
ATOM   2966  H   VAL   196      77.125  69.344  55.074  1.00  0.00           H  
ATOM   2967  CA  VAL   196      76.410  68.348  56.767  1.00  0.00           C  
ATOM   2968  HA  VAL   196      75.554  68.467  57.431  1.00  0.00           H  
ATOM   2969  CB  VAL   196      76.459  66.820  56.437  1.00  0.00           C  
ATOM   2970  HB  VAL   196      77.409  66.741  55.908  1.00  0.00           H  
ATOM   2971  CG1 VAL   196      76.652  65.976  57.620  1.00  0.00           C  
ATOM   2972 HG11 VAL   196      75.973  66.247  58.428  1.00  0.00           H  
ATOM   2973 HG12 VAL   196      76.381  64.977  57.278  1.00  0.00           H  
ATOM   2974 HG13 VAL   196      77.706  65.908  57.887  1.00  0.00           H  
ATOM   2975  CG2 VAL   196      75.237  66.346  55.516  1.00  0.00           C  
ATOM   2976 HG21 VAL   196      75.359  65.290  55.277  1.00  0.00           H  
ATOM   2977 HG22 VAL   196      74.243  66.611  55.875  1.00  0.00           H  
ATOM   2978 HG23 VAL   196      75.103  66.887  54.578  1.00  0.00           H  
ATOM   2979  C   VAL   196      77.643  68.767  57.565  1.00  0.00           C  
ATOM   2980  O   VAL   196      78.670  68.825  56.839  1.00  0.00           O  
ATOM   2981  N   LEU   197      77.589  68.964  58.868  1.00  0.00           N  
ATOM   2982  H   LEU   197      76.717  68.753  59.332  1.00  0.00           H  
ATOM   2983  CA  LEU   197      78.660  69.558  59.612  1.00  0.00           C  
ATOM   2984  HA  LEU   197      79.586  69.441  59.050  1.00  0.00           H  
ATOM   2985  CB  LEU   197      78.371  71.107  59.635  1.00  0.00           C  
ATOM   2986  HB2 LEU   197      77.690  71.306  60.462  1.00  0.00           H  
ATOM   2987  HB3 LEU   197      79.322  71.535  59.952  1.00  0.00           H  
ATOM   2988  CG  LEU   197      77.807  71.928  58.478  1.00  0.00           C  
ATOM   2989  HG  LEU   197      78.193  71.584  57.519  1.00  0.00           H  
ATOM   2990  CD1 LEU   197      76.266  71.986  58.434  1.00  0.00           C  
ATOM   2991 HD11 LEU   197      75.911  72.447  59.356  1.00  0.00           H  
ATOM   2992 HD12 LEU   197      76.020  72.699  57.647  1.00  0.00           H  
ATOM   2993 HD13 LEU   197      75.867  70.983  58.282  1.00  0.00           H  
ATOM   2994  CD2 LEU   197      78.244  73.363  58.612  1.00  0.00           C  
ATOM   2995 HD21 LEU   197      78.074  73.671  59.644  1.00  0.00           H  
ATOM   2996 HD22 LEU   197      79.326  73.403  58.488  1.00  0.00           H  
ATOM   2997 HD23 LEU   197      77.825  73.915  57.771  1.00  0.00           H  
ATOM   2998  C   LEU   197      78.819  69.014  61.117  1.00  0.00           C  
ATOM   2999  O   LEU   197      77.908  68.509  61.625  1.00  0.00           O  
ATOM   3000  N   ILE   198      80.034  69.164  61.724  1.00  0.00           N  
ATOM   3001  H   ILE   198      80.761  69.582  61.161  1.00  0.00           H  
ATOM   3002  CA  ILE   198      80.516  68.524  62.998  1.00  0.00           C  
ATOM   3003  HA  ILE   198      79.625  68.290  63.580  1.00  0.00           H  
ATOM   3004  CB  ILE   198      81.136  67.076  62.803  1.00  0.00           C  
ATOM   3005  HB  ILE   198      80.524  66.597  62.037  1.00  0.00           H  
ATOM   3006  CG2 ILE   198      82.597  67.122  62.123  1.00  0.00           C  
ATOM   3007 HG21 ILE   198      82.460  67.643  61.176  1.00  0.00           H  
ATOM   3008 HG22 ILE   198      83.261  67.608  62.838  1.00  0.00           H  
ATOM   3009 HG23 ILE   198      82.918  66.104  61.902  1.00  0.00           H  
ATOM   3010  CG1 ILE   198      81.045  66.298  64.102  1.00  0.00           C  
ATOM   3011 HG12 ILE   198      81.613  66.645  64.965  1.00  0.00           H  
ATOM   3012 HG13 ILE   198      79.962  66.313  64.223  1.00  0.00           H  
ATOM   3013  CD1 ILE   198      81.489  64.783  63.959  1.00  0.00           C  
ATOM   3014 HD11 ILE   198      80.948  64.419  63.085  1.00  0.00           H  
ATOM   3015 HD12 ILE   198      82.577  64.838  63.909  1.00  0.00           H  
ATOM   3016 HD13 ILE   198      81.163  64.223  64.835  1.00  0.00           H  
ATOM   3017  C   ILE   198      81.504  69.368  63.839  1.00  0.00           C  
ATOM   3018  O   ILE   198      82.309  70.012  63.163  1.00  0.00           O  
ATOM   3019  N   LYS   199      81.431  69.324  65.151  1.00  0.00           N  
ATOM   3020  H   LYS   199      80.678  68.784  65.553  1.00  0.00           H  
ATOM   3021  CA  LYS   199      82.323  70.052  66.057  1.00  0.00           C  
ATOM   3022  HA  LYS   199      83.255  70.361  65.583  1.00  0.00           H  
ATOM   3023  CB  LYS   199      81.513  71.200  66.673  1.00  0.00           C  
ATOM   3024  HB2 LYS   199      81.363  71.888  65.841  1.00  0.00           H  
ATOM   3025  HB3 LYS   199      80.573  70.861  67.107  1.00  0.00           H  
ATOM   3026  CG  LYS   199      82.345  72.045  67.570  1.00  0.00           C  
ATOM   3027  HG2 LYS   199      82.619  71.486  68.465  1.00  0.00           H  
ATOM   3028  HG3 LYS   199      83.176  72.268  66.901  1.00  0.00           H  
ATOM   3029  CD  LYS   199      81.533  73.363  67.808  1.00  0.00           C  
ATOM   3030  HD2 LYS   199      81.062  73.728  66.895  1.00  0.00           H  
ATOM   3031  HD3 LYS   199      80.762  73.063  68.517  1.00  0.00           H  
ATOM   3032  CE  LYS   199      82.427  74.390  68.495  1.00  0.00           C  
ATOM   3033  HE2 LYS   199      83.265  74.513  67.810  1.00  0.00           H  
ATOM   3034  HE3 LYS   199      81.843  75.305  68.596  1.00  0.00           H  
ATOM   3035  NZ  LYS   199      82.763  74.029  69.855  1.00  0.00           N  
ATOM   3036  HZ1 LYS   199      83.189  73.127  70.018  1.00  0.00           H  
ATOM   3037  HZ2 LYS   199      83.359  74.716  70.294  1.00  0.00           H  
ATOM   3038  HZ3 LYS   199      81.983  73.888  70.481  1.00  0.00           H  
ATOM   3039  C   LYS   199      82.808  69.081  67.187  1.00  0.00           C  
ATOM   3040  O   LYS   199      81.969  68.652  67.986  1.00  0.00           O  
ATOM   3041  N   ALA   200      84.138  68.836  67.304  1.00  0.00           N  
ATOM   3042  H   ALA   200      84.778  69.302  66.676  1.00  0.00           H  
ATOM   3043  CA  ALA   200      84.669  68.001  68.425  1.00  0.00           C  
ATOM   3044  HA  ALA   200      83.926  67.894  69.216  1.00  0.00           H  
ATOM   3045  CB  ALA   200      84.954  66.604  67.845  1.00  0.00           C  
ATOM   3046  HB1 ALA   200      84.927  65.777  68.554  1.00  0.00           H  
ATOM   3047  HB2 ALA   200      84.121  66.281  67.221  1.00  0.00           H  
ATOM   3048  HB3 ALA   200      85.874  66.631  67.261  1.00  0.00           H  
ATOM   3049  C   ALA   200      85.910  68.627  69.100  1.00  0.00           C  
ATOM   3050  O   ALA   200      86.817  69.101  68.456  1.00  0.00           O  
ATOM   3051  N   GLY   201      86.049  68.470  70.504  1.00  0.00           N  
ATOM   3052  H   GLY   201      85.350  68.004  71.066  1.00  0.00           H  
ATOM   3053  CA  GLY   201      87.272  68.826  71.200  1.00  0.00           C  
ATOM   3054  HA2 GLY   201      87.363  68.318  72.161  1.00  0.00           H  
ATOM   3055  HA3 GLY   201      88.112  68.535  70.570  1.00  0.00           H  
ATOM   3056  C   GLY   201      87.273  70.332  71.537  1.00  0.00           C  
ATOM   3057  O   GLY   201      86.265  70.886  72.032  1.00  0.00           O  
ATOM   3058  N   ASP   202      88.303  71.038  71.075  1.00  0.00           N  
ATOM   3059  H   ASP   202      89.094  70.548  70.683  1.00  0.00           H  
ATOM   3060  CA  ASP   202      88.362  72.464  70.947  1.00  0.00           C  
ATOM   3061  HA  ASP   202      87.432  72.840  71.373  1.00  0.00           H  
ATOM   3062  CB  ASP   202      89.494  73.106  71.869  1.00  0.00           C  
ATOM   3063  HB2 ASP   202      90.455  72.642  71.644  1.00  0.00           H  
ATOM   3064  HB3 ASP   202      89.791  74.145  71.727  1.00  0.00           H  
ATOM   3065  CG  ASP   202      89.267  72.819  73.357  1.00  0.00           C  
ATOM   3066  OD1 ASP   202      88.281  73.397  73.903  1.00  0.00           O  
ATOM   3067  OD2 ASP   202      90.045  72.142  73.978  1.00  0.00           O  
ATOM   3068  C   ASP   202      88.499  73.051  69.524  1.00  0.00           C  
ATOM   3069  O   ASP   202      88.993  74.136  69.300  1.00  0.00           O  
ATOM   3070  N   MET   203      87.827  72.396  68.559  1.00  0.00           N  
ATOM   3071  H   MET   203      87.432  71.478  68.708  1.00  0.00           H  
ATOM   3072  CA  MET   203      87.306  73.048  67.346  1.00  0.00           C  
ATOM   3073  HA  MET   203      88.083  73.387  66.660  1.00  0.00           H  
ATOM   3074  CB  MET   203      86.542  71.982  66.480  1.00  0.00           C  
ATOM   3075  HB2 MET   203      85.837  71.484  67.145  1.00  0.00           H  
ATOM   3076  HB3 MET   203      86.085  72.625  65.728  1.00  0.00           H  
ATOM   3077  CG  MET   203      87.321  70.921  65.640  1.00  0.00           C  
ATOM   3078  HG2 MET   203      87.962  71.580  65.056  1.00  0.00           H  
ATOM   3079  HG3 MET   203      88.024  70.334  66.231  1.00  0.00           H  
ATOM   3080  SD  MET   203      86.305  69.756  64.697  1.00  0.00           S  
ATOM   3081  CE  MET   203      85.525  70.761  63.606  1.00  0.00           C  
ATOM   3082  HE1 MET   203      86.264  71.469  63.230  1.00  0.00           H  
ATOM   3083  HE2 MET   203      85.101  70.221  62.760  1.00  0.00           H  
ATOM   3084  HE3 MET   203      84.661  71.217  64.088  1.00  0.00           H  
ATOM   3085  C   MET   203      86.381  74.226  67.684  1.00  0.00           C  
ATOM   3086  O   MET   203      85.595  74.142  68.592  1.00  0.00           O  
ATOM   3087  N   ALA   204      86.597  75.354  67.078  1.00  0.00           N  
ATOM   3088  H   ALA   204      87.391  75.371  66.454  1.00  0.00           H  
ATOM   3089  CA  ALA   204      85.924  76.620  67.348  1.00  0.00           C  
ATOM   3090  HA  ALA   204      85.893  76.716  68.434  1.00  0.00           H  
ATOM   3091  CB  ALA   204      86.823  77.804  66.979  1.00  0.00           C  
ATOM   3092  HB1 ALA   204      86.374  78.724  67.354  1.00  0.00           H  
ATOM   3093  HB2 ALA   204      87.857  77.805  67.324  1.00  0.00           H  
ATOM   3094  HB3 ALA   204      86.928  77.778  65.894  1.00  0.00           H  
ATOM   3095  C   ALA   204      84.430  76.680  66.882  1.00  0.00           C  
ATOM   3096  O   ALA   204      83.505  77.298  67.471  1.00  0.00           O  
ATOM   3097  N   ASP   205      84.152  75.963  65.787  1.00  0.00           N  
ATOM   3098  H   ASP   205      84.784  75.351  65.291  1.00  0.00           H  
ATOM   3099  CA  ASP   205      82.836  75.978  65.100  1.00  0.00           C  
ATOM   3100  HA  ASP   205      82.058  76.091  65.855  1.00  0.00           H  
ATOM   3101  CB  ASP   205      82.868  77.099  64.173  1.00  0.00           C  
ATOM   3102  HB2 ASP   205      83.420  77.962  64.545  1.00  0.00           H  
ATOM   3103  HB3 ASP   205      83.478  76.794  63.322  1.00  0.00           H  
ATOM   3104  CG  ASP   205      81.487  77.626  63.636  1.00  0.00           C  
ATOM   3105  OD1 ASP   205      81.368  78.540  62.806  1.00  0.00           O  
ATOM   3106  OD2 ASP   205      80.513  77.075  64.083  1.00  0.00           O  
ATOM   3107  C   ASP   205      82.559  74.632  64.479  1.00  0.00           C  
ATOM   3108  O   ASP   205      83.424  73.758  64.526  1.00  0.00           O  
ATOM   3109  N   LEU   206      81.371  74.376  63.967  1.00  0.00           N  
ATOM   3110  H   LEU   206      80.890  75.263  63.926  1.00  0.00           H  
ATOM   3111  CA  LEU   206      80.920  73.283  63.155  1.00  0.00           C  
ATOM   3112  HA  LEU   206      81.100  72.277  63.534  1.00  0.00           H  
ATOM   3113  CB  LEU   206      79.380  73.607  63.046  1.00  0.00           C  
ATOM   3114  HB2 LEU   206      79.187  74.668  62.887  1.00  0.00           H  
ATOM   3115  HB3 LEU   206      78.979  73.053  62.197  1.00  0.00           H  
ATOM   3116  CG  LEU   206      78.529  73.250  64.334  1.00  0.00           C  
ATOM   3117  HG  LEU   206      78.957  73.720  65.219  1.00  0.00           H  
ATOM   3118  CD1 LEU   206      77.044  73.691  64.131  1.00  0.00           C  
ATOM   3119 HD11 LEU   206      76.381  73.516  64.978  1.00  0.00           H  
ATOM   3120 HD12 LEU   206      77.030  74.741  63.841  1.00  0.00           H  
ATOM   3121 HD13 LEU   206      76.641  73.143  63.279  1.00  0.00           H  
ATOM   3122  CD2 LEU   206      78.512  71.719  64.408  1.00  0.00           C  
ATOM   3123 HD21 LEU   206      77.752  71.406  65.124  1.00  0.00           H  
ATOM   3124 HD22 LEU   206      78.327  71.142  63.502  1.00  0.00           H  
ATOM   3125 HD23 LEU   206      79.460  71.458  64.878  1.00  0.00           H  
ATOM   3126  C   LEU   206      81.533  73.391  61.793  1.00  0.00           C  
ATOM   3127  O   LEU   206      81.459  74.412  61.135  1.00  0.00           O  
ATOM   3128  N   ALA   207      82.192  72.280  61.397  1.00  0.00           N  
ATOM   3129  H   ALA   207      82.395  71.635  62.147  1.00  0.00           H  
ATOM   3130  CA  ALA   207      82.829  72.098  60.098  1.00  0.00           C  
ATOM   3131  HA  ALA   207      82.977  73.072  59.633  1.00  0.00           H  
ATOM   3132  CB  ALA   207      84.298  71.518  60.336  1.00  0.00           C  
ATOM   3133  HB1 ALA   207      84.203  70.583  60.887  1.00  0.00           H  
ATOM   3134  HB2 ALA   207      84.886  71.373  59.430  1.00  0.00           H  
ATOM   3135  HB3 ALA   207      84.780  72.229  61.006  1.00  0.00           H  
ATOM   3136  C   ALA   207      82.105  71.252  59.154  1.00  0.00           C  
ATOM   3137  O   ALA   207      81.624  70.091  59.507  1.00  0.00           O  
ATOM   3138  N   GLU   208      81.870  71.753  57.976  1.00  0.00           N  
ATOM   3139  H   GLU   208      82.046  72.735  57.816  1.00  0.00           H  
ATOM   3140  CA  GLU   208      81.163  71.101  56.828  1.00  0.00           C  
ATOM   3141  HA  GLU   208      80.179  70.734  57.120  1.00  0.00           H  
ATOM   3142  CB  GLU   208      80.801  72.214  55.745  1.00  0.00           C  
ATOM   3143  HB2 GLU   208      80.280  73.027  56.250  1.00  0.00           H  
ATOM   3144  HB3 GLU   208      81.692  72.646  55.288  1.00  0.00           H  
ATOM   3145  CG  GLU   208      79.891  71.757  54.627  1.00  0.00           C  
ATOM   3146  HG2 GLU   208      80.424  70.959  54.111  1.00  0.00           H  
ATOM   3147  HG3 GLU   208      78.968  71.406  55.089  1.00  0.00           H  
ATOM   3148  CD  GLU   208      79.605  72.896  53.679  1.00  0.00           C  
ATOM   3149  OE1 GLU   208      80.092  74.054  53.898  1.00  0.00           O  
ATOM   3150  OE2 GLU   208      78.811  72.882  52.642  1.00  0.00           O  
ATOM   3151  C   GLU   208      81.877  69.976  56.109  1.00  0.00           C  
ATOM   3152  O   GLU   208      82.908  70.242  55.469  1.00  0.00           O  
ATOM   3153  N   LEU   209      81.377  68.767  56.286  1.00  0.00           N  
ATOM   3154  H   LEU   209      80.449  68.776  56.685  1.00  0.00           H  
ATOM   3155  CA  LEU   209      81.747  67.520  55.640  1.00  0.00           C  
ATOM   3156  HA  LEU   209      82.832  67.620  55.596  1.00  0.00           H  
ATOM   3157  CB  LEU   209      81.308  66.267  56.486  1.00  0.00           C  
ATOM   3158  HB2 LEU   209      80.220  66.210  56.479  1.00  0.00           H  
ATOM   3159  HB3 LEU   209      81.546  65.368  55.918  1.00  0.00           H  
ATOM   3160  CG  LEU   209      81.787  66.135  57.967  1.00  0.00           C  
ATOM   3161  HG  LEU   209      81.503  67.079  58.430  1.00  0.00           H  
ATOM   3162  CD1 LEU   209      80.965  64.912  58.569  1.00  0.00           C  
ATOM   3163 HD11 LEU   209      81.154  63.960  58.073  1.00  0.00           H  
ATOM   3164 HD12 LEU   209      81.353  64.914  59.588  1.00  0.00           H  
ATOM   3165 HD13 LEU   209      79.927  65.245  58.565  1.00  0.00           H  
ATOM   3166  CD2 LEU   209      83.277  65.861  58.053  1.00  0.00           C  
ATOM   3167 HD21 LEU   209      83.527  64.921  57.561  1.00  0.00           H  
ATOM   3168 HD22 LEU   209      83.751  66.721  57.579  1.00  0.00           H  
ATOM   3169 HD23 LEU   209      83.604  65.738  59.086  1.00  0.00           H  
ATOM   3170  C   LEU   209      81.256  67.480  54.180  1.00  0.00           C  
ATOM   3171  O   LEU   209      80.070  67.771  53.924  1.00  0.00           O  
ATOM   3172  N   PRO   210      82.039  66.862  53.264  1.00  0.00           N  
ATOM   3173  CD  PRO   210      83.501  66.864  53.408  1.00  0.00           C  
ATOM   3174  HD2 PRO   210      83.917  66.206  54.171  1.00  0.00           H  
ATOM   3175  HD3 PRO   210      83.925  67.861  53.529  1.00  0.00           H  
ATOM   3176  CG  PRO   210      84.108  66.304  52.091  1.00  0.00           C  
ATOM   3177  HG2 PRO   210      84.134  65.220  52.206  1.00  0.00           H  
ATOM   3178  HG3 PRO   210      85.062  66.689  51.731  1.00  0.00           H  
ATOM   3179  CB  PRO   210      82.987  66.673  51.021  1.00  0.00           C  
ATOM   3180  HB2 PRO   210      82.867  65.885  50.278  1.00  0.00           H  
ATOM   3181  HB3 PRO   210      83.029  67.627  50.495  1.00  0.00           H  
ATOM   3182  CA  PRO   210      81.714  66.486  51.854  1.00  0.00           C  
ATOM   3183  HA  PRO   210      80.913  67.158  51.549  1.00  0.00           H  
ATOM   3184  C   PRO   210      81.174  65.105  51.969  1.00  0.00           C  
ATOM   3185  O   PRO   210      81.760  64.146  51.470  1.00  0.00           O  
ATOM   3186  N   VAL   211      80.063  65.003  52.729  1.00  0.00           N  
ATOM   3187  H   VAL   211      79.701  65.856  53.132  1.00  0.00           H  
ATOM   3188  CA  VAL   211      79.374  63.703  52.935  1.00  0.00           C  
ATOM   3189  HA  VAL   211      80.052  62.895  53.208  1.00  0.00           H  
ATOM   3190  CB  VAL   211      78.376  63.708  54.137  1.00  0.00           C  
ATOM   3191  HB  VAL   211      78.088  64.757  54.218  1.00  0.00           H  
ATOM   3192  CG1 VAL   211      77.121  62.849  54.077  1.00  0.00           C  
ATOM   3193 HG11 VAL   211      77.405  61.797  54.073  1.00  0.00           H  
ATOM   3194 HG12 VAL   211      76.560  63.006  54.998  1.00  0.00           H  
ATOM   3195 HG13 VAL   211      76.472  62.942  53.206  1.00  0.00           H  
ATOM   3196  CG2 VAL   211      79.138  63.243  55.402  1.00  0.00           C  
ATOM   3197 HG21 VAL   211      78.580  63.526  56.294  1.00  0.00           H  
ATOM   3198 HG22 VAL   211      79.372  62.184  55.506  1.00  0.00           H  
ATOM   3199 HG23 VAL   211      80.089  63.774  55.385  1.00  0.00           H  
ATOM   3200  C   VAL   211      78.786  63.145  51.630  1.00  0.00           C  
ATOM   3201  O   VAL   211      77.927  63.806  50.992  1.00  0.00           O  
ATOM   3202  N   GLU   212      79.071  61.911  51.261  1.00  0.00           N  
ATOM   3203  H   GLU   212      79.561  61.209  51.796  1.00  0.00           H  
ATOM   3204  CA  GLU   212      78.609  61.289  50.001  1.00  0.00           C  
ATOM   3205  HA  GLU   212      78.741  62.077  49.260  1.00  0.00           H  
ATOM   3206  CB  GLU   212      79.560  60.087  49.717  1.00  0.00           C  
ATOM   3207  HB2 GLU   212      80.524  60.577  49.858  1.00  0.00           H  
ATOM   3208  HB3 GLU   212      79.491  59.267  50.431  1.00  0.00           H  
ATOM   3209  CG  GLU   212      79.533  59.353  48.430  1.00  0.00           C  
ATOM   3210  HG2 GLU   212      78.905  58.484  48.627  1.00  0.00           H  
ATOM   3211  HG3 GLU   212      79.227  60.012  47.618  1.00  0.00           H  
ATOM   3212  CD  GLU   212      80.893  58.706  48.022  1.00  0.00           C  
ATOM   3213  OE1 GLU   212      80.915  57.497  47.683  1.00  0.00           O  
ATOM   3214  OE2 GLU   212      81.919  59.415  47.989  1.00  0.00           O  
ATOM   3215  C   GLU   212      77.092  60.772  50.097  1.00  0.00           C  
ATOM   3216  O   GLU   212      76.495  60.720  49.030  1.00  0.00           O  
ATOM   3217  N   SER   213      76.499  60.593  51.212  1.00  0.00           N  
ATOM   3218  H   SER   213      77.059  60.547  52.051  1.00  0.00           H  
ATOM   3219  CA  SER   213      75.192  59.989  51.455  1.00  0.00           C  
ATOM   3220  HA  SER   213      74.355  60.625  51.165  1.00  0.00           H  
ATOM   3221  CB  SER   213      74.999  58.682  50.734  1.00  0.00           C  
ATOM   3222  HB2 SER   213      74.026  58.271  51.002  1.00  0.00           H  
ATOM   3223  HB3 SER   213      74.983  58.964  49.681  1.00  0.00           H  
ATOM   3224  OG  SER   213      75.978  57.591  51.007  1.00  0.00           O  
ATOM   3225  HG  SER   213      76.397  57.316  50.188  1.00  0.00           H  
ATOM   3226  C   SER   213      75.020  59.725  52.941  1.00  0.00           C  
ATOM   3227  O   SER   213      76.032  59.613  53.617  1.00  0.00           O  
ATOM   3228  N   PHE   214      73.790  59.645  53.467  1.00  0.00           N  
ATOM   3229  H   PHE   214      72.970  59.745  52.885  1.00  0.00           H  
ATOM   3230  CA  PHE   214      73.573  59.363  54.877  1.00  0.00           C  
ATOM   3231  HA  PHE   214      74.329  58.606  55.084  1.00  0.00           H  
ATOM   3232  CB  PHE   214      73.904  60.635  55.624  1.00  0.00           C  
ATOM   3233  HB2 PHE   214      74.007  60.413  56.686  1.00  0.00           H  
ATOM   3234  HB3 PHE   214      74.722  61.246  55.243  1.00  0.00           H  
ATOM   3235  CG  PHE   214      72.765  61.623  55.684  1.00  0.00           C  
ATOM   3236  CD1 PHE   214      71.653  61.511  56.592  1.00  0.00           C  
ATOM   3237  HD1 PHE   214      71.567  60.679  57.276  1.00  0.00           H  
ATOM   3238  CE1 PHE   214      70.654  62.489  56.613  1.00  0.00           C  
ATOM   3239  HE1 PHE   214      69.847  62.312  57.309  1.00  0.00           H  
ATOM   3240  CZ  PHE   214      70.700  63.627  55.802  1.00  0.00           C  
ATOM   3241  HZ  PHE   214      69.928  64.378  55.881  1.00  0.00           H  
ATOM   3242  CE2 PHE   214      71.864  63.771  55.021  1.00  0.00           C  
ATOM   3243  HE2 PHE   214      72.060  64.665  54.446  1.00  0.00           H  
ATOM   3244  CD2 PHE   214      72.906  62.836  54.998  1.00  0.00           C  
ATOM   3245  HD2 PHE   214      73.701  62.982  54.281  1.00  0.00           H  
ATOM   3246  C   PHE   214      72.195  58.782  55.208  1.00  0.00           C  
ATOM   3247  O   PHE   214      71.251  58.991  54.437  1.00  0.00           O  
ATOM   3248  N   ASP   215      72.020  58.160  56.365  1.00  0.00           N  
ATOM   3249  H   ASP   215      72.858  58.154  56.929  1.00  0.00           H  
ATOM   3250  CA  ASP   215      70.701  57.665  56.861  1.00  0.00           C  
ATOM   3251  HA  ASP   215      69.918  58.126  56.260  1.00  0.00           H  
ATOM   3252  CB  ASP   215      70.431  56.180  56.581  1.00  0.00           C  
ATOM   3253  HB2 ASP   215      71.229  55.631  57.080  1.00  0.00           H  
ATOM   3254  HB3 ASP   215      69.461  55.906  56.997  1.00  0.00           H  
ATOM   3255  CG  ASP   215      70.512  55.670  55.107  1.00  0.00           C  
ATOM   3256  OD1 ASP   215      69.647  55.947  54.204  1.00  0.00           O  
ATOM   3257  OD2 ASP   215      71.496  54.917  54.833  1.00  0.00           O  
ATOM   3258  C   ASP   215      70.500  57.924  58.346  1.00  0.00           C  
ATOM   3259  O   ASP   215      71.296  57.409  59.090  1.00  0.00           O  
ATOM   3260  N   LEU   216      69.583  58.796  58.736  1.00  0.00           N  
ATOM   3261  H   LEU   216      68.978  59.311  58.113  1.00  0.00           H  
ATOM   3262  CA  LEU   216      69.398  59.219  60.101  1.00  0.00           C  
ATOM   3263  HA  LEU   216      70.155  58.727  60.713  1.00  0.00           H  
ATOM   3264  CB  LEU   216      69.688  60.741  60.167  1.00  0.00           C  
ATOM   3265  HB2 LEU   216      70.776  60.765  60.106  1.00  0.00           H  
ATOM   3266  HB3 LEU   216      69.201  61.192  59.303  1.00  0.00           H  
ATOM   3267  CG  LEU   216      69.242  61.485  61.446  1.00  0.00           C  
ATOM   3268  HG  LEU   216      68.160  61.408  61.552  1.00  0.00           H  
ATOM   3269  CD1 LEU   216      69.775  60.998  62.808  1.00  0.00           C  
ATOM   3270 HD11 LEU   216      69.836  61.664  63.669  1.00  0.00           H  
ATOM   3271 HD12 LEU   216      69.096  60.201  63.111  1.00  0.00           H  
ATOM   3272 HD13 LEU   216      70.772  60.556  62.790  1.00  0.00           H  
ATOM   3273  CD2 LEU   216      69.733  62.908  61.460  1.00  0.00           C  
ATOM   3274 HD21 LEU   216      69.267  63.479  62.263  1.00  0.00           H  
ATOM   3275 HD22 LEU   216      70.800  62.910  61.681  1.00  0.00           H  
ATOM   3276 HD23 LEU   216      69.477  63.360  60.502  1.00  0.00           H  
ATOM   3277  C   LEU   216      67.954  58.814  60.538  1.00  0.00           C  
ATOM   3278  O   LEU   216      66.929  59.269  60.015  1.00  0.00           O  
ATOM   3279  N   THR   217      67.782  57.978  61.607  1.00  0.00           N  
ATOM   3280  H   THR   217      68.591  57.412  61.822  1.00  0.00           H  
ATOM   3281  CA  THR   217      66.555  57.372  62.042  1.00  0.00           C  
ATOM   3282  HA  THR   217      65.742  57.821  61.471  1.00  0.00           H  
ATOM   3283  CB  THR   217      66.474  55.837  61.721  1.00  0.00           C  
ATOM   3284  HB  THR   217      66.763  55.683  60.682  1.00  0.00           H  
ATOM   3285  CG2 THR   217      67.423  54.947  62.504  1.00  0.00           C  
ATOM   3286 HG21 THR   217      68.440  55.312  62.359  1.00  0.00           H  
ATOM   3287 HG22 THR   217      67.022  55.130  63.501  1.00  0.00           H  
ATOM   3288 HG23 THR   217      67.367  53.882  62.275  1.00  0.00           H  
ATOM   3289  OG1 THR   217      65.193  55.367  62.111  1.00  0.00           O  
ATOM   3290  HG1 THR   217      64.448  55.845  61.740  1.00  0.00           H  
ATOM   3291  C   THR   217      66.231  57.741  63.475  1.00  0.00           C  
ATOM   3292  O   THR   217      67.065  58.104  64.316  1.00  0.00           O  
ATOM   3293  N   ILE   218      64.890  57.672  63.821  1.00  0.00           N  
ATOM   3294  H   ILE   218      64.228  57.392  63.111  1.00  0.00           H  
ATOM   3295  CA  ILE   218      64.260  57.933  65.121  1.00  0.00           C  
ATOM   3296  HA  ILE   218      65.002  57.929  65.919  1.00  0.00           H  
ATOM   3297  CB  ILE   218      63.475  59.323  65.012  1.00  0.00           C  
ATOM   3298  HB  ILE   218      62.699  59.167  64.262  1.00  0.00           H  
ATOM   3299  CG2 ILE   218      62.884  59.676  66.391  1.00  0.00           C  
ATOM   3300 HG21 ILE   218      62.393  58.785  66.782  1.00  0.00           H  
ATOM   3301 HG22 ILE   218      63.703  59.760  67.105  1.00  0.00           H  
ATOM   3302 HG23 ILE   218      62.218  60.534  66.483  1.00  0.00           H  
ATOM   3303  CG1 ILE   218      64.255  60.573  64.609  1.00  0.00           C  
ATOM   3304 HG12 ILE   218      63.742  61.486  64.911  1.00  0.00           H  
ATOM   3305 HG13 ILE   218      65.222  60.540  65.110  1.00  0.00           H  
ATOM   3306  CD1 ILE   218      64.452  60.669  63.051  1.00  0.00           C  
ATOM   3307 HD11 ILE   218      65.142  59.887  62.734  1.00  0.00           H  
ATOM   3308 HD12 ILE   218      63.581  60.434  62.441  1.00  0.00           H  
ATOM   3309 HD13 ILE   218      64.929  61.603  62.756  1.00  0.00           H  
ATOM   3310  C   ILE   218      63.287  56.774  65.397  1.00  0.00           C  
ATOM   3311  O   ILE   218      62.387  56.616  64.550  1.00  0.00           O  
ATOM   3312  N   ASN   219      63.331  56.110  66.504  1.00  0.00           N  
ATOM   3313  H   ASN   219      63.977  56.393  67.227  1.00  0.00           H  
ATOM   3314  CA  ASN   219      62.455  54.975  66.810  1.00  0.00           C  
ATOM   3315  HA  ASN   219      61.594  55.025  66.143  1.00  0.00           H  
ATOM   3316  CB  ASN   219      63.179  53.688  66.463  1.00  0.00           C  
ATOM   3317  HB2 ASN   219      63.310  53.616  65.384  1.00  0.00           H  
ATOM   3318  HB3 ASN   219      64.145  53.838  66.946  1.00  0.00           H  
ATOM   3319  CG  ASN   219      62.484  52.472  67.102  1.00  0.00           C  
ATOM   3320  OD1 ASN   219      63.012  51.699  67.889  1.00  0.00           O  
ATOM   3321  ND2 ASN   219      61.298  52.310  66.834  1.00  0.00           N  
ATOM   3322 HD21 ASN   219      60.967  51.361  66.928  1.00  0.00           H  
ATOM   3323 HD22 ASN   219      60.747  52.845  66.178  1.00  0.00           H  
ATOM   3324  C   ASN   219      61.984  55.072  68.257  1.00  0.00           C  
ATOM   3325  O   ASN   219      62.773  55.228  69.218  1.00  0.00           O  
ATOM   3326  N   HIE   220      60.627  55.044  68.419  1.00  0.00           N  
ATOM   3327  H   HIE   220      59.901  54.909  67.729  1.00  0.00           H  
ATOM   3328  CA  HIE   220      59.993  55.171  69.754  1.00  0.00           C  
ATOM   3329  HA  HIE   220      60.730  55.566  70.453  1.00  0.00           H  
ATOM   3330  CB  HIE   220      58.894  56.179  69.699  1.00  0.00           C  
ATOM   3331  HB2 HIE   220      58.201  55.701  69.006  1.00  0.00           H  
ATOM   3332  HB3 HIE   220      58.489  56.311  70.702  1.00  0.00           H  
ATOM   3333  CG  HIE   220      59.290  57.452  69.064  1.00  0.00           C  
ATOM   3334  ND1 HIE   220      60.099  58.465  69.660  1.00  0.00           N  
ATOM   3335  CE1 HIE   220      59.999  59.592  68.926  1.00  0.00           C  
ATOM   3336  HE1 HIE   220      60.465  60.508  69.257  1.00  0.00           H  
ATOM   3337  NE2 HIE   220      59.068  59.264  67.916  1.00  0.00           N  
ATOM   3338  HE2 HIE   220      58.753  60.010  67.312  1.00  0.00           H  
ATOM   3339  CD2 HIE   220      58.634  57.989  67.975  1.00  0.00           C  
ATOM   3340  HD2 HIE   220      57.913  57.535  67.311  1.00  0.00           H  
ATOM   3341  C   HIE   220      59.497  53.864  70.266  1.00  0.00           C  
ATOM   3342  O   HIE   220      59.010  53.804  71.412  1.00  0.00           O  
ATOM   3343  N   ASN   221      59.613  52.821  69.511  1.00  0.00           N  
ATOM   3344  H   ASN   221      59.699  53.091  68.542  1.00  0.00           H  
ATOM   3345  CA  ASN   221      59.691  51.444  70.098  1.00  0.00           C  
ATOM   3346  HA  ASN   221      59.695  50.734  69.270  1.00  0.00           H  
ATOM   3347  CB  ASN   221      61.101  51.228  70.692  1.00  0.00           C  
ATOM   3348  HB2 ASN   221      61.838  51.731  70.065  1.00  0.00           H  
ATOM   3349  HB3 ASN   221      61.162  51.720  71.663  1.00  0.00           H  
ATOM   3350  CG  ASN   221      61.469  49.756  70.873  1.00  0.00           C  
ATOM   3351  OD1 ASN   221      60.678  48.813  70.596  1.00  0.00           O  
ATOM   3352  ND2 ASN   221      62.687  49.534  71.308  1.00  0.00           N  
ATOM   3353 HD21 ASN   221      62.967  48.566  71.374  1.00  0.00           H  
ATOM   3354 HD22 ASN   221      63.343  50.293  71.424  1.00  0.00           H  
ATOM   3355  C   ASN   221      58.565  51.071  70.990  1.00  0.00           C  
ATOM   3356  O   ASN   221      58.655  50.623  72.151  1.00  0.00           O  
ATOM   3357  N   LEU   222      57.436  51.298  70.401  1.00  0.00           N  
ATOM   3358  H   LEU   222      57.488  51.519  69.417  1.00  0.00           H  
ATOM   3359  CA  LEU   222      56.092  51.188  71.016  1.00  0.00           C  
ATOM   3360  HA  LEU   222      55.992  51.877  71.854  1.00  0.00           H  
ATOM   3361  CB  LEU   222      55.023  51.520  69.932  1.00  0.00           C  
ATOM   3362  HB2 LEU   222      55.116  50.759  69.157  1.00  0.00           H  
ATOM   3363  HB3 LEU   222      54.021  51.482  70.360  1.00  0.00           H  
ATOM   3364  CG  LEU   222      55.064  52.849  69.181  1.00  0.00           C  
ATOM   3365  HG  LEU   222      55.765  52.641  68.373  1.00  0.00           H  
ATOM   3366  CD1 LEU   222      53.731  53.092  68.587  1.00  0.00           C  
ATOM   3367 HD11 LEU   222      53.572  52.178  68.016  1.00  0.00           H  
ATOM   3368 HD12 LEU   222      52.883  53.202  69.263  1.00  0.00           H  
ATOM   3369 HD13 LEU   222      53.723  53.979  67.953  1.00  0.00           H  
ATOM   3370  CD2 LEU   222      55.494  54.093  69.986  1.00  0.00           C  
ATOM   3371 HD21 LEU   222      54.890  54.064  70.893  1.00  0.00           H  
ATOM   3372 HD22 LEU   222      56.575  54.040  70.120  1.00  0.00           H  
ATOM   3373 HD23 LEU   222      55.170  55.037  69.549  1.00  0.00           H  
ATOM   3374  C   LEU   222      55.733  49.856  71.647  1.00  0.00           C  
ATOM   3375  O   LEU   222      56.250  48.835  71.256  1.00  0.00           O  
ATOM   3376  N   ASN   223      54.879  49.770  72.677  1.00  0.00           N  
ATOM   3377  H   ASN   223      54.350  50.568  72.999  1.00  0.00           H  
ATOM   3378  CA  ASN   223      54.254  48.494  73.037  1.00  0.00           C  
ATOM   3379  HA  ASN   223      54.939  47.669  72.843  1.00  0.00           H  
ATOM   3380  CB  ASN   223      54.115  48.471  74.552  1.00  0.00           C  
ATOM   3381  HB2 ASN   223      55.036  48.285  75.105  1.00  0.00           H  
ATOM   3382  HB3 ASN   223      53.782  49.487  74.763  1.00  0.00           H  
ATOM   3383  CG  ASN   223      53.178  47.428  74.975  1.00  0.00           C  
ATOM   3384  OD1 ASN   223      53.200  46.282  74.585  1.00  0.00           O  
ATOM   3385  ND2 ASN   223      52.232  47.640  75.853  1.00  0.00           N  
ATOM   3386 HD21 ASN   223      51.468  46.989  75.966  1.00  0.00           H  
ATOM   3387 HD22 ASN   223      52.275  48.338  76.582  1.00  0.00           H  
ATOM   3388  C   ASN   223      53.048  48.277  72.192  1.00  0.00           C  
ATOM   3389  O   ASN   223      52.154  49.091  72.286  1.00  0.00           O  
ATOM   3390  N   THR   224      52.992  47.176  71.426  1.00  0.00           N  
ATOM   3391  H   THR   224      53.738  46.498  71.366  1.00  0.00           H  
ATOM   3392  CA  THR   224      52.109  46.943  70.243  1.00  0.00           C  
ATOM   3393  HA  THR   224      51.558  47.860  70.033  1.00  0.00           H  
ATOM   3394  CB  THR   224      52.963  46.641  69.014  1.00  0.00           C  
ATOM   3395  HB  THR   224      52.225  46.688  68.213  1.00  0.00           H  
ATOM   3396  CG2 THR   224      53.997  47.723  68.601  1.00  0.00           C  
ATOM   3397 HG21 THR   224      54.613  47.975  69.464  1.00  0.00           H  
ATOM   3398 HG22 THR   224      54.540  47.547  67.672  1.00  0.00           H  
ATOM   3399 HG23 THR   224      53.409  48.615  68.385  1.00  0.00           H  
ATOM   3400  OG1 THR   224      53.464  45.312  69.106  1.00  0.00           O  
ATOM   3401  HG1 THR   224      53.682  44.941  68.248  1.00  0.00           H  
ATOM   3402  C   THR   224      51.086  45.819  70.449  1.00  0.00           C  
ATOM   3403  O   THR   224      50.374  45.337  69.583  1.00  0.00           O  
ATOM   3404  N   ASN   225      50.934  45.422  71.740  1.00  0.00           N  
ATOM   3405  H   ASN   225      51.485  45.849  72.471  1.00  0.00           H  
ATOM   3406  CA  ASN   225      50.081  44.270  72.149  1.00  0.00           C  
ATOM   3407  HA  ASN   225      49.216  44.272  71.486  1.00  0.00           H  
ATOM   3408  CB  ASN   225      50.852  42.921  71.990  1.00  0.00           C  
ATOM   3409  HB2 ASN   225      50.247  42.085  72.340  1.00  0.00           H  
ATOM   3410  HB3 ASN   225      51.075  42.798  70.930  1.00  0.00           H  
ATOM   3411  CG  ASN   225      52.148  43.001  72.834  1.00  0.00           C  
ATOM   3412  OD1 ASN   225      52.190  43.450  74.002  1.00  0.00           O  
ATOM   3413  ND2 ASN   225      53.276  42.644  72.283  1.00  0.00           N  
ATOM   3414 HD21 ASN   225      54.100  42.794  72.847  1.00  0.00           H  
ATOM   3415 HD22 ASN   225      53.322  42.342  71.320  1.00  0.00           H  
ATOM   3416  C   ASN   225      49.472  44.449  73.604  1.00  0.00           C  
ATOM   3417  O   ASN   225      49.099  43.438  74.157  1.00  0.00           O  
ATOM   3418  N   ARG   226      48.967  45.619  73.889  1.00  0.00           N  
ATOM   3419  H   ARG   226      49.255  46.383  73.295  1.00  0.00           H  
ATOM   3420  CA  ARG   226      48.218  45.986  75.073  1.00  0.00           C  
ATOM   3421  HA  ARG   226      48.617  45.361  75.872  1.00  0.00           H  
ATOM   3422  CB  ARG   226      48.592  47.479  75.420  1.00  0.00           C  
ATOM   3423  HB2 ARG   226      49.622  47.735  75.171  1.00  0.00           H  
ATOM   3424  HB3 ARG   226      47.920  48.099  74.826  1.00  0.00           H  
ATOM   3425  CG  ARG   226      48.328  47.907  76.897  1.00  0.00           C  
ATOM   3426  HG2 ARG   226      47.245  47.899  77.020  1.00  0.00           H  
ATOM   3427  HG3 ARG   226      48.720  47.171  77.599  1.00  0.00           H  
ATOM   3428  CD  ARG   226      48.847  49.259  77.356  1.00  0.00           C  
ATOM   3429  HD2 ARG   226      49.918  49.305  77.159  1.00  0.00           H  
ATOM   3430  HD3 ARG   226      48.389  50.036  76.745  1.00  0.00           H  
ATOM   3431  NE  ARG   226      48.568  49.519  78.706  1.00  0.00           N  
ATOM   3432  HE  ARG   226      48.478  48.771  79.379  1.00  0.00           H  
ATOM   3433  CZ  ARG   226      48.579  50.666  79.428  1.00  0.00           C  
ATOM   3434  NH1 ARG   226      48.592  51.774  78.811  1.00  0.00           N  
ATOM   3435 HH11 ARG   226      48.582  51.783  77.801  1.00  0.00           H  
ATOM   3436 HH12 ARG   226      48.712  52.621  79.348  1.00  0.00           H  
ATOM   3437  NH2 ARG   226      48.551  50.638  80.700  1.00  0.00           N  
ATOM   3438 HH21 ARG   226      48.804  49.889  81.329  1.00  0.00           H  
ATOM   3439 HH22 ARG   226      48.258  51.427  81.259  1.00  0.00           H  
ATOM   3440  C   ARG   226      46.659  45.686  74.969  1.00  0.00           C  
ATOM   3441  O   ARG   226      45.844  46.581  74.960  1.00  0.00           O  
ATOM   3442  N   TYR   227      46.248  44.407  74.937  1.00  0.00           N  
ATOM   3443  H   TYR   227      47.019  43.759  75.007  1.00  0.00           H  
ATOM   3444  CA  TYR   227      44.872  43.929  75.007  1.00  0.00           C  
ATOM   3445  HA  TYR   227      44.181  44.702  74.668  1.00  0.00           H  
ATOM   3446  CB  TYR   227      44.765  42.841  74.011  1.00  0.00           C  
ATOM   3447  HB2 TYR   227      45.008  41.864  74.429  1.00  0.00           H  
ATOM   3448  HB3 TYR   227      43.700  42.640  73.890  1.00  0.00           H  
ATOM   3449  CG  TYR   227      45.242  43.085  72.614  1.00  0.00           C  
ATOM   3450  CD1 TYR   227      44.338  43.569  71.627  1.00  0.00           C  
ATOM   3451  HD1 TYR   227      43.321  43.765  71.935  1.00  0.00           H  
ATOM   3452  CE1 TYR   227      44.739  43.737  70.255  1.00  0.00           C  
ATOM   3453  HE1 TYR   227      43.974  43.993  69.537  1.00  0.00           H  
ATOM   3454  CZ  TYR   227      46.060  43.333  69.867  1.00  0.00           C  
ATOM   3455  OH  TYR   227      46.599  43.543  68.620  1.00  0.00           O  
ATOM   3456  HH  TYR   227      45.831  43.725  68.074  1.00  0.00           H  
ATOM   3457  CE2 TYR   227      47.007  42.965  70.909  1.00  0.00           C  
ATOM   3458  HE2 TYR   227      48.003  42.697  70.587  1.00  0.00           H  
ATOM   3459  CD2 TYR   227      46.648  42.750  72.227  1.00  0.00           C  
ATOM   3460  HD2 TYR   227      47.409  42.415  72.916  1.00  0.00           H  
ATOM   3461  C   TYR   227      44.460  43.543  76.421  1.00  0.00           C  
ATOM   3462  O   TYR   227      44.943  42.492  76.975  1.00  0.00           O  
ATOM   3463  N   ARG   228      43.731  44.400  77.149  1.00  0.00           N  
ATOM   3464  H   ARG   228      43.560  45.327  76.787  1.00  0.00           H  
ATOM   3465  CA  ARG   228      43.175  44.093  78.481  1.00  0.00           C  
ATOM   3466  HA  ARG   228      44.011  44.084  79.180  1.00  0.00           H  
ATOM   3467  CB  ARG   228      42.248  45.283  78.990  1.00  0.00           C  
ATOM   3468  HB2 ARG   228      41.411  45.351  78.294  1.00  0.00           H  
ATOM   3469  HB3 ARG   228      41.890  44.856  79.927  1.00  0.00           H  
ATOM   3470  CG  ARG   228      42.896  46.623  79.271  1.00  0.00           C  
ATOM   3471  HG2 ARG   228      43.734  46.554  79.965  1.00  0.00           H  
ATOM   3472  HG3 ARG   228      43.192  47.096  78.334  1.00  0.00           H  
ATOM   3473  CD  ARG   228      41.719  47.476  79.978  1.00  0.00           C  
ATOM   3474  HD2 ARG   228      40.863  47.391  79.308  1.00  0.00           H  
ATOM   3475  HD3 ARG   228      41.335  47.030  80.895  1.00  0.00           H  
ATOM   3476  NE  ARG   228      42.139  48.793  80.406  1.00  0.00           N  
ATOM   3477  HE  ARG   228      42.816  48.859  81.152  1.00  0.00           H  
ATOM   3478  CZ  ARG   228      41.552  49.924  80.072  1.00  0.00           C  
ATOM   3479  NH1 ARG   228      40.555  50.061  79.150  1.00  0.00           N  
ATOM   3480 HH11 ARG   228      40.026  49.277  78.794  1.00  0.00           H  
ATOM   3481 HH12 ARG   228      40.347  50.994  78.824  1.00  0.00           H  
ATOM   3482  NH2 ARG   228      41.994  50.980  80.556  1.00  0.00           N  
ATOM   3483 HH21 ARG   228      42.739  51.018  81.238  1.00  0.00           H  
ATOM   3484 HH22 ARG   228      41.427  51.815  80.528  1.00  0.00           H  
ATOM   3485  C   ARG   228      42.449  42.769  78.511  1.00  0.00           C  
ATOM   3486  O   ARG   228      41.875  42.334  77.536  1.00  0.00           O  
ATOM   3487  N   LEU   229      42.335  42.144  79.696  1.00  0.00           N  
ATOM   3488  H   LEU   229      42.624  42.626  80.536  1.00  0.00           H  
ATOM   3489  CA  LEU   229      41.574  40.880  79.823  1.00  0.00           C  
ATOM   3490  HA  LEU   229      42.063  40.086  79.259  1.00  0.00           H  
ATOM   3491  CB  LEU   229      41.588  40.407  81.317  1.00  0.00           C  
ATOM   3492  HB2 LEU   229      40.977  41.012  81.987  1.00  0.00           H  
ATOM   3493  HB3 LEU   229      41.131  39.420  81.389  1.00  0.00           H  
ATOM   3494  CG  LEU   229      42.938  40.198  82.055  1.00  0.00           C  
ATOM   3495  HG  LEU   229      43.678  40.996  81.995  1.00  0.00           H  
ATOM   3496  CD1 LEU   229      42.706  39.917  83.486  1.00  0.00           C  
ATOM   3497 HD11 LEU   229      42.347  40.846  83.929  1.00  0.00           H  
ATOM   3498 HD12 LEU   229      42.136  38.994  83.590  1.00  0.00           H  
ATOM   3499 HD13 LEU   229      43.599  39.650  84.051  1.00  0.00           H  
ATOM   3500  CD2 LEU   229      43.656  38.903  81.501  1.00  0.00           C  
ATOM   3501 HD21 LEU   229      44.095  39.116  80.527  1.00  0.00           H  
ATOM   3502 HD22 LEU   229      44.550  38.789  82.114  1.00  0.00           H  
ATOM   3503 HD23 LEU   229      42.914  38.108  81.580  1.00  0.00           H  
ATOM   3504  C   LEU   229      40.104  40.968  79.231  1.00  0.00           C  
ATOM   3505  O   LEU   229      39.384  41.902  79.677  1.00  0.00           O  
ATOM   3506  N   GLY   230      39.789  40.187  78.238  1.00  0.00           N  
ATOM   3507  H   GLY   230      40.437  39.449  78.002  1.00  0.00           H  
ATOM   3508  CA  GLY   230      38.464  40.059  77.558  1.00  0.00           C  
ATOM   3509  HA2 GLY   230      38.334  39.059  77.146  1.00  0.00           H  
ATOM   3510  HA3 GLY   230      37.778  40.137  78.401  1.00  0.00           H  
ATOM   3511  C   GLY   230      38.208  41.227  76.499  1.00  0.00           C  
ATOM   3512  O   GLY   230      37.133  41.228  75.903  1.00  0.00           O  
ATOM   3513  N   SER   231      39.238  42.015  76.186  1.00  0.00           N  
ATOM   3514  H   SER   231      40.152  41.910  76.602  1.00  0.00           H  
ATOM   3515  CA  SER   231      39.183  43.042  75.106  1.00  0.00           C  
ATOM   3516  HA  SER   231      38.173  43.448  75.060  1.00  0.00           H  
ATOM   3517  CB  SER   231      39.928  44.238  75.557  1.00  0.00           C  
ATOM   3518  HB2 SER   231      39.620  44.584  76.544  1.00  0.00           H  
ATOM   3519  HB3 SER   231      40.990  43.993  75.562  1.00  0.00           H  
ATOM   3520  OG  SER   231      39.706  45.271  74.651  1.00  0.00           O  
ATOM   3521  HG  SER   231      38.759  45.395  74.560  1.00  0.00           H  
ATOM   3522  C   SER   231      39.621  42.469  73.768  1.00  0.00           C  
ATOM   3523  O   SER   231      40.630  41.764  73.729  1.00  0.00           O  
ATOM   3524  N   ILE   232      38.869  42.849  72.767  1.00  0.00           N  
ATOM   3525  H   ILE   232      38.043  43.376  73.017  1.00  0.00           H  
ATOM   3526  CA  ILE   232      39.234  42.762  71.390  1.00  0.00           C  
ATOM   3527  HA  ILE   232      39.742  41.829  71.145  1.00  0.00           H  
ATOM   3528  CB  ILE   232      37.944  42.808  70.559  1.00  0.00           C  
ATOM   3529  HB  ILE   232      37.335  43.662  70.853  1.00  0.00           H  
ATOM   3530  CG2 ILE   232      38.239  42.920  69.074  1.00  0.00           C  
ATOM   3531 HG21 ILE   232      37.438  43.281  68.428  1.00  0.00           H  
ATOM   3532 HG22 ILE   232      38.981  43.708  68.948  1.00  0.00           H  
ATOM   3533 HG23 ILE   232      38.603  41.984  68.650  1.00  0.00           H  
ATOM   3534  CG1 ILE   232      37.063  41.599  70.854  1.00  0.00           C  
ATOM   3535 HG12 ILE   232      37.755  40.758  70.828  1.00  0.00           H  
ATOM   3536 HG13 ILE   232      36.706  41.582  71.884  1.00  0.00           H  
ATOM   3537  CD1 ILE   232      35.899  41.355  69.971  1.00  0.00           C  
ATOM   3538 HD11 ILE   232      35.100  40.715  70.346  1.00  0.00           H  
ATOM   3539 HD12 ILE   232      35.426  42.285  69.655  1.00  0.00           H  
ATOM   3540 HD13 ILE   232      36.327  40.915  69.070  1.00  0.00           H  
ATOM   3541  C   ILE   232      40.290  43.779  70.969  1.00  0.00           C  
ATOM   3542  O   ILE   232      41.090  43.386  70.121  1.00  0.00           O  
ATOM   3543  N   TYR   233      40.426  44.925  71.614  1.00  0.00           N  
ATOM   3544  H   TYR   233      39.971  45.042  72.508  1.00  0.00           H  
ATOM   3545  CA  TYR   233      41.239  46.077  71.196  1.00  0.00           C  
ATOM   3546  HA  TYR   233      41.657  45.760  70.240  1.00  0.00           H  
ATOM   3547  CB  TYR   233      40.201  47.250  70.944  1.00  0.00           C  
ATOM   3548  HB2 TYR   233      39.789  47.480  71.927  1.00  0.00           H  
ATOM   3549  HB3 TYR   233      40.727  48.117  70.547  1.00  0.00           H  
ATOM   3550  CG  TYR   233      39.158  46.842  69.921  1.00  0.00           C  
ATOM   3551  CD1 TYR   233      39.385  46.846  68.519  1.00  0.00           C  
ATOM   3552  HD1 TYR   233      40.352  47.153  68.149  1.00  0.00           H  
ATOM   3553  CE1 TYR   233      38.382  46.351  67.634  1.00  0.00           C  
ATOM   3554  HE1 TYR   233      38.544  46.320  66.567  1.00  0.00           H  
ATOM   3555  CZ  TYR   233      37.187  45.909  68.239  1.00  0.00           C  
ATOM   3556  OH  TYR   233      36.187  45.368  67.412  1.00  0.00           O  
ATOM   3557  HH  TYR   233      35.458  45.029  67.936  1.00  0.00           H  
ATOM   3558  CE2 TYR   233      36.896  46.051  69.607  1.00  0.00           C  
ATOM   3559  HE2 TYR   233      35.942  45.829  70.062  1.00  0.00           H  
ATOM   3560  CD2 TYR   233      37.906  46.515  70.429  1.00  0.00           C  
ATOM   3561  HD2 TYR   233      37.759  46.577  71.497  1.00  0.00           H  
ATOM   3562  C   TYR   233      42.512  46.579  71.999  1.00  0.00           C  
ATOM   3563  O   TYR   233      42.623  46.381  73.208  1.00  0.00           O  
ATOM   3564  N   ARG   234      43.472  47.077  71.287  1.00  0.00           N  
ATOM   3565  H   ARG   234      43.434  47.063  70.278  1.00  0.00           H  
ATOM   3566  CA  ARG   234      44.739  47.601  71.875  1.00  0.00           C  
ATOM   3567  HA  ARG   234      45.086  46.939  72.669  1.00  0.00           H  
ATOM   3568  CB  ARG   234      45.818  47.952  70.859  1.00  0.00           C  
ATOM   3569  HB2 ARG   234      45.332  48.494  70.048  1.00  0.00           H  
ATOM   3570  HB3 ARG   234      46.683  48.306  71.420  1.00  0.00           H  
ATOM   3571  CG  ARG   234      46.326  46.750  70.063  1.00  0.00           C  
ATOM   3572  HG2 ARG   234      46.994  46.207  70.731  1.00  0.00           H  
ATOM   3573  HG3 ARG   234      45.435  46.198  69.761  1.00  0.00           H  
ATOM   3574  CD  ARG   234      47.110  47.293  68.759  1.00  0.00           C  
ATOM   3575  HD2 ARG   234      46.389  47.876  68.185  1.00  0.00           H  
ATOM   3576  HD3 ARG   234      47.895  47.943  69.144  1.00  0.00           H  
ATOM   3577  NE  ARG   234      47.599  46.203  67.968  1.00  0.00           N  
ATOM   3578  HE  ARG   234      47.434  45.277  68.336  1.00  0.00           H  
ATOM   3579  CZ  ARG   234      48.517  46.153  67.053  1.00  0.00           C  
ATOM   3580  NH1 ARG   234      48.902  47.140  66.322  1.00  0.00           N  
ATOM   3581 HH11 ARG   234      48.532  48.080  66.327  1.00  0.00           H  
ATOM   3582 HH12 ARG   234      49.510  46.946  65.539  1.00  0.00           H  
ATOM   3583  NH2 ARG   234      49.084  44.995  66.929  1.00  0.00           N  
ATOM   3584 HH21 ARG   234      48.935  44.220  67.559  1.00  0.00           H  
ATOM   3585 HH22 ARG   234      49.914  44.980  66.355  1.00  0.00           H  
ATOM   3586  C   ARG   234      44.323  48.871  72.669  1.00  0.00           C  
ATOM   3587  O   ARG   234      43.921  49.841  72.044  1.00  0.00           O  
ATOM   3588  N   GLN   235      44.438  48.859  73.996  1.00  0.00           N  
ATOM   3589  H   GLN   235      44.844  48.051  74.446  1.00  0.00           H  
ATOM   3590  CA  GLN   235      44.093  49.952  74.916  1.00  0.00           C  
ATOM   3591  HA  GLN   235      43.005  50.017  74.926  1.00  0.00           H  
ATOM   3592  CB  GLN   235      44.462  49.524  76.312  1.00  0.00           C  
ATOM   3593  HB2 GLN   235      43.984  48.567  76.520  1.00  0.00           H  
ATOM   3594  HB3 GLN   235      45.527  49.296  76.372  1.00  0.00           H  
ATOM   3595  CG  GLN   235      44.108  50.497  77.475  1.00  0.00           C  
ATOM   3596  HG2 GLN   235      44.470  51.518  77.354  1.00  0.00           H  
ATOM   3597  HG3 GLN   235      43.028  50.536  77.616  1.00  0.00           H  
ATOM   3598  CD  GLN   235      44.829  50.115  78.797  1.00  0.00           C  
ATOM   3599  OE1 GLN   235      44.937  48.927  79.089  1.00  0.00           O  
ATOM   3600  NE2 GLN   235      45.318  51.017  79.680  1.00  0.00           N  
ATOM   3601 HE21 GLN   235      45.803  50.755  80.527  1.00  0.00           H  
ATOM   3602 HE22 GLN   235      45.397  51.978  79.379  1.00  0.00           H  
ATOM   3603  C   GLN   235      44.838  51.256  74.613  1.00  0.00           C  
ATOM   3604  O   GLN   235      44.345  52.339  74.508  1.00  0.00           O  
ATOM   3605  N   SER   236      46.144  51.058  74.304  1.00  0.00           N  
ATOM   3606  H   SER   236      46.517  50.125  74.407  1.00  0.00           H  
ATOM   3607  CA  SER   236      47.033  52.179  74.029  1.00  0.00           C  
ATOM   3608  HA  SER   236      46.364  52.875  73.522  1.00  0.00           H  
ATOM   3609  CB  SER   236      47.370  52.947  75.310  1.00  0.00           C  
ATOM   3610  HB2 SER   236      47.556  54.005  75.126  1.00  0.00           H  
ATOM   3611  HB3 SER   236      46.505  52.998  75.971  1.00  0.00           H  
ATOM   3612  OG  SER   236      48.540  52.431  75.966  1.00  0.00           O  
ATOM   3613  HG  SER   236      48.953  53.250  76.249  1.00  0.00           H  
ATOM   3614  C   SER   236      48.234  51.754  73.121  1.00  0.00           C  
ATOM   3615  O   SER   236      48.312  50.587  72.732  1.00  0.00           O  
ATOM   3616  N   LEU   237      49.025  52.746  72.633  1.00  0.00           N  
ATOM   3617  H   LEU   237      48.856  53.723  72.829  1.00  0.00           H  
ATOM   3618  CA  LEU   237      50.201  52.585  71.780  1.00  0.00           C  
ATOM   3619  HA  LEU   237      50.682  51.617  71.921  1.00  0.00           H  
ATOM   3620  CB  LEU   237      49.766  52.760  70.351  1.00  0.00           C  
ATOM   3621  HB2 LEU   237      49.036  53.568  70.299  1.00  0.00           H  
ATOM   3622  HB3 LEU   237      50.553  53.266  69.791  1.00  0.00           H  
ATOM   3623  CG  LEU   237      49.294  51.537  69.441  1.00  0.00           C  
ATOM   3624  HG  LEU   237      48.658  50.984  70.132  1.00  0.00           H  
ATOM   3625  CD1 LEU   237      48.587  51.802  68.097  1.00  0.00           C  
ATOM   3626 HD11 LEU   237      47.942  52.680  68.056  1.00  0.00           H  
ATOM   3627 HD12 LEU   237      49.414  51.933  67.399  1.00  0.00           H  
ATOM   3628 HD13 LEU   237      47.954  50.977  67.769  1.00  0.00           H  
ATOM   3629  CD2 LEU   237      50.509  50.615  69.126  1.00  0.00           C  
ATOM   3630 HD21 LEU   237      51.180  51.196  68.492  1.00  0.00           H  
ATOM   3631 HD22 LEU   237      51.005  50.374  70.067  1.00  0.00           H  
ATOM   3632 HD23 LEU   237      50.112  49.716  68.655  1.00  0.00           H  
ATOM   3633  C   LEU   237      51.390  53.391  72.251  1.00  0.00           C  
ATOM   3634  O   LEU   237      52.099  54.165  71.533  1.00  0.00           O  
ATOM   3635  N   ASP   238      51.597  53.368  73.619  1.00  0.00           N  
ATOM   3636  H   ASP   238      51.081  52.661  74.122  1.00  0.00           H  
ATOM   3637  CA  ASP   238      52.529  54.217  74.320  1.00  0.00           C  
ATOM   3638  HA  ASP   238      52.470  55.299  74.205  1.00  0.00           H  
ATOM   3639  CB  ASP   238      52.240  54.083  75.889  1.00  0.00           C  
ATOM   3640  HB2 ASP   238      52.415  53.044  76.167  1.00  0.00           H  
ATOM   3641  HB3 ASP   238      53.112  54.558  76.339  1.00  0.00           H  
ATOM   3642  CG  ASP   238      50.881  54.707  76.304  1.00  0.00           C  
ATOM   3643  OD1 ASP   238      50.231  54.090  77.180  1.00  0.00           O  
ATOM   3644  OD2 ASP   238      50.550  55.823  75.992  1.00  0.00           O  
ATOM   3645  C   ASP   238      53.981  53.792  73.909  1.00  0.00           C  
ATOM   3646  O   ASP   238      54.318  52.687  73.654  1.00  0.00           O  
ATOM   3647  N   GLU   239      54.886  54.749  73.848  1.00  0.00           N  
ATOM   3648  H   GLU   239      54.522  55.688  73.914  1.00  0.00           H  
ATOM   3649  CA  GLU   239      56.243  54.524  73.628  1.00  0.00           C  
ATOM   3650  HA  GLU   239      56.419  54.011  72.683  1.00  0.00           H  
ATOM   3651  CB  GLU   239      56.933  55.898  73.488  1.00  0.00           C  
ATOM   3652  HB2 GLU   239      57.031  56.314  74.491  1.00  0.00           H  
ATOM   3653  HB3 GLU   239      57.871  55.666  72.984  1.00  0.00           H  
ATOM   3654  CG  GLU   239      56.392  56.984  72.573  1.00  0.00           C  
ATOM   3655  HG2 GLU   239      57.159  57.722  72.338  1.00  0.00           H  
ATOM   3656  HG3 GLU   239      56.151  56.596  71.583  1.00  0.00           H  
ATOM   3657  CD  GLU   239      55.267  57.718  73.208  1.00  0.00           C  
ATOM   3658  OE1 GLU   239      54.075  57.259  73.267  1.00  0.00           O  
ATOM   3659  OE2 GLU   239      55.447  58.838  73.597  1.00  0.00           O  
ATOM   3660  C   GLU   239      56.971  53.731  74.674  1.00  0.00           C  
ATOM   3661  O   GLU   239      56.646  53.815  75.919  1.00  0.00           O  
ATOM   3662  N   GLY   240      58.096  53.067  74.289  1.00  0.00           N  
ATOM   3663  H   GLY   240      58.243  52.852  73.313  1.00  0.00           H  
ATOM   3664  CA  GLY   240      59.194  52.575  75.130  1.00  0.00           C  
ATOM   3665  HA2 GLY   240      58.819  52.589  76.153  1.00  0.00           H  
ATOM   3666  HA3 GLY   240      59.401  51.573  74.755  1.00  0.00           H  
ATOM   3667  C   GLY   240      60.371  53.490  75.025  1.00  0.00           C  
ATOM   3668  O   GLY   240      60.230  54.656  75.300  1.00  0.00           O  
ATOM   3669  N   VAL   241      61.583  52.929  74.805  1.00  0.00           N  
ATOM   3670  H   VAL   241      61.687  51.927  74.736  1.00  0.00           H  
ATOM   3671  CA  VAL   241      62.805  53.708  74.686  1.00  0.00           C  
ATOM   3672  HA  VAL   241      62.967  54.465  75.454  1.00  0.00           H  
ATOM   3673  CB  VAL   241      64.024  52.766  74.744  1.00  0.00           C  
ATOM   3674  HB  VAL   241      63.907  51.947  74.035  1.00  0.00           H  
ATOM   3675  CG1 VAL   241      65.435  53.473  74.526  1.00  0.00           C  
ATOM   3676 HG11 VAL   241      65.575  54.345  75.165  1.00  0.00           H  
ATOM   3677 HG12 VAL   241      66.119  52.652  74.742  1.00  0.00           H  
ATOM   3678 HG13 VAL   241      65.442  53.710  73.463  1.00  0.00           H  
ATOM   3679  CG2 VAL   241      64.000  52.112  76.139  1.00  0.00           C  
ATOM   3680 HG21 VAL   241      63.634  52.832  76.871  1.00  0.00           H  
ATOM   3681 HG22 VAL   241      63.463  51.166  76.195  1.00  0.00           H  
ATOM   3682 HG23 VAL   241      64.996  51.809  76.465  1.00  0.00           H  
ATOM   3683  C   VAL   241      62.790  54.401  73.382  1.00  0.00           C  
ATOM   3684  O   VAL   241      62.866  53.765  72.350  1.00  0.00           O  
ATOM   3685  N   THR   242      62.876  55.809  73.376  1.00  0.00           N  
ATOM   3686  H   THR   242      62.812  56.247  74.284  1.00  0.00           H  
ATOM   3687  CA  THR   242      63.274  56.461  72.160  1.00  0.00           C  
ATOM   3688  HA  THR   242      62.712  55.961  71.371  1.00  0.00           H  
ATOM   3689  CB  THR   242      62.947  57.899  72.075  1.00  0.00           C  
ATOM   3690  HB  THR   242      63.452  58.436  72.878  1.00  0.00           H  
ATOM   3691  CG2 THR   242      63.340  58.648  70.812  1.00  0.00           C  
ATOM   3692 HG21 THR   242      64.421  58.768  70.748  1.00  0.00           H  
ATOM   3693 HG22 THR   242      63.011  58.151  69.899  1.00  0.00           H  
ATOM   3694 HG23 THR   242      62.849  59.611  70.948  1.00  0.00           H  
ATOM   3695  OG1 THR   242      61.557  58.184  72.173  1.00  0.00           O  
ATOM   3696  HG1 THR   242      61.262  58.182  71.259  1.00  0.00           H  
ATOM   3697  C   THR   242      64.684  56.121  71.885  1.00  0.00           C  
ATOM   3698  O   THR   242      65.462  56.264  72.833  1.00  0.00           O  
ATOM   3699  N   GLU   243      64.948  55.760  70.648  1.00  0.00           N  
ATOM   3700  H   GLU   243      64.230  55.579  69.961  1.00  0.00           H  
ATOM   3701  CA  GLU   243      66.328  55.635  70.220  1.00  0.00           C  
ATOM   3702  HA  GLU   243      67.034  55.977  70.977  1.00  0.00           H  
ATOM   3703  CB  GLU   243      66.581  54.142  70.088  1.00  0.00           C  
ATOM   3704  HB2 GLU   243      66.492  53.657  71.060  1.00  0.00           H  
ATOM   3705  HB3 GLU   243      65.780  53.836  69.415  1.00  0.00           H  
ATOM   3706  CG  GLU   243      67.942  53.680  69.504  1.00  0.00           C  
ATOM   3707  HG2 GLU   243      68.027  52.598  69.408  1.00  0.00           H  
ATOM   3708  HG3 GLU   243      68.109  54.174  68.547  1.00  0.00           H  
ATOM   3709  CD  GLU   243      69.204  54.071  70.335  1.00  0.00           C  
ATOM   3710  OE1 GLU   243      70.166  53.300  70.429  1.00  0.00           O  
ATOM   3711  OE2 GLU   243      69.268  55.211  70.828  1.00  0.00           O  
ATOM   3712  C   GLU   243      66.610  56.304  68.865  1.00  0.00           C  
ATOM   3713  O   GLU   243      65.743  56.223  67.962  1.00  0.00           O  
ATOM   3714  N   VAL   244      67.679  57.001  68.760  1.00  0.00           N  
ATOM   3715  H   VAL   244      68.253  56.898  69.585  1.00  0.00           H  
ATOM   3716  CA  VAL   244      68.055  57.975  67.657  1.00  0.00           C  
ATOM   3717  HA  VAL   244      67.390  57.762  66.820  1.00  0.00           H  
ATOM   3718  CB  VAL   244      67.910  59.410  68.198  1.00  0.00           C  
ATOM   3719  HB  VAL   244      68.376  59.430  69.183  1.00  0.00           H  
ATOM   3720  CG1 VAL   244      68.463  60.552  67.281  1.00  0.00           C  
ATOM   3721 HG11 VAL   244      69.507  60.354  67.037  1.00  0.00           H  
ATOM   3722 HG12 VAL   244      67.950  60.591  66.321  1.00  0.00           H  
ATOM   3723 HG13 VAL   244      68.302  61.548  67.693  1.00  0.00           H  
ATOM   3724  CG2 VAL   244      66.485  59.783  68.459  1.00  0.00           C  
ATOM   3725 HG21 VAL   244      65.923  59.948  67.540  1.00  0.00           H  
ATOM   3726 HG22 VAL   244      65.992  58.934  68.932  1.00  0.00           H  
ATOM   3727 HG23 VAL   244      66.395  60.661  69.100  1.00  0.00           H  
ATOM   3728  C   VAL   244      69.510  57.723  67.104  1.00  0.00           C  
ATOM   3729  O   VAL   244      70.422  57.818  67.893  1.00  0.00           O  
ATOM   3730  N   THR   245      69.676  57.214  65.858  1.00  0.00           N  
ATOM   3731  H   THR   245      68.951  57.416  65.185  1.00  0.00           H  
ATOM   3732  CA  THR   245      70.950  56.653  65.372  1.00  0.00           C  
ATOM   3733  HA  THR   245      71.789  57.098  65.907  1.00  0.00           H  
ATOM   3734  CB  THR   245      71.050  55.104  65.691  1.00  0.00           C  
ATOM   3735  HB  THR   245      70.944  55.085  66.775  1.00  0.00           H  
ATOM   3736  CG2 THR   245      69.859  54.279  65.144  1.00  0.00           C  
ATOM   3737 HG21 THR   245      70.187  53.256  65.327  1.00  0.00           H  
ATOM   3738 HG22 THR   245      68.943  54.513  65.687  1.00  0.00           H  
ATOM   3739 HG23 THR   245      69.674  54.242  64.070  1.00  0.00           H  
ATOM   3740  OG1 THR   245      72.233  54.436  65.252  1.00  0.00           O  
ATOM   3741  HG1 THR   245      72.942  54.759  65.813  1.00  0.00           H  
ATOM   3742  C   THR   245      71.155  56.965  63.907  1.00  0.00           C  
ATOM   3743  O   THR   245      70.232  57.492  63.315  1.00  0.00           O  
ATOM   3744  N   GLY   246      72.288  56.670  63.330  1.00  0.00           N  
ATOM   3745  H   GLY   246      73.056  56.250  63.833  1.00  0.00           H  
ATOM   3746  CA  GLY   246      72.548  56.982  61.936  1.00  0.00           C  
ATOM   3747  HA2 GLY   246      71.792  56.542  61.287  1.00  0.00           H  
ATOM   3748  HA3 GLY   246      72.624  58.070  61.925  1.00  0.00           H  
ATOM   3749  C   GLY   246      73.893  56.534  61.444  1.00  0.00           C  
ATOM   3750  O   GLY   246      74.777  56.100  62.214  1.00  0.00           O  
ATOM   3751  N   THR   247      74.004  56.770  60.126  1.00  0.00           N  
ATOM   3752  H   THR   247      73.163  56.940  59.595  1.00  0.00           H  
ATOM   3753  CA  THR   247      75.351  56.686  59.536  1.00  0.00           C  
ATOM   3754  HA  THR   247      76.128  56.840  60.285  1.00  0.00           H  
ATOM   3755  CB  THR   247      75.594  55.240  58.832  1.00  0.00           C  
ATOM   3756  HB  THR   247      75.712  54.651  59.741  1.00  0.00           H  
ATOM   3757  CG2 THR   247      74.341  54.736  58.157  1.00  0.00           C  
ATOM   3758 HG21 THR   247      73.811  55.462  57.540  1.00  0.00           H  
ATOM   3759 HG22 THR   247      74.664  53.958  57.466  1.00  0.00           H  
ATOM   3760 HG23 THR   247      73.597  54.339  58.848  1.00  0.00           H  
ATOM   3761  OG1 THR   247      76.657  55.207  57.953  1.00  0.00           O  
ATOM   3762  HG1 THR   247      77.460  55.239  58.478  1.00  0.00           H  
ATOM   3763  C   THR   247      75.427  57.745  58.456  1.00  0.00           C  
ATOM   3764  O   THR   247      74.384  58.095  57.909  1.00  0.00           O  
ATOM   3765  N   PHE   248      76.652  58.247  58.132  1.00  0.00           N  
ATOM   3766  H   PHE   248      77.387  57.838  58.691  1.00  0.00           H  
ATOM   3767  CA  PHE   248      77.023  58.980  56.971  1.00  0.00           C  
ATOM   3768  HA  PHE   248      76.214  58.930  56.241  1.00  0.00           H  
ATOM   3769  CB  PHE   248      77.311  60.439  57.343  1.00  0.00           C  
ATOM   3770  HB2 PHE   248      77.523  61.030  56.452  1.00  0.00           H  
ATOM   3771  HB3 PHE   248      76.452  60.837  57.884  1.00  0.00           H  
ATOM   3772  CG  PHE   248      78.483  60.714  58.277  1.00  0.00           C  
ATOM   3773  CD1 PHE   248      79.791  60.527  57.885  1.00  0.00           C  
ATOM   3774  HD1 PHE   248      79.975  60.274  56.851  1.00  0.00           H  
ATOM   3775  CE1 PHE   248      80.840  60.778  58.776  1.00  0.00           C  
ATOM   3776  HE1 PHE   248      81.842  60.599  58.415  1.00  0.00           H  
ATOM   3777  CZ  PHE   248      80.537  61.469  60.012  1.00  0.00           C  
ATOM   3778  HZ  PHE   248      81.292  61.859  60.678  1.00  0.00           H  
ATOM   3779  CE2 PHE   248      79.199  61.459  60.459  1.00  0.00           C  
ATOM   3780  HE2 PHE   248      78.892  62.003  61.340  1.00  0.00           H  
ATOM   3781  CD2 PHE   248      78.194  61.017  59.622  1.00  0.00           C  
ATOM   3782  HD2 PHE   248      77.149  61.118  59.874  1.00  0.00           H  
ATOM   3783  C   PHE   248      78.286  58.348  56.279  1.00  0.00           C  
ATOM   3784  O   PHE   248      79.014  57.678  56.910  1.00  0.00           O  
ATOM   3785  N   THR   249      78.493  58.596  54.995  1.00  0.00           N  
ATOM   3786  H   THR   249      77.885  59.194  54.454  1.00  0.00           H  
ATOM   3787  CA  THR   249      79.678  58.119  54.331  1.00  0.00           C  
ATOM   3788  HA  THR   249      80.231  57.397  54.931  1.00  0.00           H  
ATOM   3789  CB  THR   249      79.369  57.249  53.058  1.00  0.00           C  
ATOM   3790  HB  THR   249      78.906  57.967  52.381  1.00  0.00           H  
ATOM   3791  CG2 THR   249      80.568  56.753  52.253  1.00  0.00           C  
ATOM   3792 HG21 THR   249      81.087  57.587  51.780  1.00  0.00           H  
ATOM   3793 HG22 THR   249      81.284  56.238  52.894  1.00  0.00           H  
ATOM   3794 HG23 THR   249      80.293  56.046  51.470  1.00  0.00           H  
ATOM   3795  OG1 THR   249      78.500  56.170  53.344  1.00  0.00           O  
ATOM   3796  HG1 THR   249      77.935  56.445  54.069  1.00  0.00           H  
ATOM   3797  C   THR   249      80.666  59.265  53.961  1.00  0.00           C  
ATOM   3798  O   THR   249      80.195  60.304  53.512  1.00  0.00           O  
ATOM   3799  N   LEU   250      81.933  58.949  54.249  1.00  0.00           N  
ATOM   3800  H   LEU   250      82.061  58.102  54.785  1.00  0.00           H  
ATOM   3801  CA  LEU   250      83.061  59.816  53.974  1.00  0.00           C  
ATOM   3802  HA  LEU   250      82.869  60.506  53.153  1.00  0.00           H  
ATOM   3803  CB  LEU   250      83.387  60.647  55.263  1.00  0.00           C  
ATOM   3804  HB2 LEU   250      82.463  60.664  55.841  1.00  0.00           H  
ATOM   3805  HB3 LEU   250      83.973  60.030  55.944  1.00  0.00           H  
ATOM   3806  CG  LEU   250      84.119  62.032  55.065  1.00  0.00           C  
ATOM   3807  HG  LEU   250      84.927  61.815  54.366  1.00  0.00           H  
ATOM   3808  CD1 LEU   250      83.092  63.034  54.355  1.00  0.00           C  
ATOM   3809 HD11 LEU   250      82.280  63.139  55.074  1.00  0.00           H  
ATOM   3810 HD12 LEU   250      83.415  64.046  54.112  1.00  0.00           H  
ATOM   3811 HD13 LEU   250      82.621  62.633  53.457  1.00  0.00           H  
ATOM   3812  CD2 LEU   250      84.663  62.478  56.432  1.00  0.00           C  
ATOM   3813 HD21 LEU   250      85.160  63.444  56.338  1.00  0.00           H  
ATOM   3814 HD22 LEU   250      83.775  62.632  57.044  1.00  0.00           H  
ATOM   3815 HD23 LEU   250      85.316  61.707  56.841  1.00  0.00           H  
ATOM   3816  C   LEU   250      84.274  59.024  53.576  1.00  0.00           C  
ATOM   3817  O   LEU   250      84.274  57.850  53.795  1.00  0.00           O  
ATOM   3818  N   ASP   251      85.200  59.697  52.948  1.00  0.00           N  
ATOM   3819  H   ASP   251      85.061  60.697  52.906  1.00  0.00           H  
ATOM   3820  CA  ASP   251      86.574  59.228  52.731  1.00  0.00           C  
ATOM   3821  HA  ASP   251      86.472  58.143  52.699  1.00  0.00           H  
ATOM   3822  CB  ASP   251      87.127  59.740  51.347  1.00  0.00           C  
ATOM   3823  HB2 ASP   251      87.317  60.811  51.416  1.00  0.00           H  
ATOM   3824  HB3 ASP   251      88.023  59.184  51.071  1.00  0.00           H  
ATOM   3825  CG  ASP   251      86.264  59.526  50.148  1.00  0.00           C  
ATOM   3826  OD1 ASP   251      86.570  60.010  49.033  1.00  0.00           O  
ATOM   3827  OD2 ASP   251      85.171  58.864  50.278  1.00  0.00           O  
ATOM   3828  C   ASP   251      87.593  59.576  53.895  1.00  0.00           C  
ATOM   3829  O   ASP   251      87.341  60.601  54.563  1.00  0.00           O  
ATOM   3830  N   ALA   252      88.501  58.705  54.201  1.00  0.00           N  
ATOM   3831  H   ALA   252      88.802  57.947  53.606  1.00  0.00           H  
ATOM   3832  CA  ALA   252      89.537  59.052  55.251  1.00  0.00           C  
ATOM   3833  HA  ALA   252      89.102  59.124  56.248  1.00  0.00           H  
ATOM   3834  CB  ALA   252      90.460  57.793  55.362  1.00  0.00           C  
ATOM   3835  HB1 ALA   252      90.024  56.964  55.920  1.00  0.00           H  
ATOM   3836  HB2 ALA   252      90.604  57.400  54.355  1.00  0.00           H  
ATOM   3837  HB3 ALA   252      91.448  57.968  55.788  1.00  0.00           H  
ATOM   3838  C   ALA   252      90.340  60.365  54.924  1.00  0.00           C  
ATOM   3839  O   ALA   252      90.766  60.597  53.810  1.00  0.00           O  
ATOM   3840  N   ALA   253      90.386  61.296  55.928  1.00  0.00           N  
ATOM   3841  H   ALA   253      89.938  61.081  56.807  1.00  0.00           H  
ATOM   3842  CA  ALA   253      91.385  62.425  55.956  1.00  0.00           C  
ATOM   3843  HA  ALA   253      91.255  62.704  57.002  1.00  0.00           H  
ATOM   3844  CB  ALA   253      92.807  61.906  55.700  1.00  0.00           C  
ATOM   3845  HB1 ALA   253      92.938  61.340  54.777  1.00  0.00           H  
ATOM   3846  HB2 ALA   253      93.598  62.656  55.696  1.00  0.00           H  
ATOM   3847  HB3 ALA   253      93.094  61.219  56.496  1.00  0.00           H  
ATOM   3848  C   ALA   253      90.984  63.678  55.030  1.00  0.00           C  
ATOM   3849  O   ALA   253      91.868  64.510  54.704  1.00  0.00           O  
ATOM   3850  N   VAL   254      89.706  63.617  54.642  1.00  0.00           N  
ATOM   3851  H   VAL   254      89.140  62.787  54.747  1.00  0.00           H  
ATOM   3852  CA  VAL   254      89.175  64.694  53.740  1.00  0.00           C  
ATOM   3853  HA  VAL   254      89.897  64.988  52.977  1.00  0.00           H  
ATOM   3854  CB  VAL   254      87.890  64.372  53.004  1.00  0.00           C  
ATOM   3855  HB  VAL   254      87.996  63.388  52.547  1.00  0.00           H  
ATOM   3856  CG1 VAL   254      86.741  64.319  54.018  1.00  0.00           C  
ATOM   3857 HG11 VAL   254      86.331  65.306  54.232  1.00  0.00           H  
ATOM   3858 HG12 VAL   254      85.907  63.709  53.672  1.00  0.00           H  
ATOM   3859 HG13 VAL   254      87.081  63.938  54.982  1.00  0.00           H  
ATOM   3860  CG2 VAL   254      87.611  65.432  51.915  1.00  0.00           C  
ATOM   3861 HG21 VAL   254      87.383  66.398  52.364  1.00  0.00           H  
ATOM   3862 HG22 VAL   254      88.558  65.567  51.392  1.00  0.00           H  
ATOM   3863 HG23 VAL   254      86.820  65.039  51.276  1.00  0.00           H  
ATOM   3864  C   VAL   254      89.115  65.997  54.481  1.00  0.00           C  
ATOM   3865  O   VAL   254      88.640  66.031  55.589  1.00  0.00           O  
ATOM   3866  N   LYS   255      89.538  67.152  53.903  1.00  0.00           N  
ATOM   3867  H   LYS   255      89.922  67.216  52.971  1.00  0.00           H  
ATOM   3868  CA  LYS   255      89.430  68.479  54.588  1.00  0.00           C  
ATOM   3869  HA  LYS   255      89.582  68.422  55.666  1.00  0.00           H  
ATOM   3870  CB  LYS   255      90.348  69.595  53.940  1.00  0.00           C  
ATOM   3871  HB2 LYS   255      90.340  69.491  52.855  1.00  0.00           H  
ATOM   3872  HB3 LYS   255      90.025  70.599  54.212  1.00  0.00           H  
ATOM   3873  CG  LYS   255      91.763  69.335  54.272  1.00  0.00           C  
ATOM   3874  HG2 LYS   255      91.959  69.455  55.338  1.00  0.00           H  
ATOM   3875  HG3 LYS   255      92.024  68.345  53.900  1.00  0.00           H  
ATOM   3876  CD  LYS   255      92.777  70.265  53.628  1.00  0.00           C  
ATOM   3877  HD2 LYS   255      93.708  69.857  54.021  1.00  0.00           H  
ATOM   3878  HD3 LYS   255      92.702  70.364  52.545  1.00  0.00           H  
ATOM   3879  CE  LYS   255      92.625  71.652  54.261  1.00  0.00           C  
ATOM   3880  HE2 LYS   255      91.596  71.950  54.055  1.00  0.00           H  
ATOM   3881  HE3 LYS   255      92.836  71.701  55.330  1.00  0.00           H  
ATOM   3882  NZ  LYS   255      93.475  72.556  53.561  1.00  0.00           N  
ATOM   3883  HZ1 LYS   255      93.220  72.712  52.596  1.00  0.00           H  
ATOM   3884  HZ2 LYS   255      93.505  73.488  53.949  1.00  0.00           H  
ATOM   3885  HZ3 LYS   255      94.433  72.235  53.550  1.00  0.00           H  
ATOM   3886  C   LYS   255      87.932  68.912  54.540  1.00  0.00           C  
ATOM   3887  O   LYS   255      87.163  68.509  53.709  1.00  0.00           O  
ATOM   3888  N   SER   256      87.520  69.715  55.552  1.00  0.00           N  
ATOM   3889  H   SER   256      88.213  70.170  56.129  1.00  0.00           H  
ATOM   3890  CA  SER   256      86.259  70.402  55.519  1.00  0.00           C  
ATOM   3891  HA  SER   256      85.485  69.647  55.387  1.00  0.00           H  
ATOM   3892  CB  SER   256      86.063  71.066  56.872  1.00  0.00           C  
ATOM   3893  HB2 SER   256      85.079  71.506  57.038  1.00  0.00           H  
ATOM   3894  HB3 SER   256      86.406  70.315  57.584  1.00  0.00           H  
ATOM   3895  OG  SER   256      86.983  72.110  57.156  1.00  0.00           O  
ATOM   3896  HG  SER   256      86.983  72.488  58.039  1.00  0.00           H  
ATOM   3897  C   SER   256      86.109  71.389  54.470  1.00  0.00           C  
ATOM   3898  O   SER   256      87.074  71.997  54.092  1.00  0.00           O  
ATOM   3899  N   ILE   257      84.870  71.525  53.975  1.00  0.00           N  
ATOM   3900  H   ILE   257      84.199  70.816  54.234  1.00  0.00           H  
ATOM   3901  CA  ILE   257      84.480  72.368  52.821  1.00  0.00           C  
ATOM   3902  HA  ILE   257      85.146  72.181  51.979  1.00  0.00           H  
ATOM   3903  CB  ILE   257      83.009  72.057  52.288  1.00  0.00           C  
ATOM   3904  HB  ILE   257      82.359  71.837  53.135  1.00  0.00           H  
ATOM   3905  CG2 ILE   257      82.345  73.141  51.517  1.00  0.00           C  
ATOM   3906 HG21 ILE   257      82.900  73.416  50.620  1.00  0.00           H  
ATOM   3907 HG22 ILE   257      81.374  72.765  51.192  1.00  0.00           H  
ATOM   3908 HG23 ILE   257      82.093  73.998  52.142  1.00  0.00           H  
ATOM   3909  CG1 ILE   257      83.001  70.716  51.542  1.00  0.00           C  
ATOM   3910 HG12 ILE   257      83.590  70.814  50.630  1.00  0.00           H  
ATOM   3911 HG13 ILE   257      83.567  69.989  52.124  1.00  0.00           H  
ATOM   3912  CD1 ILE   257      81.583  70.231  51.229  1.00  0.00           C  
ATOM   3913 HD11 ILE   257      81.660  69.340  50.607  1.00  0.00           H  
ATOM   3914 HD12 ILE   257      81.057  69.961  52.145  1.00  0.00           H  
ATOM   3915 HD13 ILE   257      81.051  70.870  50.524  1.00  0.00           H  
ATOM   3916  C   ILE   257      84.539  73.824  53.306  1.00  0.00           C  
ATOM   3917  O   ILE   257      85.115  74.675  52.621  1.00  0.00           O  
ATOM   3918  N   SER   258      83.965  74.164  54.474  1.00  0.00           N  
ATOM   3919  H   SER   258      83.708  73.394  55.075  1.00  0.00           H  
ATOM   3920  CA  SER   258      83.858  75.462  55.113  1.00  0.00           C  
ATOM   3921  HA  SER   258      84.881  75.838  55.087  1.00  0.00           H  
ATOM   3922  CB  SER   258      82.848  76.445  54.453  1.00  0.00           C  
ATOM   3923  HB2 SER   258      83.063  77.440  54.842  1.00  0.00           H  
ATOM   3924  HB3 SER   258      82.848  76.595  53.373  1.00  0.00           H  
ATOM   3925  OG  SER   258      81.554  76.141  54.912  1.00  0.00           O  
ATOM   3926  HG  SER   258      81.194  75.305  54.608  1.00  0.00           H  
ATOM   3927  C   SER   258      83.628  75.250  56.631  1.00  0.00           C  
ATOM   3928  O   SER   258      83.455  74.101  56.997  1.00  0.00           O  
ATOM   3929  N   GLY   259      83.665  76.287  57.455  1.00  0.00           N  
ATOM   3930  H   GLY   259      83.686  77.209  57.045  1.00  0.00           H  
ATOM   3931  CA  GLY   259      83.947  76.265  58.869  1.00  0.00           C  
ATOM   3932  HA2 GLY   259      83.497  77.159  59.299  1.00  0.00           H  
ATOM   3933  HA3 GLY   259      83.379  75.436  59.293  1.00  0.00           H  
ATOM   3934  C   GLY   259      85.377  75.899  59.166  1.00  0.00           C  
ATOM   3935  O   GLY   259      86.169  75.946  58.218  1.00  0.00           O  
ATOM   3936  N   PRO   260      85.754  75.362  60.327  1.00  0.00           N  
ATOM   3937  CD  PRO   260      84.935  75.331  61.476  1.00  0.00           C  
ATOM   3938  HD2 PRO   260      84.018  74.744  61.425  1.00  0.00           H  
ATOM   3939  HD3 PRO   260      84.622  76.363  61.635  1.00  0.00           H  
ATOM   3940  CG  PRO   260      85.885  74.986  62.626  1.00  0.00           C  
ATOM   3941  HG2 PRO   260      85.846  73.916  62.827  1.00  0.00           H  
ATOM   3942  HG3 PRO   260      85.580  75.395  63.590  1.00  0.00           H  
ATOM   3943  CB  PRO   260      87.175  75.558  62.066  1.00  0.00           C  
ATOM   3944  HB2 PRO   260      87.909  74.970  62.617  1.00  0.00           H  
ATOM   3945  HB3 PRO   260      87.201  76.635  62.230  1.00  0.00           H  
ATOM   3946  CA  PRO   260      87.169  75.232  60.569  1.00  0.00           C  
ATOM   3947  HA  PRO   260      87.702  76.008  60.020  1.00  0.00           H  
ATOM   3948  C   PRO   260      87.782  73.887  60.250  1.00  0.00           C  
ATOM   3949  O   PRO   260      87.091  73.010  59.820  1.00  0.00           O  
ATOM   3950  N   ALA   261      89.068  73.757  60.544  1.00  0.00           N  
ATOM   3951  H   ALA   261      89.534  74.567  60.929  1.00  0.00           H  
ATOM   3952  CA  ALA   261      89.878  72.509  60.348  1.00  0.00           C  
ATOM   3953  HA  ALA   261      89.807  72.201  59.305  1.00  0.00           H  
ATOM   3954  CB  ALA   261      91.350  72.714  60.402  1.00  0.00           C  
ATOM   3955  HB1 ALA   261      91.750  71.709  60.266  1.00  0.00           H  
ATOM   3956  HB2 ALA   261      91.671  73.437  59.651  1.00  0.00           H  
ATOM   3957  HB3 ALA   261      91.724  72.945  61.399  1.00  0.00           H  
ATOM   3958  C   ALA   261      89.407  71.431  61.302  1.00  0.00           C  
ATOM   3959  O   ALA   261      89.149  71.568  62.520  1.00  0.00           O  
ATOM   3960  N   LEU   262      89.332  70.213  60.731  1.00  0.00           N  
ATOM   3961  H   LEU   262      89.476  70.112  59.736  1.00  0.00           H  
ATOM   3962  CA  LEU   262      88.759  69.053  61.518  1.00  0.00           C  
ATOM   3963  HA  LEU   262      88.004  69.436  62.204  1.00  0.00           H  
ATOM   3964  CB  LEU   262      88.177  68.000  60.485  1.00  0.00           C  
ATOM   3965  HB2 LEU   262      88.734  67.882  59.556  1.00  0.00           H  
ATOM   3966  HB3 LEU   262      88.172  67.097  61.094  1.00  0.00           H  
ATOM   3967  CG  LEU   262      86.697  68.133  60.064  1.00  0.00           C  
ATOM   3968  HG  LEU   262      86.413  69.154  59.809  1.00  0.00           H  
ATOM   3969  CD1 LEU   262      86.532  67.415  58.743  1.00  0.00           C  
ATOM   3970 HD11 LEU   262      86.820  66.384  58.947  1.00  0.00           H  
ATOM   3971 HD12 LEU   262      85.485  67.421  58.438  1.00  0.00           H  
ATOM   3972 HD13 LEU   262      87.208  67.859  58.013  1.00  0.00           H  
ATOM   3973  CD2 LEU   262      85.630  67.616  61.040  1.00  0.00           C  
ATOM   3974 HD21 LEU   262      84.727  68.179  60.807  1.00  0.00           H  
ATOM   3975 HD22 LEU   262      85.371  66.593  60.764  1.00  0.00           H  
ATOM   3976 HD23 LEU   262      85.971  67.925  62.028  1.00  0.00           H  
ATOM   3977  C   LEU   262      89.913  68.441  62.226  1.00  0.00           C  
ATOM   3978  O   LEU   262      90.690  67.626  61.773  1.00  0.00           O  
ATOM   3979  N   ASN   263      89.945  68.857  63.496  1.00  0.00           N  
ATOM   3980  H   ASN   263      89.261  69.574  63.690  1.00  0.00           H  
ATOM   3981  CA  ASN   263      90.974  68.564  64.443  1.00  0.00           C  
ATOM   3982  HA  ASN   263      91.341  67.540  64.362  1.00  0.00           H  
ATOM   3983  CB  ASN   263      92.173  69.438  64.152  1.00  0.00           C  
ATOM   3984  HB2 ASN   263      92.454  69.457  63.099  1.00  0.00           H  
ATOM   3985  HB3 ASN   263      91.837  70.465  64.297  1.00  0.00           H  
ATOM   3986  CG  ASN   263      93.430  69.053  65.026  1.00  0.00           C  
ATOM   3987  OD1 ASN   263      93.358  68.343  66.039  1.00  0.00           O  
ATOM   3988  ND2 ASN   263      94.563  69.423  64.583  1.00  0.00           N  
ATOM   3989 HD21 ASN   263      95.390  69.418  65.163  1.00  0.00           H  
ATOM   3990 HD22 ASN   263      94.526  69.931  63.710  1.00  0.00           H  
ATOM   3991  C   ASN   263      90.481  68.810  65.897  1.00  0.00           C  
ATOM   3992  O   ASN   263      90.128  69.907  66.177  1.00  0.00           O  
ATOM   3993  N   LEU   264      90.609  67.731  66.744  1.00  0.00           N  
ATOM   3994  H   LEU   264      90.937  66.866  66.340  1.00  0.00           H  
ATOM   3995  CA  LEU   264      90.261  67.754  68.141  1.00  0.00           C  
ATOM   3996  HA  LEU   264      89.225  68.073  68.249  1.00  0.00           H  
ATOM   3997  CB  LEU   264      90.555  66.375  68.794  1.00  0.00           C  
ATOM   3998  HB2 LEU   264      91.540  66.023  68.488  1.00  0.00           H  
ATOM   3999  HB3 LEU   264      90.614  66.301  69.880  1.00  0.00           H  
ATOM   4000  CG  LEU   264      89.611  65.258  68.579  1.00  0.00           C  
ATOM   4001  HG  LEU   264      89.515  64.988  67.528  1.00  0.00           H  
ATOM   4002  CD1 LEU   264      90.148  64.017  69.356  1.00  0.00           C  
ATOM   4003 HD11 LEU   264      90.306  64.214  70.416  1.00  0.00           H  
ATOM   4004 HD12 LEU   264      89.387  63.236  69.331  1.00  0.00           H  
ATOM   4005 HD13 LEU   264      91.135  63.783  68.957  1.00  0.00           H  
ATOM   4006  CD2 LEU   264      88.164  65.594  69.055  1.00  0.00           C  
ATOM   4007 HD21 LEU   264      87.811  66.611  68.884  1.00  0.00           H  
ATOM   4008 HD22 LEU   264      87.524  64.988  68.413  1.00  0.00           H  
ATOM   4009 HD23 LEU   264      87.995  65.344  70.102  1.00  0.00           H  
ATOM   4010  C   LEU   264      90.933  68.865  68.904  1.00  0.00           C  
ATOM   4011  O   LEU   264      90.313  69.360  69.855  1.00  0.00           O  
ATOM   4012  N   THR   265      92.157  69.256  68.534  1.00  0.00           N  
ATOM   4013  H   THR   265      92.513  68.837  67.687  1.00  0.00           H  
ATOM   4014  CA  THR   265      92.968  70.334  69.115  1.00  0.00           C  
ATOM   4015  HA  THR   265      92.805  70.184  70.182  1.00  0.00           H  
ATOM   4016  CB  THR   265      94.467  70.212  68.734  1.00  0.00           C  
ATOM   4017  HB  THR   265      94.527  70.300  67.649  1.00  0.00           H  
ATOM   4018  CG2 THR   265      95.493  71.202  69.355  1.00  0.00           C  
ATOM   4019 HG21 THR   265      95.566  71.113  70.439  1.00  0.00           H  
ATOM   4020 HG22 THR   265      96.496  71.017  68.970  1.00  0.00           H  
ATOM   4021 HG23 THR   265      95.138  72.164  68.985  1.00  0.00           H  
ATOM   4022  OG1 THR   265      94.907  68.960  69.110  1.00  0.00           O  
ATOM   4023  HG1 THR   265      95.518  68.644  68.440  1.00  0.00           H  
ATOM   4024  C   THR   265      92.462  71.702  68.852  1.00  0.00           C  
ATOM   4025  O   THR   265      92.673  72.701  69.578  1.00  0.00           O  
ATOM   4026  N   GLY   266      91.562  71.849  67.781  1.00  0.00           N  
ATOM   4027  H   GLY   266      91.187  71.080  67.244  1.00  0.00           H  
ATOM   4028  CA  GLY   266      91.199  73.121  67.224  1.00  0.00           C  
ATOM   4029  HA2 GLY   266      90.205  73.048  66.782  1.00  0.00           H  
ATOM   4030  HA3 GLY   266      91.160  73.830  68.051  1.00  0.00           H  
ATOM   4031  C   GLY   266      92.278  73.656  66.310  1.00  0.00           C  
ATOM   4032  O   GLY   266      93.209  72.963  65.875  1.00  0.00           O  
ATOM   4033  N   GLY   267      92.308  74.961  66.082  1.00  0.00           N  
ATOM   4034  H   GLY   267      91.500  75.490  66.378  1.00  0.00           H  
ATOM   4035  CA  GLY   267      93.226  75.700  65.250  1.00  0.00           C  
ATOM   4036  HA2 GLY   267      93.209  76.748  65.549  1.00  0.00           H  
ATOM   4037  HA3 GLY   267      94.194  75.207  65.347  1.00  0.00           H  
ATOM   4038  C   GLY   267      92.966  75.604  63.799  1.00  0.00           C  
ATOM   4039  O   GLY   267      91.928  75.044  63.439  1.00  0.00           O  
ATOM   4040  N   THR   268      93.852  76.136  62.953  1.00  0.00           N  
ATOM   4041  H   THR   268      94.687  76.557  63.336  1.00  0.00           H  
ATOM   4042  CA  THR   268      93.806  76.002  61.516  1.00  0.00           C  
ATOM   4043  HA  THR   268      92.743  75.853  61.329  1.00  0.00           H  
ATOM   4044  CB  THR   268      94.283  77.244  60.774  1.00  0.00           C  
ATOM   4045  HB  THR   268      94.335  76.995  59.714  1.00  0.00           H  
ATOM   4046  CG2 THR   268      93.512  78.484  60.943  1.00  0.00           C  
ATOM   4047 HG21 THR   268      94.054  79.149  60.272  1.00  0.00           H  
ATOM   4048 HG22 THR   268      92.465  78.365  60.662  1.00  0.00           H  
ATOM   4049 HG23 THR   268      93.483  78.844  61.972  1.00  0.00           H  
ATOM   4050  OG1 THR   268      95.545  77.543  61.232  1.00  0.00           O  
ATOM   4051  HG1 THR   268      96.124  76.818  60.987  1.00  0.00           H  
ATOM   4052  C   THR   268      94.429  74.738  60.941  1.00  0.00           C  
ATOM   4053  O   THR   268      94.241  74.499  59.775  1.00  0.00           O  
ATOM   4054  N   ALA   269      95.160  73.966  61.761  1.00  0.00           N  
ATOM   4055  H   ALA   269      95.042  74.066  62.759  1.00  0.00           H  
ATOM   4056  CA  ALA   269      95.808  72.695  61.344  1.00  0.00           C  
ATOM   4057  HA  ALA   269      96.333  72.887  60.408  1.00  0.00           H  
ATOM   4058  CB  ALA   269      96.856  72.283  62.356  1.00  0.00           C  
ATOM   4059  HB1 ALA   269      97.289  71.335  62.038  1.00  0.00           H  
ATOM   4060  HB2 ALA   269      97.587  73.092  62.330  1.00  0.00           H  
ATOM   4061  HB3 ALA   269      96.508  72.128  63.377  1.00  0.00           H  
ATOM   4062  C   ALA   269      94.731  71.624  61.189  1.00  0.00           C  
ATOM   4063  O   ALA   269      94.041  71.373  62.196  1.00  0.00           O  
ATOM   4064  N   HIE   270      94.694  71.041  60.016  1.00  0.00           N  
ATOM   4065  H   HIE   270      95.382  71.270  59.313  1.00  0.00           H  
ATOM   4066  CA  HIE   270      93.896  69.788  59.773  1.00  0.00           C  
ATOM   4067  HA  HIE   270      92.885  69.882  60.169  1.00  0.00           H  
ATOM   4068  CB  HIE   270      93.801  69.545  58.218  1.00  0.00           C  
ATOM   4069  HB2 HIE   270      93.232  70.366  57.781  1.00  0.00           H  
ATOM   4070  HB3 HIE   270      94.733  69.664  57.666  1.00  0.00           H  
ATOM   4071  CG  HIE   270      93.074  68.346  57.751  1.00  0.00           C  
ATOM   4072  ND1 HIE   270      91.720  68.224  57.885  1.00  0.00           N  
ATOM   4073  CE1 HIE   270      91.456  67.082  57.169  1.00  0.00           C  
ATOM   4074  HE1 HIE   270      90.522  66.551  57.287  1.00  0.00           H  
ATOM   4075  NE2 HIE   270      92.562  66.544  56.719  1.00  0.00           N  
ATOM   4076  HE2 HIE   270      92.469  65.688  56.190  1.00  0.00           H  
ATOM   4077  CD2 HIE   270      93.634  67.408  57.002  1.00  0.00           C  
ATOM   4078  HD2 HIE   270      94.640  67.332  56.617  1.00  0.00           H  
ATOM   4079  C   HIE   270      94.564  68.615  60.399  1.00  0.00           C  
ATOM   4080  O   HIE   270      95.799  68.432  60.356  1.00  0.00           O  
ATOM   4081  N   ASP   271      93.678  67.659  60.870  1.00  0.00           N  
ATOM   4082  H   ASP   271      92.700  67.905  60.804  1.00  0.00           H  
ATOM   4083  CA  ASP   271      94.081  66.347  61.283  1.00  0.00           C  
ATOM   4084  HA  ASP   271      95.169  66.417  61.301  1.00  0.00           H  
ATOM   4085  CB  ASP   271      93.541  66.052  62.673  1.00  0.00           C  
ATOM   4086  HB2 ASP   271      93.768  66.862  63.366  1.00  0.00           H  
ATOM   4087  HB3 ASP   271      92.453  66.068  62.619  1.00  0.00           H  
ATOM   4088  CG  ASP   271      93.925  64.698  63.214  1.00  0.00           C  
ATOM   4089  OD1 ASP   271      94.921  64.018  62.748  1.00  0.00           O  
ATOM   4090  OD2 ASP   271      93.247  64.310  64.216  1.00  0.00           O  
ATOM   4091  C   ASP   271      93.587  65.149  60.352  1.00  0.00           C  
ATOM   4092  O   ASP   271      92.439  64.787  60.352  1.00  0.00           O  
ATOM   4093  N   PRO   272      94.527  64.478  59.694  1.00  0.00           N  
ATOM   4094  CD  PRO   272      95.907  64.792  59.667  1.00  0.00           C  
ATOM   4095  HD2 PRO   272      96.399  64.810  60.640  1.00  0.00           H  
ATOM   4096  HD3 PRO   272      95.922  65.753  59.153  1.00  0.00           H  
ATOM   4097  CG  PRO   272      96.538  63.731  58.798  1.00  0.00           C  
ATOM   4098  HG2 PRO   272      97.083  63.017  59.416  1.00  0.00           H  
ATOM   4099  HG3 PRO   272      97.339  64.108  58.161  1.00  0.00           H  
ATOM   4100  CB  PRO   272      95.450  63.084  58.010  1.00  0.00           C  
ATOM   4101  HB2 PRO   272      95.657  62.024  57.865  1.00  0.00           H  
ATOM   4102  HB3 PRO   272      95.372  63.601  57.053  1.00  0.00           H  
ATOM   4103  CA  PRO   272      94.173  63.374  58.745  1.00  0.00           C  
ATOM   4104  HA  PRO   272      93.371  63.629  58.051  1.00  0.00           H  
ATOM   4105  C   PRO   272      93.716  62.084  59.538  1.00  0.00           C  
ATOM   4106  O   PRO   272      93.318  61.120  58.888  1.00  0.00           O  
ATOM   4107  N   ALA   273      93.709  62.021  60.854  1.00  0.00           N  
ATOM   4108  H   ALA   273      94.209  62.654  61.462  1.00  0.00           H  
ATOM   4109  CA  ALA   273      93.151  60.928  61.572  1.00  0.00           C  
ATOM   4110  HA  ALA   273      92.749  60.126  60.954  1.00  0.00           H  
ATOM   4111  CB  ALA   273      94.287  60.337  62.490  1.00  0.00           C  
ATOM   4112  HB1 ALA   273      94.816  61.121  63.032  1.00  0.00           H  
ATOM   4113  HB2 ALA   273      93.829  59.602  63.150  1.00  0.00           H  
ATOM   4114  HB3 ALA   273      95.047  59.792  61.931  1.00  0.00           H  
ATOM   4115  C   ALA   273      91.882  61.411  62.353  1.00  0.00           C  
ATOM   4116  O   ALA   273      91.286  60.692  63.187  1.00  0.00           O  
ATOM   4117  N   PHE   274      91.256  62.593  62.084  1.00  0.00           N  
ATOM   4118  H   PHE   274      91.782  63.238  61.511  1.00  0.00           H  
ATOM   4119  CA  PHE   274      90.218  63.131  62.990  1.00  0.00           C  
ATOM   4120  HA  PHE   274      90.611  63.363  63.980  1.00  0.00           H  
ATOM   4121  CB  PHE   274      89.498  64.430  62.338  1.00  0.00           C  
ATOM   4122  HB2 PHE   274      90.210  65.232  62.145  1.00  0.00           H  
ATOM   4123  HB3 PHE   274      89.102  64.063  61.391  1.00  0.00           H  
ATOM   4124  CG  PHE   274      88.279  64.961  63.102  1.00  0.00           C  
ATOM   4125  CD1 PHE   274      88.492  65.878  64.182  1.00  0.00           C  
ATOM   4126  HD1 PHE   274      89.492  66.209  64.419  1.00  0.00           H  
ATOM   4127  CE1 PHE   274      87.431  66.491  64.797  1.00  0.00           C  
ATOM   4128  HE1 PHE   274      87.682  67.259  65.514  1.00  0.00           H  
ATOM   4129  CZ  PHE   274      86.080  66.119  64.410  1.00  0.00           C  
ATOM   4130  HZ  PHE   274      85.234  66.450  64.994  1.00  0.00           H  
ATOM   4131  CE2 PHE   274      85.880  65.202  63.444  1.00  0.00           C  
ATOM   4132  HE2 PHE   274      84.878  64.920  63.154  1.00  0.00           H  
ATOM   4133  CD2 PHE   274      86.940  64.650  62.700  1.00  0.00           C  
ATOM   4134  HD2 PHE   274      86.740  64.025  61.842  1.00  0.00           H  
ATOM   4135  C   PHE   274      89.089  62.147  63.337  1.00  0.00           C  
ATOM   4136  O   PHE   274      88.904  62.029  64.564  1.00  0.00           O  
ATOM   4137  N   LEU   275      88.361  61.466  62.335  1.00  0.00           N  
ATOM   4138  H   LEU   275      88.609  61.397  61.359  1.00  0.00           H  
ATOM   4139  CA  LEU   275      87.374  60.517  62.837  1.00  0.00           C  
ATOM   4140  HA  LEU   275      86.779  61.056  63.575  1.00  0.00           H  
ATOM   4141  CB  LEU   275      86.359  60.205  61.711  1.00  0.00           C  
ATOM   4142  HB2 LEU   275      86.937  59.655  60.969  1.00  0.00           H  
ATOM   4143  HB3 LEU   275      85.607  59.490  62.047  1.00  0.00           H  
ATOM   4144  CG  LEU   275      85.660  61.356  60.996  1.00  0.00           C  
ATOM   4145  HG  LEU   275      86.370  62.137  60.725  1.00  0.00           H  
ATOM   4146  CD1 LEU   275      85.077  60.940  59.690  1.00  0.00           C  
ATOM   4147 HD11 LEU   275      84.477  60.045  59.853  1.00  0.00           H  
ATOM   4148 HD12 LEU   275      84.363  61.641  59.258  1.00  0.00           H  
ATOM   4149 HD13 LEU   275      85.866  60.771  58.957  1.00  0.00           H  
ATOM   4150  CD2 LEU   275      84.660  62.028  61.944  1.00  0.00           C  
ATOM   4151 HD21 LEU   275      85.308  62.258  62.790  1.00  0.00           H  
ATOM   4152 HD22 LEU   275      84.146  62.844  61.435  1.00  0.00           H  
ATOM   4153 HD23 LEU   275      83.948  61.276  62.284  1.00  0.00           H  
ATOM   4154  C   LEU   275      87.838  59.290  63.650  1.00  0.00           C  
ATOM   4155  O   LEU   275      87.069  58.806  64.469  1.00  0.00           O  
ATOM   4156  N   GLU   276      89.082  58.818  63.434  1.00  0.00           N  
ATOM   4157  H   GLU   276      89.610  59.451  62.850  1.00  0.00           H  
ATOM   4158  CA  GLU   276      89.532  57.707  64.196  1.00  0.00           C  
ATOM   4159  HA  GLU   276      88.725  56.981  64.299  1.00  0.00           H  
ATOM   4160  CB  GLU   276      90.724  57.061  63.508  1.00  0.00           C  
ATOM   4161  HB2 GLU   276      91.443  57.789  63.131  1.00  0.00           H  
ATOM   4162  HB3 GLU   276      91.206  56.464  64.282  1.00  0.00           H  
ATOM   4163  CG  GLU   276      90.179  56.150  62.389  1.00  0.00           C  
ATOM   4164  HG2 GLU   276      89.484  56.616  61.690  1.00  0.00           H  
ATOM   4165  HG3 GLU   276      91.120  55.944  61.877  1.00  0.00           H  
ATOM   4166  CD  GLU   276      89.752  54.751  62.796  1.00  0.00           C  
ATOM   4167  OE1 GLU   276      89.955  53.735  62.012  1.00  0.00           O  
ATOM   4168  OE2 GLU   276      89.241  54.597  63.961  1.00  0.00           O  
ATOM   4169  C   GLU   276      89.951  58.012  65.625  1.00  0.00           C  
ATOM   4170  O   GLU   276      89.807  57.270  66.575  1.00  0.00           O  
ATOM   4171  N   LYS   277      90.407  59.279  65.822  1.00  0.00           N  
ATOM   4172  H   LYS   277      90.896  59.763  65.082  1.00  0.00           H  
ATOM   4173  CA  LYS   277      90.638  59.726  67.187  1.00  0.00           C  
ATOM   4174  HA  LYS   277      91.172  58.915  67.682  1.00  0.00           H  
ATOM   4175  CB  LYS   277      91.602  60.988  67.111  1.00  0.00           C  
ATOM   4176  HB2 LYS   277      91.343  61.789  66.419  1.00  0.00           H  
ATOM   4177  HB3 LYS   277      91.674  61.361  68.133  1.00  0.00           H  
ATOM   4178  CG  LYS   277      93.071  60.520  66.658  1.00  0.00           C  
ATOM   4179  HG2 LYS   277      93.539  60.019  67.506  1.00  0.00           H  
ATOM   4180  HG3 LYS   277      92.975  59.743  65.900  1.00  0.00           H  
ATOM   4181  CD  LYS   277      94.002  61.523  65.918  1.00  0.00           C  
ATOM   4182  HD2 LYS   277      94.947  61.044  65.660  1.00  0.00           H  
ATOM   4183  HD3 LYS   277      93.494  61.825  65.003  1.00  0.00           H  
ATOM   4184  CE  LYS   277      94.327  62.760  66.816  1.00  0.00           C  
ATOM   4185  HE2 LYS   277      93.407  63.129  67.270  1.00  0.00           H  
ATOM   4186  HE3 LYS   277      94.856  62.360  67.681  1.00  0.00           H  
ATOM   4187  NZ  LYS   277      95.192  63.776  66.085  1.00  0.00           N  
ATOM   4188  HZ1 LYS   277      94.704  64.085  65.257  1.00  0.00           H  
ATOM   4189  HZ2 LYS   277      95.515  64.454  66.760  1.00  0.00           H  
ATOM   4190  HZ3 LYS   277      96.035  63.298  65.799  1.00  0.00           H  
ATOM   4191  C   LYS   277      89.359  60.039  67.894  1.00  0.00           C  
ATOM   4192  O   LYS   277      89.134  59.650  68.999  1.00  0.00           O  
ATOM   4193  N   VAL   278      88.425  60.692  67.205  1.00  0.00           N  
ATOM   4194  H   VAL   278      88.578  60.689  66.207  1.00  0.00           H  
ATOM   4195  CA  VAL   278      87.015  60.762  67.671  1.00  0.00           C  
ATOM   4196  HA  VAL   278      87.154  61.390  68.550  1.00  0.00           H  
ATOM   4197  CB  VAL   278      86.062  61.493  66.717  1.00  0.00           C  
ATOM   4198  HB  VAL   278      86.120  60.964  65.765  1.00  0.00           H  
ATOM   4199  CG1 VAL   278      84.609  61.534  67.213  1.00  0.00           C  
ATOM   4200 HG11 VAL   278      84.269  60.501  67.278  1.00  0.00           H  
ATOM   4201 HG12 VAL   278      84.367  62.090  68.119  1.00  0.00           H  
ATOM   4202 HG13 VAL   278      83.931  61.969  66.479  1.00  0.00           H  
ATOM   4203  CG2 VAL   278      86.413  62.995  66.483  1.00  0.00           C  
ATOM   4204 HG21 VAL   278      86.183  63.328  65.471  1.00  0.00           H  
ATOM   4205 HG22 VAL   278      85.934  63.639  67.221  1.00  0.00           H  
ATOM   4206 HG23 VAL   278      87.487  63.181  66.488  1.00  0.00           H  
ATOM   4207  C   VAL   278      86.456  59.384  68.147  1.00  0.00           C  
ATOM   4208  O   VAL   278      86.037  59.384  69.318  1.00  0.00           O  
ATOM   4209  N   ALA   279      86.469  58.297  67.363  1.00  0.00           N  
ATOM   4210  H   ALA   279      86.673  58.457  66.387  1.00  0.00           H  
ATOM   4211  CA  ALA   279      86.025  56.978  67.634  1.00  0.00           C  
ATOM   4212  HA  ALA   279      85.041  57.032  68.099  1.00  0.00           H  
ATOM   4213  CB  ALA   279      85.944  56.220  66.326  1.00  0.00           C  
ATOM   4214  HB1 ALA   279      85.418  55.319  66.644  1.00  0.00           H  
ATOM   4215  HB2 ALA   279      85.369  56.744  65.562  1.00  0.00           H  
ATOM   4216  HB3 ALA   279      86.976  56.049  66.019  1.00  0.00           H  
ATOM   4217  C   ALA   279      86.790  56.354  68.826  1.00  0.00           C  
ATOM   4218  O   ALA   279      86.183  56.011  69.889  1.00  0.00           O  
ATOM   4219  N   LEU   280      88.127  56.368  68.826  1.00  0.00           N  
ATOM   4220  H   LEU   280      88.610  56.795  68.049  1.00  0.00           H  
ATOM   4221  CA  LEU   280      88.994  55.882  69.815  1.00  0.00           C  
ATOM   4222  HA  LEU   280      88.846  54.808  69.924  1.00  0.00           H  
ATOM   4223  CB  LEU   280      90.392  56.070  69.344  1.00  0.00           C  
ATOM   4224  HB2 LEU   280      90.565  55.584  68.383  1.00  0.00           H  
ATOM   4225  HB3 LEU   280      90.589  57.113  69.096  1.00  0.00           H  
ATOM   4226  CG  LEU   280      91.543  55.578  70.221  1.00  0.00           C  
ATOM   4227  HG  LEU   280      91.479  56.131  71.159  1.00  0.00           H  
ATOM   4228  CD1 LEU   280      91.588  54.073  70.420  1.00  0.00           C  
ATOM   4229 HD11 LEU   280      90.753  53.767  71.051  1.00  0.00           H  
ATOM   4230 HD12 LEU   280      91.698  53.560  69.465  1.00  0.00           H  
ATOM   4231 HD13 LEU   280      92.374  53.856  71.143  1.00  0.00           H  
ATOM   4232  CD2 LEU   280      92.790  56.005  69.595  1.00  0.00           C  
ATOM   4233 HD21 LEU   280      93.692  55.675  70.110  1.00  0.00           H  
ATOM   4234 HD22 LEU   280      92.871  55.647  68.569  1.00  0.00           H  
ATOM   4235 HD23 LEU   280      92.759  57.088  69.469  1.00  0.00           H  
ATOM   4236  C   LEU   280      88.947  56.510  71.198  1.00  0.00           C  
ATOM   4237  O   LEU   280      88.933  55.771  72.232  1.00  0.00           O  
ATOM   4238  N   TYR   281      88.680  57.795  71.261  1.00  0.00           N  
ATOM   4239  H   TYR   281      88.724  58.321  70.400  1.00  0.00           H  
ATOM   4240  CA  TYR   281      88.628  58.526  72.558  1.00  0.00           C  
ATOM   4241  HA  TYR   281      88.872  57.847  73.375  1.00  0.00           H  
ATOM   4242  CB  TYR   281      89.539  59.818  72.551  1.00  0.00           C  
ATOM   4243  HB2 TYR   281      89.163  60.496  71.785  1.00  0.00           H  
ATOM   4244  HB3 TYR   281      89.634  60.255  73.544  1.00  0.00           H  
ATOM   4245  CG  TYR   281      90.895  59.528  71.978  1.00  0.00           C  
ATOM   4246  CD1 TYR   281      91.442  60.258  70.877  1.00  0.00           C  
ATOM   4247  HD1 TYR   281      90.874  61.017  70.360  1.00  0.00           H  
ATOM   4248  CE1 TYR   281      92.796  60.004  70.454  1.00  0.00           C  
ATOM   4249  HE1 TYR   281      93.223  60.656  69.707  1.00  0.00           H  
ATOM   4250  CZ  TYR   281      93.606  59.101  71.126  1.00  0.00           C  
ATOM   4251  OH  TYR   281      94.854  58.956  70.656  1.00  0.00           O  
ATOM   4252  HH  TYR   281      95.026  58.030  70.470  1.00  0.00           H  
ATOM   4253  CE2 TYR   281      93.066  58.331  72.129  1.00  0.00           C  
ATOM   4254  HE2 TYR   281      93.683  57.502  72.444  1.00  0.00           H  
ATOM   4255  CD2 TYR   281      91.782  58.580  72.601  1.00  0.00           C  
ATOM   4256  HD2 TYR   281      91.330  58.101  73.457  1.00  0.00           H  
ATOM   4257  C   TYR   281      87.216  58.814  72.938  1.00  0.00           C  
ATOM   4258  O   TYR   281      87.030  59.593  73.841  1.00  0.00           O  
ATOM   4259  N   GLY   282      86.123  58.210  72.353  1.00  0.00           N  
ATOM   4260  H   GLY   282      86.231  57.515  71.628  1.00  0.00           H  
ATOM   4261  CA  GLY   282      84.764  58.508  72.796  1.00  0.00           C  
ATOM   4262  HA2 GLY   282      84.047  58.188  72.040  1.00  0.00           H  
ATOM   4263  HA3 GLY   282      84.514  57.900  73.666  1.00  0.00           H  
ATOM   4264  C   GLY   282      84.257  59.938  72.960  1.00  0.00           C  
ATOM   4265  O   GLY   282      83.445  60.219  73.835  1.00  0.00           O  
ATOM   4266  N   LYS   283      84.762  60.797  72.113  1.00  0.00           N  
ATOM   4267  H   LYS   283      85.381  60.494  71.375  1.00  0.00           H  
ATOM   4268  CA  LYS   283      84.434  62.228  72.162  1.00  0.00           C  
ATOM   4269  HA  LYS   283      84.517  62.541  73.203  1.00  0.00           H  
ATOM   4270  CB  LYS   283      85.549  63.052  71.325  1.00  0.00           C  
ATOM   4271  HB2 LYS   283      85.763  62.574  70.369  1.00  0.00           H  
ATOM   4272  HB3 LYS   283      85.267  64.102  71.256  1.00  0.00           H  
ATOM   4273  CG  LYS   283      86.903  63.075  72.096  1.00  0.00           C  
ATOM   4274  HG2 LYS   283      87.210  62.059  72.342  1.00  0.00           H  
ATOM   4275  HG3 LYS   283      87.679  63.487  71.451  1.00  0.00           H  
ATOM   4276  CD  LYS   283      86.988  63.780  73.479  1.00  0.00           C  
ATOM   4277  HD2 LYS   283      86.505  64.756  73.523  1.00  0.00           H  
ATOM   4278  HD3 LYS   283      86.523  63.066  74.159  1.00  0.00           H  
ATOM   4279  CE  LYS   283      88.419  63.914  73.896  1.00  0.00           C  
ATOM   4280  HE2 LYS   283      88.878  62.935  74.038  1.00  0.00           H  
ATOM   4281  HE3 LYS   283      89.034  64.332  73.099  1.00  0.00           H  
ATOM   4282  NZ  LYS   283      88.503  64.668  75.180  1.00  0.00           N  
ATOM   4283  HZ1 LYS   283      88.397  65.654  74.989  1.00  0.00           H  
ATOM   4284  HZ2 LYS   283      87.747  64.486  75.825  1.00  0.00           H  
ATOM   4285  HZ3 LYS   283      89.366  64.526  75.686  1.00  0.00           H  
ATOM   4286  C   LYS   283      83.086  62.501  71.596  1.00  0.00           C  
ATOM   4287  O   LYS   283      82.875  62.533  70.382  1.00  0.00           O  
ATOM   4288  N   TYR   284      82.148  62.708  72.537  1.00  0.00           N  
ATOM   4289  H   TYR   284      82.282  62.579  73.530  1.00  0.00           H  
ATOM   4290  CA  TYR   284      80.841  63.296  72.204  1.00  0.00           C  
ATOM   4291  HA  TYR   284      80.460  62.575  71.482  1.00  0.00           H  
ATOM   4292  CB  TYR   284      79.867  63.426  73.368  1.00  0.00           C  
ATOM   4293  HB2 TYR   284      80.172  64.332  73.893  1.00  0.00           H  
ATOM   4294  HB3 TYR   284      78.855  63.560  72.988  1.00  0.00           H  
ATOM   4295  CG  TYR   284      79.956  62.280  74.273  1.00  0.00           C  
ATOM   4296  CD1 TYR   284      80.884  62.178  75.301  1.00  0.00           C  
ATOM   4297  HD1 TYR   284      81.408  63.081  75.579  1.00  0.00           H  
ATOM   4298  CE1 TYR   284      80.940  61.004  76.026  1.00  0.00           C  
ATOM   4299  HE1 TYR   284      81.592  61.009  76.887  1.00  0.00           H  
ATOM   4300  CZ  TYR   284      80.075  59.880  75.730  1.00  0.00           C  
ATOM   4301  OH  TYR   284      80.067  58.770  76.508  1.00  0.00           O  
ATOM   4302  HH  TYR   284      80.802  58.837  77.122  1.00  0.00           H  
ATOM   4303  CE2 TYR   284      79.107  60.027  74.680  1.00  0.00           C  
ATOM   4304  HE2 TYR   284      78.373  59.287  74.397  1.00  0.00           H  
ATOM   4305  CD2 TYR   284      79.090  61.208  73.947  1.00  0.00           C  
ATOM   4306  HD2 TYR   284      78.389  61.298  73.130  1.00  0.00           H  
ATOM   4307  C   TYR   284      80.915  64.647  71.399  1.00  0.00           C  
ATOM   4308  O   TYR   284      81.639  65.559  71.844  1.00  0.00           O  
ATOM   4309  N   ALA   285      80.230  64.757  70.262  1.00  0.00           N  
ATOM   4310  H   ALA   285      79.667  64.010  69.881  1.00  0.00           H  
ATOM   4311  CA  ALA   285      80.451  65.860  69.334  1.00  0.00           C  
ATOM   4312  HA  ALA   285      80.826  66.763  69.815  1.00  0.00           H  
ATOM   4313  CB  ALA   285      81.494  65.432  68.179  1.00  0.00           C  
ATOM   4314  HB1 ALA   285      81.330  64.445  67.745  1.00  0.00           H  
ATOM   4315  HB2 ALA   285      81.599  66.027  67.272  1.00  0.00           H  
ATOM   4316  HB3 ALA   285      82.477  65.246  68.611  1.00  0.00           H  
ATOM   4317  C   ALA   285      79.123  66.331  68.623  1.00  0.00           C  
ATOM   4318  O   ALA   285      78.353  65.466  68.237  1.00  0.00           O  
ATOM   4319  N   ALA   286      78.813  67.651  68.592  1.00  0.00           N  
ATOM   4320  H   ALA   286      79.535  68.331  68.786  1.00  0.00           H  
ATOM   4321  CA  ALA   286      77.644  68.115  67.950  1.00  0.00           C  
ATOM   4322  HA  ALA   286      76.742  67.628  68.320  1.00  0.00           H  
ATOM   4323  CB  ALA   286      77.409  69.605  68.393  1.00  0.00           C  
ATOM   4324  HB1 ALA   286      78.177  70.154  67.848  1.00  0.00           H  
ATOM   4325  HB2 ALA   286      76.421  69.963  68.101  1.00  0.00           H  
ATOM   4326  HB3 ALA   286      77.561  69.698  69.468  1.00  0.00           H  
ATOM   4327  C   ALA   286      77.553  68.022  66.349  1.00  0.00           C  
ATOM   4328  O   ALA   286      78.557  67.993  65.739  1.00  0.00           O  
ATOM   4329  N   LEU   287      76.346  67.859  65.832  1.00  0.00           N  
ATOM   4330  H   LEU   287      75.489  67.904  66.365  1.00  0.00           H  
ATOM   4331  CA  LEU   287      76.131  67.384  64.490  1.00  0.00           C  
ATOM   4332  HA  LEU   287      77.065  67.468  63.933  1.00  0.00           H  
ATOM   4333  CB  LEU   287      75.791  65.910  64.561  1.00  0.00           C  
ATOM   4334  HB2 LEU   287      76.647  65.428  65.034  1.00  0.00           H  
ATOM   4335  HB3 LEU   287      74.902  65.726  65.163  1.00  0.00           H  
ATOM   4336  CG  LEU   287      75.588  65.099  63.228  1.00  0.00           C  
ATOM   4337  HG  LEU   287      74.769  65.607  62.719  1.00  0.00           H  
ATOM   4338  CD1 LEU   287      76.783  65.137  62.373  1.00  0.00           C  
ATOM   4339 HD11 LEU   287      76.623  64.478  61.519  1.00  0.00           H  
ATOM   4340 HD12 LEU   287      77.115  66.157  62.178  1.00  0.00           H  
ATOM   4341 HD13 LEU   287      77.616  64.699  62.922  1.00  0.00           H  
ATOM   4342  CD2 LEU   287      75.138  63.639  63.377  1.00  0.00           C  
ATOM   4343 HD21 LEU   287      74.331  63.555  64.106  1.00  0.00           H  
ATOM   4344 HD22 LEU   287      74.895  63.134  62.442  1.00  0.00           H  
ATOM   4345 HD23 LEU   287      75.966  63.139  63.880  1.00  0.00           H  
ATOM   4346  C   LEU   287      74.986  68.123  63.835  1.00  0.00           C  
ATOM   4347  O   LEU   287      73.899  68.145  64.409  1.00  0.00           O  
ATOM   4348  N   LYS   288      75.082  68.503  62.580  1.00  0.00           N  
ATOM   4349  H   LYS   288      75.932  68.288  62.079  1.00  0.00           H  
ATOM   4350  CA  LYS   288      74.075  69.309  61.885  1.00  0.00           C  
ATOM   4351  HA  LYS   288      73.137  69.217  62.434  1.00  0.00           H  
ATOM   4352  CB  LYS   288      74.556  70.846  62.064  1.00  0.00           C  
ATOM   4353  HB2 LYS   288      74.916  70.982  63.084  1.00  0.00           H  
ATOM   4354  HB3 LYS   288      75.396  70.885  61.371  1.00  0.00           H  
ATOM   4355  CG  LYS   288      73.350  71.755  61.713  1.00  0.00           C  
ATOM   4356  HG2 LYS   288      72.968  71.607  60.703  1.00  0.00           H  
ATOM   4357  HG3 LYS   288      72.572  71.757  62.476  1.00  0.00           H  
ATOM   4358  CD  LYS   288      73.970  73.113  61.733  1.00  0.00           C  
ATOM   4359  HD2 LYS   288      74.332  73.327  62.738  1.00  0.00           H  
ATOM   4360  HD3 LYS   288      74.860  73.144  61.104  1.00  0.00           H  
ATOM   4361  CE  LYS   288      73.137  74.197  61.162  1.00  0.00           C  
ATOM   4362  HE2 LYS   288      72.968  73.849  60.143  1.00  0.00           H  
ATOM   4363  HE3 LYS   288      72.201  74.151  61.720  1.00  0.00           H  
ATOM   4364  NZ  LYS   288      73.664  75.586  61.381  1.00  0.00           N  
ATOM   4365  HZ1 LYS   288      74.025  75.699  62.318  1.00  0.00           H  
ATOM   4366  HZ2 LYS   288      74.437  75.701  60.742  1.00  0.00           H  
ATOM   4367  HZ3 LYS   288      72.900  76.218  61.188  1.00  0.00           H  
ATOM   4368  C   LYS   288      73.952  69.057  60.421  1.00  0.00           C  
ATOM   4369  O   LYS   288      75.013  68.693  59.906  1.00  0.00           O  
ATOM   4370  N   LEU   289      72.680  69.063  59.946  1.00  0.00           N  
ATOM   4371  H   LEU   289      71.910  69.233  60.576  1.00  0.00           H  
ATOM   4372  CA  LEU   289      72.273  68.445  58.631  1.00  0.00           C  
ATOM   4373  HA  LEU   289      73.118  68.307  57.956  1.00  0.00           H  
ATOM   4374  CB  LEU   289      71.604  67.040  58.789  1.00  0.00           C  
ATOM   4375  HB2 LEU   289      70.601  67.013  59.216  1.00  0.00           H  
ATOM   4376  HB3 LEU   289      71.529  66.770  57.736  1.00  0.00           H  
ATOM   4377  CG  LEU   289      72.601  66.081  59.525  1.00  0.00           C  
ATOM   4378  HG  LEU   289      73.614  66.474  59.432  1.00  0.00           H  
ATOM   4379  CD1 LEU   289      72.169  66.002  61.006  1.00  0.00           C  
ATOM   4380 HD11 LEU   289      72.695  65.192  61.510  1.00  0.00           H  
ATOM   4381 HD12 LEU   289      72.379  66.993  61.407  1.00  0.00           H  
ATOM   4382 HD13 LEU   289      71.103  65.784  61.075  1.00  0.00           H  
ATOM   4383  CD2 LEU   289      72.440  64.721  58.892  1.00  0.00           C  
ATOM   4384 HD21 LEU   289      72.955  64.799  57.935  1.00  0.00           H  
ATOM   4385 HD22 LEU   289      72.982  63.953  59.444  1.00  0.00           H  
ATOM   4386 HD23 LEU   289      71.399  64.458  58.705  1.00  0.00           H  
ATOM   4387  C   LEU   289      71.287  69.486  58.083  1.00  0.00           C  
ATOM   4388  O   LEU   289      70.169  69.664  58.589  1.00  0.00           O  
ATOM   4389  N   GLU   290      71.852  70.247  57.178  1.00  0.00           N  
ATOM   4390  H   GLU   290      72.785  70.054  56.844  1.00  0.00           H  
ATOM   4391  CA  GLU   290      71.215  71.456  56.740  1.00  0.00           C  
ATOM   4392  HA  GLU   290      70.401  71.769  57.394  1.00  0.00           H  
ATOM   4393  CB  GLU   290      72.279  72.657  56.977  1.00  0.00           C  
ATOM   4394  HB2 GLU   290      72.544  72.730  58.032  1.00  0.00           H  
ATOM   4395  HB3 GLU   290      73.157  72.561  56.339  1.00  0.00           H  
ATOM   4396  CG  GLU   290      71.683  73.956  56.526  1.00  0.00           C  
ATOM   4397  HG2 GLU   290      71.542  73.827  55.453  1.00  0.00           H  
ATOM   4398  HG3 GLU   290      70.740  74.084  57.058  1.00  0.00           H  
ATOM   4399  CD  GLU   290      72.684  75.104  56.713  1.00  0.00           C  
ATOM   4400  OE1 GLU   290      73.926  74.912  56.646  1.00  0.00           O  
ATOM   4401  OE2 GLU   290      72.209  76.251  57.002  1.00  0.00           O  
ATOM   4402  C   GLU   290      70.709  71.330  55.260  1.00  0.00           C  
ATOM   4403  O   GLU   290      71.404  70.758  54.423  1.00  0.00           O  
ATOM   4404  N   PHE   291      69.539  71.905  54.962  1.00  0.00           N  
ATOM   4405  H   PHE   291      69.058  72.262  55.775  1.00  0.00           H  
ATOM   4406  CA  PHE   291      68.890  71.842  53.585  1.00  0.00           C  
ATOM   4407  HA  PHE   291      69.716  71.662  52.896  1.00  0.00           H  
ATOM   4408  CB  PHE   291      67.906  70.724  53.546  1.00  0.00           C  
ATOM   4409  HB2 PHE   291      67.217  70.759  54.389  1.00  0.00           H  
ATOM   4410  HB3 PHE   291      67.240  70.941  52.710  1.00  0.00           H  
ATOM   4411  CG  PHE   291      68.380  69.316  53.478  1.00  0.00           C  
ATOM   4412  CD1 PHE   291      68.694  68.653  54.634  1.00  0.00           C  
ATOM   4413  HD1 PHE   291      68.554  69.278  55.503  1.00  0.00           H  
ATOM   4414  CE1 PHE   291      69.457  67.453  54.608  1.00  0.00           C  
ATOM   4415  HE1 PHE   291      69.782  67.064  55.561  1.00  0.00           H  
ATOM   4416  CZ  PHE   291      69.430  66.738  53.391  1.00  0.00           C  
ATOM   4417  HZ  PHE   291      70.069  65.867  53.379  1.00  0.00           H  
ATOM   4418  CE2 PHE   291      68.913  67.354  52.219  1.00  0.00           C  
ATOM   4419  HE2 PHE   291      68.906  66.814  51.283  1.00  0.00           H  
ATOM   4420  CD2 PHE   291      68.361  68.632  52.248  1.00  0.00           C  
ATOM   4421  HD2 PHE   291      67.997  69.113  51.353  1.00  0.00           H  
ATOM   4422  C   PHE   291      68.388  73.179  53.337  1.00  0.00           C  
ATOM   4423  O   PHE   291      67.553  73.642  54.150  1.00  0.00           O  
ATOM   4424  N   ILE   292      68.964  73.927  52.379  1.00  0.00           N  
ATOM   4425  H   ILE   292      69.767  73.531  51.910  1.00  0.00           H  
ATOM   4426  CA  ILE   292      68.477  75.223  51.949  1.00  0.00           C  
ATOM   4427  HA  ILE   292      67.974  75.695  52.792  1.00  0.00           H  
ATOM   4428  CB  ILE   292      69.739  76.096  51.579  1.00  0.00           C  
ATOM   4429  HB  ILE   292      70.007  75.688  50.605  1.00  0.00           H  
ATOM   4430  CG2 ILE   292      69.108  77.547  51.461  1.00  0.00           C  
ATOM   4431 HG21 ILE   292      68.275  77.526  50.759  1.00  0.00           H  
ATOM   4432 HG22 ILE   292      68.553  77.911  52.324  1.00  0.00           H  
ATOM   4433 HG23 ILE   292      69.753  78.333  51.068  1.00  0.00           H  
ATOM   4434  CG1 ILE   292      70.909  76.140  52.590  1.00  0.00           C  
ATOM   4435 HG12 ILE   292      71.413  77.088  52.406  1.00  0.00           H  
ATOM   4436 HG13 ILE   292      70.431  76.090  53.568  1.00  0.00           H  
ATOM   4437  CD1 ILE   292      72.022  75.097  52.443  1.00  0.00           C  
ATOM   4438 HD11 ILE   292      71.474  74.161  52.335  1.00  0.00           H  
ATOM   4439 HD12 ILE   292      72.624  75.238  51.545  1.00  0.00           H  
ATOM   4440 HD13 ILE   292      72.503  75.144  53.419  1.00  0.00           H  
ATOM   4441  C   ILE   292      67.543  74.988  50.781  1.00  0.00           C  
ATOM   4442  O   ILE   292      67.923  74.277  49.815  1.00  0.00           O  
ATOM   4443  N   ASP   293      66.428  75.642  50.648  1.00  0.00           N  
ATOM   4444  H   ASP   293      66.173  76.169  51.471  1.00  0.00           H  
ATOM   4445  CA  ASP   293      65.346  75.486  49.687  1.00  0.00           C  
ATOM   4446  HA  ASP   293      65.059  74.435  49.658  1.00  0.00           H  
ATOM   4447  CB  ASP   293      64.082  76.259  50.039  1.00  0.00           C  
ATOM   4448  HB2 ASP   293      63.662  76.063  51.025  1.00  0.00           H  
ATOM   4449  HB3 ASP   293      64.202  77.342  50.054  1.00  0.00           H  
ATOM   4450  CG  ASP   293      62.874  75.920  49.136  1.00  0.00           C  
ATOM   4451  OD1 ASP   293      62.883  76.139  47.942  1.00  0.00           O  
ATOM   4452  OD2 ASP   293      61.929  75.267  49.676  1.00  0.00           O  
ATOM   4453  C   ASP   293      65.942  75.782  48.244  1.00  0.00           C  
ATOM   4454  O   ASP   293      66.634  76.750  48.066  1.00  0.00           O  
ATOM   4455  N   PRO   294      65.576  74.932  47.235  1.00  0.00           N  
ATOM   4456  CD  PRO   294      64.913  73.656  47.244  1.00  0.00           C  
ATOM   4457  HD2 PRO   294      63.916  73.623  47.682  1.00  0.00           H  
ATOM   4458  HD3 PRO   294      65.537  72.983  47.832  1.00  0.00           H  
ATOM   4459  CG  PRO   294      64.882  73.244  45.762  1.00  0.00           C  
ATOM   4460  HG2 PRO   294      64.165  73.870  45.230  1.00  0.00           H  
ATOM   4461  HG3 PRO   294      64.888  72.160  45.650  1.00  0.00           H  
ATOM   4462  CB  PRO   294      66.221  73.828  45.243  1.00  0.00           C  
ATOM   4463  HB2 PRO   294      66.148  73.962  44.164  1.00  0.00           H  
ATOM   4464  HB3 PRO   294      67.108  73.240  45.482  1.00  0.00           H  
ATOM   4465  CA  PRO   294      66.203  75.177  45.958  1.00  0.00           C  
ATOM   4466  HA  PRO   294      67.257  75.452  45.994  1.00  0.00           H  
ATOM   4467  C   PRO   294      65.493  76.149  45.030  1.00  0.00           C  
ATOM   4468  O   PRO   294      66.254  76.648  44.157  1.00  0.00           O  
ATOM   4469  N   THR   295      64.289  76.572  45.283  1.00  0.00           N  
ATOM   4470  H   THR   295      63.848  76.205  46.115  1.00  0.00           H  
ATOM   4471  CA  THR   295      63.645  77.702  44.613  1.00  0.00           C  
ATOM   4472  HA  THR   295      64.366  78.260  44.016  1.00  0.00           H  
ATOM   4473  CB  THR   295      62.629  77.196  43.570  1.00  0.00           C  
ATOM   4474  HB  THR   295      62.199  78.047  43.041  1.00  0.00           H  
ATOM   4475  CG2 THR   295      63.113  76.157  42.551  1.00  0.00           C  
ATOM   4476 HG21 THR   295      62.350  76.227  41.776  1.00  0.00           H  
ATOM   4477 HG22 THR   295      64.112  76.392  42.183  1.00  0.00           H  
ATOM   4478 HG23 THR   295      63.192  75.158  42.980  1.00  0.00           H  
ATOM   4479  OG1 THR   295      61.460  76.627  44.171  1.00  0.00           O  
ATOM   4480  HG1 THR   295      61.568  75.717  44.459  1.00  0.00           H  
ATOM   4481  C   THR   295      62.891  78.799  45.409  1.00  0.00           C  
ATOM   4482  O   THR   295      62.261  79.688  44.777  1.00  0.00           O  
ATOM   4483  N   ARG   296      62.905  78.746  46.801  1.00  0.00           N  
ATOM   4484  H   ARG   296      63.353  77.938  47.208  1.00  0.00           H  
ATOM   4485  CA  ARG   296      62.023  79.598  47.700  1.00  0.00           C  
ATOM   4486  HA  ARG   296      61.619  80.417  47.106  1.00  0.00           H  
ATOM   4487  CB  ARG   296      60.778  78.734  48.149  1.00  0.00           C  
ATOM   4488  HB2 ARG   296      61.145  77.745  48.424  1.00  0.00           H  
ATOM   4489  HB3 ARG   296      60.303  79.287  48.960  1.00  0.00           H  
ATOM   4490  CG  ARG   296      59.803  78.575  47.021  1.00  0.00           C  
ATOM   4491  HG2 ARG   296      59.449  79.483  46.533  1.00  0.00           H  
ATOM   4492  HG3 ARG   296      60.309  78.102  46.179  1.00  0.00           H  
ATOM   4493  CD  ARG   296      58.584  77.701  47.379  1.00  0.00           C  
ATOM   4494  HD2 ARG   296      57.988  78.128  48.186  1.00  0.00           H  
ATOM   4495  HD3 ARG   296      57.951  77.570  46.501  1.00  0.00           H  
ATOM   4496  NE  ARG   296      58.984  76.317  47.571  1.00  0.00           N  
ATOM   4497  HE  ARG   296      59.875  76.001  47.217  1.00  0.00           H  
ATOM   4498  CZ  ARG   296      58.198  75.398  48.082  1.00  0.00           C  
ATOM   4499  NH1 ARG   296      57.130  75.565  48.787  1.00  0.00           N  
ATOM   4500 HH11 ARG   296      56.596  76.420  48.728  1.00  0.00           H  
ATOM   4501 HH12 ARG   296      56.618  74.704  48.919  1.00  0.00           H  
ATOM   4502  NH2 ARG   296      58.626  74.214  47.909  1.00  0.00           N  
ATOM   4503 HH21 ARG   296      59.480  74.111  47.379  1.00  0.00           H  
ATOM   4504 HH22 ARG   296      58.314  73.364  48.356  1.00  0.00           H  
ATOM   4505  C   ARG   296      62.795  80.282  48.811  1.00  0.00           C  
ATOM   4506  O   ARG   296      63.884  79.827  49.177  1.00  0.00           O  
ATOM   4507  N   GLU   297      62.178  81.435  49.093  1.00  0.00           N  
ATOM   4508  H   GLU   297      61.254  81.591  48.715  1.00  0.00           H  
ATOM   4509  CA  GLU   297      62.646  82.430  50.028  1.00  0.00           C  
ATOM   4510  HA  GLU   297      63.482  81.961  50.548  1.00  0.00           H  
ATOM   4511  CB  GLU   297      63.342  83.575  49.170  1.00  0.00           C  
ATOM   4512  HB2 GLU   297      62.586  83.867  48.441  1.00  0.00           H  
ATOM   4513  HB3 GLU   297      63.586  84.400  49.839  1.00  0.00           H  
ATOM   4514  CG  GLU   297      64.569  83.136  48.420  1.00  0.00           C  
ATOM   4515  HG2 GLU   297      65.273  82.652  49.097  1.00  0.00           H  
ATOM   4516  HG3 GLU   297      64.341  82.488  47.574  1.00  0.00           H  
ATOM   4517  CD  GLU   297      65.253  84.426  47.950  1.00  0.00           C  
ATOM   4518  OE1 GLU   297      66.383  84.756  48.474  1.00  0.00           O  
ATOM   4519  OE2 GLU   297      64.742  85.094  47.071  1.00  0.00           O  
ATOM   4520  C   GLU   297      61.683  82.957  51.058  1.00  0.00           C  
ATOM   4521  O   GLU   297      60.567  83.394  50.655  1.00  0.00           O  
ATOM   4522  N   VAL   298      62.098  83.103  52.279  1.00  0.00           N  
ATOM   4523  H   VAL   298      63.054  82.819  52.441  1.00  0.00           H  
ATOM   4524  CA  VAL   298      61.369  83.697  53.489  1.00  0.00           C  
ATOM   4525  HA  VAL   298      60.383  83.261  53.649  1.00  0.00           H  
ATOM   4526  CB  VAL   298      62.209  83.385  54.783  1.00  0.00           C  
ATOM   4527  HB  VAL   298      63.263  83.546  54.557  1.00  0.00           H  
ATOM   4528  CG1 VAL   298      61.950  84.161  56.068  1.00  0.00           C  
ATOM   4529 HG11 VAL   298      62.574  83.751  56.863  1.00  0.00           H  
ATOM   4530 HG12 VAL   298      62.216  85.186  55.810  1.00  0.00           H  
ATOM   4531 HG13 VAL   298      60.918  84.270  56.402  1.00  0.00           H  
ATOM   4532  CG2 VAL   298      62.239  81.869  55.096  1.00  0.00           C  
ATOM   4533 HG21 VAL   298      63.097  81.661  55.736  1.00  0.00           H  
ATOM   4534 HG22 VAL   298      61.372  81.484  55.632  1.00  0.00           H  
ATOM   4535 HG23 VAL   298      62.445  81.230  54.237  1.00  0.00           H  
ATOM   4536  C   VAL   298      61.058  85.134  53.288  1.00  0.00           C  
ATOM   4537  O   VAL   298      60.080  85.693  53.680  1.00  0.00           O  
ATOM   4538  N   ALA   299      62.047  85.871  52.588  1.00  0.00           N  
ATOM   4539  H   ALA   299      62.881  85.429  52.228  1.00  0.00           H  
ATOM   4540  CA  ALA   299      62.289  87.417  52.599  1.00  0.00           C  
ATOM   4541  HA  ALA   299      61.349  87.856  52.264  1.00  0.00           H  
ATOM   4542  CB  ALA   299      62.548  87.825  54.089  1.00  0.00           C  
ATOM   4543  HB1 ALA   299      61.591  87.848  54.610  1.00  0.00           H  
ATOM   4544  HB2 ALA   299      63.229  87.148  54.606  1.00  0.00           H  
ATOM   4545  HB3 ALA   299      62.950  88.838  54.111  1.00  0.00           H  
ATOM   4546  C   ALA   299      63.441  87.739  51.614  1.00  0.00           C  
ATOM   4547  O   ALA   299      64.090  86.896  51.053  1.00  0.00           O  
ATOM   4548  N   GLU   300      63.704  89.094  51.241  1.00  0.00           N  
ATOM   4549  H   GLU   300      63.014  89.767  51.542  1.00  0.00           H  
ATOM   4550  CA  GLU   300      64.785  89.430  50.333  1.00  0.00           C  
ATOM   4551  HA  GLU   300      64.489  88.949  49.401  1.00  0.00           H  
ATOM   4552  CB  GLU   300      64.858  90.959  50.096  1.00  0.00           C  
ATOM   4553  HB2 GLU   300      63.860  91.376  49.953  1.00  0.00           H  
ATOM   4554  HB3 GLU   300      65.196  91.509  50.974  1.00  0.00           H  
ATOM   4555  CG  GLU   300      65.801  91.239  48.917  1.00  0.00           C  
ATOM   4556  HG2 GLU   300      66.786  91.014  49.328  1.00  0.00           H  
ATOM   4557  HG3 GLU   300      65.426  90.641  48.087  1.00  0.00           H  
ATOM   4558  CD  GLU   300      65.848  92.705  48.598  1.00  0.00           C  
ATOM   4559  OE1 GLU   300      66.113  93.607  49.508  1.00  0.00           O  
ATOM   4560  OE2 GLU   300      65.731  93.073  47.412  1.00  0.00           O  
ATOM   4561  C   GLU   300      66.145  88.942  50.792  1.00  0.00           C  
ATOM   4562  O   GLU   300      66.700  89.329  51.837  1.00  0.00           O  
ATOM   4563  N   GLY   301      66.723  88.012  50.008  1.00  0.00           N  
ATOM   4564  H   GLY   301      66.228  87.616  49.221  1.00  0.00           H  
ATOM   4565  CA  GLY   301      67.956  87.294  50.398  1.00  0.00           C  
ATOM   4566  HA2 GLY   301      68.157  86.503  49.676  1.00  0.00           H  
ATOM   4567  HA3 GLY   301      68.773  88.011  50.482  1.00  0.00           H  
ATOM   4568  C   GLY   301      67.951  86.534  51.716  1.00  0.00           C  
ATOM   4569  O   GLY   301      68.879  86.730  52.536  1.00  0.00           O  
ATOM   4570  N   VAL   302      66.874  85.763  52.007  1.00  0.00           N  
ATOM   4571  H   VAL   302      66.139  85.690  51.318  1.00  0.00           H  
ATOM   4572  CA  VAL   302      66.697  84.813  53.070  1.00  0.00           C  
ATOM   4573  HA  VAL   302      67.685  84.522  53.425  1.00  0.00           H  
ATOM   4574  CB  VAL   302      65.954  85.413  54.319  1.00  0.00           C  
ATOM   4575  HB  VAL   302      64.921  85.571  54.007  1.00  0.00           H  
ATOM   4576  CG1 VAL   302      66.090  84.415  55.456  1.00  0.00           C  
ATOM   4577 HG11 VAL   302      67.138  84.424  55.756  1.00  0.00           H  
ATOM   4578 HG12 VAL   302      65.372  84.653  56.241  1.00  0.00           H  
ATOM   4579 HG13 VAL   302      65.960  83.383  55.129  1.00  0.00           H  
ATOM   4580  CG2 VAL   302      66.457  86.797  54.828  1.00  0.00           C  
ATOM   4581 HG21 VAL   302      67.530  86.854  55.016  1.00  0.00           H  
ATOM   4582 HG22 VAL   302      66.255  87.526  54.043  1.00  0.00           H  
ATOM   4583 HG23 VAL   302      65.816  87.084  55.661  1.00  0.00           H  
ATOM   4584  C   VAL   302      65.933  83.553  52.481  1.00  0.00           C  
ATOM   4585  O   VAL   302      64.764  83.665  52.389  1.00  0.00           O  
ATOM   4586  N   PRO   303      66.613  82.359  52.308  1.00  0.00           N  
ATOM   4587  CD  PRO   303      68.049  82.212  52.636  1.00  0.00           C  
ATOM   4588  HD2 PRO   303      68.210  82.341  53.706  1.00  0.00           H  
ATOM   4589  HD3 PRO   303      68.685  82.919  52.103  1.00  0.00           H  
ATOM   4590  CG  PRO   303      68.308  80.721  52.244  1.00  0.00           C  
ATOM   4591  HG2 PRO   303      68.255  80.047  53.099  1.00  0.00           H  
ATOM   4592  HG3 PRO   303      69.302  80.697  51.797  1.00  0.00           H  
ATOM   4593  CB  PRO   303      67.197  80.296  51.247  1.00  0.00           C  
ATOM   4594  HB2 PRO   303      66.963  79.251  51.449  1.00  0.00           H  
ATOM   4595  HB3 PRO   303      67.627  80.482  50.262  1.00  0.00           H  
ATOM   4596  CA  PRO   303      66.027  81.205  51.658  1.00  0.00           C  
ATOM   4597  HA  PRO   303      65.443  81.523  50.794  1.00  0.00           H  
ATOM   4598  C   PRO   303      65.246  80.447  52.637  1.00  0.00           C  
ATOM   4599  O   PRO   303      65.614  80.312  53.783  1.00  0.00           O  
ATOM   4600  N   CYS   304      64.122  79.838  52.230  1.00  0.00           N  
ATOM   4601  H   CYS   304      63.823  79.926  51.270  1.00  0.00           H  
ATOM   4602  CA  CYS   304      63.474  78.746  53.044  1.00  0.00           C  
ATOM   4603  HA  CYS   304      63.076  79.071  54.006  1.00  0.00           H  
ATOM   4604  CB  CYS   304      62.198  78.189  52.416  1.00  0.00           C  
ATOM   4605  HB2 CYS   304      62.401  77.648  51.492  1.00  0.00           H  
ATOM   4606  HB3 CYS   304      61.726  77.440  53.051  1.00  0.00           H  
ATOM   4607  SG  CYS   304      61.167  79.618  52.061  1.00  0.00           S  
ATOM   4608  HG  CYS   304      60.360  78.908  51.268  1.00  0.00           H  
ATOM   4609  C   CYS   304      64.531  77.656  53.467  1.00  0.00           C  
ATOM   4610  O   CYS   304      65.472  77.495  52.700  1.00  0.00           O  
ATOM   4611  N   ARG   305      64.483  77.092  54.679  1.00  0.00           N  
ATOM   4612  H   ARG   305      63.710  77.288  55.299  1.00  0.00           H  
ATOM   4613  CA  ARG   305      65.576  76.227  55.197  1.00  0.00           C  
ATOM   4614  HA  ARG   305      65.989  75.716  54.327  1.00  0.00           H  
ATOM   4615  CB  ARG   305      66.657  77.104  55.941  1.00  0.00           C  
ATOM   4616  HB2 ARG   305      66.690  78.004  55.327  1.00  0.00           H  
ATOM   4617  HB3 ARG   305      66.273  77.396  56.918  1.00  0.00           H  
ATOM   4618  CG  ARG   305      67.997  76.456  56.134  1.00  0.00           C  
ATOM   4619  HG2 ARG   305      67.880  75.580  56.772  1.00  0.00           H  
ATOM   4620  HG3 ARG   305      68.370  76.191  55.145  1.00  0.00           H  
ATOM   4621  CD  ARG   305      68.915  77.403  56.948  1.00  0.00           C  
ATOM   4622  HD2 ARG   305      68.406  77.639  57.883  1.00  0.00           H  
ATOM   4623  HD3 ARG   305      69.869  76.948  57.213  1.00  0.00           H  
ATOM   4624  NE  ARG   305      69.183  78.676  56.195  1.00  0.00           N  
ATOM   4625  HE  ARG   305      68.443  79.363  56.203  1.00  0.00           H  
ATOM   4626  CZ  ARG   305      70.241  79.125  55.690  1.00  0.00           C  
ATOM   4627  NH1 ARG   305      71.424  78.615  55.794  1.00  0.00           N  
ATOM   4628 HH11 ARG   305      71.548  77.717  56.239  1.00  0.00           H  
ATOM   4629 HH12 ARG   305      72.199  79.183  55.486  1.00  0.00           H  
ATOM   4630  NH2 ARG   305      70.242  80.350  55.186  1.00  0.00           N  
ATOM   4631 HH21 ARG   305      69.282  80.620  55.026  1.00  0.00           H  
ATOM   4632 HH22 ARG   305      70.917  80.817  54.597  1.00  0.00           H  
ATOM   4633  C   ARG   305      64.968  75.180  56.173  1.00  0.00           C  
ATOM   4634  O   ARG   305      64.199  75.554  57.050  1.00  0.00           O  
ATOM   4635  N   LEU   306      65.496  73.983  56.152  1.00  0.00           N  
ATOM   4636  H   LEU   306      66.119  73.625  55.442  1.00  0.00           H  
ATOM   4637  CA  LEU   306      65.375  72.937  57.133  1.00  0.00           C  
ATOM   4638  HA  LEU   306      64.561  73.199  57.809  1.00  0.00           H  
ATOM   4639  CB  LEU   306      64.813  71.724  56.418  1.00  0.00           C  
ATOM   4640  HB2 LEU   306      63.841  71.905  55.960  1.00  0.00           H  
ATOM   4641  HB3 LEU   306      65.584  71.372  55.733  1.00  0.00           H  
ATOM   4642  CG  LEU   306      64.659  70.466  57.253  1.00  0.00           C  
ATOM   4643  HG  LEU   306      65.534  70.412  57.900  1.00  0.00           H  
ATOM   4644  CD1 LEU   306      63.409  70.517  58.240  1.00  0.00           C  
ATOM   4645 HD11 LEU   306      62.549  70.408  57.578  1.00  0.00           H  
ATOM   4646 HD12 LEU   306      63.481  69.704  58.963  1.00  0.00           H  
ATOM   4647 HD13 LEU   306      63.464  71.439  58.819  1.00  0.00           H  
ATOM   4648  CD2 LEU   306      64.531  69.195  56.448  1.00  0.00           C  
ATOM   4649 HD21 LEU   306      64.373  68.387  57.162  1.00  0.00           H  
ATOM   4650 HD22 LEU   306      63.703  69.339  55.753  1.00  0.00           H  
ATOM   4651 HD23 LEU   306      65.506  69.030  55.991  1.00  0.00           H  
ATOM   4652  C   LEU   306      66.781  72.710  57.789  1.00  0.00           C  
ATOM   4653  O   LEU   306      67.784  72.550  57.097  1.00  0.00           O  
ATOM   4654  N   THR   307      66.863  72.713  59.099  1.00  0.00           N  
ATOM   4655  H   THR   307      66.052  72.780  59.698  1.00  0.00           H  
ATOM   4656  CA  THR   307      68.180  72.419  59.810  1.00  0.00           C  
ATOM   4657  HA  THR   307      68.784  71.870  59.088  1.00  0.00           H  
ATOM   4658  CB  THR   307      68.921  73.637  60.255  1.00  0.00           C  
ATOM   4659  HB  THR   307      68.360  74.243  60.967  1.00  0.00           H  
ATOM   4660  CG2 THR   307      70.185  73.417  60.975  1.00  0.00           C  
ATOM   4661 HG21 THR   307      70.456  74.408  61.338  1.00  0.00           H  
ATOM   4662 HG22 THR   307      70.008  72.773  61.836  1.00  0.00           H  
ATOM   4663 HG23 THR   307      70.812  73.092  60.145  1.00  0.00           H  
ATOM   4664  OG1 THR   307      69.413  74.526  59.195  1.00  0.00           O  
ATOM   4665  HG1 THR   307      68.656  74.730  58.640  1.00  0.00           H  
ATOM   4666  C   THR   307      67.958  71.403  60.951  1.00  0.00           C  
ATOM   4667  O   THR   307      67.369  71.743  61.948  1.00  0.00           O  
ATOM   4668  N   ILE   308      68.350  70.119  60.718  1.00  0.00           N  
ATOM   4669  H   ILE   308      68.794  69.908  59.836  1.00  0.00           H  
ATOM   4670  CA  ILE   308      68.268  69.080  61.770  1.00  0.00           C  
ATOM   4671  HA  ILE   308      67.385  69.097  62.408  1.00  0.00           H  
ATOM   4672  CB  ILE   308      68.134  67.684  61.051  1.00  0.00           C  
ATOM   4673  HB  ILE   308      69.120  67.500  60.625  1.00  0.00           H  
ATOM   4674  CG2 ILE   308      68.061  66.579  62.125  1.00  0.00           C  
ATOM   4675 HG21 ILE   308      67.471  66.790  63.017  1.00  0.00           H  
ATOM   4676 HG22 ILE   308      67.773  65.581  61.793  1.00  0.00           H  
ATOM   4677 HG23 ILE   308      69.045  66.326  62.519  1.00  0.00           H  
ATOM   4678  CG1 ILE   308      67.131  67.727  59.889  1.00  0.00           C  
ATOM   4679 HG12 ILE   308      66.328  68.398  60.196  1.00  0.00           H  
ATOM   4680 HG13 ILE   308      67.520  68.244  59.012  1.00  0.00           H  
ATOM   4681  CD1 ILE   308      66.493  66.423  59.326  1.00  0.00           C  
ATOM   4682 HD11 ILE   308      67.270  65.692  59.103  1.00  0.00           H  
ATOM   4683 HD12 ILE   308      65.907  66.022  60.153  1.00  0.00           H  
ATOM   4684 HD13 ILE   308      65.841  66.631  58.478  1.00  0.00           H  
ATOM   4685  C   ILE   308      69.540  69.141  62.654  1.00  0.00           C  
ATOM   4686  O   ILE   308      70.625  69.085  62.040  1.00  0.00           O  
ATOM   4687  N   HIE   309      69.450  69.085  63.948  1.00  0.00           N  
ATOM   4688  H   HIE   309      68.518  68.839  64.251  1.00  0.00           H  
ATOM   4689  CA  HIE   309      70.548  69.281  64.977  1.00  0.00           C  
ATOM   4690  HA  HIE   309      71.477  69.156  64.422  1.00  0.00           H  
ATOM   4691  CB  HIE   309      70.626  70.713  65.394  1.00  0.00           C  
ATOM   4692  HB2 HIE   309      70.657  71.360  64.517  1.00  0.00           H  
ATOM   4693  HB3 HIE   309      69.677  70.989  65.851  1.00  0.00           H  
ATOM   4694  CG  HIE   309      71.837  70.986  66.274  1.00  0.00           C  
ATOM   4695  ND1 HIE   309      71.953  70.706  67.654  1.00  0.00           N  
ATOM   4696  CE1 HIE   309      73.255  71.028  68.047  1.00  0.00           C  
ATOM   4697  HE1 HIE   309      73.757  70.853  68.987  1.00  0.00           H  
ATOM   4698  NE2 HIE   309      73.851  71.615  66.957  1.00  0.00           N  
ATOM   4699  HE2 HIE   309      74.666  72.207  67.033  1.00  0.00           H  
ATOM   4700  CD2 HIE   309      73.059  71.516  65.805  1.00  0.00           C  
ATOM   4701  HD2 HIE   309      73.216  71.913  64.813  1.00  0.00           H  
ATOM   4702  C   HIE   309      70.584  68.283  66.079  1.00  0.00           C  
ATOM   4703  O   HIE   309      69.557  68.002  66.774  1.00  0.00           O  
ATOM   4704  N   LEU   310      71.785  67.758  66.414  1.00  0.00           N  
ATOM   4705  H   LEU   310      72.545  67.958  65.781  1.00  0.00           H  
ATOM   4706  CA  LEU   310      72.084  66.799  67.417  1.00  0.00           C  
ATOM   4707  HA  LEU   310      71.198  66.701  68.045  1.00  0.00           H  
ATOM   4708  CB  LEU   310      72.305  65.404  66.844  1.00  0.00           C  
ATOM   4709  HB2 LEU   310      73.073  65.471  66.074  1.00  0.00           H  
ATOM   4710  HB3 LEU   310      72.491  64.832  67.753  1.00  0.00           H  
ATOM   4711  CG  LEU   310      71.124  64.626  66.275  1.00  0.00           C  
ATOM   4712  HG  LEU   310      70.181  65.052  66.617  1.00  0.00           H  
ATOM   4713  CD1 LEU   310      71.129  64.756  64.769  1.00  0.00           C  
ATOM   4714 HD11 LEU   310      70.781  65.716  64.389  1.00  0.00           H  
ATOM   4715 HD12 LEU   310      72.078  64.418  64.352  1.00  0.00           H  
ATOM   4716 HD13 LEU   310      70.332  64.162  64.322  1.00  0.00           H  
ATOM   4717  CD2 LEU   310      71.127  63.145  66.505  1.00  0.00           C  
ATOM   4718 HD21 LEU   310      71.206  63.127  67.592  1.00  0.00           H  
ATOM   4719 HD22 LEU   310      70.185  62.695  66.191  1.00  0.00           H  
ATOM   4720 HD23 LEU   310      71.869  62.611  65.912  1.00  0.00           H  
ATOM   4721  C   LEU   310      73.159  67.284  68.329  1.00  0.00           C  
ATOM   4722  O   LEU   310      74.314  67.291  67.838  1.00  0.00           O  
ATOM   4723  N   PRO   311      72.977  67.520  69.607  1.00  0.00           N  
ATOM   4724  CD  PRO   311      71.754  67.746  70.310  1.00  0.00           C  
ATOM   4725  HD2 PRO   311      71.364  66.888  70.856  1.00  0.00           H  
ATOM   4726  HD3 PRO   311      70.949  68.147  69.694  1.00  0.00           H  
ATOM   4727  CG  PRO   311      72.181  68.779  71.359  1.00  0.00           C  
ATOM   4728  HG2 PRO   311      71.528  68.965  72.211  1.00  0.00           H  
ATOM   4729  HG3 PRO   311      72.356  69.740  70.875  1.00  0.00           H  
ATOM   4730  CB  PRO   311      73.467  68.172  71.878  1.00  0.00           C  
ATOM   4731  HB2 PRO   311      73.177  67.367  72.555  1.00  0.00           H  
ATOM   4732  HB3 PRO   311      74.080  68.967  72.302  1.00  0.00           H  
ATOM   4733  CA  PRO   311      74.138  67.661  70.566  1.00  0.00           C  
ATOM   4734  HA  PRO   311      74.780  68.433  70.142  1.00  0.00           H  
ATOM   4735  C   PRO   311      74.840  66.379  70.856  1.00  0.00           C  
ATOM   4736  O   PRO   311      74.203  65.299  70.837  1.00  0.00           O  
ATOM   4737  N   PHE   312      76.103  66.366  71.153  1.00  0.00           N  
ATOM   4738  H   PHE   312      76.676  67.184  71.006  1.00  0.00           H  
ATOM   4739  CA  PHE   312      76.831  65.246  71.733  1.00  0.00           C  
ATOM   4740  HA  PHE   312      77.865  65.588  71.762  1.00  0.00           H  
ATOM   4741  CB  PHE   312      76.500  65.339  73.242  1.00  0.00           C  
ATOM   4742  HB2 PHE   312      75.413  65.377  73.321  1.00  0.00           H  
ATOM   4743  HB3 PHE   312      76.876  64.463  73.770  1.00  0.00           H  
ATOM   4744  CG  PHE   312      77.025  66.474  74.025  1.00  0.00           C  
ATOM   4745  CD1 PHE   312      76.028  67.208  74.654  1.00  0.00           C  
ATOM   4746  HD1 PHE   312      74.972  67.016  74.775  1.00  0.00           H  
ATOM   4747  CE1 PHE   312      76.289  68.437  75.188  1.00  0.00           C  
ATOM   4748  HE1 PHE   312      75.543  69.107  75.589  1.00  0.00           H  
ATOM   4749  CZ  PHE   312      77.659  68.833  75.339  1.00  0.00           C  
ATOM   4750  HZ  PHE   312      77.915  69.713  75.911  1.00  0.00           H  
ATOM   4751  CE2 PHE   312      78.704  68.030  74.845  1.00  0.00           C  
ATOM   4752  HE2 PHE   312      79.729  68.369  74.866  1.00  0.00           H  
ATOM   4753  CD2 PHE   312      78.415  66.794  74.226  1.00  0.00           C  
ATOM   4754  HD2 PHE   312      79.145  66.123  73.798  1.00  0.00           H  
ATOM   4755  C   PHE   312      76.749  63.855  71.067  1.00  0.00           C  
ATOM   4756  O   PHE   312      76.752  62.817  71.706  1.00  0.00           O  
ATOM   4757  N   VAL   313      76.682  63.793  69.765  1.00  0.00           N  
ATOM   4758  H   VAL   313      77.027  64.583  69.238  1.00  0.00           H  
ATOM   4759  CA  VAL   313      76.700  62.578  68.985  1.00  0.00           C  
ATOM   4760  HA  VAL   313      75.910  61.930  69.364  1.00  0.00           H  
ATOM   4761  CB  VAL   313      76.285  62.742  67.482  1.00  0.00           C  
ATOM   4762  HB  VAL   313      76.962  63.472  67.039  1.00  0.00           H  
ATOM   4763  CG1 VAL   313      76.356  61.461  66.630  1.00  0.00           C  
ATOM   4764 HG11 VAL   313      77.249  60.876  66.848  1.00  0.00           H  
ATOM   4765 HG12 VAL   313      75.487  60.809  66.717  1.00  0.00           H  
ATOM   4766 HG13 VAL   313      76.472  61.809  65.604  1.00  0.00           H  
ATOM   4767  CG2 VAL   313      74.856  63.378  67.324  1.00  0.00           C  
ATOM   4768 HG21 VAL   313      74.675  63.493  66.255  1.00  0.00           H  
ATOM   4769 HG22 VAL   313      74.112  62.703  67.746  1.00  0.00           H  
ATOM   4770 HG23 VAL   313      74.712  64.376  67.739  1.00  0.00           H  
ATOM   4771  C   VAL   313      78.042  61.842  69.164  1.00  0.00           C  
ATOM   4772  O   VAL   313      79.127  62.484  69.081  1.00  0.00           O  
ATOM   4773  N   ARG   314      77.957  60.475  69.311  1.00  0.00           N  
ATOM   4774  H   ARG   314      77.025  60.088  69.275  1.00  0.00           H  
ATOM   4775  CA  ARG   314      79.119  59.573  69.576  1.00  0.00           C  
ATOM   4776  HA  ARG   314      80.014  60.179  69.434  1.00  0.00           H  
ATOM   4777  CB  ARG   314      79.116  58.977  71.056  1.00  0.00           C  
ATOM   4778  HB2 ARG   314      79.257  59.842  71.703  1.00  0.00           H  
ATOM   4779  HB3 ARG   314      78.158  58.506  71.278  1.00  0.00           H  
ATOM   4780  CG  ARG   314      80.297  58.083  71.339  1.00  0.00           C  
ATOM   4781  HG2 ARG   314      80.174  57.133  70.819  1.00  0.00           H  
ATOM   4782  HG3 ARG   314      81.279  58.453  71.044  1.00  0.00           H  
ATOM   4783  CD  ARG   314      80.668  57.765  72.816  1.00  0.00           C  
ATOM   4784  HD2 ARG   314      81.068  58.607  73.380  1.00  0.00           H  
ATOM   4785  HD3 ARG   314      79.711  57.570  73.298  1.00  0.00           H  
ATOM   4786  NE  ARG   314      81.511  56.567  72.961  1.00  0.00           N  
ATOM   4787  HE  ARG   314      82.026  56.213  72.168  1.00  0.00           H  
ATOM   4788  CZ  ARG   314      82.025  56.110  74.094  1.00  0.00           C  
ATOM   4789  NH1 ARG   314      81.671  56.403  75.258  1.00  0.00           N  
ATOM   4790 HH11 ARG   314      80.993  57.145  75.355  1.00  0.00           H  
ATOM   4791 HH12 ARG   314      82.023  55.979  76.104  1.00  0.00           H  
ATOM   4792  NH2 ARG   314      82.921  55.254  74.025  1.00  0.00           N  
ATOM   4793 HH21 ARG   314      83.422  55.068  73.168  1.00  0.00           H  
ATOM   4794 HH22 ARG   314      83.345  54.981  74.900  1.00  0.00           H  
ATOM   4795  C   ARG   314      79.177  58.459  68.456  1.00  0.00           C  
ATOM   4796  O   ARG   314      78.166  57.773  68.221  1.00  0.00           O  
ATOM   4797  N   LEU   315      80.304  58.408  67.813  1.00  0.00           N  
ATOM   4798  H   LEU   315      80.946  59.184  67.892  1.00  0.00           H  
ATOM   4799  CA  LEU   315      80.523  57.378  66.801  1.00  0.00           C  
ATOM   4800  HA  LEU   315      79.647  57.254  66.165  1.00  0.00           H  
ATOM   4801  CB  LEU   315      81.779  57.775  66.005  1.00  0.00           C  
ATOM   4802  HB2 LEU   315      82.668  57.876  66.627  1.00  0.00           H  
ATOM   4803  HB3 LEU   315      81.929  56.894  65.380  1.00  0.00           H  
ATOM   4804  CG  LEU   315      81.612  59.034  65.169  1.00  0.00           C  
ATOM   4805  HG  LEU   315      81.728  59.988  65.683  1.00  0.00           H  
ATOM   4806  CD1 LEU   315      82.778  59.035  64.181  1.00  0.00           C  
ATOM   4807 HD11 LEU   315      82.855  60.051  63.792  1.00  0.00           H  
ATOM   4808 HD12 LEU   315      83.711  58.724  64.651  1.00  0.00           H  
ATOM   4809 HD13 LEU   315      82.488  58.433  63.320  1.00  0.00           H  
ATOM   4810  CD2 LEU   315      80.259  59.062  64.410  1.00  0.00           C  
ATOM   4811 HD21 LEU   315      80.323  59.704  63.531  1.00  0.00           H  
ATOM   4812 HD22 LEU   315      80.019  58.115  63.926  1.00  0.00           H  
ATOM   4813 HD23 LEU   315      79.575  59.385  65.194  1.00  0.00           H  
ATOM   4814  C   LEU   315      80.874  56.048  67.535  1.00  0.00           C  
ATOM   4815  O   LEU   315      81.498  56.030  68.513  1.00  0.00           O  
ATOM   4816  N   GLU   316      80.512  54.955  66.882  1.00  0.00           N  
ATOM   4817  H   GLU   316      79.855  54.968  66.115  1.00  0.00           H  
ATOM   4818  CA  GLU   316      81.077  53.627  67.121  1.00  0.00           C  
ATOM   4819  HA  GLU   316      81.295  53.443  68.173  1.00  0.00           H  
ATOM   4820  CB  GLU   316      80.138  52.447  66.654  1.00  0.00           C  
ATOM   4821  HB2 GLU   316      80.074  52.554  65.572  1.00  0.00           H  
ATOM   4822  HB3 GLU   316      80.506  51.452  66.907  1.00  0.00           H  
ATOM   4823  CG  GLU   316      78.627  52.547  67.222  1.00  0.00           C  
ATOM   4824  HG2 GLU   316      78.282  53.567  67.052  1.00  0.00           H  
ATOM   4825  HG3 GLU   316      77.991  51.805  66.739  1.00  0.00           H  
ATOM   4826  CD  GLU   316      78.602  52.326  68.700  1.00  0.00           C  
ATOM   4827  OE1 GLU   316      78.237  53.228  69.495  1.00  0.00           O  
ATOM   4828  OE2 GLU   316      78.940  51.174  69.169  1.00  0.00           O  
ATOM   4829  C   GLU   316      82.447  53.477  66.355  1.00  0.00           C  
ATOM   4830  O   GLU   316      83.403  53.016  66.949  1.00  0.00           O  
ATOM   4831  N   GLU   317      82.592  53.840  65.037  1.00  0.00           N  
ATOM   4832  H   GLU   317      81.898  54.476  64.673  1.00  0.00           H  
ATOM   4833  CA  GLU   317      83.573  53.277  64.047  1.00  0.00           C  
ATOM   4834  HA  GLU   317      84.581  53.408  64.439  1.00  0.00           H  
ATOM   4835  CB  GLU   317      83.111  51.839  63.789  1.00  0.00           C  
ATOM   4836  HB2 GLU   317      83.197  51.270  64.714  1.00  0.00           H  
ATOM   4837  HB3 GLU   317      82.023  51.839  63.712  1.00  0.00           H  
ATOM   4838  CG  GLU   317      83.725  51.089  62.594  1.00  0.00           C  
ATOM   4839  HG2 GLU   317      83.146  50.193  62.372  1.00  0.00           H  
ATOM   4840  HG3 GLU   317      83.546  51.679  61.696  1.00  0.00           H  
ATOM   4841  CD  GLU   317      85.328  50.837  62.794  1.00  0.00           C  
ATOM   4842  OE1 GLU   317      85.731  49.664  62.577  1.00  0.00           O  
ATOM   4843  OE2 GLU   317      86.160  51.739  63.125  1.00  0.00           O  
ATOM   4844  C   GLU   317      83.493  54.068  62.714  1.00  0.00           C  
ATOM   4845  O   GLU   317      82.443  53.991  62.052  1.00  0.00           O  
ATOM   4846  N   PRO   318      84.551  54.729  62.254  1.00  0.00           N  
ATOM   4847  CD  PRO   318      85.752  55.074  62.959  1.00  0.00           C  
ATOM   4848  HD2 PRO   318      86.491  54.275  62.897  1.00  0.00           H  
ATOM   4849  HD3 PRO   318      85.569  55.223  64.023  1.00  0.00           H  
ATOM   4850  CG  PRO   318      86.431  56.262  62.241  1.00  0.00           C  
ATOM   4851  HG2 PRO   318      87.520  56.295  62.265  1.00  0.00           H  
ATOM   4852  HG3 PRO   318      86.012  57.155  62.705  1.00  0.00           H  
ATOM   4853  CB  PRO   318      85.848  56.152  60.826  1.00  0.00           C  
ATOM   4854  HB2 PRO   318      86.488  55.594  60.143  1.00  0.00           H  
ATOM   4855  HB3 PRO   318      85.784  57.180  60.469  1.00  0.00           H  
ATOM   4856  CA  PRO   318      84.503  55.305  60.872  1.00  0.00           C  
ATOM   4857  HA  PRO   318      83.660  55.997  60.870  1.00  0.00           H  
ATOM   4858  C   PRO   318      84.424  54.347  59.698  1.00  0.00           C  
ATOM   4859  O   PRO   318      83.974  54.777  58.623  1.00  0.00           O  
ATOM   4860  N   ASP   319      84.728  53.010  59.842  1.00  0.00           N  
ATOM   4861  H   ASP   319      84.975  52.754  60.787  1.00  0.00           H  
ATOM   4862  CA  ASP   319      84.840  51.990  58.719  1.00  0.00           C  
ATOM   4863  HA  ASP   319      85.271  51.135  59.240  1.00  0.00           H  
ATOM   4864  CB  ASP   319      83.453  51.421  58.267  1.00  0.00           C  
ATOM   4865  HB2 ASP   319      82.852  51.262  59.162  1.00  0.00           H  
ATOM   4866  HB3 ASP   319      82.849  52.134  57.706  1.00  0.00           H  
ATOM   4867  CG  ASP   319      83.339  49.947  57.598  1.00  0.00           C  
ATOM   4868  OD1 ASP   319      84.420  49.337  57.544  1.00  0.00           O  
ATOM   4869  OD2 ASP   319      82.266  49.443  57.165  1.00  0.00           O  
ATOM   4870  C   ASP   319      85.739  52.391  57.613  1.00  0.00           C  
ATOM   4871  O   ASP   319      85.518  52.129  56.414  1.00  0.00           O  
ATOM   4872  N   PHE   320      86.864  52.996  58.042  1.00  0.00           N  
ATOM   4873  H   PHE   320      86.786  53.259  59.014  1.00  0.00           H  
ATOM   4874  CA  PHE   320      88.055  53.244  57.267  1.00  0.00           C  
ATOM   4875  HA  PHE   320      87.750  53.562  56.270  1.00  0.00           H  
ATOM   4876  CB  PHE   320      88.821  54.508  57.923  1.00  0.00           C  
ATOM   4877  HB2 PHE   320      88.907  54.404  59.004  1.00  0.00           H  
ATOM   4878  HB3 PHE   320      89.850  54.585  57.571  1.00  0.00           H  
ATOM   4879  CG  PHE   320      88.157  55.880  57.688  1.00  0.00           C  
ATOM   4880  CD1 PHE   320      88.350  56.998  58.611  1.00  0.00           C  
ATOM   4881  HD1 PHE   320      89.009  56.753  59.430  1.00  0.00           H  
ATOM   4882  CE1 PHE   320      87.818  58.257  58.439  1.00  0.00           C  
ATOM   4883  HE1 PHE   320      88.208  59.063  59.042  1.00  0.00           H  
ATOM   4884  CZ  PHE   320      86.845  58.373  57.480  1.00  0.00           C  
ATOM   4885  HZ  PHE   320      86.275  59.287  57.404  1.00  0.00           H  
ATOM   4886  CE2 PHE   320      86.531  57.365  56.653  1.00  0.00           C  
ATOM   4887  HE2 PHE   320      85.769  57.586  55.920  1.00  0.00           H  
ATOM   4888  CD2 PHE   320      87.197  56.099  56.700  1.00  0.00           C  
ATOM   4889  HD2 PHE   320      86.861  55.351  55.996  1.00  0.00           H  
ATOM   4890  C   PHE   320      89.012  52.082  57.083  1.00  0.00           C  
ATOM   4891  O   PHE   320      90.134  52.147  57.604  1.00  0.00           O  
ATOM   4892  N   GLN   321      88.641  51.103  56.248  1.00  0.00           N  
ATOM   4893  H   GLN   321      87.676  51.092  55.952  1.00  0.00           H  
ATOM   4894  CA  GLN   321      89.501  49.819  56.116  1.00  0.00           C  
ATOM   4895  HA  GLN   321      90.418  49.981  56.682  1.00  0.00           H  
ATOM   4896  CB  GLN   321      88.657  48.778  56.788  1.00  0.00           C  
ATOM   4897  HB2 GLN   321      87.675  48.789  56.315  1.00  0.00           H  
ATOM   4898  HB3 GLN   321      89.112  47.795  56.673  1.00  0.00           H  
ATOM   4899  CG  GLN   321      88.649  49.008  58.301  1.00  0.00           C  
ATOM   4900  HG2 GLN   321      89.411  48.436  58.831  1.00  0.00           H  
ATOM   4901  HG3 GLN   321      88.915  50.005  58.650  1.00  0.00           H  
ATOM   4902  CD  GLN   321      87.385  48.616  59.073  1.00  0.00           C  
ATOM   4903  OE1 GLN   321      86.742  47.641  58.864  1.00  0.00           O  
ATOM   4904  NE2 GLN   321      87.048  49.479  59.997  1.00  0.00           N  
ATOM   4905 HE21 GLN   321      86.185  49.224  60.455  1.00  0.00           H  
ATOM   4906 HE22 GLN   321      87.465  50.341  60.320  1.00  0.00           H  
ATOM   4907  C   GLN   321      89.779  49.545  54.608  1.00  0.00           C  
ATOM   4908  O   GLN   321      89.035  49.953  53.781  1.00  0.00           O  
ATOM   4909  N   VAL   322      90.952  48.929  54.298  1.00  0.00           N  
ATOM   4910  H   VAL   322      91.470  48.522  55.063  1.00  0.00           H  
ATOM   4911  CA  VAL   322      91.329  48.788  52.940  1.00  0.00           C  
ATOM   4912  HA  VAL   322      91.065  49.681  52.374  1.00  0.00           H  
ATOM   4913  CB  VAL   322      92.960  48.646  52.846  1.00  0.00           C  
ATOM   4914  HB  VAL   322      93.200  47.618  53.114  1.00  0.00           H  
ATOM   4915  CG1 VAL   322      93.308  48.998  51.353  1.00  0.00           C  
ATOM   4916 HG11 VAL   322      94.312  48.814  50.971  1.00  0.00           H  
ATOM   4917 HG12 VAL   322      92.653  48.363  50.757  1.00  0.00           H  
ATOM   4918 HG13 VAL   322      93.101  50.039  51.105  1.00  0.00           H  
ATOM   4919  CG2 VAL   322      93.731  49.674  53.743  1.00  0.00           C  
ATOM   4920 HG21 VAL   322      94.783  49.402  53.662  1.00  0.00           H  
ATOM   4921 HG22 VAL   322      93.488  50.655  53.333  1.00  0.00           H  
ATOM   4922 HG23 VAL   322      93.440  49.442  54.768  1.00  0.00           H  
ATOM   4923  C   VAL   322      90.573  47.640  52.210  1.00  0.00           C  
ATOM   4924  O   VAL   322      90.899  46.473  52.421  1.00  0.00           O  
ATOM   4925  N   ARG   323      89.494  48.017  51.545  1.00  0.00           N  
ATOM   4926  H   ARG   323      89.263  49.000  51.556  1.00  0.00           H  
ATOM   4927  CA  ARG   323      88.595  46.997  50.847  1.00  0.00           C  
ATOM   4928  HA  ARG   323      88.645  46.033  51.355  1.00  0.00           H  
ATOM   4929  CB  ARG   323      87.141  47.575  51.006  1.00  0.00           C  
ATOM   4930  HB2 ARG   323      87.167  48.664  50.992  1.00  0.00           H  
ATOM   4931  HB3 ARG   323      86.540  47.122  50.217  1.00  0.00           H  
ATOM   4932  CG  ARG   323      86.532  47.198  52.345  1.00  0.00           C  
ATOM   4933  HG2 ARG   323      86.589  46.117  52.467  1.00  0.00           H  
ATOM   4934  HG3 ARG   323      86.988  47.588  53.255  1.00  0.00           H  
ATOM   4935  CD  ARG   323      85.108  47.822  52.377  1.00  0.00           C  
ATOM   4936  HD2 ARG   323      84.670  47.676  51.390  1.00  0.00           H  
ATOM   4937  HD3 ARG   323      84.429  47.416  53.126  1.00  0.00           H
[truncated: 893,441 more chars]
