# Supplementary material for: Conformational dynamics control assembly of an extremely long bacteriophage tail tube
Source: J Biol Chem. 2023 Feb 13;299(3):103021. doi: 10.1016/j.jbc.2023.103021 (PMC10034513; doi:10.1016/j.jbc.2023.103021)
Supplement: p74-26_trimer_hmr.inpcrd [file mmc18.zip › jbc_103021_mmc18.inpcrd]

default_name
172233
  49.8728834  89.1573282  46.1400544  50.8793721  89.1178096  46.2143499
  49.6031413  90.0953631  45.8803812  49.5567828  88.3707064  45.5910497
  49.3003546  88.9450121  47.4973582  48.7066082  89.8121537  47.7865463
  48.4002094  87.7088773  47.5139578  49.0155710  86.8646144  47.2030727
  48.0799636  87.5639468  48.5457222  47.1869431  87.8036923  46.6191249
  47.5284944  88.0051274  45.6038085  46.6702485  86.8442724  46.6444650
  46.0502159  89.1010942  47.1289026  44.7781349  88.9276072  45.8858559
  44.3522043  87.9256535  45.9384957  43.9945871  89.6646348  46.0617645
  45.2106017  89.0865642  44.8980268  50.3886603  88.7830276  48.5389838
  51.1791771  87.8455973  48.4761387  50.3198646  89.5702857  49.6035259
  49.5863366  90.2635165  49.6418291  51.2400356  89.5357620  50.6282246
  52.0696162  88.8586497  50.4247201  51.7595077  90.9026846  50.7038830
  50.8935167  91.5610619  50.7724249  52.3367945  90.9653096  51.6263353
  52.6127048  91.3219468  49.5543209  53.3617231  90.5528667  49.3656723
  51.9869361  91.4435833  48.6701715  53.2944764  92.6157680  49.8636481
  53.9431192  92.4955164  50.7313468  53.8888417  92.9361440  49.0079679
  52.3071324  93.6458555  50.1581130  51.3530839  93.4133147  49.9218596
  52.5533625  94.8312589  50.7179641  53.8008311  95.2131306  51.0398170
  54.5779924  94.5944123  50.8573121  53.9556463  96.1171416  51.4627779
  51.5258991  95.6643561  50.9417096  50.5892394  95.3861261  50.6860598
  51.6937101  96.5659907  51.3647856  50.5027116  89.0394693  51.8355857
  49.3785134  89.0321838  51.7788735  51.1076925  88.5125675  52.8599019
  52.1003598  88.3581346  52.7556835  50.4802876  88.1369631  54.1152227
  49.7722543  87.3375869  53.8966231  51.2657624  87.7572747  54.7686485
  49.7518661  89.2607927  54.8219067  48.8579570  88.9939880  55.6297902
  50.1229696  90.5121442  54.5550405  50.9483433  90.7027246  54.0050072
  49.3874561  91.6409757  55.1114292  49.0659814  91.4489436  56.1350878
  50.2640893  92.9035343  55.1005711  49.6737970  93.7507734  55.4496271
  51.4612784  92.7172100  56.0048142  52.0523486  91.8703740  55.6560938
  52.0737952  93.6186750  55.9879472  51.1220688  92.5280515  57.0232726
  50.7201445  93.2337226  53.6901161  49.8496113  93.4062206  53.0572508
  51.3388871  94.1308968  53.7084389  51.2997228  92.4013700  53.2908930
  48.0853805  91.9002554  54.3733708  47.2015006  92.5742880  54.9128950
  47.9386883  91.3866066  53.1558420  48.7173966  90.9172785  52.7160196
  46.7010793  91.5219167  52.4037627  46.2555440  92.4990489  52.5903371
  46.9819224  91.3905631  50.9048553  47.5819009  90.4920128  50.7608679
  46.0286906  91.2769193  50.3885857  47.7200108  92.5844750  50.3426507
  47.7682771  93.6281789  51.0226333  48.2465423  92.4864076  49.2177008
  45.6388262  90.5057703  52.8031156  44.5574817  90.5110026  52.2090526
  45.9004135  89.6509500  53.7885959  46.7816685  89.7126322  54.2781715
  44.9774010  88.5902322  54.1610521  44.0593184  88.6573131  53.5773366
  45.6096394  87.2062234  53.9262840  44.9099001  86.4406946  54.2615911
  45.9241383  86.9947365  52.4637349  46.6242320  87.7596661  52.1278018
  46.3696901  86.0095206  52.3261395  45.0057084  87.0622315  51.8806126
  46.8106823  87.0808490  54.6943387  47.1986518  86.2159302  54.5426956
  44.5495798  88.7152842  55.6175953  45.2977594  89.2102012  56.4646836
  43.3263749  88.2636430  55.8928132  42.7309253  88.0055078  55.1189234
  42.7819485  88.1820981  57.2384919  43.5523251  88.4651539  57.9557773
  41.5728141  89.1203819  57.4185404  41.1727992  89.0361629  58.4289832
  41.8904474  90.1474150  57.2385067  40.4274222  88.8524392  56.4779586
  39.4359984  87.9405201  56.7991521  39.4944116  87.4020711  57.7450699
  38.3858938  87.7105343  55.9403298  37.6168978  86.9831463  56.2004310
  38.3073380  88.3979477  54.7554194  37.4684041  88.2282483  54.0805180
  39.2880353  89.3015288  54.4196170  39.2333516  89.8362092  53.4713414
  40.3359168  89.5306370  55.2779029  41.1073575  90.2544733  55.0151481
  42.3930624  86.7449167  57.5586971  42.0235809  85.9711941  56.6720846
  42.4887032  86.3969320  58.8370810  42.9936715  87.0145381  59.4564913
  41.9558114  85.1559026  59.3828450  41.5415546  84.5461556  58.5799134
  43.0623286  84.3612904  60.0790340  43.7790566  84.1499810  59.2854670
  43.5124686  85.0404158  60.8030938  42.6758077  83.0584156  60.7755717
  41.9055332  83.2652093  61.5185485  42.1497552  82.0671635  59.7695965
  42.9196842  81.8595049  59.0265043  41.8775163  81.1423183  60.2781711
  41.2710551  82.4817235  59.2755048  43.8727126  82.4717848  61.4932735
  44.2331223  83.1804375  62.2389380  43.5828246  81.5433834  61.9853477
  44.6651973  82.2685548  60.7730203  40.8210092  85.4770858  60.3445556
  40.9909008  86.2878387  61.2595171  39.6596600  84.8567399  60.1286435
  39.5294569  84.3450223  59.2676606  38.5491454  84.9194728  61.0695085
  38.8996480  85.3685230  61.9988099  37.4067722  85.7737439  60.5137943
  37.0390858  85.3317043  59.5877772  36.5968758  85.8164761  61.2420402
  37.7698215  86.7821617  60.3153302  38.0287612  83.5262848  61.3910620
  37.8791048  82.6865287  60.5012072  37.7724649  83.2899860  62.6757309
  38.0968955  83.9709961  63.3473479  37.0553309  82.1192184  63.1691586
  36.9373228  81.3942454  62.3638092  37.8244454  81.4566713  64.3149388
  38.0072176  82.1765441  65.1127337  37.2394809  80.6236861  64.7048773
  39.1635797  80.8967477  63.9260252  39.4779839  80.6326760  62.6058202
  38.7383287  80.8291744  61.8296768  40.7122746  80.1260715  62.2677681
  40.9482196  79.9239232  61.2229874  41.6455434  79.8753003  63.2433599
  42.6200281  79.4668634  62.9756685  41.3499797  80.1395213  64.5560805
  42.0913485  79.9472953  65.3316587  40.1175968  80.6472262  64.8937464
  39.8823555  80.8584051  65.9368979  35.6891600  82.5598737  63.6750896
  35.6041750  83.4945033  64.4761502  34.6161825  81.9284565  63.1986763
  34.6744643  81.3656464  62.3620478  33.3127934  82.0895788  63.8346217
  33.4366280  82.6484065  64.7622401  32.3272242  82.8402922  62.9401741
  32.7618045  83.8040176  62.6747073  32.1621643  82.2551635  62.0354755
  31.0021876  83.0608186  63.6488075  30.5908398  82.0794179  63.8849142
  31.2119268  83.5983484  64.5735632  30.0051602  83.8392367  62.8310877
  30.4190530  84.8230975  62.6101583  29.8184659  83.3064462  61.8986828
  28.7010207  83.9984509  63.5925711  28.3101835  83.0052595  63.8137443
  28.9108653  84.5217861  64.5254080  27.6935426  84.7646659  62.8101623
  27.4986348  84.2796794  61.9459293  26.8428768  84.8491922  63.3480499
  28.0553339  85.6851612  62.6054808  32.7297139  80.7370549  64.2264371
  32.6024048  79.8423093  63.3861278  32.3901119  80.5964037  65.5041279
  32.6006771  81.3364586  66.1584064  31.7552019  79.3858673  66.0108091
  32.3438330  78.5190596  65.7103807  31.6500149  79.4003645  67.5396425
  31.0949440  80.3041495  67.7909753  31.0573845  78.5249588  67.8052628
  32.9639853  79.3788507  68.3147941  32.7525662  78.9345697  69.2874282
  33.6598359  78.7420374  67.7685706  33.5786029  80.7458665  68.5086444
  33.0169568  81.7332918  67.9904794  34.6308744  80.8359073  69.1735860
  30.3655650  79.2245247  65.4103004  29.6007922  80.1878286  65.3166725
  30.0353625  78.0042057  64.9964478  30.6202732  77.2164031  65.2359178
  28.8656198  77.7669635  64.1680734  28.3311308  78.7044252  64.0144953
  29.2652323  77.2038117  62.8050709  28.3558549  77.1420999  62.2073052
  29.9490348  77.9217796  62.3522615  29.9231031  75.8494679  62.8592179
  30.8362045  75.9842029  63.4390394  29.2915381  75.1054352  63.3446487
  30.2928836  75.3466017  61.4895292  30.4036269  76.1181860  60.5475305
  30.4083974  74.0413900  61.3527599  30.6547077  73.6506645  60.4545583
  30.2501114  73.4375371  62.1467427  27.9359285  76.7991801  64.8915334
  28.3823478  75.9471429  65.6638672  26.6317009  76.9412229  64.6375410
  26.3008133  77.5743455  63.9235602  25.6434364  76.2242949  65.4394209
  25.8696378  76.3922635  66.4923780  24.2474925  76.7716664  65.1466241
  24.0029660  76.6026317  64.0979420  23.5176186  76.2624785  65.7759984
  24.2245122  77.8409773  65.3567319  25.6789165  74.7196948  65.1962098
  25.4921930  73.9344749  66.1305213  25.9178454  74.2971184  63.9578200
  25.9847739  74.9758505  63.2128753  26.0107344  72.8854127  63.6155339
  26.0932564  72.2994017  64.5308920  24.7707671  72.4051167  62.8326719
  23.8792719  72.6487382  63.4105856  24.7544082  72.9546484  61.8914773
  24.7966837  70.9170734  62.5479467  25.7581117  70.2397277  62.9675572
  23.8440622  70.4185432  61.9183359  27.2942496  72.6648459  62.8311049
  27.7708138  73.5586723  62.1286015  27.8506012  71.4606764  62.9540307
  27.5048396  70.7956619  63.6310122  29.0121276  71.0912163  62.1525580
  29.8364826  71.7789063  62.3412921  29.4593223  69.6788885  62.5259171
  29.7381500  69.7782332  63.5749571  28.5913861  69.0249232  62.4415591
  30.6260487  69.0791754  61.7440286  30.3778794  69.0767535  60.6826582
  31.8892635  69.8932616  61.9665053  32.1383431  69.8957597  63.0276612
  32.7106779  69.4519230  61.4020591  31.7263983  70.9170301  61.6296472
  30.8413720  67.6323982  62.1373360  29.9397700  67.0588335  61.9223083
  31.6766151  67.2215914  61.5701430  31.0629035  67.5741450  63.2029951
  28.7459853  71.1690512  60.6525566  29.6554013  71.5020532  59.8846287
  27.5232404  70.8774647  60.2128974  26.7964648  70.5896572  60.8524780
  27.2167558  70.9091227  58.7859864  28.0776051  70.5604783  58.2154735
  26.0253882  70.0038087  58.4746589  25.2139075  70.3296440  59.1253736
  25.7569295  70.1960421  57.4358730  26.2639955  68.5123811  58.6692877
  27.0768758  68.2142334  58.0071439  26.5632045  68.3536632  59.7053305
  25.0296225  67.6766688  58.3645282  24.2345433  67.9921357  59.0401233
  24.7325145  67.8782906  57.3353660  25.2790513  66.1886101  58.5367618
  26.0669352  65.8816598  57.8489239  25.5990776  66.0014904  59.5617831
  24.0466915  65.4127134  58.2544309  23.7502222  65.5856277  57.3045329
  24.2341963  64.4275692  58.3745680  23.3166214  65.6966856  58.8919703
  26.9208388  72.2977484  58.2327320  26.9138722  72.4544376  57.0079377
  26.6655388  73.2989234  59.0733595  26.6892742  73.1588521  60.0733175
  26.2608058  74.6089550  58.5664845  26.0681092  74.5629078  57.4946417
  24.9865243  75.0936544  59.2738763  24.2380302  74.3066398  59.1818712
  25.2066124  75.4182559  60.7556307  25.9546944  76.2055695  60.8484214
  24.2688188  75.7549334  61.1975477  25.5530597  74.5254258  61.2761394
  24.5066317  76.2682076  58.6103722  23.7095177  76.5787026  59.0460354
  27.3885263  75.6217220  58.7141266  27.7593645  75.9670706  59.8447899
  27.9789761  76.1092037  57.6209378  28.0270310  75.4982441  56.1637882
  27.1580969  75.8260304  55.5931657  28.0370946  74.4095481  56.2161222
  29.3033172  76.0531748  55.6319701  29.2231304  76.1802755  54.5523801
  30.1201454  75.3673832  55.8568763  29.4998496  77.3521142  56.3164316
  28.8831763  78.1003647  55.8185016  30.5382506  77.6834535  56.3225384
  29.0087417  77.1446937  57.7533324  29.7941082  76.7654016  58.4071177
  28.4449014  78.4313778  58.3336343  27.2615726  78.7414637  58.1873173
  29.3162437  79.1870167  58.9913130  30.1841356  78.7992750  59.3326623
  29.0273067  80.5830261  59.2732105  28.0339770  80.6702520  59.7134230
  30.0489010  81.1491665  60.2576363  31.0476897  81.0771449  59.8271320
  29.8165363  82.1942557  60.4623204  30.0125073  80.5806617  61.1869247
  29.0364474  81.4007052  57.9889865  29.8119110  81.1425555  57.0655321
  28.1601721  82.3975412  57.9372129  27.4812010  82.5221716  58.6744814
  28.1218298  83.3063717  56.8050407  28.3542319  82.7658770  55.8874602
  26.7343686  83.9310409  56.6656783  26.7378093  84.6267403  55.8265772
  25.6963604  82.8499305  56.4221044  25.6920096  82.1540645  57.2610628
  24.7114573  83.3065612  56.3243627  25.9394184  82.3119817  55.5057887
  26.4000762  84.6402752  57.8638682  25.5279788  85.0308677  57.7717589
  29.1663375  84.4049229  56.9465431  29.4886746  84.8568243  58.0479636
  29.7053895  84.8246406  55.8025182  29.4575841  84.3852739  54.9275047
  30.7025241  85.8856408  55.7842030  31.5337655  85.6432931  56.4463242
  31.2393439  86.0325700  54.3593534  31.6881165  85.0541137  54.1881061
  30.3632498  86.1466514  53.7209611  32.2546596  87.1223286  54.0284995
  31.8217873  88.0873728  54.2919613  33.5513227  86.9268903  54.7870756
  33.9850541  85.9621918  54.5237648  34.2493649  87.7221002  54.5253905
  33.3538406  86.9555579  55.8586536  32.5117293  87.1437325  52.5366627
  31.5794193  87.3466540  52.0096710  33.2372703  87.9230795  52.3036183
  32.9038407  86.1768955  52.2211096  30.1231634  87.2053378  56.2834724
  30.8290459  88.0032621  56.9070780  28.8383548  87.4450997  56.0128399
  28.3404686  86.8343439  55.3810281  28.1334680  88.6024882  56.5559056
  28.6357034  89.5008851  56.1970997  26.6925131  88.6121625  56.0467462
  26.1738931  87.7230797  56.4054453  26.1826862  89.5026815  56.4143776
  26.6917903  88.6176352  54.9567605  28.1397287  88.6435076  58.0790853
  28.0358506  89.7274248  58.6657460  28.2520095  87.4937435  58.7397491
  28.3459202  86.6227035  58.2371863  28.1804118  87.4477410  60.1948022
  27.4495992  88.1703732  60.5578653  27.7540342  86.0530031  60.6475477
  27.6287821  86.0611796  61.7302962  26.8031476  85.8084396  60.1741520
  28.7207105  85.0828401  60.2922314  28.4289359  84.2172678  60.5876159
  29.4835661  87.8245617  60.8888144  29.4687261  88.0396919  62.1046161
  30.5993844  87.9050671  60.1725928  30.5965008  87.7370626  59.1766684
  31.8710556  88.2000424  60.8196568  32.0603312  87.4746880  61.6109437
  33.0133978  88.1282702  59.8082844  32.7082998  88.8201721  59.0232454
  33.9168936  88.5018665  60.2901777  33.2925058  86.7575539  59.1976489
  32.3732112  86.3616165  58.7661030  34.3452986  86.8801441  58.1163826
  35.2650942  87.2756108  58.5472897  34.5396795  85.8982739  57.6848183
  33.9900989  87.5549263  57.3375357  33.7264778  85.7685990  60.2641997
  32.9367905  85.6663714  61.0085403  33.9195752  84.7992640  59.8046298
  34.6351533  86.1289662  60.7464271  31.8299708  89.5812666  61.4631641
  31.3656417  90.5513106  60.8609439  32.3288755  89.6646031  62.6949296
  32.6998138  88.8328111  63.1315371  32.3070437  90.8987274  63.4676071
  32.2954349  91.7514578  62.7887733  31.0633778  90.9662018  64.3597149
  31.0655075  90.1236653  65.0512551  31.0705257  91.8987479  64.9239906
  30.1680051  90.9242659  63.7395147  33.5797051  91.0031830  64.2992145
  34.4306310  90.1099991  64.2957916  33.6963186  92.1161370  65.0170137
  33.0106152  92.8487600  64.9022372  34.8079768  92.3466936  65.9329923
  35.7306336  92.4124276  65.3563791  34.6016991  93.6659226  66.6764991
  33.6862436  93.6122262  67.2657002  35.4488440  93.8470593  67.3380392
  34.5226806  94.4807054  65.9567878  34.9676569  91.2087578  66.9315309
  34.0033832  90.7810380  67.5728367  36.2016657  90.7244381  67.0596508
  36.9586847  91.1991114  66.5887933  36.5109895  89.5492556  67.8419779
  37.5213845  89.6814991  68.2289053  35.8049388  89.5246992  68.6720314
  36.4381713  88.2387660  67.0962027  36.7290651  87.1929496  67.6873448
  36.0633723  88.2575053  65.8206728  35.6242524  89.0828253  65.4384163
  36.2192598  87.0951469  64.9566567  36.2113442  86.1828049  65.5530364
  35.0685476  87.0318187  63.9513170  34.9768871  88.0100485  63.4793382
  35.3245963  86.2876666  63.1971441  33.7520343  86.6596606  64.6006338
  33.7701118  86.1791244  65.7499323  32.6984162  86.8510407  63.9618353
  37.5494131  87.1012512  64.2121161  38.1744925  86.0505425  64.0526923
  37.9930855  88.2743297  63.7725621  37.3953952  89.0861831  63.8338779
  39.2979165  88.4232733  63.1416248  39.4722140  87.6085052  62.4388642
  39.3503318  89.7443860  62.3793546  39.0956143  90.5606568  63.0553133
  40.3403505  89.9180322  61.9576795  38.3812194  89.8135066  61.2398962
  38.6960477  89.2625527  60.0106989  39.6591027  88.7696495  59.8777649
  37.8080071  89.3319176  58.9617573  38.0638347  88.8863232  58.0004569
  36.5982709  89.9632149  59.1264145  35.8952086  90.0200026  58.2954039
  36.2757193  90.5220780  60.3373965  35.3163961  91.0225412  60.4690621
  37.1653192  90.4503857  61.3874113  36.9122104  90.8995103  62.3477878
  40.4293559  88.3471372  64.1567259  40.4250260  89.0532890  65.1688188
  41.4049280  87.4870407  63.8715612  41.3412730  86.9734280  63.0042380
  42.5519200  87.2443516  64.7348985  42.5009900  87.9100754  65.5964769
  42.5828953  85.7993390  65.2349706  42.5678484  85.2296630  64.3058086
  43.5474771  85.6682082  65.7253650  41.4733534  85.3004494  66.1547832
  40.5029975  85.4832920  65.6931785  41.6517591  83.8124018  66.3827188
  42.6217657  83.6288026  66.8447549  40.8621195  83.4476860  67.0396453
  41.5998538  83.2892485  65.4278801  41.4696271  86.0490666  67.4696008
  41.3128464  87.1114615  67.2829563  40.6671535  85.6695222  68.1021223
  42.4261933  85.9063025  67.9722921  43.8316654  87.5151245  63.9620093
  43.9613524  87.1134621  62.8028460  44.7772699  88.1974300  64.6015406
  44.5732991  88.6810419  65.4644513  46.1215277  88.3001307  64.0543656
  46.0737592  88.4749915  62.9795442  46.8786886  89.4561655  64.7035712
  46.9427170  89.2908128  65.7790520  47.8834244  89.5137690  64.2848968
  46.3512325  90.3903844  64.5108946  46.8704505  86.9928694  64.2730537
  46.8737946  86.4419142  65.3767771  47.5062826  86.5052109  63.2150529
  47.5393900  87.0641345  62.3744533  48.1204923  85.1903067  63.1917452
  48.2024772  84.8087345  64.2094781  47.2842964  84.2052686  62.3647684
  47.7844642  83.2371756  62.3377985  46.2890137  84.0876156  62.7933359
  47.0903567  84.6276474  60.9395619  48.0135624  84.2784970  59.9740107
  48.8861925  83.6899859  60.2573327  47.8409177  84.6650077  58.6683659
  48.5747014  84.3805125  57.9142275  46.7455725  85.4088833  58.3127397
  46.6061327  85.7131429  57.2753957  45.8232370  85.7708894  59.2648383
  44.9529428  86.3641200  58.9841860  45.9985429  85.3849465  60.5697110
  45.2707265  85.6767487  61.3268336  49.5257542  85.2927352  62.6214956
  49.8530536  86.2284184  61.8912066  50.3666011  84.3320009  62.9921868
  50.0651957  83.6083298  63.6290184  51.7483107  84.3163710  62.5337206
  52.1060026  85.3389092  62.4130089  52.6482110  83.5993001  63.5436066
  52.1830944  82.6468986  63.7979629  53.6211686  83.4174612  63.0871110
  52.8507754  84.3894296  64.8098973  52.7031622  85.6046519  64.8242511
  53.2021160  83.7026282  65.8811678  53.3513863  84.1815318  66.7577918
  53.3200195  82.7014501  65.8191852  51.8576177  83.6388379  61.1739832
  52.5126533  84.1553758  60.2652000  51.2276492  82.4774155  61.0317728
  50.7283747  82.0940547  61.8216200  51.2713864  81.7029633  59.8021940
  51.2306238  82.3790478  58.9481757  52.5545129  80.8740330  59.7089095
  52.5782429  80.3773007  58.7389645  53.4093048  81.5450050  59.7939231
  52.6129317  79.9044568  60.7360869  53.4256334  79.4000725  60.6541588
  50.0377250  80.8177804  59.7562417  49.4003567  80.5631022  60.7785913
  49.7048852  80.3524763  58.5543620  50.2274464  80.6307615  57.7360794
  48.5611643  79.4710454  58.3756105  48.4354663  78.8640527  59.2721924
  47.2664271  80.2554926  58.1293359  46.4582227  79.5252764  58.0882351
  47.1234303  80.9068065  58.9915668  47.2605696  81.0899018  56.8575277
  48.1420077  81.7308942  56.8747431  47.3308349  80.3988785  56.0174987
  46.0090786  81.9503301  56.7047979  44.9970437  81.6702867  57.3807381
  46.0396834  82.9133156  55.9122763  48.8372877  78.5371759  57.2080864
  49.5072933  78.9059522  56.2422471  48.3138441  77.3139232  57.3202368
  47.8438013  77.0572504  58.1765535  48.4518120  76.3050662  56.2793615
  48.6577788  76.7869545  55.3236102  49.6031100  75.3526087  56.6045269
  49.7288072  74.6643790  55.7686804  50.5125165  75.9401186  56.7306693
  49.3499684  74.6192734  57.7832676  50.0887966  74.0322763  57.9598099
  47.1625463  75.5155256  56.0706279  47.2131239  74.3835735  55.5783796
  46.0184090  76.0771855  56.4464590  46.0382523  76.9202843  57.0022377
  44.7224094  75.4969284  56.1171267  44.6096689  74.5253932  56.5982795
  43.6122216  76.4179377  56.6125800  44.4159701  77.0479417  56.2315516
  42.6752137  76.6926707  56.1281856  43.4816535  76.6169461  58.1274336
  44.4861285  76.8910670  58.4499063  42.4717123  77.6397636  58.6728438
  41.4668833  77.3660304  58.3511490  42.5143530  77.6480004  59.7619786
  42.7168460  78.6314573  58.2926419  43.9763831  75.5458307  59.1176157
  45.0452677  75.3857258  58.9763658  43.7914380  75.8807198  60.1382752
  43.4430408  74.6119858  58.9399116  44.5658473  75.2658021  54.6199828
  44.7193502  76.1920994  53.8199752  44.2579929  74.0235604  54.2463167
  44.0616158  73.3303099  54.9540872  44.2248824  73.6132937  52.8512680
  43.8984347  74.4514513  52.2356196  45.6072871  73.1611615  52.3695390
  45.5518262  72.9389543  51.3038715  46.3182267  73.9706927  52.5348389
  46.0348119  72.0077192  53.0701234  46.9012308  71.7431741  52.7524224
  43.2218215  72.4805349  52.6927653  42.8687887  71.8031180  53.6589787
  42.7548425  72.2876665  51.4594144  42.9992022  72.9477964  50.7351105
  41.9058439  71.1647530  51.1086545  41.6110235  70.6521952  52.0243316
  41.0178041  71.5445467  50.6034403  42.6096349  70.1783470  50.1953377
  43.4190390  70.5636903  49.3517261  42.2941505  68.8962321  50.3696506
  41.7317341  68.6570444  51.1737503  42.7900866  67.8106335  49.5218180
  43.2137916  68.2304677  48.6095063  43.8693517  66.9961008  50.2311786
  43.4610197  66.6962956  51.1963113  44.0522023  66.1098817  49.6234932
  45.1849356  67.7474362  50.4455427  45.4076015  68.2459030  49.5021173
  44.9862903  68.4954649  51.2130680  46.3748083  66.8975331  50.8625100
  46.5295006  66.1335400  50.1006151  47.2517498  67.5429657  50.9124087
  46.2034115  66.2423517  52.1525195  45.7998942  65.3164649  52.1551168
  46.4914469  66.8115940  53.3178421  47.0170984  68.0283995  53.3562226
  47.1990007  68.5239846  52.4951727  47.2331442  68.4540007  54.2463279
  46.3102744  66.1412657  54.4438516  45.9528825  65.1970842  54.4139764
  46.5301805  66.5767646  55.3282048  41.6305910  66.9293103  49.0633932
  41.1538785  66.0723349  49.8106177  41.1821861  67.1605421  47.8328872
  41.4239703  68.0299616  47.3792911  40.3246955  66.2211897  47.1163566
  39.5094596  65.8825941  47.7557647  39.7293792  66.9237277  45.8970109
  39.2624511  67.8343195  46.2723772  40.5731772  67.1853111  45.2585134
  38.7152916  66.1293914  45.0944760  38.4492383  66.7647936  44.2497391
  39.1520962  65.2009351  44.7266815  37.4660260  65.8015480  45.8605146
  36.7647461  66.6906084  46.3093676  37.2181385  64.5194033  46.0735142
  36.3904701  64.2462061  46.5838375  37.8577293  63.8198175  45.7247957
  41.1237851  64.9947504  46.6891995  42.1282588  65.1160219  45.9818376
  40.6867525  63.8157518  47.1239716  39.9793891  63.7669098  47.8432427
  41.2780969  62.5720906  46.6519773  42.3653581  62.6300740  46.7029696
  40.8095341  61.4117508  47.5280335  41.0160133  61.6948028  48.5601901
  39.7325590  61.3251234  47.3840876  41.4652817  60.0845976  47.2295885
  41.1561601  59.7527127  46.2384290  42.5476903  60.2116306  47.2484660
  41.0875015  59.0254163  48.2313050  40.4006306  59.3066584  49.2102847
  41.5331692  57.7953781  47.9977299  41.3072389  57.0492605  48.6398868
  42.0957496  57.6123394  47.1791327  40.9385459  62.3760529  45.1716222
  40.1525041  63.1241023  44.5899296  41.5429141  61.3668937  44.5491016
  42.3096170  60.8877313  44.9992897  41.1727319  60.9622745  43.1957759
  40.1674786  61.2982770  42.9414783  42.1630426  61.5442388  42.1644038
  43.1765162  61.2523930  42.4397154  41.8507541  61.0288710  40.7970754
  40.8375317  61.3207383  40.5208601  42.5571036  61.4476558  40.0802838
  41.9294949  59.9417337  40.7912321  42.1142606  63.0631235  42.1727959
  42.3811098  63.4302625  43.1638068  42.8193437  63.4538664  41.4391220
  41.1072868  63.3962146  41.9214895  41.1181715  59.4429710  43.0925093
  42.0014078  58.7413136  43.5925809  40.0751046  58.9422560  42.4293147
  39.4189599  59.5958758  42.0263823  39.8096410  57.5145164  42.2803763
  40.4812556  56.9193613  42.8991037  38.3499897  57.1835349  42.6427454
  37.6920608  57.8635176  42.1015862  38.0094276  55.7488665  42.2738929
  38.6666814  55.0682312  42.8150524  36.9731164  55.5409163  42.5401946
  38.1439147  55.6071580  41.2015445  38.0983572  57.4363028  44.1295575
  38.6523510  56.6730913  44.6760918  38.5138885  58.4182239  44.3559738
  36.6538090  57.3971579  44.5409809  36.2376860  56.4153213  44.3152854
  36.5750713  57.5872611  45.6113828  36.0992228  58.1604530  43.9951653
  40.1085958  57.1303108  40.8367122  39.5770721  57.7497985  39.9083015
  40.9386412  56.1073551  40.6399831  41.4446082  55.7223234  41.4247426
  41.1839248  55.5455560  39.3159390  40.7534697  56.1934326  38.5523530
  42.6876506  55.4228448  39.0620104  43.1183474  56.4069944  39.2465343
  43.0729920  54.7148066  39.7956955  43.0648024  54.9588546  37.6634198
  44.1445017  54.8193949  37.6095556  42.5663937  54.0072632  37.4785826
  42.6493955  55.9395802  36.5874555  43.0813267  57.0928294  36.5850547
  41.8200346  55.4836885  35.6550348  41.5117392  56.0970251  34.9141748
  41.5016498  54.5258709  35.6913378  40.5219399  54.1814181  39.1552256
  40.6674185  53.3058094  40.0127543  39.7956933  54.0163478  38.0485971
  39.6545446  54.8040715  37.4324253  39.1539362  52.7493432  37.7103958
  38.4532784  52.4620523  38.4943868  38.3851593  52.8935702  36.3970589
  37.6104638  53.6491320  36.5277198  39.0789260  53.2157805  35.6205485
  37.7893104  51.6688095  36.0176036  37.3139509  51.7865008  35.1919028
  40.1727211  51.6211051  37.5972012  41.2005186  51.7614052  36.9298257
  39.8900392  50.4995487  38.2565222  39.0791803  50.4746801  38.8581772
  40.7483751  49.3206544  38.2032532  41.7867055  49.6259071  38.0736768
  40.6335963  48.5127623  39.5009983  39.5751003  48.3152502  39.6703333
  41.1583969  47.5700047  39.3464265  41.2154883  49.2232729  40.7106108
  42.2608326  49.4388846  40.4895503  40.6698207  50.1590261  40.8319159
  41.1254528  48.4113562  42.0000149  41.6126079  47.4514530  41.8286531
  41.6596592  48.9553998  42.7789497  39.7569111  48.1678266  42.4531870
  39.2785627  48.9358951  42.9019108  39.1106907  47.0129972  42.3116169
  39.6966678  45.9752044  41.7264042  40.6430522  46.0604366  41.3840711
  39.1933380  45.1053023  41.6262587  37.8696336  46.8948771  42.7601925
  37.4204455  47.6813955  43.2070918  37.3784714  46.0188594  42.6531814
  40.4580395  48.4150068  37.0105954  41.0818921  47.3565960  36.8930902
  39.5401656  48.7969705  36.1275483  38.9572681  49.6018140  36.3079833
  39.3126107  48.0392124  34.9025440  39.1166782  46.9972093  35.1554060
  38.1008421  48.5971594  34.1591458  38.2856553  49.6374148  33.8911667
  37.9291261  48.0143721  33.2541746  37.2216440  48.5384801  34.8007584
  40.5416749  48.0690192  34.0031448  41.1299196  49.1264150  33.7670173
  40.9263454  46.8943374  33.5067637  40.3976751  46.0638283  33.7322892
  42.1291078  46.7492398  32.6911840  42.9512688  47.3182698  33.1251832
  42.5351131  45.2753638  32.5716220  41.6711359  44.6970369  32.2442356
  43.6619220  45.1092482  31.5720415  44.5264703  45.6869570  31.8990115
  43.9344412  44.0561489  31.5026443  43.3364998  45.4649862  30.5944680
  42.9633809  44.7264765  33.9317523  43.9116976  45.1975696  34.1903399
  42.2034099  45.0191640  34.6562366  43.1248331  43.2320276  33.9514726
  43.8850272  42.9386026  33.2275206  43.4299645  42.9121405  34.9477990
  42.1767393  42.7601970  33.6934148  41.8797280  47.3651431  31.3208108
  40.9556543  46.9688934  30.6031674  42.7057855  48.3425508  30.9570234
  43.3639517  48.6972127  31.6360902  42.6713007  48.9620478  29.6409295
  42.2376408  48.2671504  28.9217940  41.8266081  50.2390692  29.6579503
  42.2132590  50.8821135  30.4485794  41.9524781  50.7329988  28.6944720
  40.3579556  49.9720051  29.8989952  39.9863593  49.3480104  29.0861929
  40.2587126  49.4356349  30.8426900  39.5561897  51.2480704  29.9596553
  39.9228675  51.8617014  30.7825182  39.6757111  51.7901204  29.0215744
  38.1364241  50.9844024  30.1696432  37.5394418  51.0178501  29.3556452
  37.5807676  50.7601410  31.3535324  38.3312289  50.7035552  32.4428056
  39.3304924  50.8317439  32.3711119  37.9009942  50.5324591  33.3404268
  36.2780611  50.5361634  31.4366391  35.7141218  50.5371549  30.5987420
  35.8545776  50.3654039  32.3375284  44.0837221  49.2700782  29.1688308
  44.9699445  49.5767492  29.9699124  44.2806841  49.1845811  27.8549076
  43.5204477  48.9022233  27.2528992  45.5714398  49.4867742  27.2441065
  46.3777385  49.1105615  27.8737457  45.6741214  48.8249477  25.8730816
  45.4507532  47.7686918  26.0231795  44.8980565  49.2755501  25.2543887
  47.0185006  48.9642923  25.1797040  47.2533079  50.0231414  25.0710529
  47.7834745  48.4837514  25.7896200  46.9800421  48.3067359  23.7993930
  46.1605837  48.7544213  23.2371077  47.9239325  48.5221501  23.2986265
  46.7885741  46.8622069  23.8335823  45.8593876  46.5250170  23.6261824
  47.7607058  45.9751884  24.0037859  48.9912577  46.3714681  24.2882859
  49.1933305  47.3570764  24.3768469  49.7224158  45.6863927  24.4154832
  47.4711619  44.6832893  24.0064439  46.5152981  44.3828610  23.8792929
  48.2074771  44.0041324  24.1356121  45.6813830  50.9962888  27.0984515
  44.9498246  51.6065909  26.3131238  46.5923098  51.6051456  27.8545835
  47.1535102  51.0817572  28.5112555  46.7775219  53.0357238  27.7833910
  46.6088388  53.3842979  26.7644988  45.7851624  53.7375065  28.7103002
  45.8445941  54.8071610  28.5092870  44.7874580  53.3763403  28.4608107
  46.0621021  53.4830196  30.1823820  46.2459098  52.4152572  30.3015417
  46.9621210  54.0378872  30.4473159  44.7210227  53.9770180  31.2725552
  43.7442659  52.4741711  31.2693489  44.3446579  51.6491871  31.6527935
  42.8669372  52.6090830  31.9019576  43.4263607  52.2490149  30.2513399
  48.1970921  53.4232799  28.1638078  48.7836546  52.7967141  29.0565304
  48.7665495  54.4473854  27.5249846  48.2889619  55.1842520  26.3040605
  47.2742956  55.5491032  26.4635482  48.3040953  54.5202142  25.4398129
  49.2945701  56.3017139  26.1880863  48.9358255  57.1729499  26.7361276
  49.4289679  56.5633525  25.1385226  50.5470479  55.7811031  26.7650791
  51.1707374  56.6018023  27.1194283  51.1161007  55.1688345  26.0655038
  50.0853877  54.9269943  27.9522880  50.7285724  54.0575359  28.0881325
  50.0320876  55.7241356  29.2458960  51.0181520  55.7421985  29.9897857
  48.9004017  56.3651656  29.5390811  48.1262280  56.2766987  28.8964863
  48.7247114  57.1949513  30.7197866  49.4359115  56.8928402  31.4885664
  48.9602340  58.6732150  30.3881849  48.3103660  58.9146620  29.5470700
  48.6497875  59.2453776  31.2624577  50.3910706  59.0245724  30.0373283
  51.0175709  58.8150767  30.9043403  50.7034674  58.3958334  29.2035432
  50.5780259  60.7551717  29.5762122  50.3773477  61.5610193  31.1531608
  51.1471510  61.2113030  31.8410564  50.4683281  62.6396030  31.0247845
  49.3936549  61.3256965  31.5594525  47.3073044  56.9970030  31.2375153
  46.4242491  56.5484776  30.5062430  47.0801710  57.5043157  32.4338025
  47.8783304  57.9340930  32.8791478  45.8387244  57.6889930  33.0000752
  45.4397770  56.7560450  33.3982562  46.0046642  58.6385034  34.1070725
  46.4390949  59.5065993  33.6113118  44.9743903  58.8583454  34.3869030
  46.7838779  58.3227717  35.3147250  46.3948873  57.4436682  35.8284994
  47.8392325  58.1726435  35.0871503  46.6281884  59.5339819  36.2023942
  46.9942139  60.4031900  35.6559496  45.5673376  59.6612837  36.4180077
  47.3456819  59.4370349  37.4514456  48.2507578  59.8822458  37.5036401
  46.8854531  58.8109314  38.5262911  45.6963228  58.1943265  38.5256468
  45.1281462  58.2005305  37.6906396  45.3732979  57.7260063  39.3601711
  47.6277182  58.7870867  39.6295227  48.5288975  59.2430492  39.6381304
  47.2868449  58.3131239  40.4536971  45.0566196  58.4526023  32.0988511
  45.5829771  59.3014275  31.4649445  43.7641713  58.2225876  32.0859405
  43.4209623  57.5331101  32.7393375  42.8648454  58.8131168  31.2284942
  43.3590966  59.6047753  30.6653852  42.3178370  57.8085171  30.2622266
  41.8891822  57.0466085  30.9132639  41.5157338  58.3541695  29.7652416
  43.1847662  57.1562267  29.2372778  43.9734239  56.6314075  29.7764296
  42.6032375  56.4398048  28.6570485  43.8103384  58.1222568  28.3061870
  43.1814716  59.0592442  27.8974496  45.0472381  57.8832479  27.9278010
  45.5096480  58.5185074  27.2931957  45.5288242  57.0655794  28.2736252
  41.7367090  59.4602463  31.9425263  41.3659014  59.0085059  32.9357057
  41.1858413  60.5282307  31.4119492  41.5511684  60.8150238  30.5150740
  40.1574523  61.3583428  32.0396170  40.3795067  61.6008987  33.0788271
  40.0077434  62.6619329  31.2283488  39.9014148  62.4057130  30.1742397
  38.7876726  63.4585548  31.6836087  38.8934993  63.7155560  32.7375782
  38.7085015  64.3716899  31.0936791  37.8886279  62.8580285  31.5450957
  41.2888762  63.4927328  31.3305857  41.3495958  63.8631687  32.3539093
  42.1238073  62.8188610  31.1385274  41.3500711  64.6520781  30.3734099
  40.5156577  65.3266738  30.5651771  42.2890800  65.1882349  30.5108778
  41.2898668  64.2823658  29.3497946  38.8225842  60.6353697  32.1682218
  38.0894063  60.8464768  33.1406651  38.4773883  59.7820059  31.2031332
  39.0768282  59.6403959  30.4026847  37.1995829  59.0774637  31.2440672
  36.4157468  59.8252951  31.3642687  36.9733243  58.3408263  29.9250777
  37.7452540  57.5823629  29.7948556  35.9937559  57.8629529  29.9386023
  37.0192902  59.0507963  29.0992877  37.0874389  58.0937828  32.4009033
  35.9701218  57.7264928  32.7741346  38.2080278  57.6615319  32.9716639
  39.0812718  58.0967627  32.7106688  38.2463039  56.5359506  33.8975908
  37.2358729  56.1675182  34.0747516  39.0865636  55.3979620  33.3172981
  40.0960488  55.7482375  33.1020174  39.1244376  54.6416286  34.1012786
  38.4856189  54.7989000  32.0695645  37.5550251  53.7753610  32.1479047
  37.2782688  53.3872398  33.1281431  36.9825833  53.2492347  31.0131930
  36.2588273  52.4376350  31.0879261  37.3329989  53.7472171  29.7790741
  36.7663672  53.2267802  28.6426675  36.1408371  52.5216274  28.8245223
  38.2445283  54.7707625  29.6790648  38.5267430  55.1625367  28.7018400
  38.8011393  55.3007348  30.8190295  39.5041550  56.1306241  30.7472459
  38.7681971  56.9422981  35.2699637  39.2008928  56.0840432  36.0422325
  38.7398616  58.2336461  35.5882315  38.5088710  58.9058951  34.8707192
  39.0602382  58.7273699  36.9183024  39.3182083  57.9028264  37.5828916
  40.2585270  59.6840942  36.8353533  40.4634086  60.0717977  37.8332560
  41.4760144  58.9860480  36.3115576  41.2720354  58.5984492  35.3134297
  42.3070224  59.6898403  36.2646424  41.7361524  58.1611945  36.9749169
  39.9422728  60.7772130  35.9662016  40.6928251  61.3736699  35.9160936
  37.8647376  59.4429455  37.5385466  37.0516825  60.0520941  36.8393175
  37.7659551  59.3500184  38.8679809  38.4325658  58.7626720  39.3483492
  36.7249836  60.0016556  39.6552180  36.2541784  60.7735742  39.0464625
  35.6496019  59.0021446  40.0966768  36.1042042  58.2279503  40.7147869
  34.8835390  59.5222704  40.6717568  35.1953962  58.5445651  39.2178040
  37.3375636  60.6867930  40.8742350  38.5081115  60.4935379  41.2048891
  36.5165684  61.5062056  41.5379494  35.5498089  61.5678639  41.2521631
  36.9812851  62.3889659  42.6102229  37.9715837  62.7801711  42.3770570
  36.0144730  63.5625143  42.7545432  34.9984230  63.1711745  42.8054822
  36.2422517  64.1013846  43.6742365  36.1027104  64.5275819  41.5948757
  37.1147214  64.5969849  40.9038490  35.0379100  65.2853888  41.3806847
  35.0391697  65.9492235  40.6194871  34.2295160  65.1959813  41.9795222
  37.1716075  61.6825478  43.9539825  38.2865046  61.6192912  44.4759595
  36.1046990  61.1375605  44.5283223  35.2160906  61.0580186  44.0548800
  36.2091863  60.6314596  45.8944959  35.3182005  60.0343526  46.0886779
  37.0909014  59.9920579  45.9374310  36.3266984  61.7144150  46.9689635
  35.9476779  62.8678962  46.7775513  36.8123109  61.3013259  48.1395906
  37.3267966  60.4332177  48.1819241  36.5798507  62.0304139  49.3847488
  35.5609385  62.4160057  49.4199066  36.7957653  61.1099281  50.5867725
  36.6569143  61.6839323  51.5029274  35.8108002  59.9619351  50.5571592
  35.9493676  59.3871566  49.6414472  35.9781990  59.3165535  51.4194580
  34.7941937  60.3538340  50.5892046  38.1299247  60.5951956  50.5714389
  38.2591158  60.0185007  51.3279657  37.4675970  63.2655318  49.5293176
  38.5585312  63.3501737  48.9635143  36.9752039  64.2249209  50.3172786
  36.0621444  64.0652677  50.7184426  37.6426695  65.4957872  50.5966823
  38.5384559  65.6210322  49.9884229  36.6988750  66.6811937  50.3316756
  35.7832480  66.5411571  50.9062330  37.3570793  67.9843394  50.7401926
  38.2725978  68.1253064  50.1656884  36.6757071  68.8126608  50.5459864
  37.5968506  67.9533320  51.8030425  36.3041611  66.7225729  48.8798027
  35.7938137  65.7965578  48.6149564  35.6363334  67.5667683  48.7082219
  37.1960854  66.8343985  48.2633071  38.1331006  65.5275707  52.0411106
  37.3603339  65.2669718  52.9706206  39.4164480  65.8387450  52.2274032
  40.0535035  65.7281675  51.4514958  39.9528537  66.3046325  53.5018814
  39.2919064  65.9897400  54.3094026  41.3462412  65.7333461  53.7605089
  41.9581814  65.9890121  52.8954867  41.7364982  66.2396155  54.6433967
  41.3837754  64.2383559  53.9796108  40.7992155  64.0195550  54.8732084
  40.9235131  63.7552966  53.1176877  42.7959348  63.7138015  54.1585593
  43.7521446  64.4828382  53.9243748  42.9495387  62.5323430  54.5264556
  40.0255790  67.8294554  53.5189761  40.1527251  68.4694074  52.4745474
  39.9422577  68.4114410  54.7166844  39.5447785  67.9105801  55.4985080
  40.3685411  69.7916052  54.9238515  41.1432627  70.0289789  54.1947703
  39.2064780  70.7700579  54.7387196  38.4265177  70.5507887  55.4678855
  39.5627997  71.7898519  54.8841688  38.8012641  70.6674231  53.7320583
  40.9697866  69.9642556  56.3124078  40.6199505  69.2429346  57.2495832
  41.8873884  70.9100413  56.4300233  42.1294782  71.4789510  55.6313785
  42.5684482  71.1621898  57.6858516  41.9694821  71.8489808  58.2838958
  42.6852084  70.2207550  58.2226636  43.9366047  71.7722094  57.4568108
  44.3321081  72.0766537  56.3394099  44.6550077  71.9379265  58.5576032
  44.2638706  71.6641723  59.4476424  45.9889161  72.4999213  58.5378748
  46.7131320  71.7067834  58.3520176  46.0559221  73.2453965  57.7454883
  46.3096757  73.1599392  59.8646127  45.5418994  73.0868737  60.8171084
  47.4695950  73.8106751  59.9062422  48.0820001  73.7813018  59.1036237
  47.9173323  74.5303129  61.0901792  47.4241799  74.1009515  61.9622737
  49.4266213  74.3804341  61.2603001  49.9347006  74.8139967  60.3989181
  49.7437051  74.8968042  62.1663465  49.6808975  73.3233092  61.3373047
  47.5560648  76.0092815  61.0309212  47.4734109  76.6077467  59.9581776
  47.3519307  76.5995339  62.2068601  47.0980453  76.0231990  62.9964674
  47.4295626  78.0425188  62.4008856  47.9290824  78.5242013  61.5603137
  46.0386758  78.6782104  62.5764593  45.5163357  78.1768283  63.3912451
  46.1756477  80.1515064  62.8962822  46.6975193  80.6536799  62.0816824
  45.1856354  80.5909009  63.0183835  46.7425556  80.2722708  63.8193927
  45.2014243  78.4789440  61.3314778  45.0806373  77.4125216  61.1410683
  44.2219141  78.9351252  61.4748592  45.6978889  78.9454700  60.4806093
  48.2996385  78.3214510  63.6181195  48.1324301  77.6853324  64.6619846
  49.2225767  79.2683411  63.4881138  49.3602558  79.6947330  62.5829432
  50.0806856  79.6879974  64.5862407  49.9304009  79.0245908  65.4379480
  51.5540632  79.6418464  64.1855621  51.7631565  78.6296525  63.8393789
  51.6866398  80.3420246  63.3607749  52.5103218  79.9994514  65.3121366
  52.2922854  81.0206365  65.6247740  52.3210099  79.3178794  66.1414253
  53.9628956  79.8981993  64.8976715  54.2265681  79.5842803  63.7182590
  54.8444759  80.1322232  65.7510870  49.7000280  81.0949880  65.0289509
  49.4771705  81.9775489  64.1973682  49.6351426  81.2965242  66.3420340
  49.8163574  80.5204338  66.9624728  49.3155118  82.5893396  66.9292737
  49.3270857  83.3459750  66.1447560  47.9369124  82.5991141  67.5988088
  47.8692661  81.8195599  68.3576358  47.7801442  83.5724882  68.0636385
  46.7933125  82.3837934  66.6616502  46.2709480  83.4352806  65.9374099
  46.6987349  84.4306238  66.0573691  45.2243278  83.2383480  65.0734552
  44.8110241  84.0779440  64.5145639  44.6963338  81.9790977  64.9128906
  43.8678891  81.8197615  64.2226797  45.2123650  80.9222896  65.6217498
  44.7914365  79.9244147  65.4986029  46.2569347  81.1231213  66.4840947
  46.6743281  80.2832493  67.0395204  50.3457906  82.9448131  67.9856024
  50.7895890  82.0848303  68.7482409  50.7391716  84.2122806  68.0120296
  50.7288147  84.7753000  67.1735779  51.2402302  84.8121605  69.2398856
  51.9710641  84.1525283  69.7077173  51.9128789  86.1540216  68.9417221
  51.1860377  86.8049321  68.4558028  52.4180630  86.8195740  70.2165472
  53.1453431  86.1694139  70.7028137  52.8901037  87.7701660  69.9682498
  51.5805146  86.9957565  70.8915086  53.0221680  85.9476407  68.0619779
  53.4435926  86.7897762  67.8754052  50.0857367  84.9892768  70.2168930
  49.0304294  85.5174551  69.8562044  50.2900324  84.5620093  71.4617752
  51.2332053  84.3665092  71.7655907  49.1938236  84.3023159  72.3936033
  48.3186504  83.9520980  71.8463204  49.5902507  83.2394757  73.4085270
  50.4748778  83.5788632  73.9473696  48.4731058  82.9933654  74.3843912
  47.5882140  82.6534818  73.8462971  48.7773667  82.2303928  75.1009086
  48.2427493  83.9175608  74.9143907  49.8902976  82.0180630  72.7259819
  50.1404225  81.3472299  73.3655292  48.8259305  85.6231410  73.0604622
  49.2053553  85.9220016  74.1943097  48.0675938  86.4287456  72.3238572
  47.8397004  86.1702558  71.3744643  47.5933958  87.7083743  72.8219674
  48.3669174  88.1733690  73.4331493  47.2540101  88.6475855  71.6666473
  46.9804354  89.6192877  72.0778054  48.1365968  88.7558346  71.0362324
  46.1827691  88.1447379  70.8944083  45.9916764  88.7538009  70.1773828
  46.3743942  87.5575514  73.7266450  45.7152159  86.5184548  73.7887192
  46.1102920  88.6420993  74.4505786  46.8481533  89.3263490  74.5369647
  44.8547532  88.8881919  75.1481471  44.8039022  88.3615375  76.1011154
  44.8214913  90.3961249  75.4195890  45.7906798  90.6115580  75.8694350
  44.7115064  90.9728600  74.5012318  43.7466243  90.8108739  76.3769145
  43.3663204  90.0706768  77.2754969  43.1768814  91.9755114  76.1243588
  42.4440485  92.3175078  76.7294159  43.4767083  92.5186459  75.3273584
  43.5898524  88.4659461  74.3997452  42.7606182  87.7210509  74.9313324
  43.4243150  88.9356185  73.1616179  44.1035451  89.5780623  72.7795032
  42.2418653  88.6191822  72.3607361  41.3634782  88.5403295  73.0012965
  42.0019090  89.7269228  71.3378872  42.9144529  89.8338020  70.7514234
  41.1866839  89.4122378  70.6863649  41.6551870  91.0499214  71.9731065
  40.3490033  91.3697599  72.2938705  39.5645270  90.6411184  72.0894740
  40.0310123  92.5818058  72.8610455  38.9934927  92.8307071  73.0839876
  41.0271775  93.4916470  73.1219990  40.7203602  94.6921198  73.7139977
  39.7838557  94.7894849  73.9012918  42.3352551  93.1949656  72.8170200
  43.1272866  93.9140965  73.0259152  42.6406576  91.9832475  72.2455529
  43.6745601  91.7424306  71.9982617  42.3036882  87.2698292  71.6593051
  41.2571399  86.6675078  71.4041901  43.4960319  86.7867625  71.3260917
  44.3212590  87.3678475  71.3640357  43.6299557  85.4268591  70.8110263
  42.9954637  85.2515073  69.9422509  45.0911475  85.1529496  70.4158782
  45.7333599  85.3650874  71.2706647  45.2705925  83.7094269  69.9962310
  44.6289955  83.4966495  69.1411404  46.3110821  83.5372177  69.7208660
  45.0010764  83.0536420  70.8241253  45.5139362  86.0896646  69.3030886
  45.4227878  87.1216599  69.6418800  46.5498466  85.8872677  69.0310135
  44.8738377  85.9350762  68.4344822  43.1222525  84.4093338  71.8281643
  42.3377345  83.5163947  71.4957351  43.5581030  84.5286849  73.0814962
  44.2542007  85.2179819  73.3272948  43.0993873  83.6075695  74.1181878
  43.2783047  82.5773458  73.8104106  43.8602775  83.8681847  75.4170792
  43.6940913  84.9265796  75.6177817  43.3982606  83.2726762  76.2044864
  45.3640793  83.5862216  75.3804886  45.8077940  84.1329444  74.5484356
  46.0130992  84.0214701  76.6708827  45.5701954  83.4748051  77.5034045
  47.0823295  83.8139927  76.6284515  45.8563805  85.0905445  76.8144782
  45.6376116  82.1129259  75.1285500  45.2048033  81.8209289  74.1717250
  46.7137720  81.9410593  75.1075260  45.1907536  81.5184335  75.9254161
  41.5905362  83.6947112  74.3490181  40.9479160  82.6782179  74.6298591
  41.0026349  84.8905731  74.2511243  41.5283103  85.7310588  74.0578663
  39.5486446  84.9940262  74.3695926  39.2503308  84.7027251  75.3766932
  39.0575524  86.4178079  74.1072190  39.5703378  87.0884854  74.7966696
  39.3153764  86.6846235  73.0823111  37.5373026  86.5460747  74.3030951
  37.0697689  85.8678225  73.5893115  37.3213427  86.2105347  75.3174305
  36.9834420  87.9530086  74.1047082  37.4864676  88.5914953  74.8309305
  37.2636277  88.2592523  73.0968341  35.5160741  88.0793971  74.2690568
  35.0311300  87.4261587  73.5436539  35.2540352  87.7594239  75.2775467
  35.0587102  89.4793338  74.0587775  35.3010428  89.7758751  73.1241985
  34.0569713  89.5277581  74.1782524  35.5076281  90.0847384  74.7311294
  38.8142325  84.1427567  73.3493646  37.8359527  83.4640435  73.6801078
  39.2687498  84.1703101  72.1048306  40.0324123  84.7827534  71.8561699
  38.6482026  83.3818185  71.0543587  37.5611504  83.4126817  71.1282786
  39.0638118  83.9867861  69.7143202  38.7143293  85.0191227  69.7298858
  40.1536728  83.9728190  69.7039341  38.5440121  83.3021786  68.4864982
  38.9175385  83.7963277  67.5896172  38.8487548  82.2556807  68.4777682
  37.0368513  83.3868829  68.5167089  36.6845094  82.7943807  69.3610402
  36.7625758  84.4311011  68.6666446  36.4077376  82.8824478  67.2570062
  36.6352021  83.5690508  66.4415696  36.8099659  81.8965290  67.0240345
  34.9353409  82.7882646  67.4283436  34.5623744  83.7018144  67.6438023
  34.5181523  82.4471794  66.5741103  34.7243413  82.1517610  68.1836193
  39.0051299  81.8985706  71.1162341  38.1256503  81.0409540  70.9927944
  40.2847800  81.5705930  71.2990352  40.9829717  82.2582622  71.5434506
  40.7173066  80.1943054  71.0758242  40.1241102  79.7352327  70.2849579
  42.1846800  80.1830168  70.6541800  42.6959712  80.7264764  71.4487442
  42.5367617  79.1516177  70.6353518  42.4820902  80.8470682  69.3102544
  42.0774665  81.8591757  69.3146096  43.9683134  80.9020752  69.0748697
  44.3736092  79.8902405  69.0699192  44.1672232  81.3772942  68.1142956
  44.4415015  81.4785665  69.8697604  41.7929013  80.1254769  68.1682257
  40.7146888  80.1383969  68.3275687  42.0267485  80.6252064  67.2281794
  42.1412142  79.0934534  68.1269407  40.5309221  79.2704724  72.2746433
  40.2285790  78.0892609  72.0840181  40.7048717  79.7574995  73.4991952
  41.0395274  80.6963391  73.6625512  40.5057553  78.8818573  74.6532980
  41.1606184  78.0133786  74.5825996  40.8350981  79.6399062  75.9444092
  40.2019481  80.5249605  75.8819667  40.5316273  79.0363306  76.7998051
  42.2954862  80.0683920  76.1148078  42.6040138  80.6341796  75.2357197
  42.4542444  80.9286862  77.3490524  42.1463268  80.3633823  78.2286644
  43.4980794  81.2242033  77.4547828  41.8328740  81.8191983  77.2542506
  43.2411442  78.8865487  76.1686609  43.1637816  78.3161823  75.2430278
  44.2636756  79.2439848  76.2901941  42.9775105  78.2477244  77.0115724
  39.1072546  78.2810326  74.7171520  38.9950381  77.0829997  75.0244363
  38.0305489  79.0190837  74.4448063  37.8940089  80.5375631  74.4819974
  38.2627607  80.9664399  73.5502318  38.4649029  80.9412695  75.3181794
  36.4221085  80.7222710  74.6554738  36.1162408  81.6585910  74.1887310
  36.1826969  80.7515769  75.7184529  35.7853404  79.5631634  74.0045036
  35.7231751  79.7094777  72.9261593  34.7890848  79.3704017  74.4025202
  36.7114602  78.3816858  74.3176888  36.4747756  77.9338997  75.2828656
  36.6429100  77.3192222  73.2379467  35.8080960  76.4116690  73.3224140
  37.4990200  77.4033062  72.2275826  38.1368278  78.1857340  72.1943065
  37.5331951  76.4384436  71.1384833  36.5286898  76.0771174  70.9182298
  38.0961619  77.1143595  69.8844741  39.0589028  77.4959484  70.2245021
  38.2574397  76.3308977  69.1440168  37.2905323  78.2522520  69.2551079
  37.0801925  79.0082252  70.0116543  38.0847511  78.8761107  68.1252381
  38.2950887  78.1208020  67.3680290  37.5079702  79.6863049  67.6791326
  39.0232565  79.2705788  68.5147285  35.9426554  77.7747990  68.7526108
  35.3677548  77.3674563  69.5842721  35.4009087  78.6121176  68.3127139
  36.0885891  77.0009705  67.9989584  38.3652992  75.2070960  71.4717444
  38.0762704  74.1193211  70.9630982  39.3989908  75.3617278  72.2962975
  39.6309334  76.2837189  72.6372291  40.2705091  74.2482576  72.6629867
  40.3819094  73.5630282  71.8226595  41.6547371  74.7722595  73.0840909
  41.5255292  75.5399711  73.8469963  42.5055961  73.6440201  73.6407171
  42.6356401  72.8760865  72.8781772  43.4806324  74.0337885  73.9330962
  42.0120273  73.2113195  74.5109235  42.3741732  75.4134751  71.8983257
  42.6448530  74.6154068  71.2070079  41.6706670  76.0903456  71.4135321
  43.6102559  76.1745016  72.2939483  44.3144765  75.4981464  72.7784242
  44.0727960  76.6044096  71.4055031  43.3402905  76.9730843  72.9849506
  39.6641063  73.3764647  73.7631274  39.9229246  72.1683455  73.8057205
  38.8636147  73.9450236  74.6627762  38.6040091  74.9135318  74.5415485
  38.3843101  73.2442365  75.8475102  38.8226880  72.2469094  75.8830452
  38.7713682  73.9945415  77.1246220  38.3959343  75.0177403  77.1392106
  38.3603370  73.4451483  77.9715698  40.2507767  74.0776764  77.3449602
  40.9334517  73.0279470  77.9313908  40.3806736  72.1446863  78.2513705
  42.2940091  73.0897908  78.1123958  42.8201446  72.2617135  78.5873380
  42.9915054  74.1972920  77.6938661  44.0698221  74.2506549  77.8438177
  42.3290254  75.2388633  77.0855583  42.8823520  76.1128568  76.7419520
  40.9685903  75.1757088  76.9117830  40.4423120  75.9980481  76.4271294
  36.8741750  73.0505719  75.8104316  36.1372819  73.8336765  75.2063216
  36.4334010  71.9709923  76.4634395  37.0935889  71.3669038  76.9317644
  35.0213334  71.6014358  76.4847972  34.6097048  71.6327991  75.4759972
  34.8659934  70.1840685  77.0313486  35.3681737  70.1066701  77.9956741
  33.8114366  69.9354293  77.1504638  35.4585668  69.1268894  76.1541126
  36.7973605  68.8060674  76.1807700  37.0321068  67.8402445  75.3134257
  38.0407659  67.4495555  75.1790083  35.8936686  67.5147517  74.7327142
  35.7669534  66.7975541  74.0329494  34.8939580  68.3123268  75.2332447
  33.8737449  68.2028048  74.8654521  34.1532034  72.5460472  77.3086663
  32.9507612  72.6467347  77.0435177  34.7070832  73.2396043  78.3004535
  35.6929150  73.1843705  78.5130192  33.8640125  74.0746421  79.1456686
  32.9981192  74.4079558  78.5736285  33.3716051  73.3096395  80.3779073
  32.6839456  73.9474873  80.9332215  32.8474436  72.4133761  80.0461444
  34.4515396  72.9416759  81.2133061  34.1175693  72.4647297  81.9765793
  34.6101896  75.3217086  79.5908042  35.8409732  75.3405854  79.6659339
  33.8345753  76.3625219  79.8794809  32.8502653  76.2748617  79.6707972
  34.3100475  77.6136300  80.4462574  35.3351230  77.4884020  80.7950231
  34.2808395  78.7364637  79.4070864  34.8655219  78.3933602  78.5535492
  33.2406791  78.8632429  79.1069305  34.8310960  80.0632829  79.8961381
  34.2212933  80.4058435  80.7321368  35.8565076  79.9115875  80.2332161
  34.8103088  81.1054475  78.7955865  35.4305648  80.7530589  77.9714483
  33.7833716  81.2264371  78.4508242  35.3363829  82.4358944  79.2894398
  34.7087447  82.7583337  80.1202247  36.3562668  82.2840869  79.6428384
  35.3295290  83.4743343  78.2341760  34.3845123  83.6154617  77.9068745
  35.6880021  84.3399697  78.6113660  35.9113965  83.1759396  77.4644423
  33.4304023  77.9785376  81.6305372  32.2078460  77.8313699  81.5671441
  34.0479295  78.4531830  82.7092308  35.0550042  78.4221226  82.7794813
  33.2948173  79.0017307  83.8274220  32.2778109  79.2295118  83.5081839
  33.2310663  78.0169002  84.9999674  32.6882180  78.4825877  85.8224947
  32.5250158  76.7365638  84.5883725  33.0675808  76.2700331  83.7661366
  32.4907779  76.0514677  85.4354676  31.5093017  76.9681079  84.2677280
  34.5571451  77.7026547  85.4357997  34.5148588  77.0857756  86.1701514
  33.9320411  80.2988967  84.2991139  35.1579915  80.4314124  84.3090299
  33.0876895  81.2450286  84.6957240  32.1137064  81.0166890  84.8347104
  33.5154307  82.6082436  84.9394916  32.7182167  83.1199967  85.4786184
  34.4101396  82.5743597  85.5611403  33.8257480  83.3783005  83.6687865
  33.7113518  82.8883637  82.5489292  34.2266607  84.6306597  83.8732699
  34.2690442  84.9649350  84.8254059  34.5786294  85.5513194  82.8024773
  34.5903622  85.0125401  81.8550184  33.5760195  86.7048437  82.6972869
  33.5294239  87.1795801  83.6773652  33.9757423  87.4118422  81.9703242
  32.1785897  86.2783582  82.2738898  31.7793848  85.5834888  83.0127354
  31.5500716  87.1680872  82.2358186  32.1520253  85.6062691  80.9109377
  32.8491010  86.0269429  79.9884903  31.3565914  84.5508267  80.7814727
  31.3028471  84.0684377  79.8957449  30.8090103  84.2353281  81.5693286
  35.9703057  86.0994351  83.0675141  36.3052583  86.4285180  84.2075931
  36.7785453  86.1965437  82.0105261  36.4663892  85.9482562  81.0826192
  38.1634007  86.6233259  82.1835539  38.7003973  85.9111657  82.8101013
  38.8553459  86.6960884  80.8243808  38.2668235  87.3700249  80.2018455
  39.8430334  87.1259027  80.9912131  38.9978409  85.3619520  80.1272479
  39.8534475  85.4291466  79.4552933  39.1895909  84.6011128  80.8838554
  37.7639634  84.9863514  79.3361521  36.7735428  85.7442500  79.3784092
  37.7798210  83.9267004  78.6737712  38.2398284  87.9716758  82.8841233
  39.1361197  88.2075417  83.7015222  37.3001716  88.8651136  82.5818849
  36.6077961  88.6077575  81.8930574  37.2624965  90.2132998  83.1273623
  38.2522934  90.4993147  83.4831666  36.8262490  91.2038627  82.0489695
  36.8402017  92.1956934  82.5008285  37.5465472  91.1673391  81.2316956
  35.4409110  90.9133373  81.5133553  34.8416441  89.8968181  81.9202974
  34.9585407  91.6952594  80.6691647  36.3582504  90.3126902  84.3502354
  35.8975681  91.4063849  84.6882615  36.0960874  89.1937712  85.0096873
  36.4148965  88.3036648  84.6544820  35.3065896  89.2058985  86.2297374
  34.3078375  89.5957782  86.0333012  35.1779941  87.7769670  86.7589396
  34.7646247  87.1679033  85.9550326  36.1774541  87.4199790  87.0074135
  34.2887411  87.6734705  87.9775600  33.7401530  88.6970611  88.4273313
  34.1411423  86.5482400  88.4987902  35.9726795  90.1250754  87.2561013
  37.1873317  90.0243233  87.4726195  35.2269799  91.0333142  87.8949467
  33.8225521  91.3980765  87.6303262  33.1641669  90.7371268  88.1940413
  33.6157012  91.2940280  86.5652038  33.7413193  92.8223709  88.0919926
  32.7247237  93.0554041  88.4087383  34.0327780  93.4941778  87.2846335
  34.6895829  92.9100618  89.2179058  34.2636906  92.5528435  90.1555144
  35.0350833  93.9361388  89.3439812  35.8615554  92.0102824  88.8007784
  36.5837722  92.5607571  88.1978863  36.5605820  91.4266953  90.0220900
  37.4311033  92.1057473  90.5791717  36.2364660  90.2107192  90.4613880
  35.4474451  89.6999095  90.0917682  37.0004411  89.6105893  91.5524536
  37.3296828  90.3892686  92.2404635  36.1456853  88.6032951  92.3264070
  36.7265984  88.2108637  93.1610547  35.2854907  89.1523434  92.7094362
  35.6704529  87.4634440  91.4666393  35.9413464  87.4983672  90.2551810
  35.0524652  86.5201859  92.0028150  38.2724748  88.9217424  91.0783678
  39.0558396  88.4646476  91.9165975  38.5018440  88.8378255  89.7710986
  37.7662444  89.0023272  89.0988399  39.8211704  88.5062293  89.2771555
  39.8596466  88.8522025  88.2442367  40.5281400  89.0783346  89.8779789
  40.2066608  87.0480982  89.3212463  41.3965172  86.7382741  89.2182476
  39.2540369  86.1381246  89.4952401  38.3308382  86.4058136  89.8053144
  39.5341493  84.7214184  89.3024143  40.5743019  84.5126236  89.5525873
  38.6339264  83.8712091  90.2035451  38.9021483  82.8258863  90.0503900
  38.8354258  84.1496809  91.2379297  37.1651817  84.0622184  89.9080990
  36.8401287  84.9104879  89.0565373  36.3362249  83.3661245  90.5283392
  39.3621243  84.2905740  87.8512112  39.6414300  83.1340724  87.5231267
  38.9160063  85.1913795  86.9810686  38.5626067  86.0710277  87.3295326
  38.9132461  84.9690802  85.5516672  38.6104660  85.9020015  85.0761871
  39.9339874  84.7260317  85.2565167  37.9867271  83.8556568  85.0909321
  37.1141170  83.3692514  85.8081576  38.2053503  83.4596851  83.8409724
  38.8181292  84.0131097  83.2593174  37.5756026  82.2858212  83.2577515
  36.6189504  82.0904515  83.7422579  37.3341705  82.4821303  81.7616582
  38.2842123  82.6696987  81.2613194  36.8762912  81.5844773  81.3461273
  36.6695509  83.3324413  81.6088473  38.4620558  81.0748224  83.4928082
  39.6782781  81.1431652  83.3106092  37.8513178  79.9672099  83.8968474
  36.8861004  80.0125994  84.1907769  38.5362500  78.6855886  83.9734025
  39.6034075  78.8267284  83.8020737  38.3425112  78.0437633  85.3490651
  37.2760085  77.9128246  85.5321700  39.0342924  76.6960603  85.4084067
  40.1009783  76.8262579  85.2258437  38.8861251  76.2540910  86.3937030
  38.6138568  76.0374861  84.6483971  38.8926948  78.8979274  86.3581353
  38.7705494  78.4942466  87.2205288  38.0329441  77.7394830  82.8925115
  36.8235606  77.5768668  82.7103209  38.9724187  77.1314521  82.1786628
  39.9358093  77.3365945  82.4020337  38.6986049  76.2153549  81.0818999
  37.6293830  76.1994711  80.8706857  39.4390108  76.6592493  79.8207251
  40.5144482  76.7381615  79.9798047  39.2411022  75.9316619  79.0336108
  38.9849655  77.9857776  79.3010767  37.8666900  78.0807930  78.5006667
  37.3210292  77.1751372  78.2358238  37.4387141  79.2994861  78.0382107
  36.5634875  79.3594017  77.3913032  38.1102858  80.4400818  78.3888160
  37.7640738  81.4091444  78.0294349  39.2189387  80.3628935  79.1924824
  39.7600740  81.2691541  79.4644463  39.6470906  79.1428512  79.6545525
  40.5179897  79.0823028  80.3072152  39.1375715  74.8223212  81.5006687
  40.2485369  74.6516165  82.0077978  38.2814824  73.8293563  81.2780184
  37.3609961  74.0260891  80.9118211  38.6216370  72.4486204  81.5828402
  39.7029181  72.3185968  81.5378500  38.1339775  72.0268772  82.9776473
  38.3796062  70.9758513  83.1296712  38.7902651  72.8623595  84.0641121
  38.5446908  73.9135309  83.9130114  38.4259497  72.5413047  85.0399693
  39.8715804  72.7323875  84.0197833  36.7125831  72.1819875  83.0573467
  36.4102882  71.9179672  83.9294197  38.0081597  71.5375544  80.5339568
  37.0464125  71.8966698  79.8533303  38.5868065  70.3482171  80.4078667
  39.5433764  70.2079031  80.7000744  37.8726905  69.2254376  79.8278653
  37.3692636  69.5327669  78.9112360  38.8565157  68.1072037  79.4927209
  39.3606694  67.9281292  80.4423843  38.2856996  67.2219433  79.2123940
  39.8972718  68.4060951  78.4115291  40.4393328  69.3162461  78.6682309
  40.8692507  67.2497183  78.3183697  40.3279510  66.3392395  78.0612280
  41.6120187  67.4598285  77.5487919  41.3687907  67.1160866  79.2779023
  39.2667984  68.6864499  77.0610523  38.6071956  69.5506386  77.1398016
  40.0487709  68.8922854  76.3301269  38.6906353  67.8182154  76.7412024
  36.8138259  68.7029654  80.7962132  36.8926881  68.8959289  82.0104219
  35.8115008  68.0179086  80.2415183  35.7782840  67.9066489  79.2382151
  34.7180220  67.4709074  81.0336584  35.0346404  67.2950677  82.0617305
  33.4808128  68.3984104  81.0494249  32.6729136  67.9062357  81.5908695
  33.8165884  69.7078917  81.7268018  34.6241528  70.2009033  81.1856175
  32.9368453  70.3514245  81.7310344  34.1311649  69.5166574  82.7527514
  32.9738177  68.6490113  79.6441590  32.6945573  67.7013332  79.1837006
  32.1034428  69.3040350  79.6827740  33.7581191  69.1222444  79.0533778
  34.3422553  66.0978602  80.4955118  34.6159199  65.7548327  79.3446800
  33.7161767  65.3048717  81.3655836  33.3031206  65.6870292  82.2042967
  33.6648972  63.8603988  81.1654480  34.6744317  63.4517103  81.1217091
  32.9221165  63.2026200  82.3259211  33.3163353  63.6008467  83.2608576
  31.8611671  63.4404570  82.2489806  33.0801052  61.7044957  82.3361813
  34.1039623  61.1764430  81.9098306  32.0626500  61.0045070  82.8193404
  32.1162485  59.9963770  82.8493553  31.2388364  61.4827447  83.1550791
  33.0071799  63.4900848  79.8384226  33.4845217  62.5976836  79.1281473
  31.9160014  64.1685529  79.4905097  31.5349085  64.8405267  80.1411393
  31.2447978  63.9878169  78.2149556  31.6486664  63.0757165  77.7755672
  30.1867470  63.8466062  78.4356076  31.3941159  65.1215891  77.2214986
  30.5969411  65.2381640  76.2873291  32.4075588  65.9591941  77.4059903
  33.1580106  65.7307270  78.0421697  32.4657936  67.2223080  76.7014373
  31.5161359  67.7380472  76.8437838  33.2703993  67.8181362  77.1323639
  32.7175726  67.0539441  75.2176135  33.2026610  66.0274871  74.7411481
  32.3756922  68.1051816  74.4728454  31.9535082  68.9040750  74.9240984
  32.5564604  68.1438005  73.0285765  33.2737602  67.3920484  72.6992606
  31.2211746  67.9133948  72.2822555  31.3949111  68.0307027  71.2126043
  30.6736546  66.5259184  72.5559234  30.4992167  66.4080136  73.6253956
  29.7348611  66.3926593  72.0183276  31.3927917  65.7783959  72.2210298
  30.1994163  68.9678260  72.6832429  30.5799982  69.9576534  72.4312486
  29.2657177  68.7913425  72.1492390  30.0197675  68.9106836  73.7568173
  33.1373491  69.4966502  72.6527641  32.9430000  70.4939062  73.3534680
  33.8541658  69.5285763  71.5332215  34.0234447  68.6788647  71.0141511
  34.4412253  70.7656009  71.0416961  34.7286616  71.3983413  71.8814099
  35.6854637  70.4686993  70.2056403  35.3262740  69.7747416  69.4457031
  36.0085985  71.3938849  69.7284448  36.8606402  69.8435464  70.9496464
  36.5196526  68.9483393  71.4696778  37.9549722  69.4738199  69.9759475
  38.2968150  70.3686503  69.4558312  38.7890920  69.0283090  70.5180407
  37.5696911  68.7573640  69.2504478  37.3680415  70.7965525  72.0134609
  36.5680637  71.0097154  72.7224718  38.2072371  70.3413288  72.5394109
  37.6942322  71.7249281  71.5446141  33.4484497  71.5544829  70.2022870
  32.6126582  70.9904810  69.4920213  33.5481880  72.8728256  70.2979579
  34.1790502  73.2912378  70.9665709  32.7328657  73.7530103  69.4741725
  31.6969375  73.4139724  69.4718688  32.7792441  75.1764842  70.0253751
  33.8164454  75.5111067  70.0438532  31.9580614  76.1208221  69.1638004
  30.9205768  75.7870855  69.1452168  32.0079226  77.1277168  69.5782592
  32.3557199  76.1261052  68.1489407  32.2546047  75.1911735  71.3571813
  32.2841310  76.0862856  71.7028732  33.2284750  73.7331191  68.0307052
  34.4158247  73.9774154  67.7902932  32.3750950  73.4436263  67.0523660
  30.9974722  72.8500883  67.1650464  30.3791772  73.4536504  67.8295194
  31.0551955  71.8315123  67.5488043  30.5258181  72.8993334  65.7283504
  30.0037092  73.8397700  65.5520548  29.8468548  72.0670744  65.5427296
  31.7343422  72.7893517  64.8910986  31.5324931  73.2600098  63.9288944
  32.0931236  71.7728387  64.7296156  32.7854749  73.5991313  65.6565234
  33.7920006  73.1968452  65.5417617  32.7747020  75.0617094  65.2415942
  31.9998498  75.8717509  65.7517834  33.6516074  75.3968643  64.3010151
  34.3112634  74.7168516  63.9509636  33.7456159  76.7645238  63.8121922
  32.7792799  77.2559526  63.9252918  34.8003743  77.5680667  64.5933000
  34.8619036  78.5717429  64.1726487  34.5356446  77.6326027  65.6486925
  36.1832651  76.9919277  64.5323978  37.0433495  77.3377449  63.5080012
  36.7062904  78.0393758  62.7449774  38.3083099  76.8094772  63.4436645
  38.9792792  77.0968429  62.6341449  38.7284459  75.9184779  64.3998464
  39.7325840  75.4972529  64.3511001  37.8807315  75.5577897  65.4196779
  38.2127602  74.8509811  66.1801243  36.6143345  76.0882977  65.4807104
  35.9390056  75.7956264  66.2846846  34.0434147  76.7473301  62.3209681
  34.4415448  75.7260161  61.7583819  33.8297923  77.8928210  61.6808861
  33.2657126  78.6013346  62.1280124  34.3368947  78.1575257  60.3412411
  34.6200555  77.2159139  59.8708302  33.2680727  78.8323886  59.4796823
  32.9713295  79.7663812  59.9568631  33.7981926  79.1224541  58.0851828
  34.0947246  78.1888229  57.6071648  33.0194012  79.6022021  57.4923718
  34.6611966  79.7846670  58.1544555  32.1361375  77.9646746  59.3620041
  31.4642716  78.3866827  58.8215360  35.5774717  79.0329235  60.4323314
  35.5540037  80.0869311  61.0721017  36.6516276  78.5978830  59.7814528
  36.6797551  77.6379017  59.4688123  37.8135821  79.4382151  59.5343036
  37.8607255  80.2251644  60.2870237  39.0942169  78.6110614  59.6124852
  39.0658759  77.8244188  58.8585023  39.9549464  79.2551827  59.4326170
  39.1775450  78.1621263  60.6022392  37.7106155  80.1098062  58.1707181
  37.5218209  79.4397843  57.1541965  37.8285562  81.4336398  58.1596017
  37.8543275  81.9246813  59.0418225  37.9019146  82.2144882  56.9323478
  37.6378929  81.5771035  56.0884684  36.9499180  83.4106184  56.9578213
  37.1470715  84.0535873  57.8156212  37.0864808  83.9801328  56.0385259
  35.5018104  83.0432796  57.0223785  34.8031813  82.7153823  55.8756668
  35.3126360  82.7475337  54.9125874  33.4786319  82.3513059  55.9410760
  32.9398033  82.0840772  55.0320363  32.8340242  82.3246667  57.1553809
  31.7796595  82.0531513  57.2072883  33.5189330  82.6402204  58.3027151
  33.0098950  82.6126108  59.2661559  34.8454334  82.9906698  58.2366007
  35.3917429  83.2310357  59.1486698  39.3294838  82.7053427  56.7582960
  39.8726451  83.3636043  57.6509148  39.9316732  82.3810870  55.6190013
  39.5117889  81.6862895  55.0181246  41.2174079  82.9464953  55.2284877
  41.6289017  83.5688216  56.0231461  42.2429091  81.8551289  54.8780056
  41.8202595  81.2043562  54.1125244  43.5248124  82.4771242  54.3604635
  43.9483243  83.1277192  55.1256202  44.2388285  81.6901944  54.1175167
  43.3103316  83.0613355  53.4655910  42.5249062  80.9895704  56.0891452
  41.6010034  80.5157560  56.4208161  43.2523574  80.2216303  55.8261200
  42.9245177  81.6077425  56.8930574  40.9699137  83.8807403  54.0546671
  40.9614330  83.4567523  52.8950395  40.7529505  85.1535980  54.3516120
  40.8289326  85.4670371  55.3087337  40.4061410  86.1237905  53.3385559
  39.8721388  85.6060243  52.5417755  39.7501729  86.8672560  53.7913961
  41.6126525  86.8248091  52.7487824  42.6411850  86.9793989  53.3897261
  41.4653385  87.2399530  51.4945136  40.5982988  87.0299721  51.0209636
  42.4951778  87.9568829  50.7608138  43.2900527  88.2520872  51.4457426
  43.0977294  87.0849138  49.6604014  42.3350302  86.7206616  48.9721358
  43.8311869  87.6743782  49.1102453  43.8168098  85.8820624  50.1768226
  45.1243503  85.9814164  50.6093831  45.6288236  86.9462604  50.5575891
  45.7879250  84.8863968  51.0992633  46.8176355  84.9800611  51.4442620
  45.1543879  83.6724013  51.1547858  45.6882202  82.7962076  51.5227635
  43.8471843  83.5593390  50.7469835  43.3382184  82.5970738  50.8026585
  43.1814854  84.6619853  50.2683426  42.1405253  84.5772657  49.9563740
  41.8790359  89.2057385  50.1563796  40.7566451  89.1689670  49.6464111
  42.6071432  90.3161315  50.2288923  43.4780721  90.3202033  50.7403272
  42.1479821  91.5703364  49.6306556  41.5882217  91.3538717  48.7207597
  41.2472766  92.3395847  50.5837362  40.4335102  91.6836414  50.8929642
  41.8495813  92.6048731  51.4526154  40.6730296  93.5992314  49.9632593
  40.9533829  93.8760911  48.7809773  39.9230349  94.3096543  50.6620334
  43.3900424  92.3736094  49.2463798  43.9540458  93.1016344  50.0652581
  43.8040187  92.2240718  47.9935270  43.2390196  91.6990755  47.3414118
  45.0415098  92.7880689  47.5237633  45.3357408  93.5941875  48.1958497
  45.8057080  92.0108844  47.5329661  44.9159751  93.3384432  46.1201882
  43.8191503  93.4673019  45.5688555  46.0520985  93.6911910  45.5213071
  47.4169990  93.8136866  46.1219696  47.8839358  92.8296591  46.1639248
  47.3339482  94.2191567  47.1303325  48.1254235  94.7480755  45.1863687
  49.1936110  94.5312364  45.1789335  47.9669421  95.7804756  45.4980337
  47.5113098  94.4951230  43.8576119  47.9431046  93.6087902  43.3927825
  47.6198445  95.3465406  43.1857429  46.0254066  94.2537346  44.1616979
  45.4720032  95.1916181  44.2087877  45.3821816  93.3379855  43.1337702
  44.7559868  93.8333542  42.1893017  45.5144752  92.0184838  43.2826620
  46.0431825  91.6407159  44.0558756  44.9468888  91.0884471  42.3132465
  45.1320734  91.4456879  41.3002387  45.5895601  89.7130164  42.4704727
  45.4412483  89.4040048  43.5051778  45.0570644  89.0305015  41.8081119
  47.0717963  89.6838777  42.1413351  47.3320100  88.6730013  41.8274584
  47.2402449  90.3749095  41.3153816  47.9358233  90.0846592  43.3185172
  47.3793088  90.4390728  44.3757794  49.1770335  90.0385828  43.1901220
  43.4362838  90.9490169  42.4335953  42.7940338  90.5114592  41.4731146
  42.8586784  91.3036537  43.5685759  43.4308001  91.6654025  44.3181851
  41.4353434  91.1956033  43.7848428  40.9771831  92.1724868  43.6302883
  41.0205161  90.4833760  43.0715757  41.1268257  90.7243473  45.1856238
  41.9645907  90.8019710  46.0812791  39.9088454  90.2187886  45.3614857
  39.2593175  90.2263674  44.5880806  39.4502812  89.7029775  46.6423381
  40.2936901  89.6115163  47.3267324  38.4170159  90.6479888  47.2625625
  37.6283401  90.8078309  46.5273480  37.9998942  90.1551748  48.1407674
  39.0096490  91.9852525  47.6670321  39.7931022  91.7943106  48.4004100
  39.4477949  92.4381620  46.7776485  37.9815879  92.9290310  48.2602492
  37.2133473  93.1043404  47.5071410  37.5360382  92.4385074  49.1256806
  38.5824387  94.2506877  48.6841583  39.3433408  94.0438243  49.4367114
  39.0510406  94.6990691  47.8081072  37.5791258  95.1879863  49.2413401
  37.1450964  94.7728719  50.0533736  38.0342422  96.0497964  49.5063916
  36.8741977  95.3801362  48.5440210  38.8620760  88.3087160  46.4935883
  38.1281151  88.0290889  45.5429573  39.1844487  87.4390804  47.4471368
  39.9749159  87.6323701  48.0453843  38.5021368  86.1616023  47.5961311
  37.4320625  86.3199508  47.4620942  38.9744549  85.1135101  46.5778947
  38.3308496  84.2538469  46.7645781  38.7623324  85.5173702  45.5879447
  40.4208770  84.6835190  46.6465671  40.8140180  83.6278833  47.4508078
  40.0608804  83.1063929  48.0415116  42.1296127  83.2340621  47.5122062
  42.4182669  82.3634879  48.1011723  43.0776841  83.9194050  46.7868892
  44.4014258  83.5700412  46.8909275  44.5499725  82.8384651  47.4945251
  42.7142160  84.9810041  45.9934631  43.4643024  85.5197917  45.4145168
  41.3964048  85.3616958  45.9329034  41.1021672  86.2106323  45.3157881
  38.6901893  85.7115443  49.0350926  39.5886457  86.1797954  49.7355153
  37.8311400  84.7917639  49.4674264  37.0694066  84.5121592  48.8660258
  37.9131257  84.2023668  50.7984089  38.8403173  84.4838519  51.2975893
  36.7271672  84.6295269  51.6850333  35.7974515  84.3364158  51.1973716
  36.8136001  83.9684019  53.0459547  37.7429036  84.2614268  53.5344548
  35.9676315  84.2823890  53.6573873  36.7925219  82.8851989  52.9262532
  36.6858857  86.1345470  51.8360210  36.5752480  86.5957814  50.8546321
  35.8411109  86.4140300  52.4655799  37.6115217  86.4795259  52.2967688
  37.9605536  82.6881043  50.6799450  37.1050125  82.0768354  50.0300514
  38.9057709  82.0210147  51.3102757  39.6275472  82.5734440  51.7506849
  38.9713288  80.5956070  51.4336282  38.5106772  80.1584864  50.5477247
  40.3480773  80.0654687  51.5615385  40.7211528  80.5272575  52.4756857
  40.2018498  78.9981870  51.7277534  41.3236327  80.2634945  50.4793480
  41.1013049  79.5973419  49.6457342  41.2983914  81.2971812  50.1344467
  42.6836296  79.9509938  51.0178327  42.9103050  80.5582922  51.8941351
  42.7734701  78.8955256  51.2747668  43.6357107  80.2562539  49.9879848
  43.2362866  80.4016744  49.0717901  44.9496254  80.3584242  50.1285394
  45.5612738  80.1305553  51.2791566  45.0212997  79.8677919  52.0912424
  46.5654133  80.2203959  51.3402487  45.6671740  80.7045974  49.0716245
  45.2082098  80.8822412  48.1896412  46.6703859  80.7895183  49.1519551
  38.2183132  80.3235184  52.6766440  38.5500002  80.7822661  53.6106735
  37.1660895  79.5721379  52.6628051  36.9642031  79.1564968  51.7647050
  36.2386182  79.3290901  53.7610559  36.5619448  79.8702328  54.6502825
  34.8363482  79.8111167  53.3776776  34.9342391  80.8630841  53.1095707
  34.5429274  79.2382873  52.4979783  33.7768826  79.6601765  54.4565454
  33.7452392  78.6079963  54.7394171  34.0936330  80.2565388  55.3121874
  32.4028125  80.1038865  54.0152567  31.7194491  80.0530303  54.8629164
  32.4559392  81.1306055  53.6531447  31.8855309  79.2582954  52.9471530
  32.2885151  78.3364284  52.8584723  30.8836125  79.5943658  52.1370190
  30.4232252  78.7232571  51.2514417  30.8345090  77.8026895  51.1922725
  29.6630712  78.9837170  50.6395379  30.2912094  80.7750585  52.2559653
  30.6019108  81.4233340  52.9654042  29.5321187  81.0204464  51.6365585
  36.2517534  77.8501400  54.1202771  35.8881340  77.0024676  53.3005232
  36.6872410  77.5484330  55.3425134  36.9750867  78.3151951  55.9335464
  36.8085999  76.1901549  55.8630042  36.6656239  75.4717561  55.0558113
  38.1925067  75.9709803  56.4722246  38.3875094  76.7262740  57.2335423
  38.2597198  74.9792320  56.9194580  39.3053050  76.0682943  55.4781732
  39.6424977  74.9822730  54.6942262  39.0889834  74.0498464  54.8051422
  40.6639647  75.0694655  53.7820477  40.9152732  74.2085009  53.1626248
  41.3692692  76.2400557  53.6492501  42.1866878  76.3073793  52.9313405
  41.0430897  77.3280865  54.4234160  41.5979739  78.2601362  54.3162380
  40.0188922  77.2403750  55.3309820  39.7604377  78.1023319  55.9460685
  35.7270772  75.9433567  56.9067476  35.7195331  76.5954460  57.9534947
  34.8329728  75.0005387  56.6365671  34.9751202  74.3944519  55.8412355
  33.6125717  74.8457954  57.4117817  33.5520629  75.6439416  58.1516468
  32.3661775  74.9101465  56.5176578  31.4597391  74.7826991  57.1094567
  32.3387145  75.8772576  56.0156199  32.3260167  73.8655759  55.4401258
  31.7768307  72.6201203  55.6803674  31.3750690  72.3968070  56.6687088
  31.7336861  71.6658484  54.6874476  31.3058795  70.6847765  54.8937973
  32.2299634  71.9504627  53.4365237  32.1877019  71.1993544  52.6477588
  32.7806798  73.1862616  53.1815035  33.1853345  73.4109506  52.1946551
  32.8199720  74.1408083  54.1768897  33.2433343  75.1242198  53.9725220
  33.6651200  73.5276215  58.1779262  34.2609048  72.5502660  57.7253640
  33.0316240  73.5237399  59.3462352  32.4879577  74.3298242  59.6196475
  33.0913722  72.3903228  60.2575144  32.4154655  72.5849783  61.0901960
  32.7590763  71.5018750  59.7205421  34.4802034  72.1468397  60.7984791
  34.8869933  70.9945427  60.9828584  35.2217714  73.2207859  61.0537934
  34.8804650  74.1327651  60.7856456  36.5395833  73.1291804  61.6611165
  37.0858483  72.3119433  61.1901416  37.3074433  74.4269928  61.4281874
  36.7774527  75.2533536  61.9018306  38.3052298  74.3416703  61.8585852
  37.3889565  74.6143813  60.3575145  36.4606586  72.8311657  63.1542907
  35.6009301  73.3558630  63.8641313  37.3593576  71.9703783  63.6269122
  37.8976434  71.4213553  62.9719912  37.5725171  71.7511886  65.0501760
  37.1113636  72.5752180  65.5946135  36.9822770  70.4331323  65.5644116
  37.3941797  69.6382439  64.9426497  37.3307914  70.3092344  66.5897345
  35.4713726  70.3649361  65.5340467  35.0737664  71.1582345  66.1670459
  35.1360491  70.5169872  64.5081127  34.9756584  69.0265790  66.0327667
  35.3761451  68.2468019  65.3849573  35.3431386  68.8788337  67.0482612
  33.4634551  68.9580788  66.0287878  33.0809193  69.7397476  66.6851115
  33.1127462  69.1343333  65.0119118  32.9769272  67.6377183  66.4972798
  33.3014335  67.4743904  67.4396806  31.9671041  67.6263283  66.4821914
  33.3309319  66.9133057  65.8889985  39.0654129  71.7770271  65.3344533
  39.8780136  71.4019932  64.4893246  39.4183268  72.2256872  66.5362956
  38.7369701  72.6493076  67.1498085  40.8072248  72.1732083  66.9770237
  41.4930739  72.4852087  66.1893906  41.0290503  73.0672900  68.2022177
  40.3399390  72.7635638  68.9902375  42.4566032  72.9446173  68.7038443
  43.1463276  73.2486347  67.9164723  42.5930716  73.5870973  69.5737272
  42.6568668  71.9099117  68.9820178  40.7040978  74.5107589  67.8715799
  39.6618948  74.5873028  67.5616506  40.8671274  75.1314316  68.7526511
  41.3493108  74.8528104  67.0623817  41.1680939  70.7263853  67.2761536
  40.5927682  70.0983696  68.1730608  42.1194600  70.1871013  66.5217284
  42.4974566  70.6986351  65.7371578  42.6043691  68.8375002  66.7629362
  41.8128864  68.2303369  67.2022619  43.0419967  68.1923583  65.4473622
  42.2651966  68.3546692  64.7001434  43.9665235  68.6669676  65.1185822
  43.2827112  66.7043343  65.5792218  42.6463182  66.0276355  66.3800886
  44.2056537  66.1863702  64.7865400  44.4084645  65.1979524  64.8312376
  44.7035438  66.7815477  64.1400341  43.7574737  68.8183027  67.7572859
  43.8080315  67.9485773  68.6313194  44.6767605  69.7763500  67.6539856
  44.6519295  70.4060589  66.8647140  45.7357270  69.9412921  68.6328236
  45.4523485  69.4447668  69.5608637  47.0472708  69.3359572  68.1361391
  47.2594755  69.7834161  67.1651350  47.8226204  69.6245135  68.8458350
  47.0224155  67.8372876  68.0027754  46.8577305  67.3966551  68.9860468
  46.2061375  67.5555753  67.3376210  48.3109626  67.2935237  67.4410128
  49.0374821  67.9959084  66.7391330  48.6066991  66.0385013  67.7447555
  49.4586708  65.6245980  67.3941421  47.9788471  65.5013104  68.3255559
  45.9449254  71.4186268  68.9170231  45.7028111  72.2694866  68.0605162
  46.3911911  71.7118725  70.1372464  46.3655101  70.9887086  70.8418554
  46.8818313  73.0293981  70.5175943  47.1066685  73.6294392  69.6358357
  45.8593748  73.7794006  71.3710390  45.6309240  73.1951549  72.2624240
  46.2698149  74.7452472  71.6656227  44.9472132  73.9334023  70.7945463
  48.1816232  72.8427705  71.2804811  48.2128309  72.1116618  72.2726459
  49.2468797  73.4991635  70.8289991  49.1966504  73.9683359  69.9359965
  50.5100867  73.5306870  71.5562536  50.4530753  72.8710050  72.4220876
  51.6569188  73.0626069  70.6601067  52.5871763  73.1229868  71.2249745
  51.4393532  71.6254657  70.1901023  50.5094523  71.5643873  69.6247233
  52.2709322  71.3205928  69.5547851  51.3822127  70.9645150  71.0549606
  51.7411566  73.9104785  69.5092763  52.4614037  73.6160970  68.9469738
  50.7867209  74.9358626  72.0742382  50.8438032  75.8886998  71.2929842
  50.9447127  75.0594097  73.3909890  50.6189605  74.3156650  73.9916792
  51.5436733  76.2366753  74.0104808  51.3253248  77.1170505  73.4060286
  50.9895668  76.4595930  75.4145616  51.1350070  75.5587338  76.0107150
  51.4958169  77.2974966  75.8938617  49.5259171  76.7658285  75.4519682
  49.0653772  78.0504350  75.2366032  49.7820570  78.8475713  75.0390084
  47.7190876  78.3287975  75.2694605  47.3669539  79.3454385  75.0946930
  46.8156887  77.3215616  75.5234727  45.7477732  77.5384551  75.5482435
  47.2633408  76.0374955  75.7466230  46.5500819  75.2382840  75.9481745
  48.6102575  75.7648134  75.7149232  48.9654835  74.7507627  75.8982682
  53.0552442  76.0680278  74.0788150  53.5436137  75.0332077  74.5401094
  53.7924924  77.0751570  73.6224666  53.3407254  77.8983681  73.2505400
  55.2490519  77.0201107  73.6080329  55.5878771  76.2284389  74.2762787
  55.7813418  76.7342358  72.2016222  55.3835065  77.4850676  71.5189232
  56.8691433  76.8008687  72.2202717  55.3957286  75.4465431  71.7622463
  55.7413849  75.2926704  70.8799512  55.8077320  78.3397502  74.1130688
  55.3534141  79.4043841  73.6874484  56.7883256  78.2722881  75.0083604
  57.0067845  77.3852376  75.4390766  57.5412528  79.4447688  75.4245068
  57.2512439  80.3009649  74.8154729  57.2724742  79.7757953  76.8916313
  57.5663915  78.9312783  77.5149320  57.8487682  80.6556911  77.1775839
  56.2102360  79.9769154  77.0305560  59.0290487  79.2096260  75.2117411
  59.5555827  78.1478090  75.5515832  59.6999307  80.2195846  74.6660142
  59.1600857  80.9860662  74.2902846  61.1481492  80.2684062  74.5385942
  61.5809639  79.4217300  75.0714262  61.5977875  80.2075349  73.0749203
  61.1796482  81.0810172  72.5746329  62.6857930  80.2733210  73.0709082
  61.1665112  78.9557803  72.3465508  60.1055674  78.7873181  72.5312660
  61.3312316  79.0942758  71.2780059  61.9582195  77.7591332  72.8277344
  63.0196562  77.9561842  72.6773284  61.7633693  77.6126978  73.8901324
  61.6034407  76.5341211  72.1132924  62.1470855  76.3230671  71.2886677
  60.6743698  75.6638497  72.5012884  59.9274794  75.8895603  73.5719137
  60.0606266  76.7353950  74.1075773  59.2283553  75.2147642  73.8475498
  60.4476275  74.5834515  71.7671871  60.9796184  74.4298122  70.9225093
  59.7439395  73.9189809  72.0559790  61.6605601  81.5411669  75.1890349
  60.9567087  82.5508122  75.2462150  62.8975604  81.4907725  75.6854114
  63.3649234  80.6128473  75.8612478  63.5828257  82.7221155  76.0489166
  63.0265639  83.3135037  76.7761937  64.9708344  82.4032835  76.6326700
  65.5135950  81.7853906  75.9173250  65.7642407  83.6757273  76.9095367
  65.2222924  84.2939631  77.6252025  66.7391569  83.4143405  77.3210169
  65.8992139  84.2297305  75.9805780  64.8338001  81.5756074  77.8909653
  64.3229839  80.6412992  77.6580769  65.8233550  81.3577206  78.2927190
  64.2561504  82.1304109  78.6302993  63.6895907  83.6299865  74.8333359
  63.8964110  83.1774593  73.7005776  63.5512158  84.9317768  75.0778997
  63.3386260  85.2143879  76.0239631  63.6011627  85.9618974  74.0413295
  63.4261499  86.9388474  74.4919274  64.9642718  85.9814451  73.3451438
  65.2254386  84.9660959  73.0468868  64.8946522  86.6131551  72.4595956
  66.0547047  86.5172722  74.2336928  65.7916391  87.2520542  75.1806617
  67.2918045  86.1483058  73.9365903  68.0628466  86.4781871  74.4994155
  67.4582676  85.5388111  73.1486138  62.4814614  85.8007057  73.0191068
  62.6386313  86.1548723  71.8498812  61.3394470  85.2769705  73.4486315
  61.2504086  84.9764265  74.4087590  60.2102251  85.0772065  72.5569290
  60.2753371  85.7789958  71.7254536  60.1947518  83.6526992  71.9949187
  61.1594286  83.4727245  71.5204643  60.0668739  82.9636932  72.8297947
  59.0894198  83.4335831  70.9874027  58.3381923  84.3897421  70.7020603
  58.9694296  82.2985400  70.4800522  58.9321363  85.3686441  73.3240987
  58.9447433  85.5643664  74.5399288  57.8243877  85.4060080  72.6004773
  57.8902410  85.4599586  71.5940718  56.5047873  85.4414195  73.2072680
  56.5750669  85.8173030  74.2279891  55.5838097  86.3595740  72.4124870
  55.5999335  86.0343880  71.3722499  54.5749634  86.2515173  72.8107998
  56.0058669  87.8137509  72.4937166  55.9458000  88.1132730  73.5400336
  57.0413410  87.8724840  72.1583870  55.0020463  88.9227397  71.5044922
  55.8361090  90.4762983  71.8147584  56.8717646  90.4060106  71.4822285
  55.3331949  91.2746131  71.2689823  55.8118739  90.6954364  72.8822285
  55.9208977  84.0367795  73.3092744  56.3865623  83.0938534  72.6666666
  54.8986417  83.9048231  74.1469575  54.6585582  84.6467092  74.7888798
  54.1223649  82.6741833  74.1930257  54.7805618  81.8190077  74.3464881
  53.1264175  82.7379816  75.3508291  53.7878551  82.8114236  76.2140821
  52.5670705  83.6671963  75.2422422  52.1525646  81.5784769  75.5531166
  51.5698343  81.4500411  74.6409596  52.8887342  80.2937137  75.8661455
  53.4713650  80.4212361  76.7784931  52.1693259  79.4866825  76.0049014
  53.5564607  80.0466125  75.0408076  51.1597483  81.9205223  76.6491320
  50.6009725  82.8132594  76.3682592  50.4690792  81.0886170  76.7870122
  51.6952263  82.1056673  77.5803052  53.4024120  82.4825981  72.8632149
  52.7067757  83.3847354  72.3929933  53.5679539  81.3122099  72.2519503
  54.2033885  80.6286119  72.6379761  52.8882237  80.9954354  71.0049933
  52.3192367  81.8635569  70.6722501  53.8872944  80.6146745  69.9072480
  54.5725541  79.8718347  70.3155462  53.3468114  80.1849040  69.0638764
  54.6920554  81.7945158  69.4142590  54.2726389  82.9422959  69.5431227
  55.8503348  81.5167769  68.8322462  56.4296488  82.2671419  68.4837532
  56.1481284  80.5560935  68.7400111  51.8895867  79.8595768  71.1780986
  52.0997815  78.9308520  71.9605840  50.7898394  79.9659909  70.4369826
  50.6184481  80.8580859  69.9955182  49.8086464  78.9047237  70.2535857
  50.0450916  78.0696154  70.9129695  48.4018996  79.4022244  70.5811486
  48.4874786  79.6653492  71.6354450  48.2473070  80.3067212  69.9928573
  47.2135146  78.4580690  70.3862490  47.2096931  78.1508048  69.3404599
  47.2618660  77.2310547  71.2723157  47.2652462  77.5375244  72.3183385
  46.3882626  76.6083648  71.0795074  48.1669442  76.6627910  71.0578159
  45.9392048  79.2317889  70.6377109  45.8730952  80.0623027  69.9348769
  45.0811148  78.5732843  70.5029723  45.9433677  79.6183970  71.6568359
  49.8818818  78.4131318  68.8155750  49.7425851  79.2072039  67.8831293
  50.0925936  77.1140860  68.6358482  50.4503972  76.5623609  69.4024481
  49.8683008  76.4556705  67.3578401  49.6888152  77.2028293  66.5847697
  51.0891711  75.6241954  66.9600138  51.9796075  76.2389192  67.0916839
  51.1511076  74.7518108  67.6105589  51.0350360  75.1528575  65.5227125
  50.4722760  75.8226073  64.6583020  51.6140193  73.9889900  65.2584877
  51.6070363  73.6275299  64.3154089  52.0591727  73.4696467  66.0016040
  48.6275765  75.5791692  67.4649033  48.5452152  74.7238241  68.3498792
  47.6731506  75.7922430  66.5622312  47.7510859  76.6025595  65.9643913
  46.5060226  74.9322648  66.4118326  46.4071037  74.2920524  67.2884410
  45.2315731  75.7660620  66.2691870  45.4495469  76.4121202  65.4187779
  44.4300280  75.0763393  66.0047859  44.7962470  76.6202218  67.4588434
  45.6215214  77.2641174  67.7628524  43.6087154  77.4733707  67.0678758
  42.7828289  76.8301203  66.7641664  43.3013063  78.0810178  67.9189724
  43.8856018  78.1242370  66.2385343  44.4556094  75.7613711  68.6555933
  45.3305970  75.1806294  68.9475440  44.1496235  76.3984814  69.4853911
  43.6406785  75.0849391  68.3978602  46.6613748  74.0335744  65.1932522
  46.9899124  74.5139713  64.1065310  46.4313766  72.7351032  65.3756019
  46.5313250  72.3305553  66.2956295  46.0724684  71.8559058  64.2691252
  46.4880449  72.2506391  63.3419893  46.6166458  70.4460226  64.4863679
  46.3352561  70.1392431  65.4937434  46.1478276  69.7816164  63.7605070
  48.1196657  70.3728094  64.3389402  48.7137306  71.3280839  63.7964952
  48.7108615  69.3546826  64.7550452  44.5549773  71.8193021  64.1304851
  43.8469311  71.4749738  65.0816204  44.0613385  72.1829527  62.9528294
  44.7087435  72.4539056  62.2265026  42.6342208  72.2587962  62.6695508
  42.0399499  72.0635772  63.5622046  42.2480490  73.6414310  62.1142478
  42.8401522  73.8416750  61.2212666  40.7762936  73.6826961  61.7630736
  40.1834974  73.4829861  62.6557155  40.5229645  74.6681981  61.3722915
  40.5610674  72.9266596  61.0079656  42.5822250  74.7242689  63.1168357
  43.6523933  74.7111614  63.3234033  42.3032261  75.6960069  62.7094236
  42.0321361  74.5468097  64.0409630  42.2728952  71.1596397  61.6831372
  42.9755881  70.9578393  60.6875844  41.1866119  70.4458398  61.9577539
  40.7899621  70.4852154  62.8857721  40.5566968  69.5782461  60.9748475
  41.1731931  69.5468598  60.0764899  40.3910153  68.1534929  61.5036366
  39.8351144  68.2229426  62.4386501  39.7988802  67.6075440  60.7691872
  41.6921670  67.4232972  61.7445609  42.2727042  67.9704254  62.4873450
  41.4652345  66.4268062  62.1235192  42.5211674  67.2852549  60.4903649
  41.9949517  67.0314081  59.4121160  43.8281118  67.4572646  60.6219822
  44.4289541  67.3759241  59.8142238  44.2176522  67.6689532  61.5294774
  39.1986693  70.1563637  60.6125667  38.4389037  70.5675253  61.4928129
  38.8925387  70.1816592  59.3194966  39.5667966  69.8437814  58.6476973
  37.6382181  70.7231759  58.8240608  36.9896052  70.9525011  59.6695254
  37.8682683  72.0080848  58.0205459  38.5087180  71.7926256  57.1652673
  36.9112459  72.3937336  57.6691439  38.3486642  72.7529003  58.6550290
  36.9246663  69.6918292  57.9635140  37.5087102  68.6946088  57.5361815
  35.6348615  69.9326781  57.7360423  35.1596551  70.6894676  58.2067310
  34.8533436  69.0571679  56.8723915  35.1354894  68.0138996  57.0141103
  33.3506215  69.2257126  57.1608930  33.0650176  70.2600881  56.9695866
  32.5370555  68.3042760  56.2721688  32.8217918  67.2696198  56.4632511
  31.4764304  68.4343374  56.4872483  32.7274801  68.5457776  55.2264563
  33.0380496  68.9483899  58.6359065  33.5778993  69.6976671  59.2149114
  31.9654539  69.0972430  58.7603282  33.4156513  67.5644608  59.1244496
  34.4882529  67.4150338  59.0007680  33.1548764  67.4669041  60.1782894
  32.8758088  66.8146093  58.5461827  35.1710049  69.3112965  55.4030461
  35.2829023  68.3723347  54.6112571  35.3285977  70.5727668  55.0164480
  35.2234445  71.3399626  55.6648713  35.6588960  70.8779800  53.6385885
  36.4750524  70.2287597  53.3215698  34.7830025  70.6890830  53.0179211
  36.0817805  72.3193028  53.4671144  36.0914375  73.1110887  54.4116412
  36.4386489  72.6400328  52.2259270  36.4339719  71.8984375  51.5402785
  36.8601036  73.9684438  51.8032899  36.7421410  74.6730806  52.6264976
  38.3314190  73.9531429  51.3793301  38.8924428  73.5527852  52.2237620
  38.4034056  73.2651268  50.5369811  38.9057323  75.2959434  50.9838255
  38.3597183  75.6745877  50.1197664  38.7923642  75.9894625  51.8170607
  40.3741957  75.1626406  50.6342392  40.9079225  74.7922240  51.5094685
  40.4739915  74.4466070  49.8184965  40.9586936  76.4896642  50.2130176
  40.3998749  76.8453371  49.3473855  40.8342184  77.1907522  51.0382938
  42.3997566  76.3867591  49.8638730  42.5152706  75.7374876  49.0988875
  42.7453783  77.2952576  49.5895082  42.9178102  76.0576081  50.6659822
  35.9782766  74.4216500  50.6487154  35.6100343  73.6164350  49.7898462
  35.6277195  75.7068876  50.6289863  35.6123890  76.2480687  51.4816218
  35.1936948  76.3480382  49.3971655  35.5825496  75.7929450  48.5434896
  33.6641806  76.3885254  49.2996768  33.3988743  76.8413815  48.3443585
  33.3064203  75.3592233  49.3250694  33.0247832  77.1714243  50.4226035
  33.7534721  77.6262395  51.3284537  31.7872722  77.3410208  50.4007053
  35.7713860  77.7521626  49.2993201  36.2748612  78.3147942  50.2723748
  35.6891904  78.3111004  48.0954682  35.2880110  77.7614364  47.3491280
  36.1969852  79.6397062  47.7788800  36.7296936  80.0649905  48.6294411
  37.1303677  79.6017712  46.5565576  36.6319751  79.0623894  45.7510934
  37.4703868  81.0085826  46.0896190  37.9692560  81.5484685  46.8944503
  38.1313073  80.9550265  45.2245083  36.5546493  81.5320054  45.8147504
  38.3993708  78.8183830  46.9040183  38.9822181  79.4405487  47.5832087
  38.0833214  77.9130594  47.4222861  39.2433370  78.4468606  45.7162384
  39.5601706  79.3517527  45.1976956  40.1212069  77.8948743  46.0520279
  38.6612725  77.8242648  45.0367715  35.0147142  80.5699820  47.5456583
  34.1094978  80.2522487  46.7668222  35.0208017  81.7096472  48.2285361
  35.7428501  81.8439162  48.9218739  34.0312651  82.7620652  48.0500205
  33.1906632  82.3784790  47.4717911  33.5104771  83.2578066  49.3991185
  34.4113347  83.5505989  49.9384028  32.8924758  84.1377171  49.2204233
  32.7256296  82.2451757  50.2313672  33.3218946  81.3415932  50.3582830
  32.4104494  82.8343563  51.5859023  31.8137707  83.7377804  51.4598137
  31.8506417  82.1093362  52.1767170  33.3391555  83.0817547  52.1001001
  31.4550493  81.8257245  49.5224360  31.7062765  81.3697609  48.5647922
  30.9163398  81.1047657  50.1373439  30.8266201  82.7002809  49.3541303
  34.6715482  83.9087676  47.2843599  35.8005296  84.3033854  47.5879824
  33.9792869  84.5378111  46.3633064  33.0138371  84.2697328  46.2362629
  34.4962852  85.5732771  45.5597866  35.3268037  86.0750163  46.0563709
  34.9845627  84.9817328  44.3157310  34.4855232  84.0220652  44.1812058
  34.7143117  85.6490726  43.4973655  36.4518805  84.7782355  44.3224766
  36.9362675  85.7289345  44.5452800  36.6990006  84.0543600  45.0990317
  36.9612969  84.2819674  43.0400076  36.4599604  83.3198196  42.5084869
  37.9680461  84.9393094  42.5274437  38.3626899  84.6452304  41.6454713
  38.3466465  85.7382684  43.0157342  33.4112069  86.5144311  45.2732241
  32.3446473  86.1430721  45.3961593  33.6662047  87.7694879  44.8886561
  35.0328705  88.3536283  44.7882894  35.5526292  87.9326409  43.9276381
  35.5962127  88.1342958  45.6952832  34.7491320  89.8243076  44.6300842
  35.5436971  90.2925253  44.0491045  34.6907838  90.2959080  45.6110480
  33.4543460  89.9020730  43.9313376  33.5967715  89.7469507  42.8618747
  32.9348759  90.8462489  44.0949913  32.6392805  88.7491222  44.5199755
  32.1185241  89.0453793  45.4305484  31.6340321  88.2008157  43.5169283
  31.9997415  87.6347211  42.4856574  30.3529988  88.3791705  43.8307056
  30.1211804  88.8947653  44.6676773  29.2712814  87.8641317  43.0211622
  28.4416728  88.5651530  43.1129112  29.6226043  87.8508009  41.9894191
  28.7900873  86.4812038  43.3946759  27.7834006  86.0258086  42.8383953
  29.4697898  85.7985780  44.3081647  30.3800964  86.1048426  44.6206436
  28.9353353  84.5660019  44.8521679  28.5725158  83.9346650  44.0410730
  30.0083493  83.8024347  45.6214988  30.4466312  84.4802704  46.3539925
  29.5217535  82.9752152  46.1382505  31.0972843  83.2626170  44.7191361
  30.9485501  83.3542095  43.4836949  32.1052534  82.7495548  45.2438173
  27.7508939  84.8683927  45.7688474  27.6659955  85.9535856  46.3493322
  26.8167634  83.9269681  45.9083327  26.8634908  82.4780888  45.5143047
  27.8522026  82.0782550  45.7394316  26.6723752  82.3922916  44.4446259
  25.7846920  81.8447760  46.3402061  26.1910768  81.5033030  47.2922285
  25.3502475  80.9991942  45.8069607  24.7789852  82.9233569  46.5345002
  24.1848804  82.7439834  47.4305825  24.1168866  83.0259699  45.6747353
  25.6136179  84.2009334  46.7085513  25.1184963  85.0644349  46.2643464
  25.9023839  84.4818700  48.1747265  25.0918928  85.1432110  48.8335362
  27.0212197  83.9994158  48.7025272  27.6023823  83.4199995  48.1137776
  27.4549715  84.2513074  50.0590415  26.5494809  84.4235471  50.6408658
  27.9362031  83.3345284  50.3996757  28.4022629  85.4112581  50.2680948
  28.7968208  85.6663505  51.4089668  28.7902003  86.1239987  49.2150200
  28.3749989  85.9752987  48.3063972  29.8439924  87.1216780  49.3376636
  30.6864935  86.7085171  49.8922709  30.3289203  87.5404550  47.9571653
  30.7615409  86.7004134  47.4137789  29.4987738  87.9540883  47.3845709
  31.3712061  88.5915800  48.0120951  31.2137530  89.9104891  47.7242334
  30.2194820  90.2317287  47.4138625  32.3967952  90.5742798  47.8966142
  32.5410072  91.5637292  47.7541633  33.3525286  89.6817306  48.3041415
  34.6940014  89.8771044  48.6030427  35.1063775  90.8823436  48.5162170
  35.4170119  88.7865888  48.9902384  36.4765195  88.8994597  49.2200292
  34.8313809  87.5240264  49.1000496  35.4151601  86.6629877  49.4254934
  33.5014119  87.3278667  48.8013645  33.0985946  86.3178052  48.8762960
  32.7358713  88.4239593  48.3986095  29.3705726  88.3591369  50.0898173
  28.2850851  88.8866190  49.8292420  30.2056376  88.8232421  51.0168528
  30.8915330  88.1794197  51.3844661  30.1611338  90.1713582  51.5646461
  29.5884664  90.8372445  50.9190870  29.5424525  90.2023376  52.9780413
  30.0861759  89.5070942  53.6176512  29.6243120  91.6019505  53.5666437
  29.0803878  92.2977247  52.9277809  29.1831415  91.6038736  54.5633710
  30.6681730  91.9089900  53.6313159  28.1023303  89.7289140  52.9351217
  28.0660537  88.7082389  52.5543220  27.6801292  89.7566040  53.9396510
  27.5242657  90.3811471  52.2804965  31.5789438  90.7254683  51.5848093
  32.5297625  90.0041772  51.9096292  31.7252138  92.0022960  51.2274677
  30.9302581  92.5072158  50.8625007  33.0160397  92.6927416  51.2935839
  33.8020445  92.0376473  50.9178885  32.9943966  93.9608863  50.4495166
  32.5551383  93.7551848  49.4733823  32.3757456  94.6842957  50.9806002
  34.3652891  94.5567261  50.2453845  35.3672935  93.8445251  50.2015333
  34.4142362  95.8693194  50.0762664  35.3048062  96.3243657  49.9351363
  33.5607686  96.4092515  50.0891996  33.3573782  93.0210102  52.7478086
  33.3624050  94.1736517  53.1826975  33.6411812  91.9655260  53.5146443
  33.6250967  91.0264917  53.1430865  33.9263857  92.1424239  54.9308970
  33.1568263  92.7245139  55.4378966  34.0608702  90.7834539  55.6386022
  34.8119081  90.1864698  55.1212521  34.4784806  90.9781814  57.0865534
  33.7276487  91.5747286  57.6047078  34.5691040  90.0069014  57.5728692
  35.4386859  91.4928016  57.1222372  32.7652336  89.9935296  55.5501070
  32.5160549  89.8193524  54.5033623  32.8869243  89.0368699  56.0581358
  31.9623064  90.5571142  56.0252712  35.1966254  92.9650093  55.0879870
  36.1594617  92.8107570  54.3272312  35.2049492  93.8446997  56.0899683
  34.3480634  94.0291328  56.5917955  36.3959542  94.5984066  56.4569479
  37.2000082  94.4300759  55.7405254  36.0911973  96.0986630  56.5070991
  36.9881210  96.6217744  56.8387353  35.6691375  96.6296881  55.1448705
  34.7719450  96.1073387  54.8127616  35.4610599  97.6970742  55.2189642
  36.4716690  96.4655480  54.4257725  35.0514908  96.3477038  57.4611763
  34.8626803  97.2884988  57.4904266  36.9233109  94.1068249  57.7992326
  36.1899046  94.1515305  58.7987778  38.1581389  93.6096739  57.8741107
  39.0295571  93.1587342  56.7640050  39.5610714  94.0161965  56.3512686
  38.4166518  92.7030980  55.9862893  39.9494871  92.1714982  57.4188873
  40.9089212  92.1545277  56.9018793  39.5069336  91.1756628  57.3952294
  40.0933061  92.6492258  58.8021611  40.8185458  93.4621262  58.8384853
  40.3891045  91.8675657  59.5018828  38.7018239  93.1763524  59.1652668
  38.0557652  92.3895191  59.5546251  38.7828445  94.3120500  60.1760505
  39.1770141  95.4344102  59.8549792  38.4108991  93.9958569  61.4126445
  38.0785985  93.0564586  61.5775885  38.4038377  94.9366503  62.5256920
  38.9844240  95.8262038  62.2813291  36.9766841  95.3714271  62.9155389
  37.0276441  96.0109488  63.7967394  36.3268379  96.1333509  61.7746904
  36.2751020  95.4942763  60.8932098  35.3199621  96.4337019  62.0646747
  36.9181692  97.0199490  61.5458397  36.1234129  94.1744382  63.2908813
  36.5736834  93.6581471  64.1387032  35.1226492  94.5113997  63.5611192
  36.0600004  93.4925599  62.4428709  39.1129670  94.2687562  63.6939258
  38.8552206  93.0976934  63.9934854  40.0074531  94.9994561  64.3430955
  40.0590510  95.9893159  64.1491511  40.9349036  94.4380388  65.3085302
  40.6119809  93.4345045  65.5855483  42.3523856  94.3530121  64.7202740
  42.6216017  95.3598088  64.4009270  43.0173405  94.0374111  65.5242212
  42.4861868  93.4046539  63.5566814  42.7482100  92.0595608  63.7634721
  42.8546345  91.6970221  64.7858903  42.8739890  91.1879195  62.7089489
  43.0757751  90.1320586  62.8893424  42.7424280  91.6519341  61.4231604
  42.8738641  90.7762930  60.3722426  43.0546629  89.8765660  60.6540274
  42.4827092  92.9843725  61.1865108  42.3767329  93.3534564  60.1663900
  42.3571420  93.8509656  62.2484145  42.1530779  94.9065903  62.0692096
  40.9601550  95.2972079  66.5610136  40.5850243  96.4724471  66.5285368
  41.3922783  94.7321023  67.6893571  41.4443127  93.2244238  68.0760471
  42.3320840  92.7617207  67.6449227  40.5540688  92.7160125  67.7058005
  41.4912984  93.2758349  69.5607236  42.0407953  92.4135536  69.9383783
  40.4765583  93.2620219  69.9584837  42.1778394  94.5491400  69.9024906
  43.2531340  94.4050611  69.7972209  41.9567149  94.9096459  70.9070995
  41.6829198  95.5628224  68.8616487  40.7606801  96.0557235  69.1692536
  42.7413782  96.6110546  68.5634793  43.6031982  96.4302433  67.7018259
  42.6679685  97.7199801  69.2942763  41.8642804  97.9145788  69.8742042
  43.7476592  98.6809628  69.2745520  43.9703100  98.9301038  68.2370287
  43.4221996  99.5780283  69.8012863  45.0048770  98.1496591  69.9351462
  44.9859553  97.2102559  70.7282872  46.1285287  98.7757921  69.5875697
  46.1292032  99.5026692  68.8863218  47.3908362  98.4233735  70.2159119
  47.5784533  97.3669975  70.0236393  48.1753897  99.0214479  69.7523579
  47.4073228  98.6629170  71.7130792  48.1196355  97.9743633  72.4470619
  46.6222177  99.6296240  72.1865563  46.1477831 100.2531886  71.5492351
  46.4598176  99.8499090  73.6176959  47.4231424  99.7628064  74.1202074
  45.8997561 101.2514686  73.8732359  45.0288169 101.3841690  73.2313988
  45.5924223 101.3055857  74.9176100  46.9108786 102.3466455  73.5863145
  48.1149206 102.0341379  73.4680655  46.5011247 103.5218658  73.4811105
  45.5511064  98.8244189  74.2777778  45.6009690  98.6692410  75.5012901
  44.7293166  98.1243621  73.5027739  44.7162204  98.3053585  72.5092106
  43.7924059  97.1469705  74.0388504  43.5255405  97.4072631  75.0631208
  42.5195434  97.1259384  73.1927695  42.8158618  96.9602654  72.1569862
  41.9113040  96.2884716  73.5345213  41.7151443  98.4063182  73.2889747
  41.4013271  98.5254459  74.3260032  42.3686210  99.2330397  73.0104088
  40.4983602  98.4019666  72.3919922  40.3821297  97.4822412  71.5559577
  39.6591202  99.3162920  72.5211865  44.3803860  95.7440699  74.1246604
  44.0587337  95.0015949  75.0579388  45.2310706  95.3567950  73.1790141
  45.5269731  96.0155179  72.4728801  45.7257664  93.9879987  73.0978871
  45.0647534  93.3214968  73.6519054  45.7756838  93.5263656  71.6403896
  44.7757945  93.6542550  71.2257030  46.4720995  94.1813555  71.1168503
  46.2123180  92.0859407  71.4696623  47.2193815  91.9889972  71.8752803
  45.5279393  91.4622888  72.0447999  46.2062490  91.6406269  70.0254764
  45.8948975  92.4767564  69.1500424  46.5148161  90.4609906  69.7631076
  47.1077086  93.8681943  73.7241870  48.0175998  94.6393572  73.4044452
  47.2454468  92.8902844  74.6171073  46.4203879  92.3408383  74.8107203
  48.4653273  92.5837967  75.3479985  49.2682139  93.2348357  75.0021364
  48.2788836  92.7941451  76.8521598  47.4277040  92.1842915  77.1549323
  49.1764929  92.4422593  77.3606614  48.0235306  94.2301012  77.2222013
  49.0763795  95.0998589  77.4573623  50.0964817  94.7341525  77.3401019
  48.8520526  96.4048746  77.8328797  49.6902355  97.0553709  78.0826910
  47.5626078  96.8684021  77.9517345  47.3349905  98.1892100  78.2498066
  48.1442044  98.6952074  78.3534368  46.4972601  96.0270780  77.7125339
  45.4743634  96.3922065  77.8045336  46.7316198  94.7174191  77.3552314
  45.8941291  94.0443562  77.1716673  48.8651540  91.1448941  75.0644710
  48.0159618  90.3013638  74.7682359  50.1609880  90.8581297  75.1649765
  50.8364279  91.5848519  75.3540668  50.6459755  89.5010868  74.9631781
  49.8061326  88.8096536  75.0316130  51.3023668  89.3393425  73.5887894
  52.1508323  90.0188778  73.5085515  51.6474359  88.3123712  73.4689664
  50.5766186  89.5715101  72.8093749  51.6417660  89.1314064  76.0512938
  52.2932009  89.9910985  76.6466290  51.7259910  87.8299821  76.3120275
  51.1155484  87.1980471  75.8139138  52.6137382  87.2770476  77.3255941
  52.7116630  87.9744866  78.1575129  52.0463953  85.9636225  77.8548055
  51.8965703  85.2880040  77.0126705  52.7862572  85.5390738  78.5333795
  50.7415442  86.1502817  78.5873879  50.7240493  86.4505836  79.9395668
  51.6726604  86.5577739  80.4656339  49.5420958  86.6127984  80.6166728
  49.5415790  86.8047923  81.6896312  48.3542685  86.4973592  79.9398766
  47.1706139  86.6999677  80.6045545  47.2933208  86.9153072  81.5320088
  48.3442996  86.2140282  78.5935906  47.3995788  86.1272523  78.0568663
  49.5321586  86.0402899  77.9257762  49.5298602  85.8124120  76.8598651
  54.0237537  87.0638082  76.7934784  54.2156049  86.5728776  75.6793239
  55.0115984  87.4308949  77.6058676  54.7706959  87.7725404  78.5252933
  56.4157606  87.4189908  77.2197616  56.5514399  87.0206248  76.2142792
  57.0412628  88.8285132  77.2803238  56.8827389  89.2457260  78.2747598
  58.5257394  88.7586022  76.9936903  58.6850525  88.3418895  75.9991699
  58.9528280  89.7603760  77.0400038  59.0099500  88.1231181  77.7351765
  56.3457978  89.7586555  76.3105848  55.2890460  89.8290743  76.5683032
  56.7996015  90.7481177  76.3664991  56.4470079  89.3698128  75.2973431
  57.1546386  86.4532474  78.1368046  56.7860828  86.2644742  79.3000317
  58.2065227  85.8318822  77.5959626  58.5072089  86.0694331  76.6614806
  58.9136880  84.7623962  78.3015020  58.2765497  83.8827941  78.3934491
  60.1680531  84.3775049  77.5133657  60.7214735  83.5955375  78.0333196
  59.8870524  84.0245818  76.5211036  61.1244430  85.5175144  77.3090843
  62.0973849  85.7947209  78.2501143  62.1617541  85.1774895  79.1462069
  62.9770856  86.8334170  78.0670786  63.7344773  87.0442387  78.8220705
  62.9031695  87.6057359  76.9346900  63.6038127  88.4275375  76.7869026
  61.9432482  87.3413670  75.9858079  61.8841589  87.9523866  75.0851061
  61.0569973  86.3048535  76.1737763  60.2930680  86.0982683  75.4242201
  59.3000744  85.1335184  79.7300897  59.2669628  84.2813165  80.6239312
  59.6711619  86.3898244  79.9771511  59.7478287  87.0741669  79.2383027
  60.0906443  86.7730546  81.3214770  60.7441332  86.0070543  81.7389636
  60.8549100  88.0991447  81.2808821  61.2288116  88.2825893  82.2881779
  61.6946038  87.9219274  80.6088640  60.0781159  89.2999434  80.8075297
  59.3578575  90.0836611  81.6937861  59.3475342  89.8099701  82.7488151
  58.6645396  91.1886948  81.2641808  58.0968220  91.7925693  81.9720891
  58.6851338  91.5291937  79.9301877  58.0019164  92.6393322  79.4951125
  57.5471584  93.1012968  80.2031969  59.3905349  90.7670032  79.0292738
  59.3996192  91.0310732  77.9717839  60.0876315  89.6654221  79.4692619
  60.6593763  89.0641787  78.7623571  58.9359501  86.8327386  82.3124704
  59.1780421  87.0070348  83.5108503  57.7004234  86.7094047  81.8462650
  57.5610787  86.7540812  80.8469220  56.5298653  86.5769869  82.7008978
  56.6883017  87.0970322  83.6456465  55.3214027  87.1950617  82.0001577
  55.2358067  86.7337321  81.0163144  54.4368637  86.9567363  82.5908283
  55.4347641  88.6997089  81.8445716  55.4621366  89.1364561  82.8428719
  56.3573349  88.9420751  81.3171024  54.2770776  89.2977967  81.0891386
  53.6263719  88.6249579  80.2969473  54.0236663  90.5780495  81.3125183
  53.2584529  91.0295186  80.8321794  54.5967456  91.0972483  81.9622214
  56.2190790  85.1360261  83.0932357  55.4106779  84.9202186  84.0002085
  56.8333469  84.1529324  82.4411079  57.5021626  84.3700177  81.7160845
  56.5420414  82.7520753  82.7150684  55.4610348  82.6208220  82.7629888
  57.0898464  81.8796238  81.5887993  58.1725257  81.9933221  81.5342272
  56.8440546  80.8359141  81.7846481  56.6447159  82.1857124  80.6420850
  57.1318220  82.2873873  84.0436056  58.2236624  82.7009272  84.4403652
  56.3869033  81.4216485  84.7329195  55.4135818  81.3251177  84.4810736
  56.8962640  80.6243383  85.8427578  57.9851006  80.6745445  85.8464185
  56.3788172  81.1250659  87.1940863  55.2902439  81.1141972  87.1394122
  56.7115400  80.4085795  87.9451142  56.8501434  82.5101374  87.5756640
  57.9341244  82.4919485  87.6886033  56.5799441  83.2033351  86.7790642
  56.2146324  82.9620720  88.8753293  56.5157466  83.9880678  89.0868993
  55.1296451  82.9141847  88.7825460  56.6271612  82.1132079  89.9917072
  57.3818488  81.4683230  89.8055102  56.1493886  82.1902795  91.2304277
  55.1683799  83.0285027  91.5403514  54.7717366  83.6228706  90.8265580
  54.8229074  83.0682388  92.4885968  56.5984441  81.3498631  92.1499213
  57.2956917  80.6619497  91.9035049  56.2416374  81.4006313  93.0934309
  56.4654974  79.1812081  85.6360089  55.2979244  78.9192066  85.3331517
  57.4005166  78.2518459  85.7999941  58.3650685  78.5464498  85.8542844
  57.1097280  76.8224348  85.8500855  56.0551852  76.6245258  85.6580682
  57.9495010  76.0399284  84.8300688  59.0036785  76.2577836  85.0013815
  57.7125061  74.5455428  84.9685827  56.6585573  74.3268406  84.7969374
  58.3178209  74.0117022  84.2359787  57.9908786  74.2244958  85.9723453
  57.6254292  76.5016619  83.4230515  57.8481647  77.5644670  83.3285203
  58.2267570  75.9399573  82.7082141  56.5680076  76.3330461  83.2192646
  57.3691366  76.3317165  87.2667745  58.4670892  76.5155936  87.8032716
  56.3603416  75.7113469  87.8746004  55.4862375  75.6006286  87.3808568
  56.4498547  75.2133848  89.2391832  57.4651687  75.3513232  89.6109486
  55.4865189  75.9595557  90.1614761  54.5134923  75.8394370  89.6851462
  55.4809540  75.4584571  91.1294478  55.7757043  77.4452351  90.3596614
  55.8441234  77.9226038  89.3821447  54.6802024  78.1060389  91.1677413
  54.6114874  77.6294789  92.1456307  54.9096604  79.1639842  91.2950268
  53.7292164  78.0013246  90.6454761  57.1164720  77.6252180  91.0333980
  57.8977010  77.1878386  90.4117229  57.3147985  78.6881638  91.1709268
  57.1053102  77.1296469  92.0041625  56.1404356  73.7248864  89.2748668
  55.2721752  73.2438541  88.5447819  56.8583517  73.0054370  90.1349726
  57.5494936  73.4847900  90.6941174  56.7401109  71.5593520  90.2727639
  55.8897116  71.1788888  89.7069301  58.0293680  70.8460795  89.8064074
  58.2303209  71.1230951  88.7715254  59.2112039  71.2450136  90.6762002
  59.0111708  70.9678786  91.7112285  60.1078204  70.7310380  90.3297776
  59.3629554  72.3224837  90.6119436  57.8507786  69.3263053  89.8115225
  57.8255004  69.0091393  90.8540519  56.8891254  69.1140918  89.3443096
  58.9341475  68.5797828  89.0876987  59.8961087  68.7911478  89.5546626
  58.7341099  67.5094473  89.1373582  58.9597351  68.8961022  88.0449201
  56.4262260  71.2229431  91.7231177  56.8376385  71.9278276  92.6492411
  55.6742038  70.1429553  91.9143504  55.1725966  69.7562799  91.1276028
  55.5252634  69.5000645  93.2104959  56.3715325  69.7642040  93.8446553
  54.2378229  69.9414037  93.9054086  54.2647486  71.0296110  93.9617915
  53.4104636  69.6315406  93.2670032  54.0458128  69.3706167  95.2900473
  53.9921996  68.2843649  95.2173586  54.8996842  69.6512752  95.9066805
  52.7753884  69.8966728  95.9193896  52.8468952  70.9817187  95.9946311
  51.9336978  69.6320533  95.2793638  52.5645317  69.3073687  97.3005753
  52.5098347  68.2231793  97.2023803  53.4228879  69.5729348  97.9176640
  51.3201367  69.8101212  97.9403293  50.5246033  69.5637702  97.3688947
  51.2197218  69.3934068  98.8548598  51.3707991  70.8146933  98.0318012
  55.5037296  67.9929176  93.0175830  54.8372576  67.4916589  92.1106979
  56.2295100  67.2703560  93.8688307  56.8733296  67.7134819  94.5085456
  56.1553613  65.8175756  93.8609475  55.1434482  65.5148008  93.5917666
  57.1315373  65.2092874  92.8537459  58.1500581  65.4961094  93.1153727
  57.0442489  64.1229574  92.8729285  56.8972635  65.5744981  91.8538277
  56.4361225  65.2823631  95.2563451  57.0568538  65.9445570  96.0876417
  55.9605281  64.0657035  95.4968271  55.4870709  63.5571502  94.7638120
  56.0993936  63.4311847  96.7963975  55.6159508  62.4554085  96.7490361
  57.1628761  63.2998821  96.9960567  55.4818191  64.2329457  97.9229276
  54.3746494  64.7684239  97.8136928  56.2119470  64.3107645  99.0331760
  57.0885288  63.8098664  99.0615440  55.7876555  65.0272990 100.2270198
  54.7010068  65.0033490 100.3089969  56.3861626  64.3751712 101.4737085
  57.4537448  64.2490780 101.2935200  56.2377755  65.0467025 102.3193604
  55.7647276  63.0301657 101.7828841  54.6945942  62.7274110 101.2211839
  56.3419633  62.2828150 102.5986782  56.1508128  66.5047448 100.2104160
  56.0580709  67.1570653 101.2538056  56.5574813  67.0511399  99.0684970
  56.7427699  66.4862241  98.2520182  56.7926809  68.4855623  98.9833234
  57.6143604  68.7673216  99.6417714  57.1577297  68.8764257  97.5524879
  56.3748343  68.4854384  96.9026396  57.1571397  69.9654562  97.5065271
  58.5025787  68.3528717  97.0934416  59.2684236  68.7874070  97.7359068
  58.4994809  67.2695930  97.2142706  58.8708789  68.7561084  95.3772269
  59.1865267  70.5108827  95.4785117  60.0245888  70.6915667  96.1516419
  59.4279026  70.8949572  94.4873886  58.3000210  71.0187043  95.8584146
  55.5656550  69.2564839  99.4423410  54.4398160  68.9686371  99.0311820
  55.7992578  70.2475348 100.3053648  56.7438136  70.4918939 100.5665204
  54.7008597  70.9630355 100.9390290  53.9649681  70.2350959 101.2805939
  55.2117323  71.7445849 102.1477832  55.9429001  72.4837908 101.8205702
  54.3770712  72.2501485 102.6334236  55.6803235  71.0583538 102.8531968
  54.0017483  71.9018799  99.9683011  52.8241140  72.2214404 100.1594465
  54.6968102  72.3509118  98.9276473  55.6252899  72.0028389  98.7356318
  54.1580821  73.3894630  98.0649553  53.0936630  73.2162987  97.9064459
  54.3404104  74.7743756  98.6937316  53.8880416  74.7540075  99.6852188
  55.4106301  74.9588752  98.7869494  53.7095109  75.8756560  97.8755084
  53.1098711  75.5684020  96.8235383  53.8093565  77.0518791  98.2815307
  54.8574979  73.3087499  96.7171156  55.8956721  72.6591459  96.5719611
  54.2605985  73.9695612  95.7310474  53.3450192  74.3716646  95.8729161
  54.8780209  74.1048213  94.4200137  55.1481898  73.1253388  94.0253973
  53.8894817  74.7620990  93.4595740  53.6234717  75.6958664  93.9549691
  54.4339757  74.9810085  92.5410398  52.6168602  73.9828238  93.1240587
  52.1098102  73.7033032  94.0475680  51.6987913  74.8425795  92.2859981
  52.2050144  75.1221331  91.3620464  50.7932365  74.2841347  92.0489103
  51.4350902  75.7423911  92.8417869  52.9246338  72.6983803  92.3933013
  53.5581355  72.0677204  93.0170346  51.9951161  72.1735650  92.1726954
  53.4432110  72.9250349  91.4617412  56.1567262  74.9299869  94.4967876
  56.1774244  76.0103237  95.0931399  57.2293758  74.4200817  93.8944683
  57.1688462  73.4961412  93.4910212  58.5009353  75.1241385  93.8186952
  58.4515784  76.0556078  94.3826349  59.6340803  74.2690452  94.3860354
  59.7019306  73.3366225  93.8256033  60.5758470  74.8115407  94.3031238
  59.4335457  74.0484223  95.4344679  58.7921181  75.4802742  92.3667690
  58.5895756  74.6595424  91.4692242  59.2767436  76.7003469  92.1392017
  59.3674250  77.3715242  92.8884662  59.6268833  77.1213554  90.7879464
  58.8179302  76.8771032  90.0994444  59.8580093  78.6296978  90.7534506
  58.9612089  79.1025367  91.1537900  60.7030691  78.8414548  91.4085330
  60.1427062  79.1778115  89.3685274  61.0253613  78.6635594  88.9883097
  59.2890667  78.9549074  88.7284395  60.3917838  80.6673399  89.3743029
  60.3616209  81.2717404  90.4660406  60.6072358  81.2374981  88.2850200
  60.8580889  76.3682957  90.2917067  61.9055427  76.3698861  90.9423547
  60.7281225  75.7362719  89.1276811  59.7997627  75.5533713  88.7744180
  61.8722438  75.2676690  88.3461526  62.6684372  74.9410067  89.0150824
  61.4676973  74.0962046  87.4632742  60.6297317  74.4918679  86.8893723
  62.3006546  73.8871582  86.7920203  61.0423682  72.8085239  88.1615633
  60.2472607  73.0275037  88.8742714  60.5393079  71.8169338  87.1335598
  61.3340631  71.5970935  86.4207251  60.2356124  70.8971430  87.6334146
  59.6856283  72.2418002  86.6055256  62.1855818  72.2182247  88.9660970
  62.5060066  72.9345341  89.7226208  61.8527812  71.3012948  89.4524965
  63.0203063  71.9942257  88.3018993  62.4344322  76.3850758  87.4711028
  61.6657982  77.0816168  86.8027335  63.7638259  76.5889628  87.4444865
  64.7830663  76.0838874  88.3791607  64.7308987  74.9956029  88.4110290
  64.5870383  76.4857791  89.3732206  66.0803812  76.5835284  87.8040433
  66.5807482  75.7525778  87.3067978  66.7041110  76.9460999  88.6211139
  65.7706547  77.6683506  86.8580310  66.4835647  77.6374759  86.0340740
  65.7851725  78.6585424  87.3134529  64.3626198  77.3510098  86.3410391
  63.7654723  78.2498090  86.1871786  64.4146789  76.5498471  85.0479679
  65.1913251  75.5965015  84.9437427  63.6092836  76.9220775  84.0558530
  62.9689865  77.6876675  84.2107428  63.5631447  76.2307684  82.7719098
  64.3465493  75.4766328  82.6967043  62.1971176  75.5481683  82.5404297
  62.1842465  75.1122208  81.5414886  61.9635885  74.4580238  83.5710233
  61.9758624  74.8933110  84.5702607  60.9962584  73.9888174  83.3915283
  62.7507501  73.7081770  83.4922326  61.0713184  76.5646847  82.5808219
  61.2267414  77.3108980  81.8016482  60.1194098  76.0601366  82.4152900
  61.0579301  77.0542830  83.5545852  63.8712051  77.2192144  81.6566079
  63.5021002  78.3951013  81.7360475  64.5654571  76.7392386  80.6216957
  64.9657865  75.8128889  80.6630723  64.8324555  77.5558563  79.4431566
  65.0451952  78.5807625  79.7471439  66.0375984  77.0147116  78.6709590
  66.8749266  76.9721929  79.3675025  65.7855368  76.0057187  78.3446183
  66.4254328  77.8573345  77.4617542  65.5733577  77.8594019  76.7820010
  66.6151099  78.8730300  77.8088629  67.6441273  77.3372303  76.7387873
  68.1712541  76.2933722  77.1586427  68.0811576  77.9723971  75.7564387
  63.6184737  77.6511754  78.5280941  63.4178508  78.6858203  77.8849872
  62.8088487  76.5996484  78.4510342  63.0072235  75.7696634  78.9912857
  61.6554856  76.5859699  77.5637364  61.1705041  77.5618851  77.5856826
  62.0660540  76.2759348  76.1215322  61.2104654  76.4543417  75.4701963
  62.8811112  76.9429769  75.8407538  62.4884656  74.9337515  75.9869755
  62.7393848  74.7671187  75.0754532  60.6715250  75.5536647  78.0863661
  61.0382842  74.6612003  78.8523041  59.4123891  75.6895289  77.6723907
  59.0965046  76.5714801  77.2949277  58.4454687  74.6120733  77.8086564
  58.9672452  73.6580819  77.8844785  57.5884404  74.8054526  79.0716987
  56.8602310  74.0058746  79.2076602  58.2672673  74.8267805  79.9242474
  56.8217947  76.0934238  79.1015560  55.5593953  76.1801436  78.5391617
  55.1399946  75.3032901  78.0458757  54.8364429  77.3490398  78.5957964
  53.8473978  77.4030149  78.1408489  55.3627997  78.4490468  79.2268552
  54.7916307  79.3760589  79.2770004  56.6200058  78.3794723  79.7995000
  57.0456803  79.2555440  80.2887848  57.3344700  77.2018819  79.7512535
  58.3127560  77.1380489  80.2276797  57.5626870  74.5209363  76.5717375
  57.4002508  75.4844791  75.8214517  57.0029887  73.3294158  76.3646487
  57.3830539  72.5423845  76.8708418  55.9017363  73.0902759  75.4419585
  55.4852066  74.0452426  75.1215825  56.3659460  72.3222413  74.2079491
  56.9314583  71.4545832  74.5477496  55.4806138  71.9889390  73.6664730
  57.2287616  73.1584840  73.2945453  57.2414461  74.3963182  73.4557984
  57.8960483  72.5812379  72.4112060  54.8138446  72.3004921  76.1551341
  55.1139895  71.3926699  76.9314491  53.5531382  72.6469117  75.9009395
  53.3559583  73.5360047  75.4642096  52.4297128  71.7928180  76.2681851
  52.7975020  70.8141933  76.5766071  51.6401066  72.4063661  77.4275481
  52.3571248  72.4342983  78.2480382  51.3679730  73.4243529  77.1487177
  50.3895225  71.6483172  77.8701002  49.7183162  71.5416714  77.0179209
  50.7616508  70.2756101  78.3946587  51.4325228  70.3814571  79.2471995
  49.8598949  69.7482657  78.7058581  51.2604925  69.7086680  77.6086344
  49.6447312  72.4322495  78.9154638  49.3480305  73.3970350  78.5040551
  48.7563683  71.8792993  79.2206830  50.2892554  72.5893612  79.7803357
  51.5254474  71.5980747  75.0623658  51.0757344  72.5749301  74.4611331
  51.2415306  70.3413595  74.7268901  51.7262421  69.5950336  75.2045425
  50.2949067  69.9891956  73.6763851  50.0003477  70.8870158  73.1330131
  50.9264111  69.0061325  72.6899282  50.1896266  68.7455259  71.9301039
  52.1440254  69.6245843  72.0233077  52.8814977  69.8850466  72.7825136
  52.5790977  68.9095062  71.3251140  51.8460601  70.5234195  71.4834813
  51.3342367  67.8249780  73.3851305  51.7303981  67.2090439  72.7644199
  49.0312650  69.3812386  74.2723774  49.1055976  68.4383565  75.0631713
  47.8770239  69.9291577  73.8960555  47.8951295  70.8725618  73.5358330
  46.5837982  69.2600214  74.0212667  46.6732881  68.4722912  74.7693120
  45.4746736  70.2402847  74.4396108  45.4536670  71.0747397  73.7386515
  44.1301776  69.5449288  74.4361717  44.1502645  68.7105814  75.1372862
  43.3547852  70.2506638  74.7341741  43.9159292  69.1720990  73.4345756
  45.7302811  70.7883866  75.8428798  44.7711308  70.8089329  76.3602862
  46.3985266  70.0888721  76.3451018  46.3408873  72.1680218  75.8612062
  45.6729518  72.8682273  75.3595348  46.4911015  72.4857565  76.8929908
  47.3003472  72.1481669  75.3443480  46.2639984  68.6091216  72.6812269
  46.3711467  69.2546408  71.6341347  45.8740819  67.3343094  72.7027899
  45.8122973  66.8440040  73.5836318  45.5818051  66.5941472  71.4748782
  45.4229663  67.2895643  70.6507032  46.7503829  65.6759530  71.1205868
  47.6768034  66.2453659  71.1955079  46.7707622  64.8541067  71.8363055
  46.6488492  65.1009635  69.7286475  46.1063248  65.7245575  68.8223303
  47.1767655  63.9046276  69.5520753  47.1391566  63.4687699  68.6417383
  47.6160183  63.4303048  70.3280750  44.2945580  65.8007631  71.6536780
  44.2581245  64.8394478  72.4247464  43.2413405  66.2074083  70.9388152
  43.3686350  66.9685501  70.2872336  41.9037546  65.6468008  71.0945494
  41.7324688  65.3603048  72.1321815  40.8631586  66.6924384  70.6987829
  41.1060940  66.9825107  69.6765599  39.8331769  66.3381640  70.7403428
  40.9202608  67.9393381  71.5223741  40.5644185  67.9657175  72.8513682
  40.7580121  69.1785358  73.3328432  40.5088877  69.4115710  74.3680875
  41.2605638  69.9314897  72.3728139  41.5195892  70.9043491  72.4537471
  41.3783056  69.1782007  71.2325461  41.7849215  69.6236803  70.3246294
  41.6643098  64.3720713  70.2929281  40.5763947  63.8014810  70.3978116
  42.6407288  63.9057017  69.5204520  43.4745671  64.4644608  69.4081968
  42.5323523  62.6595461  68.7590008  43.3067607  62.6215098  67.9928781
  42.7072193  61.4606513  69.6899351  42.0504255  61.5657671  70.5534580
  42.4301555  60.5674776  69.1299561  44.1287701  61.3018051  70.1805409
  45.0690272  61.7808009  69.5511503  44.2896897  60.6529028  71.3227654
  45.2180768  60.5179619  71.6969152  43.4833614  60.2956447  71.8150073
  41.2183711  62.5402218  67.9812784  40.5027870  61.5422380  68.0812225
  40.8915998  63.5697497  67.2000903  41.4725964  64.3942723  67.1480820
  39.6555175  63.5435367  66.4225760  38.8060967  63.4090479  67.0922747
  39.4667760  64.8477860  65.6508175  40.3864708  64.9166583  65.0698551
  38.6238031  64.6891793  64.9782548  39.2591059  66.1435077  66.4292309
  40.0717413  66.2723924  67.1441527  39.2425555  67.3149607  65.4668515
  38.4298370  67.1870079  64.7518581  39.0941989  68.2406248  66.0229423
  40.1917158  67.3606279  64.9328949  37.9796023  66.0966949  67.2355245
  38.0256887  65.2691243  67.9434103  37.8579846  67.0332722  67.7797059
  37.1320914  65.9539166  66.5651227  39.6646831  62.3710153  65.4468847
  40.6732687  62.0974657  64.7923652  38.5343172  61.6712083  65.3518733
  37.8030539  61.8099259  66.0345964  38.3322823  60.6578206  64.3144090
  39.2449466  60.0758829  64.1859890  37.2027235  59.7125354  64.6996681
  37.3459411  59.3913165  65.7313689  36.2582450  60.2499900  64.6147974
  37.1424130  58.4874951  63.8163285  38.1617653  58.0177351  63.3188746
  35.9450124  57.9600041  63.6221478  35.8459475  57.1403160  63.0404286
  35.1353350  58.3793636  64.0564990  38.0391883  61.3499539  62.9893020
  36.9359570  61.8507938  62.7619585  39.0387437  61.3791585  62.1117976
  39.9057613  60.9344636  62.3775536  38.9807025  62.0679794  60.8302477
  38.1891573  62.8173479  60.8287869  40.3158472  62.7662498  60.5600848
  40.3166446  63.1429527  59.5372483  40.5214044  63.9204356  61.5241156
  40.5211878  63.5444216  62.5472055  41.4760085  64.4033525  61.3152583
  39.7148433  64.6435771  61.4031768  41.3888591  61.8311663  60.7058973
  42.2238604  62.2731929  60.5356453  38.6283316  61.1621075  59.6489730
  38.7949836  61.5891797  58.5038693  38.1684887  59.9281852  59.8766531
  38.0134716  59.6048942  60.8208734  37.9533780  58.9877248  58.7777997
  38.2011870  59.4577688  57.8260915  38.8484940  57.7632480  58.9654508
  38.7324110  57.4020797  59.9873027  38.5380810  56.9851031  58.2681456
  40.3104873  58.0729880  58.7250625  40.6503935  59.0316034  58.0317759
  41.1884897  57.2562373  59.2934358  42.1777008  57.4156926  59.1664112
  40.8634791  56.4789180  59.8504309  36.5008237  58.5451269  58.6110730
  36.2419336  57.5523762  57.9264636  35.5683240  59.2951861  59.2202540
  35.8391030  60.1040708  59.7610716  34.1508770  58.9563695  59.1446420
  34.0386390  57.8754777  59.2293466  33.3361022  59.6256784  60.2686175
  33.6107383  60.6799782  60.3021783  32.2789849  59.5338861  60.0192641
  33.5928819  58.9922941  61.6257374  34.6677986  58.8259691  61.6963847
  33.2886606  59.7224201  62.3757156  32.8574919  57.6764219  61.8692283
  33.3024582  56.9118131  61.2324573  32.9883050  57.3987424  62.9151162
  31.4216380  57.7523185  61.5791911  31.1535450  57.3838250  60.6778377
  30.4660092  58.2652262  62.3720627  30.7394052  58.7615419  63.5887312
  31.6894641  58.7554451  63.9314422  29.9938391  59.1388671  64.1560552
  29.1961093  58.2678548  61.9447662  28.9712148  57.8867662  61.0368598
  28.4695357  58.6509142  62.5325204  33.6409828  59.4037602  57.8041479
  33.3689437  60.5722301  57.6686939  33.6170047  58.5277902  56.7975732
  34.0400880  57.6199174  56.9274458  33.0380184  58.8403282  55.4979818
  32.6682955  59.8656880  55.5044171  34.0729074  58.7000074  54.3766870
  34.4537066  57.6817700  54.4559577  33.5459748  58.8176137  53.4297917
  35.2232653  59.6722650  54.4352700  35.1194122  60.9226289  53.8491356
  34.1872266  61.1928039  53.3530158  36.1607193  61.8140029  53.8842503
  36.0677043  62.7905442  53.4090482  37.3331211  61.4602445  54.4996241
  38.3659096  62.3637676  54.5557586  38.1551694  63.2009133  54.1357881
  37.4704805  60.2217053  55.0804191  38.4060660  59.9382829  55.5625519
  36.4169826  59.3377271  55.0501712  36.5151516  58.3567414  55.5150690
  31.8516595  57.9265758  55.2132570  31.5946314  56.9497743  55.9171976
  31.1355710  58.2638194  54.1431598  31.4781588  59.0070105  53.5512140
  29.8210972  57.7088771  53.8620236  29.7060405  56.7414018  54.3507490
  28.7373423  58.6626382  54.3975470  28.9446181  58.7820446  55.4609746
  28.8980691  59.6125345  53.8876805  27.3108559  58.2297748  54.2112576
  27.1052627  58.1585825  53.1431921  27.1812380  57.2503653  54.6717554
  26.3469508  59.2212726  54.8482797  25.3533214  58.7793117  54.7743202
  26.6316395  59.3004548  55.8974613  26.3066586  60.5589656  54.2734433
  26.9792630  61.2189605  54.6369119  25.5989550  60.9000780  53.2014158
  24.7218639  60.0578849  52.6830616  24.5886548  59.1495939  53.1042063
  24.1889581  60.3265620  51.8682465  25.6225629  62.1509586  52.7778189
  26.1765183  62.8372177  53.2700403  25.0865491  62.4153966  51.9636564
  29.7523105  57.4058866  52.3684861  30.5645191  57.9007036  51.5839561
  28.7752326  56.5878649  51.9714266  28.2078707  56.0809394  52.6356753
  28.5480313  56.3552548  50.5457523  29.4985371  56.1764552  50.0430907
  27.6517576  55.1347349  50.3436667  26.7675030  55.3728565  50.9348445
  27.3828825  55.0962453  49.2880509  28.2035115  53.7795255  50.7774813
  28.5244389  53.8349416  51.8176906  27.1288992  52.7255317  50.6375116
  26.8077715  52.6692056  49.5974140  27.5249975  51.7586163  50.9478044
  26.2779923  52.9877265  51.2662499  29.4283169  53.4069616  49.9742367
  30.2022353  54.1605145  50.1202079  29.7993361  52.4369821  50.3052740
  29.1679818  53.3543084  48.9170932  27.9391088  57.5549054  49.8315788
  28.2843852  57.8250518  48.6764432  27.0376812  58.2780965  50.4659319
  26.7851903  58.1423479  51.4343946  26.3747243  59.3261175  49.7260142
  26.2328274  58.9505404  48.7126503  25.4031626  59.4740297  50.1974898
  27.0961152  60.6494546  49.6625463  26.5446273  61.6064242  49.1129607
  28.3137174  60.7499508  50.1900636  28.7919779  59.9349175  50.5465562
  28.9711950  62.0413380  50.3076490  28.6484772  62.6900823  49.4933498
  28.6238780  62.7157025  51.6373664  27.5473131  62.8828790  51.6714147
  28.9135982  62.0502190  52.4505662  29.2968261  63.9508368  51.7772740
  29.0609883  64.3503174  52.6177475  30.4790205  61.8814467  50.1907636
  31.0491665  60.8708559  50.6072078  31.1136047  62.9023721  49.6134740
  30.5838537  63.5914872  49.0990971  32.5672634  63.0220690  49.6346410
  33.0575370  62.0489524  49.6067999  33.0571469  63.8770420  48.4520907
  34.1383534  63.9955850  48.5230860  32.7070285  63.2083908  47.1343818
  31.6258758  63.0899194  47.0624518  33.0601715  63.8254133  46.3081410
  33.1833696  62.2292091  47.0853765  32.4788561  65.2927012  48.5308175
  31.4051454  65.2117954  48.3614061  32.6601423  65.6588379  49.5413514
  33.0693365  66.2480224  47.5408380  32.8880321  65.8827671  46.5299883
  32.6074692  67.2280160  47.6607978  34.1430302  66.3298078  47.7099324
  33.0907706  63.5987338  50.9435286  34.2887922  63.4779033  51.2226670
  32.2417187  64.2383638  51.7435994  31.2628668  64.2846578  51.4990481
  32.6849719  64.9244316  52.9469773  33.7054461  65.2838576  52.8145214
  31.7803553  66.1201501  53.2390853  30.7630495  65.7409409  53.3359795
  32.0936358  66.5640354  54.1840305  31.8253280  67.1648066  52.1546093
  32.8203983  68.1268370  52.1315275  33.5805465  68.1192374  52.9126910
  32.8594719  69.0813679  51.1443735  33.6469481  69.8349840  51.1376037
  31.8955394  69.0856022  50.1641662  31.9367536  70.0337198  49.1693123
  32.6772129  70.6382839  49.2577534  30.8931938  68.1446365  50.1698886
  30.1267277  68.1493401  49.3948995  30.8618212  67.1944584  51.1608828
  30.0689343  66.4466225  51.1739868  32.7095730  63.9922556  54.1519175
  31.9848001  62.9970919  54.2144903  33.5658345  64.3323732  55.1100617
  34.2928802  65.0054142  54.9137971  33.5255662  63.7253186  56.4341026
  33.6020037  62.6408688  56.3552036  34.7000787  64.2384302  57.2667622
  34.6761765  65.3281239  57.2569872  34.5760875  63.8819671  58.2893375
  36.0247788  63.7597350  56.7246213  35.9770614  62.6711703  56.6954531
  36.1064905  64.1466619  55.7088887  37.2276886  64.1878522  57.5227188
  37.2373982  65.2753599  57.5957380  37.1628973  63.7576798  58.5221452
  38.4738314  63.7500020  56.9056284  38.3835045  63.2826506  56.0148293
  39.6910762  64.0822185  57.3277105  39.8716245  64.7213400  58.4718337
  39.0742717  64.9653346  59.0417418  40.8059852  64.9623433  58.7701407
  40.7390148  63.5910085  56.6928203  40.6045254  62.9758131  55.9031702
  41.6704499  63.8326418  56.9996437  32.2074588  64.0205529  57.1334777
  31.6937592  65.1406811  57.0905886  31.6544789  62.9933693  57.7724323
  32.1351345  62.1053686  57.7953327  30.3426024  63.0845580  58.3976414
  29.7296751  63.8217918  57.8790802  29.6408387  61.7289597  58.3262910
  30.3036262  60.9924425  58.7805534  28.7247087  61.8028816  58.9122443
  29.3029810  61.3002538  56.9138302  30.2219677  61.2158250  56.3337990
  28.8105680  60.3287710  56.9568743  28.3820279  62.2784120  56.2202497
  27.4518897  62.8087963  56.8211036  28.6441966  62.5313801  54.9473559
  28.0617796  63.1771192  54.4336315  29.4253970  62.0774491  54.4959426
  30.4037945  63.5521313  59.8435466  29.4333380  64.1306118  60.3407945
  31.5232772  63.3264288  60.5209305  32.2504707  62.7645064  60.1019649
  31.7254495  63.8180054  61.8746054  31.2251347  64.7799311  61.9863342
  31.1589756  62.8469384  62.9176204  31.2627914  63.2986179  63.9041837
  30.1028894  62.6843527  62.7023350  31.8414817  61.6074404  62.8924418
  31.4660009  61.0219084  63.5540808  33.2136989  64.0345091  62.0861902
  34.0446846  63.5803438  61.2980546  33.5413551  64.7582140  63.1571227
  32.8209247  65.2922504  63.6217563  34.9074221  64.8504830  63.6644526
  35.5426944  64.1342730  63.1433273  35.4700197  66.2530220  63.4434704
  34.7279556  66.8871089  63.9286238  36.4160309  66.3259504  63.9799817
  35.6671225  66.7136500  61.9979707  34.7322767  66.6031333  61.4484708
  36.0880534  68.1673909  61.9895088  37.0231322  68.2786349  62.5384635
  36.2294878  68.4992537  60.9609350  35.3151236  68.7727512  62.4630264
  36.6689468  65.8533221  61.2539271  36.3190773  64.8211710  61.2350897
  36.7750887  66.2191337  60.2326451  37.6341396  65.9000947  61.7582228
  34.8875390  64.4862243  65.1518111  35.0925221  65.3333970  66.0202196
  34.6297094  63.2123411  65.4428294  34.5206467  62.5283993  64.7076912
  34.4465199  62.7786118  66.8239483  33.7763182  63.4629845  67.3441049
  33.8374402  61.3807552  66.8570676  34.4254798  60.7501478  66.1902520
  33.9135420  61.0013381  67.8760628  32.3892244  61.3637266  66.4198193
  31.7727846  62.4511739  66.3640301  31.8645366  60.2674687  66.1392233
  35.7648843  62.7931819  67.5889686  36.7239823  62.1137409  67.2088871
  35.7981910  63.5609085  68.6724481  35.0100835  64.1565627  68.8826432
  36.9673197  63.6295735  69.5405385  37.8696837  63.7376733  68.9387472
  36.8611791  64.8302470  70.4824469  37.8428111  64.9599744  70.9381538
  36.6316382  65.6968199  69.8623965  35.8163062  64.6959331  71.5668483
  35.8575430  63.6876635  71.9789076  36.0631697  65.4167928  72.3462834
  34.4235851  64.9715627  71.0490672  34.2685730  65.1741484  69.8295660
  33.4809651  64.9645549  71.8593656  37.1360591  62.3345702  70.3278671
  36.1648170  61.7745958  70.8453094  38.3681130  61.8504039  70.4079126
  39.1087551  62.2953806  69.8848979  38.6991318  60.6966258  71.2237683
  37.8596548  60.0019986  71.1942636  39.5816913  60.2173447  70.8001201
  38.9826707  61.0657637  72.6642491  38.3854660  61.9890189  73.2223865
  39.8984467  60.3202872  73.2857087  40.1521973  59.4080776  72.9341640
  40.5032526  60.7733238  74.5326320  39.7667893  61.2149325  75.2039759
  41.1856269  59.6001194  75.2551980  41.9020681  59.1410945  74.5739438
  41.9068571  60.0700364  76.5065310  41.1909380  60.5287915  77.1885167
  42.3793967  59.2182489  76.9956781  42.6685721  60.8007922  76.2347079
  40.1633953  58.5372984  75.6079274  39.6918919  58.1692975  74.6966855
  40.6584983  57.7116954  76.1191538  39.4038779  58.9657686  76.2618750
  41.4817229  61.9001614  74.2341595  42.2764903  61.8243191  73.2885154
  41.4337378  62.9543736  75.0460370  40.6895304  63.0341917  75.7241842
  42.4029420  64.0400160  74.9521594  42.6150787  64.2592419  73.9057192
  41.8598183  65.3010355  75.6134932  41.6332788  65.0891921  76.6584346
  42.8886940  66.4130708  75.5348711  43.1154119  66.6258064  74.4901500
  42.4918220  67.3102173  76.0099710  43.7991564  66.1033300  76.0479202
  40.6631050  65.7160710  74.9464273  40.3227507  66.5103920  75.3645342
  43.7243699  63.6335466  75.5916953  43.8231710  63.5086754  76.8144792
  44.8310908  63.5159494  74.8383310  44.6559953  63.5435660  73.8440080
  46.1458715  63.2415366  75.2800542  46.0814490  62.7402996  76.2458235
  46.9277751  62.3787076  74.3460458  46.8237051  61.3811615  74.7728602
  46.3645151  62.4353700  73.4145805  48.3899993  62.6588873  74.0691727
  48.5508587  63.7348032  74.1372177  48.9768046  62.1550176  74.8372053
  48.8243299  62.1667152  72.6941059  48.4159410  61.0592457  72.2854362
  49.5762348  62.9001416  72.0170655  46.7294275  64.5607121  75.5466745
  46.7241696  65.3396245  74.7490538  47.2485310  64.8012242  76.7097680
  47.1388920  64.0828728  77.4112308  47.9240901  66.0406563  77.0872145
  47.9810319  66.7356397  76.2494467  47.2094458  66.7371458  78.2550889
  47.1411411  66.0423043  79.0921247  47.9717726  67.9752412  78.6871209
  48.0400919  68.6708042  77.8506847  47.4490648  68.4538681  79.5152473
  48.9747667  67.6920368  79.0063385  45.7905051  67.0950134  77.8680191
  45.2444353  66.1880839  77.6084256  45.2979381  67.5876989  78.7063141
  45.8059219  67.7673197  77.0101920  49.3723278  65.7441287  77.4519884
  49.6446169  64.9625684  78.3702048  50.2943917  66.3768268  76.7304316
  49.9796995  67.0932878  76.0918772  51.7175057  66.0845659  76.7915469
  51.9527804  65.6360638  77.7567364  52.1826926  65.1321395  75.6817779
  53.2606423  64.9941905  75.7660082  51.4972101  63.8005624  75.7981957
  50.4191812  63.9376579  75.7135893  51.8429219  63.1424331  75.0010456
  51.7314229  63.3540122  76.7645486  51.8971338  65.7050472  74.4011847
  52.1896702  65.1061474  73.7102855  52.4792870  67.3928103  76.6748642
  52.0032558  68.3454081  76.0583370  53.6504343  67.4477788  77.2885567
  54.0069134  66.6820067  77.8422851  54.4549318  68.6376366  77.1698839
  54.3553395  69.0363456  76.1603237  54.1045108  69.3783213  77.8886959
  55.9092569  68.3416953  77.4394969  56.3005590  67.1979038  77.6648248
  56.7064900  69.4032029  77.4397335  56.3167108  70.3178690  77.2620894
  58.1399025  69.2947331  77.6533636  58.3392848  68.4594938  78.3247214
  58.8895276  69.0560452  76.3391094  58.7273659  69.9094869  75.6807470
  60.3698384  68.8886970  76.5907905  60.5328308  68.0351025  77.2487492
  60.8831147  68.7202656  75.6440712  60.7630560  69.7898184  77.0613867
  58.3931752  67.8686862  75.7135615  58.8637330  67.7202072  74.8900752
  58.6193913  70.5760770  78.3106204  58.0974259  71.6567145  78.0366335
  59.6097540  70.4502662  79.1863163  59.7934609  69.5581713  79.6227997
  60.4035266  71.5963140  79.5994693  60.2853909  72.3928952  78.8648935
  59.9768776  72.1295947  80.9742509  60.6322543  72.9587948  81.2407240
  58.9430227  72.4745899  80.9593402  60.0786189  71.1306168  82.0825066
  61.2563958  70.9824964  82.7847258  62.1093409  71.6104103  82.5272207
  61.3636412  70.0592265  83.7966488  62.2973957  69.9593712  84.3500313
  60.2908629  69.2611712  84.1102606  60.3716558  68.5292512  84.9139183
  59.1130460  69.3860498  83.4089465  58.2616259  68.7503139  83.6518947
  59.0116271  70.3162225  82.3988679  58.0809966  70.4145836  81.8399833
  61.8784983  71.2281873  79.5996163  62.2517855  70.0946917  79.9051280
  62.7039986  72.2010895  79.2305954  62.2961116  73.0953462  78.9981463
  64.1467569  72.0492406  79.1129494  64.4095524  70.9919543  79.1473499
  64.6588107  72.6374529  77.7977033  64.2773971  73.6531927  77.6933170
  66.1736498  72.6624459  77.7761837  66.5558162  71.6469374  77.8800639
  66.5172062  73.0845610  76.8317860  66.5392191  73.2738432  78.6012006
  64.1888302  71.8453694  76.7014297  64.5115228  72.2165394  75.8769889
  64.8058222  72.7455952  80.2906107  64.4795472  73.8948903  80.5939776
  65.6972135  72.0394124  80.9786690  65.9304503  71.0956217  80.7048825
  66.3102945  72.5796743  82.1809575  66.5477816  73.6333540  82.0344718
  65.3528602  72.4545761  83.3688750  65.9283138  72.9190765  84.1696195
  64.4665089  73.0549074  83.1637313  64.9286274  71.0497462  83.7956870
  64.7534230  70.4381621  82.9106056  66.0232691  70.4239848  84.6320985
  66.1987305  71.0348028  85.5176569  65.7207933  69.4220293  84.9365560
  66.9399712  70.3636919  84.0454791  63.5983719  71.0412635  84.5277644
  62.8219975  71.4424895  83.8763352  63.3440407  70.0191898  84.8084458
  63.6727911  71.6560139  85.4247832  67.6221432  71.8492639  82.4300994
  67.8961523  70.8030379  81.8410297  68.4368758  72.4318448  83.3016361
  68.2053851  73.3429152  83.6710441  69.6927672  71.8242979  83.7047110
  70.1924916  71.3991555  82.8342923  70.6137713  72.8644768  84.3360884
  70.0335132  73.4001875  85.0873632  71.4405029  72.3439073  84.8194332
  71.1590840  73.8468356  83.3268773  71.0648056  73.5729171  82.1113938
  71.6953900  74.8920243  83.7472659  69.4645501  70.6716043  84.6739418
  68.4704681  70.6262690  85.4004269  70.3774124  69.7076776  84.6376962
  71.0938770  69.7033211  83.9258262  70.3458618  68.6106528  85.5900381
  69.3529032  68.1610664  85.5921507  71.3635813  67.5431566  85.1991994
  72.3639578  67.9759864  85.2014923  71.3220573  66.7216561  85.9144007
  71.1328033  67.1681444  84.2021003  70.6302094  69.1090395  87.0040028
  71.4065258  70.0445099  87.2150904  69.9999086  68.4574417  87.9790358
  69.3305531  67.7487045  87.7149254  70.1648637  68.7597856  89.3994554
  69.4836759  68.0972141  89.9333856  71.5964796  68.4541978  89.8479350
  72.2895597  69.1160437  89.3286085  71.6821466  68.6107100  90.9232328
  71.8384084  67.4179708  89.6117082  69.8132100  70.1977009  89.7757697
  70.3122633  70.7058991  90.7816336  68.9846748  70.8949474  88.9947046
  68.6127990  70.5091875  88.1385521  68.6529645  72.2758913  89.3331041
  69.5526861  72.8823278  89.4371952  67.7546235  72.9097961  88.2570747
  67.4649230  73.9113291  88.5750440  68.4907119  72.9929917  86.9644714
  68.7803589  71.9917276  86.6456048  67.8477919  73.4429049  86.2079447
  69.3832992  73.6052976  87.0928105  66.4732397  72.1073366  88.0815523
  65.9273537  72.0825908  89.0246844  65.8536222  72.5741016  87.3158473
  66.7197995  71.0898308  87.7782520  67.9837291  72.3622094  90.6958345
  67.1306773  71.5398354  91.0520828  68.3796770  73.3695048  91.4672113
  69.2361571  73.8592196  91.2510615  67.6371248  73.7697454  92.6500438
  67.2625845  72.8856936  93.1660584  68.5331365  74.5520573  93.6092519
  68.9582916  75.3835600  93.0471615  67.8944707  74.9395754  94.4029998
  69.6527947  73.7285495  94.2180947  69.2110119  72.8912609  94.7583506
  70.2802996  73.3493443  93.4115322  70.4965377  74.5539439  95.1687076
  70.9575285  75.3651848  94.6052588  69.8441966  74.9702907  95.9363051
  71.5792895  73.7148957  95.8254295  72.0632526  74.3205573  96.5916242
  71.1061857  72.8505165  96.2913915  72.5940939  73.2544338  94.8450648
  73.0329048  74.0552393  94.4134917  73.2939781  72.7019035  95.3193773
  72.1459167  72.6928407  94.1352413  66.4344205  74.6128010  92.2433946
  66.4405300  75.2795517  91.2055958  65.3963152  74.5863563  93.0729481
  65.3620374  73.9359598  93.8448994  64.2549015  75.4632484  92.8584045
  63.9237165  75.3954273  91.8221536  63.0986325  75.0561866  93.7675760
  62.2534288  75.7165815  93.5736471  62.8173068  74.0290684  93.5352311
  63.4649563  75.1475510  95.1311249  62.7219397  74.8867718  95.6802335
  64.6262126  76.9202543  93.1061598  65.4339120  77.2334662  93.9833422
  64.0245389  77.8147104  92.3168943  63.4290881  77.5133372  91.5587967
  64.2483426  79.2474156  92.4942720  65.3021773  79.4499439  92.6853581
  63.7958978  80.0228394  91.2458856  62.7508889  79.7922178  91.0388338
  63.9487285  81.5241060  91.4803261  64.9936246  81.7555788  91.6869979
  63.6260777  82.0659097  90.5912559  63.3357243  81.8238960  92.3302973
  64.5841929  79.6184179  90.0052248  65.5682545  80.0834866  90.0638300
  64.6943050  78.5340267  90.0136186  63.8992307  80.0463102  88.7230829
  63.7891768  81.1306998  88.7137545  64.4998746  79.7352222  87.8683605
  62.9152256  79.5812413  88.6635443  63.5094217  79.7528698  93.7229509
  64.0160111  80.5998700  94.4676838  62.2970697  79.2543580  93.9441192
  61.9295299  78.5558473  93.3139631  61.4493904  79.7166788  95.0304355
  62.0699917  79.9808534  95.8866861  60.6373452  80.9460832  94.6172253
  60.3123944  81.4671071  95.5178031  61.2769420  81.6036326  94.0284598
  59.5057293  80.5790081  93.8507037  59.0157973  81.3673779  93.6056742
  60.5383027  78.5764982  95.4555079  60.3991823  77.5700920  94.7592035
  59.9177056  78.7447575  96.6187040  59.9599759  79.6398494  97.0846685
  59.1759312  77.6808312  97.2482448  58.4820688  78.1138547  97.9687618
  58.6159424  77.1419447  96.4839717  60.0883324  76.7111715  97.9652269
  61.2587650  77.0054400  98.2239517  59.5771467  75.5294847  98.2978564
  58.2266516  75.0147109  98.0257183  57.9663473  75.2134977  96.9860906
  57.5110757  75.5121534  98.6803946  58.3470472  73.5493170  98.3190500
  58.6107557  73.0141837  97.4068059  57.3970648  73.1730935  98.6986426
  59.4066531  73.4296699  99.3395126  59.8884799  72.4570880  99.2393808
  59.0481057  73.5534544 100.3613838  60.4025058  74.5417630  98.9968536
  60.8154394  75.0116702  99.8894741  61.5367873  74.0298955  98.1236881
  61.5808524  74.2288844  96.9090183  62.4782571  73.3581095  98.7790966
  62.5319199  73.3965160  99.7869382  63.4800837  72.5835147  98.0644273
  63.9944826  73.2240725  97.3480624  64.5099459  72.0158185  99.0388861
  64.0112211  71.3649483  99.7570376  65.2558083  71.4434115  98.4873975
  64.9988711  72.8333512  99.5686896  62.8258436  71.4514476  97.2850378
  61.7836921  70.9195571  97.6719728  63.4517420  71.0847099  96.1729121
  64.2098027  71.6464023  95.8124333  63.0478849  69.9029712  95.4195634
  61.9625167  69.8827800  95.3212399  63.6626168  69.9176522  94.0261316
  64.7315281  70.0075064  94.2196626  63.4563079  68.9483800  93.5722064
  63.2227860  71.0283353  93.0755288  63.3693400  71.9951515  93.5570776
  64.0414155  70.9686603  91.8069447  63.8950067  70.0022409  91.3245581
  63.7241315  71.7631083  91.1314568  65.0965027  71.0975205  92.0483710
  61.7448394  70.9196634  92.7585535  61.1681934  71.0004430  93.6799945
  61.4583054  71.7228299  92.0796403  61.5434866  69.9574431  92.2877159
  63.4851066  68.6716439  96.1999218  64.6526908  68.2820448  96.1687345
  62.5435502  68.0527275  96.9032823  61.5848957  68.3664737  96.8518613
  62.8622415  66.9468651  97.7999596  63.6294187  66.3205332  97.3447161
  63.3806166  67.4549018  99.1417233  64.1306869  68.2306304  98.9876491
  62.5306365  67.8739339  99.6802823  63.9876648  66.3570161  99.9786706
  64.5432322  65.3958449  99.4537853  63.9193914  66.5107332 101.2889514
  64.3098906  65.8060165 101.8980364  63.4770103  67.3322648 101.6755850
  61.6000329  66.1223029  97.9670124  60.6021102  66.6185540  98.4982300
  61.6452251  64.8692388  97.5199844  62.5052094  64.5094892  97.1312599
  60.4716715  64.0064683  97.5163608  59.6371978  64.4959037  97.0141599
  60.8067971  62.7210535  96.7651847  61.6979385  62.3413184  97.2649523
  59.9935038  62.0044130  96.8795540  61.1036716  62.9225180  95.2761314
  61.8804603  63.6806473  95.1764310  61.5702432  61.6323474  94.6274068
  60.7937392  60.8738228  94.7263052  61.7726710  61.8087517  93.5709953
  62.4799092  61.2864899  95.1183150  59.8901534  63.4743550  94.5481152
  59.6115767  64.4349345  94.9814527  60.1284671  63.6078024  93.4928903
  59.0583459  62.7768947  94.6468291  59.9627935  63.6768879  98.9135730
  58.8362423  63.1875079  99.0382590  60.7524757  63.9195715  99.9565690
  61.7141466  64.1828534  99.7954133  60.2999011  63.7657318 101.3325412
  59.3788998  63.1840144 101.3707598  61.3667903  63.0469171 102.1602990
  61.0242296  62.9769618 103.1927033  61.6198674  61.6517470 101.6155225
  61.9629255  61.7209173 100.5832308  62.3818703  61.1582695 102.2187892
  60.6966669  61.0734809 101.6530678  62.5864230  63.7962688 102.1305475
  63.2535391  63.3425134 102.6507999  59.9569011  65.0983475 101.9850712
  59.6712101  65.1351238 103.1852954  59.9757889  66.1896456 101.2232020
  60.2263748  66.1110118 100.2479467  59.6474555  67.4996317 101.7438502
  59.4934872  68.1624774 100.8923641  58.7171538  67.4067630 102.3042192
  60.7046246  68.0920488 102.6422529  60.4471354  69.1057786 103.2980465
  61.8866027  67.4852974 102.6978796  62.0422229  66.6184258 102.2034958
  62.9783701  68.0434404 103.4623673  62.6267155  68.2297326 104.4771251
  63.7880363  67.3141072 103.4871267  63.5001889  69.3400610 102.8752752
  63.2320442  69.7010334 101.7294195  64.2648158  70.0548225 103.6972064
  64.4069077  69.7436572 104.6475144  64.8708503  71.3139542 103.2847520
  64.1766597  71.8891226 102.6720695  65.2412549  72.1446165 104.5143310
  65.6830009  73.0859155 104.1873495  64.0077735  72.4290130 105.3523640
  63.5657108  71.4881327 105.6801207  64.2883337  73.0209892 106.2235409
  63.2823771  72.9824025 104.7559910  66.2001862  71.4311012 105.3054553
  66.4313644  71.9540346 106.0766216  66.1065504  71.1100443 102.4177019
  66.4630275  72.0079460 101.6488095  66.7664731  69.9612364 102.5316213
  66.4966304  69.2887476 103.2352142  67.9162728  69.6576280 101.6915216
  68.5929032  70.5121711 101.6966618  68.6611992  68.4426268 102.2362865
  67.9993441  67.5766056 102.2288738  69.5314907  68.2395009 101.6122409
  68.9856968  68.6425382 103.2574799  67.5008119  69.4050427 100.2472921
  66.4677724  68.7894934  99.9746119  68.3309791  69.8785758  99.3224927
  69.1302078  70.4311398  99.5981844  68.1070491  69.6497768  97.9031251
  67.0702012  69.8690556  97.6482476  69.0131840  70.5570496  97.0798776
  68.8542928  71.6080584  97.3211937  70.0508264  70.2912860  97.2817888
  68.8167514  70.4227035  95.6045497  67.6216902  70.7177749  94.9870811
  67.7400288  70.5151852  93.6890859  66.9125837  70.7370489  93.0151349
  68.9494618  70.0408632  93.4497047  69.3088160  69.7553249  92.5500201
  69.6511259  69.9955197  94.6277385  70.6869848  69.6562913  94.6323972
  68.3717788  68.1961678  97.5342893  69.3123688  67.5703056  98.0287344
  67.5270814  67.6604942  96.6561332  66.6729616  68.1487477  96.4276881
  67.7706043  66.3700528  96.0336803  68.5236371  65.8152320  96.5933364
  66.4800797  65.5630482  96.0227811  66.0734940  65.5586844  97.0341011
  65.7828947  66.0672912  95.3536233  66.6840612  64.1499369  95.5598199
  67.8453376  63.7451874  95.3558591  65.6733447  63.4426792  95.4080414
  68.2938199  66.5474229  94.6154094  67.5147444  66.9206471  93.7251094
  69.5819409  66.3003734  94.3454933  70.6380600  65.8243322  95.2550681
  70.2641619  64.9772626  95.8301972  70.9185535  66.6289159  95.9348236
  71.7556093  65.4430917  94.3270243  71.6620336  64.3935455  94.0481059
  72.7149094  65.6036093  94.8190392  71.6101654  66.3296711  93.1512730
  72.0448459  65.8834645  92.2568170  72.0606388  67.3069428  93.3248053
  70.0934376  66.4762363  92.9763894  69.8267877  67.4857893  92.6636613
  69.5498823  65.4740903  91.9694271  69.6651695  65.7108997  90.7612383
  68.9718809  64.3641545  92.4224246  68.9914016  64.1997720  93.4187663
  68.3759975  63.3475837  91.5664381  68.8089661  63.4601484  90.5724731
  68.7220288  61.9578125  92.0947075  68.2875666  61.8266897  93.0857420
  68.3208977  61.2017338  91.4197713  69.8050538  61.8512484  92.1563530
  66.8642047  63.4894379  91.4310064  66.2154803  62.5898671  90.8934063
  66.2944526  64.5941328  91.9140973  66.8824517  65.3612247  92.2072294
  64.8511758  64.7169606  92.1018753  64.5127520  64.0796552  92.9188272
  64.5259026  66.1717372  92.4494012  65.0095097  66.4725670  93.3787692
  64.8722670  66.8104577  91.6368941  63.0623745  66.4485040  92.6184004
  62.4147110  66.1251850  93.7957094  62.9789387  65.6587244  94.6032746
  61.0728270  66.3857461  93.9550092  60.5699921  66.1088927  94.8816213
  60.3664755  66.9953515  92.9451885  59.3060146  67.2118762  93.0741827
  60.9989687  67.3318474  91.7719081  60.4398858  67.8116348  90.9685835
  62.3395619  67.0624009  91.6119877  62.8430287  67.3334500  90.6840041
  64.0457677  64.2624785  90.8851955  63.2418876  63.3293779  90.9746053
  64.2621596  64.8907542  89.7304950  64.9314385  65.6422681  89.6445189
  63.4740834  64.5268986  88.5547106  62.4150158  64.5005345  88.8111868
  63.6813775  65.5523042  87.4404833  64.7545644  65.5039480  87.2560087
  63.1460981  65.1751203  86.5691003  63.2745976  67.0010204  87.6994884
  63.8685170  67.4005159  88.5215370  63.5106587  67.8309353  86.4577665
  62.9166764  67.4322996  85.6353472  63.2184340  68.8634325  86.6492216
  64.5672770  67.7961816  86.1923415  61.8223783  67.0922247  88.1233299
  61.6739074  66.5196486  89.0388694  61.5600349  68.1351459  88.3010733
  61.1872571  66.6875674  87.3353119  63.8080275  63.1394600  88.0275339
  62.9261073  62.4562227  87.4928474  65.0468650  62.6835731  88.2009777
  65.7882018  63.2770148  88.5449923  65.3781701  61.3188332  87.8135143
  65.0281968  61.1240184  86.7997761  66.8899745  61.1132761  87.8555118
  67.2201961  61.3261577  88.8722391  67.0835784  60.0661280  87.6229212
  67.6470899  61.9936364  86.8848095  67.2183314  61.8548708  85.8923323
  67.5095398  63.0285730  87.1979954  69.1224094  61.6718006  86.8450689
  69.5737103  60.8469342  87.6645717  69.8327213  62.2386633  85.9902574
  64.6770089  60.2776485  88.6774850  64.2634669  59.2375005  88.1632583
  64.5600567  60.5037537  89.9871890  65.0824122  61.2338808  90.4499617
  63.7449101  59.6068517  90.8078722  63.9907182  58.5720215  90.5695362
  63.9993126  59.8386041  92.2955896  63.8620597  60.9012731  92.4955782
  63.2585942  59.2657841  92.8535443  65.3905645  59.4194861  92.7261072
  65.5671860  58.4079287  92.3605155  66.1063038  60.1013652  92.2669119
  65.5590370  59.4486811  94.2246184  64.7544945  58.8683736  94.6763413
  66.5181849  58.9957399  94.4755745  65.5175212  60.8461213  94.7464463
  66.2621160  61.4315053  94.2069978  64.5251008  61.2518288  94.5499719
  65.7981074  60.9099374  96.2009246  66.7178349  60.5344424  96.3831459
  65.7596034  61.8709184  96.5093611  65.1080100  60.3679203  96.7010066
  62.2556802  59.7057915  90.4906871  61.5525305  58.6904347  90.5041410
  61.7436300  60.9055669  90.2193191  62.2718326  61.7525686  90.3732330
  60.3511056  61.0255218  89.7820324  59.7081643  60.6210180  90.5637628
  59.9743327  62.4995178  89.5490970  60.6831555  62.9414860  88.8488588
  58.5749007  62.6023005  88.9821129  57.8654132  62.1609227  89.6820514
  58.3229402  63.6507535  88.8228565  58.5270114  62.0693546  88.0324936
  59.9901438  63.2551397  90.8535116  60.9880176  63.2075477  91.2894988
  59.7218418  64.2962692  90.6741714  59.2720211  62.8087115  91.5413361
  60.0928722  60.1804529  88.5399209  59.0854402  59.4708784  88.4547521
  60.9851276  60.2451043  87.5569592  61.7451349  60.9100660  87.5746832
  60.8384041  59.3922270  86.3800134  59.8223873  59.5042812  86.0015258
  61.8145254  59.8384755  85.2957840  62.8366063  59.7235153  85.6566648
  61.6733454  59.2265723  84.4048615  61.6320226  60.8846215  85.0500799
  61.0418820  57.9134037  86.7089257  60.2624335  57.0597369  86.2725976
  62.0810051  57.5902140  87.4780243  62.7221681  58.3062616  87.7883228
  62.3718008  56.2015178  87.8270540  62.4365360  55.5898108  86.9272078
  63.7100515  56.1334378  88.5609859  64.4316229  56.4971809  87.8294636
  63.6586767  56.8303938  89.3974744  64.1483662  54.7592439  89.0690779
  63.3776391  54.3710340  89.7349410  64.3555189  53.7945373  87.9209217
  65.1264873  54.1818700  87.2548286  64.6667143  52.8256338  88.3114139
  63.4227175  53.6805279  87.3686684  65.4210524  54.8881750  89.8773197
  65.2463296  55.5460087  90.7286869  65.7259784  53.9047990  90.2352206
  66.2089375  55.3067259  89.2511000  61.2578932  55.5734351  88.6575407
  60.8065952  54.4620239  88.3623050  60.8117536  56.2539671  89.7081523
  61.1880518  57.1692197  89.9101713  59.8326179  55.6898112  90.6305245
  59.9717193  54.6108403  90.6981403  59.9933856  56.2927270  92.0295671
  59.8820864  57.3723403  91.9288360  59.1757359  55.8984270  92.6329547
  61.3116401  55.9828097  92.7032587  61.8683839  54.7146596  92.6328265
  61.3411001  53.9394033  92.0769049  63.0637041  54.4267535  93.2486850
  63.4744640  53.4180323  93.2055627  63.7273679  55.4100794  93.9434090
  64.9367481  55.1269263  94.5361002  65.2175183  54.2189830  94.4004288
  63.2005625  56.6791062  94.0244208  63.7237161  57.4602795  94.5759451
  62.0028138  56.9589310  93.4020205  61.5829976  57.9634728  93.4544643
  58.3978468  55.8776033  90.1622649  57.4759626  55.4088898  90.8366411
  58.1900953  56.5473744  89.0345753  58.9738895  56.9363949  88.5301656
  56.8605576  56.7428072  88.4942703  56.9699371  57.1981829  87.5100100
  56.4008101  55.7599976  88.3902658  55.9675832  57.6155819  89.3428832
  54.7511037  57.4139100  89.3639789  56.5473747  58.5700349  90.0614564
  57.5544616  58.6405877  90.0914162  55.7682783  59.4810837  90.8825756
  55.0488410  58.9184294  91.4774951  56.6770057  60.2593018  91.8256112
  57.4393303  60.7648270  91.2328172  56.0758966  61.0007176  92.3519859
  57.3413953  59.3486863  92.8269417  56.5564951  58.8462725  93.3922850
  57.9192357  58.6092159  92.2725177  58.2465388  60.0841233  93.7727947
  59.0063889  60.6164427  93.2006385  57.6586300  60.7990760  94.3483860
  58.9167843  59.1081247  94.7151442  59.4660623  58.3777260  94.1210802
  59.6134733  59.6609658  95.3452953  57.9222554  58.4029796  95.5740410
  57.2768532  57.8902944  94.9903377  58.4029331  57.7615367  96.1885327
  57.4134684  59.0795721  96.1249108  54.9522036  60.4083351  89.9923660
  55.4142484  60.8457702  88.9352950  53.7303093  60.7004245  90.4174673
  53.3051805  60.1513124  91.1508436  52.9480336  61.7728158  89.8152526
  53.1602874  61.8464248  88.7486556  51.4646289  61.4733119  89.9971364
  51.2513195  61.3425212  91.0580286  50.9122583  62.3337102  89.6193776
  51.0447450  60.2379946  89.2449965  50.6536408  60.3086757  87.9203729
  50.6455190  61.2778482  87.4216364  50.2781995  59.1778848  87.2324907
  49.9587588  59.2469611  86.1926408  50.3087574  57.9548573  87.8632742
  49.9478491  56.8223634  87.1776038  49.6929132  56.9991557  86.2691150
  50.6974598  57.8601540  89.1774975  50.7149441  56.8934097  89.6806876
  51.0659833  58.9958358  89.8580842  51.3821882  58.9289209  90.8990630
  53.3353678  63.1009499  90.4535041  53.0924387  63.3242679  91.6429748
  53.9541791  63.9737934  89.6637340  54.3291254  63.6502161  88.7834998
  54.1629241  65.3632743  90.0320198  54.3688990  65.4232801  91.1006979
  55.3553260  65.9383087  89.2724732  55.1601542  65.8934964  88.2010257
  55.5103940  66.9754018  89.5699495  56.2482246  65.3572872  89.5032227
  52.9109221  66.1934351  89.7594208  51.9587297  65.7460395  89.1170799
  52.9255616  67.4274662  90.2562074  53.5618493  67.6360699  91.0123302
  52.0445792  68.4863821  89.7831026  51.3559691  68.0957259  89.0339010
  51.2306517  69.0718119  90.9363966  51.9063328  69.4752433  91.6905836
  50.5886618  69.8686683  90.5609380  50.6155829  68.2896899  91.3814523
  52.8701567  69.5792299  89.1243283  53.8564529  70.0490449  89.6986450
  52.4627991  69.9847472  87.9251383  51.7612168  69.4428384  87.4411790
  53.0070881  71.1589196  87.2606930  53.9309135  71.4644912  87.7518873
  53.3108692  70.8558067  85.7948552  52.3622688  70.4958251  85.3965215
  53.5716790  71.7987883  85.3143721  54.4010225  69.8265084  85.5185733
  54.1729951  68.9069905  86.0576384  54.4712289  69.5379129  84.0406468
  54.6996937  70.4569317  83.5009181  55.2521910  68.8017084  83.8503786
  53.5126369  69.1461294  83.7004889  55.7458102  70.3171689  86.0253152
  55.6889983  70.4888332  87.1002120  56.5087120  69.5668936  85.8175436
  56.0063691  71.2484729  85.5224425  52.0244980  72.3166760  87.3545587
  50.8103404  72.1194772  87.2729626  52.5525003  73.5232582  87.5360055
  53.4693719  73.6005066  87.9525130  51.8448710  74.7498706  87.1905120
  50.9012939  74.5039200  86.7034085  51.5477320  75.5761331  88.4422091
  50.9945170  74.9340998  89.1276619  52.5065315  75.8414750  88.8876270
  50.7488880  76.8366320  88.1750840  51.3877402  77.5426006  87.6444457
  49.8960756  76.5768051  87.5479452  50.2561356  77.4693110  89.4598693
  49.5243651  78.2353818  89.2034586  49.7762813  76.6951037  90.0585698
  51.3842811  78.0948140  90.2542111  52.0352367  77.2982964  90.6146511
  51.9480851  78.7528780  89.5930182  50.8712074  78.8753484  91.4092897
  50.3491062  78.2656654  92.0223123  51.6473574  79.2773046  91.9153750
  50.2683340  79.6137373  91.0754864  52.6802529  75.5638648  86.2128166
  53.8350494  75.8851138  86.4996585  52.0920436  75.8964102  85.0697137
  51.2074013  75.4648528  84.8432948  52.6684699  76.8335029  84.1137372
  53.7087216  77.0234272  84.3781314  52.6195063  76.2825753  82.6901371
  51.5644271  76.0526452  82.5416807  52.9165509  77.0795852  82.0084923
  53.4578268  75.0333071  82.4099145  53.1964614  74.2605354  83.1328343
  53.1932874  74.5221395  81.0056081  53.4548698  75.2942484  80.2820604
  53.7971281  73.6334263  80.8221247  52.1376004  74.2711005  80.9026286
  54.9384460  75.3115429  82.6043257  55.1174721  75.6271210  83.6321679
  55.5089747  74.4059333  82.3982441  55.2528419  76.1015108  81.9222665
  51.8618433  78.1166840  84.2276396  50.6380260  78.0904244  84.0648802
  52.5277648  79.2318751  84.5090013  53.5366321  79.2455465  84.5548167
  51.8067629  80.4582012  84.8140630  50.8060786  80.4271270  84.3830589
  51.6809656  80.6085210  86.3328731  51.2102374  79.6931630  86.6915290
  52.6987923  80.6681610  86.7183233  50.8907817  81.8017232  86.8129167
  51.4597388  82.6977120  86.5647377  49.9288274  81.8294201  86.3010808
  50.6646857  81.7461705  88.3086893  51.1518017  80.7869607  88.9404286
  49.9884283  82.6395914  88.8573614  52.5127948  81.6588548  84.2059027
  53.7347813  81.7819339  84.3092010  51.7380184  82.5348807  83.5732187
  50.7910338  82.2596201  83.3551566  52.1884729  83.8538084  83.1503081
  53.2610595  83.9488324  83.3195053  51.9081792  84.0653501  81.6635817
  50.8763929  83.8031137  81.4295979  52.0861043  85.1080613  81.4005302
  52.7750107  83.2416751  80.7609617  52.4777960  81.9147624  80.5171401
  51.6036558  81.4692240  80.9919816  53.2701696  81.1572152  79.6862777
  53.0247969  80.1115572  79.5005571  54.3720187  81.7203600  79.0902940
  55.0021591  81.1214192  78.4328041  54.6802864  83.0406809  79.3233277
  55.5567892  83.4875565  78.8541312  53.8828199  83.7957049  80.1477328
  54.1205325  84.8446230  80.3248302  51.4779286  84.9160175  83.9769226
  50.2492049  84.8969249  84.0874827  52.2442794  85.8340715  84.5579322
  53.2417104  85.6765364  84.5782680  51.7192261  87.0308732  85.2084249
  50.6349534  87.0583492  85.1002715  52.0870419  87.0844514  86.7021735
  53.1626980  86.9456666  86.8108159  51.6888064  88.4230508  87.2904676
  50.6131392  88.5623579  87.1826055  51.9538717  88.4493089  88.3474216
  52.2125610  89.2216675  86.7651186  51.4025187  85.9592342  87.4762124
  50.3366044  86.1852860  87.5049864  51.5627474  85.0362447  86.9189723
  51.9157893  85.7936017  88.8749212  51.7554759  86.7160983  89.4329529
  51.3840086  84.9770454  89.3633311  52.9816201  85.5670591  88.8469387
  52.2604331  88.2525352  84.4827894  53.4704966  88.3558477  84.2558557
  51.3732341  89.1848108  84.1438249  50.3885878  88.9629360  84.1071834
  51.7928144  90.5341479  83.7767448  52.8701448  90.5589861  83.6129109
  51.0915145  90.9674682  82.4863193  51.2200151  90.1738835  81.7502417
  50.0311963  91.0883366  82.7081666  51.6410639  92.2628544  81.9317310
  52.6508479  92.7589237  82.4664240  51.0625184  92.7833152  80.9575315
  51.4760537  91.5077717  84.9059646  50.3302016  91.9665190  85.0266407
  52.4472192  91.8523632  85.7608952  53.7223065  91.0622200  86.0699587
  54.5213390  91.3973665  85.4086538  53.5358355  90.0010543  85.9048680
  53.9949689  91.3753613  87.5017169  55.0665203  91.3368086  87.6976516
  53.4822869  90.6617886  88.1467538  53.4545205  92.7532492  87.6960607
  54.1669730  93.4965216  87.3382109  53.2171266  92.9519088  88.7411818
  52.1734763  92.8065879  86.8479706  51.3101643  92.4322813  87.3981389
  51.8929975  94.2185963  86.3677155  51.4305816  95.0428879  87.1648429
  52.1505543  94.5164669  85.0964006  52.5412607  93.8025844  84.4982204
  51.9376619  95.8463850  84.5374609  52.1352365  96.6108871  85.2888596
  52.8678990  96.0801206  83.3460455  52.6613814  97.0644220  82.9258058
  54.3249704  96.0088289  83.7773682  54.5323749  95.0245892  84.1973149
  54.9686541  96.1779566  82.9141381  54.5193870  96.7727859  84.5301447
  52.6223559  95.0889273  82.3407284  53.2075324  95.2382376  81.5944877
  50.4966608  96.0520577  84.1049152  50.1064614  97.1828153  83.8012681
  49.6224349  95.0498972  84.1756648  49.9601858  94.1877990  84.5791624
  48.2566803  95.0896807  83.6784370  47.9709651  96.1217056  83.4749902
  48.1235549  94.2773920  82.3787368  48.7071336  94.8484471  81.6566349
  48.6386067  93.3435811  82.6041668  46.7698669  93.9755058  81.8013829
  46.8931167  93.2271155  81.0185533  46.1439235  93.5695877  82.5960699
  46.1182462  95.1955625  81.2270466  45.8072637  95.8454661  82.0449795
  46.8421518  95.7192377  80.6026874  44.9538870  94.8736823  80.4197539
  44.7487106  93.8916703  80.3029014  44.1235343  95.7657442  79.8793040
  44.3266773  97.0771094  80.0257665  45.1219923  97.4058776  80.5544305
  43.6841130  97.7344089  79.6072356  43.1023192  95.3487747  79.1302246
  42.9634044  94.3602728  78.9763847  42.4723640  96.0233402  78.7200823
  47.4019044  94.5661999  84.7459201  47.4970697  93.4603484  85.0197923
  46.6074947  95.3778343  85.3867498  46.6703317  96.3506580  85.1226192
  45.6902674  95.0111896  86.4527384  46.0259739  94.0867788  86.9227011
  45.6281332  96.1060471  87.5177419  45.3469232  97.0314362  87.0150737
  44.8477581  95.8258902  88.2252918  46.9357860  96.3119013  88.2621545
  47.6876836  96.6452212  87.5468582  46.7727005  97.0911055  89.0066967
  47.4168081  95.0508192  88.9488209  46.5739052  94.3204910  89.5113591
  48.6363607  94.7861393  88.9192056  44.3072947  94.7606290  85.8717677
  43.7870009  95.5852963  85.1148105  43.7200741  93.6253609  86.2329106
  44.2300474  92.9456278  86.7787948  42.3737407  93.2888923  85.7953672
  42.0856688  93.8494229  84.9060308  42.2681238  91.7873022  85.4850995
  42.4968842  91.2230938  86.3892217  40.8681393  91.4348785  85.0089168
  40.6388205  91.9983921  84.1045019  40.8146199  90.3674786  84.7946892
  40.1457211  91.6857102  85.7856388  43.3003522  91.4014710  84.4409253
  44.2991521  91.6209041  84.8182181  43.2197129  90.3359304  84.2259368
  43.1243856  91.9701619  83.5278386  41.3485833  93.7113650  86.8416382
  40.2046743  94.0217292  86.4998117  41.7473694  93.7271028  88.1086272
  42.6515256  93.3332808  88.3265840  40.9327612  94.2260519  89.2011624
  40.2159631  94.9612792  88.8354570  40.1639675  93.0906046  89.8844499
  40.8687991  92.3508327  90.2639890  39.5798071  93.4931771  90.7119717
  39.4955480  92.6188214  89.1642172  41.8471170  94.9488539  90.1798405
  43.0671119  95.0022816  89.9970868  41.2382922  95.5215170  91.2198744
  40.2777281  95.2923576  91.4317748  41.9012398  96.5396520  92.0283957
  41.9995151  97.4658378  91.4621615  41.0704285  96.8198205  93.2850118
  40.9206471  95.8589739  93.7773923  41.6789171  97.4625580  93.9211960
  39.7162273  97.4821994  93.0393303  39.8940493  98.4543596  92.5795644
  39.1579347  96.8506886  92.3482423  38.9172977  97.6651164  94.3136014
  39.3228648  97.1114329  95.3562168  37.8848447  98.3657726  94.2750961
  43.3284297  96.1477813  92.4033521  44.2154284  97.0061993  92.4626293
  43.5709602  94.8654655  92.6590615  42.8174033  94.1954424  92.7166844
  44.9270067  94.3940631  92.8624274  45.5898616  95.1541292  92.4488793
  45.0788998  94.3274479  93.9397343  45.2586608  93.0560000  92.2341378
  46.1327787  92.3460941  92.7407526  44.5933978  92.6922671  91.1475885
  43.9422238  93.3409653  90.7289450  44.7300972  91.3671365  90.5510851
  45.4082812  90.7364208  91.1258576  43.3725438  90.6565096  90.4421885
  42.7048526  91.2597052  89.8270115  43.5395984  89.2841921  89.8119961
  44.2068420  88.6802193  90.4268975  42.5680308  88.7949683  89.7425926
  43.9639456  89.3914447  88.8137336  42.7233743  90.5461528  91.8123572
  42.5704250  91.5438069  92.2239332  41.7621785  90.0405272  91.7199177
  43.3713934  89.9748854  92.4770569  45.3693331  91.5224840  89.1745788
  44.8023493  92.2001193  88.3091796  46.5319277  90.9245138  88.9289280
  47.3421488  90.0993829  89.8403778  46.7314289  89.2838571  90.2277265
  47.6929397  90.7150151  90.6686542  48.4762781  89.6108928  88.9631537
  48.2216874  88.6410969  88.5356276  49.3874836  89.5189089  89.5542077
  48.6291818  90.6343477  87.9190682  49.0661164  90.1852571  87.0271574
  49.2257978  91.4950211  88.2213763  47.1893322  91.0719199  87.6299319
  47.1193282  92.1183823  87.3330918  46.5557557  90.1971094  86.5565627
  45.8507100  89.2259818  86.8317458  46.8301675  90.5651217  85.3094356
  47.1983411  91.4850218  85.1136515  46.5673910  89.6742860  84.1889865
  45.5112000  89.4058944  84.1660599  46.9237883  90.3639909  82.8755474
  46.3613379  91.2923591  82.7761425  47.9914182  90.5815841  82.8452210
  46.5672668  89.4022403  81.3927726  47.0016277  90.3143167  80.5277028
  47.3640046  88.3871859  84.3485551  48.5540613  88.4140616  84.6725871
  46.7005880  87.2555319  84.1284854  45.7612126  87.2848538  83.7586024
  47.2763121  85.9592971  84.4447779  48.3625967  86.0042524  84.3669071
  46.9052478  85.5555404  85.8713030  47.3521692  86.2992548  86.5310373
  45.8190594  85.6164689  85.9389967  47.3574771  84.1800727  86.2865308
  46.8104742  83.4322592  85.7123674  48.4250202  84.0776091  86.0917106
  47.0933829  83.9762482  87.7573115  47.9959620  83.5953815  88.2352137
  46.8185105  84.9295619  88.2086843  46.0088993  83.0235708  87.9790483
  46.0969670  82.1359037  87.5053495  44.8692282  83.2967291  88.6088810
  44.6999485  84.4440430  89.2472862  45.4445927  85.1262862  89.2595010
  43.8269379  84.6318265  89.7191861  43.9611049  82.3442629  88.7444029
  44.1400844  81.4232266  88.3705599  43.0930273  82.5425531  89.2210799
  46.7886681  84.9102690  83.4561726  45.6506973  84.9555528  82.9865176
  47.6717395  83.9600362  83.1537429  48.6350115  84.0990953  83.4236854
  47.3261862  82.7431958  82.4175267  46.2450056  82.6061782  82.4368609
  47.7812996  82.8180750  80.9663362  47.2025111  83.6463447  80.5575912
  48.8422131  83.0661322  80.9342414  47.5267926  81.5588924  80.1345914
  48.0251986  80.7188061  80.6182725  46.0464181  81.2645681  80.0120906
  45.5473745  82.1040673  79.5280497  45.9026840  80.3639045  79.4152270
  45.6221077  81.1135779  81.0046948  48.1667014  81.6978434  78.7690716
  49.2414471  81.8389624  78.8835551  47.9792373  80.7962163  78.1859532
  47.7406513  82.5585046  78.2534722  47.9866914  81.5719827  83.1361210
  49.1980403  81.3767832  83.0231081  47.1909087  80.7961020  83.8612590
  46.2106636  81.0308414  83.9254177  47.6734248  79.6405209  84.6021593
  48.7633917  79.6326643  84.5990363  47.1895215  79.6729559  86.0511605
  46.0997667  79.6932071  86.0623237  47.6777806  78.4520769  86.7949263
  48.7675349  78.4313832  86.7845881  47.3253603  78.4888871  87.8257240
  47.2932441  77.5538017  86.3118799  47.6900102  80.8475938  86.6971550
  47.3852758  80.8666962  87.6073046  47.1979622  78.3661261  83.9224415
  46.0124798  78.2319135  83.6077822  48.1234345  77.4410313  83.6939797
  49.0953971  77.7001551  83.7847705  47.8068082  76.0776160  83.2864610
  46.7421389  75.9930930  83.0686666  48.6161956  75.6497076  82.0546025
  49.6739071  75.8391729  82.2374949  48.4069104  74.1687610  81.7804003
  47.3494249  73.9785807  81.5969429  48.9855726  73.8755809  80.9044459
  48.7354969  73.5890266  82.6429768  48.2046181  76.4795192  80.8368239
  47.1949272  76.1729670  80.5636010  48.1952021  77.5245534  81.1465242
  49.1226753  76.3152518  79.6423452  49.1322489  75.2704814  79.3317604
  48.7645134  76.9348881  78.8202320  50.1325249  76.6220659  79.9146846
  48.1070593  75.1685289  84.4689292  49.2464333  75.1173544  84.9442702
  47.0953250  74.4473476  84.9406803  46.1866541  74.5273952  84.5070803
  47.2375686  73.5605790  86.0871276  48.1721874  73.7828922  86.6020681
  46.0832504  73.7351227  87.0732097  45.1670102  73.5452002  86.5141634
  46.1342539  73.0590564  87.9266925  45.9661702  75.1174122  87.6291181
  46.8935643  75.6509479  88.4980179  46.5545458  76.8937606  88.7925498
  47.1527723  77.4838971  89.4867853  45.4572578  77.1944008  88.1224278
  44.9713475  78.0795441  88.1450620  45.0740622  76.1046060  87.3809715
  44.1888819  76.1604569  86.7473804  47.2853174  72.1256653  85.5877245
  46.3616923  71.6678645  84.9092637  48.3532425  71.4170999  85.9395654
  49.0554036  71.8565687  86.5174376  48.5831475  70.0456719  85.4929895
  47.6764900  69.6497665  85.0354631  49.7100353  69.9995228  84.4627327
  50.5534572  70.4782893  84.9602479  49.9523077  68.9560585  84.2612722
  49.4218814  70.7163330  83.1494851  49.1189262  71.7418492  83.3607562
  50.6558378  70.7255366  82.2802948  50.9591484  69.7002965  82.0682002
  50.4379516  71.2403845  81.3445822  51.4627852  71.2425844  82.7995229
  48.2691246  70.0616990  82.4302277  47.3786267  70.1023262  83.0574935
  48.0782231  70.5874691  81.4946938  48.5162339  69.0215201  82.2179450
  48.9160310  69.1722993  86.6924456  50.0596637  68.7347421  86.8594813
  47.9440047  68.9105223  87.5585822  46.5842336  69.4519376  87.5674293
  46.1752091  69.4442178  86.5571127  46.5941876  70.4736566  87.9470215
  45.8590830  68.4963073  88.4971111  45.4351766  67.6727228  87.9225582
  45.0604035  69.0236763  89.0187378  46.8867107  68.0183709  89.4495653
  46.5879127  67.0391215  89.8235832  47.0874369  68.6821662  90.2905079
  48.1394098  67.8832737  88.5803171  49.0545459  68.1053963  89.1292122
  48.2480762  66.5032534  87.9530360  47.7379539  66.2478234  86.8591508
  48.9362203  65.6076586  88.6561182  49.4008547  65.9046973  89.5022756
  49.1158793  64.2264448  88.2156729  49.8127577  63.7142213  88.8790633
  47.7783062  63.4796559  88.2397240  47.0394608  64.0089675  87.6380299
  47.9058836  62.4691906  87.8514149  47.1949504  63.3411328  89.6087906
  47.6074473  62.3257023  90.4497313  48.3632082  61.6212787  90.1022939
  47.0782024  62.1978973  91.7075094  47.4115335  61.3911718  92.3603379
  46.1271423  63.0872147  92.1452825  45.7071835  62.9878265  93.1462104
  45.7054865  64.1017744  91.3213523  44.9513897  64.8082092  91.6683221
  46.2343136  64.2262003  90.0596490  45.8966310  65.0287202  89.4038806
  49.7537111  64.1660041  86.8233086  49.1485522  63.7536559  85.8356483
  51.0022761  64.6144298  86.7782114  51.3643600  65.0949425  87.5894464
  51.8618978  64.4927091  85.6052985  51.3042912  64.1580880  84.7305398
  52.5324480  65.8372762  85.2759857  53.0573457  66.1958260  86.1614369
  53.5038061  65.6818656  84.1499875  52.9795260  65.3237622  83.2639890
  53.9667183  66.6446011  83.9333010  54.2743122  64.9637737  84.4306403
  51.4842340  66.8736080  84.9326060  50.8136974  67.0079965  85.7813830
  51.9712320  67.8209626  84.7014091  50.9117809  66.5392818  84.0673752
  52.8942807  63.4100040  85.8962769  53.4700390  63.3838714  86.9886328
  53.1253263  62.5092522  84.9396798  52.4811791  62.4068633  84.1685182
  54.2670199  61.6015314  85.0133529  54.7080267  61.6473549  86.0091001
  53.8346846  60.1619539  84.7364547  53.2686088  60.1430868  83.8051645
  54.7277765  59.5460748  84.6307195  52.9764812  59.6176313  85.8596951
  53.5840813  59.6217869  86.7646291  52.1344504  60.2983694  85.9849222
  52.4612495  58.2219753  85.6065475  51.7960800  57.9359661  86.4213157
  51.9088870  58.2125383  84.6669167  53.5419457  57.2483705  85.5225513
  53.9266659  57.0623649  84.6074056  54.1013609  56.6642847  86.5757248
  53.6178803  56.8764381  87.7904801  52.8211435  57.4846659  87.9144538
  54.0481794  56.4290069  88.5871906  55.0871827  55.7969503  86.4034651
  55.4100982  55.5828231  85.4707405  55.5115670  55.3535944  87.2056074
  55.3766862  62.0096985  84.0531621  55.1493953  62.1482683  82.8483147
  56.5774218  62.1796859  84.6021385  56.6491536  62.1518744  85.6092037
  57.7854039  62.4399659  83.8306363  57.5617601  63.0963587  82.9896660
  58.8236513  63.1216960  84.7191314  58.9291984  62.4371295  85.5607534
  59.7604946  63.1605118  84.1633275  58.4819832  64.5158203  85.2375534
  57.5180813  64.4909179  85.7458582  59.5519682  64.9632348  86.2082127
  60.5161494  64.9888313  85.7004744  59.3116980  65.9589156  86.5810274
  59.6003238  64.2648797  87.0437139  58.3365609  65.5138399  84.1049656
  57.5387187  65.1913094  83.4359953  58.0932913  66.4947309  84.5133453
  59.2730041  65.5738090  83.5503695  58.4040866  61.1818616  83.2298281
  58.4212509  60.1201726  83.8553685  58.8982413  61.3075371  81.9997835
  58.5347892  62.0322140  81.3974172  59.8819705  60.3840871  81.4526363
  59.7053492  59.3888612  81.8605940  59.7994073  60.3088400  79.9288308
  59.9788041  61.3141402  79.5476647  60.5989181  59.6467417  79.5964029
  58.4707928  59.7993934  79.4044392  58.6545544  59.3954836  78.4088542
  58.1437748  58.9976732  80.0665593  57.4055187  60.8490362  79.3280908
  57.7247943  62.0292968  79.5116177  56.2412130  60.4879751  79.0879989
  61.2847863  60.7810480  81.9169270  61.5063839  61.8711906  82.4513496
  62.2399376  59.8802844  81.7102172  62.0321821  58.9905013  81.2798418
  63.6086045  60.1348245  82.1463621  63.6330580  60.2493260  83.2300552
  64.5260479  58.9753433  81.7567280  64.4379086  58.8512256  80.6774109
  65.5428866  59.2793722  82.0051340  64.2073683  57.6514415  82.4488590
  63.2090486  57.3448061  82.1367159  64.9365094  56.9182523  82.1040603
  64.2583209  57.7416916  83.9654070  65.1675062  58.4203456  84.4896720
  63.3919772  57.1406242  84.6354589  64.1227863  61.4417427  81.5405181
  64.0205845  61.6376047  80.3219473  64.6849864  62.3645520  82.3539344
  64.8370822  62.2840743  83.8163804  65.8040647  61.8425687  84.0574571
  64.0418705  61.6644887  84.2309295  64.7330725  63.7109998  84.2506920
  65.2757209  63.8609753  85.1840403  63.6877726  63.9865334  84.3904438
  65.3304124  64.4716265  83.1593222  66.4187689  64.5201423  83.1943290
  64.9215391  65.4819267  83.1740147  64.8817279  63.7440777  81.8859955
  63.8958537  64.0751296  81.5595677  65.8932433  63.9877084  80.7721811
  66.1542685  65.1527774  80.4613821  66.4636207  62.9560446  80.1558383
  66.2606924  62.0122700  80.4528384  67.4612698  63.1531468  79.0973124
  67.8736868  62.1921520  78.7899032  66.8119582  63.8191559  77.8800042
  65.9752135  63.1832399  77.5909222  66.4380531  64.8008876  78.1706894
  67.7611662  63.9672188  76.7091146  68.9280522  63.5413828  76.8146694
  67.3451497  64.5429894  75.6829906  68.6801248  63.9606537  79.5609922
  69.2531150  64.7324023  78.7928149  69.0815546  63.8165298  80.8231615
  68.5180128  63.2655966  81.4548201  70.2591444  64.5038033  81.3618753
  70.3392439  65.4957638  80.9172433  70.1544105  64.6551500  82.8737374
  69.9879630  63.6684489  83.3059589  71.0618594  65.0875215  83.2952720
  69.0139672  65.5216154  83.3284159  68.4063189  66.4104912  82.4574610
  68.7580858  66.4680955  81.4273922  67.3727887  67.2136022  82.8765754
  66.8947291  67.8989221  82.1766495  66.9424798  67.1517895  84.1793611
  66.1266138  67.7927952  84.5133884  67.5395230  66.2826611  85.0619597
  67.1958617  66.2289214  86.0949694  68.5755587  65.4777779  84.6372254
  69.0587756  64.7964807  85.3375364  71.5518983  63.7843894  80.9600483
  72.3193867  63.2907546  81.7840381  71.7726376  63.7298446  79.6498124
  71.0808957  64.1005955  79.0140952  72.9732023  63.1221448  79.0874920
  73.1770085  62.1696069  79.5766073  72.7731929  62.8715264  77.5972321
  72.4780881  63.8188428  77.1460071  73.7344778  62.5591795  77.1892239
  71.7331611  61.8236848  77.2908403  72.0522945  60.8685040  77.7078345
  70.7935980  62.1257762  77.7535109  71.5072476  61.6513964  75.8077497
  71.7509614  62.5653454  75.0194687  71.0483830  60.4718424  75.4130086
  70.8792183  60.3018058  74.4319009  70.8700969  59.7487197  76.0952175
  74.1950920  64.0119913  79.2957702  74.1363941  65.2304610  79.1190179
  75.3147788  63.3868512  79.6619974  75.2677516  62.4110088  79.9181603
  76.6028386  64.0682330  79.7637253  76.4955202  65.1028494  80.0895332
  77.5476941  63.3414163  80.7374719  77.6412627  62.3000777  80.4293190
  78.9242360  63.9969655  80.7366103  78.8315315  65.0382742  81.0451277
  79.5787299  63.4697926  81.4307479  79.3479509  63.9521566  79.7333359
  76.9603889  63.3110164  82.1361658  76.0044424  62.7876218  82.1180969
  77.6452618  62.7925640  82.8071769  76.8089493  64.3309956  82.4894494
  77.2240907  64.1652610  78.3781956  78.0959320  63.3723824  78.0102863
  76.7615832  65.1425754  77.6036710  76.0807367  65.7842392  77.9842165
  77.1728983  65.3145664  76.2179939  77.2160143  64.3528697  75.7067407
  76.1483984  66.1981519  75.5098509  75.9871742  67.0719367  76.1412035
  76.5925802  66.5104267  74.5647122  74.8223129  65.5166997  75.2433229
  74.9869813  64.6964175  74.5446655  74.4394239  65.1207974  76.1839395
  73.8143141  66.4866071  74.6555346  74.0203267  67.4859719  75.0388463
  73.9149631  66.4864292  73.5701917  72.4405088  66.1279898  74.9981622
  71.8406156  65.8365407  74.2396868  71.9159198  66.2381639  76.2164269
  72.6616234  66.6405413  77.2382158  73.6352793  66.8652421  77.0912335
  72.2519234  66.7201457  78.1579488  70.6637389  65.8633446  76.4301243
  70.1127692  65.4956688  75.6676632  70.2655818  65.9469170  77.3545621
  78.5544607  65.9432847  76.0929513  79.2561805  65.6931836  75.1077469
  78.9542516  66.7592690  77.0607136  78.3907447  66.8491211  77.8940718
  80.1582779  67.5710884  76.9505681  80.9695585  66.9669429  76.5444509
  79.9287457  68.7743447  76.0209346  80.8676740  69.3236117  75.9515185
  79.6577813  68.3931179  75.0363816  78.8394084  69.6989820  76.5209806
  78.2051585  69.3759628  77.5452734  78.6151042  70.7491479  75.8853761
  80.5471981  68.0224744  78.3510611  79.7605121  67.8868452  79.2959928
  81.7600920  68.5586041  78.5246911  82.8333923  68.7475346  77.5369898
  82.4341831  69.2638031  76.6639496  83.2232433  67.7749754  77.2365837
  83.8493649  69.5674769  78.2767730  83.6451106  70.6280097  78.1296360
  84.8487856  69.3359635  77.9084509  83.7095481  69.1863632  79.6828799
  84.0462195  69.9853719  80.3434376  84.2585534  68.2724733  79.9098116
  82.2033450  68.9531953  79.8712276  82.0033691  68.1096711  80.5319657
  81.5225909  70.1963983  80.4180998  81.8214406  70.5914256  81.5495817
  80.6387018  70.8384827  79.6621363  80.4885103  70.5505543  78.7057687
  79.8718783  71.9539319  80.1707066  80.5285925  72.5690988  80.7858452
  79.5151945  72.5392904  79.3232212  78.6803556  71.5154536  81.0052043
  78.5475283  70.3626224  81.4171643  77.7896330  72.4796646  81.2475003
  77.9609450  73.4201652  80.9216012  76.5906416  72.2301757  82.0423845
  76.8278518  71.8090570  83.0193643  75.8135276  73.5378117  82.2475007
  75.5869991  73.9720180  81.2737200  74.5225221  73.2762236  82.9961031
  74.7482770  72.8424112  83.9702399  73.9845636  74.2143471  83.1325785
  73.9046220  72.5834491  82.4248199  76.6653397  74.5448686  82.9942447
  77.5681651  74.7542703  82.4205206  76.1011833  75.4672205  83.1324266
  76.9401141  74.1383540  83.9675615  75.7188160  71.1711419  81.3853170
  75.3743759  71.2676265  80.2016567  75.3607251  70.1482332  82.1603451
  75.7579891  70.0536974  83.0841112  74.4497491  69.1107752  81.6898808
  74.6978436  68.8152022  80.6704766  74.4984140  67.8798675  82.6052518
  74.3605446  68.2022146  83.6373297  73.4074075  66.8913350  82.2341219
  73.5448907  66.5681577  81.2022521  73.4598942  66.0263422  82.8952824
  72.4330793  67.3688184  82.3380128  75.8673025  67.2009521  82.5319022
  75.9505310  66.7466095  81.5446097  76.6212969  67.9810416  82.6370316
  76.0829391  66.1496026  83.5875168  75.3295491  65.3688835  83.4827265
  77.0753115  65.7142744  83.4701045  76.0003127  66.6033156  84.5751490
  73.0425383  69.6881774  81.6108905  72.4931252  70.1661626  82.6099322
  72.4533136  69.6442153  80.4205734  72.9760869  69.2625309  79.6452512
  71.1138176  70.1516755  80.1660614  70.6122189  70.3463640  81.1140037
  71.1540085  71.4581577  79.3534871  71.6009834  71.2507569  78.3812224
  69.7566058  72.0249402  79.1580149  69.3091366  72.2330407  80.1299022
  69.8156729  72.9476305  78.5807344  69.1418843  71.3010112  78.6230899
  71.9518684  72.4274255  80.0444981  71.9764652  73.2420010  79.5370909
  70.3162421  69.0903461  79.4212862  70.8687327  68.3089167  78.6449285
  69.0114832  69.0588945  79.6751604  68.5941476  69.6934173  80.3409765
  68.1508944  68.1082642  78.9992402  68.4915202  67.9756922  77.9723527
  68.1867929  67.1512794  79.5198079  66.7241260  68.6064205  78.9836738
  66.4135166  69.6834191  79.4951196  65.8488474  67.7960080  78.3964959
  66.1865900  66.9643809  77.9334349  64.4202210  68.0786961  78.3533799
  64.2134356  69.0072378  78.8854976  63.9412484  68.2261961  76.9093076
  62.8916054  68.5199401  76.9172681  64.5315855  69.0025520  76.4226109
  64.0849760  67.0112121  76.2004194  63.7782796  67.1288466  75.2983666
  63.6531453  66.9677550  79.0528382  63.7989063  65.7917809  78.7060552
  62.8512039  67.3475114  80.0418039  62.9380922  68.2920438  80.3888030
  61.8946910  66.4586997  80.6894347  62.2766610  65.4378406  80.6961307
  61.6472365  66.8958951  82.1293848  61.2558627  67.9131666  82.1386236
  60.9248468  66.2249933  82.5942979  62.5838868  66.8624445  82.6858617
  60.5977271  66.4449154  79.8847734  59.8293303  67.4095682  79.9195358
  60.3505209  65.3520448  79.1719951  61.0938020  64.6921054  78.9927957
  59.0375219  65.0826253  78.6059246  58.6249716  65.9911623  78.1672198
  59.1512076  64.0174490  77.5098812  59.6740665  63.1760235  77.9645471
  58.1288446  63.7236497  77.2720664  59.8710589  64.4317853  76.2312470
  59.4928144  65.4063387  75.9225762  60.9373187  64.5073749  76.4445034
  59.6483172  63.4256843  75.1148135  58.5757319  63.3324092  74.9446385
  60.1275947  63.8025954  74.2113034  60.1916842  62.1021135  75.4160473
  59.5587971  61.4308251  75.8270523  61.4484727  61.7327033  75.1890744
  62.3174116  62.5842448  74.6577523  62.0225852  63.5213846  74.4233455
  63.2693081  62.2910205  74.4903841  61.8448366  60.5032813  75.4906374
  61.1890445  59.8490007  75.8930722  62.8006013  60.2271206  75.3164312
  58.0997892  64.6141329  79.7128591  58.5277331  64.0091041  80.6964074
  56.8129465  64.9263791  79.5688239  56.4933406  65.4649030  78.7763950
  55.8475626  64.5803112  80.6031179  56.1501482  63.6492409  81.0823353
  55.7562390  65.6774382  81.6753895  55.0266481  65.4085026  82.4392416
  56.7369676  65.7958567  82.1360938  55.3581198  67.0305573  81.1582321
  54.0270721  67.3899858  81.0493643  53.2574926  66.6764956  81.3439471
  53.6702429  68.6281802  80.5770674  52.6175252  68.8939532  80.4808858
  54.6427819  69.5338544  80.2250459  54.3614777  70.5215347  79.8597305
  55.9712981  69.1933624  80.3339314  56.7439316  69.9063737  80.0462644
  56.3229279  67.9539454  80.8055414  57.3750478  67.6873593  80.9059183
  54.4859405  64.2938294  79.9812471  54.1935530  64.7013395  78.8559956
  53.6623904  63.5706543  80.7426906  54.0233267  63.2341581  81.6239367
  52.2866443  63.2427435  80.3888052  51.9982323  63.8158276  79.5076172
  52.1171678  61.7495665  80.0796219  52.5227279  61.1311752  80.8803793
  51.0423624  61.5851252  80.0031211  52.7602376  61.3388275  78.7819024
  52.9678222  62.1607404  77.9024402  53.1446226  60.0798744  78.6836875
  53.5815694  59.7533186  77.8336648  53.0000134  59.4489583  79.4590157
  51.3825823  63.5967457  81.5560294  51.7355969  63.3545748  82.7113354
  50.2496351  64.2765857  81.2801686  50.0518040  64.5390808  80.3251511
  49.2905770  64.6621166  82.3198688  49.7135575  64.6924389  83.3239939
  48.6570948  66.0126659  82.0179966  48.2211259  65.9949443  81.0191387
  47.8772668  66.2206664  82.7505977  49.4185624  66.7909916  82.0677517
  48.2690626  63.5571159  82.3098719  48.1214235  62.9069807  81.2710848
  47.5733277  63.3302451  83.4260837  47.7253672  63.9091241  84.2396452
  46.6500239  62.1888783  83.5439389  46.4675218  61.7482248  82.5638284
  47.2704429  61.1158375  84.4581970  47.6772914  61.6389257  85.3236173
  46.5054029  60.4121289  84.7862334  48.3723682  60.3684434  83.7614267
  49.6313206  60.9234186  83.6387841  49.8212613  61.9000346  84.0840294
  50.6270333  60.2719516  82.9754486  51.6086796  60.7375226  82.8876079
  50.4007177  59.0406234  82.4193837  51.4195935  58.3899245  81.7613282
  52.2398161  58.8886963  81.7535076  49.1601483  58.4604002  82.5220612
  48.9709012  57.4800563  82.0847836  48.1495974  59.1272584  83.1844267
  47.1589031  58.6789928  83.2598109  45.2634013  62.5411146  84.0257493
  44.3103827  62.4531422  83.2536882  45.1350460  62.9504166  85.2806094
  45.9333808  63.0141931  85.8959901  43.8093147  63.1959162  85.8394166
  43.1540807  62.3569647  85.6050497  43.8748139  63.3554892  87.3612315
  44.6494208  64.0890429  87.5847985  42.9092274  63.7336819  87.6969593
  44.1882611  62.0487877  88.0843745  44.2059438  61.2525129  87.3402409
  45.1748458  62.1433989  88.5380249  43.1721421  61.7165525  89.1534334
  43.3569156  62.1493797  90.3080837  42.1881954  61.0185206  88.8364754
  43.0839461  64.3652375  85.2119001  41.9225431  64.2054193  84.8318838
  43.7342389  65.5281884  85.1014713  44.7112930  65.6067862  85.3449606
  43.0459265  66.7203069  84.5925427  42.4034760  66.4914034  83.7422723
  42.1828181  67.3772515  85.7040290  42.5193971  68.4048785  85.8411334
  40.7021078  67.3721833  85.3371374  40.3646709  66.3448002  85.2003173
  40.1274794  67.8393340  86.1369322  40.5546688  67.9287883  84.4116358
  42.3866801  66.7139159  86.9603439  41.8463659  67.1323996  87.6345339
  43.8792038  67.8824321  84.0811975  45.0762861  67.9374066  84.3879350
  43.2712061  68.7838091  83.2881758  42.3375792  68.5982952  82.9505005
  43.9296634  70.0119947  82.8600951  44.7535092  70.2477542  83.5337380
  44.4554204  69.9328186  81.4147758  45.1388846  69.0873052  81.3367752
  43.3163591  69.7534764  80.4316396  42.6326725  70.5988934  80.5087330
  43.7150617  69.7005084  79.4185594  42.7808238  68.8318402  80.6594284
  45.2586788  71.1945705  81.0960062  44.5435959  72.0126807  81.0096763
  45.9161131  71.3755543  81.9463735  46.0722935  71.1114989  79.8473332
  45.4154531  70.9309774  78.9964087  46.6084344  72.0489190  79.6993614
  46.7879691  70.2938489  79.9331053  42.9402128  71.1562339  82.9877279
  41.7868990  71.0396816  82.5611968  43.3863307  72.2566369  83.5834233
  44.3123779  72.2520234  83.9865544  42.5884463  73.4638267  83.7052560
  41.7224988  73.3953610  83.0468134  42.0970161  73.6571253  85.1403912
  41.3797154  72.8697399  85.3719148  42.9504107  73.5800415  85.8140943
  41.4796824  74.9203619  85.3040474  41.1812039  75.0154859  86.2114954
  43.4401907  74.6471939  83.2783664  44.6194623  74.7306881  83.6327632
  42.8431276  75.5567632  82.5161070  41.9433954  75.3371517  82.1131777
  43.4512046  76.8389529  82.1898220  44.4346894  76.9397412  82.6488411
  43.5969726  77.0247885  80.6684024  42.6102512  76.9634157  80.2093670
  44.2188991  78.3694457  80.3503028  45.2059060  78.4313878  80.8086492
  44.3129045  78.4804372  79.2700508  43.5858983  79.1651531  80.7430639
  44.4282772  75.9029294  80.0820561  43.9415644  74.9478477  80.2796204
  44.5242377  76.0454436  79.0056822  45.4182153  75.9068848  80.5382443
  42.6003488  77.9452443  82.7931800  41.3850627  77.9888815  82.5739259
  43.2331900  78.8291212  83.5546338  44.1881416  78.6398827  83.8236236
  42.6021495  80.0396171  84.0571122  41.5401405  80.0217894  83.8123300
  42.7518712  80.1592312  85.5730241  43.8048850  80.0544954  85.8343529
  42.2432165  81.5060889  86.0536130  41.1900710  81.6113673  85.7930357
  42.3577668  81.5733433  87.1354884  42.8160043  82.3021706  85.5779359
  41.9986293  79.1242349  86.2102167  42.0930029  79.1997973  87.1625739
  43.2335034  81.2342803  83.3581151  44.4525561  81.4169936  83.4226171
  42.4094649  82.0385843  82.6945894  41.4459849  81.7580701  82.5800582
  42.8411227  83.2899543  82.0872644  43.9182661  83.4062053  82.2070436
  42.5115977  83.3023812  80.5952896  43.0120275  82.4621100  80.1140270
  41.4363114  83.2246595  80.4346073  42.9634487  84.5370136  79.8794654
  44.2883515  84.9020624  79.7849027  44.3853854  86.0311906  79.1051985
  45.3553305  86.5000423  78.9394168  43.1718191  86.3944813  78.7305748
  42.9378012  87.2105027  78.1833595  42.2669583  85.4801540  79.2058919
  41.2036866  85.6101657  79.0042698  42.1537087  84.4399019  82.8068418
  40.9232948  84.4771154  82.8882169  42.9504397  85.3670876  83.3308983
  43.9471821  85.2044826  83.3181020  42.4573141  86.5841773  83.9612908
  41.3684502  86.6241241  83.9909363  42.9934333  86.7342971  85.3937553
  44.0807792  86.8009335  85.3571813  42.4327040  87.9808209  86.0510992
  41.3453522  87.9147026  86.0884553  42.8260095  88.0662716  87.0640698
  42.7231956  88.8586068  85.4738574  42.6848471  85.4939001  86.2131697
  43.1542180  84.6258992  85.7501712  43.0725005  85.6199052  87.2240837
  41.6059698  85.3441379  86.2543511  42.8889139  87.7486083  83.0825905
  44.0884000  88.0014761  82.9214013  41.9203808  88.4554597  82.5099346
  40.9511377  88.2871468  82.7387096  42.2265307  89.4550636  81.4998746
  43.1199558  90.0062467  81.7932818  42.4781699  88.8054846  80.1383699
  41.5890299  88.2573145  79.8268580  42.7045022  89.5776483  79.4030897
  43.3205780  88.1178690  80.2134207  41.0860333  90.4537925  81.4065783
  39.9493258  90.1651254  81.7837404  41.3580166  91.6392647  80.8920893
  42.3094294  91.8180578  80.6040859  40.4092360  92.6873633  80.7679823
  39.4368783  92.2905020  81.0597369  40.7112129  93.9338027  81.6270439
  40.8162923  93.5419454  82.6387284  41.6816052  94.2768678  81.2682332
  39.7406989  95.0891363  81.6338160  39.6723038  95.4620948  80.6118939
  38.7715010  94.6975939  81.9427693  40.1471339  96.2225266  82.5599703
  40.2062352  95.8230553  83.5724073  41.1319029  96.5719342  82.2497384
  39.1697437  97.3778203  82.5300584  39.1200575  97.7418553  81.5038467
  38.1939770  96.9926143  82.8260228  39.5583285  98.4993362  83.4377637
  40.4622772  98.8567033  83.1634187  38.8713422  99.2370087  83.3746042
  39.6040093  98.1623233  84.3887814  40.4155585  92.9926290  79.3252100
  41.4030788  92.7768446  78.7156842  39.3004932  93.4687411  78.7772460
  38.4786529  93.6292427  79.3419734  39.2043658  93.6847844  77.3457601
  40.1710061  93.5327443  76.8655627  38.2147510  92.6833277  76.7731887
  37.2478369  92.7525822  77.2715663  38.0852126  92.8546224  75.7045550
  38.6764746  91.2643817  76.9275248  39.5551070  90.6993562  76.0226296
  39.9107883  91.2932695  75.1806927  39.9826785  89.3951905  76.1773272
  40.6730629  88.9595182  75.4550669  39.5391329  88.6482869  77.2389816
  39.8761826  87.6188405  77.3603799  38.6685264  89.1990645  78.1507021
  38.3180452  88.6078964  78.9967419  38.2400126  90.4977726  77.9939245
  37.5485028  90.9342660  78.7146101  38.8211484  95.1216869  77.0063420
  39.6804745  95.9506520  76.7102452  37.6438130  95.4802128  77.0225171
  75.5363063  71.0092329  87.5124972  75.5605532  71.6640610  86.7439185
  76.0155199  71.4176892  88.3021922  74.5921136  70.6661934  87.6170127
  76.3472058  69.8197623  87.1325082  77.1647982  69.6889401  87.8413999
  75.4847375  68.5569855  87.1428104  74.6681143  68.7253664  86.4407608
  76.1118518  67.7420799  86.7812078  74.9188043  68.1942607  88.4951433
  74.3434927  69.0442651  88.8620356  74.2581591  67.3366129  88.3682961
  76.1969857  67.7841262  89.6927296  75.1953522  67.4196343  91.1273616
  74.5239220  66.5912490  90.9014008  75.8409665  67.1461040  91.9619058
  74.6094289  68.2989425  91.3949659  76.9689254  69.9874962  85.7617252
  76.2613487  70.1092961  84.7646043  78.2783519  69.8001064  85.6712911
  78.7960559  69.6073248  86.5168188  78.9778292  69.9214469  84.4903775
  78.3548257  70.2719965  83.6675283  79.9985014  70.9339855  84.7688424
  80.5125455  70.6166215  85.6761119  80.6951218  70.9125768  83.9307721
  79.4813533  72.3223409  84.9501659  78.8042818  72.5622724  84.1303440
  78.9422542  72.3831230  85.8955651  80.6158536  73.2960093  84.9603077
  81.1441878  73.2600820  84.0075899  80.2377823  74.3045421  85.1277085
  81.5524281  72.9657495  86.0261416  81.2213973  72.2925003  86.7023468
  82.7866090  73.4525311  86.1643226  83.2833524  74.3651438  85.3120398
  82.7160674  74.6967430  84.5450133  84.2217098  74.7152738  85.4424014
  83.5332487  73.0312193  87.1950096  83.1555297  72.3580158  87.8463356
  84.4700638  73.3889376  87.3154825  79.4815411  68.5487032  84.1602362
  79.4360513  67.7775077  84.9803094  79.8317466  68.2005384  82.9559993
  79.6476145  68.8760589  82.2280799  80.4544277  66.9408514  82.5854161
  79.7348566  66.1499522  82.7970648  80.6471688  66.9785997  81.5132569
  81.7491941  66.6352995  83.3082936  82.1309674  65.4651667  83.4036894
  82.4451146  67.6558120  83.8047762  82.1899286  68.6095671  83.5918662
  83.6372290  67.4228530  84.6106046  84.2257744  66.5880408  84.2300760
  84.5218107  68.6797937  84.6281940  85.3676895  68.5123593  85.2949428
  85.0295136  68.9795868  83.2361140  84.1841572  69.1476046  82.5688483
  85.6548723  69.8719971  83.2612320  85.6160847  68.1356141  82.8731457
  83.7583201  69.8712732  85.1756654  83.4325439  69.6580712  86.1937601
  84.4055545  70.7483033  85.1779905  82.8876084  70.0645859  84.5490936
  83.2975340  67.0005887  86.0306155  84.1564356  66.4423038  86.7232128
  82.0745393  67.2481432  86.4865298  81.4320357  67.7844550  85.9211468
  81.6381781  66.8170645  87.8051901  82.4611282  66.8971224  88.5154316
  80.4859739  67.6991972  88.2904337  79.7490626  67.7457483  87.4886270
  80.0403371  67.2266954  89.1657907  80.9323100  69.0994877  88.6462844
  82.1510363  69.3155070  88.7937357  80.0675034  69.9853523  88.7881801
  81.2028879  65.3587832  87.8488968  80.7857327  64.8932813  88.9131221
  81.2939671  64.6231258  86.7436752  81.6826465  65.0327910  85.9062971
  80.8078143  63.2534645  86.6798202  80.4430586  62.9290739  87.6544089
  79.6622688  63.1264692  85.6584248  79.3573660  62.0814352  85.6033011
  78.4798381  63.9748546  86.0612943  78.7838749  65.0201530  86.1161809
  77.6856391  63.8663079  85.3226708  78.1152641  63.6513717  87.0362533
  80.1170273  63.5286192  84.3611811  79.3979552  63.4467546  83.7304403
  81.9261169  62.2863120  86.3157060  82.8748219  62.6380782  85.6115140
  81.8015658  61.0578258  86.8171357  81.0720171  60.8957703  87.4965443
  82.6948241  59.9583174  86.4892700  83.4021233  60.2850811  85.7270021
  83.4858873  59.4823408  87.7235529  84.1404152  58.6517287  87.4594017
  84.0852191  60.3103399  88.1021279  82.6316515  59.0099241  88.8693058
  82.2137366  57.6912284  88.9537919  82.5012563  56.9898146  88.1705608
  81.4444056  57.2640954  90.0110148  81.1147061  56.2263422  90.0606857
  81.0920128  58.1441029  91.0029745  80.4943939  57.8038975  91.8486766
  81.4939438  59.4569552  90.9290418  81.2021680  60.1595231  91.7096605
  82.2622594  59.8835816  89.8731275  82.5876828  60.9225443  89.8206285
  81.9052298  58.8043996  85.8852595  80.7312079  58.5996756  86.2033014
  82.5632047  58.0598245  85.0048017  83.4382888  58.4151858  84.6469673
  82.0703329  56.7891807  84.4880313  81.0712236  56.5937416  84.8774968
  82.0008936  56.8259028  82.9596813  81.2899217  57.6235815  82.7444444
  82.9927879  57.1221035  82.6183442  81.5725170  55.5537269  82.2340616
  82.2449794  54.7415137  82.5101137  80.1607342  55.1876741  82.6138836
  79.4875792  55.9992678  82.3377011  79.8670174  54.2783448  82.0895255
  80.1050999  55.0202908  83.6895174  81.6651383  55.7477509  80.7349439
  82.6934660  55.9841150  80.4614963  81.3566370  54.8324347  80.2298454
  81.0120695  56.5665469  80.4329949  82.9784527  55.6657611  84.9709759
  84.1988055  55.7348582  84.7983879  82.3863407  54.6429760  85.5896739
  81.4155233  54.7248382  85.8559660  83.0965946  53.4194069  85.9360896
  84.0711217  53.4276924  85.4479015  83.3080344  53.3153421  87.4484450
  82.3407917  53.2967578  87.9506364  83.8533834  52.3997792  87.6774414
  83.8807152  54.1752756  87.7957925  82.3387506  52.1940584  85.4459851
  81.1159414  52.1119977  85.5772583  83.0800667  51.2509573  84.8674257
  84.0370046  51.4845204  84.6442275  82.6009169  49.9118393  84.5418933
  81.5187314  49.8687716  84.6648520  82.9432459  49.5520768  83.0947338
  84.0164292  49.6433808  82.9272813  82.6310299  48.5267569  82.8963897
  82.2716907  50.4138675  82.0612971  81.1513427  51.1632322  82.3670140
  80.7414146  51.1255206  83.3762893  80.5539149  51.9517931  81.4108917
  79.6720038  52.5394082  81.6659250  81.0663442  51.9996314  80.1373798
  80.5886106  52.6188504  79.3781444  82.1820277  51.2658116  79.8218345
  82.5949146  51.3054834  78.8138410  82.7791038  50.4799490  80.7787285
  83.6661414  49.8974532  80.5298051  83.2705457  48.9130060  85.4756874
  84.4980546  48.9207303  85.6012741  82.4869523  48.0770632  86.1572254
  81.4974434  48.2550112  86.2536931  83.0514545  46.9173930  86.8409457
  84.1026103  46.8204694  86.5693274  82.9494641  47.0447551  88.3601704
  83.4438347  47.9663747  88.6672764  81.8961022  47.0884566  88.6369717
  83.6064767  45.8625372  89.0534527  83.0785006  44.9632254  88.7363087
  84.6402009  45.8162090  88.7108595  83.5797773  45.9562550  90.5561750
  84.1199676  46.8511060  90.8652625  82.5440279  46.0246719  90.8888035
  84.2304132  44.7332244  91.1767410  83.6841075  43.8499077  90.8459807
  85.2599099  44.6766253  90.8231422  84.2196312  44.7948650  92.6641112
  83.2657486  44.8468814  92.9919862  84.6596651  43.9664657  93.0385773
  84.7261645  45.6130658  92.9708202  82.3716925  45.6343854  86.3807012
  81.1443942  45.5163013  86.4441058  83.1756971  44.6849335  85.9125222
  84.1618133  44.8764444  85.8076524  82.6780343  43.3772700  85.5022675
  81.8531462  43.5106290  84.8023572  83.7691478  42.5456664  84.8202912
  84.5859534  42.4800391  85.5390547  83.3381401  41.5559195  84.6695149
  84.3023680  43.0760446  83.4914361  84.6765063  42.2183103  82.9324968
  83.4659445  43.5226193  82.9537875  85.4056409  44.0975260  83.6441148
  85.7377064  44.4531461  84.7937564  85.9385483  44.5534415  82.6117409
  82.1388106  42.6147503  86.7044882  82.7545199  42.6020074  87.7734211
  80.9841180  41.9774540  86.5353241  80.5965527  41.8775917  85.6080054
  80.2300158  41.4452530  87.6584469  80.7842995  41.6119484  88.5820709
  78.8684378  42.1288009  87.7759451  78.4019681  41.7545417  88.6872273
  79.0565509  43.1976565  87.8772424  77.9489765  41.8896924  86.6068792
  78.4543888  42.3124504  85.7385849  77.7660631  40.8283275  86.4391016
  76.6246442  42.5848754  86.7784179  76.5035765  43.5192976  87.5559838
  75.6051458  42.0821918  86.1121161  74.6937033  42.5100989  86.1912966
  75.7398143  41.2712825  85.5252670  80.0574997  39.9432131  87.4695683
  80.0007121  39.4468330  86.3414819  79.9786265  39.2189190  88.5898727
  79.9215888  39.6586541  89.4973302  80.0384477  37.7608095  88.5295143
  80.9019077  37.4780942  87.9273447  80.2180932  37.1942189  89.9367032
  79.3568995  37.4613084  90.5491643  80.3030639  36.1088239  89.8838086
  81.1226838  37.6076588  90.3826656  78.8028919  37.1549306  87.8741650
  78.9083317  36.1629776  87.1454966  77.6269855  37.7316945  88.1127387
  77.5799299  38.4918060  88.7761508  76.3872865  37.2622471  87.5123465
  76.6202347  36.5689312  86.7041712  75.4942276  36.5380307  88.5411819
  76.0744725  35.7407997  89.0057654  75.2171678  37.2728990  89.2970302
  74.2408486  35.9545557  87.9211795  74.0580377  36.0849415  86.6926561
  73.4433972  35.3464214  88.6602958  75.6768061  38.4528844  86.8870591
  75.8118596  39.5882948  87.3481607  74.9126868  38.1811012  85.8304709
  74.9193385  37.2649494  85.4053580  74.0844691  39.2198418  85.2239014
  74.7045905  40.0513821  84.8891038  73.3493198  38.6421955  84.0163481
  74.1613732  38.3641395  83.3445198  72.8266888  37.7439152  84.3450566
  72.3723065  39.5595617  83.2817118  71.6197497  39.9132308  83.9864652
  73.1053069  40.7484952  82.6853557  73.8577662  40.3956154  81.9801042
  72.3943500  41.3910981  82.1660269  73.5906376  41.3132981  83.4813156
  71.6272635  38.7905144  82.2101760  71.0694990  37.9743484  82.6693833
  70.9358404  39.4587979  81.6969192  72.3395910  38.3842393  81.4921029
  73.0784488  39.8198369  86.2024406  72.7704097  41.0137662  86.1092811
  72.5608274  39.0297719  87.1402287  72.8093751  38.0521416  87.1908481
  71.5752210  39.5430694  88.0865219  70.9246148  40.2624367  87.5892076
  70.7151916  38.4023133  88.6327625  71.4059941  37.6660285  89.0435859
  70.1165039  38.8272561  89.4384279  69.7988173  37.7287008  87.6211250
  69.1202991  38.4858636  87.2281641  70.4194722  37.3428712  86.8124069
  68.9912530  36.5900433  88.2279957  69.6916563  35.8475403  88.6103875
  68.4058760  36.9954824  89.0532546  68.0614902  35.9369210  87.2215443
  67.3579321  36.6844030  86.8549694  68.6539708  35.5572834  86.3891133
  67.3129004  34.8178011  87.8465890  66.7634949  35.1694420  88.6176934
  66.7012594  34.3977003  87.1613805  67.9646341  34.1248540  88.1859509
  72.1666146  40.3031971  89.2669306  71.4104350  40.9898241  89.9631552
  73.4681213  40.2047201  89.5280370  74.0764762  39.6537891  88.9394126
  74.0362667  40.8257454  90.7229045  73.2466737  41.2026775  91.3729540
  74.8800293  39.8139957  91.5117070  74.2584398  38.9374563  91.6944788
  76.1559618  39.3905884  90.7773606  76.7783182  40.2665931  90.5946367
  76.7068039  38.6751601  91.3879623  75.8919585  38.9283047  89.8262052
  75.2411996  40.3927691  92.7703325  75.7694478  39.7665160  93.2706937
  74.8574253  42.0552400  90.3566265  75.9014058  41.9256772  89.7020218
  74.4291030  43.2632272  90.7296250  72.9669538  43.7215249  91.1197635
  72.7964214  43.5569417  92.1836862  72.2336150  43.1576271  90.5432806
  72.9826392  45.1666236  90.7598656  72.3081655  45.7133752  91.4188398
  72.6578318  45.2881003  89.7264997  74.3854655  45.6137662  90.9295026
  74.5622951  45.7991626  91.9889640  74.6251824  46.5111872  90.3591772
  75.2544966  44.4431946  90.4529189  75.4483867  44.4823651  89.3810184
  76.5751541  44.3973544  91.2047357  76.6909061  43.7889570  92.2702773
  77.5749019  45.0633166  90.6381101  77.5419022  45.3119585  89.6597504
  78.7612065  45.4162155  91.3987847  79.1340254  44.5374771  91.9250205
  79.8570156  45.9284888  90.4673839  79.5018138  46.8138307  89.9400306
  80.7408853  46.1844322  91.0516506  80.1118359  45.1534730  89.7445310
  78.4306846  46.4730473  92.4433166  77.5961989  47.3545874  92.2280178
  79.0995511  46.3774075  93.5878897  79.7085190  45.5907673  93.7624022
  78.9417175  47.3721432  94.6353937  77.9109680  47.7257672  94.6599856
  79.2847270  46.7720910  95.9982036  79.1836269  47.5418744  96.7632608
  78.3483951  45.6191328  96.3139121  78.4492771  44.8486939  95.5494866
  78.6027976  45.1998918  97.2873675  77.3200209  45.9800013  96.3318293
  80.6330843  46.2914104  95.9894945  80.8443052  45.9154350  96.8471824
  79.8187927  48.5890523  94.3748840  80.9168455  48.4910737  93.8210842
  79.3059937  49.7514478  94.7754886  78.3772299  49.7944388  95.1700122
  80.0437413  50.9958491  94.6093240  80.3398396  51.1314881  93.5691187
  79.1397915  52.1617122  95.0164851  78.3261121  52.0757992  94.2963156
  78.7700518  51.9178985  96.0124507  79.6767318  53.5909852  95.0090936
  80.5457378  53.6360748  95.6655205  80.0743689  54.0298435  93.6144864
  79.2057139  53.9854585  92.9575486  80.4517630  55.0518631  93.6484055
  80.8520997  53.3683746  93.2327874  78.6369457  54.5283560  95.5830892
  78.4073158  54.2338746  96.6071255  79.0228674  55.5477300  95.5765811
  77.7305222  54.4797090  94.9796583  81.3292768  50.9968952  95.4299893
  82.3350707  51.5838861  95.0178337  81.3078938  50.3434049  96.5932787
  80.4292908  50.0017696  96.9558273  82.5106662  50.1518994  97.3989723
  82.8923293  51.1356064  97.6723820  82.1573927  49.3926216  98.6771997
  81.7822389  48.4020397  98.4200868  83.0470126  49.2934960  99.2991729
  81.3905808  49.9399712  99.2253849  83.6164963  49.4152121  96.6535902
  84.7975257  49.5905411  96.9753638  83.2704125  48.5894189  95.6694471
  82.2990195  48.4705253  95.4197285  84.2667533  47.7893104  94.9689185
  85.0349959  47.4527128  95.6650540  83.6013383  46.5635049  94.3463162
  84.3730006  45.9382076  93.8972729  83.0939491  46.0049490  95.1328730
  82.6640465  46.9395939  93.3557497  82.2612003  46.1527927  92.9812386
  85.0243851  48.5504960  93.8890461  86.0360023  48.0396660  93.3994928
  84.5747578  49.7391896  93.4982855  83.7529451  50.1524386  93.9153568
  85.2406113  50.4611693  92.4229561  85.2863507  49.8363543  91.5309845
  84.4751911  51.7396692  92.0848041  84.4094829  52.2628620  93.0387701
  85.0800364  52.3240370  91.3914236  83.0744271  51.5568028  91.5078308
  82.4898179  50.9245596  92.1761132  82.3954917  52.9027638  91.3645490
  82.9793160  53.5354446  90.6959962  81.3961022  52.7641001  90.9521247
  82.3216603  53.3789567  92.3422451  83.1281117  50.8353201  90.1727425
  83.5820017  49.8535519  90.3077031  82.1173940  50.7171623  89.7821152
  83.7235299  51.4166235  89.4687094  86.6714981  50.8015330  92.8206302
  86.9316738  51.2594230  93.9349772  87.6024734  50.5803890  91.8930919
  87.3232808  50.2099044  90.9959341  89.0204905  50.7963428  92.1393772
  89.1445811  51.5535060  92.9135894  89.6991458  49.5032717  92.6055469
  89.5912488  48.7381382  91.8367627  90.7578264  49.6918031  92.7837366
  89.2316061  49.1591273  93.5280817  89.6822324  51.3313783  90.8761383
  89.0483730  51.4880049  89.8297238  90.9774591  51.6121011  90.9903158
  91.4141554  51.5508352  91.8989643  91.7881640  52.0552879  89.8621318
  91.4271256  53.0288238  89.5305020  93.2469755  52.1970962  90.2955408
  93.6254271  51.2283698  90.6217977  93.8427768  52.5553574  89.4560350
  93.3145574  52.9088352  91.1183163  91.6892965  51.0987604  88.6806626
  91.8404607  49.8834906  88.8287661  91.4369424  51.6653441  87.5021010
  91.4390117  52.6734659  87.4405753  91.1595022  50.9061201  86.3035410
  91.5252024  51.4940626  85.4617060  91.7293586  49.9796051  86.3737759
  89.7055486  50.5722837  86.0746696  89.3842346  49.9592241  85.0499690
  88.8168242  50.9546105  86.9865891  89.1295556  51.2477075  87.9011341
  87.3840405  50.9156624  86.7263053  87.1606923  50.1560683  85.9771513
  86.6284670  50.5719014  88.0114225  86.9860802  51.2323437  88.8013769
  85.5691097  50.7580434  87.8347496  86.8238406  49.1318847  88.4316056
  87.2977521  48.3288557  87.6042500  86.5071885  48.8010817  89.5915823
  86.8619673  52.2315020  86.1611931  86.0054088  52.2284052  85.2736955
  87.3803123  53.3506344  86.6543533  87.9977585  53.3031467  87.4522282
  87.0397688  54.6630401  86.1217864  85.9666722  54.7299255  85.9426517
  87.4350171  55.7431101  87.1256054  88.4902527  55.6337834  87.3758549
  87.2590100  56.7407550  86.7233291  86.6776899  55.6614602  88.4160820
  85.4193230  56.2230372  88.5328212  84.9773185  56.7231477  87.6710664
  84.7263990  56.1558510  89.7191535  83.7319011  56.5951987  89.7969253
  85.2901552  55.5331812  90.8081380  84.7432297  55.4806540  91.7495270
  86.5411450  54.9780469  90.7095666  86.9873051  54.4833472  91.5723027
  87.2331236  55.0459014  89.5204668  88.2297331  54.6110846  89.4442846
  87.7041944  54.9181539  84.7759423  88.9189235  54.7622023  84.6257249
  86.8942462  55.3205494  83.7980871  85.9177074  55.4514063  84.0202308
  87.3324404  55.5788639  82.4338288  88.4124475  55.4454454  82.3715132
  86.6643675  54.6280237  81.4395197  85.6042526  54.7978453  81.6277116
  86.9206109  54.9987403  80.4470437  86.9610510  53.1334870  81.5159982
  86.7628717  52.7699943  82.5243131  86.0700746  52.4027261  80.5317470
  86.2680233  52.7653780  79.5230851  86.2754217  51.3333146  80.5796267
  85.0250259  52.5831343  80.7835928  88.4208161  52.8483487  81.2346125
  89.0402310  53.3628762  81.9692458  88.6004139  51.7750341  81.2965944
  88.6744360  53.2015239  80.2350910  86.9774057  57.0056326  82.0519839
  85.8736703  57.4750297  82.3386171  87.9115800  57.6959098  81.4041494
  88.8638677  57.3623078  81.3599072  87.5975596  58.9711816  80.7776751
  86.9610431  59.5621325  81.4362515  88.8740721  59.7599000  80.4962692
  89.5177811  59.1848721  79.8306254  88.6189525  60.7086219  80.0241027
  89.3981683  59.9501260  81.4328782  86.8277768  58.7376758  79.4862001
  87.2177811  57.9119201  78.6560061  85.7349159  59.4724628  79.3215640
  85.5359079  60.1960924  79.9974747  84.7889549  59.2606732  78.2418594
  85.2393893  58.6190998  77.4845011  83.5066236  58.5899904  78.7532104
  82.8018534  58.4727150  77.9300186  83.7271368  57.6133021  79.1839703
  82.7989472  59.3770737  79.8148389  81.8680663  60.3377871  79.4705651
  81.6516092  60.5181767  78.4176141  81.2180928  61.0620150  80.4387666
  80.4830096  61.8151632  80.1550040  81.4936343  60.8378979  81.7625659
  80.9762596  61.4116799  82.5314597  82.4220027  59.8899850  82.1205450
  82.6420478  59.7103219  83.1728765  83.0723248  59.1691847  81.1508841
  83.8145214  58.4222915  81.4326544  84.4574703  60.5899327  77.5845252
  84.6023668  61.6547085  78.1856371  84.0405038  60.5196900  76.3235931
  83.9793466  59.6263817  75.8563036  83.7045677  61.7185915  75.5680092
  84.3420215  62.5433929  75.8865285  83.9115931  61.4912407  74.0678865
  83.4175618  60.5589788  73.7941712  83.4606695  62.3162956  73.5164771
  85.3652102  61.3953774  73.6868858  86.2350416  61.8912183  74.3918263
  85.6376969  60.7653700  72.5592943  86.5964082  60.6717861  72.2556257
  84.8862042  60.3798486  72.0054597  82.2639930  62.1359033  75.8313972
  81.9872600  63.3126244  76.0821865  81.3423798  61.1807114  75.7681639
  81.6292296  60.2406531  75.5355549  79.9258339  61.4401809  75.9646308
  79.8008520  62.1765449  76.7585117  79.2732364  61.9799103  74.6897670
  78.2362404  62.2335828  74.9097413  79.8078526  62.8770594  74.3776629
  79.3135472  61.0217361  73.6500501  78.8987988  61.3847981  72.8640668
  79.2670926  60.1485115  76.4175857  79.8104128  59.0588579  76.2300775
  78.0875986  60.2808119  77.0215885  77.7056239  61.1985215  77.2004841
  77.3381420  59.1206491  77.4787560  77.5428281  58.2800912  76.8156835
  77.7193964  58.7201373  78.9102896  77.1742462  57.8040122  79.1375013
  78.7896843  58.5138263  78.9058593  77.4099402  59.7694230  79.9674823
  77.8755655  60.7044207  79.6559164  76.3273811  59.8940150  79.9928186
  77.9106509  59.3909923  81.3581181  78.1906738  58.1985146  81.5966977
  78.0311968  60.2905215  82.2149009  75.8530377  59.4334720  77.4004246
  75.4301501  60.5739142  77.5948254  75.0674383  58.3955560  77.1027303
  75.4915309  57.5069781  76.8776210  73.6166547  58.5089718  77.0219714
  73.2811069  59.3732747  77.5951096  73.1741916  58.6845438  75.5689533
  72.0967483  58.8487812  75.5534168  73.6802547  59.5575740  75.1568630
  73.4878783  57.5490082  74.7919196  73.1982424  57.6901386  73.8876005
  72.9111297  57.3067363  77.6436684  71.7621872  57.0229834  77.2880023
  73.5741659  56.5905787  78.5449975  74.5636481  56.7474313  78.6731447
  72.9311613  55.5486815  79.3368967  72.5835150  54.7427238  78.6906202
  73.9332367  54.9761407  80.3337703  74.1099453  56.0500576  80.2739736
  73.7833798  54.6905253  81.3749556  75.1449792  54.2270396  79.7681727
  75.5668969  54.9142077  79.0347654  76.2544603  53.7500119  80.7210663
  75.8333666  53.0623984  81.4545284  77.0305244  53.2405733  80.1498417
  76.6867340  54.6085845  81.2349661  75.0871164  53.5452370  78.3886357
  74.8725692  54.2908096  77.6230049  76.0458939  53.0723437  78.1759888
  74.3018701  52.7892694  78.3890422  71.7093633  56.0722068  80.0801779
  71.7986129  57.0428469  80.8347462  70.5675540  55.4196729  79.8639093
  70.5785905  54.5808013  79.3015286  69.2904697  55.8879665  80.3785994
  69.4471822  56.3831026  81.3369211  68.6300402  56.8802926  79.4173274
  67.7193625  57.2624786  79.8785206  69.3190515  57.7053502  79.2366527
  68.3096868  56.2555134  78.1878472  67.8976427  56.8946698  77.6019303
  68.3772497  54.6917134  80.6022460  68.5810773  53.6204052  80.0300117
  67.3693492  54.8827376  81.4523162  67.3235487  55.7478051  81.9716040
  66.3268891  53.8954455  81.6665133  66.6120255  52.9731175  81.1604427
  66.2384651  53.7095704  82.7369015  64.9840574  54.3562506  81.1330458
  64.6595463  55.5434679  81.1750551  64.2002058  53.4052625  80.6281090
  64.5997180  52.4859746  80.5040162  62.8329777  53.6371503  80.1582629
  62.4848564  54.6028757  80.5247124  62.7584447  53.6382826  78.6328146
  63.2289709  52.7171798  78.2889046  61.7021127  53.6283176  78.3641822
  63.4411802  54.8370335  77.9714504  63.1268442  55.7150981  78.5356280
  64.5128168  54.6864515  78.1019195  63.1350082  55.0460543  76.4972920
  62.0561243  55.1551848  76.3868420  63.6273531  55.9636115  76.1751356
  63.5835359  53.9511120  75.6449715  62.9307225  53.2015957  75.4656411
  64.8095171  53.8569843  75.1437880  65.6979111  54.8173078  75.3605274
  65.4403195  55.6247192  75.9099211  66.6280554  54.7369054  74.9752137
  65.1320735  52.8303035  74.3737510  64.4434362  52.1203034  74.1693527
  66.0654133  52.7614251  73.9939730  61.8851260  52.6062642  80.7675420
  61.8082749  51.4664404  80.3017506  61.1787220  53.0201244  81.8155716
  61.4721943  53.8527548  82.3061835  60.0082301  52.3022011  82.3098265
  60.2209682  51.2367619  82.3974680  59.6429452  52.8423061  83.6913078
  60.5524507  52.7802635  84.2888442  59.3760575  53.8888624  83.5443696
  58.5141451  52.1292146  84.4131312  58.3676281  52.6817224  85.3412308
  57.5969386  52.1582868  83.8249230  58.8232271  50.6981932  84.7500288
  59.7697264  50.4233474  85.4659701  58.0679779  49.7759641  84.1783101
  58.2354295  48.7990172  84.3723107  57.3270241  50.0526126  83.5501745
  58.8386539  52.4677703  81.3456105  58.4242420  53.5923792  81.0498344
  58.3124288  51.3517601  80.8483085  58.7856133  50.4672826  80.9661869
  57.0995352  51.3838573  80.0433496  57.1773955  52.1558313  79.2777825
  56.8981980  50.0344265  79.3570086  57.8282146  49.8055319  78.8366476
  56.7349873  49.3019178  80.1475105  55.7490338  49.9834783  78.3790613
  54.8140708  50.0946830  78.9282229  55.8516172  50.8029121  77.6676494
  55.7074464  48.6864214  77.6161046  56.5993462  47.8512335  77.7525231
  54.6724732  48.5033029  76.8024541  54.5988372  47.6492449  76.2683529
  53.9644259  49.2190561  76.7220320  55.9133810  51.7854358  80.9260313
  56.0314021  51.8955969  82.1469742  54.7596560  52.0206592  80.3060043
  54.7393182  52.0996845  79.2993063  53.5179279  52.2324945  81.0415293
  53.5752868  51.8160485  82.0472041  53.1991356  53.7390060  81.1489334
  53.1878514  54.1721013  80.1487332  51.8688799  53.9448464  81.7951001
  51.8795407  53.5123917  82.7955851  51.6588312  55.0122314  81.8634312
  51.0957935  53.4603915  81.1986585  54.2792032  54.4597419  81.9382538
  55.2392470  54.3373190  81.4368253  54.0362120  55.5203520  82.0027610
  54.3380071  54.0392842  82.9421752  52.3702044  51.4861242  80.3731947
  52.2264430  51.5105144  79.1469260  51.5468739  50.8289350  81.1916892
  51.7239814  50.8933247  82.1839524  50.4318205  50.0019191  80.7398678
  50.4494253  49.8691565  79.6581269  50.4543312  48.6241451  81.4260026
  50.5523821  48.7701073  82.5017262  49.1782697  47.8497555  81.1340338
  49.0797575  47.7029895  80.0584615  49.2194840  46.8801314  81.6302507
  48.3197606  48.4103799  81.5038467  51.6845545  47.8289188  80.9860391
  51.5309299  47.5657911  79.9394904  52.5391763  48.5002810  81.0696687
  51.9477093  46.5822804  81.7820593  51.0936568  45.9101816  81.6985296
  52.8387687  46.0862187  81.3973059  52.1019010  46.8446716  82.8287090
  49.1395724  50.7442383  81.0592503  48.9211011  51.1425434  82.2078269
  48.2769795  50.9180877  80.0582819  48.5590578  50.6913679  79.1153454
  46.9433169  51.4716773  80.2671068  46.8614161  51.8735149  81.2770167
  46.6775382  52.6001287  79.2689209  47.5044244  53.3039626  79.3636651
  46.6952379  52.1511373  78.2758482  45.3605342  53.3354479  79.4693280
  45.2250952  54.0560153  78.6627676  44.5561742  52.6005100  79.4381292
  45.2932398  54.0702272  80.7905971  46.1070630  54.9534620  81.0640599
  44.3104978  53.7217184  81.6156024  44.2199333  54.1808635  82.5106361
  43.6590677  52.9994425  81.3434670  45.8648254  50.4020559  80.1333605
  45.8528275  49.6388674  79.1629357  44.9665346  50.3600435  81.1173471
  45.0883550  50.9616791  81.9194030  43.8313213  49.4419927  81.1067877
  44.1826936  48.4109846  81.0660550  43.0044470  49.6262981  82.3790170
  43.6316325  49.3909557  83.2388725  42.6834702  50.6663033  82.4378660
  41.8698574  48.7825165  82.3785915  41.3697945  48.9183150  83.1867349
  42.9539065  49.6544722  79.8784825  42.5807629  50.7854153  79.5560455
  42.6256651  48.5637905  79.1884970  43.0337016  47.6772856  79.4487172
  41.7547425  48.6075687  78.0191299  41.8786208  49.5594648  77.5027510
  42.1007916  47.4748524  77.0474434  42.0801502  46.5428411  77.6122692
  41.3246210  47.4527679  76.2824784  43.4581992  47.6356060  76.3862204
  43.4543870  48.5933265  75.8657805  44.2053002  47.6568035  77.1796262
  43.7964486  46.5218757  75.3990196  42.9967650  46.4720707  74.6600171
  44.7320050  46.7826304  74.9042059  43.9449108  45.2056784  76.0179716
  44.8054128  45.0273486  76.5158010  43.0278523  44.2423681  75.9696496
  41.8795831  44.4308659  75.3288874  41.6982991  45.3136206  74.8728387
  41.1931012  43.6905633  75.3007033  43.2610639  43.0817968  76.5625422
  44.1337529  42.9329151  77.0486987  42.5652102  42.3506694  76.5259480
  40.2711341  48.5470484  78.3682766  39.4393330  48.5178702  77.4562670
  39.9167575  48.5295212  79.6493117  40.6135122  48.4296058  80.3736384
  38.5148549  48.6022902  80.0439237  37.9558970  47.8165302  79.5357442
  38.3841217  48.3972490  81.5512333  38.9311587  49.1818520  82.0739652
  37.3322626  48.4381162  81.8341158  38.7954797  47.4251902  81.8232361
  37.9008821  49.9365861  79.6393227  38.4805894  51.0000589  79.8704416
  36.7188679  49.8697060  79.0286342  36.2914099  48.9676777  78.8746087
  36.0394548  51.0543066  78.5137658  36.7481516  51.7044682  78.0007962
  34.9121138  50.6645957  77.5484521  34.2717277  49.9277466  78.0332814
  34.0877466  51.8782210  77.1692447  34.7274012  52.6153735  76.6839108
  33.2941407  51.5794718  76.4843803  33.6478805  52.3140330  78.0662869
  35.4856062  50.0127944  76.2921689  36.0018100  50.7892515  75.7275904
  36.2046204  49.2594015  76.6139100  34.4426432  49.3699178  75.4211712
  33.7234837  50.1228333  75.0986378  34.9208172  48.9271195  74.5474559
  33.9262923  48.5929845  75.9849586  35.5052610  51.8718216  79.6828220
  34.7184174  51.3798921  80.4973233  35.9396465  53.1274462  79.7693439
  36.6700380  53.4314912  79.1415030  35.4462030  54.0704492  80.7618322
  34.4466515  53.7752654  81.0809911  36.3618471  54.1028305  81.9885116
  37.3753547  54.3022159  81.6404498  36.0303622  54.9208606  82.6280775
  36.3439585  52.8099698  82.7739924  35.3281632  52.6421407  83.1318947
  36.6310901  51.9995891  82.1039621  37.2899129  52.8503079  83.9477948
  38.3055927  53.0043790  83.5834384  37.0108228  53.6748156  84.6038398
  37.2514604  51.6099534  84.7139568  36.6994077  51.6117223  85.5597310
  37.9304236  50.5137817  84.4037396  38.6597977  50.4706936  83.3008159
  38.6990407  51.2765190  82.6931930  39.1740069  49.6321727  83.0715318
  37.8306875  49.4392358  85.1712588  37.2381873  49.4596930  85.9889538
  38.3475813  48.6041968  84.9353999  35.3312300  55.4584970  80.1531258
  36.1142903  55.8379706  79.2791571  34.3416142  56.2121895  80.6276869
  33.7157520  55.8337145  81.3242158  34.1232944  57.5814718  80.1722460
  34.3026193  57.6491491  79.0992308  32.6860035  58.0087106  80.4542531
  32.0452160  57.2475569  80.0091286  32.5672149  57.9946929  81.5376703
  32.2941997  59.3757337  79.9198680  32.9660913  60.1255711  80.3374878
  32.3856052  59.3713560  78.8337152  30.8535840  59.7098026  80.3084223
  30.7724598  59.6350430  81.3928249  30.6517828  60.7353982  79.9993440
  29.8562706  58.8350365  79.7040355  29.4712049  58.1133263  80.2964528
  29.3489156  58.9940524  78.4892377  29.8297136  59.9203930  77.6749850
  30.5894229  60.5117537  77.9803280  29.4346281  60.0315464  76.7521351
  28.4373984  58.1406911  78.0460708  28.1362360  57.3772968  78.6348241
  28.0479221  58.2575073  77.1215380  35.0875683  58.4869611  80.9210817
  34.9642273  58.6673612  82.1362964  36.0525972  59.0574354  80.2034242
  36.1473866  58.8620589  79.2170458  37.0150269  59.9397228  80.8226286
  36.5415262  60.5057429  81.6248239  38.1658661  59.1247838  81.4131322
  38.7805857  59.8013813  82.0067946  37.7337292  58.3632780  82.0623368
  39.0265924  58.4572806  80.3530254  38.3556846  57.9931572  79.6301332
  39.6057803  59.2386045  79.8609111  40.1477351  57.2114148  81.0035386
  39.0821638  55.7713643  80.9450276  38.7696097  55.5915629  79.9163973
  39.6246056  54.9020133  81.3166275  38.2033450  55.9435320  81.5664268
  37.5562979  60.9469858  79.8229802  37.7454692  60.6012400  78.6483262
  37.8299895  62.1815455  80.2519897  37.4876302  62.8217847  81.5685207
  37.8589064  62.2070641  82.3885041  36.4069504  62.9321264  81.6582698
  38.1952429  64.1499627  81.4740733  39.1987018  64.0585448  81.8897800
  37.6375074  64.9005542  82.0341134  38.2355323  64.4863244  80.0391299
  39.0669345  65.1599655  79.8315798  37.3083471  64.9329428  79.6800208
  38.4703755  63.1395524  79.3453362  37.9511591  63.0914719  78.3881524
  39.9492520  62.8531537  79.1340801  40.4882521  63.1871832  78.0745273
  40.6099189  62.2268594  80.1088666  40.0933240  61.9557424  80.9333207
  42.0317552  61.9281439  80.0572091  42.3613799  61.8963675  79.0187308
  42.8420029  62.9988834  80.7955915  42.4174695  63.0805750  81.7961899
  43.8646297  62.6279618  80.8645230  42.8431517  64.3611546  80.1355697
  43.3082872  64.2655229  79.1544457  41.8090460  64.6846296  80.0168622
  43.7406893  65.5894195  81.0989683  45.4257972  65.0628853  80.8546590
  45.6645383  65.0886674  79.7914389  46.0975303  65.7309901  81.3936501
  45.5473621  64.0465215  81.2292626  42.2573475  60.5672077  80.7018785
  41.4239143  60.0837229  81.4682124  43.4622380  60.0618095  80.5172481
  44.0809280  60.6178786  79.9444398  43.9934936  58.9930095  81.2050024
  43.6156614  58.0451235  80.8217868  45.4486772  59.0320011  81.0088739
  45.7123031  60.0212547  81.3830100  45.8028277  58.2737379  81.7072394
  46.0777735  58.8209768  79.6958649  45.8191192  57.8495059  79.2746251
  45.8107498  59.6059504  78.9883221  47.5623054  58.8723244  79.9674799
  47.7904023  59.8386496  80.4172424  47.8045254  58.0775335  80.6729842
  48.3772162  58.7075090  78.7875112  48.7293804  59.5438232  78.3440496
  48.6937120  57.5308168  78.2619040  48.2569128  56.3822802  78.7950072
  47.6713876  56.4014615  79.6177419  48.5150683  55.5022970  78.3718229
  49.4569960  57.4931460  77.1736354  49.7857710  58.3544239  76.7610732
  49.7044388  56.6034307  76.7646397  43.8960776  59.2726680  82.5903397
  44.0489609  60.3868898  82.9600184  43.7241717  58.2503818  83.3962182
  43.6993389  57.3358330  82.9683361  43.5359038  58.3395331  84.7557491
  43.6965952  59.3668167  85.0828054  42.1422314  57.9325042  85.1238249
  42.0639247  56.9228118  84.7207262  42.1762805  57.8869675  86.2123409
  40.9563970  58.7317858  84.6965058  40.9677666  58.7573145  83.6068637
  40.0388275  58.2531364  85.0386504  40.9814725  60.1237790  85.2029406
  41.3549152  60.3509339  86.3204321  40.5445852  61.0670528  84.3984352
  40.5451274  62.0290883  84.7059883  40.2103874  60.8254104  83.4764687
  44.4987544  57.5081181  85.5203155  44.8812343  56.5223742  85.0594684
  44.8788306  57.9167498  86.7086321  44.4461093  58.7660144  87.0427000
  45.9099682  57.2918010  87.5365832  46.8161842  57.0510472  86.9807871
  46.2580800  58.2423242  88.6997439  45.3314088  58.5660077  89.1736740
  47.1427659  57.5507104  89.7328990  48.0698907  57.2271325  89.2597843
  47.3710730  58.2463111  90.5404361  46.6201895  56.6839454  90.1375365
  46.9177021  59.5125425  88.1589250  47.9033731  59.2288377  87.7900552
  46.3056583  59.8614612  87.3272053  47.0602492  60.6145326  89.1730691
  47.6725990  60.2664877  90.0049298  47.5366921  61.4775776  88.7080371
  46.0748836  60.8991097  89.5420818  45.4898018  55.9220707  88.0550330
  46.3267240  55.0216545  88.1923141  44.2033317  55.7331711  88.3546088
  43.5375262  56.4867833  88.2604230  43.7337028  54.4572048  88.8854993
  44.3481774  54.2171491  89.7531936  42.2812133  54.5877944  89.3373718
  41.6521440  54.8191207  88.4778022  41.9535542  53.6493707  89.7846979
  42.1994840  55.3882571  90.0726806  43.8568052  53.3082201  87.8949950
  43.8602703  52.1471979  88.3147825  43.9545485  53.5978440  86.6004070
  44.0791555  54.5630605  86.3303522  43.8129830  52.5992599  85.5491111
  43.6772229  51.6123805  85.9915334  42.5979485  52.9145562  84.6756054
  42.6935579  53.9112554  84.2448517  42.6173661  52.1714038  83.8784557
  41.2922882  52.8139741  85.4247352  40.6228832  51.6057496  85.5318444
  41.0411604  50.7262480  85.0423339  39.4492975  51.5048540  86.2411975
  38.9279957  50.5500795  86.3101315  38.9295112  52.6183201  86.8589267
  37.7572164  52.5263098  87.5689005  37.3868888  51.6406142  87.5683621
  39.5816675  53.8252713  86.7769145  39.1678070  54.7094090  87.2618066
  40.7625423  53.9136652  86.0783120  41.2987902  54.8615057  86.0320881
  45.0710434  52.4860928  84.6963349  45.0094475  51.9759669  83.5752437
  46.2083820  52.9519776  85.2029259  46.1767742  53.4833085  86.0612893
  47.4983597  52.7599212  84.5575882  47.3840399  52.1975514  83.6308896
  48.1161959  54.1270658  84.2289726  49.0955882  53.9662770  83.7783754
  47.2526053  54.9005252  83.2820862  46.2731278  55.0621171  83.7322101
  47.7174202  55.8632238  83.0693482  47.1375172  54.3402562  82.3542102
  48.2741553  54.8850437  85.4344465  48.6603949  55.7391120  85.2271141
  48.4436839  51.9629557  85.4502798  48.3791209  52.0417822  86.6794210
  49.3173226  51.1810300  84.8090688  49.2396581  51.1167029  83.8041163
  50.3349736  50.3769933  85.4769742  50.4501245  50.7351819  86.4999797
  49.9396860  48.8965494  85.5179225  49.8295299  48.5210906  84.5005749
  50.7136325  48.3274142  86.0328906  48.9944099  48.7869146  86.0494605
  51.6814570  50.5442434  84.7776926  51.7785868  51.1098861  83.6865505
  52.7302341  50.0415287  85.4351015  52.5716321  49.5318107  86.2925000
  54.1119269  50.2745369  85.0117514  54.2239994  51.2868640  84.6235082
  55.0443175  50.1052389  86.2100230  54.8045846  49.1659706  86.7084230
  56.0752134  50.0759326  85.8571848  54.9077099  51.2307059  87.2092179
  54.4679831  52.3266715  86.8750657  55.2918928  50.9640535  88.4487747
  55.2236818  51.6779522  89.1599679  55.6512148  50.0480998  88.6768478
  54.5629389  49.3847933  83.8525867  54.8874582  49.8802796  82.7708822
  54.5833943  48.0708923  84.0475423  54.1923427  47.6395791  84.8728586
  55.1913393  47.2085895  83.0375925  54.9062307  46.1830569  83.2723163
  54.7690978  47.4908583  82.0731570  56.7174104  47.2954456  82.9577994
  57.3977627  47.6999356  83.8983619  57.2532208  46.8466631  81.8219506
  56.6686728  46.7537311  81.0035579  58.6484809  46.4246657  81.7279221
  58.9458379  45.8801722  82.6241390  58.8476976  45.5157797  80.5157418
  59.9014943  45.2465936  80.4439684  58.0149918  44.2601376  80.6520134
  56.9609612  44.5285145  80.7233785  58.1693599  43.6247471  79.7799191
  58.3138256  43.7211602  81.5510697  58.4728720  46.2093789  79.3218897
  58.6000527  45.6338525  78.5641332  59.6244473  47.5973834  81.6462577
  59.2840798  48.6941169  81.1992157  60.8596447  47.3351528  82.0790874
  61.0291752  46.4091648  82.4450176  61.9569055  48.3020867  82.1035771
  61.6169510  49.3024109  81.8354695  62.6067995  48.3607294  83.4956780
  62.9137923  47.3561871  83.7867956  63.8173777  49.2732517  83.4769873
  63.5110804  50.2781562  83.1863847  64.2655731  49.3035195  84.4701163
  64.5470672  48.8950733  82.7610013  61.6100196  48.8280459  84.5224876
  60.7681744  48.1363549  84.5535091  62.0864860  48.8638301  85.5021809
  61.2526496  49.8227954  84.2562902  62.9995732  47.9431659  81.0504110
  63.4726581  46.8015343  81.0022559  63.3516090  48.9127872  80.2049642
  62.7248272  49.6959969  80.0873782  64.5822290  48.8876150  79.4207514
  64.9302900  47.8590117  79.3262636  64.3603839  49.4583262  78.0213863
  63.9289754  50.4510539  78.1497518  65.3424770  49.5468116  77.5568828
  63.4589956  48.6283835  77.1381478  63.9368959  47.6591518  76.9956629
  62.5077860  48.4917662  77.6525749  63.2148143  49.2749054  75.7874843
  63.5931421  50.4525709  75.6130907  62.6385647  48.6081982  74.9041300
  65.6726445  49.6928823  80.1239708  65.3868229  50.6250005  80.8759665
  66.9314649  49.3269324  79.8754597  67.1298279  48.4044755  79.5151476
  68.0540006  50.2147793  80.1594729  67.7071145  51.2460802  80.0947611
  68.6153028  49.9747672  81.5628346  68.9750597  48.9487646  81.6402543
  69.4398763  50.6632817  81.7475682  67.8313218  50.1410654  82.3016294
  69.1576944  50.0307129  79.1265989  69.3097341  48.9556067  78.5440401
  69.9088032  51.0941964  78.8915852  69.7456425  51.9491994  79.4038818
  70.9758605  51.0744361  77.9076527  71.8842883  50.6954780  78.3758929
  70.6899083  50.4175261  77.0861906  71.2453752  52.4612842  77.3591691
  70.6696161  53.4514221  77.7917168  72.1397966  52.5011345  76.3835702
  72.5748578  51.6426691  76.0772072  72.5232851  53.7351222  75.7321366
  71.8307207  53.9440115  74.9167723  72.4900400  54.5508263  76.4543699
  73.9283259  53.6295013  75.1713412  74.5501096  52.5737908  75.2015331
  74.4181003  54.7540526  74.6555394  73.8299950  55.5738086  74.6082980
  75.7632439  54.8377557  74.1078101  76.0754547  53.8378844  73.8063454
  75.7777043  55.7447586  72.8791105  75.4760384  56.7519121  73.1667553
  76.7833487  55.7731198  72.4596165  75.0840603  55.3574842  72.1328024
  76.7674755  55.3512653  75.1309855  76.4324842  56.1295534  76.0252296
  78.0167270  54.9137067  74.9833536  78.1676914  54.0505584  74.4810748
  79.1744265  55.5942267  75.5521633  78.9200947  56.6082887  75.8605344
  79.7491110  54.8401410  76.7661096  79.9708636  53.8128476  76.4769845
  81.0169389  55.5138160  77.2457796  80.7958775  56.5410807  77.5355384
  81.4143618  54.9722376  78.1041783  81.7548237  55.5139261  76.4435156
  78.7276956  54.7713006  77.8810717  77.8388809  54.2480493  77.5284832
  79.1514905  54.2350696  78.7301617  78.4561355  55.7811417  78.1886052
  80.2316891  55.7406004  74.4675254  80.5201832  54.7808754  73.7458897
  80.8097082  56.9313860  74.3538217  80.4722267  57.6946914  74.9226542
  81.8823131  57.1979706  73.4078739  82.0149499  56.3340681  72.7565834
  81.5659899  58.4172873  72.5432049  80.6058926  58.2318702  72.0616107
  81.4771542  59.2735492  73.2118032  82.6165696  58.7092342  71.4829958
  83.5593361  58.9100065  71.9918990  82.7217990  57.8197094  70.8618907
  82.2516269  59.8931190  70.6112047  81.1954925  60.5113406  70.8578953
  83.0204257  60.2067378  69.6785099  83.1901714  57.4110285  74.1582918
  83.2270252  58.1113295  75.1733299  84.2619655  56.8098803  73.6491335
  84.1512315  56.2392436  72.8231728  85.5915863  56.9364998  74.2270730
  85.5724709  57.7153620  74.9893770  86.0720597  55.6317113  74.8719369
  86.0571797  54.8146185  74.1506623  87.0890831  55.7749670  75.2369591
  85.2570622  55.1842151  76.0417382  85.4885421  55.7028248  77.2987060
  86.2769155  56.4432419  77.4341672  84.7378976  55.2955480  78.3727676
  84.9359750  55.7027019  79.3642775  83.7346202  54.3723720  78.1966587
  83.1347051  54.0508441  79.0480233  83.4883079  53.8556779  76.9495566
  82.6950557  53.1212439  76.8100652  84.2400371  54.2634127  75.8795709
  84.0385893  53.8607403  74.8869111  86.5890520  57.3149921  73.1484574
  86.5205515  56.8170966  72.0229225  87.5044972  58.2133323  73.4905774
  87.3095701  58.9071009  74.1982410  88.7969432  58.2534547  72.8224169
  88.6621925  58.2054947  71.7418423  89.5348777  59.5492070  73.1661386
  89.6509448  59.6044001  74.2485352  90.9072093  59.6014282  72.5050440
  90.7919185  59.5467470  71.4225387  91.4036027  60.5348647  72.7703534
  91.5089220  58.7600699  72.8487859  88.7666854  60.6704409  72.7183294
  89.2303660  61.4827991  72.9343728  89.6130429  57.0371053  73.2384784
  89.7316768  56.7353164  74.4280239  90.1909689  56.3454504  72.2583130
  90.2661900  56.7629852  71.3417401  90.6667932  54.9740988  72.4366689
  90.0330073  54.4533332  73.1544556  90.6322160  54.2158236  71.1174289
  91.2529398  54.7415011  70.3918496  91.1484144  52.8146986  71.2964816
  90.5278687  52.2882116  72.0216259  91.1152247  52.2899216  70.3417007
  92.1768173  52.8489981  71.6560808  89.2856315  54.1587705  70.6357949
  89.2634116  53.6805532  69.8036802  92.0720484  55.0411139  73.0242392
  93.0846151  54.8921199  72.3377346  92.1208306  55.2761758  74.3315173
  91.2667867  55.4598956  74.8384249  93.3776341  55.3318231  75.0570292
  94.1383318  55.8058961  74.4367930  93.2250015  56.1391901  76.3447662
  94.2029620  56.2263396  76.8181555  92.8552852  57.1324939  76.0902912
  92.3241138  55.5160277  77.2369972  92.2478394  56.0438004  78.0352691
  93.9112103  53.9416936  75.3921464  93.2202601  52.9250504  75.3068150
  95.1902418  53.9362770  75.7581987  95.7351911  54.7573288  75.5368314
  95.8574995  52.8215214  76.4198285  96.1592628  52.0462961  75.7155105
  97.1158246  53.4161979  77.0625260  97.5861683  53.9847223  76.2602442
  96.8744260  54.0855339  77.8882475  98.0852096  52.3854042  77.5501601
  98.1978751  51.2965013  77.0004848  98.7303832  52.6910848  78.6620736
  99.4001421  52.0413619  79.0485744  98.5507817  53.5730430  79.1203244
  95.0292407  52.0906787  77.4780414  94.8788104  50.8657475  77.4265818
  94.4865369  52.8272375  78.4494294  94.6712691  53.8196739  78.4817314
  93.6964756  52.2335027  79.5277022  94.0935683  51.2527194  79.7893904
  93.7567272  53.1291585  80.7618636  93.4179355  54.1210075  80.4626062
  93.0732917  52.7217818  81.5068871  95.1414271  53.2278550  81.3510989
  95.5942743  52.3039246  82.2740615  94.9345768  51.4869002  82.5662428
  96.8521633  52.4016551  82.8218353  97.1854463  51.6819451  83.5695263
  97.6797882  53.4306171  82.4417783  98.9480343  53.5173474  82.9627617
  99.1493626  52.8098200  83.5795854  97.2551975  54.3590622  81.5210924
  97.9118397  55.1737051  81.2156773  95.9937210  54.2552962  80.9850107
  95.6484918  54.9901001  80.2577005  92.2463627  51.9532768  79.1597905
  91.6398407  51.0398809  79.7263601  91.6688310  52.7216486  78.2418592
  92.1058567  53.5775374  77.9311145  90.3433563  52.3936940  77.7244507
  89.6048696  52.2901193  78.5194406  89.8691846  53.4882414  76.7524157
  90.6230598  53.6216523  75.9765465  88.5517228  53.1031712  76.1144145
  87.7971798  52.9700279  76.8896814  88.2345376  53.8907220  75.4308519
  88.6733559  52.1710653  75.5626123  89.7456539  54.8114200  77.4783631
  90.7154233  55.0933876  77.8884162  89.4094795  55.5789234  76.7812083
  89.0230145  54.7157424  78.2887575  90.3422262  51.0178240  77.0663067
  89.4753426  50.1819536  77.3416382  91.3132407  50.7585748  76.1917670
  91.9749421  51.4724141  75.9221672  91.3953082  49.4549232  75.5367315
  90.4491479  49.2200928  75.0491512  92.4975116  49.4739914  74.4797092
  93.3870835  49.7862409  75.0267571  92.6345835  48.4560233  74.1149459
  92.2720767  50.4146825  73.2934052  92.0694907  51.4176568  73.6690410
  93.4924534  50.4469591  72.4073262  93.6954117  49.4443531  72.0309116
  93.3155097  51.1204214  71.5687319  94.3495190  50.7994582  72.9811584
  91.0516877  49.9976998  72.4898761  90.1689031  50.0244886  73.1286822
  90.9151930  50.6831382  71.6534285  91.1942865  48.9859280  72.1102941
  91.6210147  48.3168398  76.5321895  91.1001012  47.2142461  76.3376610
  92.3963086  48.5476537  77.5945785  92.8528505  49.4366611  77.7406423
  92.5531114  47.5121833  78.6145079  93.0593858  46.6520845  78.1763122
  93.3742058  48.0082352  79.8044316  94.3360230  48.3612097  79.4323884
  92.8382468  48.8366079  80.2677312  93.6032346  46.8996499  80.8459854
  92.6187904  46.5871874  81.1943210  94.0829442  46.0718076  80.3238189
  94.4581492  47.3105506  82.0406480  95.4229964  47.6226653  81.6409564
  93.9619049  48.1655425  82.4998101  94.6641987  46.2537296  83.0591931
  93.6894821  45.9463025  83.4380289  95.1515691  45.4045604  82.5801514
  95.5051286  46.7357505  84.1880047  95.0534902  47.5223395  84.6323021
  95.6241911  45.9918357  84.8606970  96.4085187  47.0202677  83.8372405
  91.2295991  47.0776095  79.2197078  90.9842952  45.8805925  79.4057703
  90.3693190  48.0349976  79.5334229  90.6258567  49.0056064  79.4229413
  89.0695371  47.7269360  80.1036151  89.1441640  46.9364588  80.8503920
  88.5493269  48.9938002  80.7834639  89.2900790  49.2541957  81.5394929
  88.5328221  49.7631995  80.0115492  87.1969645  48.8980629  81.4218081
  86.9117131  49.8575671  81.8531827  86.4509182  48.5942446  80.6874980
  87.2788743  47.8592178  82.5152878  87.4571948  46.8915439  82.0463444
  88.1230268  48.1126750  83.1565876  86.0315086  47.7921311  83.3371418
  85.9401509  48.7042595  83.9268672  85.1699348  47.6997996  82.6758819
  86.0856059  46.6186187  84.2460892  86.8836463  46.7041932  84.8592028
  85.2401252  46.5804636  84.7972756  86.1698300  45.7732825  83.6998182
  88.0637859  47.2071523  79.0783598  87.3702383  46.2180946  79.3333610
  87.9618559  47.8559825  77.9192171  88.6208044  48.5716519  77.6477333
  86.8306754  47.5853443  77.0360005  85.9468578  47.3310518  77.6210655
  86.5240525  48.8284232  76.2041074  87.4704973  49.0643277  75.7175989
  85.7818544  48.5712220  75.4484027  86.0427431  50.0432954  76.9979455
  86.7611261  50.2611594  77.7882379  85.9156914  51.2390006  76.0921813
  85.1970803  51.0220459  75.3018474  85.5722502  52.0976493  76.6691313
  86.8856210  51.4642940  75.6488081  84.7253850  49.7648194  77.6951053
  84.8479101  48.9292009  78.3841836  84.4130730  50.6496609  78.2497384
  83.9668041  49.5151202  76.9532803  87.0243194  46.3926081  76.1062225
  86.0546615  45.6832508  75.8250076  88.2352019  46.1462666  75.6146316
  89.0153306  46.7695096  75.7665087  88.4310595  44.9911618  74.7408801
  87.7672808  45.0557436  73.8787163  89.8800882  44.9573206  74.2420099
  90.4615691  44.9842865  75.1635586  90.0588114  44.0130321  73.7277363
  90.3032184  46.1191650  73.3373948  90.0812192  47.0598712  73.8412690
  91.7847923  46.0451816  73.0377617  92.0075035  45.1048870  72.5334357
  92.0678675  46.8780423  72.3940907  92.3476174  46.0992528  73.9696440
  89.5059669  46.1696276  72.0512507  88.4481061  46.2924844  72.2834922
  89.8445941  47.0105332  71.4460145  89.6504207  45.2422461  71.4969984
  88.0517674  43.6696997  75.3968560  87.4215130  42.8378902  74.7240550
  88.3822061  43.4141082  76.6639485  89.4807984  44.0580626  77.5021098
  89.1241083  44.9984963  77.9221776  90.3576789  44.2467710  76.8827806
  89.7344044  43.0227300  78.5475367  90.0666769  43.5076839  79.4654222
  90.5068645  42.3370483  78.1993309  88.4551434  42.3180057  78.7439341
  87.7957634  42.8848479  79.4012064  88.6018796  41.3179488  79.1519223
  87.8401990  42.2260758  77.3416110  88.2057356  41.3523608  76.8020711
  86.3255735  42.1862381  77.3995804  85.7435082  41.0999656  77.4932932
  85.6704389  43.3390134  77.3413506  86.2000684  44.1979421  77.2985311
  84.2185170  43.4250753  77.3790335  83.8071244  42.6440567  78.0184593
  83.8097479  44.7882677  77.9465135  84.3200286  45.4896795  77.2864117
  82.7321691  44.8809974  77.8111430  84.1696012  45.1022195  79.3996276
  85.2391088  44.9532048  79.5481165  83.8119321  46.5407088  79.7141804
  82.7424259  46.6903859  79.5663562  84.0694235  46.7614951  80.7500628
  84.3662983  47.2064686  79.0527104  83.4763220  44.1607981  80.3641278
  83.7765216  43.1349806  80.1504031  83.7568782  44.4154851  81.3861474
  82.3962735  44.2539256  80.2504559  83.5828055  43.2314821  76.0091184
  82.4539900  42.7375613  75.9231880  84.2756586  43.6269601  74.9421949
  85.1690154  44.0809449  75.0683329  83.7470441  43.5033837  73.5862036
  82.6681192  43.6583550  73.5842142  84.4146898  44.5339691  72.6584962
  85.4969983  44.4457239  72.7529498  84.0116186  44.2934436  71.2140302
  82.9294119  44.3819868  71.1186919  84.4938836  45.0321686  70.5738688
  84.3218771  43.2933130  70.9114123  84.0312805  45.9551496  73.0632977
  82.9778346  46.0931398  72.8197585  84.1682520  46.0378175  74.1414927
  84.8481794  47.0124899  72.3718140  84.7113474  46.9307437  71.2935310
  84.5241172  47.9984429  72.7049500  85.9017657  46.8754198  72.6152635
  83.9082644  42.0886577  73.0290624  83.0847629  41.6470046  72.2205688
  84.9464832  41.3570112  73.4299216  85.5453066  41.7179710  74.1587686
  85.2889069  40.0750218  72.8255855  84.6090441  39.8684861  71.9990090
  86.7225257  40.0863666  72.2886923  87.4545067  40.3279259  73.0593752
  86.9362326  39.0977325  71.8824508  86.9361670  41.0631932  71.1735734
  86.6094855  40.7270232  69.8728632  86.2121143  39.7341205  69.6622918
  86.7810114  41.6295346  68.8506612  86.5310091  41.3504246  67.8270904
  87.2685651  42.8855465  69.1207341  87.4130367  43.5992628  68.3096627
  87.5743832  43.2425922  70.4141013  87.9486578  44.2430930  70.6309353
  87.4074995  42.3367979  71.4317567  87.6474450  42.6185940  72.4569967
  85.1261143  38.9287318  73.8152031  85.2522787  39.1017199  75.0301079
  84.8243062  37.7507849  73.2609640  84.7294061  37.6810134  72.2578562
  84.5776432  36.5572315  74.0640315  83.8857782  36.7863247  74.8745489
  83.9630330  35.4657195  73.1920097  84.5901121  35.2996531  72.3160570
  83.8719301  34.5364818  73.7544308  82.5946897  35.7939227  72.6829320
  82.3863910  36.5669597  71.5619385  81.0898058  36.6840060  71.3469944
  80.7181999  37.2689746  70.5056742  80.4491416  36.0066646  72.2803276
  79.4471979  35.9086129  72.3615354  81.3673775  35.4480794  73.1357756
  81.0299777  34.8559902  73.9864771  85.8289705  36.0043744  74.7376931
  85.7120312  35.3363834  75.7707799  87.0200370  36.2460167  74.1972743
  87.1311250  36.8096969  73.3665977  88.2079140  35.6449380  74.7877449
  88.0389453  35.4848823  75.8526068  88.5393305  34.2984679  74.1369106
  89.3836465  33.8545234  74.6643033  87.6715708  33.6449138  74.2261306
  88.8688473  34.4597151  72.7722480  89.0718391  33.6033774  72.3887379
  89.4046655  36.5733517  74.6605448  89.4710675  37.4154857  73.7626550
  90.3456025  36.4004366  75.5851107  90.1372263  35.7637270  76.3409411
  91.6309968  37.0800207  75.5908404  91.7881826  37.5684816  74.6291763
  91.6900560  38.1393993  76.6925917  90.8437180  38.8079492  76.5349455
  91.5678643  37.6169062  77.6413646  92.9737842  38.9475371  76.7223462
  93.8071854  38.2697177  76.9070195  93.1048242  39.4279202  75.7527264
  92.9324860  40.0043930  77.8079102  92.1008907  40.6790670  77.6045309
  92.7734972  39.5113632  78.7669429  94.2228227  40.7943871  77.8548735
  95.0376948  40.0959161  78.0451949  94.3660121  41.2622260  76.8808494
  94.2113890  41.8374712  78.9063134  94.0791484  41.4041294  79.8089911
  95.0905752  42.3345074  78.8970052  93.4566465  42.4850378  78.7299037
  92.7260794  36.0472788  75.8030887  92.5771675  35.1410072  76.6258755
  93.8246951  36.1815877  75.0645452  93.8511973  36.8422583  74.3010590
  95.0031205  35.3654841  75.3114756  94.9401937  34.9205330  76.3045304
  95.1349520  34.2409418  74.2783641  96.0458512  33.6787141  74.4839435
  93.9385790  33.3073562  74.3434827  93.0272895  33.8688161  74.1375365
  94.0531240  32.5168585  73.6018009  93.8755681  32.8654889  75.3379089
  95.2211514  34.8032718  72.9657710  95.3036558  34.0976180  72.3201348
  96.2539808  36.2287004  75.2736206  96.3544314  37.1569933  74.4683715
  97.2031120  35.9066914  76.1452914  97.1390442  35.0343604  76.6502997
  98.3395153  36.7675837  76.4028822  99.0818519  36.1897946  76.9535138
  98.7559722  37.0720266  75.4426856  97.9854801  38.0088109  77.2040471
  96.8472091  38.2417672  77.5993083  99.0161438  38.8158726  77.4435711
  99.9256774  38.5377304  77.1037404  98.9098122  40.0595305  78.1910513
  97.8588554  40.2715162  78.3876501  99.6517450  39.9796028  79.5290862
 100.6801572  39.6931271  79.3090884  99.6385806  40.9792248  79.9634624
  99.0502353  38.9904389  80.5157452  99.0809569  37.9915500  80.0805694
  99.6525709  39.0091770  81.4240087  97.6109747  39.3174238  80.8804462
  97.2566760  40.4816250  81.0593202  96.7743672  38.2911151  80.9802081
  95.8068347  38.4537088  81.2200947  97.1093991  37.3526024  80.8157427
  99.4841430  41.1855006  77.3486087 100.5239583  41.0172427  76.7055945
  98.8054531  42.3341169  77.3537890  97.9737935  42.4530400  77.9144127
  99.2293596  43.4403033  76.5015914  99.1684208  43.1504475  75.4526065
  98.3208415  44.6461235  76.7280965  98.3570798  44.8789096  77.7923318
  98.7424814  45.4757864  76.1606644  96.8839909  44.4275504  76.3087550
  96.4567839  45.4023756  76.0735724  96.8798134  43.8043013  75.4145278
  96.0589498  43.7630202  77.3905539  96.6251320  43.4203234  78.4476757
  94.8414417  43.5755279  77.1802001 100.6781715  43.8181955  76.7710419
 101.4243143  44.1613074  75.8467053 101.0968757  43.7512630  78.0329423
 100.4274941  43.4777536  78.7380808 102.4362387  44.1257277  78.4614468
 102.8904086  44.7901295  77.7263283 102.3747762  44.8527110  79.8048565
 103.3955364  45.1325668  80.0652955 101.7710937  45.7524128  79.6856754
 101.7904086  43.9959554  80.9065205 101.3597484  42.8601537  80.6178561
 101.7459702  44.4671605  82.0609416 103.3717486  42.9253426  78.5392210
 104.3840979  42.9774799  79.2433358 103.0463716  41.8510054  77.8348601
 102.1663421  41.8097582  77.3409511 103.9172694  40.6877241  77.7897417
 104.0533512  40.2748426  78.7892965 103.2813583  39.6186213  76.9022247
 102.2819478  39.4232502  77.2909509 103.2053728  40.0240293  75.8932795
 104.0699266  38.3286203  76.8687238 105.1119002  38.2275352  77.5441450
 103.6423783  37.4000124  76.1499082 105.2930266  41.1061827  77.2646965
 105.3752616  41.8060631  76.2468306 106.3880549  40.7128343  77.9262108
 106.4582554  40.0350138  79.2344467 106.3892622  38.9570288  79.0885403
 105.6317837  40.3699297  79.8612440 107.7917295  40.4589675  79.7723046
 108.1806825  39.6986869  80.4496435 107.6962445  41.4050253  80.3051821
 108.6492272  40.6094157  78.5823747 109.0591316  39.6607412  78.2358285
 109.4642527  41.3034820  78.7875699 107.7176087  41.1970414  77.5130423
 107.6798063  42.2843713  77.5792457 108.1695103  40.7891975  76.1154811
 109.0437648  41.4655142  75.5617088 107.6203469  39.7322645  75.5177912
 106.9997935  39.1028907  76.0065666 107.9660704  39.4264452  74.1323617
 109.0028013  39.7054150  73.9440428 107.8019845  37.9319080  73.8459401
 108.1147435  37.7283172  72.8218151 108.4614714  37.4078159  74.5376803
 106.3877992  37.4548618  74.0426017 105.5557348  38.2710587  74.4740961
 106.0998596  36.2793775  73.7400402 107.1449712  40.2188433  73.1256689
 107.4137795  40.1254189  71.9240367 106.1609679  40.9930599  73.5750852
 105.8019233  40.8911139  74.5135911 105.5774815  42.0069226  72.7238901
 105.0915956  42.7234434  73.3861681 106.4068059  42.4926438  72.2096962
 104.5776433  41.5282735  71.7000442 104.2848432  42.2667719  70.7545886
 104.0566441  40.3130920  71.8317364 104.4646071  39.6393375  72.4639707
 102.9185634  39.8991452  71.0214170 102.9479337  40.4055579  70.0566462
 102.9544149  38.3869343  70.7816610 102.1062518  38.1312466  70.1465686
 103.8821343  38.1503613  70.2606331 102.8806020  37.5917151  72.0641352
 102.8788491  38.2115431  73.1433887 102.8276045  36.3468765  71.9919260
 101.5874404  40.2868597  71.6532644 100.5370165  40.0705931  71.0417611
 101.6097031  40.8578733  72.8545278 102.4780804  40.8747574  73.3700230
 100.4410026  41.4589671  73.4596504 100.7644353  41.9499338  74.3774969
 100.0603842  42.2061272  72.7632448  99.3278412  40.4775875  73.7894000
  99.4921559  39.2591312  73.8043310  98.1650591  41.0597708  74.0616542
  98.1448667  42.0606550  74.1955288  96.9228899  40.3190167  74.2117476
  97.1279017  39.3027250  74.5482303  96.0029851  40.9940689  75.2288555
  95.7812609  42.0096912  74.9010601  95.0747518  40.4286736  75.3113865
  96.4960254  41.0259072  76.2004505  96.2325128  40.2228674  72.8623594
  96.1517767  41.2082493  72.1273756  95.7347563  39.0353024  72.5375057
  95.9751290  38.2285661  73.0956248  94.8827845  38.8403280  71.3744687
  94.8622854  39.7511525  70.7760728  95.4013076  37.6946652  70.5033312
  95.4377777  36.7837322  71.1008018  94.4906607  37.4799406  69.3100427
  94.4540501  38.3903615  68.7118011  94.8750307  36.6612544  68.7016746
  93.4873675  37.2336373  69.6576604  96.7182679  38.0065104  70.0365827
  97.0427724  37.2870560  69.4900642  93.4489977  38.5523001  71.7979935
  93.2055520  37.7067538  72.6634042  92.5139064  39.2685694  71.1869195
  92.8172206  39.9406211  70.4966685  91.0902622  39.1656423  71.4706523
  90.9289270  38.5075193  72.3244346  90.5139743  40.5419397  71.7993464
  90.6847677  41.2617174  70.9988160  89.4424804  40.4340859  71.9677758
  91.0842602  41.1430846  73.0439652  90.5853022  40.8003522  74.2817703
  89.7573188  40.0944581  74.3470142  91.1203024  41.3382575  75.4256136
  90.7051903  41.0728241  76.3978933  92.1749778  42.2079214  75.3457720
  92.6073809  42.6263856  76.2546257  92.6871874  42.5523073  74.1211828
  93.5189664  43.2536648  74.0552936  92.1519250  42.0133627  72.9782620
  92.5707096  42.2720844  72.0057486  90.4016624  38.5697768  70.2547204
  90.6392470  39.0165043  69.1302378  89.5420308  37.5793549  70.4750768
  89.4223843  37.2097998  71.4073928  88.7812985  36.9769430  69.3916894
  88.6576964  37.6993615  68.5848850  89.4696585  35.7246862  68.8281086
  88.8339168  35.2974329  68.0526169  90.8284668  36.0620435  68.2394056
  91.4649641  36.4889459  69.0144702  91.2908990  35.1556412  67.8486492
  90.7061054  36.7840025  67.4320002  89.6358937  34.7572574  69.8710024
  90.0661711  33.9756097  69.5167587  87.3953598  36.6122223  69.8952503
  87.1694458  36.4524121  71.0947875  86.4653182  36.4896169  68.9541341
  86.5731198  36.9489804  68.0611260  85.2615540  35.7143652  69.1879232
  84.8313350  35.9706758  70.1560739  84.2336175  36.0185948  68.1014882
  84.7784274  35.8108858  67.1805439  83.4096480  35.3122546  68.2027692
  83.6803754  37.4434756  68.0557300  84.5052837  38.1537211  67.9993514
  82.7966520  37.5991796  66.8364653  81.9712008  36.8895285  66.8923616
  82.4007857  38.6141424  66.8012355  83.3807780  37.4061342  65.9366705
  82.9240153  37.8130699  69.3160940  83.5907484  37.7397063  70.1752705
  82.5525640  38.8343083  69.2312573  82.0840142  37.1313713  69.4494509
  85.5761061  34.2194346  69.1909950  86.5712439  33.7655662  68.6243521
  84.7004920  33.4461074  69.8345398  83.9129744  33.8691694  70.3045758
  84.8733042  32.0024209  69.9385165  85.4760067  31.6245368  69.1126519
  85.5403262  31.5835442  71.2690720  85.5754468  30.4954850  71.3237802
  86.9448574  32.1372508  71.3467896  86.9105130  33.2253618  71.2926061
  87.4034719  31.8351647  72.2883400  87.5347341  31.7510319  70.5155362
  84.7246009  32.0538974  72.4558942  83.7285856  31.6134673  72.4103208
  85.2152916  31.7465790  73.3794080  84.6421908  33.1405381  72.4330599
  83.5214142  31.3196292  69.7867114  82.4657330  31.9179313  69.9970014
  83.5762054  30.0450857  69.3984243  84.4392978  29.5244845  69.4628073
  82.4131384  29.3867307  68.8118691  82.0935289  29.9178490  67.9152854
  82.7693781  27.9529205  68.4284755  83.7122349  27.9611701  67.8816189
  82.8820132  27.3611815  69.3369128  81.7166264  27.3108424  67.5631828
  81.0421818  27.9836384  66.7875263  81.5634711  25.9996717  67.6901982
  80.8713468  25.5188975  67.1334938  82.1396618  25.4879198  68.3430498
  81.2137224  29.4008749  69.7551125  80.0805219  29.6473215  69.3280693
  81.4470732  29.1429010  71.0407061  82.3824273  28.8849177  71.3211642
  80.4166987  29.2151096  72.0627116  79.4608834  29.2650266  71.5411519
  80.4723426  28.2860686  72.6300615  80.5172826  30.3847344  73.0208053
  79.9381807  30.3460579  74.1100978  81.2403559  31.4276120  72.6299636
  81.5294650  31.5262591  71.6672674  81.6343464  32.4522280  73.5731256
  82.0992220  31.9669199  74.4313016  82.3607389  33.1036233  73.0871858
  80.4655519  33.2885284  74.0529692  79.4037692  33.3558605  73.4346998
  80.6832097  33.9455000  75.1930611  81.5677208  33.8223534  75.6648390
  79.6890842  34.8138449  75.8063321  78.9244456  35.1104367  75.0883765
  78.9989454  34.1274195  77.0080266  78.3258999  34.8437915  77.4791107
  78.2109408  32.9099296  76.5648111  78.8834376  32.1928527  76.0940142
  77.7369256  32.4482122  77.4309676  77.4452536  33.2123761  75.8504227
  80.0275137  33.7321090  78.0581593  80.5485497  34.6223786  78.4103576
  79.5246753  33.2504291  78.8967520  80.7469081  33.0400424  77.6204191
  80.3808978  36.0883303  76.2604014  81.5811231  36.0994392  76.5457164
  79.6111892  37.1714889  76.3285650  78.6436481  37.1258094  76.0424236
  80.1380321  38.4511739  76.7773779  81.1791777  38.5508531  76.4704918
  79.3371563  39.6004035  76.1675532  78.3088827  39.3800964  76.4542892
  79.6543168  40.5300730  76.6400189  79.4217518  39.7462124  74.6519462
  79.1563655  38.7976040  74.1852416  78.4714948  40.8222696  74.1806316
  78.7365544  41.7713370  74.6465858  78.5394806  40.9185953  73.0970265
  77.4519657  40.5542396  74.4577974  80.8472298  40.0499142  74.2372130
  81.4997671  39.2367795  74.5551851  80.8968314  40.1521559  73.1531523
  81.1719173  40.9795752  74.7045539  80.1034947  38.5626827  78.2946620
  79.2018609  38.0453563  78.9590527  81.1028643  39.2449291  78.8345122
  81.8712847  39.5662013  78.2631860  81.1428370  39.5205235  80.2629865
  80.9021659  38.6190141  80.8264201  82.5394587  39.9892199  80.6654174
  82.7892046  40.8811299  80.0907663  82.5974158  40.3108900  82.1509056
  82.3482215  39.4192751  82.7262530  83.6023056  40.6423674  82.4124746
  81.8833105  41.1018714  82.3800400  83.4913985  38.9596727  80.3788422
  84.3687912  39.2555764  80.6322655  80.1080178  40.5829621  80.6248422
  80.1105713  41.6650038  80.0278320  79.2118278  40.3239060  81.5730423
  78.8723414  38.9963395  82.1933496  79.7690740  38.5288363  82.6000580
  78.4237717  38.3360950  81.4510818  77.8905393  39.4053044  83.2703266
  78.4303180  39.5941640  84.1982651  77.1704290  38.6020918  83.4265059
  77.2210494  40.6245315  82.7788576  76.8749439  41.1981347  83.6386770
  76.3872042  40.4519277  82.0984095  78.3344838  41.3889047  82.0573235
  77.9690746  41.9569678  81.2018244  79.0763730  42.3206129  83.0044509
  80.0091091  41.9232252  83.7020061  78.6480513  43.5787837  83.0231802
  77.9191556  43.8796841  82.3920943  79.2694037  44.5736713  83.8836573
  79.6964435  44.0800178  84.7566077  80.3904604  45.3302041  83.1489540
  80.8028170  46.0857044  83.8177443  81.1824062  44.6479007  82.8401108
  79.9393219  46.0508167  81.9139850  79.4593049  47.3443217  81.9903433
  79.4160901  47.8381048  82.9611217  79.0402952  48.0067077  80.8647516
  78.6708351  49.0295261  80.9385242  79.0866476  47.3798258  79.6438996
  78.7550479  47.9042091  78.7477056  79.5519398  46.0893830  79.5527154
  79.5896457  45.5900712  78.5845387  79.9694595  45.4292758  80.6826184
  80.3296964  44.4029215  80.6124321  78.2029697  45.5213076  84.4096164
  77.0834199  45.5731583  83.8994825  78.5604372  46.2631224  85.4541421
  79.3781119  45.9958057  85.9833387  77.7997959  47.4231843  85.8976624
  76.8012523  47.3875787  85.4620685  77.6680314  47.4368784  87.4223737
  78.6661117  47.4561205  87.8600560  76.8872917  48.6527954  87.8895004
  75.8888751  48.6340035  87.4525669  76.8079475  48.6386748  88.9765166
  77.4038746  49.5596814  87.5751751  76.9728303  46.2603939  87.8473086
  76.8886859  46.2662898  88.8035958  78.4832584  48.6924714  85.4124292
  79.6814679  48.8838131  85.6368095  77.7154575  49.5598890  84.7611915
  76.8155912  49.2562555  84.4174670  78.1350528  50.9251449  84.4835854
  79.2237958  50.9747660  84.4669886  77.6052678  51.3780257  83.1251967
  76.5158552  51.3424810  83.1292782  77.9342512  52.3983326  82.9281076
  77.9869284  50.7170490  82.3470295  77.6468130  51.8706003  85.5735309
  76.4530675  51.9100740  85.8814017  78.5744406  52.6219510  86.1578299
  79.5455484  52.4458872  85.9432361  78.2581485  53.6772861  87.1104201
  77.2108764  53.5929662  87.4006106  79.1219750  53.5895433  88.3680695
  80.1832698  53.6225964  88.1217769  78.8734254  54.4304096  89.0155778
  78.9086911  52.3491176  89.1765984  77.8664402  52.2655980  90.0794205
  77.2080397  53.1233061  90.2170634  77.6556405  51.1140394  90.8012461
  76.8243325  51.0547453  91.5037501  78.4943605  50.0371876  90.6362339
  78.3381212  49.1296113  91.2193243  79.5288102  50.1054030  89.7367172
  80.1912642  49.2504310  89.6015224  79.7291784  51.2520897  89.0064390
  80.5431615  51.3024080  88.2832520  78.4826540  55.0187904  86.4330330
  79.5787686  55.2859358  85.9312112  77.4485152  55.8529127  86.4143256
  76.5324909  55.5085815  86.6641953  77.5715703  57.2404548  85.9832520
  78.5732978  57.4460909  85.6059524  76.5514520  57.5942688  84.8876921
  75.5500647  57.3526132  85.2439576  76.6251593  59.0706018  84.5512861
  77.6261915  59.3129406  84.1944844  75.8968301  59.3035870  83.7745268
  76.4055293  59.6582917  85.4426249  76.7952290  56.7555255  83.6501273
  76.6952024  55.6994683  83.9008063  76.0656589  57.0171859  82.8837324
  77.8004973  56.9455115  83.2740398  77.4019231  58.1186356  87.2126031
  76.2827396  58.4801635  87.5868638  78.5124397  58.4528543  87.8537402
  79.4109976  58.1842319  87.4788602  78.4816557  59.1997767  89.0895894
  77.5517179  58.9616944  89.6059535  79.3270734  58.8806848  89.6991373
  78.5609367  60.6991240  88.8825792  79.1232190  61.1820386  87.9117291
  77.9683409  61.4280928  89.8214837  77.4854777  60.9466506  90.5665716
  77.9555237  62.8823538  89.8182434  78.6485189  63.2495442  89.0612573
  76.5617574  63.4220602  89.5065917  75.8178472  63.0444777  90.2081103
  76.5893736  64.5104978  89.5579821  76.0759020  63.0710638  88.1385256
  76.4514057  63.8293354  87.0475782  77.0963158  64.6949341  87.1990036
  76.0238262  63.5057266  85.7865393  76.3344970  64.1074480  84.9324224
  75.2041469  62.4233326  85.6003137  74.8444685  62.1792725  84.6007308
  74.8358344  61.6465021  86.6713148  74.1941546  60.7780824  86.5223369
  75.2779835  61.9659324  87.9328712  74.9981200  61.3430296  88.7824408
  78.4123971  63.3726433  91.1810683  78.0249731  62.8163050  92.2110330
  79.2478838  64.4071018  91.1844680  79.6120189  64.7692614  90.3147868
  79.7123628  65.0083544  92.4349082  78.9156811  64.9599027  93.1772354
  80.9304127  64.2793838  92.9809351  80.6840803  63.2216983  93.0743214
  81.7330098  64.4021504  92.2537031  81.3820116  64.8138180  94.3269545
  80.7423140  65.7413982  94.8583779  82.3788844  64.2902318  94.8626412
  80.0079729  66.4808763  92.1507672  81.1023528  66.8337605  91.7060142
  79.0170925  67.3248507  92.4101689  78.1850924  66.9890671  92.8739841
  79.0835472  68.7169039  92.0515525  80.1287482  68.9920729  91.9103573
  78.5404034  68.8637737  91.1179982  78.4801682  69.6053767  93.1172094
  78.1822782  69.1694474  94.2334662  78.3064585  70.8843384  92.7905673
  78.8181785  71.6099675  91.5855822  78.1524087  71.4268195  90.7421917
  79.8181525  71.2502235  91.3432284  78.8165380  73.0465651  92.0197765
  78.6572693  73.6970921  91.1598072  79.7668795  73.2955348  92.4919698
  77.6977333  73.1494556  92.9926828  76.7417819  73.2444904  92.4776836
  77.8255872  73.9874473  93.6779003  77.7426494  71.8256568  93.7698323
  78.4392570  71.8796533  94.6064448  76.3689139  71.4278128  94.2807372
  76.0511609  71.7052617  95.4438026  75.5408829  70.7872781  93.4528640
  75.8197721  70.5860321  92.5032219  74.1980006  70.4055770  93.8747438
  73.7344625  71.2215730  94.4291643  73.3362596  70.0938065  92.6543203
  73.8489712  69.3168030  92.0873180  72.3852188  69.7076176  93.0210351
  73.0832469  71.2916232  91.7563266  72.1462280  71.1253092  91.2248795
  72.9874601  72.1701189  92.3944249  74.1976589  71.5139442  90.7561396
  75.1970436  70.7693102  90.7985742  74.0739525  72.4329472  89.9200796
  74.1838401  69.2080728  94.8131403  73.1957933  69.0139493  95.5287334
  75.2374297  68.4091865  94.8315437  76.0231696  68.6204060  94.2331303
  75.3144520  67.2402788  95.6752358  75.8962600  67.4820677  96.5646945
  74.3065224  66.9476874  95.9694593  75.9709648  66.0864623  94.9576931
  76.6599505  66.2691257  93.9566862  75.7382271  64.8842626  95.4785828
  75.1977354  64.8156016  96.3290261  76.2788675  63.6617488  94.9043590
  76.6978661  63.8701895  93.9199344  77.3858496  63.0934025  95.7970309
  76.9789194  62.9831040  96.8021883  77.6579296  62.1129496  95.4061542
  78.6171651  63.9777949  95.8446778  79.0002714  64.0693985  94.8283417
  78.3081947  64.9587515  96.2057370  79.7041587  63.4272575  96.7463110
  79.2953497  63.3480666  97.7536357  79.9692469  62.4342792  96.3832385
  80.9385646  64.3008896  96.7707919  81.3240899  64.3598323  95.7529528
  80.6360330  65.2942176  97.1022632  81.9955666  63.7813571  97.6695626
  82.2763450  62.8611005  97.3623317  82.7922282  64.4017474  97.6461929
  81.6386689  63.7270652  98.6128418  75.1881301  62.6228256  94.6965745
  74.3180691  62.4395910  95.5522631  75.2473017  61.9391213  93.5584321
  75.8078847  62.2949689  92.7973680  74.4494006  60.7433444  93.3276304
  74.4663086  60.1329583  94.2305380  72.9879994  61.0626535  92.9782748
  72.5123922  60.0842706  92.9099815  72.5735537  61.6091961  93.8254028
  72.7321482  61.8362343  91.7067242  72.5543642  61.1841299  90.4978182
  72.6036503  60.0955101  90.4737935  72.3190747  61.8868430  89.3408799
  72.1189831  61.3613241  88.4071267  72.2905370  63.2628171  89.3761365
  72.1173488  63.9718319  88.2125120  72.0273760  63.4088908  87.4401119
  72.4805529  63.9332144  90.5603494  72.4527198  65.0224981  90.5884012
  72.7065852  63.2223499  91.7130618  72.8697933  63.7475815  92.6541224
  75.1483379  59.9318204  92.2489936  75.9741156  60.4513384  91.4983124
  74.8035755  58.6483420  92.1814946  74.1813598  58.2703157  92.8815254
  75.3271854  57.7464680  91.1626169  75.8793783  58.2935045  90.3984617
  76.2564975  56.6778844  91.7718861  75.7043034  56.1171729  92.5260635
  76.7520559  55.7284802  90.6990825  77.3047822  56.2884381  89.9447340
  77.4064709  54.9814766  91.1483343  75.9017563  55.2318752  90.2316686
  77.4282044  57.3252413  92.4785762  77.0606654  57.9683466  93.2782216
  78.0705803  56.5524544  92.9007766  77.9982852  57.9217362  91.7663244
  74.1724218  57.0822293  90.4319699  73.2820181  56.4969461  91.0566018
  74.1467722  57.1014778  89.1142455  74.8491976  57.6673056  88.6597824
  73.2260433  56.3733979  88.2936482  72.2906098  56.2719716  88.8438991
  72.9413590  57.0179452  86.9910325  73.9141814  57.0554605  86.5008201
  72.3040143  56.2978533  86.4778470  72.3163300  58.3478421  86.9414419
  71.2558135  58.2744591  87.1823166  72.8034050  59.0191909  87.6486553
  72.4761779  58.8838080  85.5550462  73.5253227  58.9096059  85.2605489
  71.9117864  58.2908853  84.8353210  71.9635793  60.2248395  85.5488656
  71.4182582  60.4733278  86.3618711  72.1355821  61.1343685  84.6008224
  72.7878605  60.8775746  83.4791344  73.1759596  59.9582148  83.3233892
  72.8948139  61.6020392  82.7835687  71.6327992  62.3435526  84.7957585
  71.1347787  62.5483158  85.6502453  71.7495893  63.0556367  84.0890797
  73.9129968  55.0841976  88.0685023  74.8976008  55.0799185  87.5966828
  73.3718104  53.9714931  88.4442989  72.4433111  54.0707161  88.8291926
  73.9762910  52.6438733  88.4299162  74.9875782  52.6981102  88.0268583
  74.0463596  52.0849561  89.8536293  74.6008883  52.8140320  90.4444301
  73.0193703  52.0309447  90.2148436  74.7023345  50.7209370  89.9873866
  74.1582594  50.0309970  89.3423549  75.7290924  50.8150107  89.6338043
  74.7038759  50.1921039  91.4016681  75.2673534  49.2596653  91.4355854
  75.1741016  50.9242638  92.0581200  73.3508148  49.9376300  91.8794282
  72.6361335  49.8059804  91.1780023  73.0157617  49.8023359  93.1611946
  71.7731471  49.4844492  93.4937707  71.0804396  49.3449673  92.7721052
  71.5244187  49.3830943  94.4674036  73.9352679  49.9140203  94.1097767
  74.8951646  50.1027696  93.8586352  73.6716120  49.8098355  95.0791733
  73.1846100  51.7339025  87.5007126  72.0052233  51.4631551  87.7439405
  73.8351321  51.2811711  86.4309518  74.7946690  51.5740227  86.3142199
  73.2426838  50.4274974  85.4060873  72.1640038  50.3705594  85.5520555
  73.5175332  50.9911469  84.0141883  74.5898488  51.1243450  83.8710216
  73.1301705  50.3182892  83.2491309  72.8847709  52.3240459  83.7717630
  71.5620656  52.4117819  83.3830586  70.9814483  51.4983596  83.2540508
  70.9782462  53.6329159  83.1597947  69.9317461  53.6902694  82.8603807
  71.7124146  54.7831208  83.3135617  71.2518367  55.7536281  83.1289442
  73.0284939  54.7098679  83.7004393  73.6109824  55.6223572  83.8276032
  73.6095293  53.4882533  83.9267063  74.6541899  53.4298313  84.2322728
  73.8053285  49.0167949  85.5257683  75.0072022  48.8135916  85.3327606
  72.9477766  48.0481791  85.8211392  71.9566919  48.2426125  85.8143416
  73.3873587  46.7196198  86.2194958  74.4748681  46.7063622  86.2919302
  72.8003650  46.3178989  87.5793625  73.1281614  45.3168618  87.8596722
  73.1303221  47.0322224  88.3336637  71.3001175  46.3070851  87.6253369
  70.5901097  45.1752964  87.2704776  71.1313195  44.2855019  86.9488295
  69.2120565  45.1638107  87.3200717  68.6638485  44.2680634  87.0281721
  68.5294607  46.2821562  87.7376953  67.4406391  46.2704503  87.7869946
  69.2225531  47.4173329  88.0937317  68.6835984  48.3091471  88.4135683
  70.6010109  47.4248582  88.0452109  71.1518418  48.3181835  88.3395835
  72.9968235  45.7158190  85.1403455  71.9845674  45.8742736  84.4567018
  73.8192340  44.6811207  85.0019244  74.5821430  44.5630000  85.6531668
  73.6624627  43.7006360  83.9374304  74.3888145  42.9036327  84.0964839
  72.6545052  43.2899292  83.9960900  73.8735280  44.2910179  82.5629376
  73.1888401  43.9104130  81.6068605  74.8133675  45.2247334  82.4478240
  75.2694728  45.5727967  83.2790396  75.1771548  45.8075618  81.1667546
  74.2661044  46.0209684  80.6076983  75.9305586  47.1156354  81.3889285
  76.8499483  46.9169621  81.9397021  76.1743324  47.5632837  80.4254527
  75.3063812  47.8024561  81.9605744  76.0224243  44.8558436  80.3262155
  76.8956956  44.1551103  80.8418384  75.7477889  44.8245751  79.0249862
  74.8968696  45.2588844  78.6972497  76.5988413  44.1528972  78.0528110
  77.5664460  43.9663549  78.5186890  76.0299775  42.8196386  77.5544693
  75.0281295  43.0247268  77.1771915  76.6668939  42.4915345  76.7330161
  75.9605026  41.7322922  78.6034035  76.9691266  41.5315560  78.9646286
  75.3425360  42.0839884  79.4295567  75.3674679  40.4638841  78.0357569
  74.3579918  40.6808768  77.6865129  75.9811838  40.1422275  77.1943359
  75.3163690  39.3623181  79.0728115  76.3332169  39.1542133  79.4056978
  74.7222299  39.7108443  79.9175762  74.7135982  38.1240660  78.5222771
  75.2642357  37.8007090  77.7397566  74.6948916  37.4117175  79.2380351
  73.7712102  38.3165823  78.2141516  76.8178417  45.0793881  76.8673388
  75.9558690  45.8897227  76.5282489  77.9857272  44.9528447  76.2405085
  78.7189891  44.3759039  76.6272456  78.2602698  45.6881894  75.0126663
  77.9240288  46.7229787  75.0778762  79.7586549  45.6794756  74.6894479
  80.1009232  44.6462881  74.6304968  80.0261915  46.3769003  73.3681232
  79.6845869  47.4103430  73.4264623  81.0955131  46.3595801  73.1575244
  79.4908689  45.8623251  72.5701610  80.5446362  46.3362966  75.8066161
  80.3794479  45.7920436  76.7364567  81.6066318  46.3219074  75.5615492
  80.2138732  47.3679686  75.9264060  77.4484781  45.0704388  73.8844830
  77.6375007  43.9018405  73.5290376  76.5331836  45.8510973  73.3190502
  76.3400689  46.7664556  73.6997406  75.7494579  45.3984366  72.1810377
  75.6307296  44.3155310  72.2173433  74.3630326  46.0432082  72.2076898
  73.9493954  45.9485365  73.2117022  74.4659365  47.0986810  71.9557214
  73.4042120  45.4032866  71.2273611  73.4921059  44.2143469  70.9384078
  72.4764918  46.1939604  70.7119512  71.8092021  45.8209102  70.0519075
  72.4400601  47.1667752  70.9810328  76.4387316  45.7070175  70.8591279
  76.4410172  44.8712725  69.9519371  77.0434581  46.8874908  70.7392298
  76.9309976  47.5792300  71.4665185  77.8521729  47.2292039  69.5839694
  78.1572336  46.3167209  69.0717078  77.0721373  48.1027949  68.6023665
  76.7014769  48.9616367  69.1619206  77.7776720  48.4412078  67.8435533
  75.9186107  47.4021696  67.9373052  76.3031541  46.5742862  67.3416238
  75.2489086  47.0159159  68.7056862  75.1365435  48.3225194  67.0348950
  75.1367005  49.5373709  67.2241455  74.4644117  47.7517712  66.0470396
  73.9235994  48.3220581  65.4126925  74.4956556  46.7487781  65.9324533
  79.0972046  47.9741090  70.0322610  79.0932887  48.6566991  71.0569504
  80.1672123  47.8249067  69.2534554  80.1544751  47.0918695  68.5587658
  81.3680898  48.6414220  69.3742406  81.1691738  49.5413206  69.9562321
  82.5021586  47.8665176  70.0451805  82.7190525  46.9671463  69.4688227
  83.3934962  48.4922832  70.0902909  82.2037260  47.5867903  71.0555220
  81.7751436  49.0858692  67.9799340  81.9594505  48.2463419  67.0963646
  81.9203264  50.3928732  67.7809250  81.6203940  51.0382303  68.4976216
  82.4563985  50.9383888  66.5403859  82.6022215  50.1353050  65.8179654
  81.4918806  51.9632819  65.9434334  81.9339476  52.3686938  65.0333135
  80.1433855  51.3258394  65.6138899  79.7004631  50.9205860  66.5236641
  79.4785415  52.0790045  65.1910141  80.2875424  50.5224207  64.8915065
  81.2779450  53.0221733  66.8835938  80.6722401  53.6656118  66.5084823
  83.8169496  51.5770974  66.7880694  83.9384230  52.4845415  67.6150110
  84.8356369  51.0918679  66.0800656  84.7353482  50.1883735  65.6399073
  86.1051399  51.7949234  65.9342942  86.3004837  52.3840318  66.8303362
  87.2561889  50.8119784  65.7362049  87.0406906  50.1663948  64.8848051
  88.1877489  51.3490310  65.5576822  87.4986401  49.9119174  66.9048274
  88.2544973  50.3365136  67.9805443  88.6779524  51.3408535  67.9712151
  88.4750186  49.5070648  69.0555560  89.0704925  49.8540871  69.9000008
  87.9427014  48.2374138  69.0641426  88.1133892  47.5782132  69.9152714
  87.1924182  47.8003034  67.9932554  86.7698312  46.7955612  67.9969395
  86.9775507  48.6318783  66.9211616  86.3905600  48.2844239  66.0709750
  86.0345660  52.7449115  64.7471932  85.6284210  52.3424741  63.6549133
  86.4240444  53.9980080  64.9568450  86.7435827  54.2758261  65.8738028
  86.3745362  55.0078217  63.9070725  86.2872089  54.5175478  62.9374826
  85.1781661  55.9444286  64.0910273  85.2268955  56.3801617  65.0889558
  85.2384769  56.7373671  63.3455669  83.9564969  55.2479407  63.9402067
  83.2240905  55.8568783  64.0601056  87.6652033  55.8098267  63.9199677
  88.1168806  56.2339545  64.9856704  88.2497199  56.0222550  62.7439572
  87.9271096  55.5178020  61.9306005  89.3739100  56.9333892  62.5896783
  89.5485267  57.4612415  63.5272178  90.6447961  56.1743269  62.2128473
  90.4885294  55.6479290  61.2712603  91.4697586  56.8781407  62.1024691
  90.8842604  55.4544935  62.9955324  89.0570261  57.9742727  61.5271021
  88.5456280  57.6450373  60.4548535  89.3848095  59.2256866  61.8311356
  89.6613748  59.4156133  62.7837839  89.3288055  60.3380828  60.8939892
  89.1064214  59.9539142  59.8984697  88.2508299  61.3575546  61.2775565
  88.5153617  61.7493326  62.2597134  88.2940538  62.1613641  60.5426265
  86.8506848  60.7909591  61.3220544  86.8620402  59.8644221  61.8960762
  86.1928800  61.5111486  61.8085954  86.3453246  60.5113150  59.9236828
  86.3784436  61.4354556  59.3466505  86.9934515  59.7691467  59.4576171
  84.9743054  60.0049532  59.9185766  84.2425044  60.6967478  59.8412021
  84.6322981  58.7195349  59.9472267  85.5496351  57.7683779  60.0523704
  86.5265708  58.0176288  60.1121249  85.2673979  56.7988177  60.0722390
  83.3504636  58.3864850  59.9339924  82.6446311  59.1082190  59.9023623
  83.0847162  57.4123133  59.9555932  90.6899710  61.0118488  60.8431604
  91.4438070  60.9908340  61.8173800  91.0043217  61.6124992  59.6949345
  90.5074020  61.4165415  58.8377467  92.1321889  62.5308401  59.6441183
  93.0642866  62.0681083  59.9684211  92.3188694  63.0613008  58.2114548
  91.3760737  63.4941435  57.8769659  93.4146560  64.1199006  58.1480174
  94.3579208  63.6876435  58.4819429  93.5203883  64.4731183  57.1222696
  93.1500289  64.9566925  58.7944333  92.6244033  61.9217177  57.2660431
  91.7997757  61.2089934  57.2767847  92.7540318  62.3113917  56.2563648
  93.5399915  61.4220096  57.5824146  91.9154906  63.6688478  60.6303436
  90.7944071  64.1541782  60.8248564  93.0084828  64.0999643  61.2564234
  93.8773970  63.6181863  61.0748266  93.0035557  65.1678368  62.2552592
  94.0126711  65.3075614  62.6428958  92.5252569  66.4894621  61.6484057
  91.5965044  66.3161729  61.1048168  92.3457335  67.1984329  62.4566333
  93.5323058  67.0840929  60.7021770  94.7222514  66.7925925  60.7813464
  93.0619246  67.9224431  59.7905540  93.6937053  68.3511775  59.1293885
  92.0737095  68.1289719  59.7609315  92.1675291  64.8062500  63.4779221
  91.5913155  65.6791526  64.1283795  92.1007218  63.5222213  63.8085458
  92.5678518  62.8286276  63.2421390  91.3294844  63.0707241  64.9526753
  91.2375645  63.8841173  65.6724262  89.9247445  62.6273626  64.5331201
  89.4620605  63.4564004  63.9976586  90.0283965  61.7747348  63.8620149
  89.0570993  62.2403644  65.7084172  89.5314284  62.3300488  66.8601405
  87.8959117  61.8415818  65.4798307  92.0773675  61.9283521  65.6180315
  93.0763246  61.4264715  65.0991929  91.5924587  61.5254646  66.7823112
  90.9187503  62.1018366  67.2660588  92.0470947  60.3063070  67.4295807
  93.0347712  60.0338740  67.0575934  92.1341591  60.5118672  68.9377895
  91.1684966  60.8806615  69.2836017  92.3393705  59.5453338  69.3980086
  93.2196499  61.4969528  69.3262312  94.1712629  61.0812250  68.9950153
  93.0237395  62.4261205  68.7910970  93.3048063  61.8361559  71.0841617
  94.6234035  63.0470735  71.1158017  94.3388716  63.9106277  70.5146239
  94.8022797  63.3634512  72.1434247  95.5329072  62.6053421  70.7086437
  91.1252636  59.1405893  67.0890302  90.0041699  59.3196830  66.6101508
  91.6241031  57.9330061  67.3272544  92.6026110  57.8132281  67.5469699
  90.7864867  56.7457284  67.2378155  90.2901204  56.7069078  66.2681699
  91.6506831  55.4941225  67.3947908  92.3128741  55.5661254  66.5319943
  92.2311394  55.6182023  68.3089980  90.9736742  54.1247010  67.4037842
  90.2375023  54.1047400  68.2073720  90.2870335  53.8470995  66.0840967
  91.0226941  53.8664386  65.2800269  89.8139081  52.8657725  66.1194577
  89.5292249  54.6088548  65.9009156  91.9901350  53.0459089  67.7282466
  92.4237416  53.2378899  68.7096885  91.4990916  52.0727909  67.7325968
  92.7788076  53.0509703  66.9758711  89.7110263  56.8057314  68.3156358
  90.0159141  57.0005341  69.4942627  88.4519801  56.6426961  67.9205053
  88.2419260  56.5557967  66.9364194  87.3458844  56.6275954  68.8659968
  87.7246143  56.8261254  69.8686177  86.2993365  57.6921426  68.5180215
  86.0637780  57.6008910  67.4576986  85.3982928  57.5180036  69.1061506
  86.7864767  59.0978655  68.7853650  87.6889799  59.3109669  69.5918926
  86.1773740  60.0698451  68.1181689  86.4617943  61.0289195  68.2573852
  85.4321582  59.8460884  67.4742068  86.6650308  55.2670200  68.9174632
  86.5612077  54.5601854  67.9128864  86.2165791  54.9130661  70.1190442
  86.5350526  55.4586277  70.9071029  85.3358350  53.7795839  70.3738539
  85.2117573  53.1991851  69.4596104  85.9194451  52.8709812  71.4531307
  86.8508832  52.5354721  70.9971088  86.1432594  53.5090191  72.3080662
  85.1139886  51.6561119  71.9205549  84.1572736  52.0224037  72.2928822
  84.8727106  50.6337263  70.8292852  85.8290291  50.2666083  70.4567557
  84.2963188  49.8008427  71.2319988  84.3189117  51.0969649  70.0126964
  85.8390717  51.0161279  73.0814063  85.9306597  51.7360592  73.8946774
  85.2778434  50.1479319  73.4268911  86.8325395  50.7020448  72.7612929
  83.9721151  54.3054558  70.7954633  83.8737544  55.0707445  71.7574859
  82.9259059  53.8951404  70.0868811  83.0776386  53.4897877  69.1743211
  81.5569911  54.0450190  70.5560513  81.5383575  54.6777233  71.4434279
  80.6869205  54.6920014  69.4756899  81.2153228  55.5628309  69.0876869
  80.5291407  53.9747407  68.6702443  79.3378335  55.1377244  69.9976040
  79.2009324  55.5065212  71.1621353  78.3283168  55.0970431  69.1381099
  77.4058567  55.3833742  69.4333753  78.4867599  54.7799247  68.1923655
  81.0120730  52.6765330  70.9407309  81.0339888  51.7485320  70.1292139
  80.5257919  52.5599873  72.1735422  80.6776792  53.3191242  72.8221875
  79.8111343  51.3801182  72.6454983  79.9775748  50.5515328  71.9571357
  80.2998003  50.9673381  74.0341221  80.1554837  51.8701069  74.6276543
  79.6250224  50.1882383  74.3887746  81.7452225  50.4915199  74.1744525
  82.4155237  51.2449250  73.7607161  82.0721663  50.2739339  75.6361942
  81.4025332  49.5202687  76.0505361  83.1036301  49.9347411  75.7317535
  81.9461172  51.2098756  76.1804600  81.9834494  49.2231803  73.3867923
  81.7793126  49.4062559  72.3318464  83.0205452  48.9098463  73.5066061
  81.3224831  48.4377331  73.7532554  78.3137455  51.6501993  72.6954564
  77.8850499  52.6649561  73.2463056  77.5250274  50.7467368  72.1180238
  77.8901714  50.1548975  71.3855654  76.1200224  50.6061422  72.4849356
  75.7433430  51.5608704  72.8519584  75.2768141  50.1771657  71.2862447
  75.7728180  49.3215712  70.8279463  74.2938067  49.8757017  71.6480681
  75.1205197  51.2771875  70.2611340  75.4122237  52.4463380  70.5901477
  74.6946785  50.9793048  69.1260362  75.9958222  49.5844432  73.6085260
  76.4251506  48.4370012  73.4622658  75.4212111  50.0067718  74.7284785
  75.1015023  50.9639520  74.7696095  75.2743990  49.1774306  75.9181689
  75.7653103  48.2120486  75.7951124  75.8599024  49.8719180  77.1595339
  75.3709461  50.8376391  77.2876108  75.6405181  49.0277609  78.3964552
  76.1296124  48.0619863  78.2693048  76.0618151  49.5364442  79.2635485
  74.5719032  48.8760388  78.5485877  77.3345316  50.1494567  76.9623360
  77.4702108  50.7973339  76.0963404  77.7340534  50.6410431  77.8493675
  77.8629035  49.2101657  76.7990682  73.7994211  48.8646210  76.1167245
  72.9535679  49.7591082  76.0168343  73.4890610  47.6021615  76.3905080
  74.1727575  46.8771739  76.2260348  72.1816441  47.2149855  76.8943403
  71.5242186  48.0844024  76.8920840  71.5472841  46.1202935  76.0348016
  72.2574039  45.2943229  75.9947797  70.6420526  45.7959507  76.5480830
  71.2007454  46.5550475  74.6289446  72.1131060  46.8671082  74.1206955
  70.7634999  45.7072226  74.1015820  70.2170573  47.7000977  74.6008786
  69.2749401  47.7404972  75.3855977  70.4308821  48.6437447  73.6977339
  69.8022424  49.4319073  73.6367969  71.2217013  48.5713081  73.0736673
  72.3344390  46.7249461  78.3248521  73.2458930  45.9531044  78.6270654
  71.4365294  47.1676535  79.2002912  70.7205730  47.8094154  78.8910221
  71.4704468  46.7984131  80.6051956  72.2302053  46.0316568  80.7566915
  71.8105932  48.0068419  81.4875658  71.0536853  48.7796716  81.3536826
  71.8338537  47.6990040  82.5329342  72.7862052  48.4014747  81.2037604
  70.1325271  46.2098952  81.0242164  69.1251392  46.3379620  80.3272355
  70.1416247  45.5324010  82.1712961  71.0097870  45.3408939  82.6505858
  68.9121754  44.9725220  82.7184379  68.2740102  44.5799626  81.9267679
  69.2348190  43.8504017  83.7204056  69.8315935  44.2612305  84.5347644
  67.9549773  43.2587957  84.2803534  67.3578463  42.8473253  83.4665799
  68.1994657  42.4662868  84.9876410  67.3867629  44.0371096  84.7897247
  70.0821043  42.7539791  83.0653672  71.0207604  43.2214901  82.7679468
  70.2764786  42.0081624  83.8361301  69.4485034  42.0837070  81.8625413
  69.2542466  42.8288710  81.0911174  70.1250179  41.3240180  81.4710058
  68.5099631  41.6155449  82.1593006  68.0541473  46.0593931  83.3553281
  66.8285080  46.0650411  83.2019803  68.6720139  46.9954956  84.0673021
  69.6731456  46.9815256  84.2001158  67.9129387  48.0699569  84.6760619
  67.2288306  48.4808236  83.9335770  67.3414535  47.6662023  85.5118168
  68.8108466  49.1754463  85.1825950  70.0387220  49.1057347  85.0996594
  68.1613217  50.2091795  85.7115743  67.1521333  50.1778669  85.6859295
  68.8008579  51.3822450  86.2890902  69.8812172  51.2397135  86.3137423
  68.4905755  52.6266866  85.4533565  68.8041117  52.4003461  84.4342568
  67.4084468  52.7546894  85.4800554  69.1603964  53.9020268  85.9151455
  68.8182814  54.1366706  86.9231140  70.2399428  53.7516950  85.9242100
  68.8184178  55.0488480  84.9864515  69.1739221  54.8036262  83.9856609
  67.7352907  55.1695449  84.9672803  69.4597633  56.3357501  85.4466689
  69.1002212  56.5514570  86.4528004  70.5390448  56.1853121  85.4715454
  69.1394762  57.4782586  84.5507143  68.1394652  57.6180991  84.5278603
  69.5884718  58.3139757  84.8972398  69.4729320  57.2787634  83.6184547
  68.3056190  51.5623145  87.7169121  67.1284299  51.3292087  88.0031666
  69.2003374  51.9670898  88.6168288  70.1860091  51.8013715  88.4716117
  68.7825824  52.5969487  89.8601359  67.7863096  53.0209113  89.7344556
  68.7426263  51.5842682  91.0113229  68.3879967  52.1010620  91.9030971
  68.0324501  50.8039846  90.7376309  70.0903754  50.9619723  91.2927357
  71.0528986  51.2513005  90.5514015  70.1947640  50.1827893  92.2634663
  69.7071308  53.7558461  90.2024470  70.7917775  53.9073962  89.6408571
  69.2510177  54.5793674  91.1424893  68.3341918  54.3941415  91.5235678
  69.9661495  55.7614311  91.6063815  70.8692719  55.9255522  91.0185607
  69.0756258  57.0132896  91.5375924  68.1241978  56.7940908  92.0221923
  69.7398318  58.1909667  92.2346205  70.6911686  58.4110710  91.7502518
  69.0903729  59.0641317  92.1722768  69.9145739  57.9427707  93.2815030
  68.7670218  57.3452808  90.0755324  69.6871280  57.7288718  89.6346659
  68.4931362  56.4100587  89.5872234  67.6645450  58.3501852  89.8872715
  67.9379307  59.2858837  90.3749480  67.5113977  58.5271324  88.8226895
  66.7439390  57.9670711  90.3275079  70.4592081  55.5072137  93.0231231
  69.6848842  55.0970674  93.8942881  71.7484590  55.7395074  93.2468857
  72.3339743  55.9702793  92.4569392  72.3659787  55.6556951  94.5625308
  71.6860341  55.1585966  95.2543889  73.6706708  54.8605083  94.5036308
  74.2585623  55.3740713  93.7428839  74.1672527  54.9528240  95.4695419
  73.5425841  53.3833750  94.1364864  72.9928250  53.2896784  93.1999572
  74.9171519  52.7775950  93.9758788  75.4673837  52.8705062  94.9122075
  74.8220264  51.7238103  93.7139826  75.4552382  53.3007643  93.1853996
  72.7449451  52.6296549  95.1797980  71.7454510  53.0582559  95.2533659
  72.6697328  51.5808436  94.8926754  73.2446548  52.7065292  96.1454478
  72.6359245  57.0643740  95.0652186  73.1295760  57.9081465  94.3122708
  72.4293178  57.3501963  96.3300013  72.1504441  56.5971806  96.9426154
  72.5937984  58.6350461  96.8832600  73.2990199  59.2250289  96.2978695
  71.2946112  59.3063088  96.8648263  70.5209475  58.5408397  96.8048204
  71.1874273  59.8580649  97.7987304  71.1559844  60.2382853  95.7226404
  71.9862835  60.9441795  95.7430778  71.1924654  59.6619040  94.7982186
  69.8990471  60.9923537  95.7552964  68.8421174  60.4231266  95.8954510
  70.0010841  62.2894559  95.6282555  69.1693330  62.8622306  95.6431094
  70.9111905  62.7127432  95.5158472  73.0567615  58.4817147  98.2652704
  72.8807153  57.4807016  98.7720164  73.6716265  59.4811706  98.9046818
  74.0131371  60.7901591  98.2802807  73.1066198  61.3772870  98.1332863
  74.4986247  60.6253612  97.3183854  74.9422721  61.4045342  99.2949335
  74.8631548  62.4910068  99.2572929  75.9692486  61.1079386  99.0817398
  74.5026029  60.8778138 100.5992160  73.6357286  61.4356494 100.9534014
  75.2844246  60.9018324 101.3583455  74.1046968  59.4298113 100.3052693
  74.9579765  58.7543569 100.3666973  73.0075404  58.9466604 101.2430790
  71.8778857  59.4368078 101.2172980  73.3554947  57.9731939 102.0815156
  74.3118505  57.6484296 102.0848397  72.4186380  57.3558713 102.9939487
  72.9787556  57.0740909 103.8855581  71.6792109  58.1132216 103.2542707
  71.7055144  56.1368636 102.4554099  70.9894004  55.4748913 103.2176931
  71.8684027  55.8194917 101.1773483  72.3073610  56.4595447 100.5310147
  71.3807101  54.5537594 100.6664985  70.3603315  54.3883548 101.0122846
  71.3859003  54.5450593  99.1417915  72.3826933  54.8267305  98.8024330
  71.1655595  53.5284501  98.8161298  70.3650605  55.4958775  98.5526964
  69.5564139  56.0554947  99.3218096  70.3738322  55.6904273  97.3219123
  72.2435752  53.4084550 101.1975583  73.4207797  53.6011847 101.5085808
  71.6764688  52.2075040 101.3180870  70.3722410  51.7126535 100.7563692
  70.2493036  52.0985342  99.7443995  69.5546504  52.0696663 101.3826171
  70.5087572  50.2211415 100.7907376  70.9396956  49.8615889  99.8563324
  69.5337075  49.7581459 100.9424434  71.4093592  49.9518430 101.9432012
  71.9158222  48.9939691 101.8245764  70.8745475  49.9643190 102.8928961
  72.4361125  51.0935516 101.9049893  72.7331197  51.3969193 102.9089082
  73.6704503  50.7056746 101.1077981  74.6045228  50.1334175 101.6813698
  73.7032557  50.9910018  99.8115936  72.8772638  51.4064415  99.4050883
  74.8405776  50.7452046  98.9528616  75.3743179  49.9009606  99.3892932
  74.4332681  50.4554021  97.9842478  75.8079764  51.8909025  98.7570328
  76.7951152  51.7268176  98.0365475  75.5671011  53.0484230  99.3659946
  74.8194110  53.1350371 100.0394608  76.3598434  54.2306550  99.0587146
  76.4599674  54.3429320  97.9791461  75.6799813  55.4732282  99.6159699
  74.7007408  55.6310392  99.1639931  75.5699428  55.3784293 100.6962498
  76.4614453  56.7087566  99.3763605  77.1911075  57.4004847 100.2913934
  77.1991702  57.0131624 101.3102241  77.7823258  58.4826918  99.7003580
  78.3803444  59.1512966 100.1645141  77.4395357  58.5081869  98.3743328
  77.7886367  59.4051609  97.3746792  78.4377541  60.2430430  97.6290387
  77.2912484  59.1774555  96.1248768  77.5336729  59.8682313  95.3173130
  76.4759669  58.0772474  95.8526319  76.0969655  57.8974104  94.8465921
  76.1264252  57.1879328  96.8434458  75.4657963  56.3601520  96.5856686
  76.6165876  57.3962563  98.1343959  77.7669197  54.1383896  99.6364668
  77.9557716  53.7649013 100.7977172  78.7503385  54.4974427  98.8137765
  78.5549917  54.4775010  97.8230488  80.0912275  54.8659296  99.2457360
  80.1050742  55.1150954 100.3067845  81.1117990  53.7376408  98.9910006
  81.0724630  53.4555427  97.9388729  82.5178504  54.2008894  99.3390310
  82.5580901  54.4827374 100.3911923  83.2240470  53.3917252  99.1529127
  82.7806330  55.0607137  98.7227930  80.7467801  52.5040783  99.7944890
  79.7554292  52.1588635  99.5009721  81.4762193  51.7168290  99.6040771
  80.7459962  52.7487880 100.8566648  80.4966635  56.1358302  98.5098419
  80.2166115  56.2847641  97.3146822  81.1468246  57.0564457  99.2233030
  81.2469848  56.9287127 100.2201739  81.6819028  58.2824522  98.6222169
  80.9526727  58.6992915  97.9275460  81.9823365  59.3217945  99.6941199
  81.1474188  59.3966153 100.3908362  82.8698104  58.9799994 100.2267232
  82.2593046  60.6911230  99.1247675  81.7243216  61.0656486  98.0820169
  83.0674052  61.4669898  99.8306160  83.2890911  62.3947466  99.4986185
  83.4583976  61.1274734 100.6977690  82.9426797  57.9591619  97.8185821
  84.0650185  58.3217389  98.1741879  82.7378110  57.2490588  96.7068180
  81.8109956  56.9538565  96.4348469  83.8647341  56.8305804  95.8847340
  84.6360969  56.3249411  96.4656191  83.4046422  55.8918809  94.7561806
  82.6164946  56.3825330  94.1850561  84.5659700  55.5617428  93.8352769
  85.3543779  55.0706161  94.4056351  84.2238377  54.8967904  93.0422546
  84.9545189  56.4805036  93.3959479  82.7822209  54.6259785  95.3221883
  81.9185649  54.8871773  95.9337235  82.4652391  53.9791768  94.5040991
  83.5158708  54.1024813  95.9352211  84.5573322  58.0615574  95.3199213
  83.9099989  59.0458980  94.9419355  85.8879575  58.0061490  95.2519484
  86.3732755  57.2413824  95.6988240  86.6804030  59.0415922  94.6025545
  86.0550623  59.8842151  94.3075380  87.7765863  59.5513124  95.5435379
  88.3811427  60.2811361  95.0050500  87.1885646  60.1999142  96.7888363
  86.5842128  59.4705178  97.3281315  87.9956677  60.5494073  97.4326827
  86.5641599  61.0449084  96.4986569  88.6277077  58.4645139  95.9268880
  89.3131990  58.7874495  96.5163068  87.2816803  58.4975148  93.3140133
  88.0192510  57.5020018  93.3549570  86.9830017  59.0846089  92.1540626
  85.8802016  60.0309456  91.8672181  86.1961926  61.0415446  92.1259448
  85.0085517  59.7596882  92.4628227  85.6430625  59.8604722  90.3959887
  85.2652577  60.7886328  89.9671757  84.9225720  59.0611000  90.2227868
  86.9602885  59.5095353  89.8417254  87.5607928  60.4106513  89.7172921
  86.9023468  58.9781096  88.8918154  87.5894897  58.6078856  90.9071058
  87.3081000  57.5631812  90.7747774  89.1078284  58.7271610  90.9125782
  89.6743936  59.7276850  91.3552030  89.7580027  57.6868462  90.3991316
  89.2109298  56.8994565  90.0815974  91.2098973  57.5971257  90.3172150
  91.6653025  58.5749228  90.4741166  91.7935560  56.6101010  91.3493539
  92.8688918  56.5258712  91.1923270  91.5255382  57.1010262  92.7605247
  90.4503206  57.1850704  92.9184637  91.9433566  56.3940142  93.4772271
  91.9902094  58.0770137  92.9006344  91.2125662  55.2205324  91.1667528
  91.4468219  54.8567956  90.1662920  91.6420773  54.5463174  91.9077346
  90.1307937  55.2587357  91.2948534  91.5639502  57.1788609  88.8985342
  90.9476641  56.2612505  88.3454959  92.5388871  57.8525670  88.3064833
  93.1005952  58.4817313  88.8621232  92.8253798  57.7453944  86.8862802
  92.3119552  56.8769261  86.4736579  92.3493948  58.9992351  86.1365250
  92.8350969  59.8525712  86.6098222  92.6949024  58.9104067  85.1065571
  90.8550768  59.2010055  86.1494264  90.0509007  58.6097276  85.1887161
  90.5169238  57.9918798  84.4211315  88.6881744  58.7907078  85.1917485
  88.0682278  58.3152886  84.4316533  88.1084149  59.5730644  86.1597558
  86.7452877  59.7531025  86.1529419  86.3093113  59.2896958  85.4340688
  88.8823299  60.1734931  87.1265101  88.4213142  60.7932281  87.8955963
  90.2468980  59.9875360  87.1183946  90.8660231  60.4611786  87.8802652
  94.3172077  57.5661882  86.6715530  95.1257172  57.9045462  87.5415232
  94.7162906  57.0254744  85.5201072  93.9240918  56.1146404  84.5366727
  93.2917149  56.7266473  83.8935185  93.3030198  55.4165025  85.0978965
  95.0089358  55.4307591  83.7862803  94.6660743  55.1997578  82.7777251
  95.2807337  54.5072534  84.2975184  96.1514707  56.3828220  83.7667801
  95.9746663  57.1236041  82.9869846  97.1167723  55.9045723  83.6007388
  96.1327526  57.0599873  85.1431761  96.6991725  56.5004542  85.8876151
  96.6628947  58.4818142  85.0680178  95.9260434  59.4314832  84.7989605
  97.9639961  58.6187730  85.3091536  98.5114755  57.8576033  85.6846350
  98.6297909  59.8724022  85.0364684  98.0725847  60.6733331  85.5224005
  99.6366444  59.8272640  85.4515684  98.7210086  60.1653993  83.5508907
  98.6174876  59.2856752  82.6974102  98.9172923  61.4472828  83.2427229
  98.9343510  62.1621209  83.9560354  99.1130007  61.8488897  81.8604099
  98.2298516  61.5497092  81.2959298  99.2081542  62.9344705  81.8367560
 100.3400713  61.2322386  81.2196656 100.3732569  61.0237321  80.0046159
 101.3594501  60.9230131  82.0216453 101.3500030  61.2186974  82.9873476
 102.5267297  60.2029089  81.5313552 102.8203427  60.5889205  80.5551966
 103.6980102  60.3802881  82.4997583 103.3384305  60.1519520  83.5030849
 104.4740533  59.6672627  82.2214564 104.2704912  61.7856535  82.4755357
 103.9656368  62.5400236  81.5261072 105.0268274  62.1364138  83.4053484
 102.2682200  58.7175837  81.3303636 103.0234227  58.0634884  80.6054730
 101.2250996  58.1741507  81.9489834 100.6500613  58.7519085  82.5453274
 100.9136114  56.7544652  81.8545689 101.8220585  56.1839593  81.6613181
 100.3005994  56.2670346  83.1679393  99.4508076  56.9114464  83.3930762
  99.9503959  55.2471963  83.0086057 101.2733180  56.2908960  84.3286194
 102.0908209  55.6102042  84.0910305 101.6608459  57.3056352  84.4193148
 100.6367354  55.8764700  85.6351521  99.3951209  55.7525853  85.6760311
 101.3745066  55.6757555  86.6213287  99.9818887  56.4260480  80.6941409
 100.1169249  55.3617380  80.0842266  99.0392998  57.3068606  80.3725117
  99.0061881  58.1984391  80.8458939  98.0134442  57.0131764  79.3794564
  97.9339647  55.9354821  79.2367778  96.6569288  57.5462048  79.8415243
  96.4542691  57.1109382  80.8200800  96.7498383  58.6279618  79.9378029
  95.5180998  57.2197325  78.8986582  95.7364461  57.6801713  77.9351117
  95.4837179  56.1363679  78.7836014  94.1816295  57.7153203  79.4022880
  94.1544108  58.3507056  80.4777385  93.1618150  57.4749546  78.7257286
  98.3712233  57.6173936  78.0286416  98.6906179  58.8061191  77.9312516
  98.3126130  56.7793821  76.9953693  98.0628477  55.8241791  77.2082164
  98.6121632  57.1222589  75.6143457  98.8277095  58.1884469  75.5444723
  99.8229868  56.3444181  75.0995732  99.6060393  55.2862064  75.2452474
  99.9327757  56.5490169  74.0345916 101.1014468  56.6970607  75.8124429
 101.8829767  57.7586127  75.3855443 101.5414047  58.3553919  74.5398005
 103.0708648  58.0650644  76.0087193 103.7071165  58.8584635  75.6165413
 103.4831109  57.3253997  77.0930285 104.6277919  57.6758798  77.7654442
 105.0587343  58.4494160  77.3945939 102.7193280  56.2708967  77.5448340
 103.0434947  55.6843290  78.4044588 101.5399716  55.9596353  76.9034910
 100.9348701  55.1224517  77.2514506  97.3935534  56.8277124  74.7541403
  96.5875796  55.9536757  75.0818294  97.2614267  57.5505630  73.6437842
  97.9085128  58.2974745  73.4352127  96.1592086  57.3157803  72.7235601
  95.7186609  56.3418998  72.9370395  95.0737251  58.3858561  72.8671756
  95.4975108  59.3657936  72.6475668  94.2623394  58.1769347  72.1699630
  94.6874132  58.3777679  73.8863894  96.6673031  57.2907359  71.2908429
  97.6966672  57.8843375  70.9622022  95.9312392  56.5692481  70.4510255
  95.1324058  56.0704845  70.8159905  96.2568544  56.4135918  69.0393525
  97.3382122  56.4155385  68.9023826  95.7022397  55.0910765  68.5203094
  94.6288706  55.0674634  68.7085123  95.8828440  55.0643692  67.4457076
  96.3519816  53.8956247  69.1684363  97.5214238  53.3577012  68.6563620
  97.9705728  53.8204722  67.7776085  98.1139006  52.2639730  69.2337145
  99.0083380  51.8233344  68.7933498  97.5548443  51.7053054  70.3542714
  98.1667735  50.6370167  70.9603893  98.9743248  50.3664215  70.5174009
  96.4021800  52.2289181  70.8929296  95.9612944  51.7854243  71.7856971
  95.8065220  53.3163211  70.2999606  94.8918205  53.7336655  70.7209653
  95.7297024  57.5701083  68.2022764  94.5948099  58.0174365  68.3782380
  96.5631245  58.0462391  67.2802443  97.4543179  57.5861714  67.1610325
  96.2823408  59.2257338  66.4751165  95.2899277  59.6249082  66.6845806
  97.3218896  60.3424960  66.7061777  98.3197680  59.9417364  66.5280493
  97.0688160  61.5011604  65.7662306  96.0712314  61.9027707  65.9440935
  97.8103051  62.2806057  65.9416142  97.1423655  61.1558599  64.7349888
  97.2945094  60.8016639  68.1488767  97.5268314  59.9610601  68.8027220
  98.0337647  61.5893905  68.2940940  96.3031922  61.1855305  68.3897864
  96.2476680  58.8067679  65.0112937  96.9372030  57.8709018  64.5963417
  95.4259583  59.5102106  64.2272251  94.9318578  60.3076772  64.6014055
  95.1690006  59.1235062  62.8395445  94.6128511  58.1867409  62.8039408
  94.3390857  60.2112053  62.1543227  94.1548253  59.9510306  61.1119905
  93.3873981  60.3318834  62.6718434  95.0000845  61.5601046  62.1501791
  95.8620533  61.9168371  61.1299426  96.0594301  61.2059371  60.3275938
  96.4669299  63.1498776  61.1191621  97.1497015  63.4138045  60.3115321
  96.2125224  64.0487818  62.1234017  96.6891839  65.0289742  62.1126019
  95.3548671  63.7122695  63.1448794  95.1506187  64.4262085  63.9427979
  94.7544929  62.4735960  63.1592654  94.0784483  62.2050198  63.9710108
  96.4407541  58.8671639  62.0374867  96.4696436  57.9709709  61.1879089
  97.5034101  59.6344575  62.2803254  97.4650166  60.3995505  62.9385488
  98.7251329  59.4514614  61.5022317  98.4779862  59.3224836  60.4484848
  99.6344566  60.6749959  61.6453036 100.4762748  60.5294559  60.9683549
  99.0326600  61.5158034  61.3003636 100.1490418  60.9615881  63.0313617
 101.3300848  60.4020727  63.4889497 101.8838079  59.7316004  62.8317154
 101.8065924  60.6788364  64.7468927 102.7331683  60.2241592  65.0973604
 101.1041993  61.5307490  65.5687186 101.5826084  61.8208650  66.8249003
 102.4100586  61.3762832  67.0230738  99.9297311  62.0990901  65.1402833
  99.3695227  62.7671184  65.7945044  99.4607890  61.8206504  63.8760991
  98.5355177  62.2775882  63.5251277  99.4685802  58.1689038  61.8523304
 100.4376885  57.8277363  61.1700373  99.0522738  57.4664244  62.8980630
  98.3785405  57.8911662  63.5191727  99.5621761  56.1444742  63.2328005
 100.5976636  56.0431113  62.9078536  99.5044833  55.9502482  64.7459524
  98.4823197  56.1501604  65.0673804  99.7542931  54.9104110  64.9567457
 100.4576184  56.8611645  65.4966520 101.4726115  56.6006680  65.1965996
 100.2552982  57.8984304  65.2297288 100.3461478  56.7184358  66.9918326
  99.3098958  56.3183317  67.5115551 101.4103372  57.0670473  67.6988835
 101.3906826  56.9915664  68.7058680 102.2366636  57.4067789  67.2278543
  98.8198930  55.0085337  62.5356692  99.3094588  53.8760740  62.5458858
  97.6643089  55.2769168  61.9362087  97.3054461  56.2210114  61.9347032
  96.8669892  54.2337873  61.3041397  96.8075688  53.3790694  61.9779539
  95.4535669  54.7494299  61.0443396  95.4958673  55.5998979  60.3638875
  94.8534817  53.9567583  60.5974954  95.0008643  55.0602791  61.9858980
  97.4777414  53.7552678  59.9902532  98.0504460  54.5357920  59.2275446
  97.3525924  52.4512057  59.7397780  97.1066206  51.8414572  60.5064618
  97.5735901  51.8563657  58.4268918  97.6105784  52.6488304  57.6794088
  98.8838302  51.0658290  58.3672194  98.8381112  50.3182904  59.1591759
  98.9079605  50.5669692  57.3983764 100.1325782  51.9011627  58.5347301
 100.1999610  52.6012759  57.7020225 100.0600123  52.4559138  59.4701913
 101.3705585  51.0270069  58.5608503 102.2459948  51.6463537  58.7560929
 101.2699841  50.2818722  59.3500008 101.5599820  50.3369211  57.2866979
 100.9723824  50.6420859  56.5240049 102.4909333  49.4177487  57.0426186
 103.3022993  48.9886293  58.0005282 103.2174078  49.3623157  58.9350077
 104.0011512  48.2902308  57.7908976 102.5468076  48.8551709  55.8448819
 101.8859551  49.1272626  55.1312012 103.2500089  48.1566658  55.6507238
  96.4072175  50.9333774  58.1135970  96.0071704  50.1287527  58.9589227
  95.8653406  51.0482189  56.9053455  96.1112719  51.8511802  56.3442124
  94.8898025  50.1029478  56.3708005  94.6140617  49.3530887  57.1122703
  93.6156366  50.8152664  55.8962908  93.8905778  51.5843945  55.1745231
  92.6571531  49.8309817  55.2467716  92.3813779  49.0617580  55.9681202
  91.7614621  50.3581873  54.9183020  93.1401573  49.3660014  54.3873521
  92.9481390  51.5212839  57.0601152  93.6333019  52.2574606  57.4804693
  92.0453752  52.0231329  56.7118844  92.6851558  50.7915773  57.8259278
  95.5458807  49.3327476  55.2344018  96.0537498  49.9325233  54.2810933
  95.5368007  48.0054301  55.3332290  95.1092845  47.5785483  56.1426122
  96.1486336  47.1379299  54.3380397  96.5094106  47.7387249  53.5031837
  97.3282672  46.3687668  54.9319284  96.9057507  45.8606739  55.7987736
  97.6576736  45.6287808  54.2025367  98.5199125  47.2163323  55.3701339
  98.1670645  47.9926741  56.0490246  99.5588566  46.3678481  56.0709789
  99.9125404  45.5915149  55.3925148 100.3974247  46.9952283  56.3731352
  99.1159280  45.9048426  56.9527615  99.1233034  47.9175580  54.1756336
  98.3746449  48.5628541  53.7160655  99.9727131  48.5197764  54.4980269
  99.4584898  47.1766654  53.4498049  95.1219379  46.1565721  53.7949137
  94.2644370  45.6668332  54.5332721  95.2212700  45.8743415  52.4971876
  95.9560151  46.3218789  51.9680758  94.2957390  44.9990234  51.7900974
  93.6267109  44.4915291  52.4850435  93.4610938  45.7875254  50.7545719
  92.9258309  46.5861473  51.2681837  94.3580430  46.3865129  49.6833268
  94.8933250  45.5884081  49.1689314  93.7498279  46.9367941  48.9654371
  95.0750344  47.0644400  50.1464007  92.3900447  44.8987594  50.1188795
  92.9026741  44.2010745  49.4566501  91.9098611  44.3462120  50.9264775
  91.3507061  45.6532108  49.3423466  91.8301134  46.2056763  48.5342313
  90.6287840  44.9518619  48.9239716  90.8373018  46.3508158  50.0040588
  95.0832965  43.8835959  51.1172709  96.2364191  44.0638990  50.7170047
  94.4547094  42.7163012  51.0143620  93.6251060  42.5616719  51.5692920
  94.9166396  41.6412747  50.1503483  95.5519959  42.0543559  49.3669037
  95.7202336  40.6040392  50.9347953  96.5299103  41.1386528  51.4314955
  95.0499273  40.1831942  51.6842477  96.2950264  39.4908502  50.0923836
  95.4752947  38.9462675  49.6238001  96.9292533  39.9266178  49.3203960
  97.1122747  38.5407198  50.9387278  97.9326711  39.0963567  51.3929483
  96.4726429  38.1333487  51.7216833  97.6724409  37.4060304  50.1026249
  96.8363980  36.8743953  49.6482057  98.2967039  37.8371600  49.3199869
  98.4798001  36.4579907  50.9138289  97.9014163  36.0580598  51.6388304
  98.8318448  35.7213271  50.3192776  99.2547934  36.9503287  51.3346468
  93.7142798  40.9690580  49.5088301  92.7188023  40.7005768  50.1829899
  93.8050283  40.6953462  48.2085057  94.5704468  41.0530186  47.6550581
  92.7726342  39.9200896  47.5382388  92.3685307  39.1877817  48.2371842
  91.6294976  40.8104237  47.0478613  92.0169740  41.5432065  46.3400539
  90.8745615  40.1960389  46.5572463  91.1812383  41.3273510  47.8963594
  93.3795135  39.1540572  46.3752110  94.4363109  39.5090146  45.8516592
  92.6899775  38.0886226  45.9816859  91.8120313  37.8662240  46.4287303
  93.1600333  37.2197139  44.9164374  92.4365437  36.4136620  44.7941989
  93.2083026  37.8061550  43.9989101  94.5232485  36.6207741  45.1906187
  94.8243864  36.1605345  46.2968956  95.3638936  36.6214862  44.1589011
  95.0309634  36.9785036  43.2747091  96.7145326  36.0816353  44.2207587
  96.7549063  35.2599150  44.9357726  97.1341738  35.5557596  42.8479914
  96.9179194  36.3380069  42.1203772  98.2069957  35.3638866  42.8663708
  96.4024269  34.2899210  42.4595161  95.7902811  33.6622204  43.3463146
  96.4498111  33.9158342  41.2700898  97.7473335  37.0856160  44.7108947
  98.9467445  36.8241469  44.5805372  97.3269603  38.2181875  45.2656713
  96.3505594  38.4764038  45.2576076  98.2806154  39.1434196  45.8603044
  98.9462398  39.5362078  45.0916948  97.5449274  40.3127993  46.5132633
  96.8088543  39.8887257  47.1962400  98.2823800  40.8799985  47.0811970
  96.8501533  41.2314292  45.5296683  97.6116313  41.6689946  44.8840766
  96.1694521  40.6272850  44.9298702  95.9219071  42.5516774  46.3292869
  97.2346706  43.6014287  46.9321172  97.8380571  43.9476793  46.0929902
  96.8057710  44.4597905  47.4491866  97.8626414  43.0384986  47.6226703
  99.1508680  38.4326170  46.8840006  98.6561462  37.6973878  47.7415725
 100.4606829  38.6613645  46.7822736 100.8177960  39.3213344  46.1062489
 101.4155612  37.9249977  47.5996158 101.1426299  36.8698135  47.5856839
 102.8225325  38.0727573  47.0245532 103.1135802  39.1230639  47.0402811
 103.5236836  37.4929467  47.6248090 102.8360041  37.7078775  45.9975281
 101.3935890  38.3864658  49.0496946 101.7552218  37.6176624  49.9458888
 100.9748795  39.6219382  49.3024718 100.5931825  40.2001376  48.5675621
 101.0988701  40.1920658  50.6335337 100.8638104  39.4326037  51.3792303
 102.5233825  40.6985903  50.8827290 103.2089301  39.8718170  50.6967994
 102.7210030  41.5006980  50.1716246 102.7240656  41.2120452  52.2888073
 101.7627720  41.1606774  53.0850171 103.8423494  41.6681170  52.6033368
 100.0892217  41.3199695  50.7727939  99.5267891  41.8020914  49.7870834
  99.8598284  41.7211069  52.0179246 100.2455440  41.2043778  52.7953009
  99.0274030  42.8816998  52.3050711  98.0555536  42.7800814  51.8220789
  98.8138398  42.9911998  53.8125719  99.8249720  43.0218475  54.2184927
  98.3197190  43.9450759  53.9971388  98.0258846  41.8693014  54.4915856
  98.4811642  40.9093015  54.2482305  98.0419728  42.0687100  55.9889530
  97.5864042  43.0283628  56.2331307  97.4797192  41.2676139  56.4687621
  99.0714205  42.0542388  56.3469032  96.6005831  41.8103453  53.9962768
  96.5961299  41.6306967  52.9211927  96.0729880  41.0013369  54.5014997
  96.1023511  42.7563863  54.2081032  99.6661140  44.1593569  51.7753604
 100.8519440  44.4157907  52.0023448  98.8787097  44.9646968  51.0627138
  97.9400996  44.6617344  50.8451727  99.3232563  46.2535019  50.5532485
 100.3806391  46.4022779  50.7721236  99.1202111  46.3430575  49.0410255
  98.0646397  46.2051225  48.8068399  99.4454199  47.3215264  48.6875596
  99.7055640  45.5664815  48.5486934  98.5488301  47.3633206  51.2516700
  97.3334503  47.2588644  51.4335323  99.2510087  48.4296124  51.6324111
 100.2554478  48.4545579  51.5295554  98.5930637  49.5636143  52.2708632
  97.9334066  49.2137149  53.0649174  99.6349389  50.4987266  52.8789348
 100.2526470  49.9006340  53.5488760 100.2475297  50.8747985  52.0595433
  99.0435804  51.6664888  53.6447935  98.4113316  52.2230862  52.9530120
  98.4330963  51.2721869  54.4571570 100.1006680  52.5847169  54.2099873
 101.3004957  52.3192711  53.9874723  99.7340261  53.5654040  54.8875038
  97.7094313  50.3059255  51.2734385  98.1703682  50.7220978  50.2072754
  96.4394779  50.4801236  51.6301222  96.0601748  49.9081938  52.3711519
  95.5558904  51.4453361  50.9781016  95.7982875  51.5110667  49.9174309
  94.1021871  51.0145997  51.1192319  93.9753565  50.9073737  52.1965043
  93.4801774  51.8346818  50.7605266  93.6859160  49.7216194  50.4278122
  94.3447641  48.9126765  50.7434565  92.2580279  49.3841007  50.8015990
  91.5984819  50.1924275  50.4858369  91.9612432  48.4593779  50.3067178
  92.1849602  49.2571722  51.8817150  93.8372204  49.8325063  48.9221737
  94.8786022  50.0391883  48.6753824  93.5329526  48.8954206  48.4559199
  93.2089574  50.6426840  48.5520431  95.7259967  52.8388883  51.5762841
  95.7476676  52.9779878  52.8024438  95.8524696  53.8932988  50.7514089
  96.1558366  53.8954423  49.3117315  95.4087729  53.2983057  48.7888320
  97.1428808  53.4605839  49.1544395  96.1025870  55.3500918  48.9310788
  95.1632132  55.5375099  48.4109341  96.9364589  55.5638969  48.2624636
  96.2015697  56.1461008  50.1658849  95.5979452  57.0473882  50.0590328
  97.2240828  56.4226130  50.4229989  95.6113061  55.2506477  51.2602183
  96.1385948  55.3557669  52.2083823  94.1299809  55.5326540  51.4701663
  93.3811660  55.6578961  50.4966369  93.6919318  55.6465496  52.7226362
  94.3428746  55.5010561  53.4810585  92.2954494  55.9102146  53.0509282
  91.7084144  56.1242391  52.1577974  91.6495035  54.7185246  53.7924839
  90.6351394  54.9907123  54.0841664  91.6066334  53.4933984  52.8966613
  92.6207401  53.2203103  52.6049226  91.1484957  52.6642485  53.4358464
  91.0198443  53.7148641  52.0051833  92.3958043  54.4101506  55.0760284
  92.3725802  55.2826074  55.7290076  91.9214870  53.5676049  55.5792575
  93.4305498  54.1582688  54.8437394  92.2049734  57.1794106  53.8847936
  93.0930965  57.4663672  54.6934729  91.1351594  57.9481113  53.6716941
  90.5112812  57.7482129  52.9029835  90.8778020  59.1344499  54.4807755
  91.8171475  59.6455525  54.6917338  89.9498568  60.1016270  53.7446566
  90.4121077  60.3236589  52.7828222  89.0054141  59.5823147  53.5820447
  89.6911663  61.4028046  54.4962902  89.2124053  61.1415677  55.4400296
  90.6550487  61.8710074  54.6958299  88.8119184  62.3661641  53.7361089
  88.3704535  62.0070717  52.6316749  88.5665797  63.4827404  54.2348135
  90.2991335  58.7807314  55.8450540  90.5765824  59.4786931  56.8250277
  89.5006976  57.7213063  55.9302822  89.2960678  57.1755757  55.1054160
  88.8646626  57.3432308  57.1825346  89.5704977  57.4783753  58.0020661
  87.6249727  58.1990256  57.4582488  87.2907757  58.0083996  58.4780887
  87.8979379  59.2493522  57.3562485  86.5803946  57.8940930  56.5555923
  85.8179835  58.4437709  56.7509981  88.5030040  55.8696158  57.1009087
  88.4141578  55.2991531  56.0124963  88.3070012  55.2550929  58.2660566
  88.6638777  55.6614863  59.1190413  87.6419871  53.9641526  58.3430193
  87.0206779  53.8187219  57.4593203  88.6711735  52.8224516  58.4138018
  88.2023361  51.8395526  58.4607102  89.2893596  52.8871955  57.5183945
  89.6027279  52.9097141  59.5854274  89.2676025  52.3421308  60.8029352
  88.2987261  51.8538772  60.9077535  90.1344104  52.3869854  61.8704529
  89.8516236  51.9432626  62.8250431  91.3581097  52.9926066  61.7308925
  92.0495094  53.0259731  62.5728860  91.7136143  53.5604773  60.5216678
  92.6790919  54.0547521  60.4137536  90.8462190  53.5013408  59.4519859
  91.1376723  53.9229936  58.4900276  86.7024935  53.9121013  59.5402793
  86.8539960  54.6538043  60.5120559  85.7140170  53.0237818  59.4434102
  85.5159088  52.6446259  58.5284822  84.8924890  52.5870228  60.5649201
  85.3413129  52.9306477  61.4968956  83.4772526  53.1480531  60.4695422
  83.1053526  52.9434801  59.4655803  82.8579712  52.6262906  61.1991685
  83.4217500  54.6337449  60.7334555  84.4117920  55.1805157  61.2632888
  82.3890237  55.2586362  60.4155067  84.8376861  51.0666763  60.5818070
  84.7445605  50.4367807  59.5281998  84.9030395  50.4755558  61.7738852
  85.2224663  50.9990520  62.5763923  84.5593967  49.0700576  61.9572905
  84.0856556  48.6868271  61.0535190  85.8121677  48.2393541  62.2425035
  86.4119445  48.3497990  61.3390828  86.3349397  48.6956553  63.0830978
  85.5891735  46.7546771  62.5270850  84.9109337  46.6526960  63.3742518
  84.9899516  46.0698926  61.3155135  85.6678821  46.1710572  60.4680026
  84.8369085  45.0129458  61.5335546  84.0333907  46.5323646  61.0721797
  86.8837172  46.0977530  62.9234590  87.2748345  46.5766437  63.8211172
  86.7090588  45.0405079  63.1230299  87.6062765  46.1995975  62.1137462
  83.5688106  48.9365542  63.1024726  83.8345479  49.4076574  64.2094385
  82.4426119  48.2754277  62.8430245  82.2517833  48.0070707  61.8882112
  81.4515307  47.9548777  63.8619080  81.7028753  48.4673807  64.7904907
  80.0582160  48.4036223  63.4175697  79.3371736  48.1326800  64.1887950
  80.0240564  49.9072490  63.1983165  80.7445592  50.1789145  62.4268419
  79.0245195  50.2063177  62.8827487  80.2785603  50.4163701  64.1278992
  79.7155350  47.7529900  62.1905582  78.8411136  48.0349593  61.9122042
  81.4427272  46.4595914  64.1542201  81.3345917  45.6455866  63.2347193
  81.5639869  46.1057388  65.4311067  81.9772597  46.7703925  66.0694956
  81.1794371  44.7941064  65.9492504  81.1506886  44.0891931  65.1183654
  82.1683695  44.2908772  67.0139631  82.2626116  45.0438724  67.7964061
  81.6752808  42.9935389  67.6192503  81.5812253  42.2398697  66.8374339
  82.3856228  42.6496857  68.3711013  80.7035216  43.1557972  68.0855715
  83.5491205  44.0444357  66.4057803  83.9295194  43.1179356  66.8358907
  83.4096789  43.9157391  65.3324245  84.5375435  45.1569343  66.6543621
  84.6778630  45.2859203  67.7275689  85.4918330  44.9060126  66.1912541
  84.1580210  46.0837249  66.2241044  79.7721296  44.9123536  66.5192892
  79.4885697  45.8343009  67.2897358  78.8865717  43.9892032  66.1479596
  79.1634069  43.2599788  65.5063262  77.4941189  44.0259011  66.5978399
  77.4030324  44.6726447  67.4704940  76.5935892  44.5707198  65.4902055
  77.0487402  45.4730521  65.0818759  76.5186800  43.8159738  64.7073599
  75.2038940  44.9067574  65.9702378  75.0030979  45.2888900  67.1186265
  74.2328643  44.7702740  65.0874686  73.2810377  44.9807614  65.3517053
  74.4458644  44.4559417  64.1515589  77.0596568  42.6295289  67.0215170
  76.9252901  41.7373243  66.1820645  76.8419189  42.4455754  68.3273334
  76.9218476  43.2420004  68.9433025  76.5550026  41.1420707  68.9159798
  77.0850375  40.3583521  68.3747338  77.0153776  41.1265224  70.3722542
  76.4974919  41.9535460  70.8579759  76.7947609  40.1994411  70.9013560
  78.4790128  41.3787986  70.5434351  79.4381999  40.4751647  70.1438718
  80.6357145  40.9780831  70.3721871  81.5324689  40.4008163  70.1470351
  80.4894240  42.1899625  70.8730757  81.2348277  42.8191100  71.1350809
  79.1504263  42.4668498  70.9843846  78.8238205  43.4308224  71.3744958
  75.0871831  40.7359949  68.8478386  74.7581939  39.6287920  69.2803808
  74.2111931  41.5794944  68.3112529  74.5266730  42.5047641  68.0573870
  72.7919961  41.2602787  68.1455812  72.2235481  42.1719442  67.9616464
  72.6017429  40.3181556  66.9576192  73.2872522  39.4749757  67.0426135
  71.5744594  39.9549008  66.9865107  72.8362850  40.9997182  65.6274762
  72.7296572  42.2177921  65.5157822  73.1849501  40.2178751  64.6171356
  73.3540172  40.6201708  63.7062711  73.2802009  39.2228780  64.7620799
  72.1578139  40.6604396  69.4043516  71.5225747  39.6056312  69.3612305
  72.3331270  41.3338809  70.5401233  72.8796801  42.1828006  70.5668498
  71.7654766  40.8364148  71.7900459  72.1437872  39.8336169  71.9884812
  72.1423619  41.7408732  72.9615204  71.7800334  42.7159477  72.6358716
  71.5546823  41.4018338  73.8146235  73.6083716  41.8530943  73.3668977
  74.2049686  42.1344650  72.4991399  73.7561009  42.9085595  74.4449993
  73.1601123  42.6276323  75.3133174  74.8038606  42.9886686  74.7346251
  73.4106997  43.8693549  74.0633310  74.1453644  40.5217986  73.8451334
  74.0608191  39.7866635  73.0448035  75.1923899  40.6320040  74.1274338
  73.5702746  40.1863200  74.7081658  70.2462777  40.7446834  71.6852881
  69.5900597  41.6483372  71.1629427  69.6846021  39.6428032  72.1823490
  70.2656761  38.8539744  72.4277090  68.2334483  39.5115523  72.3374779
  67.7310542  39.9297891  71.4652524  67.8376147  38.0474242  72.4714397
  68.3400102  37.4722831  71.6936796  68.1574171  37.6904922  73.4504321
  66.3464640  37.8342040  72.3429380  65.6626092  38.5699981  71.6355728
  65.8367528  36.8217438  73.0226975  64.8458299  36.6325663  72.9738753
  66.4405353  36.2419266  73.5878164  67.7870114  40.3135584  73.5541074
  67.9796002  39.8982343  74.6974745  67.1869282  41.4739300  73.3000469
  67.0617728  41.7323521  72.3317217  66.7669647  42.4176417  74.3261384
  67.2948135  42.2327127  75.2617003  67.0707800  43.8463795  73.8671072
  66.6141390  44.5463928  74.5667932  68.5675421  44.0862351  73.8169301
  69.0248496  43.3868502  73.1170515  68.7616019  45.1072857  73.4884554
  68.9933845  43.9371898  74.8091722  66.5119106  44.0638596  72.5669559
  66.7039876  44.9602289  72.2819493  65.2915726  42.3072241  74.7135441
  64.7842379  43.2098072  75.3823252  64.5800418  41.2512173  74.3081300
  65.0196068  40.5086632  73.7832534  63.1378993  41.1772876  74.5390617
  62.7968610  42.0626623  75.0756282  62.4048912  41.1051601  73.2002825
  62.8708131  40.3310822  72.5905125  61.3616821  40.8459035  73.3808398
  62.4536364  42.4129465  72.4414680  62.6418511  43.4789338  73.0269895
  62.2786496  42.3418335  71.1280093  62.3015912  43.1848358  70.5722031
  62.1233270  41.4450315  70.6901487  62.7071916  40.0122268  75.4281450
  61.5211274  39.6751476  75.4570986  63.6685494  39.4231391  76.1585166
  64.6227758  39.7493065  76.1022474  63.3752541  38.2895097  77.0288415
  62.6712993  37.6269308  76.5253179  64.6433744  37.4871499  77.3774424
  65.4124777  38.1923531  77.6925106  64.4028806  36.8191399  78.2045007
  65.1551916  36.6719846  76.2003385  65.0873833  37.3129602  75.3213316
  66.2018208  36.4471063  76.4055191  64.3969555  35.3722238  75.9417154
  63.4062184  35.6229499  75.5626700  64.9403674  34.8025560  75.1878708
  64.2449436  34.5404365  77.1401795  63.3469711  34.6161799  77.5962581
  65.1685779  33.7244844  77.6747285  66.3806855  33.5581045  77.1218135
  66.6193997  34.0563969  76.2763431  67.0482800  32.9354064  77.5538602
  64.8685462  33.0414462  78.7884115  63.9574501  33.1463973  79.2114828
  65.5549452  32.4249626  79.1993898  62.7445541  38.8237707  78.2838724
  63.4754895  39.2831158  79.1282618  61.4131084  38.8711873  78.3664555
  60.8633004  38.6518405  77.5481050  60.7150264  39.2681546  79.5810005
  61.4445285  39.5155009  80.3521980  59.8234373  40.4913578  79.3398056
  59.1605745  40.2112440  78.5211186  59.2358061  40.6520038  80.2436765
  60.5531065  41.7610509  78.9830550  61.0215837  42.6056279  79.9754481
  60.8606084  42.3304058  81.0177720  61.6773991  43.7695556  79.6671669
  62.0330910  44.4286075  80.4591491  61.8627642  44.1147955  78.3528229
  62.5415040  45.2686372  78.0461983  62.8366622  45.7481005  78.8237562
  61.3960401  43.3020459  77.3458370  61.5346322  43.5810856  76.3013134
  60.7504004  42.1296989  77.6648684  60.3855655  41.4755162  76.8730095
  59.8683134  38.1143063  80.1065223  59.6746915  37.0925527  79.4468109
  59.3494558  38.3122827  81.3158482  59.4562500  39.2222115  81.7409646
  58.7586408  37.2457294  82.1088954  58.4196241  36.4363735  81.4622813
  59.8118191  36.6884907  83.0833339  60.6477435  36.3625334  82.4643981
  60.1237439  37.5318434  83.6994177  59.3737225  35.5568235  83.9689138
  58.5680973  35.9101992  84.6124932  59.0067397  34.7451648  83.3407133
  60.5260748  35.0519228  84.8288872  60.1610258  34.1656877  85.3479495
  61.3240674  34.7676997  84.1429393  61.0652610  35.9799973  85.8129512
  61.7885267  36.6041625  85.4852258  60.5485703  36.1862393  87.0202809
  59.5871382  35.4049929  87.4787702  59.2422634  34.6460543  86.9085302
  59.2013481  35.5702052  88.3974489  61.1348288  37.0405980  87.8403840
  61.9681486  37.5288052  87.5448639  60.7468882  37.2014415  88.7589318
  57.4877479  37.7929387  82.7521778  57.2832601  39.0067406  82.8181384
  56.6297678  36.8920025  83.2331404  56.7416601  35.9052828  83.0488482
  55.4564453  37.3273629  83.9906017  54.9747511  38.1616389  83.4806474
  54.4503420  36.1845321  84.1147107  55.0369157  35.3830906  84.5638455
  53.6766025  36.5031320  84.8132242  53.7993105  35.6796714  82.8309573
  54.5743910  35.4146227  82.1118604  52.9554269  34.4625661  83.1331957
  52.1797824  34.7269623  83.8519230  52.4915863  34.1040958  82.2142551
  53.5855171  33.6777290  83.5516660  52.9680464  36.7609790  82.1804246
  53.6041628  37.6119390  81.9368626  52.5160765  36.3728470  81.2676387
  52.1834320  37.0792400  82.8668568  55.8000486  37.8536576  85.3780543
  55.1749808  38.8100794  85.8464052  56.7599792  37.2606759  86.0591938
  57.3487288  36.5300470  85.6854898  56.9781370  37.6858364  87.4217208
  55.9958729  37.9042546  87.8407074  57.4157599  36.8366127  87.9465110
  57.8692221  38.8892030  87.6062609  58.1570218  39.2528531  88.7491165
  58.3128408  39.5368496  86.5314524  57.9875782  39.2900772  85.6076521
  59.3089818  40.5887664  86.6532853  59.1923977  41.0918802  87.6131727
  60.7262789  40.0152410  86.5704200  60.8686047  39.3201039  87.3978420
  60.8301877  39.4811812  85.6259185  61.6990501  41.0383628  86.6423359
  62.5756649  40.6508007  86.5880969  59.1139787  41.6328714  85.5650245
  58.6929742  41.3229970  84.4481422  59.4276809  42.8807741  85.9163801
  59.5511012  43.1082396  86.8926619  59.5270575  43.9580055  84.9371709
  58.8191070  43.8318983  84.1180236  59.2955337  45.3232491  85.6093595
  59.4295950  46.1114298  84.8684822  57.8908570  45.4004445  86.1815939
  57.7561854  44.6128051  86.9229363  57.7430467  46.3718699  86.6533835
  57.1637574  45.2721394  85.3797441  60.3523352  45.5828111  86.6865814
  60.1753104  44.8682135  87.4903931  61.3258051  45.3885947  86.2363195
  60.3278027  46.9731441  87.2409986  59.3547327  47.1679466  87.6918718
  61.1055603  47.0769326  87.9975833  60.5052252  47.6883283  86.4377971
  60.8597321  43.9623277  84.2000104  60.9720799  44.6090693  83.1536050
  61.8782982  43.2813304  84.7206253  61.7381580  42.7346512  85.5582422
  63.2142686  43.3360003  84.1484231  63.3746088  44.3035974  83.6728749
  64.2668290  43.1478565  85.2393028  64.0678864  42.1903125  85.7205828
  65.2486492  43.1193526  84.7667390  64.2387002  44.2443855  86.2724969
  64.9022945  45.4407882  86.0615393  65.4490847  45.5836750  85.1294967
  64.8793431  46.4393432  87.0042663  65.4064774  47.3768074  86.8270883
  64.1891132  46.2502259  88.1775775  64.1561278  47.2509770  89.1210108
  64.6465635  48.0325642  88.8560694  63.5283445  45.0677490  88.4136964
  62.9843187  44.9158425  89.3459307  63.5569137  44.0750192  87.4661209
  63.0373590  43.1340029  87.6468175  63.4067877  42.2848916  83.0624485
  62.7471129  41.2436899  83.0461369  64.3254693  42.5819354  82.1471735
  64.6640354  43.5301787  82.0677576  64.8311197  41.5874396  81.2107074
  64.0083997  41.1392797  80.6535866  65.7834700  42.2587114  80.2203740
  66.5463225  42.7924787  80.7871613  66.2554946  41.4817393  79.6190363
  65.0609428  43.2263662  79.3144664  64.2716048  42.6620083  78.8179320
  64.6149613  43.9851766  79.9574356  65.9284359  43.8927257  78.2793096
  66.7486792  44.4068643  78.7802701  66.3314761  43.1324426  77.6102596
  65.1829910  44.8631235  77.4881244  64.2230321  45.0113460  77.7649068
  65.7157742  45.6792125  76.5828766  66.9766877  45.5530459  76.2018565
  67.5515174  44.8252931  76.6019150  67.3584532  46.1850828  75.5127382
  64.9188878  46.4924857  75.9133246  63.9254820  46.4842928  76.0954722
  65.3066499  47.1187738  75.2223091  65.5352007  40.4527757  81.9405846
  66.2970697  40.6710269  82.8852878  65.2615397  39.2292159  81.4990451
  64.6493883  39.1141840  80.7039743  65.7677944  38.0347967  82.1585017
  65.9231794  38.2288571  83.2197723  64.7583089  36.8967839  82.0128490
  64.5586517  36.7706107  80.9487454  65.2253623  35.9929378  82.4040311
  63.4563816  37.1487365  82.7439401  62.9843519  38.0451813  82.3418512
  62.8020733  36.2916326  82.5847056  63.6570046  37.3340095  84.2323024
  64.4571761  36.6408836  84.8538666  62.9373091  38.2826429  84.8091474
  63.0305539  38.4505150  85.8007248  62.2980071  38.8345345  84.2552431
  67.1194567  37.5884766  81.6268916  67.8806320  36.9425302  82.3533862
  67.4398963  37.9288417  80.3833792  66.7458481  38.3712511  79.7979988
  68.7431715  37.6404318  79.8088737  69.5025471  37.7128824  80.5874614
  68.7954889  36.2328970  79.2028708  69.8124390  36.0394862  78.8615439
  68.5289407  35.5120437  79.9758020  67.9010455  36.1083775  78.1136326
  67.9551454  35.2194563  77.7551746  69.0458997  38.6951159  78.7601682
  68.1686650  39.4500991  78.3381308  70.3158908  38.7535884  78.3545112
  71.0222613  38.2793028  78.8987475  70.7395544  39.5120916  77.1810437
  69.8643170  39.8637396  76.6347814  71.5753839  40.7214813  77.5940407
  72.3680711  40.2726177  78.1925953  72.0047603  41.1588400  76.6926787
  70.8781493  41.8134698  78.4081236  70.4115456  41.3718490  79.2886648
  71.9005613  42.8419379  78.8415989  72.3672941  43.2843595  77.9615293
  71.4082500  43.6221621  79.4220991  72.6634675  42.3609852  79.4537746
  69.7448782  42.4641027  77.6407785  69.0020415  41.7102248  77.3800845
  69.2806209  43.2322842  78.2592149  70.1356724  42.9184519  76.7303139
  71.5331060  38.5712177  76.2686528  72.7473630  38.7058639  76.1128923
  70.8385689  37.6072811  75.6682892  69.8349027  37.5568732  75.7693471
  71.5084377  36.5701639  74.8908977  72.3597526  36.1780020  75.4472890
  70.5428515  35.4243677  74.6058776  69.6250129  35.8573361  74.2081215
  70.9958059  34.7794356  73.8528870  70.2223727  34.6100536  75.8400991
  70.9513091  34.7462690  76.8467019  69.2480285  33.8317711  75.8029137
  72.0587649  37.1264146  73.5830418  71.3105350  37.6554210  72.7555944
  73.3682966  36.9928312  73.4004184  73.9378487  36.6288684  74.1509121
  74.0309679  37.4194352  72.1746327  73.6818520  38.4123724  71.8912725
  75.5457445  37.4738856  72.3792132  75.9598706  38.0052620  71.5223363
  75.7200324  38.0545502  73.2850566  76.2172416  36.1258346  72.5082716
  75.7949916  35.4451382  71.7690436  77.2779809  36.2709984  72.3036770
  76.0469350  35.5372512  73.8898700  75.3278868  36.1388454  74.7111374
  76.6151054  34.4619076  74.1482662  73.6716344  36.4976678  71.0146619
  73.6415523  35.2721621  71.1625938  73.3858230  37.0866868  69.8616201
  73.3308855  38.0944173  69.8221186  73.1463924  36.3361018  68.6424051
  72.6341855  35.4099591  68.9031789  72.5080969  36.9325808  67.9905685
  74.4256039  36.0010069  67.9065848  75.4740873  35.7618154  68.5106601
  74.3378471  35.9649663  66.5750470  73.4441487  35.8640648  66.1154588
  75.5402530  35.9952585  65.7499116  76.3278174  35.3602596  66.1556428
  75.2216774  35.5296465  64.3197832  74.4150604  36.1469747  63.9243415
  76.4380340  35.6492719  63.4193154  77.2449773  35.0318122  63.8138874
  76.1816021  35.3127111  62.4147906  76.7621058  36.6893069  63.3818173
  74.7192810  34.1004428  64.3349019  73.8145480  34.0391786  64.9397217
  74.4970693  33.7820852  63.3163883  75.4842536  33.4503346  64.7594925
  76.1260003  37.3998203  65.7708260  75.4029543  38.3973027  65.6440968
  77.4452262  37.4872135  65.9265935  77.9812375  36.6621615  66.1548050
  78.1463020  38.7624507  65.8302669  77.5615486  39.5454218  66.3130906
  79.5057713  38.6781379  66.5140064  80.0946667  37.8895363  66.0455943
  80.2367486  40.0008142  66.3820647  79.6486399  40.7898777  66.8506867
  81.2070867  39.9308929  66.8736480  80.3804981  40.2334153  65.3269186
  79.3278514  38.3729553  67.9016033  80.1852718  38.3203524  68.3301631
  78.3112862  39.1747537  64.3732304  79.0880710  38.5690826  63.6288126
  77.6953476  40.2740588  63.9082185  77.0096344  40.6587242  64.5421974
  77.8136844  40.8467344  62.6207481  78.1435322  40.0684443  61.9325881
  76.5430937  41.4340468  62.1029061  76.1404876  40.6482787  61.4637065
  75.9236925  41.5292095  62.9947505  76.5454023  42.7465001  61.3480750
  77.3543320  43.3648170  61.7371992  76.7320704  42.5238473  60.2975132
  75.2248452  43.4953485  61.4814199  74.1531312  42.8569499  61.4213078
  75.2654372  44.7330462  61.6558696  78.9360046  41.7849335  62.7338005
  78.9216807  42.5691684  63.5253505  79.9273043  41.6901571  61.9050561
  79.9157276  40.9021193  61.2734218  81.0701989  42.5990972  61.8576758
  80.9692790  43.4066101  62.5828222  82.3895617  41.8584763  62.1278007
  82.4904036  41.0441636  61.4102876  83.5703738  42.8006096  61.9920153
  83.4704661  43.6149937  62.7095792  84.4943944  42.2563779  62.1872031
  83.5960788  43.2085034  60.9815384  82.3690328  41.2264458  63.5041058
  81.5447259  40.5159567  63.5659570  83.3105460  40.7059982  63.6795673
  82.2370282  42.0018964  64.2586600  81.1180579  43.2926376  60.5042312
  81.2156873  42.6356364  59.4612936  81.0562104  44.6211292  60.5296454
  81.1123647  45.0764680  61.4294301  80.8929220  45.4505155  59.3461792
  81.2578232  44.9090799  58.4733711  79.4336660  45.8589474  59.0956594
  79.3956495  46.5098923  58.2222032  78.5745270  44.6501332  58.8566145
  78.6116739  43.9988935  59.7298881  77.5454683  44.9639803  58.6815790
  78.9421450  44.1091363  57.9846742  78.9341078  46.5833823  60.2249857
  78.0221506  46.8368198  60.0646617  81.7350102  46.7019993  59.5189702
  81.9723936  47.1502869  60.6409530  82.2075238  47.2508277  58.4115112
  82.0574967  46.8438759  57.4993811  82.9652283  48.4737907  58.4978445
  82.5335934  49.1070029  59.2729785  83.9972953  48.2366341  58.7560959
  82.9463092  49.2206776  57.1865996  82.2977054  48.8121075  56.2255338
  83.6974631  50.3147651  57.1529945  84.2181462  50.5856696  57.9749430
  83.7723520  51.1667958  55.9781786  83.6576428  50.5551676  55.0832753
  82.6735807  52.2340082  55.9858079  82.8107859  52.8753155  56.8564398
  82.7334831  53.0709094  54.7300754  82.5958844  52.4303148  53.8589813
  81.9446106  53.8226505  54.7558550  83.7032513  53.5646414  54.6677940
  81.3911620  51.6025411  56.0568043  80.7041466  52.2730546  56.0614673
  85.1424218  51.8171212  55.9511669  85.7139247  52.1258994  56.9979417
  85.6729514  52.0162826  54.7502889  85.3513706  51.4814179  53.9561825
  86.7750588  52.9442529  54.5555884  86.8185854  53.6261189  55.4048607
  88.1246816  52.2226182  54.4362291  88.8993082  52.9672722  54.2530810
  88.3588176  51.6720793  55.3473753  88.2010147  51.2401898  53.3111417
  88.5933283  51.6485312  52.0519021  88.8549061  52.6943331  51.8907336
  88.6563652  50.7563449  51.0095164  88.9787002  51.0897858  50.0230996
  88.3123204  49.4417636  51.2117619  88.3609887  48.7310189  50.3867932
  87.9057796  49.0226606  52.4580874  87.6290471  47.9809764  52.6206090
  87.8488680  49.9203136  53.4997007  87.5228821  49.5905486  54.4861530
  86.5153733  53.8038314  53.3288785  85.9294621  53.3484796  52.3448537
  86.9411451  55.0581984  53.4158715  87.4086347  55.3335754  54.2677637
  86.7507277  56.0610981  52.3778808  86.0274684  55.7011850  51.6461311
  86.2370696  57.3747608  52.9670656  86.8817957  57.6650987  53.7966031
  86.2391313  58.4693590  51.9190653  85.5942109  58.1799221  51.0893644
  85.8699749  59.3955266  52.3595606  87.2546941  58.6210687  51.5533919
  84.9024737  57.1954124  53.4523231  84.5825363  58.0217472  53.8216619
  88.0763447  56.2871931  51.6706703  89.1038746  56.4792353  52.3253367
  88.0629121  56.2194184  50.3440173  87.2020924  56.0487809  49.8440457
  89.2958413  56.3224379  49.5791319  89.9374680  57.0900730  50.0117411
  90.0467296  54.9892748  49.5990281  90.9414968  55.2273853  49.0238810
  90.3260612  54.7657521  50.6286453  89.3543450  53.7727423  48.9835428
  88.2958639  53.7859719  49.2434343  89.5044079  53.8159214  47.4782379
  90.5626849  53.8022522  47.2175429  89.0111698  52.9491114  47.0384000
  89.0476047  54.7275454  47.0930460  89.8665399  52.4614386  49.5542090
  89.6902570  52.4390989  50.6296274  89.3420065  51.6300923  49.0832215
  90.9354060  52.3728573  49.3598441  88.9552028  56.7603674  48.1622702
  87.7989727  56.7254859  47.7391137  89.9819038  57.1917026  47.4408910
  90.8869099  57.2997965  47.8760680  89.8380748  57.5737516  46.0473614
  88.9216705  58.1491286  45.9160467  91.0203740  58.4302992  45.5998921
  91.9306219  57.9123694  45.9020457  90.9940280  58.5137102  44.5134076
  91.0008120  59.8109986  46.2109881  89.9482929  60.2160329  46.7485861
  92.0379162  60.5020282  46.1438754  89.7082717  56.3525330  45.1474940
  90.1896678  55.2638436  45.4648318  89.0014649  56.5337912  44.0387260
  88.4960014  57.3945930  43.8850177  88.8989466  55.4867802  43.0371912
  88.5823208  54.5588900  43.5134967  87.8677608  55.8680192  41.9780507
  88.1756617  56.7905699  41.4859153  87.7930215  55.0701477  41.2391899
  86.8972737  56.0159371  42.4517325  90.2505048  55.2303581  42.3780362
  91.0623238  56.1406902  42.1904451  90.4792181  53.9712312  42.0099336
  89.7900401  53.2763796  42.2595620  91.6967093  53.5279160  41.3341047
  91.6061435  52.4480130  41.2170289  91.7984090  54.1637864  39.9450881
  91.8987976  55.2444433  40.0460964  92.6698690  53.7654447  39.4254906
  90.8990675  53.9348182  39.3733734  92.9798734  53.8111017  42.1131456
  94.0509644  53.9146706  41.5109966  92.9213510  53.9640488  43.4383370
  92.0430420  53.9360809  43.9362229  94.1370369  54.2508561  44.1946938
  94.6384649  55.1386399  43.8093252  93.8249288  54.4704527  45.6844001
  94.7578743  54.6082830  46.2309482  92.9692941  55.6780653  45.8509959
  92.0359040  55.5407804  45.3050685  92.7523937  55.8272050  46.9087351
  93.4924906  56.5512712  45.4612800  93.1333014  53.2510391  46.2766052
  93.7824970  52.3809918  46.1782951  92.9220917  53.4288350  47.3310618
  92.1992432  53.0686595  45.7452167  95.1619301  53.1391149  44.0291968
  94.8324633  51.9464815  44.0423652  96.4195897  53.5370089  43.8668954
  96.6130417  54.4957272  43.6148341  97.5391317  52.6204619  44.0002040
  97.2789632  51.6558416  43.5644069  98.7699944  53.1658544  43.2788952
  98.9603288  54.1632862  43.6751296  99.6055331  52.5113412  43.5270637
  98.6177319  53.2415471  41.7709073  98.4068882  52.2406147  41.3943701
  97.7798055  53.8996551  41.5409611  99.8744187  53.7748081  41.1115577
 100.0502050  54.7881097  41.4726920 100.7111710  53.1374735  41.3974767
  99.7456680  53.7922337  39.5977266 100.7156096  54.0543708  39.1751178
  99.4640451  52.7925174  39.2670379  98.7253917  54.7708338  39.1398063
  98.9863851  55.6973193  39.4457585  98.6699257  54.7523955  38.1314990
  97.8264638  54.5278638  39.5309499  97.8477988  52.3949801  45.4760389
  97.5853802  53.2517704  46.3232554  98.4151695  51.2332492  45.7821383
  98.5016549  50.4980561  45.0950352  98.8837277  50.9718557  47.1350579
  98.1030678  51.2211091  47.8537665  99.2393256  49.4956798  47.2934020
  99.5694370  49.3248582  48.3180706  98.3485878  48.8995760  47.0950429
 100.2677132  49.1187010  46.3979318 100.4714645  48.1882967  46.5180696
 100.0898024  51.8386037  47.4764914 100.9310034  52.1279777  46.6226896
 100.1642468  52.2551496  48.7440330  99.4158937  52.0609971  49.3939343
 101.3019414  53.0416624  49.2130261 101.5790983  53.7928560  48.4734375
 100.9682716  53.7333216  50.5455095 100.6590574  52.9825336  51.2726990
 102.1964697  54.4742147  51.0701263 102.5060178  55.2255381  50.3436322
 101.9518824  54.9613457  52.0140443 103.0093002  53.7652761  51.2276437
  99.8049085  54.7090231  50.4056848 100.1750378  55.6081282  49.9130235
  99.0438472  54.2405444  49.7816554  99.2013377  55.0795884  51.7452481
  99.9617372  55.5485747  52.3697032  98.3769365  55.7761412  51.5926829
  98.8305486  54.1809898  52.2383363 102.5294918  52.1577467  49.3747669
 103.6538166  52.5666274  49.0666364 102.3327466  50.9398925  49.8709083
 101.3930438  50.6455578  50.0954637 103.4277361  50.0284726  50.1590972
 104.2198532  50.1708819  49.4239990 104.0052509  50.2754666  51.5542017
 105.0102928  49.8554869  51.5942887 104.0543120  51.3508383  51.7252831
 103.2034547  49.6753259  52.5536375 103.5875890  49.8452863  53.4168606
 102.9224519  48.6012977  50.0206824 101.7175134  48.3485923  49.9637243
 103.8638942  47.6649249  49.9607310 104.8265222  47.9096131  50.1439640
 103.5565934  46.2936981  49.6391949 104.3723615  45.6591918  49.9856389
 102.6352964  46.0103716  50.1481520 103.3772857  46.0958025  48.1502584
 103.7684817  46.9409816  47.3405135 102.7769689  44.9770782  47.7556601
 102.2201385  43.9011947  48.5890432 101.6255619  44.3366480  49.3921368
 103.0346272  43.3165101  49.0166542 101.3912980  43.1069029  47.6245901
 100.3678469  43.4819288  47.6261780 101.3935107  42.0571849  47.9181692
 102.0292003  43.2864685  46.3053350 101.2719753  43.1903149  45.5272195
 102.8398497  42.5840651  46.1114881 102.5724564  44.7174019  46.3287064
 103.5360710  44.7976443  45.8256096 101.5929420  45.7002330  45.7061241
 100.8751340  46.4381092  46.3831879 101.5812753  45.7022447  44.3772923
 102.3207342  45.2556171  43.8540108 100.5282634  46.3806358  43.6401786
 100.4748427  47.4226209  43.9556345 100.8159391  46.3387560  42.1399477
 100.8633306  45.3018175  41.8073630 100.0212642  46.8561972  41.6025031
 101.7687096  46.8283375  41.9383601  99.1767137  45.7417318  43.9259461
  99.0742176  44.5453962  44.2032198  98.1308782  46.5571761  43.8557769
  98.2731698  47.5542960  43.7809140  96.7626120  46.0574475  43.9272110
  96.6788691  45.3288367  44.7335687  95.7877660  47.1962709  44.1970527
  95.9867329  47.9005589  43.3892843  94.7816437  46.7918773  44.0862205
  95.9016768  47.9155972  45.5383197  96.9259502  48.2617640  45.6766429
  94.9625209  49.0989735  45.5649984  93.9379360  48.7535265  45.4271903
  95.0474021  49.6092908  46.5244108  95.2237730  49.7889806  44.7626656
  95.6000817  46.9752465  46.6879588  96.3080405  46.1465495  46.6755064
  95.6885831  47.5138961  47.6314233  94.5864025  46.5880206  46.5849557
  96.4434641  45.3607734  42.6127503  96.1455038  46.0073854  41.6078451
  96.5032759  44.0337238  42.6176475  96.6888807  43.5385836  43.4781627
  96.3551689  43.2577547  41.3914554  95.5901142  43.7145838  40.7636832
  97.6633319  43.2071452  40.6071282  98.1032244  44.2022860  40.5416408
  98.3401509  42.5461960  41.1485729  97.4788570  42.6687581  39.2100877
  96.4273274  42.8439668  38.6002741  98.5145814  42.0428987  38.6801849
  98.4473055  41.6620153  37.7471782  99.3689121  41.9481885  39.2105149
  95.8906434  41.8691659  41.7871752  96.6171797  41.1472806  42.4757300
  94.6878658  41.4985495  41.3530457  94.1575256  42.1215132  40.7608001
  94.0761780  40.2385152  41.7531216  94.0674982  40.1432331  42.8389140
  92.6344030  40.2095781  41.2490101  92.7190165  40.4004708  40.1791971
  92.2082167  39.2190643  41.4082199  91.7250740  41.2641384  41.8847838
  92.1903880  42.2424645  41.7645264  90.3545233  41.2730072  41.2343070
  89.8883626  40.2950856  41.3545664  89.7320393  42.0323407  41.7076220
  90.4570630  41.4979758  40.1727161  91.6003371  41.0462833  43.3826145
  92.5859893  41.1125579  43.8432628  90.9488523  41.8094802  43.8082897
  91.1765181  40.0602326  43.5728263  94.8301895  39.0169999  41.2493308
  94.5728375  37.9130356  41.7394806  95.7390775  39.1739956  40.2905744
  95.8091294  40.0658624  39.8217827  96.6039433  38.0896546  39.8449089
  96.2202654  37.1284496  40.1869256  96.6800506  38.0700003  38.3182608
  97.3601100  37.2760861  38.0095219  95.3090541  37.8244415  37.7148948
  94.6285190  38.6182585  38.0228333  95.3864898  37.8143867  36.6276957
  94.9262347  36.8640919  38.0602617  97.1888525  39.3219463  37.8451501
  97.2355019  39.3066320  36.8864063  98.0075366  38.1872383  40.4285049
  98.8817211  37.4024997  40.0487529  98.2403033  39.1262206  41.3410278
  97.4945585  39.7510793  41.6121655  99.5349325  39.2898345  41.9680387
  99.4012430  39.9394951  42.8330054  99.8653956  38.3059191  42.3009109
 100.5892679  39.8828760  41.0670588 101.7694610  39.8799872  41.4284644
 100.1986256  40.3880283  39.9003105  99.2360263  40.3125271  39.6039974
 101.1340138  41.0566071  39.0256882 101.9831444  40.3934179  38.8605923
 100.6359990  41.2517046  38.0759421 101.6358914  42.3674279  39.5978635
 101.0819563  42.9318886  40.5412855 102.7222511  42.8545687  39.0039935
 103.1744782  42.3232612  38.2737179 103.3212443  44.1187496  39.4103217
 103.2943440  44.2206973  40.4952098 104.7786198  44.1818881  38.9493628
 105.2125343  45.1283046  39.2720303 105.5728969  43.0324242  39.5440416
 105.1398267  42.0856059  39.2214195 106.6075344  43.0919575  39.2062842
 105.5422885  43.0934236  40.6319031 104.8327889  44.1067196  37.5186985
 105.7476784  44.1464253  37.2305997 102.5645218  45.3237209  38.8693326
 102.6561646  46.4102294  39.4505263 101.8320933  45.1593483  37.7704045
 101.8523624  44.2802090  37.2736123 101.0239268  46.2414790  37.2259982
 101.6313127  47.1449377  37.1717405 100.5491261  45.8875614  35.8187624
  99.9320061  44.9899393  35.8579735  99.9635809  46.7130188  35.4139697
 101.4123346  45.7066937  35.1782491  99.8235038  46.5429206  38.1153887
  99.1958960  45.6407598  38.6745312  99.5048657  47.8288695  38.2269291
 100.0905193  48.5323615  37.8000705  98.3392115  48.2661558  38.9811518
  98.3140615  47.7697031  39.9512041  98.3989113  49.7720378  39.2062480
  99.3125852  50.0637226  39.7241468  98.3546635  50.2724098  38.2388959
  97.2605125  50.3039576  40.0152033  97.0335194  49.9146674  41.3168715
  95.9719046  50.5465809  41.7801181  95.6524347  50.4089704  42.8131241
  95.4671809  51.2842858  40.8082280  94.6292900  51.8457504  40.8611081
  96.2684341  51.1683257  39.7000062  96.0319601  51.7286642  38.7954610
  97.0504598  47.9109912  38.2516773  96.9583578  48.0164284  37.0273316
  96.0516942  47.4844018  39.0210261  96.2351999  47.2386185  39.9833231
  94.6982885  47.3231676  38.5143965  94.7016453  47.2976720  37.4247003
  94.1195123  46.0129269  39.0298550  94.8311282  45.2168789  38.8107437
  94.0025050  46.1079805  40.1093799  92.7928091  45.6821580  38.4102919
  92.3627986  46.4025547  37.4889127  92.1859091  44.6894099  38.8472618
  93.8209484  48.4910371  38.9422190  93.4554128  48.5720232  40.1251133
  93.4550830  49.4134768  38.0433799  93.7618712  49.4670899  36.6041230
  93.5696515  48.4915864  36.1574186  94.8114268  49.7279413  36.4681501
  92.8354736  50.5311710  36.0870776  91.8959082  50.0799632  35.7681302
  93.2965716  51.0441047  35.2430462  92.6315466  51.4593028  37.2220477
  91.6834357  51.9905997  37.1389313  93.4451257  52.1798683  37.3055581
  92.6117306  50.5475141  38.4546732  93.1043504  51.0196796  39.3046636
  91.1904311  50.1649210  38.8413401  90.5039847  50.9700244  39.4816486
  90.7262463  48.9756585  38.4677518  91.3139932  48.4092399  37.8729217
  89.4023139  48.4739982  38.8097461  88.7787171  49.3330312  39.0573111
  88.7930044  47.7596052  37.6063947  89.4014080  46.8916949  37.3520784
  87.7814284  47.4347889  37.8499284  88.7604303  48.4414334  36.7566015
  89.4078294  47.5430706  40.0171720  88.3906651  46.9040958  40.2949164
  90.5301413  47.4513173  40.7302718  91.2806249  48.1027679  40.5500339
  90.7492889  46.3987042  41.7193426  90.8753617  45.4317555  41.2322953
  92.0242541  46.7219806  42.5021939  92.8936998  46.7491824  41.8453656
  91.9022402  47.6925835  42.9829669  92.3396139  45.7409648  43.5905877
  92.9425416  44.5332192  43.2989151  93.1823408  44.2956718  42.2624946
  93.2408323  43.6340758  44.2980086  93.7007788  42.6770178  44.0518585
  92.9578678  43.9445011  45.6078266  93.2022984  43.2387506  46.4017219
  92.3658490  45.1469837  45.9150972  92.1367626  45.3934963  46.9518475
  92.0624320  46.0399537  44.9119283  91.5981632  46.9956925  45.1550695
  89.5679810  46.2102091  42.6692528  88.9711392  45.1307079  42.7273735
  89.1952740  47.2539780  43.4085180  89.6657577  48.1459764  43.3529903
  88.1076512  47.1033421  44.3724203  88.2710502  46.2134685  44.9803060
  88.0450317  48.3197802  45.2945955  87.8807259  49.1462720  44.6032098
  87.1620088  48.1890095  45.9201110  89.2522859  48.6272573  46.1769787
  90.1159559  48.8358358  45.5455756  88.9614525  49.8299237  47.0458829
  88.0981285  49.6219158  47.6779456  89.8270676  50.0436791  47.6728756
  88.7491931  50.6924418  46.4141323  89.6168674  47.4338290  47.0379166
  89.8596011  46.5847963  46.3989149  90.4799326  47.6811708  47.6560119
  88.7735659  47.1762550  47.6786952  86.7537236  46.9093951  43.7052273
  85.8918422  46.2120814  44.2551220  86.5539881  47.4706142  42.5149820
  87.2166363  48.1200219  42.1159003  85.3146958  47.2164237  41.7919101
  84.4602448  47.3779410  42.4491200  85.1985320  48.1619060  40.5997843
  86.0675762  47.9930519  39.9638994  84.2932333  47.8915073  40.0562598
  85.1352179  49.6225136  40.9893031  84.3356791  49.7458248  41.7198049
  86.0886933  49.8860805  41.4470325  84.8787952  50.5251041  39.8054688
  84.8752401  50.0217005  38.6640043  84.6750956  51.7371360  40.0127349
  85.1891261  45.7681215  41.3354772  84.0894463  45.2131921  41.3646948
  86.2752314  45.1433860  40.8764371  87.1188627  45.6464057  40.6411570
  86.2213487  43.7080951  40.5937732  85.3211418  43.4838562  40.0215463
  87.4369860  43.2599558  39.7862503  88.3298537  43.5944072  40.3144820
  87.4265921  42.1707953  39.7447610  87.4447948  43.8189201  38.3771347
  86.4709699  43.6207303  37.9293773  87.6022488  44.8955755  38.4413482
  88.5249402  43.2032639  37.5234161  88.4342629  42.1183521  37.5767361
  88.3819074  43.5290995  36.4931384  89.8815784  43.6120567  37.9900800
  89.9139531  44.7009943  38.0256816  90.0299914  43.2116871  38.9929643
  90.9554492  43.1147350  37.0955379  90.8183552  43.4859569  36.1662912
  91.8531769  43.4139761  37.4485816  90.9258955  42.1057007  37.0627449
  86.0670071  42.8632636  41.8549224  85.3578534  41.8521495  41.8378483
  86.7235265  43.2368544  42.9522593  87.4302207  43.9579677  42.9262170
  86.4990218  42.5298172  44.2153702  86.7664826  41.4822788  44.0767081
  87.3771718  43.1177912  45.3353725  87.1945611  44.1901250  45.4050348
  87.0487156  42.4634434  46.6597280  87.2315317  41.3910848  46.5909809
  87.6773446  42.8892622  47.4417795  86.0003450  42.6379868  46.9017104
  88.8335462  42.8546461  45.0507003  89.1085308  43.3178216  44.1030960
  89.4425221  43.2758131  45.8506167  89.0044070  41.7797110  44.9922026
  85.0232461  42.5470437  44.5968753  84.4615234  41.5223474  44.9976884
  84.3737020  43.7019855  44.4895634  84.8552235  44.5632694  44.2740955
  82.9387851  43.7588963  44.7561263  82.7500213  43.2862727  45.7200217
  82.4880249  45.2154252  44.8304216  82.6622884  45.6996949  43.8695808
  81.4253438  45.2556799  45.0695635  83.0541172  45.7324222  45.6052460
  82.1249241  42.9993208  43.7082202  81.2128351  42.2395120  44.0520505
  82.4405303  43.1887826  42.4277504  83.1663159  43.8449053  42.1770761
  81.7052001  42.5255435  41.3535155  80.6364453  42.7157392  41.4519430
  82.1762410  43.0704936  40.0049782  81.9173547  44.1286826  40.0412156
  83.2604520  42.9631408  39.9723937  81.5640911  42.4389380  38.7543100
  81.7600199  41.3668499  38.7727471  80.0692364  42.6778243  38.6993945
  79.8725247  43.7497595  38.6804632  79.6600774  42.2179212  37.7998509
  79.5979414  42.2379299  39.5782997  82.2256759  42.9998063  37.5147066
  83.2930579  42.7804893  37.5410735  81.7834904  42.5444175  36.6285948
  82.0778086  44.0791745  37.4800874  81.8478200  41.0088968  41.4111647
  80.8544931  40.2807750  41.3221182  83.0725578  40.5078627  41.5416676
  83.8626572  41.1303212  41.6332522  83.3255236  39.0723973  41.4901682
  82.6105802  38.5979905  40.8179381  84.7410553  38.7878982  40.9790674
  85.4330176  39.2995128  41.6480502  84.8889284  37.7109087  41.0586111
  84.9985721  39.2278544  39.5556319  84.0514582  39.0230113  38.5625496
  83.1099331  38.5410105  38.8258087  84.2834912  39.4160866  37.2654935
  83.5393715  39.2239217  36.4925379  85.4696008  40.0299005  36.9402159
  85.6891712  40.4477102  35.6468865  84.9515375  40.2602148  35.0617867
  86.4252537  40.2507487  37.9071463  87.3677310  40.7351487  37.6518157
  86.1834522  39.8547829  39.2046736  86.9313594  40.0331547  39.9772786
  83.1271908  38.3860525  42.8328018  83.2726251  37.1625811  42.9136751
  82.8036976  39.1378521  43.8793192  82.7221597  40.1388348  43.7721539
  82.5603448  38.5653961  45.1867883  82.1865811  39.3623683  45.8296221
  81.7918089  37.8009422  45.0724983  83.7779552  37.9457468  45.8298238
  83.6500637  36.9743906  46.5787651  84.9599578  38.4730613  45.5381764
  85.0307363  39.2048223  44.8456336  86.1854787  37.9678394  46.1345986
  86.2089330  36.8802959  46.0653282  87.4020640  38.5282259  45.4087804
  87.3397456  39.6163971  45.4187365  88.2987500  38.2112816  45.9413221
  87.4663831  38.0417150  43.9826306  87.5104693  36.9528170  44.0040402
  86.5515796  38.3580038  43.4814341  88.6557413  38.5760368  43.2370562
  88.6281347  39.6655855  43.2519043  89.5681804  38.2295777  43.7223607
  88.6315182  38.0908969  41.8046308  87.6947670  38.4110907  41.3484799
  89.4677592  38.5450893  41.2731145  88.7403284  36.6067187  41.7255770
  87.9653062  36.1856614  42.2176654  88.7209446  36.3188257  40.7576711
  89.6084740  36.3098477  42.1478207  86.2117217  38.2996872  47.6192872
  85.7740288  39.3734589  48.0400392  86.7177282  37.3687754  48.4172564
  86.8450927  36.4263773  48.0770163  87.0522879  37.6528421  49.8078397
  86.3513925  38.3736822  50.2288318  86.9686838  36.3635851  50.6155573
  87.6258171  35.6165622  50.1703250  87.3107625  36.5923185  51.6248954
  85.5629538  35.8254345  50.6720842  84.6757591  36.2458768  51.6458007
  85.0086659  36.9739626  52.3855059  83.3906387  35.7596128  51.6899131
  82.7045649  36.0882488  52.4705557  82.9714419  34.8532489  50.7416428
  81.6856885  34.3747800  50.7737620  81.1683349  34.7377261  51.4964065
  83.8340068  34.4245024  49.7624114  83.5060387  33.7019342  49.0151280
  85.1180217  34.9127738  49.7289173  85.8064699  34.5827647  48.9509499
  88.4419550  38.2709475  49.8790870  89.4409855  37.6171646  49.5674383
  88.5009732  39.5409503  50.2729241  87.6498703  40.0845864  50.2864517
  89.7442771  40.1988882  50.6357656  90.5425249  39.8402242  49.9859504
  89.6137219  41.7094433  50.4597892  88.8242577  42.0847284  51.1109478
  90.5573218  42.1889809  50.7201026  89.3662211  41.9348653  49.4224717
  90.1380309  39.8654726  52.0716437  89.3678193  39.2895189  52.8428288
  91.3621747  40.2442446  52.4299842  92.0445007  40.4205745  51.7064939
  91.7759159  40.3878141  53.8192081  90.9704006  40.0803587  54.4860780
  93.0066411  39.5273843  54.1101941  93.8247247  39.8295919  53.4563518
  93.3054646  39.6596529  55.1500546  92.7679989  38.4788928  53.9318273
  92.0836106  41.8469414  54.1108887  92.8226515  42.4914781  53.3604103
  91.5227154  42.3612226  55.2006651  90.7976617  41.8357847  55.6679031
  91.8827443  43.6657895  55.7352392  92.4451280  44.2267951  54.9888502
  90.6323778  44.4605560  56.1028422  90.0961337  43.8091171  56.7928920
  90.9596671  45.3566730  56.6300574  89.7086129  44.8552357  54.9549657
  89.4387200  43.9647117  54.3873164  88.4598279  45.5007051  55.5006049
  88.7288989  46.3916210  56.0680276  87.8044664  45.7801422  54.6756704
  87.9421489  44.7975937  56.1530950  90.4141289  45.7990276  53.9955294
  91.2956351  45.3074656  53.5839313  89.7365914  46.0672780  53.1849210
  90.7169616  46.7003032  54.5285338  92.7686770  43.5024002  56.9616490
  92.5712562  42.5863369  57.7628719  93.7498480  44.3885407  57.1016792
  94.0987493  44.8671795  56.2835887  94.3730890  44.6742273  58.3875271
  93.8551761  44.1275534  59.1755710  95.8421378  44.2515006  58.3841005
  95.8727761  43.1967218  58.1109665  96.3444443  44.8398595  57.6162321
  96.5455237  44.4499015  59.7136292  96.6695673  45.5198862  59.8805023
  95.9183485  44.0303350  60.5002150  97.9013534  43.7753291  59.7357605
  98.2623004  43.7691423  60.7642439  97.7774798  42.7495619  59.3885484
  98.9044775  44.4890914  58.8532445  98.5962264  44.3707475  57.8144584
  98.9022853  45.5474332  59.1140259 100.2730541  43.9390160  59.0289956
 100.2753968  42.9584413  58.7869884 100.9152208  44.4356432  58.4280934
 100.5590446  44.0489646  59.9913987  94.2566676  46.1601327  58.6928995
  94.6868602  46.9948844  57.8933297  93.6848377  46.4825182  59.8473864
  93.2216162  45.7544104  60.3721572  93.6713750  47.8368531  60.3849929
  93.9919379  48.5347939  59.6115479  92.2742217  48.2381760  60.8562389
  92.0063583  47.4520837  61.5622185  92.3562241  49.1879488  61.3847341
  91.1933037  48.3459438  59.7794853  91.1574822  47.4128946  59.2171358
  89.8395406  48.6063724  60.4132614  89.8744495  49.5395578  60.9754403
  89.0811253  48.6804733  59.6338924  89.5891393  47.7864401  61.0863963
  91.5267882  49.4352219  58.7741538  92.4768174  49.2062601  58.2913282
  90.7405831  49.4883665  58.0210546  91.6025507  50.3936109  59.2878168
  94.6588592  47.8514978  61.5405709  94.5253343  47.0543804  62.4733468
  95.6466375  48.7390733  61.4868248  95.6886182  49.4367027  60.7576813
  96.7294633  48.6899599  62.4578523  96.4030660  48.1824519  63.3655965
  97.9090420  47.9158344  61.8614283  97.5149101  46.9460150  61.5577678
  98.2236225  48.4722203  60.9784935  99.0924239  47.7135545  62.7762911
  99.5497821  48.6883618  62.9456281  98.7508935  47.3030379  63.7265187
 100.1111858  46.7787990  62.1602462  99.8797594  46.3275224  61.0203308
 101.1311075  46.4728508  62.8110738  97.1491957  50.0931444  62.8614300
  97.3087568  50.9673884  62.0077592  97.3201360  50.2993903  64.1644599
  96.9704266  49.6018506  64.8057407  97.9540464  51.4886791  64.7163799
  98.1409941  52.2095776  63.9204810  97.0531123  52.1405216  65.7636775
  96.7028964  51.3965418  66.4791788  97.6040497  52.9195373  66.2906525
  95.8316060  52.7923256  65.1904411  94.7212413  52.0403883  64.8592108
  94.7419660  50.9620734  65.0170318  93.5979832  52.6374217  64.3356583
  92.7269033  52.0344678  64.0792073  93.5755076  53.9968415  64.1361251
  92.6871485  54.4717167  63.7196980  94.6739442  54.7584375  64.4618390
  94.6585890  55.8364290  64.3012190  95.7898493  54.1592554  64.9895526
  96.6578292  54.7623550  65.2559766  99.2900849  51.1037201  65.3366070
  99.3542205  50.1704990  66.1408054 100.3501015  51.8152641  64.9620204
 100.2533571  52.4305173  64.1669082 101.6567592  51.7168520  65.6061980
 101.6000657  51.0192142  66.4417736 102.7501784  51.2559147  64.6270447
 102.7289517  51.8920265  63.7421653 104.1125837  51.3495609  65.2833803
 104.1347314  50.7133118  66.1681386 104.8783071  51.0207499  64.5807768
 104.3062196  52.3820851  65.5740659 102.5019869  49.8232831  64.1610042
 102.6824152  49.1679585  65.0131169 101.4551692  49.7539729  63.8652539
 103.3735500  49.4040812  63.0151536 104.4205786  49.4726893  63.3103213
 103.1412114  48.3756846  62.7385341 103.1933340  50.0587057  62.1624586
 102.0058620  53.0732404  66.1982103 101.9195161  54.0932116  65.5081833
 102.4270121  53.0805126  67.4609346 102.2461853  52.2910262  68.0643517
 103.1211879  54.2357615  68.0219855 103.0223592  55.0914320  67.3540333
 102.5161461  54.6024694  69.3795475 101.4342846  54.6640575  69.2617257
 102.7600898  53.8014781  70.0774045 103.0397556  55.9150668  69.9165439
 103.7682611  56.6111455  69.1831952 102.7182408  56.2539629  71.0729692
 104.6085182  53.9348426  68.1685543 105.0180103  53.2938710  69.1475587
 105.4569023  54.3660991  67.2262384 105.1161921  54.7183441  65.7746179
 104.8857212  55.7815937  65.7076574 104.2490765  54.1385279  65.4583544
 106.3501624  54.3515515  65.0227513 106.4614621  54.9918174  64.1476679
 106.3014899  53.3096715  64.7061784 107.4619997  54.5611659  65.9964826
 107.7329674  55.6159042  66.0434140 108.3424637  53.9713702  65.7414848
 106.8999510  54.1050635  67.3531230 107.0238098  53.0324287  67.5021594
 107.5593072  54.8538736  68.4978246 108.7050744  54.5397459  68.8381075
 106.8711321  55.8206377  69.1007990 105.9429752  56.0386161  68.7674682
 107.4160680  56.6136084  70.1944436 108.4878183  56.7597964  70.0599834
 106.7381433  57.9858161  70.2501042 107.1375230  58.5427374  71.0977095
 106.9931127  58.7631656  68.9675492 106.5935699  58.2070484  68.1194932
 106.5030272  59.7349256  69.0275306 108.0656907  58.9052933  68.8353497
 105.3267681  57.8190912  70.4307725 104.9046157  58.6805996  70.4652824
 107.2554219  55.9140870  71.5329441 107.8410240  56.3561861  72.5268820
 106.5968289  54.7594523  71.6156971 106.2729831  54.3649616  70.7441466
 106.2741677  54.0630320  72.8487820 106.8599621  54.4792080  73.6683805
 104.7802919  54.2118535  73.1869498 104.6732299  55.2711985  73.4202417
 104.2797062  53.9958042  72.2431084 104.1582782  53.3927400  74.2823812
 103.0755477  53.4975622  74.2130433 104.4326028  52.3495967  74.1252183
 104.6158816  53.8298489  75.6397025 105.6538237  53.5258761  75.7752592
 104.5448172  54.9157699  75.7015483 103.8174627  53.2493712  76.7066879
 103.0400926  52.6725245  76.4185164 104.0652389  53.3780159  78.0102563
 105.0966041  54.1037656  78.4488704 105.7031259  54.5656737  77.7863961
 105.2655185  54.1875130  79.4411173 103.2411619  52.8217895  78.8978302
 102.4336472  52.3059653  78.5785411 103.4279519  52.9186460  79.8856697
 106.6581688  52.6622720  72.6579189 106.0693600  52.0399740  71.9012299
 107.6848716  52.1861882  73.3054523 108.1849517  52.8488793  73.8806563
 108.1800710  50.8219357  73.2371745 107.8587162  50.3625273  72.3024156
 109.7071852  50.7929402  73.2959827 110.0063209  51.3088185  74.2083897
 110.0095530  49.7473597  73.3545921 110.3784834  51.4473731  72.1016710
 110.1098326  52.5037157  72.0934296 111.4556423  51.3479888  72.2356508
 109.9733149  50.8139742  70.7885181 109.8537093  49.5721457  70.7376232
 109.7644705  51.5592402  69.8084270 107.5925227  50.0090743  74.3808764
 107.6402596  50.4310237  75.5396085 107.0450290  48.8456553  74.0474099
 106.9501001  48.5936964  73.0739600 106.4974675  47.9432697  75.0506858
 106.2651300  48.4642439  75.9795046 105.2162138  47.2729609  74.5298039
 105.4563579  46.7003878  73.6339300 104.6305081  46.3448875  75.5821834
 104.3896657  46.9168647  76.4782514 103.7241799  45.8803338  75.1937767
 105.3572042  45.5712019  75.8300239 104.2047276  48.3335319  74.1287827
 104.6270103  48.9606651  73.3436181 103.2989907  47.8517445  73.7605149
 103.9615473  48.9500878  74.9941283 107.5360950  46.9075987  75.4625394
 107.5140976  46.4247799  76.5989619 108.4423420  46.5630965  74.5559355
 108.3167289  46.8957881  73.6106118 109.5681971  45.6910878  74.8344251
 109.8292935  45.7350437  75.8917782 109.2491456  44.2375352  74.4688394
 108.9946259  44.1759315  73.4107634 110.1192165  43.6124501  74.6697011
 108.4063297  43.8888403  75.0656413 110.7712770  46.2095806  74.0597446
 110.6797942  47.1903134  73.3153857 111.9118073  45.5451924  74.2565311
 111.8998240  44.6459825  74.7162890 113.2033472  46.1187455  73.8920168
 113.4580486  46.9347619  74.5682886 114.2899582  45.0429944  73.9916266
 113.9586793  44.2103283  73.3711263 115.1943374  45.4763716  73.5645638
 114.5846546  44.5395710  75.4040320 114.9471703  45.3813830  75.9939775
 113.6496178  44.1746180  75.8290199 115.6155994  43.4284655  75.4230668
 115.9605379  42.9174700  74.3374024 116.0835609  43.0682679  76.5225256
 113.1904044  46.7450488  72.4997479 113.8395781  47.7716096  72.2722146
 112.4649317  46.1471109  71.5593212 112.0325408  45.2500897  71.7281125
 112.2749644  46.7687747  70.2632646 112.5194930  47.8243629  70.3817485
 112.9899768  46.3047549  69.5838956 110.8851114  46.6480023  69.6737107
 110.7409550  46.6579751  68.4484314 109.8588343  46.5384847  70.5062623
 110.0214279  46.6110127  71.5004466 108.5005775  46.2716824  70.0451721
 108.4604039  46.1489991  68.9628440 107.9212660  45.0108223  70.7039005
 107.9129224  45.1476459  71.7852464 106.5053661  44.7578330  70.2148913
 106.5129655  44.6204420  69.1336111 106.1105349  43.8607681  70.6918434
 105.8752531  45.6105151  70.4678585 108.8119460  43.8114873  70.4232683
 109.8082849  43.9963117  70.8248288 108.3887410  42.9253650  70.8963269
 108.8784258  43.6515261  69.3471206 107.6376347  47.4893743  70.3597849
 107.5039186  47.8595938  71.5311595 107.0410777  48.1352455  69.3613200
 107.1014606  47.8401273  67.9198620 106.7985556  46.8068274  67.7506277
 108.1225206  47.9815610  67.5655573 106.1361368  48.8361954  67.3118881
 105.1479178  48.3853879  67.2208121 106.4891074  49.1388637  66.3260356
 106.1219869  49.9779441  68.2374078 105.1749186  50.5104325  68.1501326
 106.9458641  50.6771708  68.0945515 106.2258352  49.3228776  69.6187742
 106.7560249  49.9459796  70.3390111 104.8491614  48.9748795  70.1665676
 104.3567360  47.8533726  70.0433743 104.2272544  49.9768438  70.7803348
 104.7391842  50.7949219  71.0782869 102.8041337  49.9053914  71.0812453
 102.5977258  49.0359679  71.7054230 102.3649003  51.1590933  71.8310622
 102.9509244  51.2748043  72.7428110 102.4974083  52.0383059  71.2005649
 100.6352515  51.1672355  72.3437160 100.6683914  52.3626500  72.9257678
 102.0075046  49.7447579  69.7948596 102.2554789  50.4376725  68.8043248
 101.0512500  48.8201915  69.8083079 100.8113658  48.3550386  70.6721294
 100.3585336  48.4207467  68.5956872 100.3341857  49.2505914  67.8893841
 101.0820044  47.2440840  67.9418914 102.0740325  47.6029025  67.6676125
 101.1738028  46.4723462  68.7061517 100.4027782  46.6685348  66.7265792
  99.4679805  46.1950257  67.0266512 100.1925630  47.4696995  66.0180266
 101.2982255  45.6446096  66.0758461 101.3662291  45.8534364  65.0082011
 102.2916957  45.7015591  66.5206753 100.7818479  44.2902177  66.2558093
  99.8190569  44.1456234  65.9870614 101.4205698  43.3058641  66.8838827
 102.6832934  43.4405776  67.2579099 103.1744579  44.3019974  67.0660418
 103.1496823  42.6813141  67.7334095 100.8428304  42.1197783  66.9812820
  99.9275049  41.9728683  66.5804120 101.3197347  41.3666235  67.4560650
  98.9180665  48.0468019  68.9096918  98.6183705  47.4994685  69.9714796
  98.0324440  48.3471671  67.9612343  98.3216523  48.9619756  67.2139269
  96.6513441  47.8626312  67.9659266  96.5687348  47.0202570  68.6527167
  95.6775564  48.9468322  68.4064940  95.9748306  49.1570742  69.4338818
  95.8296914  49.8365586  67.7954770  94.1994655  48.5529214  68.3740671
  93.9470969  48.2433986  67.3598647  93.9047217  47.4215487  69.3343186
  94.1564206  47.7305074  70.3488584  92.8456913  47.1684554  69.2843272
  94.4994026  46.5494194  69.0625733  93.3320142  49.7578784  68.6741369
  93.5120284  50.5309073  67.9270622  92.2821652  49.4658924  68.6483952
  93.5767472  50.1451511  69.6631893  96.3308993  47.3848703  66.5540988
  96.1129725  48.1990274  65.6555338  96.2944651  46.0707468  66.3662770
  96.5037843  45.4626193  67.1450361  96.0022989  45.4639981  65.0762379
  95.9953171  46.2324052  64.3031913  97.0493156  44.4137550  64.7109922
  97.0718086  43.6480998  65.4864704  96.7108776  43.7760355  63.3837546
  96.6886546  44.5410563  62.6076432  97.4654260  43.0295120  63.1358464
  95.7340438  43.2968155  63.4489036  98.3359991  45.0311822  64.6210566
  98.9929115  44.3698607  64.3914475  94.6196299  44.8299312  65.1158160
  94.3022182  44.0820076  66.0441619  93.8035738  45.1362145  64.1135859
  94.0507384  45.9082128  63.5110683  92.5514904  44.4342794  63.8591057
  92.3372941  43.7478291  64.6782548  91.3779061  45.4098574  63.6891395
  91.6410123  46.1613809  62.9447686  90.1374139  44.6580675  63.2332986
  89.8734025  43.9066285  63.9774344  89.3103941  45.3582534  63.1154906
  90.3378849  44.1696028  62.2797197  91.1040624  46.1412695  65.0031962
  90.6941083  45.4103214  65.7001562  92.0620791  46.5019946  65.3776034
  90.1436467  47.3053721  64.8698857  89.1851911  46.9453323  64.4959417
  90.0006245  47.7724951  65.8442778  90.5531613  48.0370049  64.1733866
  92.7452088  43.6015371  62.6010682  93.0452238  44.1437454  61.5314298
  92.5690133  42.2895113  62.7205725  92.3214145  41.9040138  63.6206758
  92.7515710  41.3728171  61.6032528  93.2721103  41.8869277  60.7952748
  93.5721737  40.1520584  62.0134593  93.0421456  39.6903688  62.8465333
  93.6968446  39.4221740  61.2135680  94.9435585  40.4818406  62.5091209
  95.9352768  40.9697469  61.6854435  97.0217458  41.2046253  62.3986098
  97.9292843  41.5764235  61.9229639  96.7615252  40.9135364  63.6605486
  97.4037984  41.0000126  64.4352142  95.4655022  40.4692791  63.7575531
  95.0565721  40.1892790  64.7283658  91.3844629  40.9395812  61.1006596
  90.5811774  40.3968116  61.8651415  91.1314854  41.1636681  59.8157559
  91.8510625  41.5901813  59.2497218  89.8454389  40.8641626  59.1909367
  89.2416954  40.2539961  59.8627178  89.0854186  42.1535441  58.8871713
  89.7771331  42.7401807  58.2826153  88.2056467  41.9050488  58.2935792
  88.6631040  42.9642129  60.1052396  89.5373051  43.1568101  60.7271557
  88.0555730  44.2755801  59.6723052  87.1809847  44.0837840  59.0506877
  87.7575100  44.8464320  60.5517296  88.7886770  44.8452970  59.1012695
  87.6915727  42.1815679  60.9527405  88.1639030  41.2587466  61.2894963
  87.4015838  42.7774834  61.8181263  86.8060914  41.9420384  60.3639728
  90.0764004  40.0638722  57.9193405  89.8853864  40.5699414  56.8092726
  90.5041399  38.8122490  58.0433093  90.8932844  38.1171009  59.2698352
  90.1736267  38.3296861  60.0604050  91.8842084  38.4455783  59.5833174
  90.8750094  36.6615181  58.8411120  89.8866274  36.2368663  59.0168131
  91.6172543  36.0999191  59.4083690  91.2100277  36.6731238  57.3983265
  90.7824243  35.7850070  56.9330278  92.2739706  36.7270206  57.1676312
  90.4994652  37.9250655  56.8800099  91.0446624  38.4083144  56.0692518
  89.0806265  37.6263924  56.4275842  88.1262263  37.6852748  57.2068711
  88.9434293  37.3130055  55.1413531  89.7513541  37.3680015  54.5377537
  87.6553370  36.9696335  54.5445793  87.7616775  36.8755122  53.4638702
  87.1450265  35.6379285  55.1040916  87.0944291  35.6812372  56.1920546
  86.1558590  35.4163271  54.7034164  88.0153506  34.4725779  54.7627412
  87.8910314  33.8365560  53.5427056  87.1474892  34.1917533  52.8292073
  88.6910714  32.7686708  53.2250550  88.5818470  32.2744830  52.2596799
  89.6291312  32.3222202  54.1224890  90.2665901  31.4752400  53.8687754
  89.7643669  32.9431744  55.3405766  90.5092110  32.5897895  56.0536169
  88.9595819  34.0107407  55.6597711  89.0630312  34.5009910  56.6277860
  86.6292962  38.0870893  54.7595437  85.6393816  37.9469504  55.4747194
  86.9146147  39.2165812  54.1229180  87.8279990  39.3073255  53.7014990
  85.9988040  40.3503726  54.0407604  85.1431033  40.2261489  54.7044199
  86.7159100  41.6608545  54.4038267  87.5956939  41.7683262  53.7693746
  85.8106512  42.8337146  54.2028402  84.9307966  42.7271765  54.8373530
  86.3387826  43.7502450  54.4658036  85.5014800  42.8799786  53.1586303
  87.2063182  41.6093704  55.8335750  87.9020119  40.7783597  55.9499085
  87.7123628  42.5431936  56.0785091  86.3585249  41.4693962  56.5042125
  85.4388185  40.3934935  52.6240904  86.1924491  40.2414093  51.6567449
  84.1246568  40.5842122  52.4882249  83.5070291  40.4623588  53.2780269
  83.5350227  40.9006052  51.1910341  84.2715014  40.7377642  50.4041534
  82.3216146  40.0133288  50.9154398  81.6499523  40.0687826  51.7721158
  81.8110183  40.3899038  50.0291088  82.7311169  38.5737130  50.6880539
  83.3729077  38.5529037  49.8072745  83.3019538  38.2557984  51.5605088
  81.5647546  37.6384793  50.4823651  81.9378207  36.6173641  50.4033420
  80.8934594  37.7143117  51.3377665  80.8171955  37.9575473  49.2722920
  80.0386232  38.5941946  49.3650539  81.1483055  37.5347027  48.0587128
  82.1572770  36.6914166  47.8984436  82.6755122  36.3699639  48.7035525
  82.4036625  36.3738112  46.9718797  80.4127021  37.8845227  47.0134953
  79.6018760  38.4723145  47.1444987  80.6662494  37.5617461  46.0906585
  83.1440708  42.3699417  51.0897278  82.3911903  42.8815587  51.9225051
  83.6523036  43.0294655  50.0520805  84.3451275  42.5623546  49.4847166
  83.2920069  44.3987215  49.7134282  83.1611692  44.9886080  50.6206297
  84.4013956  45.0312235  48.8757965  84.5123128  44.3444342  48.0366797
  84.0353457  45.9915682  48.5126910  85.7548481  45.2267323  49.5554529
  86.0967150  44.2782277  49.9696592  86.7569000  45.7220118  48.5370762
  86.4159244  46.6707776  48.1227359  87.7248985  45.8630542  49.0178951
  86.8532265  44.9897301  47.7354621  85.6592610  46.1884862  50.7233170
  84.9579075  45.7973196  51.4603323  86.6414491  46.3026431  51.1819846
  85.3095973  47.1580143  50.3685642  81.9777246  44.5086382  48.9478072
  81.6686067  43.6763131  48.0914603  81.1969650  45.5359468  49.2761720
  81.2844041  45.9437935  50.1960170  80.1557959  46.0430601  48.3917570
  79.7398258  45.2161771  47.8161421  79.0255387  46.7100663  49.1752687
  79.4673574  47.5298011  49.7417758  78.3218379  47.1110382  48.4457984
  78.2951381  45.7777457  50.1221288  77.3062951  46.2054931  50.2874242
  78.1947397  44.8141064  49.6227104  78.9826981  45.5880693  51.4381448
  79.9474293  46.3119322  51.7104539  78.5585958  44.7024675  52.2005907
  80.7661867  47.0014459  47.3664479  81.9141316  47.4365276  47.4880016
  79.9821447  47.3304056  46.3435810  79.0490947  46.9528043  46.2603080
  80.4702494  48.2074678  45.2851270  81.3177662  47.7404600  44.7834118
  79.3754970  48.4707663  44.2517418  78.5246975  48.8864579  44.7915935
  79.7664262  49.2173322  43.5604288  78.9283370  47.2375870  43.4693291
  78.4903397  46.5339829  44.1772842  78.1663031  47.5601560  42.7598555
  80.0644784  46.5602991  42.7192638  80.9147409  47.2805241  42.1539395
  80.1131503  45.3121596  42.6971588  80.9674274  49.5265125  45.8782376
  80.2433417  50.1610590  46.6571520  82.1939145  49.9795014  45.5350167
  83.1705074  49.3145911  44.6560015  83.0288902  49.6566078  43.6307847
  83.0251630  48.2352950  44.7017607  84.4880098  49.7375938  45.2261858
  85.2542033  49.7304328  44.4509469  84.7822288  49.0666913  46.0332956
  84.2525072  51.0860405  45.7298276  84.3107199  51.8607853  44.9653142
  84.9774895  51.2968896  46.5159846  82.8391220  51.0420218  46.3202094
  82.8419274  50.6742062  47.3462708  82.2236521  52.4349708  46.2825791
  82.8271537  53.3579471  46.8369449  81.0578485  52.6309709  45.6723826
  80.6005707  51.8678330  45.1942435  80.4495243  53.9649750  45.5953132
  79.5528741  53.9308451  44.9764814  80.0594585  54.4466701  46.9960871
  79.4049439  53.6811102  47.4127741  80.9581566  54.5277102  47.6075397
  79.3352536  55.7781123  46.9840032  79.1084900  56.3376311  45.8936358
  79.0181200  56.2853694  48.0798616  81.3467667  54.9985720  44.9042516
  81.3506695  56.1740477  45.2691595  82.1374363  54.5790211  43.9171149
  82.1938513  53.5895135  43.7227149  83.0045702  55.4869330  43.1593770
  83.3924128  56.2610916  43.8214615  84.1809013  54.7310246  42.5522019
  83.7867364  53.9033844  41.9625029  84.7854523  55.3755796  41.9141056
  85.1144773  54.1309872  43.5647530  85.1284047  54.5817555  44.8742411
  84.4414409  55.3749835  45.1691478  85.9929041  54.0428023  45.7972315
  85.9825040  54.3977468  46.8277686  86.8702094  53.0562238  45.4197036
  87.5599435  52.6323265  46.1495515  86.8788509  52.6029701  44.1214169
  87.5713110  51.8162656  43.8219252  86.0096399  53.1452548  43.1975887
  86.0244324  52.7963573  42.1650425  82.2119867  56.2420154  42.0862358
  82.4458423  56.1255413  40.8844745  81.2462547  57.0253596  42.5587139
  81.0581999  57.0394720  43.5509515  80.4195173  57.8511500  41.6866694
  80.0916209  57.2743040  40.8218967  79.1885667  58.3297094  42.4482345
  79.5395602  58.8201547  43.3561806  78.6792228  59.0574200  41.8164860
  78.2308772  57.2237008  42.8129286  77.8500778  56.7631047  41.9013673
  78.7717680  56.4791390  43.3970235  77.0600005  57.7197987  43.6286649
  77.1497393  58.7427503  44.3068116  75.9476567  57.0035763  43.5603881
  75.1336217  57.2893583  44.0855329  75.9187569  56.1750424  42.9835019
  81.1957116  59.0560873  41.1628885  81.9326468  59.7120390  41.9031153
  81.0124507  59.3521268  39.8758787  80.5030362  58.7030084  39.2934343
  81.5666651  60.5523527  39.2544416  82.5286882  60.8306081  39.6847726
  81.7410487  60.3713516  37.7354716  80.7866796  60.0715215  37.3025967
  82.2040249  61.6728330  37.0916089  83.1586307  61.9730775  37.5236760
  82.3218988  61.5258554  36.0180150  81.4631339  62.4517060  37.2719946
  82.7080326  59.2405345  37.4366456  82.3241489  58.3121911  37.8596278
  82.8164736  59.1300841  36.3576920  83.6789917  59.4659724  37.8776864
  80.6561018  61.7339059  39.5570843  79.8347177  62.1382768  38.7277832
  80.7993974  62.2830233  40.7604909  81.5232165  61.9336605  41.3721533
  79.9401898  63.3523444  41.2482918  78.8985346  63.1565863  40.9938664
  80.0660375  63.4239289  42.7683494  81.1304937  63.4301710  43.0028555
  79.6194821  64.3668779  43.0838421  79.3954326  62.2790682  43.4982022
  78.3215082  62.3347709  43.3202011  79.7808403  61.3401062  43.1008192
  79.6645096  62.3449021  44.9896192  80.6418488  62.7992844  45.1522349
  78.8962921  62.9585451  45.4601333  79.6535915  61.0226036  45.6116838
  78.9120570  60.8325149  46.2705406  80.5929075  60.0975217  45.4283591
  81.5998845  60.3149914  44.5905302  81.6545821  61.1891876  44.0876493
  82.3064710  59.6052045  44.4600018  80.4793842  58.9175836  46.0190439
  79.6804087  58.7249329  46.6060907  81.1923100  58.2158514  45.8797334
  80.2964680  64.7060061  40.6480612  79.4236536  65.5705653  40.5187192
  81.5580562  64.9124947  40.2886062  82.2105881  64.1420587  40.3156194
  82.0547163  66.2244727  39.8980955  81.3408531  66.6994159  39.2250967
  82.2478735  67.1290284  41.1280248  82.5869677  68.1023983  40.7735316
  81.2823330  67.2389156  41.6217419  83.2550729  66.5712341  42.1093651
  83.7506513  65.4491995  41.8837361  83.5487923  67.2552434  43.1118467
  83.3632181  66.0254325  39.1482682  83.9356857  64.9286583  39.1647960
  83.8653508  67.0640724  38.4719998  83.3014510  68.4119713  38.3018101
  83.0497492  68.8240219  39.2790310  82.4010264  68.3520666  37.6904624
  84.4033625  69.1697992  37.6238234  85.0496183  69.6286484  38.3720947
  83.9789938  69.9453629  36.9862393  85.1281700  68.1771155  36.8275532
  86.1603856  68.4833108  36.6576285  84.6414210  67.9947433  35.8694742
  85.0959933  66.9017125  37.6828343  84.9666238  66.0080351  37.0723406
  86.3630059  66.7688877  38.5121875  87.4417120  66.6111023  37.9332110
  86.2821856  66.8420717  39.8365750  85.4022740  67.0693939  40.2772332
  87.4306485  66.6032400  40.6819136  88.3003266  67.0678218  40.2172385
  87.2453448  67.0676371  41.6504678  87.7111458  65.1250587  40.8881939
  87.1865658  64.2491435  40.2000760  88.5644946  64.8560912  41.8780228
  88.9996994  65.6103949  42.3896107  88.9496908  63.4863740  42.2037214
  89.3427885  62.9549642  41.3370166  90.0197083  63.4879699  43.3051886
  89.6383832  64.0316965  44.1695101  90.3630918  62.0694420  43.7125156
  90.7449468  61.5251867  42.8487599  91.1228222  62.0890503  44.4938771
  89.4688665  61.5722267  44.0883342  91.2590523  64.2196713  42.8330143
  91.0015555  65.2496081  42.5859763  92.0090602  64.2129127  43.6239265
  91.6596606  63.7237875  41.9488690  87.7362437  62.6689949  42.6192590
  86.9676616  63.0643456  43.5041191  87.5610751  61.5166186  41.9737314
  88.1472528  61.2876738  41.1837445  86.4944714  60.5892774  42.3353123
  85.5648098  61.1269580  42.5216664  86.2708365  59.5495158  41.2273153
  87.2284719  59.0967555  40.9703272  85.3088480  58.4698256  41.6898045
  84.3507724  58.9217939  41.9465464  85.1647168  57.7438467  40.8896285
  85.7194232  57.9675840  42.5657500  85.7392796  60.2143132  39.9564780
  84.7199096  60.5396257  40.1642214  86.3653131  61.0849916  39.7612840
  85.7422686  59.3143585  38.7506208  85.1160296  58.4436237  38.9449029
  85.3515129  59.8575952  37.8902122  86.7614336  58.9889876  38.5419668
  86.8472047  59.9223337  43.6591354  87.8915251  59.2720813  43.7859731
  85.9734057  60.0785583  44.6479382  85.1552740  60.6451061  44.4753593
  86.1526409  59.5122510  45.9762047  86.9593720  58.7795661  45.9548301
  86.5036015  60.6003693  47.0068532  85.6703604  61.2999576  47.0730781
  86.7657227  59.9938275  48.3762182  87.5991924  59.2944285  48.3108812
  87.0111608  60.7856411  49.0839544  85.8749952  59.4659660  48.7169045
  87.6763688  61.3032174  46.5818916  87.8938682  61.9813641  47.2256395
  84.8768817  58.7903716  46.3818924  83.7752384  59.1786226  45.9891517
  85.0341692  57.7251440  47.1614133  85.9536461  57.4136818  47.4400758
  83.8834275  56.9797811  47.6336227  83.0642929  57.6683736  47.8408862
  83.5735452  56.2668101  46.8695909  84.2251840  56.2275134  48.8983159
  85.3482091  56.2907803  49.4014581  83.2366674  55.4960415  49.4062615
  82.3210310  55.5512520  48.9835783  83.4059022  54.6489773  50.5790914
  84.4388901  54.7002600  50.9231922  82.4897419  55.1070617  51.7137957
  82.7036086  54.5085295  52.5993010  82.6946145  56.1562185  51.9268616
  81.1298506  54.9553256  51.3601815  80.5755683  55.2489013  52.0869443
  83.1155088  53.2021050  50.2161683  82.0388793  52.8892508  49.6997759
  84.0835408  52.3302409  50.4792349  84.9967045  52.6897821  50.7179011
  83.9119619  50.8851095  50.3872455  83.1948071  50.6403079  49.6037531
  85.2398402  50.2094512  50.0609482  85.9657372  50.4378464  50.8413386
  85.0949788  49.1305861  50.0046847  85.6091352  50.5763693  49.1032992
  83.3344763  50.3639848  51.6998541  84.0404169  50.2862089  52.7081650
  82.0568092  49.9985941  51.6849743  81.4633773  50.2837601  50.9190642
  81.4661526  49.2185434  52.7617824  81.7983235  49.6004965  53.7271184
  79.9379873  49.3144178  52.6967196  79.6646003  49.0363697  51.6788552
  79.5620083  48.5633187  53.3914066  79.3266566  50.6701793  53.0345943
  79.7975521  51.0441119  53.9437328  79.5309173  51.3554698  52.2119422
  77.8258947  50.5678879  53.2472678  77.6394492  49.8481863  54.0443667
  77.4533264  51.5470695  53.5480929  77.1034970  50.1392177  52.0507376
  76.9205925  49.1503924  51.9565577  76.6813002  50.9569645  51.0905782
  76.9077067  52.2628967  51.1681619  77.4046606  52.6398509  51.9625437
  76.5819422  52.8733857  50.4324444  76.0246245  50.4720370  50.0455398
  75.8461606  49.4800215  49.9810744  75.7059628  51.0969440  49.3188729
  81.9180539  47.7685518  52.6366445  82.1851744  47.2758385  51.5397046
  82.0369003  47.0869375  53.7755872  81.8572078  47.5261438  54.6671632
  82.5236749  45.7139506  53.7676975  82.2036476  45.2232071  52.8485389
  84.0574009  45.6606855  53.8444019  84.4082367  44.6286909  53.8437217
  84.4663538  46.1834897  52.9798018  84.6481645  46.3147090  55.0611906
  84.8261998  45.6083914  56.2357343  84.5301007  44.5601474  56.2758547
  85.3683132  46.2110742  57.3429269  85.4888729  45.6472972  58.2679791
  85.7596123  47.5277716  57.2843948  86.1995909  48.0052152  58.1599325
  85.5958409  48.2423753  56.1210709  85.8968940  49.2889729  56.0752385
  85.0523636  47.6357581  55.0166461  84.9349049  48.1964386  54.0893162
  81.8820164  44.9185290  54.8983251  81.3736036  45.4777474  55.8704568
  81.9085110  43.5942034  54.7385726  82.2948393  43.2402010  53.8751305
  81.4258880  42.6348752  55.7243405  81.2077115  43.1586758  56.6550022
  80.1520570  41.9225797  55.2525709  80.2801478  41.4985444  54.2566361
  79.9829600  41.1194501  55.9698499  78.9435471  42.8199890  55.2415098
  78.9029606  43.8175210  55.9439496  77.9834972  42.5116286  54.3893630
  77.1514178  43.0822115  54.3426857  78.0855508  41.7065673  53.7880627
  82.5011207  41.5880019  55.9562175  83.1471432  41.1384627  55.0080032
  82.7876469  41.2654826  57.2351577  82.2986290  41.7347674  57.9839786
  83.7946801  40.2594952  57.5858420  84.5263438  40.0718257  56.8000001
  84.5364073  40.6377619  58.8611558  83.8173746  40.8199111  59.6598508
  85.2014194  39.8239670  59.1502874  85.1220146  41.5405071  58.6873332
  83.0066597  38.9894057  57.7618941  81.8135355  39.0798784  58.0601884
  83.6360397  37.8266519  57.5815320  84.6204293  37.8170202  57.3557363
  82.9126008  36.5439514  57.6056492  81.9080235  36.6842276  58.0047060
  82.8000834  35.9889724  56.1724311  83.7817907  36.1057910  55.7134067
  82.5345843  34.9320914  56.1971837  81.7782923  36.7432609  55.3681844
  82.0847494  37.9717143  54.8176097  83.0901594  38.3717410  54.9488685
  81.1540495  38.6824214  54.1191413  81.4203003  39.6531749  53.7009905
  79.8907281  38.1831736  53.9412937  78.9643827  38.9079465  53.2241386
  79.3111872  39.7416793  52.8982307  79.5522261  36.9651308  54.4771463
  78.5499717  36.5592237  54.3399383  80.4931843  36.2532953  55.1946013
  80.2299916  35.2912351  55.6342260  83.5025568  35.4985751  58.5207351
  82.8936308  35.1662218  59.5373744  84.6786515  34.9841320  58.1887479
  85.1586944  35.2728975  57.3483476  85.2474655  33.8900070  58.9692062
  84.4889314  33.1239326  59.1300016  86.4362471  33.2563320  58.2409567
  87.1119300  34.0597633  57.9476137  86.9422756  32.5955111  58.9447685
  86.0238895  32.4626829  57.0053807  84.9346048  32.4492899  56.9682274
  86.4105276  32.9800897  56.1273714  86.5445830  31.0436686  57.0235677
  87.6669494  30.8133770  56.5314049  85.8266108  30.1564105  57.5282934
  85.6308867  34.2766967  60.3808865  85.2492672  33.5656019  61.3118777
  86.3747985  35.3734737  60.5574464  86.6023885  35.9819521  59.7841054
  86.8587778  35.7368168  61.8944474  86.0957901  35.5935427  62.6595758
  88.1090713  34.8993004  62.2775044  88.9327461  35.5824996  62.4846250
  87.8459452  34.0334086  63.5056930  87.0226438  33.3495825  63.2991590
  88.7417436  33.4607013  63.7457988  87.5851820  34.6704057  64.3508780
  88.5278722  34.0837775  61.1732829  89.3004964  33.5736803  61.4271587
  87.3183329  37.1632683  62.1415330  87.5742563  37.8836316  61.1700867
  87.3949998  37.5794682  63.4190715  87.0261377  36.9950997  64.1556538
  87.9605231  38.8734358  63.7811559  88.6035815  39.2366925  62.9795203
  86.8833250  39.9290941  64.0929810  86.2301573  40.0297301  63.2261796
  86.0610856  39.5246889  65.3005939  86.7135439  39.4243008  66.1679583
  85.3076886  40.2868529  65.4995908  85.5699566  38.5717131  65.1037980
  87.5504361  41.2859383  64.3152210  88.0680094  41.2324699  65.2730100
  88.2795962  41.4162938  63.5155758  86.6080394  42.4446602  64.3229614
  85.8788121  42.3152344  65.1226966  87.1661806  43.3665096  64.4865809
  86.0903970  42.4990568  63.3652625  88.8600077  38.6820912  64.9896814
  88.4772350  38.0220297  65.9594060  90.0590126  39.2500670  64.9264297
  90.3401644  39.7017301  64.0679116  90.9994591  39.2281578  66.0328828
  90.4853693  38.9106515  66.9400766  92.1518928  38.2601489  65.7598802
  91.7591067  37.2433827  65.7576858  92.5734624  38.4883520  64.7809510
  93.1607059  38.3735984  66.7455856  93.8697456  37.7565761  66.5502754
  91.5343532  40.6356255  66.2355540  91.8445135  41.3335596  65.2661781
  91.6390025  41.0504086  67.4945189  91.1985162  40.5064034  68.2226188
  92.3153880  42.2843571  67.8681908  92.7119757  42.8010645  66.9942166
  91.3707476  43.2401970  68.6179311  91.0019398  42.7409699  69.5139514
  92.0966080  44.5114231  69.0108024  92.4653310  45.0114811  68.1152097
  91.4108493  45.1733633  69.5396413  92.9363972  44.2649365  69.6604948
  90.1622387  43.5606785  67.7629599  89.6265001  42.6402918  67.5306357
  89.5021518  44.2377117  68.3051876  90.4871405  44.0349883  66.8369092
  93.5244211  41.9341109  68.7212152  93.3996929  41.2067124  69.7122653
  94.6865737  42.4423852  68.3341925  94.7428492  42.8893778  67.4302401
  95.8982926  42.3498811  69.1347213  95.7125859  41.7122080  69.9990044
  97.0554576  41.7581518  68.3309275  97.1659946  42.3199373  67.4034153
  98.3474356  41.8317988  69.1235644  98.2378136  41.2698160  70.0510653
  99.1600924  41.4058394  68.5351372  98.5737106  42.8727160  69.3546308
  96.7738211  40.3895999  68.0272854  97.5006903  40.0177381  67.5223297
  96.2493653  43.7440605  69.6343759  96.4247575  44.6646777  68.8331064
  96.3490024  43.8953985  70.9517578  96.0692796  43.1312459  71.5500264
  96.8041315  45.1290529  71.5754688  96.9710646  45.8886348  70.8117490
  95.7586185  45.6491965  72.5612249  94.8243113  45.8237740  72.0276597
  95.5896426  44.9305526  73.3631589  96.1257809  46.9438307  73.2167058
  96.3173285  48.1102286  72.5093768  96.6340769  49.0829010  73.3449772
  96.8478217  50.0862185  72.9765126  96.6260433  48.5938903  74.5716087
  96.8161969  49.1108209  75.4182044  96.3157645  47.2590852  74.5178741
  96.2650468  46.6739485  75.4361029  98.1271760  44.8586170  72.2765698
  98.2111912  43.9664563  73.1250836  99.1531422  45.6236331  71.9146047
  99.0293992  46.2537669  71.1350418 100.4592163  45.5684997  72.5575089
 100.5085662  44.8036493  73.3325365 101.5784639  45.3060751  71.5361705
 101.5995032  46.1265063  70.8188496 102.9248627  45.2040607  72.2266046
 102.9047428  44.3834933  72.9437972 103.7012166  45.0182757  71.4844057
 103.1377182  46.1369881  72.7485629 101.2802635  44.0581942  70.7253340
 100.3388064  44.1875322  70.1914498 102.0837448  43.8895263  70.0083482
 101.2037739  43.2000630  71.3930621 100.6617528  46.8950394  73.2725999
 100.7264129  47.9503079  72.6316471 100.7559631  46.8493573  74.5973741
 100.7980359  45.9654118  75.0841693 100.7489487  48.0705560  75.3857158
 101.3460617  48.8303329  74.8814397  99.3272130  48.6055870  75.5648644
  98.7194456  47.8594129  76.0766681  99.3545307  49.5199105  76.1576262
  98.8930874  48.8192439  74.5881429 101.3889350  47.8116438  76.7381207
 101.4520164  46.6733825  77.2091609 101.8649647  48.8529344  77.3960415
 101.7890797  49.7588374  76.9559499 102.5184555  48.7681766  78.6536420
 102.4446465  47.7363551  78.9971470 104.0067360  49.1756983  78.6327593
 104.4451237  48.5482632  77.8567176 103.9955242  50.2128029  78.2975153
 104.8285189  49.0637964  79.8935181 104.3701528  49.7134984  80.6390974
 104.7696468  48.0284244  80.2291383 106.2844210  49.4537825  79.7092765
 106.7171826  48.7892496  78.9614714 106.3125541  50.4798616  79.3425754
 107.0806835  49.3550292  80.9927690 106.6121548  50.0143063  81.7234776
 107.0182044  48.3242239  81.3415326 108.5144563  49.7373943  80.8250869
 108.5725833  50.6926691  80.5023314 108.9915511  49.6517688  81.7111732
 108.9489006  49.1263406  80.1483516 101.7128448  49.6465387  79.5225374
 101.1291153  50.5418033  79.0210971 101.6633128  49.3705897  80.8223850
 102.1782434  48.5891352  81.2022199 100.8025602  50.1262787  81.7140986
 100.3545761  50.9729662  81.1939739  99.6905682  49.2114465  82.2004370
 100.0919339  48.3127703  82.6688235  99.0566150  49.7395806  82.9126714
  98.7951715  48.7520191  81.0870170  97.7559639  49.5431482  80.6358205
  97.5802384  50.5127408  81.1017716  96.9437765  49.1155211  79.6046315
  96.1249727  49.7472448  79.2602683  97.1658601  47.8978052  79.0135689
  96.5239165  47.5599820  78.2000065  98.2006423  47.1024556  79.4489984
  98.3811744  46.1360286  78.9783314  99.0078062  47.5275110  80.4791146
  99.8266457  46.8970202  80.8256447 101.5792780  50.7431132  82.8735547
 101.9559825  51.9133644  82.8280037 101.8447677  50.0814942  83.8772571
  91.9710277  59.3766834  39.6067691  91.8905117  60.1056712  40.3011718
  92.8183613  59.5247572  39.0774296  91.8022167  58.4853581  40.0507754
  90.8612971  59.5452498  38.6282517  91.2702417  59.7032883  37.6303102
  89.9756078  58.2988895  38.6016718  89.5981699  58.1569090  39.6143324
  89.1437638  58.5157068  37.9315033  90.6749876  57.0412992  38.1446889
  91.5352704  56.8759903  38.7932930  89.9785929  56.2089711  38.2465049
  91.2323023  57.1406440  36.4368541  91.9877265  55.5323622  36.2467617
  91.2415265  54.7570498  36.4204720  92.3847294  55.4339746  35.2364107
  92.7983602  55.4236783  36.9672908  90.0106833  60.7542252  38.9582273
  89.3922248  60.8131857  40.0173358  89.8147402  61.6324393  37.9830698
  90.2773843  61.4799346  37.0983087  89.0657351  62.7769001  38.1391789
  88.7314150  62.9229604  39.1663087  89.9781721  63.8659181  37.7847575
  90.3953194  63.6171312  36.8089540  89.3698566  64.7664369  37.7003893
  91.0885233  64.1047519  38.7541287  90.6779583  64.1565715  39.7625195
  91.7994313  63.2806975  38.6937447  91.7852289  65.3879590  38.4335826
  91.0870626  66.2207142  38.5183270  92.6171389  65.5405575  39.1211428
  92.3048064  65.3511269  37.0732269  92.3069671  64.4422808  36.6326666
  92.7469696  66.3978769  36.3749611  92.7891638  67.6320227  36.9046372
  92.4805221  67.7813280  37.8546626  93.1293277  68.4047764  36.3503451
  93.1784817  66.1991972  35.1205103  93.1630061  65.2697020  34.7256695
  93.5169004  66.9800002  34.5765267  87.8611693  62.6120423  37.2621339
  87.8955258  61.7842509  36.4998334  86.7640411  63.2886390  37.4415351
  86.7279796  63.8612098  38.2727760  85.6110926  63.2844655  36.5574749
  85.2007409  62.2746928  36.5658230  84.8802470  63.9765646  36.9757606
  85.9061534  63.6844014  35.1278087  85.1463880  63.3225960  34.2246839
  86.9798026  64.4389820  34.8966237  87.5033417  64.8430392  35.6600003
  87.3846074  64.7613230  33.5343020  86.5252328  64.9498086  32.8908366
  88.2851137  66.0070013  33.5285556  88.6376555  66.1877217  32.5130982
  87.5139719  67.2124590  34.0158932  87.1614779  67.0326581  35.0315312
  88.1633860  68.0878335  34.0068713  86.6602375  67.3872993  33.3611643
  89.5159071  65.7895631  34.3910412  90.0855094  64.9439185  34.0056318
  90.1371983  66.6849327  34.3707909  89.2097179  65.5835381  35.4166643
  88.0894788  63.6002594  32.8537717  88.1844923  63.5819586  31.6212558
  88.5875436  62.6320940  33.6151063  88.5686531  62.7296753  34.6202035
  89.2140256  61.4480862  33.0490385  89.7725134  61.7141072  32.1515847
  90.1814026  60.8314964  34.0623048  89.6475436  60.7343714  35.0076410
  90.4664887  59.8425647  33.7033617  91.4228255  61.6695636  34.2687497
  91.6800360  62.5653924  33.4411305  92.1493948  61.4302297  35.2526793
  88.2133770  60.3895312  32.6062825  88.6368516  59.3294833  32.1362508
  86.9127024  60.6393208  32.7261390  86.6105653  61.5378953  33.0745301
  85.8981538  59.6420454  32.4178323  86.3571769  58.7343543  32.0260495
  85.0870208  59.2800055  33.6741568  84.3086531  58.5700137  33.3945936
  85.9711184  58.6659689  34.7338344  86.7495048  59.3755992  35.0142609
  85.3715057  58.4200556  35.6102421  86.4312358  57.7585212  34.3427703
  84.4539678  60.4502854  34.2022989  83.9503701  60.2159228  34.9852828
  84.9573648  60.1308255  31.3245112  84.7089642  61.3303449  31.1819755
  84.4431682  59.1777501  30.5480899  84.8078404  58.2407120  30.6433427
  83.4338484  59.4247308  29.5303571  83.1268066  60.4696519  29.5746813
  83.9700141  59.1287662  28.1169338  83.1953171  59.3088257  27.3716000
  84.8232703  59.7769796  27.9172510  84.4457008  57.7146128  27.9110255
  83.5741069  56.7178988  27.5052371  82.5246187  56.9632903  27.3425794
  84.0181198  55.4314708  27.3073896  83.3194199  54.6546099  26.9968959
  85.3419661  55.1261315  27.5011543  85.6987260  54.1102984  27.3311388
  86.2186828  56.1033018  27.9102290  87.2674750  55.8580707  28.0775516
  85.7735152  57.3880968  28.1080766  86.4708486  58.1638868  28.4242663
  82.1909243  58.5914415  29.8144566  82.2708463  57.5000682  30.3832051
  81.0415618  59.1236616  29.4175012  81.0405483  60.0993414  29.1564508
  79.7776431  58.3994961  29.3882492  79.9140252  57.4003150  29.8019355
  78.7229295  59.1331140  30.2194898  79.1352588  59.1367363  31.2284846
  78.6909613  60.1532810  29.8369490  77.3101499  58.5570800  30.2497650
  76.9306629  58.4886899  29.2302488  77.3194980  57.1861585  30.8748442
  77.6984545  57.2538145  31.8946057  76.3055606  56.7864194  30.8903503
  77.9612524  56.5250776  30.2924150  76.3875029  59.4692018  31.0302139
  76.3611258  60.4509899  30.5574605  75.3831709  59.0458334  31.0435477
  76.7530318  59.5683748  32.0522962  79.3251366  58.2380173  27.9429047
  79.2516509  59.2219460  27.2007572  79.0384698  56.9991626  27.5411385
  79.2839376  56.2207099  28.1359967  78.4187294  56.7158995  26.2535959
  78.0796953  57.6531587  25.8123475  79.4143261  56.0571408  25.2969469
  79.7559857  55.1128762  25.7208964  78.9292116  55.8702893  24.3389016
  80.2681544  56.7182217  25.1484597  77.2052029  55.8128232  26.4219131
  77.2393720  54.8419999  27.1806572  76.1300455  56.1553747  25.7164119
  76.1368067  57.0608663  25.2690433  74.9525297  55.3088640  25.5478826
  75.0089852  54.4602924  26.2296730  73.6745473  56.0949831  25.8502048
  73.6199206  56.9829735  25.2204523  72.8096925  55.4600466  25.6578980
  73.5532272  56.5679106  27.2719519  74.2997041  55.9985184  28.2864473
  74.9873425  55.1855333  28.0534050  74.1807237  56.4489598  29.5805586
  74.7763463  55.9916625  30.3706305  73.3146848  57.4716558  29.8784084
  73.2159219  57.8241494  30.9050992  72.5723679  58.0503552  28.8799152
  71.8874128  58.8658462  29.1121030  72.6928181  57.6013240  27.5867262
  72.1047115  58.0618323  26.7928984  74.9060228  54.8162103  24.1082477
  75.0013365  55.6244259  23.1814501  74.7967181  53.5033979  23.9033619
  74.9913099  52.8449388  24.6440811  74.4607557  52.9802792  22.5834410
  74.2001979  53.8108631  21.9274386  75.6243497  52.2113305  21.9590405
  76.4936250  52.8676247  21.9173575  75.8500531  51.3497102  22.5873465
  75.2793008  51.7387206  20.5568621  74.4183880  51.0752051  20.6385752
  75.0055283  52.6181811  19.9740244  76.4075279  51.0143706  19.8718470
  77.2594222  51.6885316  19.7830663  76.6900994  50.1497939  20.4724798
  75.9816499  50.5523769  18.4890062  75.1229733  49.8899916  18.5986449
  75.6920913  51.4288208  17.9092639  77.0764353  49.8320762  17.7849580
  77.3446006  49.0196686  18.3217830  76.7558965  49.5417353  16.8722384
  77.8720473  50.4458198  17.6828824  73.2270479  52.0890152  22.6520226
  73.1890015  51.1300658  23.4296333  72.2250463  52.4165712  21.8431129
  72.2863571  53.2612874  21.2928449  71.0106929  51.6157108  21.7469716
  70.6101268  51.4492901  22.7469467  69.9398959  52.3127921  20.9001248
  70.4017646  52.4976029  19.9302683  69.1333735  51.5885347  20.7857880
  69.3755233  53.6194461  21.4518274  68.3741577  53.7339921  21.0368008
  69.3100918  53.5209877  22.5353974  70.2057920  54.8339274  21.1059113
  71.2702202  54.6715367  20.4743332  69.7995611  55.9552580  21.4732002
  71.3207514  50.2525038  21.1449197  72.0684401  50.1462618  20.1700786
  70.7507727  49.2018177  21.7287228  70.0248105  49.3415802  22.4168687
  71.1683124  47.8410203  21.4341574  71.9398919  47.8543738  20.6643614
  71.7334628  47.1610399  22.6800959  72.1127824  46.1882963  22.3670689
  72.5611398  47.7774269  23.0309773  70.7375857  46.9761617  23.7951676
  70.4233210  47.9795947  24.0823272  69.8679096  46.4001725  23.4789367
  71.3507480  46.3026443  24.9937448  72.5616445  46.2951743  25.1571092
  70.5241005  45.6637209  25.7961037  70.8823789  45.1941037  26.6153703
  69.5358617  45.6464374  25.5882893  69.9721771  47.0627575  20.8993187
  68.8239079  47.3382977  21.2551635  70.2519627  46.0846830  20.0331407
  71.2045073  45.8097419  19.8403569  69.1781574  45.4281088  19.2918625
  68.5517925  46.1975716  18.8405386  69.7729654  44.5677378  18.1784686
  70.3955635  43.7869042  18.6152414  68.9682831  44.1105164  17.6026776
  70.3800610  45.1910276  17.5219291  68.2869863  44.5788472  20.1912139
  67.0695818  44.5223296  19.9842693  68.8632067  43.9167375  21.1905371
  69.8697473  43.9312053  21.2727930  68.1054264  43.1066553  22.1329101
  67.0438828  43.3291396  22.0246281  68.3205501  41.5975026  21.8890148
  68.0848296  41.3777536  20.8477437  69.3745179  41.3900540  22.0739931
  67.4692386  40.7298544  22.7930725  66.6935082  41.2808968  23.6019851
  67.5623179  39.4931726  22.6837684  68.5049636  43.5113430  23.5434309
  69.6349476  43.9444385  23.7855435  67.5662907  43.3643835  24.4768467
  66.6175290  43.1247268  24.2268163  67.8721943  43.6013536  25.8842745
  68.2245305  44.6226975  26.0285488  66.6097031  43.3979940  26.7195797
  65.9373352  44.1689181  26.3431537  66.2076111  42.4148580  26.4749053
  66.7392643  43.5318638  28.2360657  67.4882018  42.8244772  28.5921525
  67.1578405  44.9432118  28.6105742  66.4091090  45.6511731  28.2552001
  67.2454872  45.0212662  29.6942376  68.1197134  45.1713877  28.1514047
  65.4368777  43.1582924  28.9149027  65.1823515  42.1268211  28.6712167
  65.5472610  43.2593842  29.9945773  64.6429352  43.8195947  28.5678674
  68.9876331  42.7012137  26.4066783  69.7666992  43.1265268  27.2675980
  69.0921919  41.4710783  25.9091341  68.4352148  41.1327174  25.2206631
  70.1240740  40.5565335  26.3893976  70.2820244  40.7056861  27.4575289
  69.7029977  39.1053241  26.1557075  69.4729034  39.0197096  25.0937160
  70.5732481  38.4918576  26.3889953  68.5113065  38.6265469  26.9729434
  68.7691119  38.7212330  28.0277760  67.6667566  39.2772021  26.7460398
  68.1348124  37.1829991  26.6705895  67.8796818  37.1165636  25.6129536
  69.0050969  36.5589617  26.8737686  66.9620299  36.7018756  27.5046467
  67.2322371  36.7614271  28.5589437  66.1053146  37.3478372  27.3126269
  66.6114658  35.3012264  27.1626020  67.4050455  34.7024339  27.3408672
  65.8301033  35.0020036  27.7283214  66.3606416  35.2459048  26.1858084
  71.4964744  40.7642515  25.7625775  72.4742188  40.2260214  26.2915068
  71.6111419  41.5048782  24.6610882  70.8052548  41.9530831  24.2490717
  72.8953210  41.6194301  23.9725340  73.6207989  40.9241938  24.3949408
  72.7380980  41.3152866  22.4764111  72.2469423  40.3464024  22.3862460
  71.9197100  42.3740089  21.7293066  72.4105218  43.3431442  21.8186381
  71.8454469  42.1005726  20.6767779  70.9202819  42.4323632  22.1603967
  74.0369230  41.2308798  21.8811463  73.9478440  41.0407022  20.9443978
  73.5060951  42.9977390  24.1899362  72.9518426  43.9983111  23.7146956
  74.6239518  43.1124440  24.9099710  75.2229677  42.1133386  25.9783895
  75.8583778  41.3778354  25.4850445  74.4160308  41.6019031  26.5031615
  75.9909797  43.0265704  26.8698553  76.8435220  42.4933310  27.2904815
  75.3466184  43.3747734  27.6771064  76.4272695  44.1570685  26.0160460
  77.3076737  43.8452475  25.4541250  76.6582507  45.0605612  26.5803583
  75.2632583  44.4240310  25.0549020  74.5334425  45.1168731  25.4737539
  75.7621765  44.9590681  23.7226307  76.0857255  44.2035658  22.8031105
  75.8332043  46.2817744  23.6318782  75.3187280  46.8723439  24.2695624
  76.6208053  46.9164438  22.5881787  76.3720315  46.4776866  21.6218957
  76.3249401  48.4140781  22.5349324  76.5776058  48.8691514  23.4926215
  76.9197964  48.8746596  21.7461923  75.2659944  48.5686266  22.3279348
[truncated: 5,886,612 more chars]
