# Supplementary material for: Conformational dynamics control assembly of an extremely long bacteriophage tail tube
Source: J Biol Chem. 2023 Feb 13;299(3):103021. doi: 10.1016/j.jbc.2023.103021 (PMC10034513; doi:10.1016/j.jbc.2023.103021)
Supplement: spp1_11mer.pdb [file mmc21.zip › jbc_103021_mmc21.pdb]

CRYST1  139.409  139.409  139.409 109.47 109.47 109.47               1
ATOM      1  N   PRO     1      77.027  94.638  75.199  1.00  0.00           N  
ATOM      2  H2  PRO     1      76.825  94.308  74.266  1.00  0.00           H  
ATOM      3  H3  PRO     1      77.606  95.466  75.210  1.00  0.00           H  
ATOM      4  CD  PRO     1      75.830  94.831  75.973  1.00  0.00           C  
ATOM      5  HD2 PRO     1      75.016  95.243  75.377  1.00  0.00           H  
ATOM      6  HD3 PRO     1      76.036  95.600  76.717  1.00  0.00           H  
ATOM      7  CG  PRO     1      75.380  93.505  76.576  1.00  0.00           C  
ATOM      8  HG2 PRO     1      74.491  93.277  75.989  1.00  0.00           H  
ATOM      9  HG3 PRO     1      75.164  93.605  77.639  1.00  0.00           H  
ATOM     10  CB  PRO     1      76.562  92.562  76.308  1.00  0.00           C  
ATOM     11  HB2 PRO     1      76.291  91.851  75.527  1.00  0.00           H  
ATOM     12  HB3 PRO     1      76.872  92.038  77.212  1.00  0.00           H  
ATOM     13  CA  PRO     1      77.690  93.508  75.784  1.00  0.00           C  
ATOM     14  HA  PRO     1      78.205  93.785  76.703  1.00  0.00           H  
ATOM     15  C   PRO     1      78.712  92.768  74.903  1.00  0.00           C  
ATOM     16  O   PRO     1      78.667  92.820  73.675  1.00  0.00           O  
ATOM     17  N   ILE     2      79.621  92.071  75.561  1.00  0.00           N  
ATOM     18  H   ILE     2      79.599  92.068  76.571  1.00  0.00           H  
ATOM     19  CA  ILE     2      80.817  91.510  74.956  1.00  0.00           C  
ATOM     20  HA  ILE     2      80.659  91.446  73.880  1.00  0.00           H  
ATOM     21  CB  ILE     2      82.040  92.380  75.220  1.00  0.00           C  
ATOM     22  HB  ILE     2      82.341  92.342  76.267  1.00  0.00           H  
ATOM     23  CG2 ILE     2      83.386  91.792  74.598  1.00  0.00           C  
ATOM     24 HG21 ILE     2      84.244  92.199  75.133  1.00  0.00           H  
ATOM     25 HG22 ILE     2      83.385  90.706  74.689  1.00  0.00           H  
ATOM     26 HG23 ILE     2      83.451  92.046  73.540  1.00  0.00           H  
ATOM     27  CG1 ILE     2      81.725  93.878  74.966  1.00  0.00           C  
ATOM     28 HG12 ILE     2      81.174  94.034  74.039  1.00  0.00           H  
ATOM     29 HG13 ILE     2      81.001  94.237  75.698  1.00  0.00           H  
ATOM     30  CD1 ILE     2      83.044  94.758  74.927  1.00  0.00           C  
ATOM     31 HD11 ILE     2      83.553  94.728  75.890  1.00  0.00           H  
ATOM     32 HD12 ILE     2      83.749  94.480  74.143  1.00  0.00           H  
ATOM     33 HD13 ILE     2      82.685  95.775  74.771  1.00  0.00           H  
ATOM     34  C   ILE     2      81.079  90.064  75.492  1.00  0.00           C  
ATOM     35  O   ILE     2      81.257  89.847  76.659  1.00  0.00           O  
ATOM     36  N   MET     3      81.060  89.093  74.545  1.00  0.00           N  
ATOM     37  H   MET     3      80.919  89.363  73.582  1.00  0.00           H  
ATOM     38  CA  MET     3      81.239  87.685  74.923  1.00  0.00           C  
ATOM     39  HA  MET     3      80.812  87.512  75.911  1.00  0.00           H  
ATOM     40  CB  MET     3      80.272  86.886  73.934  1.00  0.00           C  
ATOM     41  HB2 MET     3      79.260  87.134  74.254  1.00  0.00           H  
ATOM     42  HB3 MET     3      80.571  87.021  72.895  1.00  0.00           H  
ATOM     43  CG  MET     3      80.237  85.343  74.254  1.00  0.00           C  
ATOM     44  HG2 MET     3      79.551  84.894  73.536  1.00  0.00           H  
ATOM     45  HG3 MET     3      81.254  84.983  74.097  1.00  0.00           H  
ATOM     46  SD  MET     3      79.794  84.891  75.976  1.00  0.00           S  
ATOM     47  CE  MET     3      77.962  85.027  75.878  1.00  0.00           C  
ATOM     48  HE1 MET     3      77.700  86.078  75.996  1.00  0.00           H  
ATOM     49  HE2 MET     3      77.727  84.707  74.862  1.00  0.00           H  
ATOM     50  HE3 MET     3      77.604  84.378  76.678  1.00  0.00           H  
ATOM     51  C   MET     3      82.814  87.337  75.003  1.00  0.00           C  
ATOM     52  O   MET     3      83.592  87.599  74.091  1.00  0.00           O  
ATOM     53  N   GLY     4      83.285  87.085  76.271  1.00  0.00           N  
ATOM     54  H   GLY     4      82.619  86.809  76.978  1.00  0.00           H  
ATOM     55  CA  GLY     4      84.684  86.855  76.623  1.00  0.00           C  
ATOM     56  HA2 GLY     4      85.238  87.445  75.893  1.00  0.00           H  
ATOM     57  HA3 GLY     4      84.856  87.274  77.614  1.00  0.00           H  
ATOM     58  C   GLY     4      85.150  85.417  76.386  1.00  0.00           C  
ATOM     59  O   GLY     4      85.980  84.915  77.167  1.00  0.00           O  
ATOM     60  N   GLN     5      84.676  84.716  75.393  1.00  0.00           N  
ATOM     61  H   GLN     5      84.073  85.240  74.773  1.00  0.00           H  
ATOM     62  CA  GLN     5      84.782  83.268  75.173  1.00  0.00           C  
ATOM     63  HA  GLN     5      85.827  83.022  75.361  1.00  0.00           H  
ATOM     64  CB  GLN     5      84.100  82.551  76.286  1.00  0.00           C  
ATOM     65  HB2 GLN     5      84.684  82.634  77.203  1.00  0.00           H  
ATOM     66  HB3 GLN     5      83.081  82.919  76.404  1.00  0.00           H  
ATOM     67  CG  GLN     5      83.830  80.946  76.033  1.00  0.00           C  
ATOM     68  HG2 GLN     5      83.099  80.816  75.235  1.00  0.00           H  
ATOM     69  HG3 GLN     5      84.741  80.375  75.855  1.00  0.00           H  
ATOM     70  CD  GLN     5      83.369  80.097  77.240  1.00  0.00           C  
ATOM     71  OE1 GLN     5      83.379  80.568  78.373  1.00  0.00           O  
ATOM     72  NE2 GLN     5      82.964  78.820  77.076  1.00  0.00           N  
ATOM     73 HE21 GLN     5      82.704  78.437  77.974  1.00  0.00           H  
ATOM     74 HE22 GLN     5      82.812  78.478  76.138  1.00  0.00           H  
ATOM     75  C   GLN     5      84.273  82.867  73.691  1.00  0.00           C  
ATOM     76  O   GLN     5      83.224  83.345  73.304  1.00  0.00           O  
ATOM     77  N   ASP     6      85.107  82.245  72.913  1.00  0.00           N  
ATOM     78  H   ASP     6      85.963  81.909  73.330  1.00  0.00           H  
ATOM     79  CA  ASP     6      84.806  81.833  71.537  1.00  0.00           C  
ATOM     80  HA  ASP     6      84.579  82.789  71.064  1.00  0.00           H  
ATOM     81  CB  ASP     6      85.989  81.132  70.811  1.00  0.00           C  
ATOM     82  HB2 ASP     6      86.451  80.302  71.345  1.00  0.00           H  
ATOM     83  HB3 ASP     6      85.624  80.673  69.893  1.00  0.00           H  
ATOM     84  CG  ASP     6      87.093  82.145  70.629  1.00  0.00           C  
ATOM     85  OD1 ASP     6      86.895  83.167  69.896  1.00  0.00           O  
ATOM     86  OD2 ASP     6      88.202  81.848  71.098  1.00  0.00           O  
ATOM     87  C   ASP     6      83.486  81.027  71.421  1.00  0.00           C  
ATOM     88  O   ASP     6      82.729  81.277  70.499  1.00  0.00           O  
ATOM     89  N   VAL     7      83.455  79.939  72.284  1.00  0.00           N  
ATOM     90  H   VAL     7      84.320  79.804  72.787  1.00  0.00           H  
ATOM     91  CA  VAL     7      82.462  78.840  72.070  1.00  0.00           C  
ATOM     92  HA  VAL     7      81.704  79.165  71.357  1.00  0.00           H  
ATOM     93  CB  VAL     7      83.140  77.584  71.390  1.00  0.00           C  
ATOM     94  HB  VAL     7      83.821  77.257  72.176  1.00  0.00           H  
ATOM     95  CG1 VAL     7      82.271  76.374  71.208  1.00  0.00           C  
ATOM     96 HG11 VAL     7      81.707  76.107  72.102  1.00  0.00           H  
ATOM     97 HG12 VAL     7      81.444  76.553  70.521  1.00  0.00           H  
ATOM     98 HG13 VAL     7      82.934  75.538  70.983  1.00  0.00           H  
ATOM     99  CG2 VAL     7      83.823  77.925  70.104  1.00  0.00           C  
ATOM    100 HG21 VAL     7      84.586  78.693  70.231  1.00  0.00           H  
ATOM    101 HG22 VAL     7      84.355  77.029  69.783  1.00  0.00           H  
ATOM    102 HG23 VAL     7      83.184  78.147  69.249  1.00  0.00           H  
ATOM    103  C   VAL     7      81.882  78.427  73.420  1.00  0.00           C  
ATOM    104  O   VAL     7      82.674  78.317  74.348  1.00  0.00           O  
ATOM    105  N   LYS     8      80.568  78.382  73.586  1.00  0.00           N  
ATOM    106  H   LYS     8      80.065  78.751  72.791  1.00  0.00           H  
ATOM    107  CA  LYS     8      79.910  78.326  74.869  1.00  0.00           C  
ATOM    108  HA  LYS     8      80.377  77.491  75.391  1.00  0.00           H  
ATOM    109  CB  LYS     8      80.039  79.646  75.606  1.00  0.00           C  
ATOM    110  HB2 LYS     8      81.071  79.886  75.864  1.00  0.00           H  
ATOM    111  HB3 LYS     8      79.545  80.437  75.043  1.00  0.00           H  
ATOM    112  CG  LYS     8      79.366  79.617  77.042  1.00  0.00           C  
ATOM    113  HG2 LYS     8      78.289  79.465  77.103  1.00  0.00           H  
ATOM    114  HG3 LYS     8      79.701  78.755  77.619  1.00  0.00           H  
ATOM    115  CD  LYS     8      79.662  80.899  77.701  1.00  0.00           C  
ATOM    116  HD2 LYS     8      80.714  80.959  77.980  1.00  0.00           H  
ATOM    117  HD3 LYS     8      79.369  81.769  77.113  1.00  0.00           H  
ATOM    118  CE  LYS     8      79.070  81.198  79.060  1.00  0.00           C  
ATOM    119  HE2 LYS     8      79.268  82.227  79.362  1.00  0.00           H  
ATOM    120  HE3 LYS     8      77.998  81.043  78.935  1.00  0.00           H  
ATOM    121  NZ  LYS     8      79.667  80.303  80.001  1.00  0.00           N  
ATOM    122  HZ1 LYS     8      79.198  80.328  80.895  1.00  0.00           H  
ATOM    123  HZ2 LYS     8      79.571  79.317  79.805  1.00  0.00           H  
ATOM    124  HZ3 LYS     8      80.622  80.552  80.216  1.00  0.00           H  
ATOM    125  C   LYS     8      78.466  77.779  74.805  1.00  0.00           C  
ATOM    126  O   LYS     8      77.631  78.417  74.165  1.00  0.00           O  
ATOM    127  N   TYR     9      78.135  76.815  75.641  1.00  0.00           N  
ATOM    128  H   TYR     9      78.763  76.464  76.349  1.00  0.00           H  
ATOM    129  CA  TYR     9      76.711  76.431  75.919  1.00  0.00           C  
ATOM    130  HA  TYR     9      76.144  76.384  74.989  1.00  0.00           H  
ATOM    131  CB  TYR     9      76.454  75.110  76.555  1.00  0.00           C  
ATOM    132  HB2 TYR     9      77.073  74.966  77.441  1.00  0.00           H  
ATOM    133  HB3 TYR     9      75.448  75.084  76.973  1.00  0.00           H  
ATOM    134  CG  TYR     9      76.612  73.930  75.583  1.00  0.00           C  
ATOM    135  CD1 TYR     9      77.768  73.206  75.467  1.00  0.00           C  
ATOM    136  HD1 TYR     9      78.658  73.438  76.033  1.00  0.00           H  
ATOM    137  CE1 TYR     9      77.796  72.201  74.553  1.00  0.00           C  
ATOM    138  HE1 TYR     9      78.732  71.695  74.373  1.00  0.00           H  
ATOM    139  CZ  TYR     9      76.708  71.797  73.779  1.00  0.00           C  
ATOM    140  OH  TYR     9      76.870  70.905  72.785  1.00  0.00           O  
ATOM    141  HH  TYR     9      76.056  70.419  72.634  1.00  0.00           H  
ATOM    142  CE2 TYR     9      75.622  72.711  73.772  1.00  0.00           C  
ATOM    143  HE2 TYR     9      74.885  72.509  73.008  1.00  0.00           H  
ATOM    144  CD2 TYR     9      75.530  73.754  74.703  1.00  0.00           C  
ATOM    145  HD2 TYR     9      74.735  74.459  74.513  1.00  0.00           H  
ATOM    146  C   TYR     9      75.930  77.497  76.737  1.00  0.00           C  
ATOM    147  O   TYR     9      76.420  77.902  77.791  1.00  0.00           O  
ATOM    148  N   LEU    10      74.689  77.743  76.390  1.00  0.00           N  
ATOM    149  H   LEU    10      74.343  77.240  75.585  1.00  0.00           H  
ATOM    150  CA  LEU    10      73.737  78.682  77.053  1.00  0.00           C  
ATOM    151  HA  LEU    10      74.017  78.760  78.103  1.00  0.00           H  
ATOM    152  CB  LEU    10      73.772  80.097  76.354  1.00  0.00           C  
ATOM    153  HB2 LEU    10      73.520  79.834  75.327  1.00  0.00           H  
ATOM    154  HB3 LEU    10      72.918  80.651  76.742  1.00  0.00           H  
ATOM    155  CG  LEU    10      75.026  81.014  76.450  1.00  0.00           C  
ATOM    156  HG  LEU    10      75.874  80.533  75.962  1.00  0.00           H  
ATOM    157  CD1 LEU    10      74.832  82.394  75.675  1.00  0.00           C  
ATOM    158 HD11 LEU    10      74.663  82.314  74.602  1.00  0.00           H  
ATOM    159 HD12 LEU    10      73.986  82.908  76.130  1.00  0.00           H  
ATOM    160 HD13 LEU    10      75.722  82.990  75.877  1.00  0.00           H  
ATOM    161  CD2 LEU    10      75.281  81.296  77.936  1.00  0.00           C  
ATOM    162 HD21 LEU    10      75.528  80.429  78.549  1.00  0.00           H  
ATOM    163 HD22 LEU    10      76.114  81.977  78.110  1.00  0.00           H  
ATOM    164 HD23 LEU    10      74.416  81.753  78.418  1.00  0.00           H  
ATOM    165  C   LEU    10      72.331  78.099  76.984  1.00  0.00           C  
ATOM    166  O   LEU    10      72.032  77.265  76.123  1.00  0.00           O  
ATOM    167  N   PHE    11      71.512  78.418  78.017  1.00  0.00           N  
ATOM    168  H   PHE    11      71.804  79.041  78.756  1.00  0.00           H  
ATOM    169  CA  PHE    11      70.225  77.770  78.222  1.00  0.00           C  
ATOM    170  HA  PHE    11      69.700  77.746  77.267  1.00  0.00           H  
ATOM    171  CB  PHE    11      70.276  76.306  78.850  1.00  0.00           C  
ATOM    172  HB2 PHE    11      69.353  75.786  79.106  1.00  0.00           H  
ATOM    173  HB3 PHE    11      70.753  75.714  78.070  1.00  0.00           H  
ATOM    174  CG  PHE    11      71.092  76.181  80.114  1.00  0.00           C  
ATOM    175  CD1 PHE    11      70.439  76.202  81.379  1.00  0.00           C  
ATOM    176  HD1 PHE    11      69.406  76.504  81.466  1.00  0.00           H  
ATOM    177  CE1 PHE    11      71.140  75.949  82.567  1.00  0.00           C  
ATOM    178  HE1 PHE    11      70.663  75.927  83.536  1.00  0.00           H  
ATOM    179  CZ  PHE    11      72.506  75.573  82.457  1.00  0.00           C  
ATOM    180  HZ  PHE    11      73.030  75.354  83.376  1.00  0.00           H  
ATOM    181  CE2 PHE    11      73.185  75.566  81.172  1.00  0.00           C  
ATOM    182  HE2 PHE    11      74.242  75.348  81.169  1.00  0.00           H  
ATOM    183  CD2 PHE    11      72.500  75.913  80.029  1.00  0.00           C  
ATOM    184  HD2 PHE    11      72.892  75.995  79.026  1.00  0.00           H  
ATOM    185  C   PHE    11      69.319  78.663  79.070  1.00  0.00           C  
ATOM    186  O   PHE    11      69.699  79.172  80.134  1.00  0.00           O  
ATOM    187  N   GLN    12      68.015  78.844  78.669  1.00  0.00           N  
ATOM    188  H   GLN    12      67.576  78.291  77.947  1.00  0.00           H  
ATOM    189  CA  GLN    12      67.035  79.522  79.551  1.00  0.00           C  
ATOM    190  HA  GLN    12      67.245  79.405  80.614  1.00  0.00           H  
ATOM    191  CB  GLN    12      67.022  81.002  79.225  1.00  0.00           C  
ATOM    192  HB2 GLN    12      66.670  80.989  78.193  1.00  0.00           H  
ATOM    193  HB3 GLN    12      66.258  81.443  79.865  1.00  0.00           H  
ATOM    194  CG  GLN    12      68.269  81.853  79.536  1.00  0.00           C  
ATOM    195  HG2 GLN    12      69.186  81.493  79.071  1.00  0.00           H  
ATOM    196  HG3 GLN    12      68.191  82.804  79.008  1.00  0.00           H  
ATOM    197  CD  GLN    12      68.431  82.035  81.006  1.00  0.00           C  
ATOM    198  OE1 GLN    12      67.932  81.315  81.877  1.00  0.00           O  
ATOM    199  NE2 GLN    12      69.206  83.020  81.416  1.00  0.00           N  
ATOM    200 HE21 GLN    12      69.581  83.195  82.337  1.00  0.00           H  
ATOM    201 HE22 GLN    12      69.547  83.748  80.804  1.00  0.00           H  
ATOM    202  C   GLN    12      65.636  78.898  79.307  1.00  0.00           C  
ATOM    203  O   GLN    12      65.377  78.376  78.293  1.00  0.00           O  
ATOM    204  N   SER    13      64.718  78.941  80.360  1.00  0.00           N  
ATOM    205  H   SER    13      65.088  79.391  81.185  1.00  0.00           H  
ATOM    206  CA  SER    13      63.318  78.769  79.983  1.00  0.00           C  
ATOM    207  HA  SER    13      63.201  77.713  79.743  1.00  0.00           H  
ATOM    208  CB  SER    13      62.473  79.073  81.301  1.00  0.00           C  
ATOM    209  HB2 SER    13      62.506  78.143  81.868  1.00  0.00           H  
ATOM    210  HB3 SER    13      62.902  79.851  81.932  1.00  0.00           H  
ATOM    211  OG  SER    13      61.095  79.427  81.023  1.00  0.00           O  
ATOM    212  HG  SER    13      60.631  78.637  80.734  1.00  0.00           H  
ATOM    213  C   SER    13      62.872  79.701  78.871  1.00  0.00           C  
ATOM    214  O   SER    13      63.343  80.862  78.780  1.00  0.00           O  
ATOM    215  N   ILE    14      61.841  79.264  78.129  1.00  0.00           N  
ATOM    216  H   ILE    14      61.303  78.416  78.242  1.00  0.00           H  
ATOM    217  CA  ILE    14      61.124  80.120  77.171  1.00  0.00           C  
ATOM    218  HA  ILE    14      61.920  80.354  76.465  1.00  0.00           H  
ATOM    219  CB  ILE    14      60.184  79.279  76.320  1.00  0.00           C  
ATOM    220  HB  ILE    14      59.623  78.754  77.092  1.00  0.00           H  
ATOM    221  CG2 ILE    14      59.181  80.031  75.475  1.00  0.00           C  
ATOM    222 HG21 ILE    14      58.391  79.471  74.974  1.00  0.00           H  
ATOM    223 HG22 ILE    14      58.674  80.781  76.082  1.00  0.00           H  
ATOM    224 HG23 ILE    14      59.691  80.515  74.642  1.00  0.00           H  
ATOM    225  CG1 ILE    14      60.948  78.158  75.472  1.00  0.00           C  
ATOM    226 HG12 ILE    14      61.508  78.566  74.631  1.00  0.00           H  
ATOM    227 HG13 ILE    14      61.624  77.654  76.162  1.00  0.00           H  
ATOM    228  CD1 ILE    14      60.049  77.152  74.811  1.00  0.00           C  
ATOM    229 HD11 ILE    14      59.753  77.574  73.850  1.00  0.00           H  
ATOM    230 HD12 ILE    14      60.452  76.165  74.587  1.00  0.00           H  
ATOM    231 HD13 ILE    14      59.176  76.939  75.428  1.00  0.00           H  
ATOM    232  C   ILE    14      60.537  81.408  77.735  1.00  0.00           C  
ATOM    233  O   ILE    14      60.607  82.424  77.072  1.00  0.00           O  
ATOM    234  N   ASP    15      60.079  81.428  79.016  1.00  0.00           N  
ATOM    235  H   ASP    15      60.018  80.525  79.464  1.00  0.00           H  
ATOM    236  CA  ASP    15      59.660  82.656  79.692  1.00  0.00           C  
ATOM    237  HA  ASP    15      58.904  83.156  79.087  1.00  0.00           H  
ATOM    238  CB  ASP    15      59.205  82.298  81.096  1.00  0.00           C  
ATOM    239  HB2 ASP    15      59.953  81.646  81.547  1.00  0.00           H  
ATOM    240  HB3 ASP    15      59.040  83.248  81.604  1.00  0.00           H  
ATOM    241  CG  ASP    15      57.825  81.574  81.077  1.00  0.00           C  
ATOM    242  OD1 ASP    15      57.005  81.674  80.152  1.00  0.00           O  
ATOM    243  OD2 ASP    15      57.639  80.895  82.115  1.00  0.00           O  
ATOM    244  C   ASP    15      60.786  83.756  79.822  1.00  0.00           C  
ATOM    245  O   ASP    15      60.653  84.824  79.205  1.00  0.00           O  
ATOM    246  N   ALA    16      61.942  83.442  80.356  1.00  0.00           N  
ATOM    247  H   ALA    16      62.096  82.580  80.858  1.00  0.00           H  
ATOM    248  CA  ALA    16      63.127  84.333  80.384  1.00  0.00           C  
ATOM    249  HA  ALA    16      62.836  85.240  80.914  1.00  0.00           H  
ATOM    250  CB  ALA    16      64.308  83.712  81.086  1.00  0.00           C  
ATOM    251  HB1 ALA    16      63.927  83.435  82.068  1.00  0.00           H  
ATOM    252  HB2 ALA    16      64.664  82.835  80.545  1.00  0.00           H  
ATOM    253  HB3 ALA    16      65.140  84.406  81.210  1.00  0.00           H  
ATOM    254  C   ALA    16      63.487  84.707  78.853  1.00  0.00           C  
ATOM    255  O   ALA    16      63.743  85.890  78.512  1.00  0.00           O  
ATOM    256  N   ALA    17      63.509  83.744  77.935  1.00  0.00           N  
ATOM    257  H   ALA    17      63.168  82.841  78.234  1.00  0.00           H  
ATOM    258  CA  ALA    17      63.890  84.083  76.510  1.00  0.00           C  
ATOM    259  HA  ALA    17      64.864  84.555  76.382  1.00  0.00           H  
ATOM    260  CB  ALA    17      64.163  82.804  75.773  1.00  0.00           C  
ATOM    261  HB1 ALA    17      63.287  82.160  75.703  1.00  0.00           H  
ATOM    262  HB2 ALA    17      64.339  82.941  74.706  1.00  0.00           H  
ATOM    263  HB3 ALA    17      65.075  82.457  76.259  1.00  0.00           H  
ATOM    264  C   ALA    17      62.821  84.964  75.713  1.00  0.00           C  
ATOM    265  O   ALA    17      63.115  85.626  74.756  1.00  0.00           O  
ATOM    266  N   THR    18      61.534  85.023  76.193  1.00  0.00           N  
ATOM    267  H   THR    18      61.358  84.475  77.023  1.00  0.00           H  
ATOM    268  CA  THR    18      60.510  85.999  75.784  1.00  0.00           C  
ATOM    269  HA  THR    18      60.806  86.416  74.821  1.00  0.00           H  
ATOM    270  CB  THR    18      59.129  85.293  75.770  1.00  0.00           C  
ATOM    271  HB  THR    18      58.388  86.086  75.666  1.00  0.00           H  
ATOM    272  CG2 THR    18      58.850  84.429  74.538  1.00  0.00           C  
ATOM    273 HG21 THR    18      59.105  84.932  73.605  1.00  0.00           H  
ATOM    274 HG22 THR    18      59.414  83.497  74.570  1.00  0.00           H  
ATOM    275 HG23 THR    18      57.782  84.213  74.564  1.00  0.00           H  
ATOM    276  OG1 THR    18      58.821  84.642  76.979  1.00  0.00           O  
ATOM    277  HG1 THR    18      59.422  83.895  77.033  1.00  0.00           H  
ATOM    278  C   THR    18      60.361  87.305  76.711  1.00  0.00           C  
ATOM    279  O   THR    18      59.649  88.226  76.239  1.00  0.00           O  
ATOM    280  N   GLY    19      61.052  87.426  77.835  1.00  0.00           N  
ATOM    281  H   GLY    19      61.717  86.703  78.073  1.00  0.00           H  
ATOM    282  CA  GLY    19      61.071  88.606  78.708  1.00  0.00           C  
ATOM    283  HA2 GLY    19      60.709  89.412  78.070  1.00  0.00           H  
ATOM    284  HA3 GLY    19      60.376  88.229  79.458  1.00  0.00           H  
ATOM    285  C   GLY    19      62.495  88.895  79.198  1.00  0.00           C  
ATOM    286  O   GLY    19      63.510  88.704  78.527  1.00  0.00           O  
ATOM    287  N   SER    20      62.542  89.575  80.309  1.00  0.00           N  
ATOM    288  H   SER    20      61.812  89.385  80.981  1.00  0.00           H  
ATOM    289  CA  SER    20      63.665  90.354  80.738  1.00  0.00           C  
ATOM    290  HA  SER    20      64.215  90.722  79.872  1.00  0.00           H  
ATOM    291  CB  SER    20      63.239  91.622  81.524  1.00  0.00           C  
ATOM    292  HB2 SER    20      62.842  91.235  82.463  1.00  0.00           H  
ATOM    293  HB3 SER    20      64.088  92.269  81.745  1.00  0.00           H  
ATOM    294  OG  SER    20      62.392  92.418  80.822  1.00  0.00           O  
ATOM    295  HG  SER    20      61.586  91.926  80.649  1.00  0.00           H  
ATOM    296  C   SER    20      64.705  89.532  81.412  1.00  0.00           C  
ATOM    297  O   SER    20      64.785  89.574  82.616  1.00  0.00           O  
ATOM    298  N   ALA    21      65.516  88.768  80.706  1.00  0.00           N  
ATOM    299  H   ALA    21      65.326  88.660  79.720  1.00  0.00           H  
ATOM    300  CA  ALA    21      66.473  87.775  81.246  1.00  0.00           C  
ATOM    301  HA  ALA    21      65.863  87.309  82.020  1.00  0.00           H  
ATOM    302  CB  ALA    21      66.707  86.712  80.233  1.00  0.00           C  
ATOM    303  HB1 ALA    21      67.387  87.228  79.555  1.00  0.00           H  
ATOM    304  HB2 ALA    21      67.107  85.799  80.672  1.00  0.00           H  
ATOM    305  HB3 ALA    21      65.750  86.353  79.854  1.00  0.00           H  
ATOM    306  C   ALA    21      67.755  88.334  81.925  1.00  0.00           C  
ATOM    307  O   ALA    21      68.176  89.379  81.434  1.00  0.00           O  
ATOM    308  N   PRO    22      68.340  87.629  82.900  1.00  0.00           N  
ATOM    309  CD  PRO    22      67.839  86.407  83.533  1.00  0.00           C  
ATOM    310  HD2 PRO    22      68.244  85.598  82.925  1.00  0.00           H  
ATOM    311  HD3 PRO    22      66.750  86.445  83.573  1.00  0.00           H  
ATOM    312  CG  PRO    22      68.385  86.505  84.992  1.00  0.00           C  
ATOM    313  HG2 PRO    22      68.548  85.515  85.419  1.00  0.00           H  
ATOM    314  HG3 PRO    22      67.702  87.093  85.606  1.00  0.00           H  
ATOM    315  CB  PRO    22      69.766  87.211  84.928  1.00  0.00           C  
ATOM    316  HB2 PRO    22      70.525  86.429  84.958  1.00  0.00           H  
ATOM    317  HB3 PRO    22      70.007  87.915  85.724  1.00  0.00           H  
ATOM    318  CA  PRO    22      69.696  87.892  83.556  1.00  0.00           C  
ATOM    319  HA  PRO    22      69.725  88.976  83.670  1.00  0.00           H  
ATOM    320  C   PRO    22      70.940  87.534  82.725  1.00  0.00           C  
ATOM    321  O   PRO    22      70.814  86.776  81.757  1.00  0.00           O  
ATOM    322  N   LEU    23      72.074  87.857  83.324  1.00  0.00           N  
ATOM    323  H   LEU    23      72.086  88.601  84.007  1.00  0.00           H  
ATOM    324  CA  LEU    23      73.407  87.486  82.830  1.00  0.00           C  
ATOM    325  HA  LEU    23      73.360  87.723  81.767  1.00  0.00           H  
ATOM    326  CB  LEU    23      74.389  88.245  83.605  1.00  0.00           C  
ATOM    327  HB2 LEU    23      74.516  89.237  83.171  1.00  0.00           H  
ATOM    328  HB3 LEU    23      74.115  88.261  84.660  1.00  0.00           H  
ATOM    329  CG  LEU    23      75.863  87.696  83.539  1.00  0.00           C  
ATOM    330  HG  LEU    23      75.821  86.635  83.784  1.00  0.00           H  
ATOM    331  CD1 LEU    23      76.396  87.903  82.149  1.00  0.00           C  
ATOM    332 HD11 LEU    23      77.227  87.199  82.107  1.00  0.00           H  
ATOM    333 HD12 LEU    23      75.727  87.793  81.296  1.00  0.00           H  
ATOM    334 HD13 LEU    23      76.869  88.879  82.047  1.00  0.00           H  
ATOM    335  CD2 LEU    23      76.707  88.282  84.573  1.00  0.00           C  
ATOM    336 HD21 LEU    23      76.193  88.073  85.511  1.00  0.00           H  
ATOM    337 HD22 LEU    23      77.671  87.778  84.510  1.00  0.00           H  
ATOM    338 HD23 LEU    23      76.814  89.338  84.323  1.00  0.00           H  
ATOM    339  C   LEU    23      73.604  86.011  83.012  1.00  0.00           C  
ATOM    340  O   LEU    23      73.141  85.405  83.996  1.00  0.00           O  
ATOM    341  N   PHE    24      74.243  85.339  82.025  1.00  0.00           N  
ATOM    342  H   PHE    24      74.586  85.845  81.220  1.00  0.00           H  
ATOM    343  CA  PHE    24      74.446  83.854  82.116  1.00  0.00           C  
ATOM    344  HA  PHE    24      73.445  83.516  81.848  1.00  0.00           H  
ATOM    345  CB  PHE    24      75.412  83.380  81.003  1.00  0.00           C  
ATOM    346  HB2 PHE    24      75.574  82.326  81.224  1.00  0.00           H  
ATOM    347  HB3 PHE    24      74.893  83.384  80.044  1.00  0.00           H  
ATOM    348  CG  PHE    24      76.813  84.002  80.820  1.00  0.00           C  
ATOM    349  CD1 PHE    24      77.063  84.846  79.800  1.00  0.00           C  
ATOM    350  HD1 PHE    24      76.281  85.193  79.141  1.00  0.00           H  
ATOM    351  CE1 PHE    24      78.372  85.446  79.541  1.00  0.00           C  
ATOM    352  HE1 PHE    24      78.516  86.186  78.768  1.00  0.00           H  
ATOM    353  CZ  PHE    24      79.371  84.981  80.382  1.00  0.00           C  
ATOM    354  HZ  PHE    24      80.342  85.392  80.146  1.00  0.00           H  
ATOM    355  CE2 PHE    24      79.123  84.071  81.386  1.00  0.00           C  
ATOM    356  HE2 PHE    24      79.912  83.790  82.068  1.00  0.00           H  
ATOM    357  CD2 PHE    24      77.840  83.701  81.696  1.00  0.00           C  
ATOM    358  HD2 PHE    24      77.534  82.922  82.379  1.00  0.00           H  
ATOM    359  C   PHE    24      74.885  83.354  83.541  1.00  0.00           C  
ATOM    360  O   PHE    24      75.725  84.004  84.166  1.00  0.00           O  
ATOM    361  N   PRO    25      74.468  82.167  83.965  1.00  0.00           N  
ATOM    362  CD  PRO    25      73.733  81.094  83.266  1.00  0.00           C  
ATOM    363  HD2 PRO    25      74.409  80.865  82.442  1.00  0.00           H  
ATOM    364  HD3 PRO    25      72.762  81.306  82.817  1.00  0.00           H  
ATOM    365  CG  PRO    25      73.755  79.868  84.170  1.00  0.00           C  
ATOM    366  HG2 PRO    25      74.463  79.148  83.758  1.00  0.00           H  
ATOM    367  HG3 PRO    25      72.719  79.528  84.166  1.00  0.00           H  
ATOM    368  CB  PRO    25      74.179  80.346  85.543  1.00  0.00           C  
ATOM    369  HB2 PRO    25      74.808  79.648  86.095  1.00  0.00           H  
ATOM    370  HB3 PRO    25      73.217  80.617  85.978  1.00  0.00           H  
ATOM    371  CA  PRO    25      74.947  81.660  85.270  1.00  0.00           C  
ATOM    372  HA  PRO    25      74.742  82.374  86.067  1.00  0.00           H  
ATOM    373  C   PRO    25      76.472  81.409  85.347  1.00  0.00           C  
ATOM    374  O   PRO    25      77.120  81.245  84.332  1.00  0.00           O  
ATOM    375  N   ALA    26      76.944  81.243  86.565  1.00  0.00           N  
ATOM    376  H   ALA    26      76.328  81.369  87.355  1.00  0.00           H  
ATOM    377  CA  ALA    26      78.293  80.965  86.990  1.00  0.00           C  
ATOM    378  HA  ALA    26      79.062  81.389  86.345  1.00  0.00           H  
ATOM    379  CB  ALA    26      78.428  81.343  88.492  1.00  0.00           C  
ATOM    380  HB1 ALA    26      79.437  81.002  88.724  1.00  0.00           H  
ATOM    381  HB2 ALA    26      78.321  82.396  88.751  1.00  0.00           H  
ATOM    382  HB3 ALA    26      77.711  80.733  89.042  1.00  0.00           H  
ATOM    383  C   ALA    26      78.687  79.459  86.868  1.00  0.00           C  
ATOM    384  O   ALA    26      78.897  78.699  87.863  1.00  0.00           O  
ATOM    385  N   TYR    27      79.093  79.175  85.635  1.00  0.00           N  
ATOM    386  H   TYR    27      78.877  79.878  84.943  1.00  0.00           H  
ATOM    387  CA  TYR    27      79.628  77.864  85.162  1.00  0.00           C  
ATOM    388  HA  TYR    27      78.792  77.170  85.244  1.00  0.00           H  
ATOM    389  CB  TYR    27      80.100  77.809  83.722  1.00  0.00           C  
ATOM    390  HB2 TYR    27      79.177  78.082  83.211  1.00  0.00           H  
ATOM    391  HB3 TYR    27      80.792  78.645  83.621  1.00  0.00           H  
ATOM    392  CG  TYR    27      80.694  76.433  83.244  1.00  0.00           C  
ATOM    393  CD1 TYR    27      82.064  76.163  83.373  1.00  0.00           C  
ATOM    394  HD1 TYR    27      82.778  76.842  83.813  1.00  0.00           H  
ATOM    395  CE1 TYR    27      82.624  74.994  82.808  1.00  0.00           C  
ATOM    396  HE1 TYR    27      83.692  74.893  82.687  1.00  0.00           H  
ATOM    397  CZ  TYR    27      81.755  74.005  82.194  1.00  0.00           C  
ATOM    398  OH  TYR    27      82.226  72.828  81.608  1.00  0.00           O  
ATOM    399  HH  TYR    27      81.705  72.318  80.983  1.00  0.00           H  
ATOM    400  CE2 TYR    27      80.365  74.253  82.156  1.00  0.00           C  
ATOM    401  HE2 TYR    27      79.785  73.438  81.747  1.00  0.00           H  
ATOM    402  CD2 TYR    27      79.877  75.502  82.686  1.00  0.00           C  
ATOM    403  HD2 TYR    27      78.817  75.700  82.629  1.00  0.00           H  
ATOM    404  C   TYR    27      80.743  77.252  86.038  1.00  0.00           C  
ATOM    405  O   TYR    27      81.705  77.980  86.418  1.00  0.00           O  
ATOM    406  N   GLN    28      80.740  75.901  86.165  1.00  0.00           N  
ATOM    407  H   GLN    28      79.925  75.428  85.801  1.00  0.00           H  
ATOM    408  CA  GLN    28      81.736  75.185  86.824  1.00  0.00           C  
ATOM    409  HA  GLN    28      82.610  75.816  86.988  1.00  0.00           H  
ATOM    410  CB  GLN    28      81.194  74.939  88.253  1.00  0.00           C  
ATOM    411  HB2 GLN    28      81.155  75.966  88.617  1.00  0.00           H  
ATOM    412  HB3 GLN    28      80.172  74.574  88.144  1.00  0.00           H  
ATOM    413  CG  GLN    28      81.965  74.015  89.144  1.00  0.00           C  
ATOM    414  HG2 GLN    28      81.438  73.878  90.088  1.00  0.00           H  
ATOM    415  HG3 GLN    28      82.119  73.028  88.707  1.00  0.00           H  
ATOM    416  CD  GLN    28      83.269  74.548  89.590  1.00  0.00           C  
ATOM    417  OE1 GLN    28      84.010  75.108  88.864  1.00  0.00           O  
ATOM    418  NE2 GLN    28      83.698  74.298  90.831  1.00  0.00           N  
ATOM    419 HE21 GLN    28      84.669  74.563  90.915  1.00  0.00           H  
ATOM    420 HE22 GLN    28      83.132  73.797  91.500  1.00  0.00           H  
ATOM    421  C   GLN    28      82.162  74.001  86.048  1.00  0.00           C  
ATOM    422  O   GLN    28      83.340  73.748  86.033  1.00  0.00           O  
ATOM    423  N   THR    29      81.251  73.196  85.404  1.00  0.00           N  
ATOM    424  H   THR    29      80.309  73.532  85.265  1.00  0.00           H  
ATOM    425  CA  THR    29      81.584  71.856  84.786  1.00  0.00           C  
ATOM    426  HA  THR    29      82.335  72.048  84.020  1.00  0.00           H  
ATOM    427  CB  THR    29      82.343  70.874  85.787  1.00  0.00           C  
ATOM    428  HB  THR    29      82.801  71.528  86.529  1.00  0.00           H  
ATOM    429  CG2 THR    29      81.577  69.829  86.585  1.00  0.00           C  
ATOM    430 HG21 THR    29      82.254  69.203  87.166  1.00  0.00           H  
ATOM    431 HG22 THR    29      81.030  70.343  87.376  1.00  0.00           H  
ATOM    432 HG23 THR    29      80.946  69.151  86.011  1.00  0.00           H  
ATOM    433  OG1 THR    29      83.240  70.181  85.044  1.00  0.00           O  
ATOM    434  HG1 THR    29      84.015  70.169  85.611  1.00  0.00           H  
ATOM    435  C   THR    29      80.359  71.209  84.110  1.00  0.00           C  
ATOM    436  O   THR    29      79.239  71.708  84.196  1.00  0.00           O  
ATOM    437  N   ASP    30      80.586  70.139  83.399  1.00  0.00           N  
ATOM    438  H   ASP    30      81.513  69.740  83.433  1.00  0.00           H  
ATOM    439  CA  ASP    30      79.585  69.409  82.559  1.00  0.00           C  
ATOM    440  HA  ASP    30      78.586  69.468  82.991  1.00  0.00           H  
ATOM    441  CB  ASP    30      79.515  70.021  81.155  1.00  0.00           C  
ATOM    442  HB2 ASP    30      79.088  69.347  80.412  1.00  0.00           H  
ATOM    443  HB3 ASP    30      78.878  70.901  81.253  1.00  0.00           H  
ATOM    444  CG  ASP    30      80.870  70.336  80.600  1.00  0.00           C  
ATOM    445  OD1 ASP    30      80.982  71.372  79.919  1.00  0.00           O  
ATOM    446  OD2 ASP    30      81.895  69.647  80.866  1.00  0.00           O  
ATOM    447  C   ASP    30      79.931  67.900  82.498  1.00  0.00           C  
ATOM    448  O   ASP    30      81.119  67.517  82.743  1.00  0.00           O  
ATOM    449  N   GLY    31      78.898  67.107  82.267  1.00  0.00           N  
ATOM    450  H   GLY    31      77.989  67.547  82.264  1.00  0.00           H  
ATOM    451  CA  GLY    31      79.076  65.660  81.991  1.00  0.00           C  
ATOM    452  HA2 GLY    31      80.056  65.287  82.288  1.00  0.00           H  
ATOM    453  HA3 GLY    31      78.486  65.141  82.745  1.00  0.00           H  
ATOM    454  C   GLY    31      78.565  65.256  80.586  1.00  0.00           C  
ATOM    455  O   GLY    31      78.202  64.103  80.453  1.00  0.00           O  
ATOM    456  N   SER    32      78.313  66.261  79.741  1.00  0.00           N  
ATOM    457  H   SER    32      78.736  67.159  79.925  1.00  0.00           H  
ATOM    458  CA  SER    32      77.468  66.104  78.575  1.00  0.00           C  
ATOM    459  HA  SER    32      76.459  65.824  78.878  1.00  0.00           H  
ATOM    460  CB  SER    32      77.460  67.433  77.899  1.00  0.00           C  
ATOM    461  HB2 SER    32      78.504  67.731  77.798  1.00  0.00           H  
ATOM    462  HB3 SER    32      77.056  67.268  76.900  1.00  0.00           H  
ATOM    463  OG  SER    32      76.727  68.361  78.595  1.00  0.00           O  
ATOM    464  HG  SER    32      76.982  69.132  78.082  1.00  0.00           H  
ATOM    465  C   SER    32      77.856  64.924  77.604  1.00  0.00           C  
ATOM    466  O   SER    32      79.015  64.621  77.432  1.00  0.00           O  
ATOM    467  N   VAL    33      76.847  64.303  76.945  1.00  0.00           N  
ATOM    468  H   VAL    33      75.923  64.694  77.064  1.00  0.00           H  
ATOM    469  CA  VAL    33      77.065  63.170  76.048  1.00  0.00           C  
ATOM    470  HA  VAL    33      77.944  63.352  75.430  1.00  0.00           H  
ATOM    471  CB  VAL    33      77.330  61.941  76.916  1.00  0.00           C  
ATOM    472  HB  VAL    33      77.827  62.271  77.828  1.00  0.00           H  
ATOM    473  CG1 VAL    33      76.046  61.386  77.530  1.00  0.00           C  
ATOM    474 HG11 VAL    33      76.202  60.489  78.128  1.00  0.00           H  
ATOM    475 HG12 VAL    33      75.669  62.187  78.166  1.00  0.00           H  
ATOM    476 HG13 VAL    33      75.300  61.155  76.770  1.00  0.00           H  
ATOM    477  CG2 VAL    33      78.187  60.968  76.247  1.00  0.00           C  
ATOM    478 HG21 VAL    33      77.661  60.353  75.517  1.00  0.00           H  
ATOM    479 HG22 VAL    33      79.142  61.398  75.945  1.00  0.00           H  
ATOM    480 HG23 VAL    33      78.345  60.166  76.968  1.00  0.00           H  
ATOM    481  C   VAL    33      75.953  62.915  74.980  1.00  0.00           C  
ATOM    482  O   VAL    33      74.886  63.477  75.113  1.00  0.00           O  
ATOM    483  N   SER    34      76.313  62.175  73.968  1.00  0.00           N  
ATOM    484  H   SER    34      77.236  61.781  73.851  1.00  0.00           H  
ATOM    485  CA  SER    34      75.336  61.646  72.980  1.00  0.00           C  
ATOM    486  HA  SER    34      74.384  61.461  73.478  1.00  0.00           H  
ATOM    487  CB  SER    34      74.990  62.556  71.806  1.00  0.00           C  
ATOM    488  HB2 SER    34      74.292  62.040  71.147  1.00  0.00           H  
ATOM    489  HB3 SER    34      74.556  63.511  72.102  1.00  0.00           H  
ATOM    490  OG  SER    34      76.104  62.889  70.999  1.00  0.00           O  
ATOM    491  HG  SER    34      76.153  62.180  70.354  1.00  0.00           H  
ATOM    492  C   SER    34      75.722  60.387  72.344  1.00  0.00           C  
ATOM    493  O   SER    34      76.896  60.118  72.118  1.00  0.00           O  
ATOM    494  N   GLY    35      74.763  59.491  72.003  1.00  0.00           N  
ATOM    495  H   GLY    35      73.790  59.724  72.140  1.00  0.00           H  
ATOM    496  CA  GLY    35      74.981  58.029  71.741  1.00  0.00           C  
ATOM    497  HA2 GLY    35      75.533  58.027  70.802  1.00  0.00           H  
ATOM    498  HA3 GLY    35      75.709  57.570  72.411  1.00  0.00           H  
ATOM    499  C   GLY    35      73.840  57.041  71.646  1.00  0.00           C  
ATOM    500  O   GLY    35      72.670  57.586  71.661  1.00  0.00           O  
ATOM    501  N   GLU    36      74.008  55.748  71.390  1.00  0.00           N  
ATOM    502  H   GLU    36      74.937  55.406  71.592  1.00  0.00           H  
ATOM    503  CA  GLU    36      72.900  54.680  71.244  1.00  0.00           C  
ATOM    504  HA  GLU    36      72.214  55.040  70.477  1.00  0.00           H  
ATOM    505  CB  GLU    36      73.367  53.265  70.865  1.00  0.00           C  
ATOM    506  HB2 GLU    36      74.193  52.867  71.455  1.00  0.00           H  
ATOM    507  HB3 GLU    36      72.558  52.536  70.926  1.00  0.00           H  
ATOM    508  CG  GLU    36      73.894  53.283  69.405  1.00  0.00           C  
ATOM    509  HG2 GLU    36      73.234  53.875  68.771  1.00  0.00           H  
ATOM    510  HG3 GLU    36      74.825  53.846  69.349  1.00  0.00           H  
ATOM    511  CD  GLU    36      74.077  51.864  68.882  1.00  0.00           C  
ATOM    512  OE1 GLU    36      74.618  51.081  69.672  1.00  0.00           O  
ATOM    513  OE2 GLU    36      73.974  51.589  67.664  1.00  0.00           O  
ATOM    514  C   GLU    36      72.076  54.557  72.545  1.00  0.00           C  
ATOM    515  O   GLU    36      72.631  54.621  73.685  1.00  0.00           O  
ATOM    516  N   ARG    37      70.807  54.301  72.321  1.00  0.00           N  
ATOM    517  H   ARG    37      70.589  54.000  71.381  1.00  0.00           H  
ATOM    518  CA  ARG    37      69.713  54.175  73.343  1.00  0.00           C  
ATOM    519  HA  ARG    37      70.131  53.867  74.301  1.00  0.00           H  
ATOM    520  CB  ARG    37      68.946  55.480  73.555  1.00  0.00           C  
ATOM    521  HB2 ARG    37      68.136  55.198  74.227  1.00  0.00           H  
ATOM    522  HB3 ARG    37      69.645  56.220  73.944  1.00  0.00           H  
ATOM    523  CG  ARG    37      68.133  55.932  72.341  1.00  0.00           C  
ATOM    524  HG2 ARG    37      68.630  56.756  71.829  1.00  0.00           H  
ATOM    525  HG3 ARG    37      67.939  55.163  71.593  1.00  0.00           H  
ATOM    526  CD  ARG    37      66.670  56.390  72.682  1.00  0.00           C  
ATOM    527  HD2 ARG    37      66.054  55.568  73.047  1.00  0.00           H  
ATOM    528  HD3 ARG    37      66.752  57.277  73.309  1.00  0.00           H  
ATOM    529  NE  ARG    37      66.013  56.956  71.404  1.00  0.00           N  
ATOM    530  HE  ARG    37      66.174  57.938  71.236  1.00  0.00           H  
ATOM    531  CZ  ARG    37      65.295  56.232  70.541  1.00  0.00           C  
ATOM    532  NH1 ARG    37      65.139  54.901  70.699  1.00  0.00           N  
ATOM    533 HH11 ARG    37      65.490  54.425  71.518  1.00  0.00           H  
ATOM    534 HH12 ARG    37      64.481  54.476  70.062  1.00  0.00           H  
ATOM    535  NH2 ARG    37      64.741  56.674  69.450  1.00  0.00           N  
ATOM    536 HH21 ARG    37      64.800  57.668  69.278  1.00  0.00           H  
ATOM    537 HH22 ARG    37      64.069  56.072  68.996  1.00  0.00           H  
ATOM    538  C   ARG    37      68.775  52.979  72.996  1.00  0.00           C  
ATOM    539  O   ARG    37      68.689  52.587  71.807  1.00  0.00           O  
ATOM    540  N   GLU    38      68.029  52.531  74.011  1.00  0.00           N  
ATOM    541  H   GLU    38      68.168  52.977  74.907  1.00  0.00           H  
ATOM    542  CA  GLU    38      67.102  51.379  73.948  1.00  0.00           C  
ATOM    543  HA  GLU    38      67.714  50.586  73.519  1.00  0.00           H  
ATOM    544  CB  GLU    38      66.546  51.189  75.303  1.00  0.00           C  
ATOM    545  HB2 GLU    38      66.042  52.097  75.633  1.00  0.00           H  
ATOM    546  HB3 GLU    38      65.723  50.480  75.215  1.00  0.00           H  
ATOM    547  CG  GLU    38      67.548  50.712  76.373  1.00  0.00           C  
ATOM    548  HG2 GLU    38      68.348  51.441  76.501  1.00  0.00           H  
ATOM    549  HG3 GLU    38      66.950  50.642  77.282  1.00  0.00           H  
ATOM    550  CD  GLU    38      68.137  49.303  75.962  1.00  0.00           C  
ATOM    551  OE1 GLU    38      67.399  48.284  75.883  1.00  0.00           O  
ATOM    552  OE2 GLU    38      69.326  49.173  75.858  1.00  0.00           O  
ATOM    553  C   GLU    38      66.024  51.655  72.887  1.00  0.00           C  
ATOM    554  O   GLU    38      65.488  52.806  72.803  1.00  0.00           O  
ATOM    555  N   LEU    39      65.633  50.697  72.037  1.00  0.00           N  
ATOM    556  H   LEU    39      66.038  49.772  72.051  1.00  0.00           H  
ATOM    557  CA  LEU    39      64.500  50.825  71.012  1.00  0.00           C  
ATOM    558  HA  LEU    39      64.827  51.400  70.146  1.00  0.00           H  
ATOM    559  CB  LEU    39      64.323  49.367  70.478  1.00  0.00           C  
ATOM    560  HB2 LEU    39      63.947  48.854  71.363  1.00  0.00           H  
ATOM    561  HB3 LEU    39      63.505  49.410  69.760  1.00  0.00           H  
ATOM    562  CG  LEU    39      65.527  48.589  69.794  1.00  0.00           C  
ATOM    563  HG  LEU    39      66.340  48.360  70.483  1.00  0.00           H  
ATOM    564  CD1 LEU    39      64.899  47.269  69.310  1.00  0.00           C  
ATOM    565 HD11 LEU    39      64.179  47.414  68.505  1.00  0.00           H  
ATOM    566 HD12 LEU    39      65.647  46.589  68.902  1.00  0.00           H  
ATOM    567 HD13 LEU    39      64.469  46.858  70.223  1.00  0.00           H  
ATOM    568  CD2 LEU    39      65.970  49.387  68.573  1.00  0.00           C  
ATOM    569 HD21 LEU    39      66.714  48.771  68.069  1.00  0.00           H  
ATOM    570 HD22 LEU    39      65.195  49.502  67.815  1.00  0.00           H  
ATOM    571 HD23 LEU    39      66.376  50.340  68.913  1.00  0.00           H  
ATOM    572  C   LEU    39      63.239  51.368  71.767  1.00  0.00           C  
ATOM    573  O   LEU    39      62.823  50.811  72.826  1.00  0.00           O  
ATOM    574  N   PHE    40      62.530  52.307  71.110  1.00  0.00           N  
ATOM    575  H   PHE    40      62.975  52.612  70.256  1.00  0.00           H  
ATOM    576  CA  PHE    40      61.287  52.966  71.473  1.00  0.00           C  
ATOM    577  HA  PHE    40      60.913  52.648  72.446  1.00  0.00           H  
ATOM    578  CB  PHE    40      61.569  54.521  71.490  1.00  0.00           C  
ATOM    579  HB2 PHE    40      61.905  54.826  70.499  1.00  0.00           H  
ATOM    580  HB3 PHE    40      60.580  54.881  71.772  1.00  0.00           H  
ATOM    581  CG  PHE    40      62.594  55.220  72.479  1.00  0.00           C  
ATOM    582  CD1 PHE    40      62.758  56.603  72.343  1.00  0.00           C  
ATOM    583  HD1 PHE    40      62.277  57.139  71.538  1.00  0.00           H  
ATOM    584  CE1 PHE    40      63.488  57.269  73.324  1.00  0.00           C  
ATOM    585  HE1 PHE    40      63.650  58.337  73.343  1.00  0.00           H  
ATOM    586  CZ  PHE    40      64.076  56.603  74.422  1.00  0.00           C  
ATOM    587  HZ  PHE    40      64.592  57.090  75.236  1.00  0.00           H  
ATOM    588  CE2 PHE    40      63.790  55.249  74.551  1.00  0.00           C  
ATOM    589  HE2 PHE    40      64.049  54.683  75.434  1.00  0.00           H  
ATOM    590  CD2 PHE    40      63.055  54.568  73.555  1.00  0.00           C  
ATOM    591  HD2 PHE    40      62.874  53.503  73.581  1.00  0.00           H  
ATOM    592  C   PHE    40      60.209  52.637  70.398  1.00  0.00           C  
ATOM    593  O   PHE    40      59.067  52.279  70.749  1.00  0.00           O  
ATOM    594  N   ASP    41      60.577  52.796  69.088  1.00  0.00           N  
ATOM    595  H   ASP    41      61.453  53.222  68.824  1.00  0.00           H  
ATOM    596  CA  ASP    41      59.730  52.302  67.998  1.00  0.00           C  
ATOM    597  HA  ASP    41      59.111  51.462  68.313  1.00  0.00           H  
ATOM    598  CB  ASP    41      58.729  53.488  67.555  1.00  0.00           C  
ATOM    599  HB2 ASP    41      58.273  53.818  68.488  1.00  0.00           H  
ATOM    600  HB3 ASP    41      59.303  54.287  67.086  1.00  0.00           H  
ATOM    601  CG  ASP    41      57.600  52.973  66.727  1.00  0.00           C  
ATOM    602  OD1 ASP    41      57.141  53.684  65.693  1.00  0.00           O  
ATOM    603  OD2 ASP    41      57.050  51.905  66.988  1.00  0.00           O  
ATOM    604  C   ASP    41      60.555  51.842  66.822  1.00  0.00           C  
ATOM    605  O   ASP    41      59.956  51.680  65.743  1.00  0.00           O  
ATOM    606  N   GLU    42      61.834  51.694  66.961  1.00  0.00           N  
ATOM    607  H   GLU    42      62.142  51.825  67.914  1.00  0.00           H  
ATOM    608  CA  GLU    42      62.809  51.461  65.926  1.00  0.00           C  
ATOM    609  HA  GLU    42      62.671  52.055  65.023  1.00  0.00           H  
ATOM    610  CB  GLU    42      64.194  52.049  66.310  1.00  0.00           C  
ATOM    611  HB2 GLU    42      64.601  51.608  67.220  1.00  0.00           H  
ATOM    612  HB3 GLU    42      64.912  51.975  65.493  1.00  0.00           H  
ATOM    613  CG  GLU    42      64.343  53.588  66.387  1.00  0.00           C  
ATOM    614  HG2 GLU    42      65.381  53.922  66.390  1.00  0.00           H  
ATOM    615  HG3 GLU    42      63.925  54.092  65.515  1.00  0.00           H  
ATOM    616  CD  GLU    42      63.572  54.192  67.549  1.00  0.00           C  
ATOM    617  OE1 GLU    42      63.559  53.552  68.676  1.00  0.00           O  
ATOM    618  OE2 GLU    42      63.185  55.378  67.527  1.00  0.00           O  
ATOM    619  C   GLU    42      62.900  49.971  65.457  1.00  0.00           C  
ATOM    620  O   GLU    42      63.606  49.619  64.537  1.00  0.00           O  
ATOM    621  N   GLN    43      62.075  49.115  66.103  1.00  0.00           N  
ATOM    622  H   GLN    43      61.306  49.474  66.651  1.00  0.00           H  
ATOM    623  CA  GLN    43      62.093  47.701  65.803  1.00  0.00           C  
ATOM    624  HA  GLN    43      63.073  47.364  66.141  1.00  0.00           H  
ATOM    625  CB  GLN    43      60.947  46.907  66.427  1.00  0.00           C  
ATOM    626  HB2 GLN    43      61.067  45.835  66.272  1.00  0.00           H  
ATOM    627  HB3 GLN    43      60.948  47.038  67.510  1.00  0.00           H  
ATOM    628  CG  GLN    43      59.504  47.293  66.121  1.00  0.00           C  
ATOM    629  HG2 GLN    43      59.468  47.350  65.034  1.00  0.00           H  
ATOM    630  HG3 GLN    43      58.883  46.487  66.513  1.00  0.00           H  
ATOM    631  CD  GLN    43      59.051  48.578  66.753  1.00  0.00           C  
ATOM    632  OE1 GLN    43      59.554  49.286  67.631  1.00  0.00           O  
ATOM    633  NE2 GLN    43      57.852  49.014  66.370  1.00  0.00           N  
ATOM    634 HE21 GLN    43      57.477  49.888  66.710  1.00  0.00           H  
ATOM    635 HE22 GLN    43      57.365  48.367  65.766  1.00  0.00           H  
ATOM    636  C   GLN    43      62.107  47.386  64.271  1.00  0.00           C  
ATOM    637  O   GLN    43      61.460  48.042  63.487  1.00  0.00           O  
ATOM    638  N   THR    44      62.780  46.349  63.798  1.00  0.00           N  
ATOM    639  H   THR    44      63.323  45.824  64.469  1.00  0.00           H  
ATOM    640  CA  THR    44      62.710  45.908  62.391  1.00  0.00           C  
ATOM    641  HA  THR    44      63.514  45.224  62.118  1.00  0.00           H  
ATOM    642  CB  THR    44      61.400  45.070  62.131  1.00  0.00           C  
ATOM    643  HB  THR    44      61.055  44.982  61.101  1.00  0.00           H  
ATOM    644  CG2 THR    44      61.345  43.737  62.838  1.00  0.00           C  
ATOM    645 HG21 THR    44      60.426  43.203  62.597  1.00  0.00           H  
ATOM    646 HG22 THR    44      62.249  43.200  62.554  1.00  0.00           H  
ATOM    647 HG23 THR    44      61.282  43.873  63.918  1.00  0.00           H  
ATOM    648  OG1 THR    44      60.208  45.696  62.563  1.00  0.00           O  
ATOM    649  HG1 THR    44      60.227  46.604  62.252  1.00  0.00           H  
ATOM    650  C   THR    44      62.954  46.996  61.273  1.00  0.00           C  
ATOM    651  O   THR    44      62.595  46.698  60.106  1.00  0.00           O  
ATOM    652  N   LYS    45      63.504  48.142  61.704  1.00  0.00           N  
ATOM    653  H   LYS    45      63.413  48.313  62.696  1.00  0.00           H  
ATOM    654  CA  LYS    45      63.777  49.345  60.790  1.00  0.00           C  
ATOM    655  HA  LYS    45      63.915  49.106  59.736  1.00  0.00           H  
ATOM    656  CB  LYS    45      62.451  50.191  60.715  1.00  0.00           C  
ATOM    657  HB2 LYS    45      62.624  50.868  59.879  1.00  0.00           H  
ATOM    658  HB3 LYS    45      61.640  49.559  60.353  1.00  0.00           H  
ATOM    659  CG  LYS    45      62.059  50.961  62.004  1.00  0.00           C  
ATOM    660  HG2 LYS    45      61.621  50.329  62.776  1.00  0.00           H  
ATOM    661  HG3 LYS    45      62.930  51.431  62.461  1.00  0.00           H  
ATOM    662  CD  LYS    45      60.968  52.007  61.649  1.00  0.00           C  
ATOM    663  HD2 LYS    45      61.385  52.775  60.997  1.00  0.00           H  
ATOM    664  HD3 LYS    45      60.169  51.613  61.021  1.00  0.00           H  
ATOM    665  CE  LYS    45      60.401  52.627  62.895  1.00  0.00           C  
ATOM    666  HE2 LYS    45      60.188  51.742  63.495  1.00  0.00           H  
ATOM    667  HE3 LYS    45      61.256  53.206  63.245  1.00  0.00           H  
ATOM    668  NZ  LYS    45      59.126  53.389  62.671  1.00  0.00           N  
ATOM    669  HZ1 LYS    45      59.209  53.937  61.826  1.00  0.00           H  
ATOM    670  HZ2 LYS    45      58.303  52.850  62.444  1.00  0.00           H  
ATOM    671  HZ3 LYS    45      58.934  54.010  63.443  1.00  0.00           H  
ATOM    672  C   LYS    45      64.811  50.428  61.274  1.00  0.00           C  
ATOM    673  O   LYS    45      65.017  51.501  60.677  1.00  0.00           O  
ATOM    674  N   ASN    46      65.555  50.068  62.298  1.00  0.00           N  
ATOM    675  H   ASN    46      65.455  49.142  62.689  1.00  0.00           H  
ATOM    676  CA  ASN    46      66.597  50.941  62.924  1.00  0.00           C  
ATOM    677  HA  ASN    46      66.068  51.778  63.379  1.00  0.00           H  
ATOM    678  CB  ASN    46      67.234  50.199  64.154  1.00  0.00           C  
ATOM    679  HB2 ASN    46      66.477  49.921  64.887  1.00  0.00           H  
ATOM    680  HB3 ASN    46      67.550  49.268  63.682  1.00  0.00           H  
ATOM    681  CG  ASN    46      68.500  50.766  64.730  1.00  0.00           C  
ATOM    682  OD1 ASN    46      68.768  51.966  64.853  1.00  0.00           O  
ATOM    683  ND2 ASN    46      69.540  49.982  64.921  1.00  0.00           N  
ATOM    684 HD21 ASN    46      70.338  50.380  65.396  1.00  0.00           H  
ATOM    685 HD22 ASN    46      69.548  48.979  64.808  1.00  0.00           H  
ATOM    686  C   ASN    46      67.666  51.362  61.872  1.00  0.00           C  
ATOM    687  O   ASN    46      68.190  50.544  61.107  1.00  0.00           O  
ATOM    688  N   GLY    47      68.080  52.629  61.978  1.00  0.00           N  
ATOM    689  H   GLY    47      67.552  53.166  62.651  1.00  0.00           H  
ATOM    690  CA  GLY    47      68.986  53.288  61.020  1.00  0.00           C  
ATOM    691  HA2 GLY    47      68.944  52.675  60.120  1.00  0.00           H  
ATOM    692  HA3 GLY    47      68.676  54.288  60.718  1.00  0.00           H  
ATOM    693  C   GLY    47      70.394  53.226  61.358  1.00  0.00           C  
ATOM    694  O   GLY    47      70.875  52.366  62.164  1.00  0.00           O  
ATOM    695  N   ARG    48      71.278  54.048  60.671  1.00  0.00           N  
ATOM    696  H   ARG    48      71.013  54.633  59.891  1.00  0.00           H  
ATOM    697  CA  ARG    48      72.727  54.244  61.082  1.00  0.00           C  
ATOM    698  HA  ARG    48      72.780  53.644  61.990  1.00  0.00           H  
ATOM    699  CB  ARG    48      73.778  53.821  60.052  1.00  0.00           C  
ATOM    700  HB2 ARG    48      73.752  54.496  59.196  1.00  0.00           H  
ATOM    701  HB3 ARG    48      74.792  54.065  60.370  1.00  0.00           H  
ATOM    702  CG  ARG    48      73.831  52.305  59.583  1.00  0.00           C  
ATOM    703  HG2 ARG    48      72.814  52.015  59.318  1.00  0.00           H  
ATOM    704  HG3 ARG    48      74.507  52.251  58.729  1.00  0.00           H  
ATOM    705  CD  ARG    48      74.309  51.296  60.650  1.00  0.00           C  
ATOM    706  HD2 ARG    48      74.365  50.324  60.160  1.00  0.00           H  
ATOM    707  HD3 ARG    48      75.306  51.655  60.905  1.00  0.00           H  
ATOM    708  NE  ARG    48      73.516  51.085  61.828  1.00  0.00           N  
ATOM    709  HE  ARG    48      72.610  51.526  61.901  1.00  0.00           H  
ATOM    710  CZ  ARG    48      73.604  50.124  62.700  1.00  0.00           C  
ATOM    711  NH1 ARG    48      74.509  49.188  62.663  1.00  0.00           N  
ATOM    712 HH11 ARG    48      75.116  49.088  61.862  1.00  0.00           H  
ATOM    713 HH12 ARG    48      74.434  48.486  63.386  1.00  0.00           H  
ATOM    714  NH2 ARG    48      72.796  50.079  63.739  1.00  0.00           N  
ATOM    715 HH21 ARG    48      72.063  50.767  63.832  1.00  0.00           H  
ATOM    716 HH22 ARG    48      72.829  49.298  64.378  1.00  0.00           H  
ATOM    717  C   ARG    48      72.829  55.709  61.466  1.00  0.00           C  
ATOM    718  O   ARG    48      73.321  56.511  60.707  1.00  0.00           O  
ATOM    719  N   ILE    49      72.149  56.074  62.595  1.00  0.00           N  
ATOM    720  H   ILE    49      71.852  55.276  63.138  1.00  0.00           H  
ATOM    721  CA  ILE    49      72.167  57.467  63.191  1.00  0.00           C  
ATOM    722  HA  ILE    49      71.884  57.240  64.219  1.00  0.00           H  
ATOM    723  CB  ILE    49      73.547  58.117  63.282  1.00  0.00           C  
ATOM    724  HB  ILE    49      73.837  58.329  62.253  1.00  0.00           H  
ATOM    725  CG2 ILE    49      73.497  59.404  64.104  1.00  0.00           C  
ATOM    726 HG21 ILE    49      74.528  59.697  64.303  1.00  0.00           H  
ATOM    727 HG22 ILE    49      73.279  60.202  63.395  1.00  0.00           H  
ATOM    728 HG23 ILE    49      72.711  59.562  64.842  1.00  0.00           H  
ATOM    729  CG1 ILE    49      74.573  57.125  64.011  1.00  0.00           C  
ATOM    730 HG12 ILE    49      74.646  56.128  63.577  1.00  0.00           H  
ATOM    731 HG13 ILE    49      75.494  57.664  63.785  1.00  0.00           H  
ATOM    732  CD1 ILE    49      74.533  56.972  65.500  1.00  0.00           C  
ATOM    733 HD11 ILE    49      73.547  56.661  65.845  1.00  0.00           H  
ATOM    734 HD12 ILE    49      75.277  56.240  65.814  1.00  0.00           H  
ATOM    735 HD13 ILE    49      74.716  57.902  66.038  1.00  0.00           H  
ATOM    736  C   ILE    49      71.049  58.440  62.746  1.00  0.00           C  
ATOM    737  O   ILE    49      70.129  58.733  63.580  1.00  0.00           O  
ATOM    738  N   LEU    50      71.075  58.945  61.552  1.00  0.00           N  
ATOM    739  H   LEU    50      71.911  58.801  61.004  1.00  0.00           H  
ATOM    740  CA  LEU    50      70.000  59.727  60.870  1.00  0.00           C  
ATOM    741  HA  LEU    50      69.813  60.590  61.510  1.00  0.00           H  
ATOM    742  CB  LEU    50      70.574  60.197  59.515  1.00  0.00           C  
ATOM    743  HB2 LEU    50      71.026  59.356  58.989  1.00  0.00           H  
ATOM    744  HB3 LEU    50      69.826  60.518  58.790  1.00  0.00           H  
ATOM    745  CG  LEU    50      71.686  61.250  59.598  1.00  0.00           C  
ATOM    746  HG  LEU    50      72.399  60.833  60.309  1.00  0.00           H  
ATOM    747  CD1 LEU    50      72.308  61.430  58.264  1.00  0.00           C  
ATOM    748 HD11 LEU    50      72.530  60.472  57.795  1.00  0.00           H  
ATOM    749 HD12 LEU    50      71.810  61.970  57.458  1.00  0.00           H  
ATOM    750 HD13 LEU    50      73.243  61.982  58.359  1.00  0.00           H  
ATOM    751  CD2 LEU    50      71.208  62.597  60.152  1.00  0.00           C  
ATOM    752 HD21 LEU    50      70.936  62.363  61.182  1.00  0.00           H  
ATOM    753 HD22 LEU    50      71.877  63.456  60.096  1.00  0.00           H  
ATOM    754 HD23 LEU    50      70.279  62.809  59.624  1.00  0.00           H  
ATOM    755  C   LEU    50      68.609  58.999  60.699  1.00  0.00           C  
ATOM    756  O   LEU    50      68.678  57.838  60.376  1.00  0.00           O  
ATOM    757  N   GLY    51      67.413  59.577  60.875  1.00  0.00           N  
ATOM    758  H   GLY    51      67.388  60.578  61.012  1.00  0.00           H  
ATOM    759  CA  GLY    51      66.186  58.868  60.578  1.00  0.00           C  
ATOM    760  HA2 GLY    51      65.453  59.673  60.512  1.00  0.00           H  
ATOM    761  HA3 GLY    51      66.365  58.393  59.614  1.00  0.00           H  
ATOM    762  C   GLY    51      65.847  57.886  61.707  1.00  0.00           C  
ATOM    763  O   GLY    51      65.833  58.280  62.860  1.00  0.00           O  
ATOM    764  N   PRO    52      65.643  56.678  61.402  1.00  0.00           N  
ATOM    765  CD  PRO    52      65.718  56.025  60.039  1.00  0.00           C  
ATOM    766  HD2 PRO    52      66.759  56.094  59.724  1.00  0.00           H  
ATOM    767  HD3 PRO    52      65.165  56.641  59.331  1.00  0.00           H  
ATOM    768  CG  PRO    52      65.251  54.552  60.280  1.00  0.00           C  
ATOM    769  HG2 PRO    52      66.132  53.923  60.409  1.00  0.00           H  
ATOM    770  HG3 PRO    52      64.645  54.279  59.416  1.00  0.00           H  
ATOM    771  CB  PRO    52      64.533  54.604  61.590  1.00  0.00           C  
ATOM    772  HB2 PRO    52      64.688  53.580  61.929  1.00  0.00           H  
ATOM    773  HB3 PRO    52      63.475  54.822  61.442  1.00  0.00           H  
ATOM    774  CA  PRO    52      65.164  55.666  62.382  1.00  0.00           C  
ATOM    775  HA  PRO    52      64.441  56.096  63.076  1.00  0.00           H  
ATOM    776  C   PRO    52      66.342  55.074  63.244  1.00  0.00           C  
ATOM    777  O   PRO    52      66.208  54.039  63.861  1.00  0.00           O  
ATOM    778  N   GLY    53      67.449  55.735  63.388  1.00  0.00           N  
ATOM    779  H   GLY    53      67.538  56.625  62.918  1.00  0.00           H  
ATOM    780  CA  GLY    53      68.466  55.552  64.444  1.00  0.00           C  
ATOM    781  HA2 GLY    53      68.928  54.575  64.299  1.00  0.00           H  
ATOM    782  HA3 GLY    53      69.178  56.374  64.511  1.00  0.00           H  
ATOM    783  C   GLY    53      67.937  55.500  65.893  1.00  0.00           C  
ATOM    784  O   GLY    53      67.051  56.299  66.208  1.00  0.00           O  
ATOM    785  N   SER    54      68.487  54.640  66.635  1.00  0.00           N  
ATOM    786  H   SER    54      69.151  54.055  66.148  1.00  0.00           H  
ATOM    787  CA  SER    54      68.197  54.287  68.046  1.00  0.00           C  
ATOM    788  HA  SER    54      67.209  54.617  68.367  1.00  0.00           H  
ATOM    789  CB  SER    54      68.197  52.780  68.268  1.00  0.00           C  
ATOM    790  HB2 SER    54      68.141  52.510  69.322  1.00  0.00           H  
ATOM    791  HB3 SER    54      67.467  52.280  67.631  1.00  0.00           H  
ATOM    792  OG  SER    54      69.463  52.408  67.805  1.00  0.00           O  
ATOM    793  HG  SER    54      69.746  51.777  68.470  1.00  0.00           H  
ATOM    794  C   SER    54      69.133  54.977  69.046  1.00  0.00           C  
ATOM    795  O   SER    54      69.917  54.306  69.735  1.00  0.00           O  
ATOM    796  N   VAL    55      69.151  56.289  69.101  1.00  0.00           N  
ATOM    797  H   VAL    55      68.340  56.686  68.649  1.00  0.00           H  
ATOM    798  CA  VAL    55      70.086  57.283  69.615  1.00  0.00           C  
ATOM    799  HA  VAL    55      70.706  56.655  70.254  1.00  0.00           H  
ATOM    800  CB  VAL    55      70.977  57.805  68.414  1.00  0.00           C  
ATOM    801  HB  VAL    55      71.481  58.685  68.812  1.00  0.00           H  
ATOM    802  CG1 VAL    55      72.206  56.814  68.039  1.00  0.00           C  
ATOM    803 HG11 VAL    55      73.002  57.473  67.691  1.00  0.00           H  
ATOM    804 HG12 VAL    55      72.651  56.358  68.924  1.00  0.00           H  
ATOM    805 HG13 VAL    55      71.811  56.079  67.337  1.00  0.00           H  
ATOM    806  CG2 VAL    55      70.296  58.150  67.128  1.00  0.00           C  
ATOM    807 HG21 VAL    55      69.766  57.272  66.758  1.00  0.00           H  
ATOM    808 HG22 VAL    55      69.565  58.902  67.424  1.00  0.00           H  
ATOM    809 HG23 VAL    55      71.074  58.612  66.519  1.00  0.00           H  
ATOM    810  C   VAL    55      69.517  58.544  70.326  1.00  0.00           C  
ATOM    811  O   VAL    55      68.377  58.905  70.229  1.00  0.00           O  
ATOM    812  N   ALA    56      70.398  59.117  71.197  1.00  0.00           N  
ATOM    813  H   ALA    56      71.379  58.874  71.185  1.00  0.00           H  
ATOM    814  CA  ALA    56      69.962  60.180  72.036  1.00  0.00           C  
ATOM    815  HA  ALA    56      69.090  60.728  71.679  1.00  0.00           H  
ATOM    816  CB  ALA    56      69.568  59.629  73.363  1.00  0.00           C  
ATOM    817  HB1 ALA    56      68.858  58.802  73.344  1.00  0.00           H  
ATOM    818  HB2 ALA    56      70.454  59.350  73.932  1.00  0.00           H  
ATOM    819  HB3 ALA    56      69.056  60.463  73.843  1.00  0.00           H  
ATOM    820  C   ALA    56      71.034  61.208  72.321  1.00  0.00           C  
ATOM    821  O   ALA    56      72.243  60.865  72.271  1.00  0.00           O  
ATOM    822  N   ASP    57      70.592  62.359  72.648  1.00  0.00           N  
ATOM    823  H   ASP    57      69.597  62.519  72.704  1.00  0.00           H  
ATOM    824  CA  ASP    57      71.395  63.441  73.113  1.00  0.00           C  
ATOM    825  HA  ASP    57      72.410  63.053  73.032  1.00  0.00           H  
ATOM    826  CB  ASP    57      71.321  64.751  72.209  1.00  0.00           C  
ATOM    827  HB2 ASP    57      70.385  65.294  72.336  1.00  0.00           H  
ATOM    828  HB3 ASP    57      72.107  65.417  72.564  1.00  0.00           H  
ATOM    829  CG  ASP    57      71.455  64.482  70.704  1.00  0.00           C  
ATOM    830  OD1 ASP    57      70.736  65.243  70.020  1.00  0.00           O  
ATOM    831  OD2 ASP    57      72.171  63.627  70.206  1.00  0.00           O  
ATOM    832  C   ASP    57      71.134  63.877  74.563  1.00  0.00           C  
ATOM    833  O   ASP    57      70.004  64.111  74.935  1.00  0.00           O  
ATOM    834  N   SER    58      72.209  63.936  75.358  1.00  0.00           N  
ATOM    835  H   SER    58      73.093  63.641  74.970  1.00  0.00           H  
ATOM    836  CA  SER    58      72.087  63.890  76.841  1.00  0.00           C  
ATOM    837  HA  SER    58      71.081  64.089  77.211  1.00  0.00           H  
ATOM    838  CB  SER    58      72.467  62.516  77.313  1.00  0.00           C  
ATOM    839  HB2 SER    58      73.459  62.306  76.911  1.00  0.00           H  
ATOM    840  HB3 SER    58      72.705  62.529  78.376  1.00  0.00           H  
ATOM    841  OG  SER    58      71.621  61.528  76.955  1.00  0.00           O  
ATOM    842  HG  SER    58      72.101  61.018  76.298  1.00  0.00           H  
ATOM    843  C   SER    58      73.013  64.956  77.436  1.00  0.00           C  
ATOM    844  O   SER    58      74.129  64.725  77.945  1.00  0.00           O  
ATOM    845  N   GLY    59      72.519  66.195  77.296  1.00  0.00           N  
ATOM    846  H   GLY    59      71.534  66.311  77.104  1.00  0.00           H  
ATOM    847  CA  GLY    59      73.144  67.353  78.008  1.00  0.00           C  
ATOM    848  HA2 GLY    59      74.129  67.479  77.558  1.00  0.00           H  
ATOM    849  HA3 GLY    59      72.492  68.226  77.980  1.00  0.00           H  
ATOM    850  C   GLY    59      73.247  67.167  79.519  1.00  0.00           C  
ATOM    851  O   GLY    59      72.354  66.646  80.145  1.00  0.00           O  
ATOM    852  N   GLU    60      74.294  67.636  80.161  1.00  0.00           N  
ATOM    853  H   GLU    60      75.063  67.899  79.561  1.00  0.00           H  
ATOM    854  CA  GLU    60      74.436  67.511  81.627  1.00  0.00           C  
ATOM    855  HA  GLU    60      73.525  67.879  82.099  1.00  0.00           H  
ATOM    856  CB  GLU    60      74.832  66.073  82.210  1.00  0.00           C  
ATOM    857  HB2 GLU    60      73.889  65.551  82.047  1.00  0.00           H  
ATOM    858  HB3 GLU    60      75.643  65.633  81.630  1.00  0.00           H  
ATOM    859  CG  GLU    60      75.284  66.035  83.654  1.00  0.00           C  
ATOM    860  HG2 GLU    60      76.201  66.621  83.596  1.00  0.00           H  
ATOM    861  HG3 GLU    60      74.557  66.607  84.230  1.00  0.00           H  
ATOM    862  CD  GLU    60      75.545  64.664  84.191  1.00  0.00           C  
ATOM    863  OE1 GLU    60      75.897  64.565  85.391  1.00  0.00           O  
ATOM    864  OE2 GLU    60      75.157  63.632  83.575  1.00  0.00           O  
ATOM    865  C   GLU    60      75.409  68.661  82.076  1.00  0.00           C  
ATOM    866  O   GLU    60      76.561  68.612  81.777  1.00  0.00           O  
ATOM    867  N   VAL    61      74.908  69.570  82.910  1.00  0.00           N  
ATOM    868  H   VAL    61      73.942  69.494  83.195  1.00  0.00           H  
ATOM    869  CA  VAL    61      75.586  70.920  83.061  1.00  0.00           C  
ATOM    870  HA  VAL    61      76.637  70.845  82.783  1.00  0.00           H  
ATOM    871  CB  VAL    61      74.945  71.997  82.123  1.00  0.00           C  
ATOM    872  HB  VAL    61      75.391  72.971  82.323  1.00  0.00           H  
ATOM    873  CG1 VAL    61      75.220  71.630  80.649  1.00  0.00           C  
ATOM    874 HG11 VAL    61      74.574  70.795  80.378  1.00  0.00           H  
ATOM    875 HG12 VAL    61      74.802  72.456  80.074  1.00  0.00           H  
ATOM    876 HG13 VAL    61      76.274  71.599  80.375  1.00  0.00           H  
ATOM    877  CG2 VAL    61      73.478  72.116  82.287  1.00  0.00           C  
ATOM    878 HG21 VAL    61      73.143  72.189  83.321  1.00  0.00           H  
ATOM    879 HG22 VAL    61      73.052  72.842  81.594  1.00  0.00           H  
ATOM    880 HG23 VAL    61      72.970  71.206  81.967  1.00  0.00           H  
ATOM    881  C   VAL    61      75.591  71.504  84.504  1.00  0.00           C  
ATOM    882  O   VAL    61      74.537  71.513  85.131  1.00  0.00           O  
ATOM    883  N   THR    62      76.685  72.038  85.008  1.00  0.00           N  
ATOM    884  H   THR    62      77.450  72.045  84.349  1.00  0.00           H  
ATOM    885  CA  THR    62      76.973  72.411  86.423  1.00  0.00           C  
ATOM    886  HA  THR    62      76.049  72.226  86.971  1.00  0.00           H  
ATOM    887  CB  THR    62      78.036  71.538  87.069  1.00  0.00           C  
ATOM    888  HB  THR    62      78.909  71.526  86.417  1.00  0.00           H  
ATOM    889  CG2 THR    62      78.695  71.982  88.454  1.00  0.00           C  
ATOM    890 HG21 THR    62      78.766  73.056  88.622  1.00  0.00           H  
ATOM    891 HG22 THR    62      78.258  71.538  89.348  1.00  0.00           H  
ATOM    892 HG23 THR    62      79.713  71.601  88.536  1.00  0.00           H  
ATOM    893  OG1 THR    62      77.506  70.139  87.242  1.00  0.00           O  
ATOM    894  HG1 THR    62      77.502  69.689  86.394  1.00  0.00           H  
ATOM    895  C   THR    62      77.478  73.832  86.563  1.00  0.00           C  
ATOM    896  O   THR    62      78.337  74.277  85.729  1.00  0.00           O  
ATOM    897  N   TYR    63      76.981  74.596  87.496  1.00  0.00           N  
ATOM    898  H   TYR    63      76.224  74.206  88.039  1.00  0.00           H  
ATOM    899  CA  TYR    63      77.232  76.046  87.839  1.00  0.00           C  
ATOM    900  HA  TYR    63      78.309  76.123  87.691  1.00  0.00           H  
ATOM    901  CB  TYR    63      76.333  76.934  86.990  1.00  0.00           C  
ATOM    902  HB2 TYR    63      76.481  77.992  87.208  1.00  0.00           H  
ATOM    903  HB3 TYR    63      76.798  76.912  86.005  1.00  0.00           H  
ATOM    904  CG  TYR    63      74.917  76.586  86.811  1.00  0.00           C  
ATOM    905  CD1 TYR    63      74.423  75.349  86.242  1.00  0.00           C  
ATOM    906  HD1 TYR    63      75.139  74.663  85.815  1.00  0.00           H  
ATOM    907  CE1 TYR    63      73.046  75.191  85.948  1.00  0.00           C  
ATOM    908  HE1 TYR    63      72.684  74.245  85.573  1.00  0.00           H  
ATOM    909  CZ  TYR    63      72.078  76.098  86.590  1.00  0.00           C  
ATOM    910  OH  TYR    63      70.744  75.791  86.485  1.00  0.00           O  
ATOM    911  HH  TYR    63      70.174  76.495  86.802  1.00  0.00           H  
ATOM    912  CE2 TYR    63      72.527  77.177  87.239  1.00  0.00           C  
ATOM    913  HE2 TYR    63      71.794  77.852  87.655  1.00  0.00           H  
ATOM    914  CD2 TYR    63      73.899  77.464  87.385  1.00  0.00           C  
ATOM    915  HD2 TYR    63      74.262  78.221  88.065  1.00  0.00           H  
ATOM    916  C   TYR    63      76.969  76.317  89.379  1.00  0.00           C  
ATOM    917  O   TYR    63      76.275  75.685  90.151  1.00  0.00           O  
ATOM    918  N   TYR    64      77.508  77.461  89.854  1.00  0.00           N  
ATOM    919  H   TYR    64      78.099  77.926  89.179  1.00  0.00           H  
ATOM    920  CA  TYR    64      77.124  78.140  91.174  1.00  0.00           C  
ATOM    921  HA  TYR    64      77.157  77.335  91.908  1.00  0.00           H  
ATOM    922  CB  TYR    64      78.276  79.165  91.624  1.00  0.00           C  
ATOM    923  HB2 TYR    64      78.213  79.962  90.884  1.00  0.00           H  
ATOM    924  HB3 TYR    64      77.933  79.617  92.555  1.00  0.00           H  
ATOM    925  CG  TYR    64      79.714  78.630  91.708  1.00  0.00           C  
ATOM    926  CD1 TYR    64      80.729  79.615  91.749  1.00  0.00           C  
ATOM    927  HD1 TYR    64      80.439  80.608  91.437  1.00  0.00           H  
ATOM    928  CE1 TYR    64      82.070  79.243  91.975  1.00  0.00           C  
ATOM    929  HE1 TYR    64      82.887  79.948  91.931  1.00  0.00           H  
ATOM    930  CZ  TYR    64      82.334  77.894  92.286  1.00  0.00           C  
ATOM    931  OH  TYR    64      83.585  77.501  92.654  1.00  0.00           O  
ATOM    932  HH  TYR    64      83.586  76.667  93.130  1.00  0.00           H  
ATOM    933  CE2 TYR    64      81.371  76.883  92.187  1.00  0.00           C  
ATOM    934  HE2 TYR    64      81.618  75.851  92.385  1.00  0.00           H  
ATOM    935  CD2 TYR    64      80.066  77.222  91.786  1.00  0.00           C  
ATOM    936  HD2 TYR    64      79.350  76.423  91.665  1.00  0.00           H  
ATOM    937  C   TYR    64      75.757  78.864  91.125  1.00  0.00           C  
ATOM    938  O   TYR    64      75.358  79.464  90.144  1.00  0.00           O  
ATOM    939  N   GLY    65      74.992  78.706  92.178  1.00  0.00           N  
ATOM    940  H   GLY    65      75.370  78.020  92.815  1.00  0.00           H  
ATOM    941  CA  GLY    65      73.680  79.345  92.438  1.00  0.00           C  
ATOM    942  HA2 GLY    65      73.199  79.419  91.462  1.00  0.00           H  
ATOM    943  HA3 GLY    65      73.147  78.738  93.169  1.00  0.00           H  
ATOM    944  C   GLY    65      73.747  80.714  92.971  1.00  0.00           C  
ATOM    945  O   GLY    65      74.705  81.220  93.521  1.00  0.00           O  
ATOM    946  N   LYS    66      72.600  81.393  92.882  1.00  0.00           N  
ATOM    947  H   LYS    66      71.794  80.960  92.455  1.00  0.00           H  
ATOM    948  CA  LYS    66      72.468  82.753  93.228  1.00  0.00           C  
ATOM    949  HA  LYS    66      73.319  83.004  93.860  1.00  0.00           H  
ATOM    950  CB  LYS    66      72.675  83.641  91.957  1.00  0.00           C  
ATOM    951  HB2 LYS    66      73.613  83.416  91.450  1.00  0.00           H  
ATOM    952  HB3 LYS    66      71.907  83.408  91.219  1.00  0.00           H  
ATOM    953  CG  LYS    66      72.559  85.166  92.304  1.00  0.00           C  
ATOM    954  HG2 LYS    66      71.540  85.396  92.616  1.00  0.00           H  
ATOM    955  HG3 LYS    66      73.215  85.426  93.134  1.00  0.00           H  
ATOM    956  CD  LYS    66      73.027  85.906  91.019  1.00  0.00           C  
ATOM    957  HD2 LYS    66      73.991  85.483  90.735  1.00  0.00           H  
ATOM    958  HD3 LYS    66      72.238  85.662  90.309  1.00  0.00           H  
ATOM    959  CE  LYS    66      73.040  87.463  91.133  1.00  0.00           C  
ATOM    960  HE2 LYS    66      72.044  87.789  91.432  1.00  0.00           H  
ATOM    961  HE3 LYS    66      73.721  87.723  91.943  1.00  0.00           H  
ATOM    962  NZ  LYS    66      73.331  88.057  89.797  1.00  0.00           N  
ATOM    963  HZ1 LYS    66      74.030  87.632  89.204  1.00  0.00           H  
ATOM    964  HZ2 LYS    66      72.589  87.904  89.130  1.00  0.00           H  
ATOM    965  HZ3 LYS    66      73.603  89.011  89.988  1.00  0.00           H  
ATOM    966  C   LYS    66      71.095  83.087  93.846  1.00  0.00           C  
ATOM    967  O   LYS    66      69.993  82.696  93.423  1.00  0.00           O  
ATOM    968  N   ARG    67      71.256  83.796  94.998  1.00  0.00           N  
ATOM    969  H   ARG    67      72.222  83.961  95.244  1.00  0.00           H  
ATOM    970  CA  ARG    67      70.262  84.229  95.898  1.00  0.00           C  
ATOM    971  HA  ARG    67      69.691  83.389  96.293  1.00  0.00           H  
ATOM    972  CB  ARG    67      70.978  84.852  97.036  1.00  0.00           C  
ATOM    973  HB2 ARG    67      71.687  84.156  97.485  1.00  0.00           H  
ATOM    974  HB3 ARG    67      71.548  85.737  96.752  1.00  0.00           H  
ATOM    975  CG  ARG    67      70.049  85.166  98.245  1.00  0.00           C  
ATOM    976  HG2 ARG    67      69.333  85.915  97.908  1.00  0.00           H  
ATOM    977  HG3 ARG    67      69.464  84.262  98.417  1.00  0.00           H  
ATOM    978  CD  ARG    67      70.593  85.689  99.529  1.00  0.00           C  
ATOM    979  HD2 ARG    67      69.799  85.732 100.275  1.00  0.00           H  
ATOM    980  HD3 ARG    67      71.270  84.933  99.926  1.00  0.00           H  
ATOM    981  NE  ARG    67      71.241  87.022  99.225  1.00  0.00           N  
ATOM    982  HE  ARG    67      71.081  87.385  98.296  1.00  0.00           H  
ATOM    983  CZ  ARG    67      71.884  87.676 100.144  1.00  0.00           C  
ATOM    984  NH1 ARG    67      72.337  88.855  99.919  1.00  0.00           N  
ATOM    985 HH11 ARG    67      72.444  89.231  98.987  1.00  0.00           H  
ATOM    986 HH12 ARG    67      73.041  89.224 100.542  1.00  0.00           H  
ATOM    987  NH2 ARG    67      72.178  87.261 101.275  1.00  0.00           N  
ATOM    988 HH21 ARG    67      71.777  86.404 101.629  1.00  0.00           H  
ATOM    989 HH22 ARG    67      72.797  87.843 101.821  1.00  0.00           H  
ATOM    990  C   ARG    67      69.190  85.151  95.225  1.00  0.00           C  
ATOM    991  O   ARG    67      69.543  86.187  94.660  1.00  0.00           O  
ATOM    992  N   GLY    68      67.879  84.848  95.298  1.00  0.00           N  
ATOM    993  H   GLY    68      67.623  83.889  95.483  1.00  0.00           H  
ATOM    994  CA  GLY    68      66.914  85.755  94.638  1.00  0.00           C  
ATOM    995  HA2 GLY    68      65.929  85.381  94.918  1.00  0.00           H  
ATOM    996  HA3 GLY    68      67.134  86.810  94.801  1.00  0.00           H  
ATOM    997  C   GLY    68      66.920  85.704  93.097  1.00  0.00           C  
ATOM    998  O   GLY    68      66.929  86.795  92.536  1.00  0.00           O  
ATOM    999  N   ASP    69      67.134  84.578  92.446  1.00  0.00           N  
ATOM   1000  H   ASP    69      67.350  83.709  92.914  1.00  0.00           H  
ATOM   1001  CA  ASP    69      67.403  84.575  90.975  1.00  0.00           C  
ATOM   1002  HA  ASP    69      67.723  85.556  90.623  1.00  0.00           H  
ATOM   1003  CB  ASP    69      68.590  83.723  90.739  1.00  0.00           C  
ATOM   1004  HB2 ASP    69      69.482  84.057  91.269  1.00  0.00           H  
ATOM   1005  HB3 ASP    69      68.428  82.677  90.997  1.00  0.00           H  
ATOM   1006  CG  ASP    69      69.007  83.481  89.216  1.00  0.00           C  
ATOM   1007  OD1 ASP    69      68.360  84.056  88.268  1.00  0.00           O  
ATOM   1008  OD2 ASP    69      69.890  82.647  88.987  1.00  0.00           O  
ATOM   1009  C   ASP    69      66.153  84.365  90.191  1.00  0.00           C  
ATOM   1010  O   ASP    69      65.615  83.251  90.107  1.00  0.00           O  
ATOM   1011  N   ALA    70      65.503  85.360  89.562  1.00  0.00           N  
ATOM   1012  H   ALA    70      65.826  86.307  89.699  1.00  0.00           H  
ATOM   1013  CA  ALA    70      64.181  85.184  88.819  1.00  0.00           C  
ATOM   1014  HA  ALA    70      63.646  84.436  89.405  1.00  0.00           H  
ATOM   1015  CB  ALA    70      63.303  86.485  88.883  1.00  0.00           C  
ATOM   1016  HB1 ALA    70      63.125  86.835  89.900  1.00  0.00           H  
ATOM   1017  HB2 ALA    70      63.990  87.213  88.452  1.00  0.00           H  
ATOM   1018  HB3 ALA    70      62.378  86.513  88.308  1.00  0.00           H  
ATOM   1019  C   ALA    70      64.468  84.589  87.434  1.00  0.00           C  
ATOM   1020  O   ALA    70      63.561  83.962  86.845  1.00  0.00           O  
ATOM   1021  N   GLY    71      65.693  84.633  86.945  1.00  0.00           N  
ATOM   1022  H   GLY    71      66.471  85.027  87.455  1.00  0.00           H  
ATOM   1023  CA  GLY    71      66.144  83.671  85.842  1.00  0.00           C  
ATOM   1024  HA2 GLY    71      65.524  83.822  84.959  1.00  0.00           H  
ATOM   1025  HA3 GLY    71      67.166  83.823  85.495  1.00  0.00           H  
ATOM   1026  C   GLY    71      66.010  82.187  86.195  1.00  0.00           C  
ATOM   1027  O   GLY    71      65.359  81.369  85.581  1.00  0.00           O  
ATOM   1028  N   GLN    72      66.692  81.835  87.221  1.00  0.00           N  
ATOM   1029  H   GLN    72      67.379  82.379  87.723  1.00  0.00           H  
ATOM   1030  CA  GLN    72      66.701  80.370  87.698  1.00  0.00           C  
ATOM   1031  HA  GLN    72      66.996  79.804  86.815  1.00  0.00           H  
ATOM   1032  CB  GLN    72      67.876  80.120  88.680  1.00  0.00           C  
ATOM   1033  HB2 GLN    72      68.829  80.529  88.343  1.00  0.00           H  
ATOM   1034  HB3 GLN    72      67.648  80.742  89.545  1.00  0.00           H  
ATOM   1035  CG  GLN    72      68.017  78.636  89.182  1.00  0.00           C  
ATOM   1036  HG2 GLN    72      68.875  78.624  89.853  1.00  0.00           H  
ATOM   1037  HG3 GLN    72      67.119  78.421  89.760  1.00  0.00           H  
ATOM   1038  CD  GLN    72      68.292  77.611  88.135  1.00  0.00           C  
ATOM   1039  OE1 GLN    72      69.024  77.828  87.208  1.00  0.00           O  
ATOM   1040  NE2 GLN    72      67.835  76.387  88.409  1.00  0.00           N  
ATOM   1041 HE21 GLN    72      68.091  75.698  87.716  1.00  0.00           H  
ATOM   1042 HE22 GLN    72      67.274  76.194  89.226  1.00  0.00           H  
ATOM   1043  C   GLN    72      65.411  79.888  88.322  1.00  0.00           C  
ATOM   1044  O   GLN    72      64.975  78.749  88.265  1.00  0.00           O  
ATOM   1045  N   LYS    73      64.614  80.832  88.883  1.00  0.00           N  
ATOM   1046  H   LYS    73      65.095  81.702  89.059  1.00  0.00           H  
ATOM   1047  CA  LYS    73      63.228  80.583  89.313  1.00  0.00           C  
ATOM   1048  HA  LYS    73      63.151  79.628  89.834  1.00  0.00           H  
ATOM   1049  CB  LYS    73      62.644  81.734  90.057  1.00  0.00           C  
ATOM   1050  HB2 LYS    73      63.334  82.186  90.770  1.00  0.00           H  
ATOM   1051  HB3 LYS    73      62.346  82.543  89.390  1.00  0.00           H  
ATOM   1052  CG  LYS    73      61.470  81.190  90.890  1.00  0.00           C  
ATOM   1053  HG2 LYS    73      60.630  80.903  90.257  1.00  0.00           H  
ATOM   1054  HG3 LYS    73      61.919  80.440  91.541  1.00  0.00           H  
ATOM   1055  CD  LYS    73      60.846  82.236  91.777  1.00  0.00           C  
ATOM   1056  HD2 LYS    73      60.976  83.252  91.406  1.00  0.00           H  
ATOM   1057  HD3 LYS    73      59.786  82.011  91.894  1.00  0.00           H  
ATOM   1058  CE  LYS    73      61.538  82.219  93.177  1.00  0.00           C  
ATOM   1059  HE2 LYS    73      61.437  81.204  93.562  1.00  0.00           H  
ATOM   1060  HE3 LYS    73      62.614  82.282  93.013  1.00  0.00           H  
ATOM   1061  NZ  LYS    73      61.095  83.239  94.067  1.00  0.00           N  
ATOM   1062  HZ1 LYS    73      61.494  83.185  94.993  1.00  0.00           H  
ATOM   1063  HZ2 LYS    73      61.402  84.144  93.740  1.00  0.00           H  
ATOM   1064  HZ3 LYS    73      60.091  83.264  94.178  1.00  0.00           H  
ATOM   1065  C   LYS    73      62.403  80.277  88.094  1.00  0.00           C  
ATOM   1066  O   LYS    73      61.519  79.376  88.155  1.00  0.00           O  
ATOM   1067  N   ALA    74      62.622  80.863  86.915  1.00  0.00           N  
ATOM   1068  H   ALA    74      63.023  81.789  86.902  1.00  0.00           H  
ATOM   1069  CA  ALA    74      61.958  80.441  85.689  1.00  0.00           C  
ATOM   1070  HA  ALA    74      60.887  80.380  85.885  1.00  0.00           H  
ATOM   1071  CB  ALA    74      62.146  81.504  84.589  1.00  0.00           C  
ATOM   1072  HB1 ALA    74      63.165  81.625  84.219  1.00  0.00           H  
ATOM   1073  HB2 ALA    74      61.571  81.175  83.724  1.00  0.00           H  
ATOM   1074  HB3 ALA    74      61.735  82.485  84.827  1.00  0.00           H  
ATOM   1075  C   ALA    74      62.432  79.026  85.257  1.00  0.00           C  
ATOM   1076  O   ALA    74      61.532  78.277  84.850  1.00  0.00           O  
ATOM   1077  N   ILE    75      63.686  78.675  85.495  1.00  0.00           N  
ATOM   1078  H   ILE    75      64.325  79.452  85.592  1.00  0.00           H  
ATOM   1079  CA  ILE    75      64.109  77.255  85.361  1.00  0.00           C  
ATOM   1080  HA  ILE    75      63.737  76.878  84.408  1.00  0.00           H  
ATOM   1081  CB  ILE    75      65.626  77.192  85.439  1.00  0.00           C  
ATOM   1082  HB  ILE    75      66.020  77.753  86.286  1.00  0.00           H  
ATOM   1083  CG2 ILE    75      66.137  75.737  85.665  1.00  0.00           C  
ATOM   1084 HG21 ILE    75      67.224  75.813  85.628  1.00  0.00           H  
ATOM   1085 HG22 ILE    75      65.887  75.322  86.642  1.00  0.00           H  
ATOM   1086 HG23 ILE    75      65.678  75.174  84.852  1.00  0.00           H  
ATOM   1087  CG1 ILE    75      66.212  77.865  84.256  1.00  0.00           C  
ATOM   1088 HG12 ILE    75      65.666  77.572  83.359  1.00  0.00           H  
ATOM   1089 HG13 ILE    75      66.123  78.929  84.475  1.00  0.00           H  
ATOM   1090  CD1 ILE    75      67.697  77.725  83.874  1.00  0.00           C  
ATOM   1091 HD11 ILE    75      67.840  76.742  83.426  1.00  0.00           H  
ATOM   1092 HD12 ILE    75      68.022  78.477  83.156  1.00  0.00           H  
ATOM   1093 HD13 ILE    75      68.284  78.021  84.744  1.00  0.00           H  
ATOM   1094  C   ILE    75      63.437  76.249  86.373  1.00  0.00           C  
ATOM   1095  O   ILE    75      62.917  75.171  85.997  1.00  0.00           O  
ATOM   1096  N   GLU    76      63.273  76.510  87.607  1.00  0.00           N  
ATOM   1097  H   GLU    76      63.709  77.329  88.005  1.00  0.00           H  
ATOM   1098  CA  GLU    76      62.462  75.773  88.474  1.00  0.00           C  
ATOM   1099  HA  GLU    76      62.795  74.737  88.536  1.00  0.00           H  
ATOM   1100  CB  GLU    76      62.576  76.405  89.851  1.00  0.00           C  
ATOM   1101  HB2 GLU    76      63.632  76.424  90.120  1.00  0.00           H  
ATOM   1102  HB3 GLU    76      62.173  77.418  89.880  1.00  0.00           H  
ATOM   1103  CG  GLU    76      61.893  75.679  90.981  1.00  0.00           C  
ATOM   1104  HG2 GLU    76      61.858  76.327  91.857  1.00  0.00           H  
ATOM   1105  HG3 GLU    76      60.889  75.452  90.621  1.00  0.00           H  
ATOM   1106  CD  GLU    76      62.628  74.323  91.270  1.00  0.00           C  
ATOM   1107  OE1 GLU    76      63.793  74.056  90.860  1.00  0.00           O  
ATOM   1108  OE2 GLU    76      61.956  73.535  91.974  1.00  0.00           O  
ATOM   1109  C   GLU    76      60.994  75.483  87.991  1.00  0.00           C  
ATOM   1110  O   GLU    76      60.553  74.378  87.988  1.00  0.00           O  
ATOM   1111  N   ASP    77      60.309  76.576  87.636  1.00  0.00           N  
ATOM   1112  H   ASP    77      60.715  77.493  87.760  1.00  0.00           H  
ATOM   1113  CA  ASP    77      58.997  76.572  87.011  1.00  0.00           C  
ATOM   1114  HA  ASP    77      58.406  75.962  87.695  1.00  0.00           H  
ATOM   1115  CB  ASP    77      58.401  78.086  86.869  1.00  0.00           C  
ATOM   1116  HB2 ASP    77      58.329  78.353  87.924  1.00  0.00           H  
ATOM   1117  HB3 ASP    77      59.139  78.806  86.517  1.00  0.00           H  
ATOM   1118  CG  ASP    77      57.075  78.113  86.128  1.00  0.00           C  
ATOM   1119  OD1 ASP    77      56.120  77.446  86.545  1.00  0.00           O  
ATOM   1120  OD2 ASP    77      56.994  78.893  85.145  1.00  0.00           O  
ATOM   1121  C   ASP    77      58.975  75.677  85.738  1.00  0.00           C  
ATOM   1122  O   ASP    77      58.106  74.877  85.468  1.00  0.00           O  
ATOM   1123  N   ALA    78      60.009  75.785  84.906  1.00  0.00           N  
ATOM   1124  H   ALA    78      60.820  76.347  85.125  1.00  0.00           H  
ATOM   1125  CA  ALA    78      60.257  74.907  83.696  1.00  0.00           C  
ATOM   1126  HA  ALA    78      59.396  74.859  83.029  1.00  0.00           H  
ATOM   1127  CB  ALA    78      61.437  75.360  82.861  1.00  0.00           C  
ATOM   1128  HB1 ALA    78      61.289  74.936  81.868  1.00  0.00           H  
ATOM   1129  HB2 ALA    78      61.377  76.449  82.861  1.00  0.00           H  
ATOM   1130  HB3 ALA    78      62.360  75.008  83.322  1.00  0.00           H  
ATOM   1131  C   ALA    78      60.295  73.411  84.132  1.00  0.00           C  
ATOM   1132  O   ALA    78      59.574  72.565  83.597  1.00  0.00           O  
ATOM   1133  N   TYR    79      61.235  73.052  85.101  1.00  0.00           N  
ATOM   1134  H   TYR    79      61.743  73.813  85.527  1.00  0.00           H  
ATOM   1135  CA  TYR    79      61.530  71.794  85.722  1.00  0.00           C  
ATOM   1136  HA  TYR    79      61.932  71.095  84.989  1.00  0.00           H  
ATOM   1137  CB  TYR    79      62.575  71.849  86.813  1.00  0.00           C  
ATOM   1138  HB2 TYR    79      63.518  72.149  86.357  1.00  0.00           H  
ATOM   1139  HB3 TYR    79      62.296  72.538  87.611  1.00  0.00           H  
ATOM   1140  CG  TYR    79      62.859  70.515  87.477  1.00  0.00           C  
ATOM   1141  CD1 TYR    79      63.147  69.392  86.671  1.00  0.00           C  
ATOM   1142  HD1 TYR    79      63.097  69.423  85.593  1.00  0.00           H  
ATOM   1143  CE1 TYR    79      63.314  68.110  87.316  1.00  0.00           C  
ATOM   1144  HE1 TYR    79      63.479  67.238  86.700  1.00  0.00           H  
ATOM   1145  CZ  TYR    79      63.091  67.913  88.709  1.00  0.00           C  
ATOM   1146  OH  TYR    79      63.116  66.716  89.279  1.00  0.00           O  
ATOM   1147  HH  TYR    79      63.702  66.679  90.038  1.00  0.00           H  
ATOM   1148  CE2 TYR    79      62.972  69.070  89.474  1.00  0.00           C  
ATOM   1149  HE2 TYR    79      62.926  69.012  90.552  1.00  0.00           H  
ATOM   1150  CD2 TYR    79      62.780  70.317  88.895  1.00  0.00           C  
ATOM   1151  HD2 TYR    79      62.616  71.202  89.491  1.00  0.00           H  
ATOM   1152  C   TYR    79      60.288  71.149  86.377  1.00  0.00           C  
ATOM   1153  O   TYR    79      59.903  70.122  85.907  1.00  0.00           O  
ATOM   1154  N   GLN    80      59.648  71.833  87.278  1.00  0.00           N  
ATOM   1155  H   GLN    80      60.083  72.689  87.591  1.00  0.00           H  
ATOM   1156  CA  GLN    80      58.486  71.372  88.015  1.00  0.00           C  
ATOM   1157  HA  GLN    80      58.745  70.421  88.482  1.00  0.00           H  
ATOM   1158  CB  GLN    80      58.151  72.270  89.192  1.00  0.00           C  
ATOM   1159  HB2 GLN    80      58.028  73.315  88.908  1.00  0.00           H  
ATOM   1160  HB3 GLN    80      57.193  71.936  89.591  1.00  0.00           H  
ATOM   1161  CG  GLN    80      59.121  72.273  90.377  1.00  0.00           C  
ATOM   1162  HG2 GLN    80      60.049  72.741  90.046  1.00  0.00           H  
ATOM   1163  HG3 GLN    80      58.662  72.980  91.067  1.00  0.00           H  
ATOM   1164  CD  GLN    80      59.497  71.022  91.132  1.00  0.00           C  
ATOM   1165  OE1 GLN    80      58.911  69.944  91.002  1.00  0.00           O  
ATOM   1166  NE2 GLN    80      60.548  71.119  91.913  1.00  0.00           N  
ATOM   1167 HE21 GLN    80      60.838  70.224  92.282  1.00  0.00           H  
ATOM   1168 HE22 GLN    80      60.978  72.032  91.945  1.00  0.00           H  
ATOM   1169  C   GLN    80      57.239  71.007  87.208  1.00  0.00           C  
ATOM   1170  O   GLN    80      56.195  70.360  87.663  1.00  0.00           O  
ATOM   1171  N   ASN    81      57.299  71.439  85.903  1.00  0.00           N  
ATOM   1172  H   ASN    81      58.151  71.910  85.635  1.00  0.00           H  
ATOM   1173  CA  ASN    81      56.157  71.369  84.965  1.00  0.00           C  
ATOM   1174  HA  ASN    81      55.456  70.663  85.410  1.00  0.00           H  
ATOM   1175  CB  ASN    81      55.491  72.749  84.823  1.00  0.00           C  
ATOM   1176  HB2 ASN    81      56.282  73.362  84.390  1.00  0.00           H  
ATOM   1177  HB3 ASN    81      54.596  72.710  84.203  1.00  0.00           H  
ATOM   1178  CG  ASN    81      55.101  73.195  86.199  1.00  0.00           C  
ATOM   1179  OD1 ASN    81      54.106  72.720  86.787  1.00  0.00           O  
ATOM   1180  ND2 ASN    81      55.730  74.168  86.740  1.00  0.00           N  
ATOM   1181 HD21 ASN    81      55.342  74.591  87.571  1.00  0.00           H  
ATOM   1182 HD22 ASN    81      56.568  74.498  86.283  1.00  0.00           H  
ATOM   1183  C   ASN    81      56.570  70.596  83.683  1.00  0.00           C  
ATOM   1184  O   ASN    81      55.680  70.423  82.841  1.00  0.00           O  
ATOM   1185  N   GLY    82      57.731  70.090  83.519  1.00  0.00           N  
ATOM   1186  H   GLY    82      58.388  70.240  84.271  1.00  0.00           H  
ATOM   1187  CA  GLY    82      58.241  69.376  82.289  1.00  0.00           C  
ATOM   1188  HA2 GLY    82      59.299  69.135  82.394  1.00  0.00           H  
ATOM   1189  HA3 GLY    82      57.671  68.451  82.206  1.00  0.00           H  
ATOM   1190  C   GLY    82      58.187  70.276  81.023  1.00  0.00           C  
ATOM   1191  O   GLY    82      57.843  69.834  79.907  1.00  0.00           O  
ATOM   1192  N   LYS    83      58.555  71.628  81.169  1.00  0.00           N  
ATOM   1193  H   LYS    83      58.621  71.874  82.146  1.00  0.00           H  
ATOM   1194  CA  LYS    83      58.533  72.566  80.142  1.00  0.00           C  
ATOM   1195  HA  LYS    83      57.855  72.170  79.386  1.00  0.00           H  
ATOM   1196  CB  LYS    83      57.988  73.969  80.528  1.00  0.00           C  
ATOM   1197  HB2 LYS    83      58.882  74.382  80.996  1.00  0.00           H  
ATOM   1198  HB3 LYS    83      57.737  74.349  79.538  1.00  0.00           H  
ATOM   1199  CG  LYS    83      56.740  73.908  81.403  1.00  0.00           C  
ATOM   1200  HG2 LYS    83      55.992  73.334  80.856  1.00  0.00           H  
ATOM   1201  HG3 LYS    83      56.923  73.390  82.344  1.00  0.00           H  
ATOM   1202  CD  LYS    83      56.162  75.337  81.751  1.00  0.00           C  
ATOM   1203  HD2 LYS    83      55.949  75.786  80.781  1.00  0.00           H  
ATOM   1204  HD3 LYS    83      55.264  75.067  82.305  1.00  0.00           H  
ATOM   1205  CE  LYS    83      57.035  76.222  82.602  1.00  0.00           C  
ATOM   1206  HE2 LYS    83      57.231  75.649  83.509  1.00  0.00           H  
ATOM   1207  HE3 LYS    83      57.980  76.447  82.108  1.00  0.00           H  
ATOM   1208  NZ  LYS    83      56.314  77.415  82.975  1.00  0.00           N  
ATOM   1209  HZ1 LYS    83      57.051  77.992  83.355  1.00  0.00           H  
ATOM   1210  HZ2 LYS    83      55.983  77.857  82.129  1.00  0.00           H  
ATOM   1211  HZ3 LYS    83      55.497  77.279  83.552  1.00  0.00           H  
ATOM   1212  C   LYS    83      59.829  72.667  79.460  1.00  0.00           C  
ATOM   1213  O   LYS    83      60.837  73.037  80.079  1.00  0.00           O  
ATOM   1214  N   GLN    84      59.893  72.255  78.159  1.00  0.00           N  
ATOM   1215  H   GLN    84      59.102  71.887  77.650  1.00  0.00           H  
ATOM   1216  CA  GLN    84      61.191  72.333  77.510  1.00  0.00           C  
ATOM   1217  HA  GLN    84      61.927  71.850  78.153  1.00  0.00           H  
ATOM   1218  CB  GLN    84      61.325  71.453  76.203  1.00  0.00           C  
ATOM   1219  HB2 GLN    84      62.367  71.192  76.017  1.00  0.00           H  
ATOM   1220  HB3 GLN    84      60.778  70.522  76.354  1.00  0.00           H  
ATOM   1221  CG  GLN    84      60.915  72.240  74.935  1.00  0.00           C  
ATOM   1222  HG2 GLN    84      61.525  73.123  74.742  1.00  0.00           H  
ATOM   1223  HG3 GLN    84      61.164  71.615  74.078  1.00  0.00           H  
ATOM   1224  CD  GLN    84      59.407  72.527  74.786  1.00  0.00           C  
ATOM   1225  OE1 GLN    84      58.618  71.875  74.057  1.00  0.00           O  
ATOM   1226  NE2 GLN    84      58.795  73.489  75.461  1.00  0.00           N  
ATOM   1227 HE21 GLN    84      57.859  73.754  75.188  1.00  0.00           H  
ATOM   1228 HE22 GLN    84      59.385  73.998  76.104  1.00  0.00           H  
ATOM   1229  C   GLN    84      61.786  73.763  77.498  1.00  0.00           C  
ATOM   1230  O   GLN    84      61.135  74.750  77.307  1.00  0.00           O  
ATOM   1231  N   ILE    85      63.083  73.772  77.835  1.00  0.00           N  
ATOM   1232  H   ILE    85      63.534  72.906  78.093  1.00  0.00           H  
ATOM   1233  CA  ILE    85      63.905  75.007  77.917  1.00  0.00           C  
ATOM   1234  HA  ILE    85      63.209  75.841  78.011  1.00  0.00           H  
ATOM   1235  CB  ILE    85      64.796  75.003  79.246  1.00  0.00           C  
ATOM   1236  HB  ILE    85      65.195  76.012  79.355  1.00  0.00           H  
ATOM   1237  CG2 ILE    85      63.978  74.796  80.533  1.00  0.00           C  
ATOM   1238 HG21 ILE    85      64.704  74.965  81.328  1.00  0.00           H  
ATOM   1239 HG22 ILE    85      63.120  75.468  80.556  1.00  0.00           H  
ATOM   1240 HG23 ILE    85      63.594  73.777  80.559  1.00  0.00           H  
ATOM   1241  CG1 ILE    85      66.056  74.073  79.270  1.00  0.00           C  
ATOM   1242 HG12 ILE    85      65.694  73.054  79.132  1.00  0.00           H  
ATOM   1243 HG13 ILE    85      66.603  74.341  78.366  1.00  0.00           H  
ATOM   1244  CD1 ILE    85      67.089  74.377  80.410  1.00  0.00           C  
ATOM   1245 HD11 ILE    85      68.083  74.103  80.056  1.00  0.00           H  
ATOM   1246 HD12 ILE    85      67.263  75.449  80.499  1.00  0.00           H  
ATOM   1247 HD13 ILE    85      66.870  73.922  81.377  1.00  0.00           H  
ATOM   1248  C   ILE    85      64.706  75.190  76.583  1.00  0.00           C  
ATOM   1249  O   ILE    85      64.899  74.253  75.814  1.00  0.00           O  
ATOM   1250  N   LYS    86      65.154  76.422  76.319  1.00  0.00           N  
ATOM   1251  H   LYS    86      64.956  77.051  77.084  1.00  0.00           H  
ATOM   1252  CA  LYS    86      66.205  76.760  75.337  1.00  0.00           C  
ATOM   1253  HA  LYS    86      65.907  76.423  74.344  1.00  0.00           H  
ATOM   1254  CB  LYS    86      66.276  78.315  75.162  1.00  0.00           C  
ATOM   1255  HB2 LYS    86      65.256  78.666  75.005  1.00  0.00           H  
ATOM   1256  HB3 LYS    86      66.524  78.870  76.067  1.00  0.00           H  
ATOM   1257  CG  LYS    86      67.119  78.801  73.952  1.00  0.00           C  
ATOM   1258  HG2 LYS    86      68.125  78.467  74.203  1.00  0.00           H  
ATOM   1259  HG3 LYS    86      66.748  78.322  73.046  1.00  0.00           H  
ATOM   1260  CD  LYS    86      67.255  80.329  73.851  1.00  0.00           C  
ATOM   1261  HD2 LYS    86      66.265  80.725  74.077  1.00  0.00           H  
ATOM   1262  HD3 LYS    86      67.953  80.701  74.601  1.00  0.00           H  
ATOM   1263  CE  LYS    86      67.718  80.845  72.475  1.00  0.00           C  
ATOM   1264  HE2 LYS    86      68.592  80.204  72.359  1.00  0.00           H  
ATOM   1265  HE3 LYS    86      67.046  80.587  71.657  1.00  0.00           H  
ATOM   1266  NZ  LYS    86      68.051  82.247  72.499  1.00  0.00           N  
ATOM   1267  HZ1 LYS    86      67.237  82.832  72.377  1.00  0.00           H  
ATOM   1268  HZ2 LYS    86      68.432  82.468  73.408  1.00  0.00           H  
ATOM   1269  HZ3 LYS    86      68.808  82.377  71.843  1.00  0.00           H  
ATOM   1270  C   LYS    86      67.542  76.187  75.748  1.00  0.00           C  
ATOM   1271  O   LYS    86      67.992  76.301  76.875  1.00  0.00           O  
ATOM   1272  N   PHE    87      68.247  75.549  74.695  1.00  0.00           N  
ATOM   1273  H   PHE    87      67.845  75.447  73.774  1.00  0.00           H  
ATOM   1274  CA  PHE    87      69.545  74.922  74.839  1.00  0.00           C  
ATOM   1275  HA  PHE    87      70.098  75.358  75.670  1.00  0.00           H  
ATOM   1276  CB  PHE    87      69.282  73.507  75.274  1.00  0.00           C  
ATOM   1277  HB2 PHE    87      68.693  73.572  76.189  1.00  0.00           H  
ATOM   1278  HB3 PHE    87      68.574  73.063  74.575  1.00  0.00           H  
ATOM   1279  CG  PHE    87      70.574  72.700  75.456  1.00  0.00           C  
ATOM   1280  CD1 PHE    87      71.450  72.960  76.546  1.00  0.00           C  
ATOM   1281  HD1 PHE    87      71.131  73.445  77.457  1.00  0.00           H  
ATOM   1282  CE1 PHE    87      72.767  72.433  76.543  1.00  0.00           C  
ATOM   1283  HE1 PHE    87      73.454  72.652  77.348  1.00  0.00           H  
ATOM   1284  CZ  PHE    87      73.192  71.573  75.562  1.00  0.00           C  
ATOM   1285  HZ  PHE    87      74.175  71.127  75.553  1.00  0.00           H  
ATOM   1286  CE2 PHE    87      72.296  71.376  74.465  1.00  0.00           C  
ATOM   1287  HE2 PHE    87      72.605  70.745  73.645  1.00  0.00           H  
ATOM   1288  CD2 PHE    87      71.098  71.990  74.357  1.00  0.00           C  
ATOM   1289  HD2 PHE    87      70.533  71.945  73.437  1.00  0.00           H  
ATOM   1290  C   PHE    87      70.393  75.050  73.561  1.00  0.00           C  
ATOM   1291  O   PHE    87      70.040  74.501  72.496  1.00  0.00           O  
ATOM   1292  N   TRP    88      71.465  75.910  73.605  1.00  0.00           N  
ATOM   1293  H   TRP    88      71.842  76.331  74.442  1.00  0.00           H  
ATOM   1294  CA  TRP    88      72.040  76.405  72.421  1.00  0.00           C  
ATOM   1295  HA  TRP    88      72.056  75.609  71.677  1.00  0.00           H  
ATOM   1296  CB  TRP    88      71.214  77.566  71.834  1.00  0.00           C  
ATOM   1297  HB2 TRP    88      71.527  77.776  70.812  1.00  0.00           H  
ATOM   1298  HB3 TRP    88      70.170  77.322  71.635  1.00  0.00           H  
ATOM   1299  CG  TRP    88      71.421  78.906  72.493  1.00  0.00           C  
ATOM   1300  CD1 TRP    88      70.949  79.303  73.730  1.00  0.00           C  
ATOM   1301  HD1 TRP    88      70.330  78.667  74.346  1.00  0.00           H  
ATOM   1302  NE1 TRP    88      71.274  80.626  73.982  1.00  0.00           N  
ATOM   1303  HE1 TRP    88      71.048  81.167  74.804  1.00  0.00           H  
ATOM   1304  CE2 TRP    88      71.946  81.108  72.918  1.00  0.00           C  
ATOM   1305  CZ2 TRP    88      72.645  82.367  72.768  1.00  0.00           C  
ATOM   1306  HZ2 TRP    88      72.464  83.092  73.549  1.00  0.00           H  
ATOM   1307  CH2 TRP    88      73.280  82.626  71.551  1.00  0.00           C  
ATOM   1308  HH2 TRP    88      73.595  83.631  71.312  1.00  0.00           H  
ATOM   1309  CZ3 TRP    88      73.448  81.597  70.602  1.00  0.00           C  
ATOM   1310  HZ3 TRP    88      73.805  81.804  69.604  1.00  0.00           H  
ATOM   1311  CE3 TRP    88      73.033  80.291  70.923  1.00  0.00           C  
ATOM   1312  HE3 TRP    88      73.184  79.536  70.167  1.00  0.00           H  
ATOM   1313  CD2 TRP    88      72.207  80.027  72.037  1.00  0.00           C  
ATOM   1314  C   TRP    88      73.534  76.751  72.522  1.00  0.00           C  
ATOM   1315  O   TRP    88      74.068  76.645  73.604  1.00  0.00           O  
ATOM   1316  N   ARG    89      74.180  77.072  71.445  1.00  0.00           N  
ATOM   1317  H   ARG    89      73.784  77.259  70.535  1.00  0.00           H  
ATOM   1318  CA  ARG    89      75.638  77.306  71.496  1.00  0.00           C  
ATOM   1319  HA  ARG    89      75.897  77.504  72.536  1.00  0.00           H  
ATOM   1320  CB  ARG    89      76.428  76.045  71.140  1.00  0.00           C  
ATOM   1321  HB2 ARG    89      75.681  75.254  71.203  1.00  0.00           H  
ATOM   1322  HB3 ARG    89      76.794  76.023  70.113  1.00  0.00           H  
ATOM   1323  CG  ARG    89      77.575  75.823  72.195  1.00  0.00           C  
ATOM   1324  HG2 ARG    89      78.050  76.795  72.332  1.00  0.00           H  
ATOM   1325  HG3 ARG    89      77.036  75.619  73.120  1.00  0.00           H  
ATOM   1326  CD  ARG    89      78.514  74.657  71.933  1.00  0.00           C  
ATOM   1327  HD2 ARG    89      77.871  73.799  71.736  1.00  0.00           H  
ATOM   1328  HD3 ARG    89      78.989  74.953  70.998  1.00  0.00           H  
ATOM   1329  NE  ARG    89      79.404  74.386  73.065  1.00  0.00           N  
ATOM   1330  HE  ARG    89      79.061  74.596  73.991  1.00  0.00           H  
ATOM   1331  CZ  ARG    89      80.533  73.793  72.933  1.00  0.00           C  
ATOM   1332  NH1 ARG    89      80.917  73.102  71.991  1.00  0.00           N  
ATOM   1333 HH11 ARG    89      80.366  73.099  71.145  1.00  0.00           H  
ATOM   1334 HH12 ARG    89      81.694  72.464  72.091  1.00  0.00           H  
ATOM   1335  NH2 ARG    89      81.425  73.856  73.881  1.00  0.00           N  
ATOM   1336 HH21 ARG    89      81.191  74.297  74.759  1.00  0.00           H  
ATOM   1337 HH22 ARG    89      82.351  73.553  73.617  1.00  0.00           H  
ATOM   1338  C   ARG    89      76.139  78.381  70.626  1.00  0.00           C  
ATOM   1339  O   ARG    89      75.915  78.485  69.411  1.00  0.00           O  
ATOM   1340  N   VAL    90      76.883  79.291  71.318  1.00  0.00           N  
ATOM   1341  H   VAL    90      76.954  79.127  72.312  1.00  0.00           H  
ATOM   1342  CA  VAL    90      77.878  80.185  70.721  1.00  0.00           C  
ATOM   1343  HA  VAL    90      77.323  80.854  70.063  1.00  0.00           H  
ATOM   1344  CB  VAL    90      78.401  81.165  71.836  1.00  0.00           C  
ATOM   1345  HB  VAL    90      78.961  80.608  72.588  1.00  0.00           H  
ATOM   1346  CG1 VAL    90      79.490  82.104  71.146  1.00  0.00           C  
ATOM   1347 HG11 VAL    90      80.294  81.576  70.633  1.00  0.00           H  
ATOM   1348 HG12 VAL    90      78.819  82.723  70.551  1.00  0.00           H  
ATOM   1349 HG13 VAL    90      79.923  82.696  71.952  1.00  0.00           H  
ATOM   1350  CG2 VAL    90      77.285  82.041  72.487  1.00  0.00           C  
ATOM   1351 HG21 VAL    90      76.737  82.638  71.758  1.00  0.00           H  
ATOM   1352 HG22 VAL    90      76.617  81.296  72.919  1.00  0.00           H  
ATOM   1353 HG23 VAL    90      77.731  82.664  73.261  1.00  0.00           H  
ATOM   1354  C   VAL    90      78.925  79.289  70.063  1.00  0.00           C  
ATOM   1355  O   VAL    90      79.634  78.560  70.848  1.00  0.00           O  
ATOM   1356  N   ASP    91      78.948  79.338  68.727  1.00  0.00           N  
ATOM   1357  H   ASP    91      78.315  79.985  68.279  1.00  0.00           H  
ATOM   1358  CA  ASP    91      79.907  78.498  67.950  1.00  0.00           C  
ATOM   1359  HA  ASP    91      80.741  78.357  68.638  1.00  0.00           H  
ATOM   1360  CB  ASP    91      79.390  77.111  67.675  1.00  0.00           C  
ATOM   1361  HB2 ASP    91      78.713  76.842  68.487  1.00  0.00           H  
ATOM   1362  HB3 ASP    91      78.854  77.149  66.727  1.00  0.00           H  
ATOM   1363  CG  ASP    91      80.449  75.995  67.554  1.00  0.00           C  
ATOM   1364  OD1 ASP    91      81.649  76.291  67.349  1.00  0.00           O  
ATOM   1365  OD2 ASP    91      80.055  74.828  67.529  1.00  0.00           O  
ATOM   1366  C   ASP    91      80.352  79.237  66.689  1.00  0.00           C  
ATOM   1367  O   ASP    91      79.669  80.157  66.201  1.00  0.00           O  
ATOM   1368  N   THR    92      81.588  78.884  66.288  1.00  0.00           N  
ATOM   1369  H   THR    92      82.028  78.108  66.762  1.00  0.00           H  
ATOM   1370  CA  THR    92      82.439  79.730  65.393  1.00  0.00           C  
ATOM   1371  HA  THR    92      81.904  80.076  64.509  1.00  0.00           H  
ATOM   1372  CB  THR    92      82.748  81.028  66.053  1.00  0.00           C  
ATOM   1373  HB  THR    92      81.801  81.528  66.255  1.00  0.00           H  
ATOM   1374  CG2 THR    92      83.684  80.977  67.286  1.00  0.00           C  
ATOM   1375 HG21 THR    92      83.799  81.972  67.715  1.00  0.00           H  
ATOM   1376 HG22 THR    92      83.209  80.392  68.074  1.00  0.00           H  
ATOM   1377 HG23 THR    92      84.675  80.626  66.996  1.00  0.00           H  
ATOM   1378  OG1 THR    92      83.531  81.774  65.111  1.00  0.00           O  
ATOM   1379  HG1 THR    92      83.122  81.706  64.246  1.00  0.00           H  
ATOM   1380  C   THR    92      83.699  78.945  64.938  1.00  0.00           C  
ATOM   1381  O   THR    92      84.126  78.232  65.838  1.00  0.00           O  
ATOM   1382  N   VAL    93      84.271  79.048  63.700  1.00  0.00           N  
ATOM   1383  H   VAL    93      84.023  79.903  63.225  1.00  0.00           H  
ATOM   1384  CA  VAL    93      85.181  78.081  62.960  1.00  0.00           C  
ATOM   1385  HA  VAL    93      85.998  77.769  63.611  1.00  0.00           H  
ATOM   1386  CB  VAL    93      84.469  76.770  62.741  1.00  0.00           C  
ATOM   1387  HB  VAL    93      84.240  76.397  63.740  1.00  0.00           H  
ATOM   1388  CG1 VAL    93      83.216  76.850  61.875  1.00  0.00           C  
ATOM   1389 HG11 VAL    93      83.512  77.093  60.854  1.00  0.00           H  
ATOM   1390 HG12 VAL    93      82.769  75.879  61.661  1.00  0.00           H  
ATOM   1391 HG13 VAL    93      82.501  77.555  62.297  1.00  0.00           H  
ATOM   1392  CG2 VAL    93      85.273  75.564  62.137  1.00  0.00           C  
ATOM   1393 HG21 VAL    93      84.636  74.702  61.937  1.00  0.00           H  
ATOM   1394 HG22 VAL    93      85.795  75.874  61.231  1.00  0.00           H  
ATOM   1395 HG23 VAL    93      86.031  75.302  62.875  1.00  0.00           H  
ATOM   1396  C   VAL    93      85.674  78.760  61.698  1.00  0.00           C  
ATOM   1397  O   VAL    93      85.106  79.775  61.198  1.00  0.00           O  
ATOM   1398  N   LYS    94      86.852  78.251  61.302  1.00  0.00           N  
ATOM   1399  H   LYS    94      87.198  77.426  61.771  1.00  0.00           H  
ATOM   1400  CA  LYS    94      87.412  78.681  60.003  1.00  0.00           C  
ATOM   1401  HA  LYS    94      87.498  79.753  60.178  1.00  0.00           H  
ATOM   1402  CB  LYS    94      88.763  77.969  59.870  1.00  0.00           C  
ATOM   1403  HB2 LYS    94      89.316  78.046  60.806  1.00  0.00           H  
ATOM   1404  HB3 LYS    94      88.583  76.925  59.613  1.00  0.00           H  
ATOM   1405  CG  LYS    94      89.641  78.513  58.731  1.00  0.00           C  
ATOM   1406  HG2 LYS    94      89.074  78.259  57.835  1.00  0.00           H  
ATOM   1407  HG3 LYS    94      89.903  79.568  58.809  1.00  0.00           H  
ATOM   1408  CD  LYS    94      90.945  77.768  58.707  1.00  0.00           C  
ATOM   1409  HD2 LYS    94      91.494  77.868  59.643  1.00  0.00           H  
ATOM   1410  HD3 LYS    94      90.623  76.728  58.657  1.00  0.00           H  
ATOM   1411  CE  LYS    94      91.871  78.041  57.628  1.00  0.00           C  
ATOM   1412  HE2 LYS    94      91.899  79.116  57.451  1.00  0.00           H  
ATOM   1413  HE3 LYS    94      92.915  77.808  57.836  1.00  0.00           H  
ATOM   1414  NZ  LYS    94      91.650  77.367  56.318  1.00  0.00           N  
ATOM   1415  HZ1 LYS    94      90.679  77.333  56.043  1.00  0.00           H  
ATOM   1416  HZ2 LYS    94      92.069  77.758  55.486  1.00  0.00           H  
ATOM   1417  HZ3 LYS    94      92.013  76.436  56.461  1.00  0.00           H  
ATOM   1418  C   LYS    94      86.466  78.517  58.802  1.00  0.00           C  
ATOM   1419  O   LYS    94      85.767  77.493  58.677  1.00  0.00           O  
ATOM   1420  N   ASN    95      86.453  79.572  58.002  1.00  0.00           N  
ATOM   1421  H   ASN    95      87.107  80.291  58.275  1.00  0.00           H  
ATOM   1422  CA  ASN    95      85.594  79.722  56.787  1.00  0.00           C  
ATOM   1423  HA  ASN    95      85.915  78.976  56.060  1.00  0.00           H  
ATOM   1424  CB  ASN    95      84.158  79.549  57.155  1.00  0.00           C  
ATOM   1425  HB2 ASN    95      84.016  78.615  57.700  1.00  0.00           H  
ATOM   1426  HB3 ASN    95      83.803  80.325  57.832  1.00  0.00           H  
ATOM   1427  CG  ASN    95      83.196  79.600  55.953  1.00  0.00           C  
ATOM   1428  OD1 ASN    95      82.643  80.691  55.677  1.00  0.00           O  
ATOM   1429  ND2 ASN    95      83.018  78.536  55.233  1.00  0.00           N  
ATOM   1430 HD21 ASN    95      82.343  78.419  54.491  1.00  0.00           H  
ATOM   1431 HD22 ASN    95      83.529  77.702  55.484  1.00  0.00           H  
ATOM   1432  C   ASN    95      85.801  81.101  56.256  1.00  0.00           C  
ATOM   1433  O   ASN    95      85.783  82.084  57.019  1.00  0.00           O  
ATOM   1434  N   GLU    96      85.996  81.304  54.940  1.00  0.00           N  
ATOM   1435  H   GLU    96      85.908  80.430  54.442  1.00  0.00           H  
ATOM   1436  CA  GLU    96      86.587  82.486  54.158  1.00  0.00           C  
ATOM   1437  HA  GLU    96      87.266  82.979  54.853  1.00  0.00           H  
ATOM   1438  CB  GLU    96      87.348  81.916  52.943  1.00  0.00           C  
ATOM   1439  HB2 GLU    96      87.764  82.746  52.373  1.00  0.00           H  
ATOM   1440  HB3 GLU    96      88.095  81.223  53.329  1.00  0.00           H  
ATOM   1441  CG  GLU    96      86.576  80.996  51.998  1.00  0.00           C  
ATOM   1442  HG2 GLU    96      85.557  81.366  51.883  1.00  0.00           H  
ATOM   1443  HG3 GLU    96      87.147  81.056  51.071  1.00  0.00           H  
ATOM   1444  CD  GLU    96      86.388  79.506  52.386  1.00  0.00           C  
ATOM   1445  OE1 GLU    96      85.636  78.860  51.665  1.00  0.00           O  
ATOM   1446  OE2 GLU    96      86.946  78.999  53.359  1.00  0.00           O  
ATOM   1447  C   GLU    96      85.482  83.495  53.770  1.00  0.00           C  
ATOM   1448  O   GLU    96      85.686  84.387  52.927  1.00  0.00           O  
ATOM   1449  N   ASN    97      84.270  83.415  54.307  1.00  0.00           N  
ATOM   1450  H   ASN    97      84.062  82.546  54.778  1.00  0.00           H  
ATOM   1451  CA  ASN    97      83.192  84.313  54.040  1.00  0.00           C  
ATOM   1452  HA  ASN    97      83.683  85.188  53.613  1.00  0.00           H  
ATOM   1453  CB  ASN    97      82.181  83.759  52.976  1.00  0.00           C  
ATOM   1454  HB2 ASN    97      82.705  83.650  52.027  1.00  0.00           H  
ATOM   1455  HB3 ASN    97      81.898  82.718  53.133  1.00  0.00           H  
ATOM   1456  CG  ASN    97      80.914  84.595  52.852  1.00  0.00           C  
ATOM   1457  OD1 ASN    97      80.944  85.563  52.138  1.00  0.00           O  
ATOM   1458  ND2 ASN    97      79.911  84.316  53.628  1.00  0.00           N  
ATOM   1459 HD21 ASN    97      79.104  84.896  53.446  1.00  0.00           H  
ATOM   1460 HD22 ASN    97      79.836  83.416  54.080  1.00  0.00           H  
ATOM   1461  C   ASN    97      82.525  84.839  55.314  1.00  0.00           C  
ATOM   1462  O   ASN    97      82.176  86.011  55.473  1.00  0.00           O  
ATOM   1463  N   ASP    98      82.232  83.960  56.245  1.00  0.00           N  
ATOM   1464  H   ASP    98      82.603  83.024  56.159  1.00  0.00           H  
ATOM   1465  CA  ASP    98      81.713  84.096  57.628  1.00  0.00           C  
ATOM   1466  HA  ASP    98      82.158  84.982  58.080  1.00  0.00           H  
ATOM   1467  CB  ASP    98      80.165  84.404  57.580  1.00  0.00           C  
ATOM   1468  HB2 ASP    98      79.908  85.284  56.989  1.00  0.00           H  
ATOM   1469  HB3 ASP    98      79.649  83.609  57.041  1.00  0.00           H  
ATOM   1470  CG  ASP    98      79.455  84.650  58.912  1.00  0.00           C  
ATOM   1471  OD1 ASP    98      78.233  84.392  58.918  1.00  0.00           O  
ATOM   1472  OD2 ASP    98      80.092  84.943  59.945  1.00  0.00           O  
ATOM   1473  C   ASP    98      82.015  82.912  58.582  1.00  0.00           C  
ATOM   1474  O   ASP    98      81.628  81.822  58.235  1.00  0.00           O  
ATOM   1475  N   LYS    99      82.537  83.229  59.772  1.00  0.00           N  
ATOM   1476  H   LYS    99      82.687  84.222  59.874  1.00  0.00           H  
ATOM   1477  CA  LYS    99      83.076  82.309  60.798  1.00  0.00           C  
ATOM   1478  HA  LYS    99      83.477  81.373  60.407  1.00  0.00           H  
ATOM   1479  CB  LYS    99      84.265  83.010  61.556  1.00  0.00           C  
ATOM   1480  HB2 LYS    99      83.838  83.798  62.177  1.00  0.00           H  
ATOM   1481  HB3 LYS    99      84.679  82.378  62.342  1.00  0.00           H  
ATOM   1482  CG  LYS    99      85.416  83.403  60.675  1.00  0.00           C  
ATOM   1483  HG2 LYS    99      85.821  82.406  60.503  1.00  0.00           H  
ATOM   1484  HG3 LYS    99      85.236  83.903  59.723  1.00  0.00           H  
ATOM   1485  CD  LYS    99      86.332  84.352  61.439  1.00  0.00           C  
ATOM   1486  HD2 LYS    99      85.833  85.296  61.661  1.00  0.00           H  
ATOM   1487  HD3 LYS    99      86.621  83.982  62.423  1.00  0.00           H  
ATOM   1488  CE  LYS    99      87.572  84.658  60.603  1.00  0.00           C  
ATOM   1489  HE2 LYS    99      88.296  83.847  60.682  1.00  0.00           H  
ATOM   1490  HE3 LYS    99      87.295  84.727  59.551  1.00  0.00           H  
ATOM   1491  NZ  LYS    99      88.061  85.969  60.930  1.00  0.00           N  
ATOM   1492  HZ1 LYS    99      88.141  86.051  61.934  1.00  0.00           H  
ATOM   1493  HZ2 LYS    99      89.041  86.059  60.700  1.00  0.00           H  
ATOM   1494  HZ3 LYS    99      87.463  86.654  60.491  1.00  0.00           H  
ATOM   1495  C   LYS    99      81.947  81.903  61.822  1.00  0.00           C  
ATOM   1496  O   LYS    99      82.129  81.158  62.769  1.00  0.00           O  
ATOM   1497  N   TYR   100      80.768  82.514  61.685  1.00  0.00           N  
ATOM   1498  H   TYR   100      80.677  83.203  60.952  1.00  0.00           H  
ATOM   1499  CA  TYR   100      79.640  82.277  62.623  1.00  0.00           C  
ATOM   1500  HA  TYR   100      80.138  82.387  63.586  1.00  0.00           H  
ATOM   1501  CB  TYR   100      78.636  83.401  62.476  1.00  0.00           C  
ATOM   1502  HB2 TYR   100      79.170  84.347  62.382  1.00  0.00           H  
ATOM   1503  HB3 TYR   100      78.253  83.299  61.461  1.00  0.00           H  
ATOM   1504  CG  TYR   100      77.485  83.362  63.464  1.00  0.00           C  
ATOM   1505  CD1 TYR   100      76.291  82.584  63.230  1.00  0.00           C  
ATOM   1506  HD1 TYR   100      76.217  81.930  62.373  1.00  0.00           H  
ATOM   1507  CE1 TYR   100      75.117  82.779  64.039  1.00  0.00           C  
ATOM   1508  HE1 TYR   100      74.188  82.242  63.913  1.00  0.00           H  
ATOM   1509  CZ  TYR   100      75.129  83.625  65.153  1.00  0.00           C  
ATOM   1510  OH  TYR   100      73.977  83.801  65.920  1.00  0.00           O  
ATOM   1511  HH  TYR   100      73.302  83.224  65.555  1.00  0.00           H  
ATOM   1512  CE2 TYR   100      76.310  84.357  65.408  1.00  0.00           C  
ATOM   1513  HE2 TYR   100      76.279  85.012  66.266  1.00  0.00           H  
ATOM   1514  CD2 TYR   100      77.512  84.224  64.592  1.00  0.00           C  
ATOM   1515  HD2 TYR   100      78.360  84.877  64.737  1.00  0.00           H  
ATOM   1516  C   TYR   100      79.134  80.765  62.411  1.00  0.00           C  
ATOM   1517  O   TYR   100      78.952  80.464  61.205  1.00  0.00           O  
ATOM   1518  N   ASP   101      79.004  79.941  63.465  1.00  0.00           N  
ATOM   1519  H   ASP   101      79.223  80.302  64.382  1.00  0.00           H  
ATOM   1520  CA  ASP   101      78.505  78.590  63.393  1.00  0.00           C  
ATOM   1521  HA  ASP   101      77.782  78.453  62.589  1.00  0.00           H  
ATOM   1522  CB  ASP   101      79.690  77.569  63.247  1.00  0.00           C  
ATOM   1523  HB2 ASP   101      80.370  77.924  62.473  1.00  0.00           H  
ATOM   1524  HB3 ASP   101      80.170  77.559  64.226  1.00  0.00           H  
ATOM   1525  CG  ASP   101      79.236  76.123  62.937  1.00  0.00           C  
ATOM   1526  OD1 ASP   101      78.497  75.951  62.006  1.00  0.00           O  
ATOM   1527  OD2 ASP   101      79.556  75.102  63.671  1.00  0.00           O  
ATOM   1528  C   ASP   101      77.552  78.222  64.484  1.00  0.00           C  
ATOM   1529  O   ASP   101      77.141  77.083  64.628  1.00  0.00           O  
ATOM   1530  N   ALA   102      76.975  79.283  65.152  1.00  0.00           N  
ATOM   1531  H   ALA   102      77.202  80.240  64.923  1.00  0.00           H  
ATOM   1532  CA  ALA   102      76.087  79.109  66.255  1.00  0.00           C  
ATOM   1533  HA  ALA   102      76.643  78.762  67.126  1.00  0.00           H  
ATOM   1534  CB  ALA   102      75.442  80.546  66.539  1.00  0.00           C  
ATOM   1535  HB1 ALA   102      74.952  80.726  65.582  1.00  0.00           H  
ATOM   1536  HB2 ALA   102      74.673  80.529  67.311  1.00  0.00           H  
ATOM   1537  HB3 ALA   102      76.287  81.204  66.740  1.00  0.00           H  
ATOM   1538  C   ALA   102      74.996  78.076  66.069  1.00  0.00           C  
ATOM   1539  O   ALA   102      74.330  78.014  65.013  1.00  0.00           O  
ATOM   1540  N   GLN   103      74.609  77.283  67.014  1.00  0.00           N  
ATOM   1541  H   GLN   103      74.900  77.385  67.977  1.00  0.00           H  
ATOM   1542  CA  GLN   103      73.750  76.049  66.893  1.00  0.00           C  
ATOM   1543  HA  GLN   103      73.286  76.020  65.907  1.00  0.00           H  
ATOM   1544  CB  GLN   103      74.622  74.773  67.213  1.00  0.00           C  
ATOM   1545  HB2 GLN   103      74.862  74.737  68.275  1.00  0.00           H  
ATOM   1546  HB3 GLN   103      73.970  73.904  67.118  1.00  0.00           H  
ATOM   1547  CG  GLN   103      75.849  74.429  66.311  1.00  0.00           C  
ATOM   1548  HG2 GLN   103      75.534  74.415  65.267  1.00  0.00           H  
ATOM   1549  HG3 GLN   103      76.565  75.250  66.343  1.00  0.00           H  
ATOM   1550  CD  GLN   103      76.514  73.082  66.573  1.00  0.00           C  
ATOM   1551  OE1 GLN   103      75.928  72.029  66.580  1.00  0.00           O  
ATOM   1552  NE2 GLN   103      77.785  73.094  66.798  1.00  0.00           N  
ATOM   1553 HE21 GLN   103      78.270  72.270  67.123  1.00  0.00           H  
ATOM   1554 HE22 GLN   103      78.284  73.947  66.588  1.00  0.00           H  
ATOM   1555  C   GLN   103      72.649  76.052  67.969  1.00  0.00           C  
ATOM   1556  O   GLN   103      72.824  76.351  69.133  1.00  0.00           O  
ATOM   1557  N   PHE   104      71.401  75.850  67.531  1.00  0.00           N  
ATOM   1558  H   PHE   104      71.299  75.469  66.601  1.00  0.00           H  
ATOM   1559  CA  PHE   104      70.186  76.202  68.268  1.00  0.00           C  
ATOM   1560  HA  PHE   104      70.527  76.528  69.251  1.00  0.00           H  
ATOM   1561  CB  PHE   104      69.486  77.429  67.583  1.00  0.00           C  
ATOM   1562  HB2 PHE   104      69.159  77.087  66.602  1.00  0.00           H  
ATOM   1563  HB3 PHE   104      68.608  77.525  68.223  1.00  0.00           H  
ATOM   1564  CG  PHE   104      70.311  78.689  67.512  1.00  0.00           C  
ATOM   1565  CD1 PHE   104      70.157  79.681  68.505  1.00  0.00           C  
ATOM   1566  HD1 PHE   104      69.357  79.664  69.231  1.00  0.00           H  
ATOM   1567  CE1 PHE   104      70.900  80.917  68.448  1.00  0.00           C  
ATOM   1568  HE1 PHE   104      70.740  81.697  69.177  1.00  0.00           H  
ATOM   1569  CZ  PHE   104      71.765  81.078  67.425  1.00  0.00           C  
ATOM   1570  HZ  PHE   104      72.381  81.964  67.397  1.00  0.00           H  
ATOM   1571  CE2 PHE   104      72.018  80.084  66.443  1.00  0.00           C  
ATOM   1572  HE2 PHE   104      72.849  80.203  65.763  1.00  0.00           H  
ATOM   1573  CD2 PHE   104      71.288  78.884  66.490  1.00  0.00           C  
ATOM   1574  HD2 PHE   104      71.482  78.018  65.874  1.00  0.00           H  
ATOM   1575  C   PHE   104      69.364  74.969  68.408  1.00  0.00           C  
ATOM   1576  O   PHE   104      69.483  73.976  67.679  1.00  0.00           O  
ATOM   1577  N   GLY   105      68.542  75.033  69.480  1.00  0.00           N  
ATOM   1578  H   GLY   105      68.621  75.867  70.045  1.00  0.00           H  
ATOM   1579  CA  GLY   105      67.746  73.902  69.988  1.00  0.00           C  
ATOM   1580  HA2 GLY   105      66.872  73.877  69.337  1.00  0.00           H  
ATOM   1581  HA3 GLY   105      68.310  72.976  69.874  1.00  0.00           H  
ATOM   1582  C   GLY   105      67.133  74.125  71.345  1.00  0.00           C  
ATOM   1583  O   GLY   105      67.087  75.199  71.932  1.00  0.00           O  
ATOM   1584  N   PHE   106      66.673  72.992  71.875  1.00  0.00           N  
ATOM   1585  H   PHE   106      66.622  72.291  71.149  1.00  0.00           H  
ATOM   1586  CA  PHE   106      65.837  72.954  73.077  1.00  0.00           C  
ATOM   1587  HA  PHE   106      65.985  73.821  73.721  1.00  0.00           H  
ATOM   1588  CB  PHE   106      64.370  72.938  72.695  1.00  0.00           C  
ATOM   1589  HB2 PHE   106      64.209  72.051  72.083  1.00  0.00           H  
ATOM   1590  HB3 PHE   106      63.727  72.915  73.575  1.00  0.00           H  
ATOM   1591  CG  PHE   106      63.960  74.172  71.814  1.00  0.00           C  
ATOM   1592  CD1 PHE   106      63.688  75.395  72.505  1.00  0.00           C  
ATOM   1593  HD1 PHE   106      63.848  75.441  73.572  1.00  0.00           H  
ATOM   1594  CE1 PHE   106      63.234  76.542  71.813  1.00  0.00           C  
ATOM   1595  HE1 PHE   106      63.172  77.462  72.375  1.00  0.00           H  
ATOM   1596  CZ  PHE   106      63.216  76.548  70.405  1.00  0.00           C  
ATOM   1597  HZ  PHE   106      62.903  77.413  69.840  1.00  0.00           H  
ATOM   1598  CE2 PHE   106      63.541  75.332  69.743  1.00  0.00           C  
ATOM   1599  HE2 PHE   106      63.472  75.297  68.665  1.00  0.00           H  
ATOM   1600  CD2 PHE   106      63.898  74.150  70.447  1.00  0.00           C  
ATOM   1601  HD2 PHE   106      64.130  73.282  69.849  1.00  0.00           H  
ATOM   1602  C   PHE   106      66.068  71.629  73.928  1.00  0.00           C  
ATOM   1603  O   PHE   106      66.838  70.713  73.496  1.00  0.00           O  
ATOM   1604  N   ALA   107      65.624  71.556  75.153  1.00  0.00           N  
ATOM   1605  H   ALA   107      64.964  72.264  75.444  1.00  0.00           H  
ATOM   1606  CA  ALA   107      65.912  70.410  76.036  1.00  0.00           C  
ATOM   1607  HA  ALA   107      66.120  69.509  75.459  1.00  0.00           H  
ATOM   1608  CB  ALA   107      67.313  70.797  76.675  1.00  0.00           C  
ATOM   1609  HB1 ALA   107      68.161  70.813  75.990  1.00  0.00           H  
ATOM   1610  HB2 ALA   107      67.262  71.691  77.296  1.00  0.00           H  
ATOM   1611  HB3 ALA   107      67.431  70.042  77.453  1.00  0.00           H  
ATOM   1612  C   ALA   107      64.836  70.116  77.085  1.00  0.00           C  
ATOM   1613  O   ALA   107      64.253  71.108  77.470  1.00  0.00           O  
ATOM   1614  N   TYR   108      64.653  68.934  77.545  1.00  0.00           N  
ATOM   1615  H   TYR   108      65.266  68.187  77.251  1.00  0.00           H  
ATOM   1616  CA  TYR   108      63.774  68.655  78.772  1.00  0.00           C  
ATOM   1617  HA  TYR   108      63.156  69.523  79.003  1.00  0.00           H  
ATOM   1618  CB  TYR   108      62.817  67.501  78.449  1.00  0.00           C  
ATOM   1619  HB2 TYR   108      62.164  67.885  77.665  1.00  0.00           H  
ATOM   1620  HB3 TYR   108      63.246  66.581  78.051  1.00  0.00           H  
ATOM   1621  CG  TYR   108      61.791  67.142  79.519  1.00  0.00           C  
ATOM   1622  CD1 TYR   108      60.430  67.458  79.294  1.00  0.00           C  
ATOM   1623  HD1 TYR   108      60.046  68.060  78.484  1.00  0.00           H  
ATOM   1624  CE1 TYR   108      59.528  67.045  80.265  1.00  0.00           C  
ATOM   1625  HE1 TYR   108      58.497  67.334  80.123  1.00  0.00           H  
ATOM   1626  CZ  TYR   108      59.858  66.198  81.377  1.00  0.00           C  
ATOM   1627  OH  TYR   108      58.870  65.673  82.128  1.00  0.00           O  
ATOM   1628  HH  TYR   108      59.119  65.276  82.966  1.00  0.00           H  
ATOM   1629  CE2 TYR   108      61.242  65.781  81.499  1.00  0.00           C  
ATOM   1630  HE2 TYR   108      61.503  65.016  82.216  1.00  0.00           H  
ATOM   1631  CD2 TYR   108      62.209  66.297  80.513  1.00  0.00           C  
ATOM   1632  HD2 TYR   108      63.199  65.866  80.486  1.00  0.00           H  
ATOM   1633  C   TYR   108      64.594  68.350  79.986  1.00  0.00           C  
ATOM   1634  O   TYR   108      65.569  67.610  79.928  1.00  0.00           O  
ATOM   1635  N   ILE   109      64.236  68.929  81.128  1.00  0.00           N  
ATOM   1636  H   ILE   109      63.376  69.448  81.235  1.00  0.00           H  
ATOM   1637  CA  ILE   109      64.988  68.783  82.386  1.00  0.00           C  
ATOM   1638  HA  ILE   109      66.066  68.788  82.222  1.00  0.00           H  
ATOM   1639  CB  ILE   109      64.693  70.072  83.266  1.00  0.00           C  
ATOM   1640  HB  ILE   109      63.628  70.058  83.498  1.00  0.00           H  
ATOM   1641  CG2 ILE   109      65.543  69.846  84.474  1.00  0.00           C  
ATOM   1642 HG21 ILE   109      65.452  70.595  85.260  1.00  0.00           H  
ATOM   1643 HG22 ILE   109      65.289  68.942  85.028  1.00  0.00           H  
ATOM   1644 HG23 ILE   109      66.601  69.746  84.233  1.00  0.00           H  
ATOM   1645  CG1 ILE   109      64.963  71.402  82.629  1.00  0.00           C  
ATOM   1646 HG12 ILE   109      66.036  71.563  82.523  1.00  0.00           H  
ATOM   1647 HG13 ILE   109      64.576  71.400  81.610  1.00  0.00           H  
ATOM   1648  CD1 ILE   109      64.347  72.587  83.334  1.00  0.00           C  
ATOM   1649 HD11 ILE   109      64.760  73.483  82.870  1.00  0.00           H  
ATOM   1650 HD12 ILE   109      63.258  72.580  83.287  1.00  0.00           H  
ATOM   1651 HD13 ILE   109      64.647  72.554  84.381  1.00  0.00           H  
ATOM   1652  C   ILE   109      64.579  67.487  82.989  1.00  0.00           C  
ATOM   1653  O   ILE   109      63.522  67.412  83.579  1.00  0.00           O  
ATOM   1654  N   GLU   110      65.332  66.386  82.778  1.00  0.00           N  
ATOM   1655  H   GLU   110      66.233  66.534  82.346  1.00  0.00           H  
ATOM   1656  CA  GLU   110      65.009  65.106  83.400  1.00  0.00           C  
ATOM   1657  HA  GLU   110      63.988  64.811  83.158  1.00  0.00           H  
ATOM   1658  CB  GLU   110      65.954  63.990  82.994  1.00  0.00           C  
ATOM   1659  HB2 GLU   110      67.024  64.180  83.080  1.00  0.00           H  
ATOM   1660  HB3 GLU   110      65.712  63.122  83.607  1.00  0.00           H  
ATOM   1661  CG  GLU   110      65.787  63.526  81.544  1.00  0.00           C  
ATOM   1662  HG2 GLU   110      65.592  64.388  80.906  1.00  0.00           H  
ATOM   1663  HG3 GLU   110      66.791  63.158  81.330  1.00  0.00           H  
ATOM   1664  CD  GLU   110      64.593  62.522  81.223  1.00  0.00           C  
ATOM   1665  OE1 GLU   110      64.823  61.520  80.533  1.00  0.00           O  
ATOM   1666  OE2 GLU   110      63.587  62.675  81.884  1.00  0.00           O  
ATOM   1667  C   GLU   110      65.220  65.110  84.917  1.00  0.00           C  
ATOM   1668  O   GLU   110      64.541  64.364  85.682  1.00  0.00           O  
ATOM   1669  N   SER   111      66.071  65.940  85.449  1.00  0.00           N  
ATOM   1670  H   SER   111      66.446  66.602  84.786  1.00  0.00           H  
ATOM   1671  CA  SER   111      66.212  66.241  86.904  1.00  0.00           C  
ATOM   1672  HA  SER   111      65.231  66.170  87.374  1.00  0.00           H  
ATOM   1673  CB  SER   111      67.123  65.177  87.446  1.00  0.00           C  
ATOM   1674  HB2 SER   111      66.662  64.224  87.185  1.00  0.00           H  
ATOM   1675  HB3 SER   111      68.086  65.399  86.985  1.00  0.00           H  
ATOM   1676  OG  SER   111      67.296  65.445  88.818  1.00  0.00           O  
ATOM   1677  HG  SER   111      67.825  64.730  89.179  1.00  0.00           H  
ATOM   1678  C   SER   111      66.942  67.609  87.230  1.00  0.00           C  
ATOM   1679  O   SER   111      67.571  68.166  86.296  1.00  0.00           O  
ATOM   1680  N   ARG   112      66.833  68.202  88.396  1.00  0.00           N  
ATOM   1681  H   ARG   112      66.500  67.605  89.140  1.00  0.00           H  
ATOM   1682  CA  ARG   112      67.580  69.394  88.873  1.00  0.00           C  
ATOM   1683  HA  ARG   112      68.446  69.660  88.267  1.00  0.00           H  
ATOM   1684  CB  ARG   112      66.613  70.675  88.953  1.00  0.00           C  
ATOM   1685  HB2 ARG   112      66.183  70.923  87.983  1.00  0.00           H  
ATOM   1686  HB3 ARG   112      65.806  70.205  89.515  1.00  0.00           H  
ATOM   1687  CG  ARG   112      67.105  71.966  89.713  1.00  0.00           C  
ATOM   1688  HG2 ARG   112      68.168  72.160  89.566  1.00  0.00           H  
ATOM   1689  HG3 ARG   112      66.663  72.841  89.237  1.00  0.00           H  
ATOM   1690  CD  ARG   112      66.832  71.845  91.162  1.00  0.00           C  
ATOM   1691  HD2 ARG   112      67.354  70.993  91.597  1.00  0.00           H  
ATOM   1692  HD3 ARG   112      67.384  72.707  91.537  1.00  0.00           H  
ATOM   1693  NE  ARG   112      65.475  71.937  91.604  1.00  0.00           N  
ATOM   1694  HE  ARG   112      64.963  72.784  91.403  1.00  0.00           H  
ATOM   1695  CZ  ARG   112      64.737  71.073  92.175  1.00  0.00           C  
ATOM   1696  NH1 ARG   112      65.132  69.878  92.495  1.00  0.00           N  
ATOM   1697 HH11 ARG   112      66.066  69.640  92.193  1.00  0.00           H  
ATOM   1698 HH12 ARG   112      64.513  69.136  92.789  1.00  0.00           H  
ATOM   1699  NH2 ARG   112      63.521  71.381  92.477  1.00  0.00           N  
ATOM   1700 HH21 ARG   112      63.109  72.252  92.175  1.00  0.00           H  
ATOM   1701 HH22 ARG   112      63.044  70.714  93.066  1.00  0.00           H  
ATOM   1702  C   ARG   112      68.142  68.987  90.174  1.00  0.00           C  
ATOM   1703  O   ARG   112      67.395  68.601  91.057  1.00  0.00           O  
ATOM   1704  N   GLU   113      69.438  69.151  90.296  1.00  0.00           N  
ATOM   1705  H   GLU   113      70.035  69.445  89.535  1.00  0.00           H  
ATOM   1706  CA  GLU   113      70.143  68.955  91.572  1.00  0.00           C  
ATOM   1707  HA  GLU   113      69.481  68.450  92.275  1.00  0.00           H  
ATOM   1708  CB  GLU   113      71.212  67.855  91.500  1.00  0.00           C  
ATOM   1709  HB2 GLU   113      71.789  67.857  90.575  1.00  0.00           H  
ATOM   1710  HB3 GLU   113      71.760  67.960  92.436  1.00  0.00           H  
ATOM   1711  CG  GLU   113      70.639  66.354  91.518  1.00  0.00           C  
ATOM   1712  HG2 GLU   113      70.026  66.129  92.391  1.00  0.00           H  
ATOM   1713  HG3 GLU   113      70.015  66.272  90.627  1.00  0.00           H  
ATOM   1714  CD  GLU   113      71.750  65.278  91.373  1.00  0.00           C  
ATOM   1715  OE1 GLU   113      72.939  65.537  91.040  1.00  0.00           O  
ATOM   1716  OE2 GLU   113      71.369  64.169  91.679  1.00  0.00           O  
ATOM   1717  C   GLU   113      70.662  70.308  92.004  1.00  0.00           C  
ATOM   1718  O   GLU   113      71.222  71.065  91.213  1.00  0.00           O  
ATOM   1719  N   TYR   114      70.388  70.601  93.301  1.00  0.00           N  
ATOM   1720  H   TYR   114      69.893  69.929  93.870  1.00  0.00           H  
ATOM   1721  CA  TYR   114      70.730  71.904  93.847  1.00  0.00           C  
ATOM   1722  HA  TYR   114      71.639  72.347  93.438  1.00  0.00           H  
ATOM   1723  CB  TYR   114      69.484  72.814  93.692  1.00  0.00           C  
ATOM   1724  HB2 TYR   114      69.161  72.737  92.654  1.00  0.00           H  
ATOM   1725  HB3 TYR   114      68.603  72.526  94.264  1.00  0.00           H  
ATOM   1726  CG  TYR   114      69.675  74.321  94.003  1.00  0.00           C  
ATOM   1727  CD1 TYR   114      70.182  74.685  95.263  1.00  0.00           C  
ATOM   1728  HD1 TYR   114      70.476  73.984  96.031  1.00  0.00           H  
ATOM   1729  CE1 TYR   114      70.097  76.033  95.644  1.00  0.00           C  
ATOM   1730  HE1 TYR   114      70.459  76.192  96.648  1.00  0.00           H  
ATOM   1731  CZ  TYR   114      69.687  77.033  94.706  1.00  0.00           C  
ATOM   1732  OH  TYR   114      69.740  78.356  94.868  1.00  0.00           O  
ATOM   1733  HH  TYR   114      69.256  78.732  94.129  1.00  0.00           H  
ATOM   1734  CE2 TYR   114      69.250  76.657  93.395  1.00  0.00           C  
ATOM   1735  HE2 TYR   114      68.895  77.403  92.699  1.00  0.00           H  
ATOM   1736  CD2 TYR   114      69.262  75.333  93.074  1.00  0.00           C  
ATOM   1737  HD2 TYR   114      68.909  75.069  92.089  1.00  0.00           H  
ATOM   1738  C   TYR   114      71.165  71.506  95.256  1.00  0.00           C  
ATOM   1739  O   TYR   114      70.385  70.909  96.001  1.00  0.00           O  
ATOM   1740  N   SER   115      72.305  71.905  95.661  1.00  0.00           N  
ATOM   1741  H   SER   115      72.818  72.489  95.017  1.00  0.00           H  
ATOM   1742  CA  SER   115      72.893  71.570  96.962  1.00  0.00           C  
ATOM   1743  HA  SER   115      72.738  70.491  96.989  1.00  0.00           H  
ATOM   1744  CB  SER   115      74.426  71.746  96.902  1.00  0.00           C  
ATOM   1745  HB2 SER   115      74.764  71.389  97.875  1.00  0.00           H  
ATOM   1746  HB3 SER   115      74.893  71.130  96.134  1.00  0.00           H  
ATOM   1747  OG  SER   115      74.731  73.090  96.812  1.00  0.00           O  
ATOM   1748  HG  SER   115      75.336  73.239  97.542  1.00  0.00           H  
ATOM   1749  C   SER   115      72.209  72.200  98.205  1.00  0.00           C  
ATOM   1750  O   SER   115      71.220  72.876  98.113  1.00  0.00           O  
ATOM   1751  N   ASP   116      72.707  71.956  99.364  1.00  0.00           N  
ATOM   1752  H   ASP   116      73.441  71.265  99.306  1.00  0.00           H  
ATOM   1753  CA  ASP   116      72.546  72.581 100.674  1.00  0.00           C  
ATOM   1754  HA  ASP   116      71.607  73.134 100.658  1.00  0.00           H  
ATOM   1755  CB  ASP   116      72.194  71.473 101.771  1.00  0.00           C  
ATOM   1756  HB2 ASP   116      71.275  70.980 101.451  1.00  0.00           H  
ATOM   1757  HB3 ASP   116      73.044  70.835 102.011  1.00  0.00           H  
ATOM   1758  CG  ASP   116      71.892  72.115 103.139  1.00  0.00           C  
ATOM   1759  OD1 ASP   116      71.237  71.423 103.958  1.00  0.00           O  
ATOM   1760  OD2 ASP   116      72.099  73.279 103.409  1.00  0.00           O  
ATOM   1761  C   ASP   116      73.583  73.636 101.021  1.00  0.00           C  
ATOM   1762  O   ASP   116      74.782  73.372 101.126  1.00  0.00           O  
ATOM   1763  N   GLY   117      73.059  74.837 101.202  1.00  0.00           N  
ATOM   1764  H   GLY   117      72.070  74.863 101.404  1.00  0.00           H  
ATOM   1765  CA  GLY   117      73.905  75.984 101.490  1.00  0.00           C  
ATOM   1766  HA2 GLY   117      74.660  75.912 100.708  1.00  0.00           H  
ATOM   1767  HA3 GLY   117      73.302  76.881 101.347  1.00  0.00           H  
ATOM   1768  C   GLY   117      74.436  76.002 102.960  1.00  0.00           C  
ATOM   1769  O   GLY   117      75.333  76.800 103.126  1.00  0.00           O  
ATOM   1770  N   VAL   118      74.041  75.178 103.925  1.00  0.00           N  
ATOM   1771  H   VAL   118      73.220  74.598 103.816  1.00  0.00           H  
ATOM   1772  CA  VAL   118      74.770  75.094 105.220  1.00  0.00           C  
ATOM   1773  HA  VAL   118      74.913  76.099 105.615  1.00  0.00           H  
ATOM   1774  CB  VAL   118      73.880  74.391 106.325  1.00  0.00           C  
ATOM   1775  HB  VAL   118      73.557  73.427 105.930  1.00  0.00           H  
ATOM   1776  CG1 VAL   118      74.727  74.041 107.609  1.00  0.00           C  
ATOM   1777 HG11 VAL   118      74.166  74.060 108.543  1.00  0.00           H  
ATOM   1778 HG12 VAL   118      75.281  73.107 107.507  1.00  0.00           H  
ATOM   1779 HG13 VAL   118      75.474  74.834 107.610  1.00  0.00           H  
ATOM   1780  CG2 VAL   118      72.517  75.071 106.614  1.00  0.00           C  
ATOM   1781 HG21 VAL   118      71.962  74.705 107.477  1.00  0.00           H  
ATOM   1782 HG22 VAL   118      72.813  76.062 106.957  1.00  0.00           H  
ATOM   1783 HG23 VAL   118      72.003  75.042 105.653  1.00  0.00           H  
ATOM   1784  C   VAL   118      76.117  74.381 105.004  1.00  0.00           C  
ATOM   1785  O   VAL   118      77.134  74.691 105.658  1.00  0.00           O  
ATOM   1786  N   GLU   119      76.164  73.474 104.071  1.00  0.00           N  
ATOM   1787  H   GLU   119      75.411  73.198 103.458  1.00  0.00           H  
ATOM   1788  CA  GLU   119      77.412  72.672 103.892  1.00  0.00           C  
ATOM   1789  HA  GLU   119      77.850  72.476 104.871  1.00  0.00           H  
ATOM   1790  CB  GLU   119      77.126  71.305 103.231  1.00  0.00           C  
ATOM   1791  HB2 GLU   119      76.332  70.746 103.725  1.00  0.00           H  
ATOM   1792  HB3 GLU   119      76.785  71.447 102.205  1.00  0.00           H  
ATOM   1793  CG  GLU   119      78.333  70.390 103.235  1.00  0.00           C  
ATOM   1794  HG2 GLU   119      78.904  70.628 102.337  1.00  0.00           H  
ATOM   1795  HG3 GLU   119      78.966  70.465 104.119  1.00  0.00           H  
ATOM   1796  CD  GLU   119      77.938  68.936 103.078  1.00  0.00           C  
ATOM   1797  OE1 GLU   119      78.125  68.116 104.057  1.00  0.00           O  
ATOM   1798  OE2 GLU   119      77.534  68.513 102.000  1.00  0.00           O  
ATOM   1799  C   GLU   119      78.590  73.373 103.295  1.00  0.00           C  
ATOM   1800  O   GLU   119      79.764  73.135 103.719  1.00  0.00           O  
ATOM   1801  N   GLY   120      78.301  74.225 102.321  1.00  0.00           N  
ATOM   1802  H   GLY   120      77.345  74.467 102.104  1.00  0.00           H  
ATOM   1803  CA  GLY   120      79.294  74.809 101.453  1.00  0.00           C  
ATOM   1804  HA2 GLY   120      79.963  75.430 102.049  1.00  0.00           H  
ATOM   1805  HA3 GLY   120      79.786  74.066 100.825  1.00  0.00           H  
ATOM   1806  C   GLY   120      78.666  75.773 100.469  1.00  0.00           C  
ATOM   1807  O   GLY   120      77.471  76.118 100.615  1.00  0.00           O  
ATOM   1808  N   ALA   121      79.415  76.158  99.444  1.00  0.00           N  
ATOM   1809  H   ALA   121      80.339  75.770  99.316  1.00  0.00           H  
ATOM   1810  CA  ALA   121      78.951  77.138  98.533  1.00  0.00           C  
ATOM   1811  HA  ALA   121      78.407  77.959  98.998  1.00  0.00           H  
ATOM   1812  CB  ALA   121      80.155  77.851  97.870  1.00  0.00           C  
ATOM   1813  HB1 ALA   121      80.640  78.424  98.660  1.00  0.00           H  
ATOM   1814  HB2 ALA   121      80.821  77.067  97.510  1.00  0.00           H  
ATOM   1815  HB3 ALA   121      79.785  78.404  97.006  1.00  0.00           H  
ATOM   1816  C   ALA   121      77.973  76.515  97.504  1.00  0.00           C  
ATOM   1817  O   ALA   121      78.334  75.531  96.858  1.00  0.00           O  
ATOM   1818  N   VAL   122      76.736  76.929  97.504  1.00  0.00           N  
ATOM   1819  H   VAL   122      76.458  77.454  98.321  1.00  0.00           H  
ATOM   1820  CA  VAL   122      75.722  76.426  96.573  1.00  0.00           C  
ATOM   1821  HA  VAL   122      75.526  75.404  96.898  1.00  0.00           H  
ATOM   1822  CB  VAL   122      74.442  77.194  96.759  1.00  0.00           C  
ATOM   1823  HB  VAL   122      74.604  78.271  96.805  1.00  0.00           H  
ATOM   1824  CG1 VAL   122      73.404  76.852  95.757  1.00  0.00           C  
ATOM   1825 HG11 VAL   122      72.423  77.282  95.962  1.00  0.00           H  
ATOM   1826 HG12 VAL   122      73.559  77.322  94.786  1.00  0.00           H  
ATOM   1827 HG13 VAL   122      73.281  75.782  95.589  1.00  0.00           H  
ATOM   1828  CG2 VAL   122      73.760  76.796  98.047  1.00  0.00           C  
ATOM   1829 HG21 VAL   122      72.931  77.453  98.310  1.00  0.00           H  
ATOM   1830 HG22 VAL   122      73.300  75.807  98.061  1.00  0.00           H  
ATOM   1831 HG23 VAL   122      74.407  76.836  98.923  1.00  0.00           H  
ATOM   1832  C   VAL   122      76.112  76.267  95.081  1.00  0.00           C  
ATOM   1833  O   VAL   122      76.377  77.187  94.330  1.00  0.00           O  
ATOM   1834  N   GLU   123      75.727  75.101  94.590  1.00  0.00           N  
ATOM   1835  H   GLU   123      75.412  74.430  95.276  1.00  0.00           H  
ATOM   1836  CA  GLU   123      75.849  74.603  93.204  1.00  0.00           C  
ATOM   1837  HA  GLU   123      75.920  75.423  92.489  1.00  0.00           H  
ATOM   1838  CB  GLU   123      77.246  73.842  93.118  1.00  0.00           C  
ATOM   1839  HB2 GLU   123      78.001  74.509  93.534  1.00  0.00           H  
ATOM   1840  HB3 GLU   123      77.094  72.924  93.686  1.00  0.00           H  
ATOM   1841  CG  GLU   123      77.760  73.459  91.807  1.00  0.00           C  
ATOM   1842  HG2 GLU   123      77.099  72.815  91.226  1.00  0.00           H  
ATOM   1843  HG3 GLU   123      78.089  74.304  91.202  1.00  0.00           H  
ATOM   1844  CD  GLU   123      79.047  72.676  92.070  1.00  0.00           C  
ATOM   1845  OE1 GLU   123      79.048  71.453  91.673  1.00  0.00           O  
ATOM   1846  OE2 GLU   123      79.999  73.173  92.716  1.00  0.00           O  
ATOM   1847  C   GLU   123      74.666  73.796  92.738  1.00  0.00           C  
ATOM   1848  O   GLU   123      73.856  73.268  93.491  1.00  0.00           O  
ATOM   1849  N   ILE   124      74.644  73.701  91.476  1.00  0.00           N  
ATOM   1850  H   ILE   124      75.302  74.235  90.926  1.00  0.00           H  
ATOM   1851  CA  ILE   124      73.366  73.331  90.724  1.00  0.00           C  
ATOM   1852  HA  ILE   124      72.729  72.690  91.332  1.00  0.00           H  
ATOM   1853  CB  ILE   124      72.565  74.611  90.335  1.00  0.00           C  
ATOM   1854  HB  ILE   124      73.179  75.203  89.657  1.00  0.00           H  
ATOM   1855  CG2 ILE   124      71.291  74.094  89.626  1.00  0.00           C  
ATOM   1856 HG21 ILE   124      71.581  73.420  88.821  1.00  0.00           H  
ATOM   1857 HG22 ILE   124      70.570  73.653  90.315  1.00  0.00           H  
ATOM   1858 HG23 ILE   124      70.619  74.847  89.215  1.00  0.00           H  
ATOM   1859  CG1 ILE   124      72.193  75.510  91.487  1.00  0.00           C  
ATOM   1860 HG12 ILE   124      71.535  74.913  92.119  1.00  0.00           H  
ATOM   1861 HG13 ILE   124      73.122  75.733  92.011  1.00  0.00           H  
ATOM   1862  CD1 ILE   124      71.681  76.920  91.041  1.00  0.00           C  
ATOM   1863 HD11 ILE   124      71.583  77.500  91.959  1.00  0.00           H  
ATOM   1864 HD12 ILE   124      72.445  77.386  90.420  1.00  0.00           H  
ATOM   1865 HD13 ILE   124      70.687  76.777  90.617  1.00  0.00           H  
ATOM   1866  C   ILE   124      73.850  72.591  89.452  1.00  0.00           C  
ATOM   1867  O   ILE   124      74.652  73.050  88.668  1.00  0.00           O  
ATOM   1868  N   SER   125      73.296  71.381  89.302  1.00  0.00           N  
ATOM   1869  H   SER   125      72.671  71.172  90.067  1.00  0.00           H  
ATOM   1870  CA  SER   125      73.583  70.436  88.296  1.00  0.00           C  
ATOM   1871  HA  SER   125      74.248  70.808  87.517  1.00  0.00           H  
ATOM   1872  CB  SER   125      74.291  69.248  88.903  1.00  0.00           C  
ATOM   1873  HB2 SER   125      73.705  68.904  89.755  1.00  0.00           H  
ATOM   1874  HB3 SER   125      74.176  68.594  88.039  1.00  0.00           H  
ATOM   1875  OG  SER   125      75.606  69.641  89.258  1.00  0.00           O  
ATOM   1876  HG  SER   125      75.961  69.995  88.440  1.00  0.00           H  
ATOM   1877  C   SER   125      72.283  70.009  87.668  1.00  0.00           C  
ATOM   1878  O   SER   125      71.433  69.564  88.385  1.00  0.00           O  
ATOM   1879  N   ILE   126      72.114  70.277  86.342  1.00  0.00           N  
ATOM   1880  H   ILE   126      72.849  70.737  85.823  1.00  0.00           H  
ATOM   1881  CA  ILE   126      70.882  70.057  85.560  1.00  0.00           C  
ATOM   1882  HA  ILE   126      70.086  69.747  86.237  1.00  0.00           H  
ATOM   1883  CB  ILE   126      70.445  71.312  84.897  1.00  0.00           C  
ATOM   1884  HB  ILE   126      71.208  71.749  84.253  1.00  0.00           H  
ATOM   1885  CG2 ILE   126      69.184  71.032  84.124  1.00  0.00           C  
ATOM   1886 HG21 ILE   126      68.263  71.172  84.690  1.00  0.00           H  
ATOM   1887 HG22 ILE   126      69.200  71.756  83.309  1.00  0.00           H  
ATOM   1888 HG23 ILE   126      69.193  70.047  83.659  1.00  0.00           H  
ATOM   1889  CG1 ILE   126      70.279  72.492  85.886  1.00  0.00           C  
ATOM   1890 HG12 ILE   126      71.262  72.641  86.333  1.00  0.00           H  
ATOM   1891 HG13 ILE   126      70.034  73.387  85.313  1.00  0.00           H  
ATOM   1892  CD1 ILE   126      69.232  72.299  87.021  1.00  0.00           C  
ATOM   1893 HD11 ILE   126      69.298  73.098  87.760  1.00  0.00           H  
ATOM   1894 HD12 ILE   126      68.221  72.365  86.619  1.00  0.00           H  
ATOM   1895 HD13 ILE   126      69.343  71.349  87.544  1.00  0.00           H  
ATOM   1896  C   ILE   126      71.109  68.855  84.619  1.00  0.00           C  
ATOM   1897  O   ILE   126      72.068  68.852  83.900  1.00  0.00           O  
ATOM   1898  N   SER   127      70.278  67.840  84.593  1.00  0.00           N  
ATOM   1899  H   SER   127      69.509  67.958  85.237  1.00  0.00           H  
ATOM   1900  CA  SER   127      70.357  66.731  83.642  1.00  0.00           C  
ATOM   1901  HA  SER   127      71.387  66.726  83.287  1.00  0.00           H  
ATOM   1902  CB  SER   127      69.982  65.431  84.289  1.00  0.00           C  
ATOM   1903  HB2 SER   127      69.135  65.631  84.945  1.00  0.00           H  
ATOM   1904  HB3 SER   127      69.920  64.681  83.500  1.00  0.00           H  
ATOM   1905  OG  SER   127      71.022  64.976  85.197  1.00  0.00           O  
ATOM   1906  HG  SER   127      71.158  65.742  85.760  1.00  0.00           H  
ATOM   1907  C   SER   127      69.380  67.066  82.497  1.00  0.00           C  
ATOM   1908  O   SER   127      68.157  67.351  82.830  1.00  0.00           O  
ATOM   1909  N   LEU   128      69.791  67.143  81.236  1.00  0.00           N  
ATOM   1910  H   LEU   128      70.769  66.979  81.045  1.00  0.00           H  
ATOM   1911  CA  LEU   128      69.010  67.627  80.131  1.00  0.00           C  
ATOM   1912  HA  LEU   128      68.023  67.902  80.501  1.00  0.00           H  
ATOM   1913  CB  LEU   128      69.776  68.965  79.698  1.00  0.00           C  
ATOM   1914  HB2 LEU   128      70.799  68.711  79.420  1.00  0.00           H  
ATOM   1915  HB3 LEU   128      69.202  69.274  78.824  1.00  0.00           H  
ATOM   1916  CG  LEU   128      69.791  70.114  80.665  1.00  0.00           C  
ATOM   1917  HG  LEU   128      70.072  69.708  81.637  1.00  0.00           H  
ATOM   1918  CD1 LEU   128      70.654  71.145  80.055  1.00  0.00           C  
ATOM   1919 HD11 LEU   128      70.586  72.086  80.602  1.00  0.00           H  
ATOM   1920 HD12 LEU   128      71.669  70.749  80.035  1.00  0.00           H  
ATOM   1921 HD13 LEU   128      70.294  71.365  79.050  1.00  0.00           H  
ATOM   1922  CD2 LEU   128      68.311  70.651  80.694  1.00  0.00           C  
ATOM   1923 HD21 LEU   128      67.569  69.854  80.744  1.00  0.00           H  
ATOM   1924 HD22 LEU   128      68.172  71.185  81.634  1.00  0.00           H  
ATOM   1925 HD23 LEU   128      68.129  71.337  79.867  1.00  0.00           H  
ATOM   1926  C   LEU   128      68.928  66.564  79.036  1.00  0.00           C  
ATOM   1927  O   LEU   128      69.832  66.296  78.319  1.00  0.00           O  
ATOM   1928  N   GLN   129      67.668  66.137  78.807  1.00  0.00           N  
ATOM   1929  H   GLN   129      66.944  66.418  79.453  1.00  0.00           H  
ATOM   1930  CA  GLN   129      67.405  65.474  77.565  1.00  0.00           C  
ATOM   1931  HA  GLN   129      68.080  64.637  77.388  1.00  0.00           H  
ATOM   1932  CB  GLN   129      65.924  65.019  77.619  1.00  0.00           C  
ATOM   1933  HB2 GLN   129      65.631  64.572  78.569  1.00  0.00           H  
ATOM   1934  HB3 GLN   129      65.259  65.881  77.560  1.00  0.00           H  
ATOM   1935  CG  GLN   129      65.540  64.044  76.434  1.00  0.00           C  
ATOM   1936  HG2 GLN   129      66.154  64.396  75.606  1.00  0.00           H  
ATOM   1937  HG3 GLN   129      65.914  63.051  76.683  1.00  0.00           H  
ATOM   1938  CD  GLN   129      64.097  64.103  75.900  1.00  0.00           C  
ATOM   1939  OE1 GLN   129      63.134  63.982  76.577  1.00  0.00           O  
ATOM   1940  NE2 GLN   129      63.989  64.173  74.585  1.00  0.00           N  
ATOM   1941 HE21 GLN   129      63.039  64.302  74.268  1.00  0.00           H  
ATOM   1942 HE22 GLN   129      64.791  64.309  73.986  1.00  0.00           H  
ATOM   1943  C   GLN   129      67.528  66.527  76.505  1.00  0.00           C  
ATOM   1944  O   GLN   129      66.766  67.487  76.419  1.00  0.00           O  
ATOM   1945  N   VAL   130      68.479  66.424  75.470  1.00  0.00           N  
ATOM   1946  H   VAL   130      69.046  65.590  75.528  1.00  0.00           H  
ATOM   1947  CA  VAL   130      68.611  67.457  74.481  1.00  0.00           C  
ATOM   1948  HA  VAL   130      68.316  68.409  74.923  1.00  0.00           H  
ATOM   1949  CB  VAL   130      70.086  67.565  74.131  1.00  0.00           C  
ATOM   1950  HB  VAL   130      70.478  66.563  73.956  1.00  0.00           H  
ATOM   1951  CG1 VAL   130      70.423  68.293  72.851  1.00  0.00           C  
ATOM   1952 HG11 VAL   130      71.495  68.168  72.694  1.00  0.00           H  
ATOM   1953 HG12 VAL   130      69.791  67.871  72.070  1.00  0.00           H  
ATOM   1954 HG13 VAL   130      70.348  69.379  72.794  1.00  0.00           H  
ATOM   1955  CG2 VAL   130      70.863  68.257  75.239  1.00  0.00           C  
ATOM   1956 HG21 VAL   130      70.619  67.767  76.182  1.00  0.00           H  
ATOM   1957 HG22 VAL   130      71.914  67.989  75.131  1.00  0.00           H  
ATOM   1958 HG23 VAL   130      70.738  69.339  75.267  1.00  0.00           H  
ATOM   1959  C   VAL   130      67.749  67.032  73.313  1.00  0.00           C  
ATOM   1960  O   VAL   130      67.842  65.993  72.680  1.00  0.00           O  
ATOM   1961  N   ILE   131      66.690  67.866  73.079  1.00  0.00           N  
ATOM   1962  H   ILE   131      66.702  68.741  73.583  1.00  0.00           H  
ATOM   1963  CA  ILE   131      65.818  67.667  71.915  1.00  0.00           C  
ATOM   1964  HA  ILE   131      65.553  66.633  71.693  1.00  0.00           H  
ATOM   1965  CB  ILE   131      64.427  68.481  72.152  1.00  0.00           C  
ATOM   1966  HB  ILE   131      64.686  69.463  72.547  1.00  0.00           H  
ATOM   1967  CG2 ILE   131      63.507  68.711  70.989  1.00  0.00           C  
ATOM   1968 HG21 ILE   131      63.194  67.726  70.645  1.00  0.00           H  
ATOM   1969 HG22 ILE   131      62.666  69.348  71.264  1.00  0.00           H  
ATOM   1970 HG23 ILE   131      64.174  69.075  70.208  1.00  0.00           H  
ATOM   1971  CG1 ILE   131      63.601  67.691  73.174  1.00  0.00           C  
ATOM   1972 HG12 ILE   131      62.735  67.114  72.851  1.00  0.00           H  
ATOM   1973 HG13 ILE   131      64.207  66.930  73.666  1.00  0.00           H  
ATOM   1974  CD1 ILE   131      63.054  68.665  74.286  1.00  0.00           C  
ATOM   1975 HD11 ILE   131      62.329  69.424  73.994  1.00  0.00           H  
ATOM   1976 HD12 ILE   131      62.607  68.114  75.113  1.00  0.00           H  
ATOM   1977 HD13 ILE   131      63.836  69.333  74.645  1.00  0.00           H  
ATOM   1978  C   ILE   131      66.483  68.119  70.574  1.00  0.00           C  
ATOM   1979  O   ILE   131      66.232  67.580  69.510  1.00  0.00           O  
ATOM   1980  N   GLY   132      67.419  69.015  70.738  1.00  0.00           N  
ATOM   1981  H   GLY   132      67.684  69.281  71.675  1.00  0.00           H  
ATOM   1982  CA  GLY   132      68.173  69.708  69.642  1.00  0.00           C  
ATOM   1983  HA2 GLY   132      68.990  70.292  70.067  1.00  0.00           H  
ATOM   1984  HA3 GLY   132      68.675  68.960  69.028  1.00  0.00           H  
ATOM   1985  C   GLY   132      67.233  70.607  68.816  1.00  0.00           C  
ATOM   1986  O   GLY   132      66.358  71.389  69.320  1.00  0.00           O  
ATOM   1987  N   GLU   133      67.395  70.407  67.548  1.00  0.00           N  
ATOM   1988  H   GLU   133      68.179  69.857  67.226  1.00  0.00           H  
ATOM   1989  CA  GLU   133      66.446  71.066  66.591  1.00  0.00           C  
ATOM   1990  HA  GLU   133      66.552  72.137  66.763  1.00  0.00           H  
ATOM   1991  CB  GLU   133      66.877  70.892  65.123  1.00  0.00           C  
ATOM   1992  HB2 GLU   133      67.729  71.550  64.952  1.00  0.00           H  
ATOM   1993  HB3 GLU   133      67.026  69.862  64.800  1.00  0.00           H  
ATOM   1994  CG  GLU   133      65.859  71.284  64.047  1.00  0.00           C  
ATOM   1995  HG2 GLU   133      66.251  70.915  63.099  1.00  0.00           H  
ATOM   1996  HG3 GLU   133      64.957  70.712  64.264  1.00  0.00           H  
ATOM   1997  CD  GLU   133      65.691  72.780  63.854  1.00  0.00           C  
ATOM   1998  OE1 GLU   133      65.227  73.480  64.786  1.00  0.00           O  
ATOM   1999  OE2 GLU   133      66.114  73.302  62.776  1.00  0.00           O  
ATOM   2000  C   GLU   133      64.987  70.665  66.864  1.00  0.00           C  
ATOM   2001  O   GLU   133      64.753  69.505  67.069  1.00  0.00           O  
ATOM   2002  N   LEU   134      64.099  71.608  66.739  1.00  0.00           N  
ATOM   2003  H   LEU   134      64.347  72.539  66.437  1.00  0.00           H  
ATOM   2004  CA  LEU   134      62.633  71.360  66.691  1.00  0.00           C  
ATOM   2005  HA  LEU   134      62.482  70.326  66.380  1.00  0.00           H  
ATOM   2006  CB  LEU   134      62.154  71.578  68.158  1.00  0.00           C  
ATOM   2007  HB2 LEU   134      62.741  70.951  68.829  1.00  0.00           H  
ATOM   2008  HB3 LEU   134      62.338  72.626  68.393  1.00  0.00           H  
ATOM   2009  CG  LEU   134      60.692  71.171  68.494  1.00  0.00           C  
ATOM   2010  HG  LEU   134      60.060  71.809  67.877  1.00  0.00           H  
ATOM   2011  CD1 LEU   134      60.222  69.762  68.142  1.00  0.00           C  
ATOM   2012 HD11 LEU   134      59.224  69.545  68.523  1.00  0.00           H  
ATOM   2013 HD12 LEU   134      60.233  69.706  67.053  1.00  0.00           H  
ATOM   2014 HD13 LEU   134      60.954  69.093  68.596  1.00  0.00           H  
ATOM   2015  CD2 LEU   134      60.296  71.381  69.999  1.00  0.00           C  
ATOM   2016 HD21 LEU   134      59.259  71.084  70.155  1.00  0.00           H  
ATOM   2017 HD22 LEU   134      61.036  70.916  70.651  1.00  0.00           H  
ATOM   2018 HD23 LEU   134      60.216  72.454  70.171  1.00  0.00           H  
ATOM   2019  C   LEU   134      61.918  72.235  65.670  1.00  0.00           C  
ATOM   2020  O   LEU   134      61.756  73.418  65.923  1.00  0.00           O  
ATOM   2021  N   LYS   135      61.608  71.756  64.516  1.00  0.00           N  
ATOM   2022  H   LYS   135      61.625  70.755  64.383  1.00  0.00           H  
ATOM   2023  CA  LYS   135      61.159  72.517  63.292  1.00  0.00           C  
ATOM   2024  HA  LYS   135      60.678  73.456  63.566  1.00  0.00           H  
ATOM   2025  CB  LYS   135      62.499  72.922  62.505  1.00  0.00           C  
ATOM   2026  HB2 LYS   135      63.152  73.480  63.176  1.00  0.00           H  
ATOM   2027  HB3 LYS   135      62.890  71.925  62.300  1.00  0.00           H  
ATOM   2028  CG  LYS   135      62.196  73.847  61.323  1.00  0.00           C  
ATOM   2029  HG2 LYS   135      62.995  73.958  60.590  1.00  0.00           H  
ATOM   2030  HG3 LYS   135      61.352  73.330  60.866  1.00  0.00           H  
ATOM   2031  CD  LYS   135      61.756  75.291  61.733  1.00  0.00           C  
ATOM   2032  HD2 LYS   135      60.755  75.252  62.164  1.00  0.00           H  
ATOM   2033  HD3 LYS   135      62.508  75.568  62.473  1.00  0.00           H  
ATOM   2034  CE  LYS   135      61.879  76.339  60.581  1.00  0.00           C  
ATOM   2035  HE2 LYS   135      62.810  76.253  60.021  1.00  0.00           H  
ATOM   2036  HE3 LYS   135      61.172  76.083  59.792  1.00  0.00           H  
ATOM   2037  NZ  LYS   135      61.757  77.737  60.995  1.00  0.00           N  
ATOM   2038  HZ1 LYS   135      61.612  78.304  60.172  1.00  0.00           H  
ATOM   2039  HZ2 LYS   135      60.947  77.780  61.597  1.00  0.00           H  
ATOM   2040  HZ3 LYS   135      62.616  77.947  61.482  1.00  0.00           H  
ATOM   2041  C   LYS   135      60.142  71.714  62.615  1.00  0.00           C  
ATOM   2042  O   LYS   135      60.436  70.632  62.176  1.00  0.00           O  
ATOM   2043  N   ASN   136      58.839  71.941  62.981  1.00  0.00           N  
ATOM   2044  H   ASN   136      58.620  72.915  63.137  1.00  0.00           H  
ATOM   2045  CA  ASN   136      57.712  71.030  62.977  1.00  0.00           C  
ATOM   2046  HA  ASN   136      58.133  70.143  63.451  1.00  0.00           H  
ATOM   2047  CB  ASN   136      56.607  71.626  63.936  1.00  0.00           C  
ATOM   2048  HB2 ASN   136      56.182  72.467  63.386  1.00  0.00           H  
ATOM   2049  HB3 ASN   136      55.852  70.849  64.055  1.00  0.00           H  
ATOM   2050  CG  ASN   136      57.072  72.081  65.235  1.00  0.00           C  
ATOM   2051  OD1 ASN   136      57.451  73.277  65.240  1.00  0.00           O  
ATOM   2052  ND2 ASN   136      57.133  71.356  66.317  1.00  0.00           N  
ATOM   2053 HD21 ASN   136      57.470  71.682  67.212  1.00  0.00           H  
ATOM   2054 HD22 ASN   136      56.754  70.433  66.159  1.00  0.00           H  
ATOM   2055  C   ASN   136      57.149  70.544  61.638  1.00  0.00           C  
ATOM   2056  O   ASN   136      56.317  69.636  61.521  1.00  0.00           O  
ATOM   2057  N   GLY   137      57.514  71.386  60.616  1.00  0.00           N  
ATOM   2058  H   GLY   137      58.196  72.098  60.836  1.00  0.00           H  
ATOM   2059  CA  GLY   137      57.216  71.098  59.159  1.00  0.00           C  
ATOM   2060  HA2 GLY   137      56.267  70.573  59.050  1.00  0.00           H  
ATOM   2061  HA3 GLY   137      57.109  72.039  58.620  1.00  0.00           H  
ATOM   2062  C   GLY   137      58.440  70.515  58.500  1.00  0.00           C  
ATOM   2063  O   GLY   137      59.129  71.170  57.718  1.00  0.00           O  
ATOM   2064  N   GLU   138      58.872  69.362  58.966  1.00  0.00           N  
ATOM   2065  H   GLU   138      58.268  68.841  59.586  1.00  0.00           H  
ATOM   2066  CA  GLU   138      60.163  68.692  58.809  1.00  0.00           C  
ATOM   2067  HA  GLU   138      60.918  69.105  59.478  1.00  0.00           H  
ATOM   2068  CB  GLU   138      59.866  67.161  59.280  1.00  0.00           C  
ATOM   2069  HB2 GLU   138      58.987  66.788  58.754  1.00  0.00           H  
ATOM   2070  HB3 GLU   138      60.733  66.554  59.021  1.00  0.00           H  
ATOM   2071  CG  GLU   138      59.631  66.987  60.801  1.00  0.00           C  
ATOM   2072  HG2 GLU   138      58.779  67.554  61.175  1.00  0.00           H  
ATOM   2073  HG3 GLU   138      59.261  65.985  61.020  1.00  0.00           H  
ATOM   2074  CD  GLU   138      60.821  67.113  61.711  1.00  0.00           C  
ATOM   2075  OE1 GLU   138      60.577  67.124  62.975  1.00  0.00           O  
ATOM   2076  OE2 GLU   138      61.979  67.190  61.286  1.00  0.00           O  
ATOM   2077  C   GLU   138      60.759  68.646  57.367  1.00  0.00           C  
ATOM   2078  O   GLU   138      61.905  69.110  57.185  1.00  0.00           O  
ATOM   2079  N   ILE   139      59.934  68.294  56.431  1.00  0.00           N  
ATOM   2080  H   ILE   139      58.972  68.431  56.706  1.00  0.00           H  
ATOM   2081  CA  ILE   139      60.272  68.067  55.004  1.00  0.00           C  
ATOM   2082  HA  ILE   139      61.321  67.782  54.925  1.00  0.00           H  
ATOM   2083  CB  ILE   139      59.618  66.725  54.435  1.00  0.00           C  
ATOM   2084  HB  ILE   139      60.027  66.590  53.433  1.00  0.00           H  
ATOM   2085  CG2 ILE   139      60.121  65.613  55.299  1.00  0.00           C  
ATOM   2086 HG21 ILE   139      59.951  64.662  54.794  1.00  0.00           H  
ATOM   2087 HG22 ILE   139      61.204  65.672  55.408  1.00  0.00           H  
ATOM   2088 HG23 ILE   139      59.662  65.598  56.287  1.00  0.00           H  
ATOM   2089  CG1 ILE   139      58.061  66.622  54.279  1.00  0.00           C  
ATOM   2090 HG12 ILE   139      57.577  66.204  55.161  1.00  0.00           H  
ATOM   2091 HG13 ILE   139      57.688  67.631  54.106  1.00  0.00           H  
ATOM   2092  CD1 ILE   139      57.648  65.755  53.071  1.00  0.00           C  
ATOM   2093 HD11 ILE   139      57.858  64.711  53.301  1.00  0.00           H  
ATOM   2094 HD12 ILE   139      56.572  65.749  52.898  1.00  0.00           H  
ATOM   2095 HD13 ILE   139      58.097  66.066  52.128  1.00  0.00           H  
ATOM   2096  C   ILE   139      59.838  69.162  54.049  1.00  0.00           C  
ATOM   2097  O   ILE   139      60.021  69.033  52.857  1.00  0.00           O  
ATOM   2098  N   ASP   140      59.328  70.355  54.507  1.00  0.00           N  
ATOM   2099  H   ASP   140      59.316  70.573  55.493  1.00  0.00           H  
ATOM   2100  CA  ASP   140      58.640  71.252  53.646  1.00  0.00           C  
ATOM   2101  HA  ASP   140      57.995  70.614  53.043  1.00  0.00           H  
ATOM   2102  CB  ASP   140      57.798  72.336  54.507  1.00  0.00           C  
ATOM   2103  HB2 ASP   140      58.523  73.007  54.968  1.00  0.00           H  
ATOM   2104  HB3 ASP   140      57.275  73.010  53.829  1.00  0.00           H  
ATOM   2105  CG  ASP   140      56.751  71.774  55.401  1.00  0.00           C  
ATOM   2106  OD1 ASP   140      56.291  72.521  56.273  1.00  0.00           O  
ATOM   2107  OD2 ASP   140      56.426  70.566  55.288  1.00  0.00           O  
ATOM   2108  C   ASP   140      59.562  71.988  52.632  1.00  0.00           C  
ATOM   2109  O   ASP   140      59.071  72.417  51.611  1.00  0.00           O  
ATOM   2110  N   THR   141      60.877  72.010  52.831  1.00  0.00           N  
ATOM   2111  H   THR   141      61.225  71.585  53.678  1.00  0.00           H  
ATOM   2112  CA  THR   141      61.818  72.617  51.916  1.00  0.00           C  
ATOM   2113  HA  THR   141      61.200  73.191  51.225  1.00  0.00           H  
ATOM   2114  CB  THR   141      62.741  73.680  52.550  1.00  0.00           C  
ATOM   2115  HB  THR   141      63.197  74.173  51.691  1.00  0.00           H  
ATOM   2116  CG2 THR   141      62.111  74.701  53.409  1.00  0.00           C  
ATOM   2117 HG21 THR   141      61.872  74.381  54.423  1.00  0.00           H  
ATOM   2118 HG22 THR   141      62.729  75.597  53.469  1.00  0.00           H  
ATOM   2119 HG23 THR   141      61.224  74.928  52.818  1.00  0.00           H  
ATOM   2120  OG1 THR   141      63.785  73.154  53.324  1.00  0.00           O  
ATOM   2121  HG1 THR   141      63.355  72.712  54.060  1.00  0.00           H  
ATOM   2122  C   THR   141      62.641  71.522  51.166  1.00  0.00           C  
ATOM   2123  O   THR   141      63.724  71.813  50.617  1.00  0.00           O  
ATOM   2124  N   LEU   142      62.351  70.245  51.199  1.00  0.00           N  
ATOM   2125  H   LEU   142      61.552  69.987  51.761  1.00  0.00           H  
ATOM   2126  CA  LEU   142      63.114  69.138  50.599  1.00  0.00           C  
ATOM   2127  HA  LEU   142      64.143  69.380  50.336  1.00  0.00           H  
ATOM   2128  CB  LEU   142      63.096  68.033  51.546  1.00  0.00           C  
ATOM   2129  HB2 LEU   142      62.134  67.814  52.011  1.00  0.00           H  
ATOM   2130  HB3 LEU   142      63.544  67.159  51.073  1.00  0.00           H  
ATOM   2131  CG  LEU   142      64.100  68.217  52.767  1.00  0.00           C  
ATOM   2132  HG  LEU   142      65.074  68.448  52.336  1.00  0.00           H  
ATOM   2133  CD1 LEU   142      63.851  69.327  53.784  1.00  0.00           C  
ATOM   2134 HD11 LEU   142      64.564  69.354  54.608  1.00  0.00           H  
ATOM   2135 HD12 LEU   142      64.005  70.290  53.296  1.00  0.00           H  
ATOM   2136 HD13 LEU   142      62.906  69.219  54.316  1.00  0.00           H  
ATOM   2137  CD2 LEU   142      64.107  66.866  53.554  1.00  0.00           C  
ATOM   2138 HD21 LEU   142      64.796  67.026  54.383  1.00  0.00           H  
ATOM   2139 HD22 LEU   142      63.165  66.598  54.032  1.00  0.00           H  
ATOM   2140 HD23 LEU   142      64.357  66.056  52.868  1.00  0.00           H  
ATOM   2141  C   LEU   142      62.495  68.575  49.277  1.00  0.00           C  
ATOM   2142  O   LEU   142      61.607  67.720  49.301  1.00  0.00           O  
ATOM   2143  N   PRO   143      63.030  68.994  48.101  1.00  0.00           N  
ATOM   2144  CD  PRO   143      64.229  69.704  47.940  1.00  0.00           C  
ATOM   2145  HD2 PRO   143      65.156  69.132  47.980  1.00  0.00           H  
ATOM   2146  HD3 PRO   143      64.301  70.430  48.750  1.00  0.00           H  
ATOM   2147  CG  PRO   143      64.124  70.410  46.560  1.00  0.00           C  
ATOM   2148  HG2 PRO   143      65.106  70.458  46.089  1.00  0.00           H  
ATOM   2149  HG3 PRO   143      63.760  71.400  46.837  1.00  0.00           H  
ATOM   2150  CB  PRO   143      63.182  69.438  45.832  1.00  0.00           C  
ATOM   2151  HB2 PRO   143      63.656  68.583  45.350  1.00  0.00           H  
ATOM   2152  HB3 PRO   143      62.725  69.917  44.966  1.00  0.00           H  
ATOM   2153  CA  PRO   143      62.209  68.941  46.872  1.00  0.00           C  
ATOM   2154  HA  PRO   143      61.369  69.600  47.092  1.00  0.00           H  
ATOM   2155  C   PRO   143      61.686  67.544  46.461  1.00  0.00           C  
ATOM   2156  O   PRO   143      60.488  67.441  46.142  1.00  0.00           O  
ATOM   2157  N   GLU   144      62.539  66.485  46.538  1.00  0.00           N  
ATOM   2158  H   GLU   144      63.499  66.657  46.799  1.00  0.00           H  
ATOM   2159  CA  GLU   144      62.224  65.099  46.243  1.00  0.00           C  
ATOM   2160  HA  GLU   144      61.735  65.197  45.274  1.00  0.00           H  
ATOM   2161  CB  GLU   144      63.491  64.245  46.048  1.00  0.00           C  
ATOM   2162  HB2 GLU   144      63.193  63.267  45.670  1.00  0.00           H  
ATOM   2163  HB3 GLU   144      64.008  64.702  45.204  1.00  0.00           H  
ATOM   2164  CG  GLU   144      64.385  64.003  47.268  1.00  0.00           C  
ATOM   2165  HG2 GLU   144      63.811  63.734  48.155  1.00  0.00           H  
ATOM   2166  HG3 GLU   144      64.992  63.154  46.952  1.00  0.00           H  
ATOM   2167  CD  GLU   144      65.451  65.148  47.469  1.00  0.00           C  
ATOM   2168  OE1 GLU   144      66.082  65.064  48.544  1.00  0.00           O  
ATOM   2169  OE2 GLU   144      65.609  66.107  46.636  1.00  0.00           O  
ATOM   2170  C   GLU   144      61.261  64.466  47.287  1.00  0.00           C  
ATOM   2171  O   GLU   144      60.553  63.506  47.022  1.00  0.00           O  
ATOM   2172  N   GLU   145      61.262  64.922  48.552  1.00  0.00           N  
ATOM   2173  H   GLU   145      61.895  65.698  48.684  1.00  0.00           H  
ATOM   2174  CA  GLU   145      60.502  64.359  49.645  1.00  0.00           C  
ATOM   2175  HA  GLU   145      60.382  63.277  49.690  1.00  0.00           H  
ATOM   2176  CB  GLU   145      61.228  64.812  50.968  1.00  0.00           C  
ATOM   2177  HB2 GLU   145      61.213  65.895  51.090  1.00  0.00           H  
ATOM   2178  HB3 GLU   145      60.664  64.462  51.832  1.00  0.00           H  
ATOM   2179  CG  GLU   145      62.628  64.183  51.223  1.00  0.00           C  
ATOM   2180  HG2 GLU   145      63.378  64.653  50.586  1.00  0.00           H  
ATOM   2181  HG3 GLU   145      62.834  64.304  52.286  1.00  0.00           H  
ATOM   2182  CD  GLU   145      62.598  62.639  50.942  1.00  0.00           C  
ATOM   2183  OE1 GLU   145      61.723  61.846  51.359  1.00  0.00           O  
ATOM   2184  OE2 GLU   145      63.705  62.186  50.560  1.00  0.00           O  
ATOM   2185  C   GLU   145      59.037  64.944  49.646  1.00  0.00           C  
ATOM   2186  O   GLU   145      58.139  64.257  49.962  1.00  0.00           O  
ATOM   2187  N   ILE   146      58.855  66.060  49.027  1.00  0.00           N  
ATOM   2188  H   ILE   146      59.609  66.444  48.476  1.00  0.00           H  
ATOM   2189  CA  ILE   146      57.480  66.553  48.563  1.00  0.00           C  
ATOM   2190  HA  ILE   146      56.769  66.327  49.358  1.00  0.00           H  
ATOM   2191  CB  ILE   146      57.424  68.113  48.352  1.00  0.00           C  
ATOM   2192  HB  ILE   146      58.188  68.378  47.621  1.00  0.00           H  
ATOM   2193  CG2 ILE   146      56.008  68.611  47.744  1.00  0.00           C  
ATOM   2194 HG21 ILE   146      55.153  68.306  48.347  1.00  0.00           H  
ATOM   2195 HG22 ILE   146      55.924  69.689  47.882  1.00  0.00           H  
ATOM   2196 HG23 ILE   146      55.850  68.232  46.734  1.00  0.00           H  
ATOM   2197  CG1 ILE   146      57.794  68.932  49.610  1.00  0.00           C  
ATOM   2198 HG12 ILE   146      58.675  68.506  50.090  1.00  0.00           H  
ATOM   2199 HG13 ILE   146      58.059  69.943  49.304  1.00  0.00           H  
ATOM   2200  CD1 ILE   146      56.919  68.989  50.819  1.00  0.00           C  
ATOM   2201 HD11 ILE   146      56.664  68.024  51.259  1.00  0.00           H  
ATOM   2202 HD12 ILE   146      57.574  69.544  51.491  1.00  0.00           H  
ATOM   2203 HD13 ILE   146      55.971  69.464  50.569  1.00  0.00           H  
ATOM   2204  C   ILE   146      57.046  65.879  47.269  1.00  0.00           C  
ATOM   2205  O   ILE   146      55.998  65.318  47.085  1.00  0.00           O  
ATOM   2206  N   VAL   147      57.961  65.739  46.246  1.00  0.00           N  
ATOM   2207  H   VAL   147      58.831  66.252  46.230  1.00  0.00           H  
ATOM   2208  CA  VAL   147      57.662  65.073  44.965  1.00  0.00           C  
ATOM   2209  HA  VAL   147      57.151  64.148  45.230  1.00  0.00           H  
ATOM   2210  CB  VAL   147      56.834  65.976  44.027  1.00  0.00           C  
ATOM   2211  HB  VAL   147      56.009  66.420  44.584  1.00  0.00           H  
ATOM   2212  CG1 VAL   147      57.509  67.272  43.576  1.00  0.00           C  
ATOM   2213 HG11 VAL   147      56.763  67.960  43.177  1.00  0.00           H  
ATOM   2214 HG12 VAL   147      58.042  67.777  44.381  1.00  0.00           H  
ATOM   2215 HG13 VAL   147      58.178  67.104  42.732  1.00  0.00           H  
ATOM   2216  CG2 VAL   147      56.129  65.359  42.796  1.00  0.00           C  
ATOM   2217 HG21 VAL   147      55.786  64.357  43.055  1.00  0.00           H  
ATOM   2218 HG22 VAL   147      55.245  65.886  42.438  1.00  0.00           H  
ATOM   2219 HG23 VAL   147      56.805  65.308  41.943  1.00  0.00           H  
ATOM   2220  C   VAL   147      58.928  64.529  44.196  1.00  0.00           C  
ATOM   2221  O   VAL   147      59.787  65.299  43.731  1.00  0.00           O  
ATOM   2222  N   ASN   148      59.106  63.215  44.107  1.00  0.00           N  
ATOM   2223  H   ASN   148      58.392  62.642  44.535  1.00  0.00           H  
ATOM   2224  CA  ASN   148      60.331  62.557  43.653  1.00  0.00           C  
ATOM   2225  HA  ASN   148      61.089  63.338  43.711  1.00  0.00           H  
ATOM   2226  CB  ASN   148      60.632  61.285  44.433  1.00  0.00           C  
ATOM   2227  HB2 ASN   148      61.596  60.832  44.201  1.00  0.00           H  
ATOM   2228  HB3 ASN   148      60.619  61.580  45.482  1.00  0.00           H  
ATOM   2229  CG  ASN   148      59.538  60.164  44.326  1.00  0.00           C  
ATOM   2230  OD1 ASN   148      59.466  59.401  43.399  1.00  0.00           O  
ATOM   2231  ND2 ASN   148      58.552  60.201  45.226  1.00  0.00           N  
ATOM   2232 HD21 ASN   148      57.800  59.592  44.939  1.00  0.00           H  
ATOM   2233 HD22 ASN   148      58.503  60.782  46.050  1.00  0.00           H  
ATOM   2234  C   ASN   148      60.341  62.323  42.059  1.00  0.00           C  
ATOM   2235  O   ASN   148      61.110  61.485  41.618  1.00  0.00           O  
ATOM   2236  N   VAL   149      59.751  63.221  41.279  1.00  0.00           N  
ATOM   2237  H   VAL   149      59.251  64.045  41.581  1.00  0.00           H  
ATOM   2238  CA  VAL   149      59.781  62.907  39.801  1.00  0.00           C  
ATOM   2239  HA  VAL   149      59.496  61.869  39.633  1.00  0.00           H  
ATOM   2240  CB  VAL   149      58.618  63.774  39.171  1.00  0.00           C  
ATOM   2241  HB  VAL   149      57.734  63.462  39.727  1.00  0.00           H  
ATOM   2242  CG1 VAL   149      58.874  65.311  39.210  1.00  0.00           C  
ATOM   2243 HG11 VAL   149      57.861  65.689  39.350  1.00  0.00           H  
ATOM   2244 HG12 VAL   149      59.362  65.529  40.160  1.00  0.00           H  
ATOM   2245 HG13 VAL   149      59.224  65.622  38.226  1.00  0.00           H  
ATOM   2246  CG2 VAL   149      58.285  63.425  37.697  1.00  0.00           C  
ATOM   2247 HG21 VAL   149      57.520  64.103  37.319  1.00  0.00           H  
ATOM   2248 HG22 VAL   149      59.187  63.526  37.093  1.00  0.00           H  
ATOM   2249 HG23 VAL   149      58.059  62.358  37.682  1.00  0.00           H  
ATOM   2250  C   VAL   149      61.164  63.132  39.106  1.00  0.00           C  
ATOM   2251  O   VAL   149      61.989  63.932  39.509  1.00  0.00           O  
ATOM   2252  N   SER   150      61.446  62.175  38.186  1.00  0.00           N  
ATOM   2253  H   SER   150      60.771  61.484  37.889  1.00  0.00           H  
ATOM   2254  CA  SER   150      62.693  62.207  37.403  1.00  0.00           C  
ATOM   2255  HA  SER   150      63.508  62.497  38.066  1.00  0.00           H  
ATOM   2256  CB  SER   150      63.024  60.796  36.884  1.00  0.00           C  
ATOM   2257  HB2 SER   150      64.079  60.695  36.632  1.00  0.00           H  
ATOM   2258  HB3 SER   150      62.970  60.163  37.770  1.00  0.00           H  
ATOM   2259  OG  SER   150      62.163  60.380  35.953  1.00  0.00           O  
ATOM   2260  HG  SER   150      62.371  59.454  35.805  1.00  0.00           H  
ATOM   2261  C   SER   150      62.808  63.205  36.230  1.00  0.00           C  
ATOM   2262  O   SER   150      61.768  63.955  36.017  1.00  0.00           O  
ATOM   2263  N   LYS   151      63.839  63.209  35.433  1.00  0.00           N  
ATOM   2264  H   LYS   151      64.571  62.524  35.552  1.00  0.00           H  
ATOM   2265  CA  LYS   151      63.939  64.095  34.229  1.00  0.00           C  
ATOM   2266  HA  LYS   151      63.397  65.028  34.383  1.00  0.00           H  
ATOM   2267  CB  LYS   151      65.385  64.443  33.894  1.00  0.00           C  
ATOM   2268  HB2 LYS   151      65.986  63.559  33.677  1.00  0.00           H  
ATOM   2269  HB3 LYS   151      65.381  65.089  33.017  1.00  0.00           H  
ATOM   2270  CG  LYS   151      65.941  65.281  35.083  1.00  0.00           C  
ATOM   2271  HG2 LYS   151      65.300  66.160  35.148  1.00  0.00           H  
ATOM   2272  HG3 LYS   151      65.780  64.699  35.990  1.00  0.00           H  
ATOM   2273  CD  LYS   151      67.401  65.779  34.819  1.00  0.00           C  
ATOM   2274  HD2 LYS   151      67.740  66.413  35.639  1.00  0.00           H  
ATOM   2275  HD3 LYS   151      68.152  64.990  34.852  1.00  0.00           H  
ATOM   2276  CE  LYS   151      67.523  66.537  33.409  1.00  0.00           C  
ATOM   2277  HE2 LYS   151      67.122  65.843  32.670  1.00  0.00           H  
ATOM   2278  HE3 LYS   151      66.952  67.462  33.497  1.00  0.00           H  
ATOM   2279  NZ  LYS   151      68.881  66.842  33.044  1.00  0.00           N  
ATOM   2280  HZ1 LYS   151      69.366  66.067  32.615  1.00  0.00           H  
ATOM   2281  HZ2 LYS   151      68.856  67.541  32.315  1.00  0.00           H  
ATOM   2282  HZ3 LYS   151      69.435  67.138  33.835  1.00  0.00           H  
ATOM   2283  C   LYS   151      63.297  63.590  32.934  1.00  0.00           C  
ATOM   2284  O   LYS   151      63.048  64.325  32.012  1.00  0.00           O  
ATOM   2285  N   GLY   152      62.815  62.342  32.901  1.00  0.00           N  
ATOM   2286  H   GLY   152      62.918  61.795  33.744  1.00  0.00           H  
ATOM   2287  CA  GLY   152      62.270  61.721  31.658  1.00  0.00           C  
ATOM   2288  HA2 GLY   152      61.623  60.861  31.828  1.00  0.00           H  
ATOM   2289  HA3 GLY   152      61.664  62.347  31.003  1.00  0.00           H  
ATOM   2290  C   GLY   152      63.475  61.223  30.737  1.00  0.00           C  
ATOM   2291  O   GLY   152      64.659  61.308  31.168  1.00  0.00           O  
ATOM   2292  N   GLY   153      63.100  60.929  29.497  1.00  0.00           N  
ATOM   2293  H   GLY   153      62.108  60.917  29.309  1.00  0.00           H  
ATOM   2294  CA  GLY   153      63.965  60.622  28.375  1.00  0.00           C  
ATOM   2295  HA2 GLY   153      63.594  61.027  27.434  1.00  0.00           H  
ATOM   2296  HA3 GLY   153      64.984  60.937  28.600  1.00  0.00           H  
ATOM   2297  C   GLY   153      63.920  59.107  28.166  1.00  0.00           C  
ATOM   2298  O   GLY   153      64.968  58.541  27.782  1.00  0.00           O  
ATOM   2299  N   TYR   154      62.800  58.448  28.309  1.00  0.00           N  
ATOM   2300  H   TYR   154      62.005  58.991  28.614  1.00  0.00           H  
ATOM   2301  CA  TYR   154      62.612  56.962  28.095  1.00  0.00           C  
ATOM   2302  HA  TYR   154      63.276  56.723  27.264  1.00  0.00           H  
ATOM   2303  CB  TYR   154      63.031  56.166  29.280  1.00  0.00           C  
ATOM   2304  HB2 TYR   154      62.466  55.239  29.385  1.00  0.00           H  
ATOM   2305  HB3 TYR   154      64.006  55.775  28.988  1.00  0.00           H  
ATOM   2306  CG  TYR   154      63.251  56.813  30.604  1.00  0.00           C  
ATOM   2307  CD1 TYR   154      62.173  57.406  31.327  1.00  0.00           C  
ATOM   2308  HD1 TYR   154      61.140  57.356  31.016  1.00  0.00           H  
ATOM   2309  CE1 TYR   154      62.411  58.215  32.484  1.00  0.00           C  
ATOM   2310  HE1 TYR   154      61.598  58.781  32.915  1.00  0.00           H  
ATOM   2311  CZ  TYR   154      63.731  58.346  32.922  1.00  0.00           C  
ATOM   2312  OH  TYR   154      63.930  59.104  34.048  1.00  0.00           O  
ATOM   2313  HH  TYR   154      64.813  58.998  34.409  1.00  0.00           H  
ATOM   2314  CE2 TYR   154      64.764  57.831  32.227  1.00  0.00           C  
ATOM   2315  HE2 TYR   154      65.777  57.997  32.564  1.00  0.00           H  
ATOM   2316  CD2 TYR   154      64.525  57.028  31.059  1.00  0.00           C  
ATOM   2317  HD2 TYR   154      65.397  56.644  30.550  1.00  0.00           H  
ATOM   2318  C   TYR   154      61.156  56.624  27.633  1.00  0.00           C  
ATOM   2319  O   TYR   154      60.256  56.576  28.426  1.00  0.00           O  
ATOM   2320  N   ASP   155      61.050  56.268  26.366  1.00  0.00           N  
ATOM   2321  H   ASP   155      61.836  56.302  25.733  1.00  0.00           H  
ATOM   2322  CA  ASP   155      59.787  55.743  25.777  1.00  0.00           C  
ATOM   2323  HA  ASP   155      59.016  56.372  26.222  1.00  0.00           H  
ATOM   2324  CB  ASP   155      59.757  56.002  24.268  1.00  0.00           C  
ATOM   2325  HB2 ASP   155      60.755  55.701  23.950  1.00  0.00           H  
ATOM   2326  HB3 ASP   155      58.920  55.517  23.766  1.00  0.00           H  
ATOM   2327  CG  ASP   155      59.642  57.489  23.844  1.00  0.00           C  
ATOM   2328  OD1 ASP   155      59.172  58.333  24.632  1.00  0.00           O  
ATOM   2329  OD2 ASP   155      59.947  57.872  22.680  1.00  0.00           O  
ATOM   2330  C   ASP   155      59.505  54.288  26.062  1.00  0.00           C  
ATOM   2331  O   ASP   155      58.428  53.801  25.829  1.00  0.00           O  
ATOM   2332  N   PHE   156      60.576  53.602  26.464  1.00  0.00           N  
ATOM   2333  H   PHE   156      61.380  54.160  26.713  1.00  0.00           H  
ATOM   2334  CA  PHE   156      60.761  52.207  26.892  1.00  0.00           C  
ATOM   2335  HA  PHE   156      59.923  51.963  27.545  1.00  0.00           H  
ATOM   2336  CB  PHE   156      60.558  51.193  25.762  1.00  0.00           C  
ATOM   2337  HB2 PHE   156      59.480  51.171  25.604  1.00  0.00           H  
ATOM   2338  HB3 PHE   156      61.092  51.430  24.842  1.00  0.00           H  
ATOM   2339  CG  PHE   156      60.989  49.758  26.174  1.00  0.00           C  
ATOM   2340  CD1 PHE   156      60.432  49.096  27.318  1.00  0.00           C  
ATOM   2341  HD1 PHE   156      59.650  49.607  27.859  1.00  0.00           H  
ATOM   2342  CE1 PHE   156      60.932  47.751  27.618  1.00  0.00           C  
ATOM   2343  HE1 PHE   156      60.626  47.322  28.560  1.00  0.00           H  
ATOM   2344  CZ  PHE   156      61.786  47.063  26.749  1.00  0.00           C  
ATOM   2345  HZ  PHE   156      62.024  46.028  26.946  1.00  0.00           H  
ATOM   2346  CE2 PHE   156      62.252  47.746  25.608  1.00  0.00           C  
ATOM   2347  HE2 PHE   156      62.855  47.202  24.895  1.00  0.00           H  
ATOM   2348  CD2 PHE   156      61.896  49.120  25.377  1.00  0.00           C  
ATOM   2349  HD2 PHE   156      62.350  49.622  24.535  1.00  0.00           H  
ATOM   2350  C   PHE   156      62.054  52.060  27.572  1.00  0.00           C  
ATOM   2351  O   PHE   156      62.913  52.890  27.176  1.00  0.00           O  
ATOM   2352  N   GLN   157      62.204  51.241  28.612  1.00  0.00           N  
ATOM   2353  H   GLN   157      61.472  50.556  28.735  1.00  0.00           H  
ATOM   2354  CA  GLN   157      63.402  51.132  29.442  1.00  0.00           C  
ATOM   2355  HA  GLN   157      63.375  50.271  30.109  1.00  0.00           H  
ATOM   2356  CB  GLN   157      64.699  50.738  28.685  1.00  0.00           C  
ATOM   2357  HB2 GLN   157      65.095  51.608  28.161  1.00  0.00           H  
ATOM   2358  HB3 GLN   157      65.558  50.454  29.292  1.00  0.00           H  
ATOM   2359  CG  GLN   157      64.433  49.602  27.656  1.00  0.00           C  
ATOM   2360  HG2 GLN   157      63.958  48.762  28.164  1.00  0.00           H  
ATOM   2361  HG3 GLN   157      63.853  50.115  26.889  1.00  0.00           H  
ATOM   2362  CD  GLN   157      65.727  48.976  27.119  1.00  0.00           C  
ATOM   2363  OE1 GLN   157      66.684  48.729  27.782  1.00  0.00           O  
ATOM   2364  NE2 GLN   157      65.700  48.610  25.872  1.00  0.00           N  
ATOM   2365 HE21 GLN   157      66.501  48.116  25.505  1.00  0.00           H  
ATOM   2366 HE22 GLN   157      64.890  48.773  25.292  1.00  0.00           H  
ATOM   2367  C   GLN   157      63.585  52.266  30.443  1.00  0.00           C  
ATOM   2368  O   GLN   157      64.695  52.701  30.816  1.00  0.00           O  
ATOM   2369  N   GLN   158      62.492  52.663  30.973  1.00  0.00           N  
ATOM   2370  H   GLN   158      61.659  52.140  30.743  1.00  0.00           H  
ATOM   2371  CA  GLN   158      62.337  53.578  32.116  1.00  0.00           C  
ATOM   2372  HA  GLN   158      62.842  54.532  31.964  1.00  0.00           H  
ATOM   2373  CB  GLN   158      60.864  54.027  32.274  1.00  0.00           C  
ATOM   2374  HB2 GLN   158      60.295  53.307  32.862  1.00  0.00           H  
ATOM   2375  HB3 GLN   158      60.845  54.908  32.917  1.00  0.00           H  
ATOM   2376  CG  GLN   158      60.040  54.201  31.002  1.00  0.00           C  
ATOM   2377  HG2 GLN   158      59.314  54.974  31.256  1.00  0.00           H  
ATOM   2378  HG3 GLN   158      60.545  54.570  30.110  1.00  0.00           H  
ATOM   2379  CD  GLN   158      59.343  52.976  30.436  1.00  0.00           C  
ATOM   2380  OE1 GLN   158      59.848  51.824  30.328  1.00  0.00           O  
ATOM   2381  NE2 GLN   158      58.147  53.151  29.879  1.00  0.00           N  
ATOM   2382 HE21 GLN   158      57.656  52.302  29.638  1.00  0.00           H  
ATOM   2383 HE22 GLN   158      57.696  54.054  29.922  1.00  0.00           H  
ATOM   2384  C   GLN   158      62.914  53.037  33.436  1.00  0.00           C  
ATOM   2385  O   GLN   158      62.887  51.825  33.653  1.00  0.00           O  
ATOM   2386  N   PRO   159      63.335  53.935  34.386  1.00  0.00           N  
ATOM   2387  CD  PRO   159      63.721  55.285  34.109  1.00  0.00           C  
ATOM   2388  HD2 PRO   159      62.821  55.889  33.991  1.00  0.00           H  
ATOM   2389  HD3 PRO   159      64.234  55.385  33.152  1.00  0.00           H  
ATOM   2390  CG  PRO   159      64.619  55.597  35.294  1.00  0.00           C  
ATOM   2391  HG2 PRO   159      64.705  56.674  35.434  1.00  0.00           H  
ATOM   2392  HG3 PRO   159      65.537  55.124  34.947  1.00  0.00           H  
ATOM   2393  CB  PRO   159      64.065  54.754  36.453  1.00  0.00           C  
ATOM   2394  HB2 PRO   159      63.192  55.251  36.876  1.00  0.00           H  
ATOM   2395  HB3 PRO   159      64.845  54.517  37.177  1.00  0.00           H  
ATOM   2396  CA  PRO   159      63.652  53.459  35.737  1.00  0.00           C  
ATOM   2397  HA  PRO   159      64.567  52.876  35.631  1.00  0.00           H  
ATOM   2398  C   PRO   159      62.514  52.642  36.486  1.00  0.00           C  
ATOM   2399  O   PRO   159      61.312  52.986  36.336  1.00  0.00           O  
ATOM   2400  N   GLY   160      62.972  51.679  37.294  1.00  0.00           N  
ATOM   2401  H   GLY   160      63.930  51.415  37.113  1.00  0.00           H  
ATOM   2402  CA  GLY   160      62.090  50.807  38.077  1.00  0.00           C  
ATOM   2403  HA2 GLY   160      62.537  50.485  39.017  1.00  0.00           H  
ATOM   2404  HA3 GLY   160      61.224  51.376  38.416  1.00  0.00           H  
ATOM   2405  C   GLY   160      61.530  49.562  37.380  1.00  0.00           C  
ATOM   2406  O   GLY   160      60.565  49.001  37.860  1.00  0.00           O  
ATOM   2407  N   GLN   161      62.037  49.237  36.162  1.00  0.00           N  
ATOM   2408  H   GLN   161      62.655  49.893  35.705  1.00  0.00           H  
ATOM   2409  CA  GLN   161      61.718  48.054  35.396  1.00  0.00           C  
ATOM   2410  HA  GLN   161      61.273  47.209  35.922  1.00  0.00           H  
ATOM   2411  CB  GLN   161      60.802  48.381  34.119  1.00  0.00           C  
ATOM   2412  HB2 GLN   161      61.406  49.018  33.473  1.00  0.00           H  
ATOM   2413  HB3 GLN   161      60.468  47.467  33.628  1.00  0.00           H  
ATOM   2414  CG  GLN   161      59.664  49.279  34.484  1.00  0.00           C  
ATOM   2415  HG2 GLN   161      59.330  48.953  35.469  1.00  0.00           H  
ATOM   2416  HG3 GLN   161      60.011  50.303  34.620  1.00  0.00           H  
ATOM   2417  CD  GLN   161      58.451  49.352  33.570  1.00  0.00           C  
ATOM   2418  OE1 GLN   161      58.510  49.060  32.432  1.00  0.00           O  
ATOM   2419  NE2 GLN   161      57.337  49.813  34.013  1.00  0.00           N  
ATOM   2420 HE21 GLN   161      56.732  49.968  33.219  1.00  0.00           H  
ATOM   2421 HE22 GLN   161      57.346  50.068  34.991  1.00  0.00           H  
ATOM   2422  C   GLN   161      62.968  47.451  34.821  1.00  0.00           C  
ATOM   2423  O   GLN   161      63.851  48.105  34.217  1.00  0.00           O  
ATOM   2424  N   THR   162      63.217  46.128  34.963  1.00  0.00           N  
ATOM   2425  H   THR   162      62.515  45.563  35.419  1.00  0.00           H  
ATOM   2426  CA  THR   162      64.444  45.426  34.521  1.00  0.00           C  
ATOM   2427  HA  THR   162      65.206  46.190  34.674  1.00  0.00           H  
ATOM   2428  CB  THR   162      64.885  44.429  35.619  1.00  0.00           C  
ATOM   2429  HB  THR   162      63.954  43.934  35.896  1.00  0.00           H  
ATOM   2430  CG2 THR   162      65.964  43.478  35.167  1.00  0.00           C  
ATOM   2431 HG21 THR   162      65.793  43.008  34.198  1.00  0.00           H  
ATOM   2432 HG22 THR   162      66.935  43.955  35.034  1.00  0.00           H  
ATOM   2433 HG23 THR   162      66.040  42.776  35.997  1.00  0.00           H  
ATOM   2434  OG1 THR   162      65.479  45.101  36.703  1.00  0.00           O  
ATOM   2435  HG1 THR   162      64.804  45.276  37.362  1.00  0.00           H  
ATOM   2436  C   THR   162      64.333  44.827  33.117  1.00  0.00           C  
ATOM   2437  O   THR   162      63.717  43.817  32.948  1.00  0.00           O  
ATOM   2438  N   THR   163      64.757  45.532  32.099  1.00  0.00           N  
ATOM   2439  H   THR   163      65.394  46.278  32.339  1.00  0.00           H  
ATOM   2440  CA  THR   163      64.217  45.293  30.731  1.00  0.00           C  
ATOM   2441  HA  THR   163      63.733  44.319  30.658  1.00  0.00           H  
ATOM   2442  CB  THR   163      63.098  46.236  30.379  1.00  0.00           C  
ATOM   2443  HB  THR   163      62.838  46.127  29.327  1.00  0.00           H  
ATOM   2444  CG2 THR   163      61.780  45.792  31.051  1.00  0.00           C  
ATOM   2445 HG21 THR   163      60.974  46.516  30.935  1.00  0.00           H  
ATOM   2446 HG22 THR   163      61.462  44.849  30.607  1.00  0.00           H  
ATOM   2447 HG23 THR   163      61.909  45.770  32.133  1.00  0.00           H  
ATOM   2448  OG1 THR   163      63.408  47.589  30.641  1.00  0.00           O  
ATOM   2449  HG1 THR   163      62.581  48.057  30.500  1.00  0.00           H  
ATOM   2450  C   THR   163      65.335  45.471  29.693  1.00  0.00           C  
ATOM   2451  O   THR   163      66.388  46.069  30.045  1.00  0.00           O  
ATOM   2452  N   GLY   164      65.084  45.004  28.459  1.00  0.00           N  
ATOM   2453  H   GLY   164      64.159  44.652  28.259  1.00  0.00           H  
ATOM   2454  CA  GLY   164      66.022  45.282  27.284  1.00  0.00           C  
ATOM   2455  HA2 GLY   164      65.404  45.300  26.386  1.00  0.00           H  
ATOM   2456  HA3 GLY   164      66.353  46.316  27.385  1.00  0.00           H  
ATOM   2457  C   GLY   164      67.356  44.565  27.229  1.00  0.00           C  
ATOM   2458  O   GLY   164      67.853  44.065  28.185  1.00  0.00           O  
ATOM   2459  N   GLU   165      67.949  44.624  25.991  1.00  0.00           N  
ATOM   2460  H   GLU   165      67.447  45.065  25.233  1.00  0.00           H  
ATOM   2461  CA  GLU   165      69.344  44.215  25.798  1.00  0.00           C  
ATOM   2462  HA  GLU   165      69.479  43.160  26.035  1.00  0.00           H  
ATOM   2463  CB  GLU   165      69.693  44.378  24.301  1.00  0.00           C  
ATOM   2464  HB2 GLU   165      69.145  43.671  23.678  1.00  0.00           H  
ATOM   2465  HB3 GLU   165      69.576  45.444  24.103  1.00  0.00           H  
ATOM   2466  CG  GLU   165      71.127  44.087  23.836  1.00  0.00           C  
ATOM   2467  HG2 GLU   165      71.170  44.313  22.771  1.00  0.00           H  
ATOM   2468  HG3 GLU   165      71.795  44.786  24.341  1.00  0.00           H  
ATOM   2469  CD  GLU   165      71.506  42.575  24.145  1.00  0.00           C  
ATOM   2470  OE1 GLU   165      71.402  41.666  23.283  1.00  0.00           O  
ATOM   2471  OE2 GLU   165      71.794  42.311  25.327  1.00  0.00           O  
ATOM   2472  C   GLU   165      70.249  45.062  26.716  1.00  0.00           C  
ATOM   2473  O   GLU   165      69.998  46.165  27.145  1.00  0.00           O  
ATOM   2474  N   ALA   166      71.402  44.457  27.001  1.00  0.00           N  
ATOM   2475  H   ALA   166      71.622  43.566  26.579  1.00  0.00           H  
ATOM   2476  CA  ALA   166      72.481  45.041  27.908  1.00  0.00           C  
ATOM   2477  HA  ALA   166      71.938  45.490  28.741  1.00  0.00           H  
ATOM   2478  CB  ALA   166      73.222  43.836  28.465  1.00  0.00           C  
ATOM   2479  HB1 ALA   166      72.613  43.165  29.071  1.00  0.00           H  
ATOM   2480  HB2 ALA   166      73.571  43.148  27.695  1.00  0.00           H  
ATOM   2481  HB3 ALA   166      74.123  44.161  28.984  1.00  0.00           H  
ATOM   2482  C   ALA   166      73.379  46.064  27.125  1.00  0.00           C  
ATOM   2483  O   ALA   166      73.747  45.799  25.953  1.00  0.00           O  
ATOM   2484  N   PRO   167      73.864  47.207  27.755  1.00  0.00           N  
ATOM   2485  CD  PRO   167      73.600  47.685  29.171  1.00  0.00           C  
ATOM   2486  HD2 PRO   167      73.530  46.791  29.791  1.00  0.00           H  
ATOM   2487  HD3 PRO   167      72.738  48.348  29.235  1.00  0.00           H  
ATOM   2488  CG  PRO   167      74.819  48.523  29.470  1.00  0.00           C  
ATOM   2489  HG2 PRO   167      75.570  47.786  29.754  1.00  0.00           H  
ATOM   2490  HG3 PRO   167      74.739  49.257  30.272  1.00  0.00           H  
ATOM   2491  CB  PRO   167      75.214  49.155  28.117  1.00  0.00           C  
ATOM   2492  HB2 PRO   167      76.247  49.468  27.966  1.00  0.00           H  
ATOM   2493  HB3 PRO   167      74.516  49.956  27.876  1.00  0.00           H  
ATOM   2494  CA  PRO   167      74.936  48.010  27.162  1.00  0.00           C  
ATOM   2495  HA  PRO   167      74.509  48.510  26.293  1.00  0.00           H  
ATOM   2496  C   PRO   167      76.174  47.252  26.757  1.00  0.00           C  
ATOM   2497  O   PRO   167      76.610  46.372  27.439  1.00  0.00           O  
ATOM   2498  N   GLY   168      76.631  47.558  25.583  1.00  0.00           N  
ATOM   2499  H   GLY   168      76.051  48.254  25.135  1.00  0.00           H  
ATOM   2500  CA  GLY   168      77.731  46.880  24.896  1.00  0.00           C  
ATOM   2501  HA2 GLY   168      77.951  47.431  23.982  1.00  0.00           H  
ATOM   2502  HA3 GLY   168      78.584  47.018  25.561  1.00  0.00           H  
ATOM   2503  C   GLY   168      77.505  45.381  24.676  1.00  0.00           C  
ATOM   2504  O   GLY   168      78.487  44.645  24.515  1.00  0.00           O  
ATOM   2505  N   THR   169      76.296  44.861  24.834  1.00  0.00           N  
ATOM   2506  H   THR   169      75.540  45.530  24.877  1.00  0.00           H  
ATOM   2507  CA  THR   169      75.880  43.397  24.881  1.00  0.00           C  
ATOM   2508  HA  THR   169      74.872  43.417  25.294  1.00  0.00           H  
ATOM   2509  CB  THR   169      75.786  42.901  23.442  1.00  0.00           C  
ATOM   2510  HB  THR   169      75.193  41.987  23.489  1.00  0.00           H  
ATOM   2511  CG2 THR   169      74.898  43.864  22.657  1.00  0.00           C  
ATOM   2512 HG21 THR   169      74.527  43.277  21.817  1.00  0.00           H  
ATOM   2513 HG22 THR   169      74.102  44.252  23.292  1.00  0.00           H  
ATOM   2514 HG23 THR   169      75.475  44.765  22.447  1.00  0.00           H  
ATOM   2515  OG1 THR   169      77.051  42.777  22.704  1.00  0.00           O  
ATOM   2516  HG1 THR   169      77.433  41.913  22.877  1.00  0.00           H  
ATOM   2517  C   THR   169      76.758  42.589  25.889  1.00  0.00           C  
ATOM   2518  O   THR   169      77.238  41.538  25.565  1.00  0.00           O  
ATOM   2519  N   VAL   170      76.860  43.050  27.173  1.00  0.00           N  
ATOM   2520  H   VAL   170      76.367  43.910  27.368  1.00  0.00           H  
ATOM   2521  CA  VAL   170      77.459  42.444  28.331  1.00  0.00           C  
ATOM   2522  HA  VAL   170      77.715  41.430  28.024  1.00  0.00           H  
ATOM   2523  CB  VAL   170      78.746  43.228  28.843  1.00  0.00           C  
ATOM   2524  HB  VAL   170      78.486  44.071  29.483  1.00  0.00           H  
ATOM   2525  CG1 VAL   170      79.554  42.239  29.757  1.00  0.00           C  
ATOM   2526 HG11 VAL   170      80.070  41.626  29.018  1.00  0.00           H  
ATOM   2527 HG12 VAL   170      80.099  42.931  30.399  1.00  0.00           H  
ATOM   2528 HG13 VAL   170      78.777  41.732  30.329  1.00  0.00           H  
ATOM   2529  CG2 VAL   170      79.617  43.674  27.651  1.00  0.00           C  
ATOM   2530 HG21 VAL   170      80.555  44.077  28.032  1.00  0.00           H  
ATOM   2531 HG22 VAL   170      79.787  42.868  26.937  1.00  0.00           H  
ATOM   2532 HG23 VAL   170      79.190  44.511  27.099  1.00  0.00           H  
ATOM   2533  C   VAL   170      76.471  42.360  29.514  1.00  0.00           C  
ATOM   2534  O   VAL   170      76.135  43.370  30.151  1.00  0.00           O  
ATOM   2535  N   PRO   171      75.983  41.116  29.837  1.00  0.00           N  
ATOM   2536  CD  PRO   171      76.234  39.876  28.951  1.00  0.00           C  
ATOM   2537  HD2 PRO   171      77.183  39.445  29.271  1.00  0.00           H  
ATOM   2538  HD3 PRO   171      76.238  40.122  27.889  1.00  0.00           H  
ATOM   2539  CG  PRO   171      75.159  38.892  29.383  1.00  0.00           C  
ATOM   2540  HG2 PRO   171      75.544  37.874  29.440  1.00  0.00           H  
ATOM   2541  HG3 PRO   171      74.273  38.970  28.754  1.00  0.00           H  
ATOM   2542  CB  PRO   171      74.804  39.192  30.853  1.00  0.00           C  
ATOM   2543  HB2 PRO   171      75.541  38.754  31.526  1.00  0.00           H  
ATOM   2544  HB3 PRO   171      73.767  38.944  31.081  1.00  0.00           H  
ATOM   2545  CA  PRO   171      74.996  40.715  30.837  1.00  0.00           C  
ATOM   2546  HA  PRO   171      74.033  41.118  30.521  1.00  0.00           H  
ATOM   2547  C   PRO   171      75.500  41.165  32.213  1.00  0.00           C  
ATOM   2548  O   PRO   171      76.691  41.083  32.606  1.00  0.00           O  
ATOM   2549  N   ALA   172      74.530  41.650  32.985  1.00  0.00           N  
ATOM   2550  H   ALA   172      73.606  41.668  32.577  1.00  0.00           H  
ATOM   2551  CA  ALA   172      74.590  41.913  34.431  1.00  0.00           C  
ATOM   2552  HA  ALA   172      75.300  42.717  34.629  1.00  0.00           H  
ATOM   2553  CB  ALA   172      73.203  42.380  34.703  1.00  0.00           C  
ATOM   2554  HB1 ALA   172      72.418  41.646  34.515  1.00  0.00           H  
ATOM   2555  HB2 ALA   172      73.060  42.701  35.734  1.00  0.00           H  
ATOM   2556  HB3 ALA   172      73.038  43.270  34.096  1.00  0.00           H  
ATOM   2557  C   ALA   172      75.115  40.748  35.269  1.00  0.00           C  
ATOM   2558  O   ALA   172      74.720  39.581  35.000  1.00  0.00           O  
ATOM   2559  OXT ALA   172      75.961  40.905  36.177  1.00  0.00           O  
TER    2560      ALA   172 
ATOM   2560  N   PRO   173     105.840  40.827  76.775  1.00  0.00           N  
ATOM   2561  H2  PRO   173     106.687  41.297  76.487  1.00  0.00           H  
ATOM   2562  H3  PRO   173     106.039  39.906  76.411  1.00  0.00           H  
ATOM   2563  CD  PRO   173     105.700  40.806  78.261  1.00  0.00           C  
ATOM   2564  HD2 PRO   173     106.652  41.115  78.693  1.00  0.00           H  
ATOM   2565  HD3 PRO   173     105.571  39.885  78.829  1.00  0.00           H  
ATOM   2566  CG  PRO   173     104.521  41.672  78.420  1.00  0.00           C  
ATOM   2567  HG2 PRO   173     104.882  42.699  78.462  1.00  0.00           H  
ATOM   2568  HG3 PRO   173     103.995  41.484  79.356  1.00  0.00           H  
ATOM   2569  CB  PRO   173     103.715  41.605  77.170  1.00  0.00           C  
ATOM   2570  HB2 PRO   173     103.054  42.471  77.139  1.00  0.00           H  
ATOM   2571  HB3 PRO   173     103.074  40.724  77.194  1.00  0.00           H  
ATOM   2572  CA  PRO   173     104.723  41.426  76.087  1.00  0.00           C  
ATOM   2573  HA  PRO   173     104.280  40.806  75.308  1.00  0.00           H  
ATOM   2574  C   PRO   173     105.026  42.781  75.459  1.00  0.00           C  
ATOM   2575  O   PRO   173     105.934  43.479  75.769  1.00  0.00           O  
ATOM   2576  N   ILE   174     104.106  43.237  74.555  1.00  0.00           N  
ATOM   2577  H   ILE   174     103.345  42.610  74.338  1.00  0.00           H  
ATOM   2578  CA  ILE   174     104.101  44.612  74.015  1.00  0.00           C  
ATOM   2579  HA  ILE   174     105.061  44.709  73.507  1.00  0.00           H  
ATOM   2580  CB  ILE   174     103.127  44.745  72.875  1.00  0.00           C  
ATOM   2581  HB  ILE   174     102.189  44.349  73.266  1.00  0.00           H  
ATOM   2582  CG2 ILE   174     102.856  46.113  72.426  1.00  0.00           C  
ATOM   2583 HG21 ILE   174     102.101  46.209  71.646  1.00  0.00           H  
ATOM   2584 HG22 ILE   174     102.459  46.647  73.290  1.00  0.00           H  
ATOM   2585 HG23 ILE   174     103.650  46.723  71.994  1.00  0.00           H  
ATOM   2586  CG1 ILE   174     103.433  43.863  71.543  1.00  0.00           C  
ATOM   2587 HG12 ILE   174     103.953  44.503  70.830  1.00  0.00           H  
ATOM   2588 HG13 ILE   174     104.055  43.028  71.866  1.00  0.00           H  
ATOM   2589  CD1 ILE   174     102.140  43.343  70.885  1.00  0.00           C  
ATOM   2590 HD11 ILE   174     101.679  42.559  71.485  1.00  0.00           H  
ATOM   2591 HD12 ILE   174     101.478  44.197  70.737  1.00  0.00           H  
ATOM   2592 HD13 ILE   174     102.418  42.925  69.918  1.00  0.00           H  
ATOM   2593  C   ILE   174     103.913  45.659  75.117  1.00  0.00           C  
ATOM   2594  O   ILE   174     103.075  45.516  75.963  1.00  0.00           O  
ATOM   2595  N   MET   175     104.689  46.767  74.992  1.00  0.00           N  
ATOM   2596  H   MET   175     105.377  46.721  74.255  1.00  0.00           H  
ATOM   2597  CA  MET   175     104.570  48.065  75.627  1.00  0.00           C  
ATOM   2598  HA  MET   175     103.929  47.977  76.505  1.00  0.00           H  
ATOM   2599  CB  MET   175     105.916  48.464  76.416  1.00  0.00           C  
ATOM   2600  HB2 MET   175     106.279  47.730  77.136  1.00  0.00           H  
ATOM   2601  HB3 MET   175     106.704  48.552  75.668  1.00  0.00           H  
ATOM   2602  CG  MET   175     105.603  49.802  77.093  1.00  0.00           C  
ATOM   2603  HG2 MET   175     106.550  50.213  77.443  1.00  0.00           H  
ATOM   2604  HG3 MET   175     105.225  50.495  76.341  1.00  0.00           H  
ATOM   2605  SD  MET   175     104.486  49.780  78.520  1.00  0.00           S  
ATOM   2606  CE  MET   175     105.502  50.297  79.940  1.00  0.00           C  
ATOM   2607  HE1 MET   175     104.782  50.500  80.734  1.00  0.00           H  
ATOM   2608  HE2 MET   175     106.207  49.484  80.112  1.00  0.00           H  
ATOM   2609  HE3 MET   175     106.002  51.227  79.672  1.00  0.00           H  
ATOM   2610  C   MET   175     104.001  48.991  74.615  1.00  0.00           C  
ATOM   2611  O   MET   175     104.682  49.565  73.799  1.00  0.00           O  
ATOM   2612  N   GLY   176     102.805  49.484  74.892  1.00  0.00           N  
ATOM   2613  H   GLY   176     102.305  49.127  75.694  1.00  0.00           H  
ATOM   2614  CA  GLY   176     102.012  50.404  74.023  1.00  0.00           C  
ATOM   2615  HA2 GLY   176     101.544  49.863  73.200  1.00  0.00           H  
ATOM   2616  HA3 GLY   176     101.102  50.712  74.539  1.00  0.00           H  
ATOM   2617  C   GLY   176     102.597  51.761  73.600  1.00  0.00           C  
ATOM   2618  O   GLY   176     102.264  52.296  72.511  1.00  0.00           O  
ATOM   2619  N   GLN   177     103.583  52.203  74.436  1.00  0.00           N  
ATOM   2620  H   GLN   177     103.702  51.641  75.267  1.00  0.00           H  
ATOM   2621  CA  GLN   177     104.474  53.353  74.208  1.00  0.00           C  
ATOM   2622  HA  GLN   177     103.812  54.203  74.047  1.00  0.00           H  
ATOM   2623  CB  GLN   177     105.443  53.639  75.341  1.00  0.00           C  
ATOM   2624  HB2 GLN   177     106.154  52.821  75.458  1.00  0.00           H  
ATOM   2625  HB3 GLN   177     105.983  54.508  74.966  1.00  0.00           H  
ATOM   2626  CG  GLN   177     104.807  54.030  76.681  1.00  0.00           C  
ATOM   2627  HG2 GLN   177     104.299  54.989  76.583  1.00  0.00           H  
ATOM   2628  HG3 GLN   177     104.125  53.256  77.034  1.00  0.00           H  
ATOM   2629  CD  GLN   177     105.861  54.333  77.748  1.00  0.00           C  
ATOM   2630  OE1 GLN   177     107.079  54.421  77.444  1.00  0.00           O  
ATOM   2631  NE2 GLN   177     105.385  54.255  78.960  1.00  0.00           N  
ATOM   2632 HE21 GLN   177     106.083  54.395  79.676  1.00  0.00           H  
ATOM   2633 HE22 GLN   177     104.407  54.033  79.077  1.00  0.00           H  
ATOM   2634  C   GLN   177     105.243  53.303  72.911  1.00  0.00           C  
ATOM   2635  O   GLN   177     105.520  54.303  72.312  1.00  0.00           O  
ATOM   2636  N   ASP   178     105.611  52.090  72.499  1.00  0.00           N  
ATOM   2637  H   ASP   178     105.289  51.318  73.065  1.00  0.00           H  
ATOM   2638  CA  ASP   178     106.283  51.739  71.176  1.00  0.00           C  
ATOM   2639  HA  ASP   178     106.935  52.601  71.042  1.00  0.00           H  
ATOM   2640  CB  ASP   178     107.129  50.425  71.315  1.00  0.00           C  
ATOM   2641  HB2 ASP   178     106.471  49.562  71.419  1.00  0.00           H  
ATOM   2642  HB3 ASP   178     107.724  50.333  70.407  1.00  0.00           H  
ATOM   2643  CG  ASP   178     108.237  50.431  72.319  1.00  0.00           C  
ATOM   2644  OD1 ASP   178     108.740  51.506  72.668  1.00  0.00           O  
ATOM   2645  OD2 ASP   178     108.488  49.393  72.910  1.00  0.00           O  
ATOM   2646  C   ASP   178     105.384  51.658  69.987  1.00  0.00           C  
ATOM   2647  O   ASP   178     105.794  51.260  68.873  1.00  0.00           O  
ATOM   2648  N   VAL   179     104.083  52.094  70.146  1.00  0.00           N  
ATOM   2649  H   VAL   179     103.919  52.542  71.036  1.00  0.00           H  
ATOM   2650  CA  VAL   179     102.985  51.773  69.218  1.00  0.00           C  
ATOM   2651  HA  VAL   179     103.511  51.464  68.315  1.00  0.00           H  
ATOM   2652  CB  VAL   179     102.044  50.673  69.715  1.00  0.00           C  
ATOM   2653  HB  VAL   179     101.658  51.157  70.612  1.00  0.00           H  
ATOM   2654  CG1 VAL   179     100.922  50.365  68.799  1.00  0.00           C  
ATOM   2655 HG11 VAL   179     101.232  49.701  67.993  1.00  0.00           H  
ATOM   2656 HG12 VAL   179     100.227  49.735  69.354  1.00  0.00           H  
ATOM   2657 HG13 VAL   179     100.322  51.257  68.619  1.00  0.00           H  
ATOM   2658  CG2 VAL   179     102.875  49.410  70.175  1.00  0.00           C  
ATOM   2659 HG21 VAL   179     103.157  49.404  71.228  1.00  0.00           H  
ATOM   2660 HG22 VAL   179     102.173  48.578  70.131  1.00  0.00           H  
ATOM   2661 HG23 VAL   179     103.696  49.330  69.462  1.00  0.00           H  
ATOM   2662  C   VAL   179     102.225  53.124  68.852  1.00  0.00           C  
ATOM   2663  O   VAL   179     101.519  53.736  69.699  1.00  0.00           O  
ATOM   2664  N   LYS   180     102.385  53.550  67.582  1.00  0.00           N  
ATOM   2665  H   LYS   180     102.738  52.903  66.891  1.00  0.00           H  
ATOM   2666  CA  LYS   180     101.912  54.850  66.979  1.00  0.00           C  
ATOM   2667  HA  LYS   180     101.982  55.693  67.666  1.00  0.00           H  
ATOM   2668  CB  LYS   180     102.779  55.186  65.782  1.00  0.00           C  
ATOM   2669  HB2 LYS   180     102.720  54.353  65.082  1.00  0.00           H  
ATOM   2670  HB3 LYS   180     102.336  56.018  65.236  1.00  0.00           H  
ATOM   2671  CG  LYS   180     104.242  55.522  65.995  1.00  0.00           C  
ATOM   2672  HG2 LYS   180     104.811  54.721  66.468  1.00  0.00           H  
ATOM   2673  HG3 LYS   180     104.697  55.763  65.034  1.00  0.00           H  
ATOM   2674  CD  LYS   180     104.443  56.748  66.931  1.00  0.00           C  
ATOM   2675  HD2 LYS   180     105.398  57.219  66.702  1.00  0.00           H  
ATOM   2676  HD3 LYS   180     103.673  57.520  66.922  1.00  0.00           H  
ATOM   2677  CE  LYS   180     104.510  56.207  68.412  1.00  0.00           C  
ATOM   2678  HE2 LYS   180     103.912  55.309  68.565  1.00  0.00           H  
ATOM   2679  HE3 LYS   180     105.549  55.929  68.586  1.00  0.00           H  
ATOM   2680  NZ  LYS   180     104.005  57.181  69.422  1.00  0.00           N  
ATOM   2681  HZ1 LYS   180     104.121  58.150  69.159  1.00  0.00           H  
ATOM   2682  HZ2 LYS   180     102.996  57.205  69.386  1.00  0.00           H  
ATOM   2683  HZ3 LYS   180     104.348  57.129  70.370  1.00  0.00           H  
ATOM   2684  C   LYS   180     100.569  54.619  66.506  1.00  0.00           C  
ATOM   2685  O   LYS   180     100.244  53.734  65.823  1.00  0.00           O  
ATOM   2686  N   TYR   181      99.660  55.463  66.972  1.00  0.00           N  
ATOM   2687  H   TYR   181      99.953  56.177  67.624  1.00  0.00           H  
ATOM   2688  CA  TYR   181      98.214  55.426  66.788  1.00  0.00           C  
ATOM   2689  HA  TYR   181      97.864  54.548  66.245  1.00  0.00           H  
ATOM   2690  CB  TYR   181      97.595  55.282  68.269  1.00  0.00           C  
ATOM   2691  HB2 TYR   181      98.266  55.775  68.973  1.00  0.00           H  
ATOM   2692  HB3 TYR   181      96.627  55.772  68.161  1.00  0.00           H  
ATOM   2693  CG  TYR   181      97.432  53.823  68.697  1.00  0.00           C  
ATOM   2694  CD1 TYR   181      98.415  53.253  69.547  1.00  0.00           C  
ATOM   2695  HD1 TYR   181      99.254  53.773  69.986  1.00  0.00           H  
ATOM   2696  CE1 TYR   181      98.166  51.947  69.967  1.00  0.00           C  
ATOM   2697  HE1 TYR   181      98.904  51.478  70.602  1.00  0.00           H  
ATOM   2698  CZ  TYR   181      97.015  51.197  69.649  1.00  0.00           C  
ATOM   2699  OH  TYR   181      96.798  49.915  70.122  1.00  0.00           O  
ATOM   2700  HH  TYR   181      95.899  49.675  70.355  1.00  0.00           H  
ATOM   2701  CE2 TYR   181      96.098  51.786  68.766  1.00  0.00           C  
ATOM   2702  HE2 TYR   181      95.263  51.181  68.445  1.00  0.00           H  
ATOM   2703  CD2 TYR   181      96.409  53.032  68.164  1.00  0.00           C  
ATOM   2704  HD2 TYR   181      95.648  53.448  67.520  1.00  0.00           H  
ATOM   2705  C   TYR   181      97.723  56.721  66.197  1.00  0.00           C  
ATOM   2706  O   TYR   181      98.243  57.837  66.458  1.00  0.00           O  
ATOM   2707  N   LEU   182      96.669  56.645  65.387  1.00  0.00           N  
ATOM   2708  H   LEU   182      96.235  55.757  65.176  1.00  0.00           H  
ATOM   2709  CA  LEU   182      95.951  57.813  64.761  1.00  0.00           C  
ATOM   2710  HA  LEU   182      95.997  58.675  65.427  1.00  0.00           H  
ATOM   2711  CB  LEU   182      96.593  58.133  63.395  1.00  0.00           C  
ATOM   2712  HB2 LEU   182      96.627  57.309  62.683  1.00  0.00           H  
ATOM   2713  HB3 LEU   182      95.964  58.887  62.923  1.00  0.00           H  
ATOM   2714  CG  LEU   182      98.054  58.764  63.395  1.00  0.00           C  
ATOM   2715  HG  LEU   182      98.733  58.065  63.883  1.00  0.00           H  
ATOM   2716  CD1 LEU   182      98.653  59.008  62.016  1.00  0.00           C  
ATOM   2717 HD11 LEU   182      99.512  59.670  62.127  1.00  0.00           H  
ATOM   2718 HD12 LEU   182      98.986  58.051  61.615  1.00  0.00           H  
ATOM   2719 HD13 LEU   182      98.049  59.638  61.364  1.00  0.00           H  
ATOM   2720  CD2 LEU   182      98.061  60.098  64.148  1.00  0.00           C  
ATOM   2721 HD21 LEU   182      99.053  60.502  64.351  1.00  0.00           H  
ATOM   2722 HD22 LEU   182      97.591  60.878  63.550  1.00  0.00           H  
ATOM   2723 HD23 LEU   182      97.625  60.048  65.146  1.00  0.00           H  
ATOM   2724  C   LEU   182      94.562  57.420  64.515  1.00  0.00           C  
ATOM   2725  O   LEU   182      94.249  56.252  64.388  1.00  0.00           O  
ATOM   2726  N   PHE   183      93.678  58.463  64.586  1.00  0.00           N  
ATOM   2727  H   PHE   183      94.051  59.360  64.862  1.00  0.00           H  
ATOM   2728  CA  PHE   183      92.294  58.376  64.066  1.00  0.00           C  
ATOM   2729  HA  PHE   183      92.325  57.549  63.356  1.00  0.00           H  
ATOM   2730  CB  PHE   183      91.416  57.936  65.339  1.00  0.00           C  
ATOM   2731  HB2 PHE   183      90.454  57.637  64.924  1.00  0.00           H  
ATOM   2732  HB3 PHE   183      91.869  57.094  65.863  1.00  0.00           H  
ATOM   2733  CG  PHE   183      91.125  59.116  66.321  1.00  0.00           C  
ATOM   2734  CD1 PHE   183      92.020  59.531  67.341  1.00  0.00           C  
ATOM   2735  HD1 PHE   183      93.027  59.143  67.383  1.00  0.00           H  
ATOM   2736  CE1 PHE   183      91.732  60.581  68.231  1.00  0.00           C  
ATOM   2737  HE1 PHE   183      92.334  60.888  69.074  1.00  0.00           H  
ATOM   2738  CZ  PHE   183      90.375  61.141  68.221  1.00  0.00           C  
ATOM   2739  HZ  PHE   183      90.078  61.977  68.837  1.00  0.00           H  
ATOM   2740  CE2 PHE   183      89.516  60.785  67.224  1.00  0.00           C  
ATOM   2741  HE2 PHE   183      88.620  61.380  67.124  1.00  0.00           H  
ATOM   2742  CD2 PHE   183      89.850  59.757  66.237  1.00  0.00           C  
ATOM   2743  HD2 PHE   183      89.173  59.409  65.471  1.00  0.00           H  
ATOM   2744  C   PHE   183      91.939  59.727  63.487  1.00  0.00           C  
ATOM   2745  O   PHE   183      92.526  60.795  63.715  1.00  0.00           O  
ATOM   2746  N   GLN   184      90.740  59.801  62.859  1.00  0.00           N  
ATOM   2747  H   GLN   184      90.207  58.950  62.749  1.00  0.00           H  
ATOM   2748  CA  GLN   184      90.137  61.010  62.320  1.00  0.00           C  
ATOM   2749  HA  GLN   184      89.976  61.616  63.211  1.00  0.00           H  
ATOM   2750  CB  GLN   184      91.001  61.765  61.328  1.00  0.00           C  
ATOM   2751  HB2 GLN   184      90.465  62.517  60.749  1.00  0.00           H  
ATOM   2752  HB3 GLN   184      91.837  62.328  61.744  1.00  0.00           H  
ATOM   2753  CG  GLN   184      91.534  60.866  60.102  1.00  0.00           C  
ATOM   2754  HG2 GLN   184      92.242  60.104  60.426  1.00  0.00           H  
ATOM   2755  HG3 GLN   184      90.770  60.306  59.563  1.00  0.00           H  
ATOM   2756  CD  GLN   184      92.297  61.662  59.003  1.00  0.00           C  
ATOM   2757  OE1 GLN   184      92.276  62.848  58.898  1.00  0.00           O  
ATOM   2758  NE2 GLN   184      93.154  60.995  58.255  1.00  0.00           N  
ATOM   2759 HE21 GLN   184      93.836  61.507  57.714  1.00  0.00           H  
ATOM   2760 HE22 GLN   184      93.431  60.079  58.577  1.00  0.00           H  
ATOM   2761  C   GLN   184      88.742  60.643  61.815  1.00  0.00           C  
ATOM   2762  O   GLN   184      88.303  59.488  61.783  1.00  0.00           O  
ATOM   2763  N   SER   185      87.937  61.633  61.484  1.00  0.00           N  
ATOM   2764  H   SER   185      88.114  62.563  61.836  1.00  0.00           H  
ATOM   2765  CA  SER   185      86.774  61.365  60.717  1.00  0.00           C  
ATOM   2766  HA  SER   185      86.266  60.484  61.109  1.00  0.00           H  
ATOM   2767  CB  SER   185      85.913  62.619  60.724  1.00  0.00           C  
ATOM   2768  HB2 SER   185      85.485  62.857  61.698  1.00  0.00           H  
ATOM   2769  HB3 SER   185      86.488  63.523  60.522  1.00  0.00           H  
ATOM   2770  OG  SER   185      84.848  62.636  59.770  1.00  0.00           O  
ATOM   2771  HG  SER   185      84.351  63.456  59.824  1.00  0.00           H  
ATOM   2772  C   SER   185      87.066  61.178  59.230  1.00  0.00           C  
ATOM   2773  O   SER   185      87.933  61.866  58.646  1.00  0.00           O  
ATOM   2774  N   ILE   186      86.372  60.239  58.559  1.00  0.00           N  
ATOM   2775  H   ILE   186      85.650  59.750  59.069  1.00  0.00           H  
ATOM   2776  CA  ILE   186      86.426  59.879  57.166  1.00  0.00           C  
ATOM   2777  HA  ILE   186      87.489  59.635  57.155  1.00  0.00           H  
ATOM   2778  CB  ILE   186      85.511  58.585  56.999  1.00  0.00           C  
ATOM   2779  HB  ILE   186      85.752  57.854  57.771  1.00  0.00           H  
ATOM   2780  CG2 ILE   186      83.948  59.058  57.028  1.00  0.00           C  
ATOM   2781 HG21 ILE   186      83.846  59.589  57.974  1.00  0.00           H  
ATOM   2782 HG22 ILE   186      83.757  59.689  56.160  1.00  0.00           H  
ATOM   2783 HG23 ILE   186      83.310  58.176  56.967  1.00  0.00           H  
ATOM   2784  CG1 ILE   186      85.859  57.897  55.679  1.00  0.00           C  
ATOM   2785 HG12 ILE   186      85.270  58.239  54.828  1.00  0.00           H  
ATOM   2786 HG13 ILE   186      86.926  57.820  55.468  1.00  0.00           H  
ATOM   2787  CD1 ILE   186      85.250  56.440  55.860  1.00  0.00           C  
ATOM   2788 HD11 ILE   186      85.589  56.051  56.820  1.00  0.00           H  
ATOM   2789 HD12 ILE   186      84.161  56.416  55.907  1.00  0.00           H  
ATOM   2790 HD13 ILE   186      85.552  55.770  55.055  1.00  0.00           H  
ATOM   2791  C   ILE   186      86.158  60.988  56.163  1.00  0.00           C  
ATOM   2792  O   ILE   186      86.616  60.818  55.056  1.00  0.00           O  
ATOM   2793  N   ASP   187      85.414  62.029  56.658  1.00  0.00           N  
ATOM   2794  H   ASP   187      85.194  61.840  57.626  1.00  0.00           H  
ATOM   2795  CA  ASP   187      85.131  63.211  55.999  1.00  0.00           C  
ATOM   2796  HA  ASP   187      85.924  63.441  55.288  1.00  0.00           H  
ATOM   2797  CB  ASP   187      83.804  63.048  55.237  1.00  0.00           C  
ATOM   2798  HB2 ASP   187      84.123  62.563  54.315  1.00  0.00           H  
ATOM   2799  HB3 ASP   187      83.141  62.442  55.855  1.00  0.00           H  
ATOM   2800  CG  ASP   187      83.099  64.338  54.842  1.00  0.00           C  
ATOM   2801  OD1 ASP   187      81.854  64.315  54.646  1.00  0.00           O  
ATOM   2802  OD2 ASP   187      83.787  65.393  54.614  1.00  0.00           O  
ATOM   2803  C   ASP   187      85.161  64.379  57.066  1.00  0.00           C  
ATOM   2804  O   ASP   187      84.105  64.859  57.523  1.00  0.00           O  
ATOM   2805  N   ALA   188      86.320  64.649  57.617  1.00  0.00           N  
ATOM   2806  H   ALA   188      87.130  64.257  57.158  1.00  0.00           H  
ATOM   2807  CA  ALA   188      86.478  65.547  58.698  1.00  0.00           C  
ATOM   2808  HA  ALA   188      85.882  65.227  59.553  1.00  0.00           H  
ATOM   2809  CB  ALA   188      87.966  65.533  59.174  1.00  0.00           C  
ATOM   2810  HB1 ALA   188      88.535  65.768  58.275  1.00  0.00           H  
ATOM   2811  HB2 ALA   188      88.193  66.261  59.954  1.00  0.00           H  
ATOM   2812  HB3 ALA   188      88.280  64.559  59.548  1.00  0.00           H  
ATOM   2813  C   ALA   188      86.102  67.035  58.424  1.00  0.00           C  
ATOM   2814  O   ALA   188      86.084  67.386  57.234  1.00  0.00           O  
ATOM   2815  N   ALA   189      85.431  67.685  59.388  1.00  0.00           N  
ATOM   2816  H   ALA   189      85.346  67.287  60.313  1.00  0.00           H  
ATOM   2817  CA  ALA   189      84.510  68.818  59.219  1.00  0.00           C  
ATOM   2818  HA  ALA   189      83.574  68.377  58.878  1.00  0.00           H  
ATOM   2819  CB  ALA   189      84.200  69.366  60.668  1.00  0.00           C  
ATOM   2820  HB1 ALA   189      85.107  69.615  61.219  1.00  0.00           H  
ATOM   2821  HB2 ALA   189      83.648  70.265  60.397  1.00  0.00           H  
ATOM   2822  HB3 ALA   189      83.536  68.770  61.294  1.00  0.00           H  
ATOM   2823  C   ALA   189      85.131  69.984  58.393  1.00  0.00           C  
ATOM   2824  O   ALA   189      84.508  70.559  57.510  1.00  0.00           O  
ATOM   2825  N   THR   190      86.375  70.339  58.683  1.00  0.00           N  
ATOM   2826  H   THR   190      86.717  69.967  59.558  1.00  0.00           H  
ATOM   2827  CA  THR   190      87.266  71.337  57.961  1.00  0.00           C  
ATOM   2828  HA  THR   190      86.665  71.800  57.178  1.00  0.00           H  
ATOM   2829  CB  THR   190      87.762  72.337  59.038  1.00  0.00           C  
ATOM   2830  HB  THR   190      88.177  73.130  58.415  1.00  0.00           H  
ATOM   2831  CG2 THR   190      86.526  73.048  59.790  1.00  0.00           C  
ATOM   2832 HG21 THR   190      86.003  72.359  60.452  1.00  0.00           H  
ATOM   2833 HG22 THR   190      86.868  73.815  60.486  1.00  0.00           H  
ATOM   2834 HG23 THR   190      85.897  73.551  59.055  1.00  0.00           H  
ATOM   2835  OG1 THR   190      88.664  71.740  59.854  1.00  0.00           O  
ATOM   2836  HG1 THR   190      89.345  72.384  60.060  1.00  0.00           H  
ATOM   2837  C   THR   190      88.450  70.719  57.254  1.00  0.00           C  
ATOM   2838  O   THR   190      89.407  71.420  57.023  1.00  0.00           O  
ATOM   2839  N   GLY   191      88.406  69.416  56.869  1.00  0.00           N  
ATOM   2840  H   GLY   191      87.554  68.950  57.144  1.00  0.00           H  
ATOM   2841  CA  GLY   191      89.553  68.837  56.165  1.00  0.00           C  
ATOM   2842  HA2 GLY   191      89.243  67.838  55.859  1.00  0.00           H  
ATOM   2843  HA3 GLY   191      89.808  69.268  55.196  1.00  0.00           H  
ATOM   2844  C   GLY   191      90.872  68.671  57.027  1.00  0.00           C  
ATOM   2845  O   GLY   191      91.956  68.599  56.490  1.00  0.00           O  
ATOM   2846  N   SER   192      90.770  68.535  58.405  1.00  0.00           N  
ATOM   2847  H   SER   192      89.820  68.501  58.748  1.00  0.00           H  
ATOM   2848  CA  SER   192      91.966  68.666  59.196  1.00  0.00           C  
ATOM   2849  HA  SER   192      92.608  69.480  58.859  1.00  0.00           H  
ATOM   2850  CB  SER   192      91.637  68.932  60.732  1.00  0.00           C  
ATOM   2851  HB2 SER   192      92.569  68.783  61.276  1.00  0.00           H  
ATOM   2852  HB3 SER   192      91.234  69.943  60.797  1.00  0.00           H  
ATOM   2853  OG  SER   192      90.755  68.010  61.377  1.00  0.00           O  
ATOM   2854  HG  SER   192      91.142  67.133  61.433  1.00  0.00           H  
ATOM   2855  C   SER   192      92.895  67.372  59.142  1.00  0.00           C  
ATOM   2856  O   SER   192      92.388  66.323  58.973  1.00  0.00           O  
ATOM   2857  N   ALA   193      94.179  67.557  59.464  1.00  0.00           N  
ATOM   2858  H   ALA   193      94.505  68.497  59.635  1.00  0.00           H  
ATOM   2859  CA  ALA   193      95.138  66.455  59.811  1.00  0.00           C  
ATOM   2860  HA  ALA   193      95.488  65.948  58.912  1.00  0.00           H  
ATOM   2861  CB  ALA   193      96.457  67.134  60.227  1.00  0.00           C  
ATOM   2862  HB1 ALA   193      97.179  66.383  60.550  1.00  0.00           H  
ATOM   2863  HB2 ALA   193      96.861  67.748  59.422  1.00  0.00           H  
ATOM   2864  HB3 ALA   193      96.231  67.804  61.056  1.00  0.00           H  
ATOM   2865  C   ALA   193      94.649  65.574  60.995  1.00  0.00           C  
ATOM   2866  O   ALA   193      93.985  65.965  61.945  1.00  0.00           O  
ATOM   2867  N   PRO   194      95.062  64.305  60.882  1.00  0.00           N  
ATOM   2868  CD  PRO   194      96.172  63.721  60.154  1.00  0.00           C  
ATOM   2869  HD2 PRO   194      97.133  64.225  60.255  1.00  0.00           H  
ATOM   2870  HD3 PRO   194      95.946  63.902  59.103  1.00  0.00           H  
ATOM   2871  CG  PRO   194      96.239  62.287  60.573  1.00  0.00           C  
ATOM   2872  HG2 PRO   194      97.172  62.134  61.115  1.00  0.00           H  
ATOM   2873  HG3 PRO   194      96.181  61.593  59.734  1.00  0.00           H  
ATOM   2874  CB  PRO   194      95.090  62.024  61.520  1.00  0.00           C  
ATOM   2875  HB2 PRO   194      95.446  61.428  62.361  1.00  0.00           H  
ATOM   2876  HB3 PRO   194      94.314  61.522  60.942  1.00  0.00           H  
ATOM   2877  CA  PRO   194      94.543  63.408  61.852  1.00  0.00           C  
ATOM   2878  HA  PRO   194      93.453  63.418  61.814  1.00  0.00           H  
ATOM   2879  C   PRO   194      95.158  63.607  63.266  1.00  0.00           C  
ATOM   2880  O   PRO   194      96.180  64.246  63.420  1.00  0.00           O  
ATOM   2881  N   LEU   195      94.531  62.868  64.188  1.00  0.00           N  
ATOM   2882  H   LEU   195      93.906  62.118  63.929  1.00  0.00           H  
ATOM   2883  CA  LEU   195      94.630  63.058  65.624  1.00  0.00           C  
ATOM   2884  HA  LEU   195      95.271  63.925  65.785  1.00  0.00           H  
ATOM   2885  CB  LEU   195      93.211  63.379  66.142  1.00  0.00           C  
ATOM   2886  HB2 LEU   195      92.698  62.446  66.378  1.00  0.00           H  
ATOM   2887  HB3 LEU   195      93.259  63.744  67.168  1.00  0.00           H  
ATOM   2888  CG  LEU   195      92.248  64.205  65.250  1.00  0.00           C  
ATOM   2889  HG  LEU   195      92.273  63.860  64.216  1.00  0.00           H  
ATOM   2890  CD1 LEU   195      90.861  64.033  65.697  1.00  0.00           C  
ATOM   2891 HD11 LEU   195      90.662  62.963  65.629  1.00  0.00           H  
ATOM   2892 HD12 LEU   195      90.803  64.303  66.752  1.00  0.00           H  
ATOM   2893 HD13 LEU   195      90.178  64.714  65.189  1.00  0.00           H  
ATOM   2894  CD2 LEU   195      92.579  65.717  65.229  1.00  0.00           C  
ATOM   2895 HD21 LEU   195      93.463  65.766  64.593  1.00  0.00           H  
ATOM   2896 HD22 LEU   195      91.773  66.377  64.906  1.00  0.00           H  
ATOM   2897 HD23 LEU   195      92.916  66.079  66.199  1.00  0.00           H  
ATOM   2898  C   LEU   195      95.236  61.916  66.437  1.00  0.00           C  
ATOM   2899  O   LEU   195      94.907  60.750  66.184  1.00  0.00           O  
ATOM   2900  N   PHE   196      96.109  62.314  67.393  1.00  0.00           N  
ATOM   2901  H   PHE   196      96.071  63.285  67.669  1.00  0.00           H  
ATOM   2902  CA  PHE   196      96.867  61.320  68.177  1.00  0.00           C  
ATOM   2903  HA  PHE   196      97.040  60.431  67.571  1.00  0.00           H  
ATOM   2904  CB  PHE   196      98.267  61.861  68.614  1.00  0.00           C  
ATOM   2905  HB2 PHE   196      98.098  62.771  69.190  1.00  0.00           H  
ATOM   2906  HB3 PHE   196      98.599  61.294  69.485  1.00  0.00           H  
ATOM   2907  CG  PHE   196      99.383  62.019  67.548  1.00  0.00           C  
ATOM   2908  CD1 PHE   196     100.369  60.997  67.369  1.00  0.00           C  
ATOM   2909  HD1 PHE   196     100.265  60.096  67.955  1.00  0.00           H  
ATOM   2910  CE1 PHE   196     101.341  61.191  66.434  1.00  0.00           C  
ATOM   2911  HE1 PHE   196     102.082  60.428  66.250  1.00  0.00           H  
ATOM   2912  CZ  PHE   196     101.361  62.370  65.671  1.00  0.00           C  
ATOM   2913  HZ  PHE   196     102.102  62.500  64.897  1.00  0.00           H  
ATOM   2914  CE2 PHE   196     100.459  63.413  65.871  1.00  0.00           C  
ATOM   2915  HE2 PHE   196     100.509  64.367  65.369  1.00  0.00           H  
ATOM   2916  CD2 PHE   196      99.482  63.196  66.862  1.00  0.00           C  
ATOM   2917  HD2 PHE   196      98.764  63.967  67.102  1.00  0.00           H  
ATOM   2918  C   PHE   196      95.951  61.097  69.460  1.00  0.00           C  
ATOM   2919  O   PHE   196      95.474  62.112  70.026  1.00  0.00           O  
ATOM   2920  N   PRO   197      95.644  59.849  69.779  1.00  0.00           N  
ATOM   2921  CD  PRO   197      95.926  58.580  69.060  1.00  0.00           C  
ATOM   2922  HD2 PRO   197      96.999  58.405  68.989  1.00  0.00           H  
ATOM   2923  HD3 PRO   197      95.545  58.544  68.040  1.00  0.00           H  
ATOM   2924  CG  PRO   197      95.213  57.432  69.789  1.00  0.00           C  
ATOM   2925  HG2 PRO   197      95.842  56.966  70.546  1.00  0.00           H  
ATOM   2926  HG3 PRO   197      94.817  56.718  69.066  1.00  0.00           H  
ATOM   2927  CB  PRO   197      94.023  58.258  70.437  1.00  0.00           C  
ATOM   2928  HB2 PRO   197      93.445  57.757  71.213  1.00  0.00           H  
ATOM   2929  HB3 PRO   197      93.256  58.513  69.705  1.00  0.00           H  
ATOM   2930  CA  PRO   197      94.704  59.610  70.892  1.00  0.00           C  
ATOM   2931  HA  PRO   197      93.936  60.384  70.904  1.00  0.00           H  
ATOM   2932  C   PRO   197      95.455  59.427  72.214  1.00  0.00           C  
ATOM   2933  O   PRO   197      96.690  59.267  72.147  1.00  0.00           O  
ATOM   2934  N   ALA   198      94.759  59.520  73.329  1.00  0.00           N  
ATOM   2935  H   ALA   198      93.779  59.748  73.233  1.00  0.00           H  
ATOM   2936  CA  ALA   198      95.372  59.488  74.589  1.00  0.00           C  
ATOM   2937  HA  ALA   198      96.327  58.973  74.490  1.00  0.00           H  
ATOM   2938  CB  ALA   198      95.592  60.949  75.040  1.00  0.00           C  
ATOM   2939  HB1 ALA   198      94.685  61.530  74.876  1.00  0.00           H  
ATOM   2940  HB2 ALA   198      95.803  60.968  76.109  1.00  0.00           H  
ATOM   2941  HB3 ALA   198      96.494  61.403  74.628  1.00  0.00           H  
ATOM   2942  C   ALA   198      94.438  58.594  75.495  1.00  0.00           C  
ATOM   2943  O   ALA   198      93.264  59.041  75.705  1.00  0.00           O  
ATOM   2944  N   TYR   199      94.957  57.460  76.007  1.00  0.00           N  
ATOM   2945  H   TYR   199      95.952  57.359  75.860  1.00  0.00           H  
ATOM   2946  CA  TYR   199      94.250  56.574  76.891  1.00  0.00           C  
ATOM   2947  HA  TYR   199      93.733  57.149  77.659  1.00  0.00           H  
ATOM   2948  CB  TYR   199      93.160  55.897  76.092  1.00  0.00           C  
ATOM   2949  HB2 TYR   199      92.513  55.388  76.806  1.00  0.00           H  
ATOM   2950  HB3 TYR   199      92.571  56.748  75.750  1.00  0.00           H  
ATOM   2951  CG  TYR   199      93.442  55.018  74.879  1.00  0.00           C  
ATOM   2952  CD1 TYR   199      93.716  55.615  73.571  1.00  0.00           C  
ATOM   2953  HD1 TYR   199      94.016  56.650  73.501  1.00  0.00           H  
ATOM   2954  CE1 TYR   199      93.875  54.828  72.452  1.00  0.00           C  
ATOM   2955  HE1 TYR   199      94.098  55.243  71.481  1.00  0.00           H  
ATOM   2956  CZ  TYR   199      93.753  53.423  72.547  1.00  0.00           C  
ATOM   2957  OH  TYR   199      93.857  52.641  71.371  1.00  0.00           O  
ATOM   2958  HH  TYR   199      93.743  53.071  70.520  1.00  0.00           H  
ATOM   2959  CE2 TYR   199      93.390  52.807  73.771  1.00  0.00           C  
ATOM   2960  HE2 TYR   199      93.326  51.736  73.900  1.00  0.00           H  
ATOM   2961  CD2 TYR   199      93.312  53.608  74.974  1.00  0.00           C  
ATOM   2962  HD2 TYR   199      92.922  53.215  75.901  1.00  0.00           H  
ATOM   2963  C   TYR   199      95.245  55.535  77.616  1.00  0.00           C  
ATOM   2964  O   TYR   199      96.172  54.927  77.053  1.00  0.00           O  
ATOM   2965  N   GLN   200      95.082  55.414  78.955  1.00  0.00           N  
ATOM   2966  H   GLN   200      94.186  55.689  79.331  1.00  0.00           H  
ATOM   2967  CA  GLN   200      95.908  54.652  79.877  1.00  0.00           C  
ATOM   2968  HA  GLN   200      96.918  54.933  79.581  1.00  0.00           H  
ATOM   2969  CB  GLN   200      95.519  54.997  81.321  1.00  0.00           C  
ATOM   2970  HB2 GLN   200      94.479  54.767  81.555  1.00  0.00           H  
ATOM   2971  HB3 GLN   200      96.129  54.452  82.040  1.00  0.00           H  
ATOM   2972  CG  GLN   200      95.999  56.366  81.905  1.00  0.00           C  
ATOM   2973  HG2 GLN   200      95.292  57.091  81.502  1.00  0.00           H  
ATOM   2974  HG3 GLN   200      95.784  56.253  82.967  1.00  0.00           H  
ATOM   2975  CD  GLN   200      97.496  56.661  81.731  1.00  0.00           C  
ATOM   2976  OE1 GLN   200      97.894  57.303  80.801  1.00  0.00           O  
ATOM   2977  NE2 GLN   200      98.394  56.199  82.546  1.00  0.00           N  
ATOM   2978 HE21 GLN   200      99.372  56.362  82.354  1.00  0.00           H  
ATOM   2979 HE22 GLN   200      98.265  55.584  83.337  1.00  0.00           H  
ATOM   2980  C   GLN   200      95.841  53.143  79.639  1.00  0.00           C  
ATOM   2981  O   GLN   200      96.790  52.361  79.739  1.00  0.00           O  
ATOM   2982  N   THR   201      94.643  52.595  79.362  1.00  0.00           N  
ATOM   2983  H   THR   201      93.933  53.276  79.136  1.00  0.00           H  
ATOM   2984  CA  THR   201      94.391  51.148  79.209  1.00  0.00           C  
ATOM   2985  HA  THR   201      95.164  50.586  78.685  1.00  0.00           H  
ATOM   2986  CB  THR   201      94.380  50.543  80.649  1.00  0.00           C  
ATOM   2987  HB  THR   201      95.288  50.896  81.139  1.00  0.00           H  
ATOM   2988  CG2 THR   201      93.077  50.853  81.391  1.00  0.00           C  
ATOM   2989 HG21 THR   201      92.766  51.888  81.249  1.00  0.00           H  
ATOM   2990 HG22 THR   201      92.253  50.164  81.203  1.00  0.00           H  
ATOM   2991 HG23 THR   201      93.297  50.655  82.440  1.00  0.00           H  
ATOM   2992  OG1 THR   201      94.385  49.170  80.564  1.00  0.00           O  
ATOM   2993  HG1 THR   201      95.277  48.924  80.307  1.00  0.00           H  
ATOM   2994  C   THR   201      93.128  50.958  78.458  1.00  0.00           C  
ATOM   2995  O   THR   201      92.476  51.922  78.106  1.00  0.00           O  
ATOM   2996  N   ASP   202      92.758  49.714  78.253  1.00  0.00           N  
ATOM   2997  H   ASP   202      93.453  48.987  78.346  1.00  0.00           H  
ATOM   2998  CA  ASP   202      91.632  49.260  77.442  1.00  0.00           C  
ATOM   2999  HA  ASP   202      91.512  48.182  77.551  1.00  0.00           H  
ATOM   3000  CB  ASP   202      90.285  49.719  77.977  1.00  0.00           C  
ATOM   3001  HB2 ASP   202      90.110  50.739  77.635  1.00  0.00           H  
ATOM   3002  HB3 ASP   202      89.457  49.138  77.571  1.00  0.00           H  
ATOM   3003  CG  ASP   202      90.110  49.537  79.522  1.00  0.00           C  
ATOM   3004  OD1 ASP   202      89.595  50.451  80.197  1.00  0.00           O  
ATOM   3005  OD2 ASP   202      90.357  48.416  79.989  1.00  0.00           O  
ATOM   3006  C   ASP   202      91.804  49.422  75.960  1.00  0.00           C  
ATOM   3007  O   ASP   202      92.906  49.258  75.458  1.00  0.00           O  
ATOM   3008  N   GLY   203      90.640  49.611  75.231  1.00  0.00           N  
ATOM   3009  H   GLY   203      89.766  49.472  75.717  1.00  0.00           H  
ATOM   3010  CA  GLY   203      90.642  50.005  73.891  1.00  0.00           C  
ATOM   3011  HA2 GLY   203      90.295  51.038  73.909  1.00  0.00           H  
ATOM   3012  HA3 GLY   203      91.632  49.902  73.447  1.00  0.00           H  
ATOM   3013  C   GLY   203      89.690  49.132  72.958  1.00  0.00           C  
ATOM   3014  O   GLY   203      88.988  49.652  72.124  1.00  0.00           O  
ATOM   3015  N   SER   204      89.749  47.806  72.989  1.00  0.00           N  
ATOM   3016  H   SER   204      90.225  47.335  73.745  1.00  0.00           H  
ATOM   3017  CA  SER   204      89.297  46.927  71.899  1.00  0.00           C  
ATOM   3018  HA  SER   204      88.559  47.449  71.289  1.00  0.00           H  
ATOM   3019  CB  SER   204      90.362  46.638  70.819  1.00  0.00           C  
ATOM   3020  HB2 SER   204      91.376  46.469  71.181  1.00  0.00           H  
ATOM   3021  HB3 SER   204      90.098  45.746  70.251  1.00  0.00           H  
ATOM   3022  OG  SER   204      90.477  47.680  69.833  1.00  0.00           O  
ATOM   3023  HG  SER   204      91.135  48.302  70.154  1.00  0.00           H  
ATOM   3024  C   SER   204      88.758  45.618  72.546  1.00  0.00           C  
ATOM   3025  O   SER   204      88.957  45.261  73.676  1.00  0.00           O  
ATOM   3026  N   VAL   205      87.907  44.911  71.718  1.00  0.00           N  
ATOM   3027  H   VAL   205      87.705  45.339  70.826  1.00  0.00           H  
ATOM   3028  CA  VAL   205      87.122  43.736  72.084  1.00  0.00           C  
ATOM   3029  HA  VAL   205      87.913  43.090  72.464  1.00  0.00           H  
ATOM   3030  CB  VAL   205      86.210  44.121  73.270  1.00  0.00           C  
ATOM   3031  HB  VAL   205      86.844  44.181  74.154  1.00  0.00           H  
ATOM   3032  CG1 VAL   205      85.349  45.417  72.990  1.00  0.00           C  
ATOM   3033 HG11 VAL   205      84.454  45.425  73.613  1.00  0.00           H  
ATOM   3034 HG12 VAL   205      85.945  46.290  73.254  1.00  0.00           H  
ATOM   3035 HG13 VAL   205      85.051  45.591  71.956  1.00  0.00           H  
ATOM   3036  CG2 VAL   205      85.194  43.075  73.645  1.00  0.00           C  
ATOM   3037 HG21 VAL   205      85.651  42.101  73.819  1.00  0.00           H  
ATOM   3038 HG22 VAL   205      84.592  43.375  74.503  1.00  0.00           H  
ATOM   3039 HG23 VAL   205      84.453  42.915  72.861  1.00  0.00           H  
ATOM   3040  C   VAL   205      86.458  42.972  70.905  1.00  0.00           C  
ATOM   3041  O   VAL   205      85.805  43.700  70.143  1.00  0.00           O  
ATOM   3042  N   SER   206      86.523  41.720  70.754  1.00  0.00           N  
ATOM   3043  H   SER   206      87.074  41.117  71.348  1.00  0.00           H  
ATOM   3044  CA  SER   206      85.741  40.871  69.773  1.00  0.00           C  
ATOM   3045  HA  SER   206      85.344  41.427  68.924  1.00  0.00           H  
ATOM   3046  CB  SER   206      86.594  39.710  69.215  1.00  0.00           C  
ATOM   3047  HB2 SER   206      86.697  38.993  70.029  1.00  0.00           H  
ATOM   3048  HB3 SER   206      86.065  39.202  68.408  1.00  0.00           H  
ATOM   3049  OG  SER   206      87.800  40.222  68.598  1.00  0.00           O  
ATOM   3050  HG  SER   206      87.446  40.894  68.010  1.00  0.00           H  
ATOM   3051  C   SER   206      84.586  40.220  70.559  1.00  0.00           C  
ATOM   3052  O   SER   206      84.728  39.806  71.739  1.00  0.00           O  
ATOM   3053  N   GLY   207      83.449  39.984  69.902  1.00  0.00           N  
ATOM   3054  H   GLY   207      83.463  40.350  68.961  1.00  0.00           H  
ATOM   3055  CA  GLY   207      82.229  39.396  70.434  1.00  0.00           C  
ATOM   3056  HA2 GLY   207      82.429  38.500  71.020  1.00  0.00           H  
ATOM   3057  HA3 GLY   207      81.746  40.133  71.075  1.00  0.00           H  
ATOM   3058  C   GLY   207      81.197  39.128  69.394  1.00  0.00           C  
ATOM   3059  O   GLY   207      81.403  39.376  68.191  1.00  0.00           O  
ATOM   3060  N   GLU   208      79.979  38.722  69.781  1.00  0.00           N  
ATOM   3061  H   GLU   208      79.754  38.533  70.747  1.00  0.00           H  
ATOM   3062  CA  GLU   208      78.874  38.408  68.949  1.00  0.00           C  
ATOM   3063  HA  GLU   208      79.194  37.616  68.272  1.00  0.00           H  
ATOM   3064  CB  GLU   208      77.701  37.949  69.775  1.00  0.00           C  
ATOM   3065  HB2 GLU   208      76.951  37.711  69.021  1.00  0.00           H  
ATOM   3066  HB3 GLU   208      78.035  37.035  70.265  1.00  0.00           H  
ATOM   3067  CG  GLU   208      76.891  38.917  70.737  1.00  0.00           C  
ATOM   3068  HG2 GLU   208      77.600  39.502  71.322  1.00  0.00           H  
ATOM   3069  HG3 GLU   208      76.389  39.566  70.020  1.00  0.00           H  
ATOM   3070  CD  GLU   208      76.064  38.133  71.772  1.00  0.00           C  
ATOM   3071  OE1 GLU   208      75.103  37.461  71.285  1.00  0.00           O  
ATOM   3072  OE2 GLU   208      76.226  38.113  73.022  1.00  0.00           O  
ATOM   3073  C   GLU   208      78.376  39.675  68.221  1.00  0.00           C  
ATOM   3074  O   GLU   208      78.575  40.799  68.676  1.00  0.00           O  
ATOM   3075  N   ARG   209      77.834  39.418  67.037  1.00  0.00           N  
ATOM   3076  H   ARG   209      77.910  38.458  66.735  1.00  0.00           H  
ATOM   3077  CA  ARG   209      77.335  40.407  65.979  1.00  0.00           C  
ATOM   3078  HA  ARG   209      77.982  41.278  66.085  1.00  0.00           H  
ATOM   3079  CB  ARG   209      77.493  39.717  64.566  1.00  0.00           C  
ATOM   3080  HB2 ARG   209      78.483  39.263  64.535  1.00  0.00           H  
ATOM   3081  HB3 ARG   209      76.763  38.929  64.378  1.00  0.00           H  
ATOM   3082  CG  ARG   209      77.237  40.666  63.438  1.00  0.00           C  
ATOM   3083  HG2 ARG   209      76.216  40.998  63.251  1.00  0.00           H  
ATOM   3084  HG3 ARG   209      77.663  41.657  63.597  1.00  0.00           H  
ATOM   3085  CD  ARG   209      77.706  40.052  62.087  1.00  0.00           C  
ATOM   3086  HD2 ARG   209      78.430  39.268  62.310  1.00  0.00           H  
ATOM   3087  HD3 ARG   209      76.937  39.467  61.584  1.00  0.00           H  
ATOM   3088  NE  ARG   209      78.280  41.133  61.225  1.00  0.00           N  
ATOM   3089  HE  ARG   209      78.819  41.864  61.667  1.00  0.00           H  
ATOM   3090  CZ  ARG   209      78.556  41.092  59.916  1.00  0.00           C  
ATOM   3091  NH1 ARG   209      78.144  40.252  59.025  1.00  0.00           N  
ATOM   3092 HH11 ARG   209      77.401  39.620  59.286  1.00  0.00           H  
ATOM   3093 HH12 ARG   209      78.456  40.383  58.073  1.00  0.00           H  
ATOM   3094  NH2 ARG   209      79.292  42.052  59.386  1.00  0.00           N  
ATOM   3095 HH21 ARG   209      79.678  42.769  59.984  1.00  0.00           H  
ATOM   3096 HH22 ARG   209      79.699  42.119  58.464  1.00  0.00           H  
ATOM   3097  C   ARG   209      75.955  40.896  66.263  1.00  0.00           C  
ATOM   3098  O   ARG   209      75.549  41.927  65.666  1.00  0.00           O  
ATOM   3099  N   GLU   210      75.144  40.223  67.035  1.00  0.00           N  
ATOM   3100  H   GLU   210      75.599  39.416  67.437  1.00  0.00           H  
ATOM   3101  CA  GLU   210      73.703  40.526  67.200  1.00  0.00           C  
ATOM   3102  HA  GLU   210      73.554  41.599  67.079  1.00  0.00           H  
ATOM   3103  CB  GLU   210      72.750  39.964  66.098  1.00  0.00           C  
ATOM   3104  HB2 GLU   210      71.708  40.127  66.374  1.00  0.00           H  
ATOM   3105  HB3 GLU   210      72.921  40.583  65.217  1.00  0.00           H  
ATOM   3106  CG  GLU   210      73.046  38.505  65.772  1.00  0.00           C  
ATOM   3107  HG2 GLU   210      74.123  38.390  65.656  1.00  0.00           H  
ATOM   3108  HG3 GLU   210      72.685  37.901  66.605  1.00  0.00           H  
ATOM   3109  CD  GLU   210      72.207  38.052  64.523  1.00  0.00           C  
ATOM   3110  OE1 GLU   210      71.771  36.888  64.395  1.00  0.00           O  
ATOM   3111  OE2 GLU   210      71.934  38.824  63.640  1.00  0.00           O  
ATOM   3112  C   GLU   210      73.232  39.940  68.572  1.00  0.00           C  
ATOM   3113  O   GLU   210      73.617  38.804  68.971  1.00  0.00           O  
ATOM   3114  N   LEU   211      72.300  40.606  69.239  1.00  0.00           N  
ATOM   3115  H   LEU   211      71.947  41.481  68.878  1.00  0.00           H  
ATOM   3116  CA  LEU   211      71.784  40.089  70.511  1.00  0.00           C  
ATOM   3117  HA  LEU   211      72.679  40.009  71.127  1.00  0.00           H  
ATOM   3118  CB  LEU   211      70.896  41.063  71.189  1.00  0.00           C  
ATOM   3119  HB2 LEU   211      71.266  42.073  71.014  1.00  0.00           H  
ATOM   3120  HB3 LEU   211      69.984  41.041  70.593  1.00  0.00           H  
ATOM   3121  CG  LEU   211      70.593  40.863  72.740  1.00  0.00           C  
ATOM   3122  HG  LEU   211      70.032  39.951  72.946  1.00  0.00           H  
ATOM   3123  CD1 LEU   211      71.909  40.781  73.477  1.00  0.00           C  
ATOM   3124 HD11 LEU   211      72.644  41.494  73.102  1.00  0.00           H  
ATOM   3125 HD12 LEU   211      71.782  40.867  74.556  1.00  0.00           H  
ATOM   3126 HD13 LEU   211      72.403  39.839  73.239  1.00  0.00           H  
ATOM   3127  CD2 LEU   211      69.773  41.966  73.310  1.00  0.00           C  
ATOM   3128 HD21 LEU   211      69.346  41.732  74.285  1.00  0.00           H  
ATOM   3129 HD22 LEU   211      70.360  42.878  73.419  1.00  0.00           H  
ATOM   3130 HD23 LEU   211      68.954  42.334  72.693  1.00  0.00           H  
ATOM   3131  C   LEU   211      71.146  38.697  70.419  1.00  0.00           C  
ATOM   3132  O   LEU   211      71.403  37.973  71.343  1.00  0.00           O  
ATOM   3133  N   PHE   212      70.510  38.427  69.272  1.00  0.00           N  
ATOM   3134  H   PHE   212      70.419  39.189  68.615  1.00  0.00           H  
ATOM   3135  CA  PHE   212      69.814  37.190  68.962  1.00  0.00           C  
ATOM   3136  HA  PHE   212      69.070  36.971  69.728  1.00  0.00           H  
ATOM   3137  CB  PHE   212      69.194  37.254  67.540  1.00  0.00           C  
ATOM   3138  HB2 PHE   212      69.968  37.068  66.795  1.00  0.00           H  
ATOM   3139  HB3 PHE   212      68.470  36.444  67.442  1.00  0.00           H  
ATOM   3140  CG  PHE   212      68.468  38.547  67.254  1.00  0.00           C  
ATOM   3141  CD1 PHE   212      67.453  38.960  68.185  1.00  0.00           C  
ATOM   3142  HD1 PHE   212      67.307  38.352  69.065  1.00  0.00           H  
ATOM   3143  CE1 PHE   212      66.732  40.173  67.894  1.00  0.00           C  
ATOM   3144  HE1 PHE   212      65.895  40.493  68.498  1.00  0.00           H  
ATOM   3145  CZ  PHE   212      67.014  40.793  66.658  1.00  0.00           C  
ATOM   3146  HZ  PHE   212      66.566  41.750  66.434  1.00  0.00           H  
ATOM   3147  CE2 PHE   212      67.982  40.337  65.715  1.00  0.00           C  
ATOM   3148  HE2 PHE   212      68.098  40.773  64.734  1.00  0.00           H  
ATOM   3149  CD2 PHE   212      68.693  39.210  66.031  1.00  0.00           C  
ATOM   3150  HD2 PHE   212      69.486  38.854  65.390  1.00  0.00           H  
ATOM   3151  C   PHE   212      70.746  35.960  68.873  1.00  0.00           C  
ATOM   3152  O   PHE   212      71.912  36.166  68.545  1.00  0.00           O  
ATOM   3153  N   ASP   213      70.214  34.718  69.115  1.00  0.00           N  
ATOM   3154  H   ASP   213      69.249  34.657  69.407  1.00  0.00           H  
ATOM   3155  CA  ASP   213      71.020  33.493  69.103  1.00  0.00           C  
ATOM   3156  HA  ASP   213      71.968  33.766  68.639  1.00  0.00           H  
ATOM   3157  CB  ASP   213      71.374  33.170  70.600  1.00  0.00           C  
ATOM   3158  HB2 ASP   213      70.462  33.310  71.180  1.00  0.00           H  
ATOM   3159  HB3 ASP   213      71.579  32.102  70.673  1.00  0.00           H  
ATOM   3160  CG  ASP   213      72.483  33.980  71.309  1.00  0.00           C  
ATOM   3161  OD1 ASP   213      73.298  34.586  70.542  1.00  0.00           O  
ATOM   3162  OD2 ASP   213      72.587  33.981  72.520  1.00  0.00           O  
ATOM   3163  C   ASP   213      70.438  32.236  68.371  1.00  0.00           C  
ATOM   3164  O   ASP   213      71.108  31.339  68.040  1.00  0.00           O  
ATOM   3165  N   GLU   214      69.158  32.317  68.075  1.00  0.00           N  
ATOM   3166  H   GLU   214      68.788  33.247  68.209  1.00  0.00           H  
ATOM   3167  CA  GLU   214      68.430  31.257  67.411  1.00  0.00           C  
ATOM   3168  HA  GLU   214      68.567  30.311  67.935  1.00  0.00           H  
ATOM   3169  CB  GLU   214      66.883  31.430  67.425  1.00  0.00           C  
ATOM   3170  HB2 GLU   214      66.708  32.186  66.660  1.00  0.00           H  
ATOM   3171  HB3 GLU   214      66.399  30.502  67.120  1.00  0.00           H  
ATOM   3172  CG  GLU   214      66.142  31.790  68.803  1.00  0.00           C  
ATOM   3173  HG2 GLU   214      66.322  32.864  68.828  1.00  0.00           H  
ATOM   3174  HG3 GLU   214      65.075  31.569  68.812  1.00  0.00           H  
ATOM   3175  CD  GLU   214      66.870  31.121  69.977  1.00  0.00           C  
ATOM   3176  OE1 GLU   214      67.486  31.928  70.785  1.00  0.00           O  
ATOM   3177  OE2 GLU   214      66.769  29.949  70.229  1.00  0.00           O  
ATOM   3178  C   GLU   214      69.008  30.961  65.996  1.00  0.00           C  
ATOM   3179  O   GLU   214      69.398  29.792  65.793  1.00  0.00           O  
ATOM   3180  N   GLN   215      69.061  31.877  65.104  1.00  0.00           N  
ATOM   3181  H   GLN   215      68.561  32.724  65.332  1.00  0.00           H  
ATOM   3182  CA  GLN   215      69.846  31.824  63.825  1.00  0.00           C  
ATOM   3183  HA  GLN   215      69.537  32.664  63.203  1.00  0.00           H  
ATOM   3184  CB  GLN   215      71.333  32.095  64.160  1.00  0.00           C  
ATOM   3185  HB2 GLN   215      71.769  31.399  64.877  1.00  0.00           H  
ATOM   3186  HB3 GLN   215      71.931  32.124  63.249  1.00  0.00           H  
ATOM   3187  CG  GLN   215      71.584  33.487  64.824  1.00  0.00           C  
ATOM   3188  HG2 GLN   215      71.491  34.205  64.010  1.00  0.00           H  
ATOM   3189  HG3 GLN   215      70.794  33.774  65.519  1.00  0.00           H  
ATOM   3190  CD  GLN   215      72.939  33.623  65.520  1.00  0.00           C  
ATOM   3191  OE1 GLN   215      73.697  32.687  65.748  1.00  0.00           O  
ATOM   3192  NE2 GLN   215      73.271  34.890  65.919  1.00  0.00           N  
ATOM   3193 HE21 GLN   215      73.943  35.143  66.630  1.00  0.00           H  
ATOM   3194 HE22 GLN   215      72.683  35.585  65.483  1.00  0.00           H  
ATOM   3195  C   GLN   215      69.699  30.599  62.900  1.00  0.00           C  
ATOM   3196  O   GLN   215      70.646  29.915  62.529  1.00  0.00           O  
ATOM   3197  N   THR   216      68.413  30.232  62.646  1.00  0.00           N  
ATOM   3198  H   THR   216      67.687  30.798  63.062  1.00  0.00           H  
ATOM   3199  CA  THR   216      67.953  29.006  61.977  1.00  0.00           C  
ATOM   3200  HA  THR   216      66.878  29.072  62.143  1.00  0.00           H  
ATOM   3201  CB  THR   216      68.246  28.947  60.421  1.00  0.00           C  
ATOM   3202  HB  THR   216      69.291  29.174  60.206  1.00  0.00           H  
ATOM   3203  CG2 THR   216      67.738  27.819  59.535  1.00  0.00           C  
ATOM   3204 HG21 THR   216      67.728  28.118  58.487  1.00  0.00           H  
ATOM   3205 HG22 THR   216      68.355  26.924  59.605  1.00  0.00           H  
ATOM   3206 HG23 THR   216      66.718  27.600  59.850  1.00  0.00           H  
ATOM   3207  OG1 THR   216      67.459  30.012  59.894  1.00  0.00           O  
ATOM   3208  HG1 THR   216      68.020  30.784  59.790  1.00  0.00           H  
ATOM   3209  C   THR   216      68.539  27.730  62.705  1.00  0.00           C  
ATOM   3210  O   THR   216      69.346  26.991  62.192  1.00  0.00           O  
ATOM   3211  N   LYS   217      68.141  27.536  63.985  1.00  0.00           N  
ATOM   3212  H   LYS   217      67.567  28.228  64.445  1.00  0.00           H  
ATOM   3213  CA  LYS   217      68.264  26.304  64.797  1.00  0.00           C  
ATOM   3214  HA  LYS   217      67.690  26.490  65.706  1.00  0.00           H  
ATOM   3215  CB  LYS   217      67.832  25.095  63.998  1.00  0.00           C  
ATOM   3216  HB2 LYS   217      68.469  25.007  63.118  1.00  0.00           H  
ATOM   3217  HB3 LYS   217      67.948  24.209  64.622  1.00  0.00           H  
ATOM   3218  CG  LYS   217      66.309  25.136  63.646  1.00  0.00           C  
ATOM   3219  HG2 LYS   217      65.803  25.325  64.593  1.00  0.00           H  
ATOM   3220  HG3 LYS   217      66.138  25.940  62.930  1.00  0.00           H  
ATOM   3221  CD  LYS   217      65.840  23.892  62.907  1.00  0.00           C  
ATOM   3222  HD2 LYS   217      64.834  24.086  62.534  1.00  0.00           H  
ATOM   3223  HD3 LYS   217      66.332  23.874  61.935  1.00  0.00           H  
ATOM   3224  CE  LYS   217      65.830  22.632  63.806  1.00  0.00           C  
ATOM   3225  HE2 LYS   217      66.846  22.419  64.139  1.00  0.00           H  
ATOM   3226  HE3 LYS   217      65.158  22.777  64.652  1.00  0.00           H  
ATOM   3227  NZ  LYS   217      65.163  21.513  63.069  1.00  0.00           N  
ATOM   3228  HZ1 LYS   217      64.214  21.627  62.741  1.00  0.00           H  
ATOM   3229  HZ2 LYS   217      65.785  21.291  62.305  1.00  0.00           H  
ATOM   3230  HZ3 LYS   217      64.923  20.726  63.655  1.00  0.00           H  
ATOM   3231  C   LYS   217      69.660  26.063  65.344  1.00  0.00           C  
ATOM   3232  O   LYS   217      69.926  24.945  65.709  1.00  0.00           O  
ATOM   3233  N   ASN   218      70.534  27.041  65.372  1.00  0.00           N  
ATOM   3234  H   ASN   218      70.188  27.990  65.350  1.00  0.00           H  
ATOM   3235  CA  ASN   218      71.959  27.125  65.638  1.00  0.00           C  
ATOM   3236  HA  ASN   218      72.424  26.178  65.362  1.00  0.00           H  
ATOM   3237  CB  ASN   218      72.521  28.336  64.832  1.00  0.00           C  
ATOM   3238  HB2 ASN   218      72.266  28.176  63.784  1.00  0.00           H  
ATOM   3239  HB3 ASN   218      72.098  29.273  65.193  1.00  0.00           H  
ATOM   3240  CG  ASN   218      74.048  28.448  65.017  1.00  0.00           C  
ATOM   3241  OD1 ASN   218      74.567  28.521  66.098  1.00  0.00           O  
ATOM   3242  ND2 ASN   218      74.823  28.687  64.055  1.00  0.00           N  
ATOM   3243 HD21 ASN   218      75.775  28.839  64.354  1.00  0.00           H  
ATOM   3244 HD22 ASN   218      74.667  28.805  63.064  1.00  0.00           H  
ATOM   3245  C   ASN   218      72.305  27.292  67.110  1.00  0.00           C  
ATOM   3246  O   ASN   218      73.039  26.542  67.700  1.00  0.00           O  
ATOM   3247  N   GLY   219      71.620  28.235  67.747  1.00  0.00           N  
ATOM   3248  H   GLY   219      71.053  28.960  67.331  1.00  0.00           H  
ATOM   3249  CA  GLY   219      71.319  28.057  69.219  1.00  0.00           C  
ATOM   3250  HA2 GLY   219      70.444  28.663  69.457  1.00  0.00           H  
ATOM   3251  HA3 GLY   219      70.977  27.038  69.399  1.00  0.00           H  
ATOM   3252  C   GLY   219      72.562  28.422  70.145  1.00  0.00           C  
ATOM   3253  O   GLY   219      72.465  28.105  71.308  1.00  0.00           O  
ATOM   3254  N   ARG   220      73.675  28.798  69.570  1.00  0.00           N  
ATOM   3255  H   ARG   220      73.635  29.073  68.599  1.00  0.00           H  
ATOM   3256  CA  ARG   220      74.937  29.216  70.244  1.00  0.00           C  
ATOM   3257  HA  ARG   220      75.519  29.722  69.473  1.00  0.00           H  
ATOM   3258  CB  ARG   220      74.683  30.330  71.302  1.00  0.00           C  
ATOM   3259  HB2 ARG   220      73.946  31.025  70.900  1.00  0.00           H  
ATOM   3260  HB3 ARG   220      74.183  29.899  72.170  1.00  0.00           H  
ATOM   3261  CG  ARG   220      75.965  31.116  71.737  1.00  0.00           C  
ATOM   3262  HG2 ARG   220      76.620  30.462  72.312  1.00  0.00           H  
ATOM   3263  HG3 ARG   220      76.476  31.669  70.949  1.00  0.00           H  
ATOM   3264  CD  ARG   220      75.557  32.117  72.815  1.00  0.00           C  
ATOM   3265  HD2 ARG   220      74.797  32.852  72.549  1.00  0.00           H  
ATOM   3266  HD3 ARG   220      75.118  31.451  73.557  1.00  0.00           H  
ATOM   3267  NE  ARG   220      76.698  32.736  73.532  1.00  0.00           N  
ATOM   3268  HE  ARG   220      77.378  32.148  73.993  1.00  0.00           H  
ATOM   3269  CZ  ARG   220      76.856  34.049  73.722  1.00  0.00           C  
ATOM   3270  NH1 ARG   220      76.230  34.969  73.023  1.00  0.00           N  
ATOM   3271 HH11 ARG   220      75.588  34.601  72.336  1.00  0.00           H  
ATOM   3272 HH12 ARG   220      76.296  35.911  73.383  1.00  0.00           H  
ATOM   3273  NH2 ARG   220      77.663  34.444  74.679  1.00  0.00           N  
ATOM   3274 HH21 ARG   220      78.069  33.737  75.275  1.00  0.00           H  
ATOM   3275 HH22 ARG   220      77.939  35.402  74.836  1.00  0.00           H  
ATOM   3276  C   ARG   220      75.771  28.050  70.827  1.00  0.00           C  
ATOM   3277  O   ARG   220      76.672  28.261  71.667  1.00  0.00           O  
ATOM   3278  N   ILE   221      75.589  26.798  70.355  1.00  0.00           N  
ATOM   3279  H   ILE   221      75.044  26.743  69.507  1.00  0.00           H  
ATOM   3280  CA  ILE   221      76.285  25.588  70.837  1.00  0.00           C  
ATOM   3281  HA  ILE   221      76.186  25.554  71.922  1.00  0.00           H  
ATOM   3282  CB  ILE   221      75.706  24.300  70.285  1.00  0.00           C  
ATOM   3283  HB  ILE   221      75.860  24.027  69.241  1.00  0.00           H  
ATOM   3284  CG2 ILE   221      76.449  23.124  71.063  1.00  0.00           C  
ATOM   3285 HG21 ILE   221      75.867  22.221  70.877  1.00  0.00           H  
ATOM   3286 HG22 ILE   221      77.502  22.997  70.813  1.00  0.00           H  
ATOM   3287 HG23 ILE   221      76.324  23.244  72.139  1.00  0.00           H  
ATOM   3288  CG1 ILE   221      74.151  24.176  70.406  1.00  0.00           C  
ATOM   3289 HG12 ILE   221      73.657  24.907  69.765  1.00  0.00           H  
ATOM   3290 HG13 ILE   221      73.922  23.187  70.009  1.00  0.00           H  
ATOM   3291  CD1 ILE   221      73.586  24.325  71.764  1.00  0.00           C  
ATOM   3292 HD11 ILE   221      74.146  23.723  72.480  1.00  0.00           H  
ATOM   3293 HD12 ILE   221      73.548  25.372  72.063  1.00  0.00           H  
ATOM   3294 HD13 ILE   221      72.591  23.902  71.627  1.00  0.00           H  
ATOM   3295  C   ILE   221      77.788  25.689  70.639  1.00  0.00           C  
ATOM   3296  O   ILE   221      78.614  25.283  71.396  1.00  0.00           O  
ATOM   3297  N   LEU   222      78.249  26.271  69.520  1.00  0.00           N  
ATOM   3298  H   LEU   222      77.607  26.496  68.774  1.00  0.00           H  
ATOM   3299  CA  LEU   222      79.713  26.404  69.065  1.00  0.00           C  
ATOM   3300  HA  LEU   222      80.427  25.830  69.657  1.00  0.00           H  
ATOM   3301  CB  LEU   222      79.818  25.993  67.564  1.00  0.00           C  
ATOM   3302  HB2 LEU   222      78.850  26.204  67.109  1.00  0.00           H  
ATOM   3303  HB3 LEU   222      80.584  26.639  67.136  1.00  0.00           H  
ATOM   3304  CG  LEU   222      80.083  24.560  67.230  1.00  0.00           C  
ATOM   3305  HG  LEU   222      81.145  24.363  67.379  1.00  0.00           H  
ATOM   3306  CD1 LEU   222      79.382  23.472  68.087  1.00  0.00           C  
ATOM   3307 HD11 LEU   222      79.596  23.505  69.155  1.00  0.00           H  
ATOM   3308 HD12 LEU   222      78.292  23.467  68.081  1.00  0.00           H  
ATOM   3309 HD13 LEU   222      79.878  22.563  67.746  1.00  0.00           H  
ATOM   3310  CD2 LEU   222      79.652  24.184  65.777  1.00  0.00           C  
ATOM   3311 HD21 LEU   222      80.272  24.817  65.142  1.00  0.00           H  
ATOM   3312 HD22 LEU   222      79.814  23.120  65.605  1.00  0.00           H  
ATOM   3313 HD23 LEU   222      78.621  24.446  65.542  1.00  0.00           H  
ATOM   3314  C   LEU   222      80.196  27.899  69.296  1.00  0.00           C  
ATOM   3315  O   LEU   222      81.152  28.389  68.794  1.00  0.00           O  
ATOM   3316  N   GLY   223      79.464  28.487  70.240  1.00  0.00           N  
ATOM   3317  H   GLY   223      78.728  27.908  70.618  1.00  0.00           H  
ATOM   3318  CA  GLY   223      79.574  29.931  70.492  1.00  0.00           C  
ATOM   3319  HA2 GLY   223      79.064  30.151  71.430  1.00  0.00           H  
ATOM   3320  HA3 GLY   223      80.601  30.196  70.745  1.00  0.00           H  
ATOM   3321  C   GLY   223      78.961  30.797  69.343  1.00  0.00           C  
ATOM   3322  O   GLY   223      78.324  30.175  68.410  1.00  0.00           O  
ATOM   3323  N   PRO   224      79.124  32.106  69.430  1.00  0.00           N  
ATOM   3324  CD  PRO   224      79.417  32.905  70.682  1.00  0.00           C  
ATOM   3325  HD2 PRO   224      80.254  32.450  71.212  1.00  0.00           H  
ATOM   3326  HD3 PRO   224      78.516  32.787  71.284  1.00  0.00           H  
ATOM   3327  CG  PRO   224      79.619  34.287  70.237  1.00  0.00           C  
ATOM   3328  HG2 PRO   224      80.664  34.598  70.209  1.00  0.00           H  
ATOM   3329  HG3 PRO   224      79.395  35.054  70.979  1.00  0.00           H  
ATOM   3330  CB  PRO   224      78.920  34.459  68.886  1.00  0.00           C  
ATOM   3331  HB2 PRO   224      79.681  34.959  68.288  1.00  0.00           H  
ATOM   3332  HB3 PRO   224      77.954  34.953  68.985  1.00  0.00           H  
ATOM   3333  CA  PRO   224      78.716  33.068  68.370  1.00  0.00           C  
ATOM   3334  HA  PRO   224      77.636  32.949  68.282  1.00  0.00           H  
ATOM   3335  C   PRO   224      79.431  32.768  67.101  1.00  0.00           C  
ATOM   3336  O   PRO   224      80.619  32.650  67.005  1.00  0.00           O  
ATOM   3337  N   GLY   225      78.681  32.804  66.016  1.00  0.00           N  
ATOM   3338  H   GLY   225      77.674  32.751  66.062  1.00  0.00           H  
ATOM   3339  CA  GLY   225      79.163  32.893  64.660  1.00  0.00           C  
ATOM   3340  HA2 GLY   225      79.939  32.137  64.543  1.00  0.00           H  
ATOM   3341  HA3 GLY   225      78.278  32.720  64.048  1.00  0.00           H  
ATOM   3342  C   GLY   225      79.809  34.218  64.293  1.00  0.00           C  
ATOM   3343  O   GLY   225      79.629  35.221  65.020  1.00  0.00           O  
ATOM   3344  N   SER   226      80.297  34.319  63.070  1.00  0.00           N  
ATOM   3345  H   SER   226      80.337  33.510  62.467  1.00  0.00           H  
ATOM   3346  CA  SER   226      80.379  35.643  62.406  1.00  0.00           C  
ATOM   3347  HA  SER   226      81.050  35.530  61.554  1.00  0.00           H  
ATOM   3348  CB  SER   226      79.036  35.977  61.812  1.00  0.00           C  
ATOM   3349  HB2 SER   226      78.339  35.907  62.647  1.00  0.00           H  
ATOM   3350  HB3 SER   226      79.076  36.991  61.413  1.00  0.00           H  
ATOM   3351  OG  SER   226      78.596  35.103  60.719  1.00  0.00           O  
ATOM   3352  HG  SER   226      78.238  34.247  60.967  1.00  0.00           H  
ATOM   3353  C   SER   226      81.013  36.803  63.224  1.00  0.00           C  
ATOM   3354  O   SER   226      80.499  37.896  63.234  1.00  0.00           O  
ATOM   3355  N   VAL   227      82.136  36.606  63.904  1.00  0.00           N  
ATOM   3356  H   VAL   227      82.684  35.788  63.678  1.00  0.00           H  
ATOM   3357  CA  VAL   227      82.734  37.378  64.988  1.00  0.00           C  
ATOM   3358  HA  VAL   227      82.003  37.319  65.795  1.00  0.00           H  
ATOM   3359  CB  VAL   227      83.997  36.782  65.650  1.00  0.00           C  
ATOM   3360  HB  VAL   227      84.717  36.596  64.854  1.00  0.00           H  
ATOM   3361  CG1 VAL   227      84.631  37.661  66.700  1.00  0.00           C  
ATOM   3362 HG11 VAL   227      83.964  38.066  67.461  1.00  0.00           H  
ATOM   3363 HG12 VAL   227      85.568  37.313  67.133  1.00  0.00           H  
ATOM   3364 HG13 VAL   227      85.089  38.556  66.279  1.00  0.00           H  
ATOM   3365  CG2 VAL   227      83.748  35.408  66.142  1.00  0.00           C  
ATOM   3366 HG21 VAL   227      84.667  34.915  66.459  1.00  0.00           H  
ATOM   3367 HG22 VAL   227      82.920  35.489  66.847  1.00  0.00           H  
ATOM   3368 HG23 VAL   227      83.373  34.698  65.404  1.00  0.00           H  
ATOM   3369  C   VAL   227      82.960  38.817  64.696  1.00  0.00           C  
ATOM   3370  O   VAL   227      83.361  39.177  63.583  1.00  0.00           O  
ATOM   3371  N   ALA   228      82.623  39.705  65.582  1.00  0.00           N  
ATOM   3372  H   ALA   228      82.233  39.422  66.470  1.00  0.00           H  
ATOM   3373  CA  ALA   228      82.464  41.133  65.341  1.00  0.00           C  
ATOM   3374  HA  ALA   228      82.633  41.352  64.287  1.00  0.00           H  
ATOM   3375  CB  ALA   228      81.008  41.547  65.359  1.00  0.00           C  
ATOM   3376  HB1 ALA   228      80.502  41.097  64.505  1.00  0.00           H  
ATOM   3377  HB2 ALA   228      80.473  41.317  66.281  1.00  0.00           H  
ATOM   3378  HB3 ALA   228      81.011  42.615  65.139  1.00  0.00           H  
ATOM   3379  C   ALA   228      83.374  41.907  66.249  1.00  0.00           C  
ATOM   3380  O   ALA   228      83.326  41.710  67.524  1.00  0.00           O  
ATOM   3381  N   ASP   229      84.106  42.954  65.775  1.00  0.00           N  
ATOM   3382  H   ASP   229      84.114  43.148  64.784  1.00  0.00           H  
ATOM   3383  CA  ASP   229      84.764  43.906  66.617  1.00  0.00           C  
ATOM   3384  HA  ASP   229      84.879  43.377  67.563  1.00  0.00           H  
ATOM   3385  CB  ASP   229      86.125  44.234  66.130  1.00  0.00           C  
ATOM   3386  HB2 ASP   229      86.239  44.362  65.054  1.00  0.00           H  
ATOM   3387  HB3 ASP   229      86.483  45.065  66.738  1.00  0.00           H  
ATOM   3388  CG  ASP   229      87.209  43.154  66.447  1.00  0.00           C  
ATOM   3389  OD1 ASP   229      88.332  43.516  66.325  1.00  0.00           O  
ATOM   3390  OD2 ASP   229      86.911  42.037  66.877  1.00  0.00           O  
ATOM   3391  C   ASP   229      83.998  45.228  67.113  1.00  0.00           C  
ATOM   3392  O   ASP   229      83.148  45.811  66.436  1.00  0.00           O  
ATOM   3393  N   SER   230      84.407  45.746  68.288  1.00  0.00           N  
ATOM   3394  H   SER   230      84.938  45.119  68.874  1.00  0.00           H  
ATOM   3395  CA  SER   230      83.985  46.909  69.001  1.00  0.00           C  
ATOM   3396  HA  SER   230      83.656  47.694  68.320  1.00  0.00           H  
ATOM   3397  CB  SER   230      82.787  46.710  69.920  1.00  0.00           C  
ATOM   3398  HB2 SER   230      82.641  47.530  70.623  1.00  0.00           H  
ATOM   3399  HB3 SER   230      81.928  46.661  69.250  1.00  0.00           H  
ATOM   3400  OG  SER   230      82.827  45.534  70.647  1.00  0.00           O  
ATOM   3401  HG  SER   230      82.478  45.746  71.516  1.00  0.00           H  
ATOM   3402  C   SER   230      85.169  47.577  69.847  1.00  0.00           C  
ATOM   3403  O   SER   230      86.274  47.001  69.907  1.00  0.00           O  
ATOM   3404  N   GLY   231      84.975  48.799  70.411  1.00  0.00           N  
ATOM   3405  H   GLY   231      84.178  49.390  70.225  1.00  0.00           H  
ATOM   3406  CA  GLY   231      85.979  49.329  71.380  1.00  0.00           C  
ATOM   3407  HA2 GLY   231      86.148  48.698  72.253  1.00  0.00           H  
ATOM   3408  HA3 GLY   231      86.979  49.167  70.978  1.00  0.00           H  
ATOM   3409  C   GLY   231      85.787  50.779  71.785  1.00  0.00           C  
ATOM   3410  O   GLY   231      84.629  51.269  71.778  1.00  0.00           O  
ATOM   3411  N   GLU   232      86.763  51.486  72.191  1.00  0.00           N  
ATOM   3412  H   GLU   232      87.739  51.228  72.202  1.00  0.00           H  
ATOM   3413  CA  GLU   232      86.578  52.847  72.703  1.00  0.00           C  
ATOM   3414  HA  GLU   232      85.779  53.277  72.100  1.00  0.00           H  
ATOM   3415  CB  GLU   232      86.188  52.828  74.223  1.00  0.00           C  
ATOM   3416  HB2 GLU   232      85.356  52.130  74.130  1.00  0.00           H  
ATOM   3417  HB3 GLU   232      87.022  52.353  74.740  1.00  0.00           H  
ATOM   3418  CG  GLU   232      85.658  54.212  74.784  1.00  0.00           C  
ATOM   3419  HG2 GLU   232      86.314  55.010  74.433  1.00  0.00           H  
ATOM   3420  HG3 GLU   232      84.721  54.606  74.390  1.00  0.00           H  
ATOM   3421  CD  GLU   232      85.581  54.009  76.313  1.00  0.00           C  
ATOM   3422  OE1 GLU   232      84.854  54.773  76.916  1.00  0.00           O  
ATOM   3423  OE2 GLU   232      86.118  53.098  76.872  1.00  0.00           O  
ATOM   3424  C   GLU   232      87.931  53.509  72.541  1.00  0.00           C  
ATOM   3425  O   GLU   232      89.037  53.072  73.017  1.00  0.00           O  
ATOM   3426  N   VAL   233      87.851  54.722  71.894  1.00  0.00           N  
ATOM   3427  H   VAL   233      86.957  55.068  71.575  1.00  0.00           H  
ATOM   3428  CA  VAL   233      89.051  55.505  71.811  1.00  0.00           C  
ATOM   3429  HA  VAL   233      89.871  55.014  72.335  1.00  0.00           H  
ATOM   3430  CB  VAL   233      89.616  55.664  70.370  1.00  0.00           C  
ATOM   3431  HB  VAL   233      89.784  54.712  69.866  1.00  0.00           H  
ATOM   3432  CG1 VAL   233      88.675  56.583  69.560  1.00  0.00           C  
ATOM   3433 HG11 VAL   233      89.045  56.731  68.546  1.00  0.00           H  
ATOM   3434 HG12 VAL   233      87.629  56.295  69.661  1.00  0.00           H  
ATOM   3435 HG13 VAL   233      88.598  57.579  69.995  1.00  0.00           H  
ATOM   3436  CG2 VAL   233      90.928  56.436  70.164  1.00  0.00           C  
ATOM   3437 HG21 VAL   233      90.733  57.499  70.303  1.00  0.00           H  
ATOM   3438 HG22 VAL   233      91.795  56.144  70.758  1.00  0.00           H  
ATOM   3439 HG23 VAL   233      91.257  56.147  69.166  1.00  0.00           H  
ATOM   3440  C   VAL   233      88.837  56.864  72.458  1.00  0.00           C  
ATOM   3441  O   VAL   233      87.698  57.276  72.750  1.00  0.00           O  
ATOM   3442  N   THR   234      89.922  57.577  72.912  1.00  0.00           N  
ATOM   3443  H   THR   234      90.773  57.033  72.918  1.00  0.00           H  
ATOM   3444  CA  THR   234      89.826  58.805  73.661  1.00  0.00           C  
ATOM   3445  HA  THR   234      88.914  59.372  73.471  1.00  0.00           H  
ATOM   3446  CB  THR   234      89.734  58.408  75.178  1.00  0.00           C  
ATOM   3447  HB  THR   234      90.672  57.913  75.429  1.00  0.00           H  
ATOM   3448  CG2 THR   234      89.686  59.645  76.090  1.00  0.00           C  
ATOM   3449 HG21 THR   234      89.722  59.303  77.125  1.00  0.00           H  
ATOM   3450 HG22 THR   234      90.575  60.270  76.002  1.00  0.00           H  
ATOM   3451 HG23 THR   234      88.770  60.164  75.809  1.00  0.00           H  
ATOM   3452  OG1 THR   234      88.596  57.639  75.633  1.00  0.00           O  
ATOM   3453  HG1 THR   234      88.641  56.763  75.242  1.00  0.00           H  
ATOM   3454  C   THR   234      90.899  59.869  73.293  1.00  0.00           C  
ATOM   3455  O   THR   234      92.058  59.547  72.895  1.00  0.00           O  
ATOM   3456  N   TYR   235      90.619  61.181  73.358  1.00  0.00           N  
ATOM   3457  H   TYR   235      89.694  61.429  73.681  1.00  0.00           H  
ATOM   3458  CA  TYR   235      91.323  62.231  72.767  1.00  0.00           C  
ATOM   3459  HA  TYR   235      92.366  61.959  72.607  1.00  0.00           H  
ATOM   3460  CB  TYR   235      90.623  62.531  71.388  1.00  0.00           C  
ATOM   3461  HB2 TYR   235      91.074  61.846  70.670  1.00  0.00           H  
ATOM   3462  HB3 TYR   235      89.564  62.278  71.438  1.00  0.00           H  
ATOM   3463  CG  TYR   235      90.738  63.990  70.848  1.00  0.00           C  
ATOM   3464  CD1 TYR   235      89.556  64.729  70.704  1.00  0.00           C  
ATOM   3465  HD1 TYR   235      88.571  64.349  70.931  1.00  0.00           H  
ATOM   3466  CE1 TYR   235      89.577  65.955  69.958  1.00  0.00           C  
ATOM   3467  HE1 TYR   235      88.670  66.531  69.855  1.00  0.00           H  
ATOM   3468  CZ  TYR   235      90.827  66.460  69.495  1.00  0.00           C  
ATOM   3469  OH  TYR   235      90.874  67.675  68.954  1.00  0.00           O  
ATOM   3470  HH  TYR   235      91.771  67.976  68.791  1.00  0.00           H  
ATOM   3471  CE2 TYR   235      91.979  65.673  69.710  1.00  0.00           C  
ATOM   3472  HE2 TYR   235      92.954  66.071  69.470  1.00  0.00           H  
ATOM   3473  CD2 TYR   235      91.918  64.381  70.233  1.00  0.00           C  
ATOM   3474  HD2 TYR   235      92.828  63.799  70.276  1.00  0.00           H  
ATOM   3475  C   TYR   235      91.225  63.475  73.696  1.00  0.00           C  
ATOM   3476  O   TYR   235      90.112  63.716  74.156  1.00  0.00           O  
ATOM   3477  N   TYR   236      92.340  64.180  73.866  1.00  0.00           N  
ATOM   3478  H   TYR   236      93.107  63.967  73.245  1.00  0.00           H  
ATOM   3479  CA  TYR   236      92.521  65.287  74.783  1.00  0.00           C  
ATOM   3480  HA  TYR   236      91.607  65.444  75.355  1.00  0.00           H  
ATOM   3481  CB  TYR   236      93.638  64.887  75.650  1.00  0.00           C  
ATOM   3482  HB2 TYR   236      93.495  63.819  75.817  1.00  0.00           H  
ATOM   3483  HB3 TYR   236      94.626  64.841  75.191  1.00  0.00           H  
ATOM   3484  CG  TYR   236      93.768  65.579  76.962  1.00  0.00           C  
ATOM   3485  CD1 TYR   236      94.631  66.656  77.062  1.00  0.00           C  
ATOM   3486  HD1 TYR   236      95.262  67.000  76.255  1.00  0.00           H  
ATOM   3487  CE1 TYR   236      94.819  67.307  78.304  1.00  0.00           C  
ATOM   3488  HE1 TYR   236      95.574  68.064  78.457  1.00  0.00           H  
ATOM   3489  CZ  TYR   236      94.083  66.808  79.369  1.00  0.00           C  
ATOM   3490  OH  TYR   236      94.195  67.379  80.644  1.00  0.00           O  
ATOM   3491  HH  TYR   236      93.572  67.077  81.309  1.00  0.00           H  
ATOM   3492  CE2 TYR   236      93.194  65.763  79.239  1.00  0.00           C  
ATOM   3493  HE2 TYR   236      92.749  65.456  80.175  1.00  0.00           H  
ATOM   3494  CD2 TYR   236      93.013  65.087  77.997  1.00  0.00           C  
ATOM   3495  HD2 TYR   236      92.457  64.162  77.971  1.00  0.00           H  
ATOM   3496  C   TYR   236      92.689  66.613  74.021  1.00  0.00           C  
ATOM   3497  O   TYR   236      93.778  67.205  73.959  1.00  0.00           O  
ATOM   3498  N   GLY   237      91.674  67.137  73.352  1.00  0.00           N  
ATOM   3499  H   GLY   237      90.812  66.760  73.721  1.00  0.00           H  
ATOM   3500  CA  GLY   237      91.579  68.215  72.358  1.00  0.00           C  
ATOM   3501  HA2 GLY   237      92.330  68.129  71.573  1.00  0.00           H  
ATOM   3502  HA3 GLY   237      90.596  68.222  71.886  1.00  0.00           H  
ATOM   3503  C   GLY   237      91.709  69.630  73.012  1.00  0.00           C  
ATOM   3504  O   GLY   237      90.881  69.939  73.819  1.00  0.00           O  
ATOM   3505  N   LYS   238      92.643  70.399  72.633  1.00  0.00           N  
ATOM   3506  H   LYS   238      93.290  70.001  71.967  1.00  0.00           H  
ATOM   3507  CA  LYS   238      92.663  71.811  72.850  1.00  0.00           C  
ATOM   3508  HA  LYS   238      92.787  72.062  73.904  1.00  0.00           H  
ATOM   3509  CB  LYS   238      93.785  72.598  72.085  1.00  0.00           C  
ATOM   3510  HB2 LYS   238      93.746  72.305  71.036  1.00  0.00           H  
ATOM   3511  HB3 LYS   238      93.509  73.633  72.286  1.00  0.00           H  
ATOM   3512  CG  LYS   238      95.198  72.286  72.539  1.00  0.00           C  
ATOM   3513  HG2 LYS   238      95.391  72.480  73.594  1.00  0.00           H  
ATOM   3514  HG3 LYS   238      95.433  71.231  72.399  1.00  0.00           H  
ATOM   3515  CD  LYS   238      96.163  73.233  71.842  1.00  0.00           C  
ATOM   3516  HD2 LYS   238      95.631  74.182  71.907  1.00  0.00           H  
ATOM   3517  HD3 LYS   238      97.123  73.197  72.358  1.00  0.00           H  
ATOM   3518  CE  LYS   238      96.533  72.950  70.393  1.00  0.00           C  
ATOM   3519  HE2 LYS   238      95.738  73.140  69.672  1.00  0.00           H  
ATOM   3520  HE3 LYS   238      97.447  73.500  70.170  1.00  0.00           H  
ATOM   3521  NZ  LYS   238      96.786  71.486  70.210  1.00  0.00           N  
ATOM   3522  HZ1 LYS   238      97.122  71.246  69.288  1.00  0.00           H  
ATOM   3523  HZ2 LYS   238      97.555  71.148  70.771  1.00  0.00           H  
ATOM   3524  HZ3 LYS   238      96.006  70.873  70.398  1.00  0.00           H  
ATOM   3525  C   LYS   238      91.285  72.394  72.440  1.00  0.00           C  
ATOM   3526  O   LYS   238      90.643  71.996  71.496  1.00  0.00           O  
ATOM   3527  N   ARG   239      90.855  73.428  73.135  1.00  0.00           N  
ATOM   3528  H   ARG   239      91.485  73.815  73.822  1.00  0.00           H  
ATOM   3529  CA  ARG   239      89.491  73.901  73.016  1.00  0.00           C  
ATOM   3530  HA  ARG   239      88.914  73.001  73.225  1.00  0.00           H  
ATOM   3531  CB  ARG   239      88.932  74.891  73.972  1.00  0.00           C  
ATOM   3532  HB2 ARG   239      89.314  75.899  73.813  1.00  0.00           H  
ATOM   3533  HB3 ARG   239      87.847  74.883  73.866  1.00  0.00           H  
ATOM   3534  CG  ARG   239      89.304  74.598  75.458  1.00  0.00           C  
ATOM   3535  HG2 ARG   239      89.156  73.532  75.629  1.00  0.00           H  
ATOM   3536  HG3 ARG   239      90.347  74.804  75.701  1.00  0.00           H  
ATOM   3537  CD  ARG   239      88.448  75.251  76.598  1.00  0.00           C  
ATOM   3538  HD2 ARG   239      87.385  75.009  76.604  1.00  0.00           H  
ATOM   3539  HD3 ARG   239      88.874  75.059  77.583  1.00  0.00           H  
ATOM   3540  NE  ARG   239      88.451  76.685  76.363  1.00  0.00           N  
ATOM   3541  HE  ARG   239      89.283  77.049  75.921  1.00  0.00           H  
ATOM   3542  CZ  ARG   239      87.624  77.561  76.964  1.00  0.00           C  
ATOM   3543  NH1 ARG   239      88.009  78.843  76.910  1.00  0.00           N  
ATOM   3544 HH11 ARG   239      88.879  79.093  76.462  1.00  0.00           H  
ATOM   3545 HH12 ARG   239      87.444  79.431  77.506  1.00  0.00           H  
ATOM   3546  NH2 ARG   239      86.536  77.310  77.619  1.00  0.00           N  
ATOM   3547 HH21 ARG   239      86.044  76.481  77.317  1.00  0.00           H  
ATOM   3548 HH22 ARG   239      85.972  78.017  78.067  1.00  0.00           H  
ATOM   3549  C   ARG   239      89.098  74.292  71.570  1.00  0.00           C  
ATOM   3550  O   ARG   239      87.934  74.021  71.116  1.00  0.00           O  
ATOM   3551  N   GLY   240      90.039  74.900  70.848  1.00  0.00           N  
ATOM   3552  H   GLY   240      90.856  75.202  71.360  1.00  0.00           H  
ATOM   3553  CA  GLY   240      89.965  75.321  69.453  1.00  0.00           C  
ATOM   3554  HA2 GLY   240      89.050  75.912  69.410  1.00  0.00           H  
ATOM   3555  HA3 GLY   240      90.840  75.939  69.256  1.00  0.00           H  
ATOM   3556  C   GLY   240      90.169  74.256  68.285  1.00  0.00           C  
ATOM   3557  O   GLY   240      90.090  74.508  67.051  1.00  0.00           O  
ATOM   3558  N   ASP   241      90.628  73.120  68.744  1.00  0.00           N  
ATOM   3559  H   ASP   241      90.670  72.920  69.733  1.00  0.00           H  
ATOM   3560  CA  ASP   241      91.003  72.060  67.817  1.00  0.00           C  
ATOM   3561  HA  ASP   241      91.822  72.437  67.204  1.00  0.00           H  
ATOM   3562  CB  ASP   241      91.646  70.824  68.531  1.00  0.00           C  
ATOM   3563  HB2 ASP   241      92.198  71.283  69.351  1.00  0.00           H  
ATOM   3564  HB3 ASP   241      90.875  70.213  69.000  1.00  0.00           H  
ATOM   3565  CG  ASP   241      92.673  70.021  67.755  1.00  0.00           C  
ATOM   3566  OD1 ASP   241      93.221  69.111  68.391  1.00  0.00           O  
ATOM   3567  OD2 ASP   241      93.084  70.381  66.634  1.00  0.00           O  
ATOM   3568  C   ASP   241      89.906  71.687  66.842  1.00  0.00           C  
ATOM   3569  O   ASP   241      88.796  71.313  67.218  1.00  0.00           O  
ATOM   3570  N   ALA   242      90.328  71.637  65.505  1.00  0.00           N  
ATOM   3571  H   ALA   242      91.287  71.879  65.300  1.00  0.00           H  
ATOM   3572  CA  ALA   242      89.364  71.133  64.544  1.00  0.00           C  
ATOM   3573  HA  ALA   242      88.448  71.706  64.689  1.00  0.00           H  
ATOM   3574  CB  ALA   242      89.926  71.598  63.233  1.00  0.00           C  
ATOM   3575  HB1 ALA   242      90.165  72.661  63.269  1.00  0.00           H  
ATOM   3576  HB2 ALA   242      90.818  71.094  62.862  1.00  0.00           H  
ATOM   3577  HB3 ALA   242      89.162  71.573  62.457  1.00  0.00           H  
ATOM   3578  C   ALA   242      89.065  69.679  64.706  1.00  0.00           C  
ATOM   3579  O   ALA   242      87.885  69.302  64.492  1.00  0.00           O  
ATOM   3580  N   GLY   243      90.027  68.899  65.291  1.00  0.00           N  
ATOM   3581  H   GLY   243      90.990  69.167  65.145  1.00  0.00           H  
ATOM   3582  CA  GLY   243      89.719  67.603  66.005  1.00  0.00           C  
ATOM   3583  HA2 GLY   243      89.727  66.843  65.223  1.00  0.00           H  
ATOM   3584  HA3 GLY   243      90.574  67.354  66.634  1.00  0.00           H  
ATOM   3585  C   GLY   243      88.315  67.576  66.682  1.00  0.00           C  
ATOM   3586  O   GLY   243      87.531  66.645  66.400  1.00  0.00           O  
ATOM   3587  N   GLN   244      87.983  68.588  67.579  1.00  0.00           N  
ATOM   3588  H   GLN   244      88.693  69.270  67.802  1.00  0.00           H  
ATOM   3589  CA  GLN   244      86.786  68.610  68.366  1.00  0.00           C  
ATOM   3590  HA  GLN   244      86.653  67.647  68.859  1.00  0.00           H  
ATOM   3591  CB  GLN   244      86.729  69.782  69.442  1.00  0.00           C  
ATOM   3592  HB2 GLN   244      87.000  70.675  68.879  1.00  0.00           H  
ATOM   3593  HB3 GLN   244      85.683  69.842  69.742  1.00  0.00           H  
ATOM   3594  CG  GLN   244      87.559  69.694  70.695  1.00  0.00           C  
ATOM   3595  HG2 GLN   244      87.415  68.667  71.032  1.00  0.00           H  
ATOM   3596  HG3 GLN   244      88.572  70.064  70.537  1.00  0.00           H  
ATOM   3597  CD  GLN   244      87.035  70.597  71.855  1.00  0.00           C  
ATOM   3598  OE1 GLN   244      85.932  71.164  71.834  1.00  0.00           O  
ATOM   3599  NE2 GLN   244      87.795  70.685  72.924  1.00  0.00           N  
ATOM   3600 HE21 GLN   244      87.363  71.160  73.704  1.00  0.00           H  
ATOM   3601 HE22 GLN   244      88.675  70.197  72.843  1.00  0.00           H  
ATOM   3602  C   GLN   244      85.618  68.864  67.407  1.00  0.00           C  
ATOM   3603  O   GLN   244      84.554  68.237  67.659  1.00  0.00           O  
ATOM   3604  N   LYS   245      85.716  69.841  66.516  1.00  0.00           N  
ATOM   3605  H   LYS   245      86.582  70.360  66.509  1.00  0.00           H  
ATOM   3606  CA  LYS   245      84.568  70.086  65.587  1.00  0.00           C  
ATOM   3607  HA  LYS   245      83.680  70.279  66.188  1.00  0.00           H  
ATOM   3608  CB  LYS   245      85.083  71.277  64.743  1.00  0.00           C  
ATOM   3609  HB2 LYS   245      85.327  72.134  65.370  1.00  0.00           H  
ATOM   3610  HB3 LYS   245      86.006  71.004  64.231  1.00  0.00           H  
ATOM   3611  CG  LYS   245      84.066  71.584  63.621  1.00  0.00           C  
ATOM   3612  HG2 LYS   245      84.418  72.316  62.894  1.00  0.00           H  
ATOM   3613  HG3 LYS   245      83.885  70.744  62.950  1.00  0.00           H  
ATOM   3614  CD  LYS   245      82.711  72.138  64.050  1.00  0.00           C  
ATOM   3615  HD2 LYS   245      82.203  72.574  63.189  1.00  0.00           H  
ATOM   3616  HD3 LYS   245      82.203  71.279  64.488  1.00  0.00           H  
ATOM   3617  CE  LYS   245      82.572  73.274  65.105  1.00  0.00           C  
ATOM   3618  HE2 LYS   245      82.907  72.832  66.043  1.00  0.00           H  
ATOM   3619  HE3 LYS   245      83.009  74.204  64.741  1.00  0.00           H  
ATOM   3620  NZ  LYS   245      81.091  73.477  65.331  1.00  0.00           N  
ATOM   3621  HZ1 LYS   245      80.556  72.635  65.487  1.00  0.00           H  
ATOM   3622  HZ2 LYS   245      80.978  73.990  66.194  1.00  0.00           H  
ATOM   3623  HZ3 LYS   245      80.663  73.964  64.557  1.00  0.00           H  
ATOM   3624  C   LYS   245      84.290  68.781  64.808  1.00  0.00           C  
ATOM   3625  O   LYS   245      83.081  68.611  64.575  1.00  0.00           O  
ATOM   3626  N   ALA   246      85.324  68.091  64.329  1.00  0.00           N  
ATOM   3627  H   ALA   246      86.246  68.413  64.587  1.00  0.00           H  
ATOM   3628  CA  ALA   246      85.280  66.823  63.488  1.00  0.00           C  
ATOM   3629  HA  ALA   246      84.737  66.977  62.555  1.00  0.00           H  
ATOM   3630  CB  ALA   246      86.691  66.409  63.074  1.00  0.00           C  
ATOM   3631  HB1 ALA   246      87.284  66.099  63.934  1.00  0.00           H  
ATOM   3632  HB2 ALA   246      86.620  65.574  62.376  1.00  0.00           H  
ATOM   3633  HB3 ALA   246      87.334  67.129  62.568  1.00  0.00           H  
ATOM   3634  C   ALA   246      84.493  65.812  64.201  1.00  0.00           C  
ATOM   3635  O   ALA   246      83.721  65.078  63.569  1.00  0.00           O  
ATOM   3636  N   ILE   247      84.696  65.571  65.493  1.00  0.00           N  
ATOM   3637  H   ILE   247      85.443  66.091  65.930  1.00  0.00           H  
ATOM   3638  CA  ILE   247      83.970  64.639  66.290  1.00  0.00           C  
ATOM   3639  HA  ILE   247      83.992  63.595  65.978  1.00  0.00           H  
ATOM   3640  CB  ILE   247      84.705  64.390  67.609  1.00  0.00           C  
ATOM   3641  HB  ILE   247      85.115  65.312  68.022  1.00  0.00           H  
ATOM   3642  CG2 ILE   247      83.883  63.510  68.586  1.00  0.00           C  
ATOM   3643 HG21 ILE   247      84.431  63.493  69.528  1.00  0.00           H  
ATOM   3644 HG22 ILE   247      82.922  63.943  68.863  1.00  0.00           H  
ATOM   3645 HG23 ILE   247      83.686  62.486  68.271  1.00  0.00           H  
ATOM   3646  CG1 ILE   247      86.069  63.606  67.313  1.00  0.00           C  
ATOM   3647 HG12 ILE   247      85.897  62.546  67.124  1.00  0.00           H  
ATOM   3648 HG13 ILE   247      86.674  64.065  66.531  1.00  0.00           H  
ATOM   3649  CD1 ILE   247      87.014  63.810  68.523  1.00  0.00           C  
ATOM   3650 HD11 ILE   247      86.894  63.097  69.339  1.00  0.00           H  
ATOM   3651 HD12 ILE   247      87.981  63.534  68.104  1.00  0.00           H  
ATOM   3652 HD13 ILE   247      87.141  64.796  68.970  1.00  0.00           H  
ATOM   3653  C   ILE   247      82.539  65.042  66.393  1.00  0.00           C  
ATOM   3654  O   ILE   247      81.635  64.190  66.106  1.00  0.00           O  
ATOM   3655  N   GLU   248      82.205  66.269  66.679  1.00  0.00           N  
ATOM   3656  H   GLU   248      82.928  66.945  66.878  1.00  0.00           H  
ATOM   3657  CA  GLU   248      80.835  66.792  66.657  1.00  0.00           C  
ATOM   3658  HA  GLU   248      80.277  66.298  67.453  1.00  0.00           H  
ATOM   3659  CB  GLU   248      80.837  68.269  67.002  1.00  0.00           C  
ATOM   3660  HB2 GLU   248      80.851  68.346  68.089  1.00  0.00           H  
ATOM   3661  HB3 GLU   248      81.601  68.850  66.486  1.00  0.00           H  
ATOM   3662  CG  GLU   248      79.523  68.946  66.624  1.00  0.00           C  
ATOM   3663  HG2 GLU   248      79.450  68.934  65.537  1.00  0.00           H  
ATOM   3664  HG3 GLU   248      78.675  68.430  67.073  1.00  0.00           H  
ATOM   3665  CD  GLU   248      79.448  70.379  67.071  1.00  0.00           C  
ATOM   3666  OE1 GLU   248      80.158  71.200  66.514  1.00  0.00           O  
ATOM   3667  OE2 GLU   248      78.874  70.694  68.098  1.00  0.00           O  
ATOM   3668  C   GLU   248      80.194  66.588  65.307  1.00  0.00           C  
ATOM   3669  O   GLU   248      79.132  66.066  65.291  1.00  0.00           O  
ATOM   3670  N   ASP   249      80.876  66.908  64.185  1.00  0.00           N  
ATOM   3671  H   ASP   249      81.822  67.248  64.283  1.00  0.00           H  
ATOM   3672  CA  ASP   249      80.269  66.861  62.910  1.00  0.00           C  
ATOM   3673  HA  ASP   249      79.285  67.327  62.953  1.00  0.00           H  
ATOM   3674  CB  ASP   249      81.228  67.428  61.932  1.00  0.00           C  
ATOM   3675  HB2 ASP   249      81.155  68.493  62.156  1.00  0.00           H  
ATOM   3676  HB3 ASP   249      82.213  67.017  62.154  1.00  0.00           H  
ATOM   3677  CG  ASP   249      80.811  67.249  60.527  1.00  0.00           C  
ATOM   3678  OD1 ASP   249      79.923  67.965  59.940  1.00  0.00           O  
ATOM   3679  OD2 ASP   249      81.453  66.345  59.886  1.00  0.00           O  
ATOM   3680  C   ASP   249      79.973  65.354  62.511  1.00  0.00           C  
ATOM   3681  O   ASP   249      78.968  65.109  61.838  1.00  0.00           O  
ATOM   3682  N   ALA   250      80.964  64.446  62.814  1.00  0.00           N  
ATOM   3683  H   ALA   250      81.636  64.790  63.486  1.00  0.00           H  
ATOM   3684  CA  ALA   250      80.891  63.012  62.542  1.00  0.00           C  
ATOM   3685  HA  ALA   250      80.750  63.009  61.461  1.00  0.00           H  
ATOM   3686  CB  ALA   250      82.145  62.289  62.915  1.00  0.00           C  
ATOM   3687  HB1 ALA   250      82.068  61.265  62.549  1.00  0.00           H  
ATOM   3688  HB2 ALA   250      83.002  62.799  62.475  1.00  0.00           H  
ATOM   3689  HB3 ALA   250      82.236  62.258  64.001  1.00  0.00           H  
ATOM   3690  C   ALA   250      79.573  62.467  63.139  1.00  0.00           C  
ATOM   3691  O   ALA   250      78.773  61.917  62.336  1.00  0.00           O  
ATOM   3692  N   TYR   251      79.357  62.589  64.452  1.00  0.00           N  
ATOM   3693  H   TYR   251      80.095  62.984  65.018  1.00  0.00           H  
ATOM   3694  CA  TYR   251      78.058  62.288  64.996  1.00  0.00           C  
ATOM   3695  HA  TYR   251      77.863  61.285  64.616  1.00  0.00           H  
ATOM   3696  CB  TYR   251      78.084  62.215  66.547  1.00  0.00           C  
ATOM   3697  HB2 TYR   251      79.004  61.758  66.910  1.00  0.00           H  
ATOM   3698  HB3 TYR   251      78.050  63.228  66.950  1.00  0.00           H  
ATOM   3699  CG  TYR   251      76.970  61.560  67.280  1.00  0.00           C  
ATOM   3700  CD1 TYR   251      76.860  60.165  67.608  1.00  0.00           C  
ATOM   3701  HD1 TYR   251      77.594  59.457  67.252  1.00  0.00           H  
ATOM   3702  CE1 TYR   251      75.770  59.630  68.310  1.00  0.00           C  
ATOM   3703  HE1 TYR   251      75.760  58.550  68.335  1.00  0.00           H  
ATOM   3704  CZ  TYR   251      74.641  60.479  68.705  1.00  0.00           C  
ATOM   3705  OH  TYR   251      73.503  59.892  69.135  1.00  0.00           O  
ATOM   3706  HH  TYR   251      72.738  60.471  69.167  1.00  0.00           H  
ATOM   3707  CE2 TYR   251      74.765  61.877  68.467  1.00  0.00           C  
ATOM   3708  HE2 TYR   251      74.031  62.550  68.884  1.00  0.00           H  
ATOM   3709  CD2 TYR   251      75.882  62.426  67.704  1.00  0.00           C  
ATOM   3710  HD2 TYR   251      76.003  63.494  67.600  1.00  0.00           H  
ATOM   3711  C   TYR   251      76.840  62.959  64.505  1.00  0.00           C  
ATOM   3712  O   TYR   251      75.808  62.304  64.382  1.00  0.00           O  
ATOM   3713  N   GLN   252      76.892  64.263  64.245  1.00  0.00           N  
ATOM   3714  H   GLN   252      77.790  64.707  64.371  1.00  0.00           H  
ATOM   3715  CA  GLN   252      75.816  65.109  63.623  1.00  0.00           C  
ATOM   3716  HA  GLN   252      74.878  65.004  64.168  1.00  0.00           H  
ATOM   3717  CB  GLN   252      76.171  66.574  63.419  1.00  0.00           C  
ATOM   3718  HB2 GLN   252      77.200  66.655  63.068  1.00  0.00           H  
ATOM   3719  HB3 GLN   252      75.492  67.061  62.720  1.00  0.00           H  
ATOM   3720  CG  GLN   252      76.102  67.139  64.826  1.00  0.00           C  
ATOM   3721  HG2 GLN   252      75.032  67.030  65.005  1.00  0.00           H  
ATOM   3722  HG3 GLN   252      76.776  66.608  65.498  1.00  0.00           H  
ATOM   3723  CD  GLN   252      76.523  68.553  64.825  1.00  0.00           C  
ATOM   3724  OE1 GLN   252      77.271  69.110  64.032  1.00  0.00           O  
ATOM   3725  NE2 GLN   252      76.112  69.276  65.889  1.00  0.00           N  
ATOM   3726 HE21 GLN   252      76.490  70.210  65.957  1.00  0.00           H  
ATOM   3727 HE22 GLN   252      75.492  68.879  66.580  1.00  0.00           H  
ATOM   3728  C   GLN   252      75.351  64.560  62.282  1.00  0.00           C  
ATOM   3729  O   GLN   252      74.157  64.679  61.964  1.00  0.00           O  
ATOM   3730  N   ASN   253      76.285  63.863  61.641  1.00  0.00           N  
ATOM   3731  H   ASN   253      77.194  63.940  62.076  1.00  0.00           H  
ATOM   3732  CA  ASN   253      76.090  63.163  60.286  1.00  0.00           C  
ATOM   3733  HA  ASN   253      75.043  63.267  60.000  1.00  0.00           H  
ATOM   3734  CB  ASN   253      77.080  63.914  59.324  1.00  0.00           C  
ATOM   3735  HB2 ASN   253      78.071  63.868  59.776  1.00  0.00           H  
ATOM   3736  HB3 ASN   253      76.952  63.403  58.370  1.00  0.00           H  
ATOM   3737  CG  ASN   253      76.605  65.352  59.194  1.00  0.00           C  
ATOM   3738  OD1 ASN   253      75.781  65.632  58.346  1.00  0.00           O  
ATOM   3739  ND2 ASN   253      77.062  66.381  59.940  1.00  0.00           N  
ATOM   3740 HD21 ASN   253      76.892  67.326  59.624  1.00  0.00           H  
ATOM   3741 HD22 ASN   253      77.876  66.143  60.487  1.00  0.00           H  
ATOM   3742  C   ASN   253      76.199  61.613  60.293  1.00  0.00           C  
ATOM   3743  O   ASN   253      76.033  61.017  59.199  1.00  0.00           O  
ATOM   3744  N   GLY   254      76.436  60.979  61.449  1.00  0.00           N  
ATOM   3745  H   GLY   254      76.564  61.498  62.306  1.00  0.00           H  
ATOM   3746  CA  GLY   254      76.672  59.526  61.583  1.00  0.00           C  
ATOM   3747  HA2 GLY   254      76.983  59.449  62.625  1.00  0.00           H  
ATOM   3748  HA3 GLY   254      75.835  58.835  61.490  1.00  0.00           H  
ATOM   3749  C   GLY   254      77.819  58.949  60.762  1.00  0.00           C  
ATOM   3750  O   GLY   254      77.951  57.747  60.409  1.00  0.00           O  
ATOM   3751  N   LYS   255      78.823  59.852  60.417  1.00  0.00           N  
ATOM   3752  H   LYS   255      78.749  60.779  60.812  1.00  0.00           H  
ATOM   3753  CA  LYS   255      80.042  59.648  59.681  1.00  0.00           C  
ATOM   3754  HA  LYS   255      79.803  59.266  58.689  1.00  0.00           H  
ATOM   3755  CB  LYS   255      80.920  60.852  59.481  1.00  0.00           C  
ATOM   3756  HB2 LYS   255      81.448  61.281  60.333  1.00  0.00           H  
ATOM   3757  HB3 LYS   255      81.654  60.569  58.726  1.00  0.00           H  
ATOM   3758  CG  LYS   255      79.977  61.952  58.756  1.00  0.00           C  
ATOM   3759  HG2 LYS   255      79.450  61.543  57.894  1.00  0.00           H  
ATOM   3760  HG3 LYS   255      79.360  62.527  59.447  1.00  0.00           H  
ATOM   3761  CD  LYS   255      81.017  62.966  58.272  1.00  0.00           C  
ATOM   3762  HD2 LYS   255      81.594  63.457  59.055  1.00  0.00           H  
ATOM   3763  HD3 LYS   255      81.776  62.505  57.639  1.00  0.00           H  
ATOM   3764  CE  LYS   255      80.245  63.957  57.419  1.00  0.00           C  
ATOM   3765  HE2 LYS   255      79.906  63.611  56.442  1.00  0.00           H  
ATOM   3766  HE3 LYS   255      79.378  64.301  57.982  1.00  0.00           H  
ATOM   3767  NZ  LYS   255      81.032  65.167  57.107  1.00  0.00           N  
ATOM   3768  HZ1 LYS   255      81.766  64.825  56.504  1.00  0.00           H  
ATOM   3769  HZ2 LYS   255      80.516  65.927  56.686  1.00  0.00           H  
ATOM   3770  HZ3 LYS   255      81.480  65.545  57.929  1.00  0.00           H  
ATOM   3771  C   LYS   255      80.869  58.524  60.466  1.00  0.00           C  
ATOM   3772  O   LYS   255      80.765  58.499  61.702  1.00  0.00           O  
ATOM   3773  N   GLN   256      81.494  57.582  59.782  1.00  0.00           N  
ATOM   3774  H   GLN   256      81.523  57.741  58.785  1.00  0.00           H  
ATOM   3775  CA  GLN   256      82.581  56.699  60.288  1.00  0.00           C  
ATOM   3776  HA  GLN   256      82.193  56.036  61.061  1.00  0.00           H  
ATOM   3777  CB  GLN   256      82.887  55.674  59.215  1.00  0.00           C  
ATOM   3778  HB2 GLN   256      83.093  56.258  58.317  1.00  0.00           H  
ATOM   3779  HB3 GLN   256      83.711  55.025  59.512  1.00  0.00           H  
ATOM   3780  CG  GLN   256      81.713  54.754  58.997  1.00  0.00           C  
ATOM   3781  HG2 GLN   256      81.788  53.849  59.600  1.00  0.00           H  
ATOM   3782  HG3 GLN   256      80.785  55.227  59.316  1.00  0.00           H  
ATOM   3783  CD  GLN   256      81.558  54.340  57.529  1.00  0.00           C  
ATOM   3784  OE1 GLN   256      82.350  54.545  56.640  1.00  0.00           O  
ATOM   3785  NE2 GLN   256      80.482  53.887  57.040  1.00  0.00           N  
ATOM   3786 HE21 GLN   256      80.508  53.656  56.057  1.00  0.00           H  
ATOM   3787 HE22 GLN   256      79.685  53.840  57.659  1.00  0.00           H  
ATOM   3788  C   GLN   256      83.785  57.544  60.815  1.00  0.00           C  
ATOM   3789  O   GLN   256      84.224  58.464  60.198  1.00  0.00           O  
ATOM   3790  N   ILE   257      84.371  57.016  61.971  1.00  0.00           N  
ATOM   3791  H   ILE   257      83.941  56.229  62.434  1.00  0.00           H  
ATOM   3792  CA  ILE   257      85.782  57.330  62.372  1.00  0.00           C  
ATOM   3793  HA  ILE   257      86.005  58.326  61.989  1.00  0.00           H  
ATOM   3794  CB  ILE   257      85.866  57.293  63.907  1.00  0.00           C  
ATOM   3795  HB  ILE   257      85.277  56.444  64.255  1.00  0.00           H  
ATOM   3796  CG2 ILE   257      87.353  57.000  64.449  1.00  0.00           C  
ATOM   3797 HG21 ILE   257      87.936  56.213  63.972  1.00  0.00           H  
ATOM   3798 HG22 ILE   257      87.971  57.880  64.267  1.00  0.00           H  
ATOM   3799 HG23 ILE   257      87.335  56.806  65.521  1.00  0.00           H  
ATOM   3800  CG1 ILE   257      85.322  58.581  64.610  1.00  0.00           C  
ATOM   3801 HG12 ILE   257      84.251  58.643  64.418  1.00  0.00           H  
ATOM   3802 HG13 ILE   257      85.618  58.487  65.655  1.00  0.00           H  
ATOM   3803  CD1 ILE   257      85.873  59.916  64.134  1.00  0.00           C  
ATOM   3804 HD11 ILE   257      86.945  59.962  64.325  1.00  0.00           H  
ATOM   3805 HD12 ILE   257      85.676  60.118  63.081  1.00  0.00           H  
ATOM   3806 HD13 ILE   257      85.441  60.689  64.769  1.00  0.00           H  
ATOM   3807  C   ILE   257      86.772  56.390  61.669  1.00  0.00           C  
ATOM   3808  O   ILE   257      86.634  55.170  61.670  1.00  0.00           O  
ATOM   3809  N   LYS   258      87.801  56.995  60.958  1.00  0.00           N  
ATOM   3810  H   LYS   258      87.834  58.004  60.916  1.00  0.00           H  
ATOM   3811  CA  LYS   258      89.050  56.219  60.520  1.00  0.00           C  
ATOM   3812  HA  LYS   258      88.637  55.254  60.227  1.00  0.00           H  
ATOM   3813  CB  LYS   258      89.734  56.941  59.292  1.00  0.00           C  
ATOM   3814  HB2 LYS   258      89.680  58.009  59.503  1.00  0.00           H  
ATOM   3815  HB3 LYS   258      90.782  56.651  59.213  1.00  0.00           H  
ATOM   3816  CG  LYS   258      88.997  56.756  57.953  1.00  0.00           C  
ATOM   3817  HG2 LYS   258      88.876  55.679  57.846  1.00  0.00           H  
ATOM   3818  HG3 LYS   258      88.000  57.198  57.944  1.00  0.00           H  
ATOM   3819  CD  LYS   258      89.816  57.433  56.896  1.00  0.00           C  
ATOM   3820  HD2 LYS   258      89.167  57.505  56.023  1.00  0.00           H  
ATOM   3821  HD3 LYS   258      90.158  58.441  57.132  1.00  0.00           H  
ATOM   3822  CE  LYS   258      91.007  56.627  56.566  1.00  0.00           C  
ATOM   3823  HE2 LYS   258      91.784  56.898  57.281  1.00  0.00           H  
ATOM   3824  HE3 LYS   258      90.735  55.577  56.673  1.00  0.00           H  
ATOM   3825  NZ  LYS   258      91.506  57.024  55.256  1.00  0.00           N  
ATOM   3826  HZ1 LYS   258      91.952  57.911  55.440  1.00  0.00           H  
ATOM   3827  HZ2 LYS   258      92.213  56.375  54.943  1.00  0.00           H  
ATOM   3828  HZ3 LYS   258      90.781  57.130  54.560  1.00  0.00           H  
ATOM   3829  C   LYS   258      89.900  55.944  61.795  1.00  0.00           C  
ATOM   3830  O   LYS   258      90.092  56.833  62.658  1.00  0.00           O  
ATOM   3831  N   PHE   259      90.453  54.731  61.867  1.00  0.00           N  
ATOM   3832  H   PHE   259      90.208  54.094  61.122  1.00  0.00           H  
ATOM   3833  CA  PHE   259      91.435  54.347  62.879  1.00  0.00           C  
ATOM   3834  HA  PHE   259      91.870  55.238  63.332  1.00  0.00           H  
ATOM   3835  CB  PHE   259      90.897  53.440  63.945  1.00  0.00           C  
ATOM   3836  HB2 PHE   259      91.511  53.276  64.831  1.00  0.00           H  
ATOM   3837  HB3 PHE   259      90.020  53.911  64.389  1.00  0.00           H  
ATOM   3838  CG  PHE   259      90.314  52.153  63.490  1.00  0.00           C  
ATOM   3839  CD1 PHE   259      88.954  51.832  63.498  1.00  0.00           C  
ATOM   3840  HD1 PHE   259      88.279  52.599  63.849  1.00  0.00           H  
ATOM   3841  CE1 PHE   259      88.449  50.558  63.129  1.00  0.00           C  
ATOM   3842  HE1 PHE   259      87.391  50.391  62.990  1.00  0.00           H  
ATOM   3843  CZ  PHE   259      89.408  49.583  62.643  1.00  0.00           C  
ATOM   3844  HZ  PHE   259      89.045  48.633  62.279  1.00  0.00           H  
ATOM   3845  CE2 PHE   259      90.765  49.939  62.780  1.00  0.00           C  
ATOM   3846  HE2 PHE   259      91.531  49.212  62.558  1.00  0.00           H  
ATOM   3847  CD2 PHE   259      91.226  51.148  63.129  1.00  0.00           C  
ATOM   3848  HD2 PHE   259      92.279  51.380  63.195  1.00  0.00           H  
ATOM   3849  C   PHE   259      92.727  53.732  62.210  1.00  0.00           C  
ATOM   3850  O   PHE   259      92.596  53.126  61.132  1.00  0.00           O  
ATOM   3851  N   TRP   260      93.911  53.871  62.765  1.00  0.00           N  
ATOM   3852  H   TRP   260      93.990  54.486  63.562  1.00  0.00           H  
ATOM   3853  CA  TRP   260      95.159  53.255  62.226  1.00  0.00           C  
ATOM   3854  HA  TRP   260      94.972  52.220  61.941  1.00  0.00           H  
ATOM   3855  CB  TRP   260      95.554  54.129  60.952  1.00  0.00           C  
ATOM   3856  HB2 TRP   260      94.888  53.815  60.148  1.00  0.00           H  
ATOM   3857  HB3 TRP   260      95.409  55.189  61.157  1.00  0.00           H  
ATOM   3858  CG  TRP   260      96.967  54.015  60.487  1.00  0.00           C  
ATOM   3859  CD1 TRP   260      97.410  53.443  59.349  1.00  0.00           C  
ATOM   3860  HD1 TRP   260      96.794  53.025  58.566  1.00  0.00           H  
ATOM   3861  NE1 TRP   260      98.828  53.544  59.195  1.00  0.00           N  
ATOM   3862  HE1 TRP   260      99.332  53.234  58.376  1.00  0.00           H  
ATOM   3863  CE2 TRP   260      99.301  54.350  60.227  1.00  0.00           C  
ATOM   3864  CZ2 TRP   260     100.628  54.671  60.568  1.00  0.00           C  
ATOM   3865  HZ2 TRP   260     101.374  54.423  59.828  1.00  0.00           H  
ATOM   3866  CH2 TRP   260     100.903  55.377  61.737  1.00  0.00           C  
ATOM   3867  HH2 TRP   260     101.941  55.566  61.968  1.00  0.00           H  
ATOM   3868  CZ3 TRP   260      99.863  55.643  62.598  1.00  0.00           C  
ATOM   3869  HZ3 TRP   260     100.229  56.206  63.445  1.00  0.00           H  
ATOM   3870  CE3 TRP   260      98.559  55.237  62.289  1.00  0.00           C  
ATOM   3871  HE3 TRP   260      97.744  55.596  62.901  1.00  0.00           H  
ATOM   3872  CD2 TRP   260      98.208  54.551  61.095  1.00  0.00           C  
ATOM   3873  C   TRP   260      96.206  53.052  63.310  1.00  0.00           C  
ATOM   3874  O   TRP   260      96.331  53.799  64.314  1.00  0.00           O  
ATOM   3875  N   ARG   261      97.112  52.082  63.079  1.00  0.00           N  
ATOM   3876  H   ARG   261      97.001  51.567  62.217  1.00  0.00           H  
ATOM   3877  CA  ARG   261      98.119  51.809  64.091  1.00  0.00           C  
ATOM   3878  HA  ARG   261      98.361  52.696  64.676  1.00  0.00           H  
ATOM   3879  CB  ARG   261      97.438  50.797  65.089  1.00  0.00           C  
ATOM   3880  HB2 ARG   261      96.487  51.204  65.433  1.00  0.00           H  
ATOM   3881  HB3 ARG   261      97.294  49.875  64.527  1.00  0.00           H  
ATOM   3882  CG  ARG   261      98.285  50.173  66.191  1.00  0.00           C  
ATOM   3883  HG2 ARG   261      99.211  49.811  65.745  1.00  0.00           H  
ATOM   3884  HG3 ARG   261      98.386  50.827  67.058  1.00  0.00           H  
ATOM   3885  CD  ARG   261      97.640  48.900  66.714  1.00  0.00           C  
ATOM   3886  HD2 ARG   261      96.698  49.246  67.140  1.00  0.00           H  
ATOM   3887  HD3 ARG   261      97.541  48.201  65.883  1.00  0.00           H  
ATOM   3888  NE  ARG   261      98.330  48.250  67.834  1.00  0.00           N  
ATOM   3889  HE  ARG   261      97.906  48.383  68.741  1.00  0.00           H  
ATOM   3890  CZ  ARG   261      99.178  47.225  67.857  1.00  0.00           C  
ATOM   3891  NH1 ARG   261      99.889  47.013  66.845  1.00  0.00           N  
ATOM   3892 HH11 ARG   261      99.763  47.512  65.975  1.00  0.00           H  
ATOM   3893 HH12 ARG   261     100.649  46.370  67.010  1.00  0.00           H  
ATOM   3894  NH2 ARG   261      99.429  46.623  68.969  1.00  0.00           N  
ATOM   3895 HH21 ARG   261      98.796  46.726  69.750  1.00  0.00           H  
ATOM   3896 HH22 ARG   261      99.992  45.787  68.905  1.00  0.00           H  
ATOM   3897  C   ARG   261      99.337  51.122  63.494  1.00  0.00           C  
ATOM   3898  O   ARG   261      99.284  50.174  62.736  1.00  0.00           O  
ATOM   3899  N   VAL   262     100.550  51.624  63.839  1.00  0.00           N  
ATOM   3900  H   VAL   262     100.687  52.467  64.378  1.00  0.00           H  
ATOM   3901  CA  VAL   262     101.880  50.928  63.571  1.00  0.00           C  
ATOM   3902  HA  VAL   262     101.695  49.951  63.123  1.00  0.00           H  
ATOM   3903  CB  VAL   262     102.662  51.754  62.536  1.00  0.00           C  
ATOM   3904  HB  VAL   262     102.564  52.791  62.858  1.00  0.00           H  
ATOM   3905  CG1 VAL   262     104.104  51.256  62.258  1.00  0.00           C  
ATOM   3906 HG11 VAL   262     104.544  51.727  61.379  1.00  0.00           H  
ATOM   3907 HG12 VAL   262     104.749  51.541  63.090  1.00  0.00           H  
ATOM   3908 HG13 VAL   262     104.245  50.180  62.159  1.00  0.00           H  
ATOM   3909  CG2 VAL   262     102.006  51.573  61.182  1.00  0.00           C  
ATOM   3910 HG21 VAL   262     102.574  52.082  60.403  1.00  0.00           H  
ATOM   3911 HG22 VAL   262     102.027  50.509  60.948  1.00  0.00           H  
ATOM   3912 HG23 VAL   262     101.003  51.998  61.147  1.00  0.00           H  
ATOM   3913  C   VAL   262     102.625  50.646  64.876  1.00  0.00           C  
ATOM   3914  O   VAL   262     102.960  51.594  65.622  1.00  0.00           O  
ATOM   3915  N   ASP   263     102.764  49.414  65.278  1.00  0.00           N  
ATOM   3916  H   ASP   263     102.235  48.644  64.895  1.00  0.00           H  
ATOM   3917  CA  ASP   263     103.857  49.002  66.148  1.00  0.00           C  
ATOM   3918  HA  ASP   263     103.768  49.703  66.979  1.00  0.00           H  
ATOM   3919  CB  ASP   263     103.567  47.556  66.742  1.00  0.00           C  
ATOM   3920  HB2 ASP   263     102.679  47.536  67.375  1.00  0.00           H  
ATOM   3921  HB3 ASP   263     103.317  46.957  65.867  1.00  0.00           H  
ATOM   3922  CG  ASP   263     104.689  46.905  67.485  1.00  0.00           C  
ATOM   3923  OD1 ASP   263     105.549  47.651  68.034  1.00  0.00           O  
ATOM   3924  OD2 ASP   263     104.631  45.667  67.402  1.00  0.00           O  
ATOM   3925  C   ASP   263     105.180  49.211  65.519  1.00  0.00           C  
ATOM   3926  O   ASP   263     105.425  48.848  64.379  1.00  0.00           O  
ATOM   3927  N   THR   264     106.091  49.956  66.196  1.00  0.00           N  
ATOM   3928  H   THR   264     105.887  50.116  67.173  1.00  0.00           H  
ATOM   3929  CA  THR   264     107.431  50.366  65.793  1.00  0.00           C  
ATOM   3930  HA  THR   264     107.349  50.558  64.723  1.00  0.00           H  
ATOM   3931  CB  THR   264     107.875  51.684  66.355  1.00  0.00           C  
ATOM   3932  HB  THR   264     108.785  52.010  65.852  1.00  0.00           H  
ATOM   3933  CG2 THR   264     107.030  52.821  65.935  1.00  0.00           C  
ATOM   3934 HG21 THR   264     105.994  52.878  66.270  1.00  0.00           H  
ATOM   3935 HG22 THR   264     107.447  53.770  66.273  1.00  0.00           H  
ATOM   3936 HG23 THR   264     107.097  52.853  64.848  1.00  0.00           H  
ATOM   3937  OG1 THR   264     108.028  51.649  67.809  1.00  0.00           O  
ATOM   3938  HG1 THR   264     107.125  51.539  68.112  1.00  0.00           H  
ATOM   3939  C   THR   264     108.588  49.291  65.850  1.00  0.00           C  
ATOM   3940  O   THR   264     109.623  49.625  65.382  1.00  0.00           O  
ATOM   3941  N   VAL   265     108.395  48.084  66.417  1.00  0.00           N  
ATOM   3942  H   VAL   265     107.516  47.969  66.901  1.00  0.00           H  
ATOM   3943  CA  VAL   265     109.410  47.045  66.694  1.00  0.00           C  
ATOM   3944  HA  VAL   265     110.386  47.478  66.476  1.00  0.00           H  
ATOM   3945  CB  VAL   265     109.271  46.620  68.196  1.00  0.00           C  
ATOM   3946  HB  VAL   265     108.297  46.161  68.366  1.00  0.00           H  
ATOM   3947  CG1 VAL   265     110.222  45.472  68.516  1.00  0.00           C  
ATOM   3948 HG11 VAL   265     110.204  45.227  69.578  1.00  0.00           H  
ATOM   3949 HG12 VAL   265     110.016  44.521  68.025  1.00  0.00           H  
ATOM   3950 HG13 VAL   265     111.229  45.813  68.274  1.00  0.00           H  
ATOM   3951  CG2 VAL   265     109.541  47.873  69.059  1.00  0.00           C  
ATOM   3952 HG21 VAL   265     108.742  48.614  69.029  1.00  0.00           H  
ATOM   3953 HG22 VAL   265     109.571  47.524  70.091  1.00  0.00           H  
ATOM   3954 HG23 VAL   265     110.549  48.281  68.976  1.00  0.00           H  
ATOM   3955  C   VAL   265     109.156  45.879  65.708  1.00  0.00           C  
ATOM   3956  O   VAL   265     108.074  45.382  65.686  1.00  0.00           O  
ATOM   3957  N   LYS   266     110.155  45.472  64.991  1.00  0.00           N  
ATOM   3958  H   LYS   266     111.106  45.708  65.233  1.00  0.00           H  
ATOM   3959  CA  LYS   266     110.014  44.423  63.902  1.00  0.00           C  
ATOM   3960  HA  LYS   266     109.548  43.510  64.273  1.00  0.00           H  
ATOM   3961  CB  LYS   266     109.305  45.069  62.687  1.00  0.00           C  
ATOM   3962  HB2 LYS   266     109.228  44.269  61.952  1.00  0.00           H  
ATOM   3963  HB3 LYS   266     108.279  45.308  62.966  1.00  0.00           H  
ATOM   3964  CG  LYS   266     109.942  46.410  62.143  1.00  0.00           C  
ATOM   3965  HG2 LYS   266     109.688  47.359  62.614  1.00  0.00           H  
ATOM   3966  HG3 LYS   266     111.026  46.357  62.242  1.00  0.00           H  
ATOM   3967  CD  LYS   266     109.606  46.656  60.676  1.00  0.00           C  
ATOM   3968  HD2 LYS   266     109.605  45.751  60.069  1.00  0.00           H  
ATOM   3969  HD3 LYS   266     108.588  47.041  60.633  1.00  0.00           H  
ATOM   3970  CE  LYS   266     110.455  47.696  59.965  1.00  0.00           C  
ATOM   3971  HE2 LYS   266     109.982  47.741  58.984  1.00  0.00           H  
ATOM   3972  HE3 LYS   266     110.484  48.642  60.506  1.00  0.00           H  
ATOM   3973  NZ  LYS   266     111.804  47.290  59.717  1.00  0.00           N  
ATOM   3974  HZ1 LYS   266     111.882  46.395  59.256  1.00  0.00           H  
ATOM   3975  HZ2 LYS   266     112.256  47.996  59.153  1.00  0.00           H  
ATOM   3976  HZ3 LYS   266     112.396  47.081  60.509  1.00  0.00           H  
ATOM   3977  C   LYS   266     111.426  44.093  63.471  1.00  0.00           C  
ATOM   3978  O   LYS   266     112.384  44.790  63.785  1.00  0.00           O  
ATOM   3979  N   ASN   267     111.447  42.998  62.659  1.00  0.00           N  
ATOM   3980  H   ASN   267     110.621  42.422  62.583  1.00  0.00           H  
ATOM   3981  CA  ASN   267     112.642  42.660  61.936  1.00  0.00           C  
ATOM   3982  HA  ASN   267     113.488  42.456  62.593  1.00  0.00           H  
ATOM   3983  CB  ASN   267     112.287  41.518  61.017  1.00  0.00           C  
ATOM   3984  HB2 ASN   267     112.024  40.630  61.593  1.00  0.00           H  
ATOM   3985  HB3 ASN   267     111.401  41.765  60.431  1.00  0.00           H  
ATOM   3986  CG  ASN   267     113.320  41.057  60.067  1.00  0.00           C  
ATOM   3987  OD1 ASN   267     113.438  41.484  58.898  1.00  0.00           O  
ATOM   3988  ND2 ASN   267     114.232  40.266  60.506  1.00  0.00           N  
ATOM   3989 HD21 ASN   267     114.835  39.999  59.741  1.00  0.00           H  
ATOM   3990 HD22 ASN   267     114.419  40.163  61.493  1.00  0.00           H  
ATOM   3991  C   ASN   267     113.136  43.897  61.150  1.00  0.00           C  
ATOM   3992  O   ASN   267     112.378  44.670  60.660  1.00  0.00           O  
ATOM   3993  N   GLU   268     114.432  44.033  61.014  1.00  0.00           N  
ATOM   3994  H   GLU   268     114.934  43.282  61.466  1.00  0.00           H  
ATOM   3995  CA  GLU   268     115.123  45.173  60.392  1.00  0.00           C  
ATOM   3996  HA  GLU   268     114.612  46.017  60.856  1.00  0.00           H  
ATOM   3997  CB  GLU   268     116.622  45.218  60.712  1.00  0.00           C  
ATOM   3998  HB2 GLU   268     116.979  44.299  60.248  1.00  0.00           H  
ATOM   3999  HB3 GLU   268     117.085  46.106  60.283  1.00  0.00           H  
ATOM   4000  CG  GLU   268     116.840  45.137  62.195  1.00  0.00           C  
ATOM   4001  HG2 GLU   268     117.824  45.566  62.386  1.00  0.00           H  
ATOM   4002  HG3 GLU   268     116.105  45.659  62.807  1.00  0.00           H  
ATOM   4003  CD  GLU   268     116.955  43.667  62.746  1.00  0.00           C  
ATOM   4004  OE1 GLU   268     117.154  43.461  63.934  1.00  0.00           O  
ATOM   4005  OE2 GLU   268     116.825  42.690  61.942  1.00  0.00           O  
ATOM   4006  C   GLU   268     114.833  45.239  58.879  1.00  0.00           C  
ATOM   4007  O   GLU   268     114.422  46.318  58.357  1.00  0.00           O  
ATOM   4008  N   ASN   269     114.804  44.157  58.026  1.00  0.00           N  
ATOM   4009  H   ASN   269     115.051  43.293  58.487  1.00  0.00           H  
ATOM   4010  CA  ASN   269     114.558  44.209  56.588  1.00  0.00           C  
ATOM   4011  HA  ASN   269     114.949  45.167  56.246  1.00  0.00           H  
ATOM   4012  CB  ASN   269     115.432  43.125  55.833  1.00  0.00           C  
ATOM   4013  HB2 ASN   269     116.359  43.126  56.407  1.00  0.00           H  
ATOM   4014  HB3 ASN   269     115.021  42.139  56.048  1.00  0.00           H  
ATOM   4015  CG  ASN   269     115.859  43.323  54.380  1.00  0.00           C  
ATOM   4016  OD1 ASN   269     115.669  42.586  53.509  1.00  0.00           O  
ATOM   4017  ND2 ASN   269     116.824  44.294  54.118  1.00  0.00           N  
ATOM   4018 HD21 ASN   269     117.065  44.206  53.142  1.00  0.00           H  
ATOM   4019 HD22 ASN   269     117.293  44.838  54.828  1.00  0.00           H  
ATOM   4020  C   ASN   269     113.118  44.023  56.171  1.00  0.00           C  
ATOM   4021  O   ASN   269     112.717  44.547  55.098  1.00  0.00           O  
ATOM   4022  N   ASP   270     112.278  43.335  56.953  1.00  0.00           N  
ATOM   4023  H   ASP   270     112.667  42.913  57.785  1.00  0.00           H  
ATOM   4024  CA  ASP   270     110.767  43.294  56.869  1.00  0.00           C  
ATOM   4025  HA  ASP   270     110.483  42.816  55.931  1.00  0.00           H  
ATOM   4026  CB  ASP   270     110.200  42.312  57.971  1.00  0.00           C  
ATOM   4027  HB2 ASP   270     110.840  41.431  58.022  1.00  0.00           H  
ATOM   4028  HB3 ASP   270     110.262  42.698  58.988  1.00  0.00           H  
ATOM   4029  CG  ASP   270     108.765  41.813  57.744  1.00  0.00           C  
ATOM   4030  OD1 ASP   270     108.114  42.077  56.724  1.00  0.00           O  
ATOM   4031  OD2 ASP   270     108.336  41.003  58.623  1.00  0.00           O  
ATOM   4032  C   ASP   270     110.231  44.664  56.975  1.00  0.00           C  
ATOM   4033  O   ASP   270     110.897  45.574  57.474  1.00  0.00           O  
ATOM   4034  N   LYS   271     109.038  44.707  56.414  1.00  0.00           N  
ATOM   4035  H   LYS   271     108.675  43.825  56.081  1.00  0.00           H  
ATOM   4036  CA  LYS   271     108.183  45.896  56.255  1.00  0.00           C  
ATOM   4037  HA  LYS   271     108.785  46.764  55.984  1.00  0.00           H  
ATOM   4038  CB  LYS   271     107.086  45.655  55.203  1.00  0.00           C  
ATOM   4039  HB2 LYS   271     106.672  44.649  55.279  1.00  0.00           H  
ATOM   4040  HB3 LYS   271     106.318  46.429  55.211  1.00  0.00           H  
ATOM   4041  CG  LYS   271     107.793  45.791  53.811  1.00  0.00           C  
ATOM   4042  HG2 LYS   271     108.232  46.788  53.818  1.00  0.00           H  
ATOM   4043  HG3 LYS   271     108.521  44.999  53.633  1.00  0.00           H  
ATOM   4044  CD  LYS   271     106.609  45.762  52.796  1.00  0.00           C  
ATOM   4045  HD2 LYS   271     105.831  45.146  53.246  1.00  0.00           H  
ATOM   4046  HD3 LYS   271     106.187  46.760  52.913  1.00  0.00           H  
ATOM   4047  CE  LYS   271     106.904  45.412  51.332  1.00  0.00           C  
ATOM   4048  HE2 LYS   271     106.051  45.627  50.689  1.00  0.00           H  
ATOM   4049  HE3 LYS   271     107.756  46.022  51.033  1.00  0.00           H  
ATOM   4050  NZ  LYS   271     107.279  44.021  51.172  1.00  0.00           N  
ATOM   4051  HZ1 LYS   271     107.980  43.945  51.895  1.00  0.00           H  
ATOM   4052  HZ2 LYS   271     106.513  43.416  51.431  1.00  0.00           H  
ATOM   4053  HZ3 LYS   271     107.587  43.610  50.302  1.00  0.00           H  
ATOM   4054  C   LYS   271     107.580  46.249  57.611  1.00  0.00           C  
ATOM   4055  O   LYS   271     107.301  45.359  58.384  1.00  0.00           O  
ATOM   4056  N   TYR   272     107.208  47.500  57.788  1.00  0.00           N  
ATOM   4057  H   TYR   272     107.199  48.101  56.977  1.00  0.00           H  
ATOM   4058  CA  TYR   272     106.110  47.763  58.740  1.00  0.00           C  
ATOM   4059  HA  TYR   272     106.349  47.414  59.745  1.00  0.00           H  
ATOM   4060  CB  TYR   272     105.928  49.277  58.999  1.00  0.00           C  
ATOM   4061  HB2 TYR   272     105.408  49.806  58.200  1.00  0.00           H  
ATOM   4062  HB3 TYR   272     105.366  49.351  59.930  1.00  0.00           H  
ATOM   4063  CG  TYR   272     107.168  50.201  59.390  1.00  0.00           C  
ATOM   4064  CD1 TYR   272     107.732  51.083  58.476  1.00  0.00           C  
ATOM   4065  HD1 TYR   272     107.464  51.053  57.430  1.00  0.00           H  
ATOM   4066  CE1 TYR   272     108.889  51.837  58.780  1.00  0.00           C  
ATOM   4067  HE1 TYR   272     109.505  52.382  58.079  1.00  0.00           H  
ATOM   4068  CZ  TYR   272     109.451  51.719  60.020  1.00  0.00           C  
ATOM   4069  OH  TYR   272     110.550  52.441  60.202  1.00  0.00           O  
ATOM   4070  HH  TYR   272     110.852  52.382  61.111  1.00  0.00           H  
ATOM   4071  CE2 TYR   272     108.884  50.915  61.037  1.00  0.00           C  
ATOM   4072  HE2 TYR   272     109.282  50.920  62.042  1.00  0.00           H  
ATOM   4073  CD2 TYR   272     107.766  50.078  60.675  1.00  0.00           C  
ATOM   4074  HD2 TYR   272     107.276  49.376  61.333  1.00  0.00           H  
ATOM   4075  C   TYR   272     104.734  47.194  58.401  1.00  0.00           C  
ATOM   4076  O   TYR   272     104.167  47.343  57.257  1.00  0.00           O  
ATOM   4077  N   ASP   273     104.095  46.535  59.395  1.00  0.00           N  
ATOM   4078  H   ASP   273     104.460  46.651  60.330  1.00  0.00           H  
ATOM   4079  CA  ASP   273     102.801  45.896  59.163  1.00  0.00           C  
ATOM   4080  HA  ASP   273     102.657  45.756  58.092  1.00  0.00           H  
ATOM   4081  CB  ASP   273     102.936  44.493  59.763  1.00  0.00           C  
ATOM   4082  HB2 ASP   273     103.694  43.912  59.238  1.00  0.00           H  
ATOM   4083  HB3 ASP   273     103.323  44.511  60.782  1.00  0.00           H  
ATOM   4084  CG  ASP   273     101.599  43.728  59.570  1.00  0.00           C  
ATOM   4085  OD1 ASP   273     101.133  43.789  58.429  1.00  0.00           O  
ATOM   4086  OD2 ASP   273     101.141  43.164  60.569  1.00  0.00           O  
ATOM   4087  C   ASP   273     101.705  46.860  59.702  1.00  0.00           C  
ATOM   4088  O   ASP   273     101.236  46.714  60.842  1.00  0.00           O  
ATOM   4089  N   ALA   274     101.414  47.815  58.881  1.00  0.00           N  
ATOM   4090  H   ALA   274     102.029  47.890  58.084  1.00  0.00           H  
ATOM   4091  CA  ALA   274     100.319  48.810  59.176  1.00  0.00           C  
ATOM   4092  HA  ALA   274     100.560  48.937  60.232  1.00  0.00           H  
ATOM   4093  CB  ALA   274     100.636  50.097  58.383  1.00  0.00           C  
ATOM   4094  HB1 ALA   274     100.329  50.086  57.337  1.00  0.00           H  
ATOM   4095  HB2 ALA   274     100.137  50.860  58.980  1.00  0.00           H  
ATOM   4096  HB3 ALA   274     101.725  50.137  58.392  1.00  0.00           H  
ATOM   4097  C   ALA   274      98.970  48.158  59.061  1.00  0.00           C  
ATOM   4098  O   ALA   274      98.599  47.583  58.080  1.00  0.00           O  
ATOM   4099  N   GLN   275      98.183  48.349  60.101  1.00  0.00           N  
ATOM   4100  H   GLN   275      98.501  48.987  60.816  1.00  0.00           H  
ATOM   4101  CA  GLN   275      96.894  47.728  60.340  1.00  0.00           C  
ATOM   4102  HA  GLN   275      96.415  47.284  59.467  1.00  0.00           H  
ATOM   4103  CB  GLN   275      97.150  46.642  61.467  1.00  0.00           C  
ATOM   4104  HB2 GLN   275      97.825  47.096  62.192  1.00  0.00           H  
ATOM   4105  HB3 GLN   275      96.183  46.418  61.918  1.00  0.00           H  
ATOM   4106  CG  GLN   275      97.799  45.367  60.997  1.00  0.00           C  
ATOM   4107  HG2 GLN   275      97.230  44.905  60.190  1.00  0.00           H  
ATOM   4108  HG3 GLN   275      98.802  45.584  60.630  1.00  0.00           H  
ATOM   4109  CD  GLN   275      97.838  44.251  62.012  1.00  0.00           C  
ATOM   4110  OE1 GLN   275      97.081  44.221  62.998  1.00  0.00           O  
ATOM   4111  NE2 GLN   275      98.705  43.297  61.831  1.00  0.00           N  
ATOM   4112 HE21 GLN   275      98.769  42.625  62.582  1.00  0.00           H  
ATOM   4113 HE22 GLN   275      99.282  43.162  61.013  1.00  0.00           H  
ATOM   4114  C   GLN   275      95.933  48.822  60.848  1.00  0.00           C  
ATOM   4115  O   GLN   275      96.340  49.644  61.640  1.00  0.00           O  
ATOM   4116  N   PHE   276      94.829  49.013  60.149  1.00  0.00           N  
ATOM   4117  H   PHE   276      94.416  48.310  59.553  1.00  0.00           H  
ATOM   4118  CA  PHE   276      94.024  50.256  60.121  1.00  0.00           C  
ATOM   4119  HA  PHE   276      94.066  50.715  61.109  1.00  0.00           H  
ATOM   4120  CB  PHE   276      94.669  51.270  59.158  1.00  0.00           C  
ATOM   4121  HB2 PHE   276      93.964  52.100  59.126  1.00  0.00           H  
ATOM   4122  HB3 PHE   276      95.584  51.547  59.682  1.00  0.00           H  
ATOM   4123  CG  PHE   276      94.963  50.708  57.811  1.00  0.00           C  
ATOM   4124  CD1 PHE   276      96.242  50.170  57.573  1.00  0.00           C  
ATOM   4125  HD1 PHE   276      97.002  50.101  58.338  1.00  0.00           H  
ATOM   4126  CE1 PHE   276      96.530  49.645  56.289  1.00  0.00           C  
ATOM   4127  HE1 PHE   276      97.562  49.364  56.144  1.00  0.00           H  
ATOM   4128  CZ  PHE   276      95.582  49.699  55.289  1.00  0.00           C  
ATOM   4129  HZ  PHE   276      95.719  49.337  54.281  1.00  0.00           H  
ATOM   4130  CE2 PHE   276      94.294  50.182  55.532  1.00  0.00           C  
ATOM   4131  HE2 PHE   276      93.593  50.150  54.710  1.00  0.00           H  
ATOM   4132  CD2 PHE   276      94.007  50.784  56.736  1.00  0.00           C  
ATOM   4133  HD2 PHE   276      93.050  51.250  56.917  1.00  0.00           H  
ATOM   4134  C   PHE   276      92.578  49.873  59.890  1.00  0.00           C  
ATOM   4135  O   PHE   276      92.207  48.768  59.925  1.00  0.00           O  
ATOM   4136  N   GLY   277      91.712  50.863  59.710  1.00  0.00           N  
ATOM   4137  H   GLY   277      92.133  51.780  59.742  1.00  0.00           H  
ATOM   4138  CA  GLY   277      90.243  50.559  59.464  1.00  0.00           C  
ATOM   4139  HA2 GLY   277      90.185  50.213  58.432  1.00  0.00           H  
ATOM   4140  HA3 GLY   277      89.960  49.718  60.096  1.00  0.00           H  
ATOM   4141  C   GLY   277      89.312  51.724  59.830  1.00  0.00           C  
ATOM   4142  O   GLY   277      89.792  52.866  59.877  1.00  0.00           O  
ATOM   4143  N   PHE   278      87.995  51.510  59.901  1.00  0.00           N  
ATOM   4144  H   PHE   278      87.595  50.592  59.766  1.00  0.00           H  
ATOM   4145  CA  PHE   278      86.942  52.518  60.126  1.00  0.00           C  
ATOM   4146  HA  PHE   278      87.373  53.288  60.765  1.00  0.00           H  
ATOM   4147  CB  PHE   278      86.566  53.166  58.788  1.00  0.00           C  
ATOM   4148  HB2 PHE   278      85.849  53.963  58.983  1.00  0.00           H  
ATOM   4149  HB3 PHE   278      87.413  53.684  58.340  1.00  0.00           H  
ATOM   4150  CG  PHE   278      85.958  52.206  57.837  1.00  0.00           C  
ATOM   4151  CD1 PHE   278      84.581  52.344  57.485  1.00  0.00           C  
ATOM   4152  HD1 PHE   278      83.967  53.089  57.968  1.00  0.00           H  
ATOM   4153  CE1 PHE   278      83.990  51.425  56.580  1.00  0.00           C  
ATOM   4154  HE1 PHE   278      82.921  51.427  56.428  1.00  0.00           H  
ATOM   4155  CZ  PHE   278      84.775  50.544  55.792  1.00  0.00           C  
ATOM   4156  HZ  PHE   278      84.278  49.952  55.038  1.00  0.00           H  
ATOM   4157  CE2 PHE   278      86.150  50.472  56.104  1.00  0.00           C  
ATOM   4158  HE2 PHE   278      86.714  49.851  55.424  1.00  0.00           H  
ATOM   4159  CD2 PHE   278      86.721  51.321  57.020  1.00  0.00           C  
ATOM   4160  HD2 PHE   278      87.800  51.331  57.070  1.00  0.00           H  
ATOM   4161  C   PHE   278      85.757  51.930  60.763  1.00  0.00           C  
ATOM   4162  O   PHE   278      85.388  50.767  60.616  1.00  0.00           O  
ATOM   4163  N   ALA   279      85.175  52.753  61.565  1.00  0.00           N  
ATOM   4164  H   ALA   279      85.521  53.695  61.682  1.00  0.00           H  
ATOM   4165  CA  ALA   279      84.390  52.323  62.734  1.00  0.00           C  
ATOM   4166  HA  ALA   279      84.154  51.262  62.656  1.00  0.00           H  
ATOM   4167  CB  ALA   279      85.140  52.405  64.015  1.00  0.00           C  
ATOM   4168  HB1 ALA   279      86.095  51.891  63.908  1.00  0.00           H  
ATOM   4169  HB2 ALA   279      85.405  53.436  64.253  1.00  0.00           H  
ATOM   4170  HB3 ALA   279      84.488  51.993  64.786  1.00  0.00           H  
ATOM   4171  C   ALA   279      83.171  53.316  62.787  1.00  0.00           C  
ATOM   4172  O   ALA   279      83.387  54.512  62.693  1.00  0.00           O  
ATOM   4173  N   TYR   280      81.996  52.845  63.229  1.00  0.00           N  
ATOM   4174  H   TYR   280      81.859  51.844  63.209  1.00  0.00           H  
ATOM   4175  CA  TYR   280      80.765  53.632  63.620  1.00  0.00           C  
ATOM   4176  HA  TYR   280      80.763  54.485  62.941  1.00  0.00           H  
ATOM   4177  CB  TYR   280      79.497  52.700  63.436  1.00  0.00           C  
ATOM   4178  HB2 TYR   280      79.488  52.520  62.361  1.00  0.00           H  
ATOM   4179  HB3 TYR   280      79.830  51.741  63.833  1.00  0.00           H  
ATOM   4180  CG  TYR   280      78.152  53.127  63.994  1.00  0.00           C  
ATOM   4181  CD1 TYR   280      77.028  53.137  63.150  1.00  0.00           C  
ATOM   4182  HD1 TYR   280      77.117  53.190  62.075  1.00  0.00           H  
ATOM   4183  CE1 TYR   280      75.751  53.341  63.749  1.00  0.00           C  
ATOM   4184  HE1 TYR   280      74.937  53.428  63.045  1.00  0.00           H  
ATOM   4185  CZ  TYR   280      75.540  53.140  65.085  1.00  0.00           C  
ATOM   4186  OH  TYR   280      74.275  53.029  65.507  1.00  0.00           O  
ATOM   4187  HH  TYR   280      74.228  52.767  66.429  1.00  0.00           H  
ATOM   4188  CE2 TYR   280      76.657  53.130  65.912  1.00  0.00           C  
ATOM   4189  HE2 TYR   280      76.476  52.995  66.968  1.00  0.00           H  
ATOM   4190  CD2 TYR   280      77.942  53.034  65.418  1.00  0.00           C  
ATOM   4191  HD2 TYR   280      78.738  52.816  66.115  1.00  0.00           H  
ATOM   4192  C   TYR   280      80.905  54.235  65.029  1.00  0.00           C  
ATOM   4193  O   TYR   280      81.445  53.629  65.940  1.00  0.00           O  
ATOM   4194  N   ILE   281      80.523  55.451  65.314  1.00  0.00           N  
ATOM   4195  H   ILE   281      80.099  55.964  64.554  1.00  0.00           H  
ATOM   4196  CA  ILE   281      80.375  56.007  66.679  1.00  0.00           C  
ATOM   4197  HA  ILE   281      81.134  55.541  67.307  1.00  0.00           H  
ATOM   4198  CB  ILE   281      80.420  57.542  66.789  1.00  0.00           C  
ATOM   4199  HB  ILE   281      79.611  57.957  66.188  1.00  0.00           H  
ATOM   4200  CG2 ILE   281      80.188  57.957  68.324  1.00  0.00           C  
ATOM   4201 HG21 ILE   281      80.827  57.402  69.011  1.00  0.00           H  
ATOM   4202 HG22 ILE   281      80.422  59.014  68.450  1.00  0.00           H  
ATOM   4203 HG23 ILE   281      79.159  57.747  68.615  1.00  0.00           H  
ATOM   4204  CG1 ILE   281      81.737  58.062  66.364  1.00  0.00           C  
ATOM   4205 HG12 ILE   281      82.570  57.621  66.909  1.00  0.00           H  
ATOM   4206 HG13 ILE   281      81.818  57.745  65.324  1.00  0.00           H  
ATOM   4207  CD1 ILE   281      81.872  59.607  66.228  1.00  0.00           C  
ATOM   4208 HD11 ILE   281      81.979  60.012  67.235  1.00  0.00           H  
ATOM   4209 HD12 ILE   281      82.675  59.917  65.559  1.00  0.00           H  
ATOM   4210 HD13 ILE   281      81.038  60.095  65.725  1.00  0.00           H  
ATOM   4211  C   ILE   281      79.053  55.639  67.315  1.00  0.00           C  
ATOM   4212  O   ILE   281      77.983  55.948  66.825  1.00  0.00           O  
ATOM   4213  N   GLU   282      79.149  54.881  68.456  1.00  0.00           N  
ATOM   4214  H   GLU   282      80.058  54.568  68.767  1.00  0.00           H  
ATOM   4215  CA  GLU   282      77.951  54.518  69.290  1.00  0.00           C  
ATOM   4216  HA  GLU   282      77.039  54.754  68.742  1.00  0.00           H  
ATOM   4217  CB  GLU   282      77.958  53.005  69.684  1.00  0.00           C  
ATOM   4218  HB2 GLU   282      76.901  52.845  69.899  1.00  0.00           H  
ATOM   4219  HB3 GLU   282      78.119  52.424  68.775  1.00  0.00           H  
ATOM   4220  CG  GLU   282      78.959  52.543  70.753  1.00  0.00           C  
ATOM   4221  HG2 GLU   282      79.890  52.732  70.220  1.00  0.00           H  
ATOM   4222  HG3 GLU   282      78.991  53.179  71.637  1.00  0.00           H  
ATOM   4223  CD  GLU   282      78.841  51.094  71.205  1.00  0.00           C  
ATOM   4224  OE1 GLU   282      79.271  50.789  72.322  1.00  0.00           O  
ATOM   4225  OE2 GLU   282      78.413  50.253  70.401  1.00  0.00           O  
ATOM   4226  C   GLU   282      77.862  55.330  70.611  1.00  0.00           C  
ATOM   4227  O   GLU   282      76.880  55.245  71.368  1.00  0.00           O  
ATOM   4228  N   SER   283      78.849  56.257  70.941  1.00  0.00           N  
ATOM   4229  H   SER   283      79.698  56.234  70.394  1.00  0.00           H  
ATOM   4230  CA  SER   283      78.677  57.222  71.898  1.00  0.00           C  
ATOM   4231  HA  SER   283      77.738  57.761  71.773  1.00  0.00           H  
ATOM   4232  CB  SER   283      78.608  56.642  73.300  1.00  0.00           C  
ATOM   4233  HB2 SER   283      77.850  55.882  73.487  1.00  0.00           H  
ATOM   4234  HB3 SER   283      79.574  56.188  73.521  1.00  0.00           H  
ATOM   4235  OG  SER   283      78.322  57.739  74.238  1.00  0.00           O  
ATOM   4236  HG  SER   283      77.493  57.539  74.679  1.00  0.00           H  
ATOM   4237  C   SER   283      79.826  58.268  71.818  1.00  0.00           C  
ATOM   4238  O   SER   283      80.990  57.938  71.639  1.00  0.00           O  
ATOM   4239  N   ARG   284      79.659  59.502  72.218  1.00  0.00           N  
ATOM   4240  H   ARG   284      78.718  59.841  72.362  1.00  0.00           H  
ATOM   4241  CA  ARG   284      80.694  60.592  72.083  1.00  0.00           C  
ATOM   4242  HA  ARG   284      81.725  60.239  72.095  1.00  0.00           H  
ATOM   4243  CB  ARG   284      80.611  61.234  70.613  1.00  0.00           C  
ATOM   4244  HB2 ARG   284      81.532  61.812  70.538  1.00  0.00           H  
ATOM   4245  HB3 ARG   284      80.902  60.500  69.861  1.00  0.00           H  
ATOM   4246  CG  ARG   284      79.346  61.965  70.064  1.00  0.00           C  
ATOM   4247  HG2 ARG   284      79.039  61.602  69.084  1.00  0.00           H  
ATOM   4248  HG3 ARG   284      78.533  61.710  70.744  1.00  0.00           H  
ATOM   4249  CD  ARG   284      79.639  63.410  69.815  1.00  0.00           C  
ATOM   4250  HD2 ARG   284      80.016  63.923  70.700  1.00  0.00           H  
ATOM   4251  HD3 ARG   284      80.359  63.493  69.001  1.00  0.00           H  
ATOM   4252  NE  ARG   284      78.399  64.155  69.565  1.00  0.00           N  
ATOM   4253  HE  ARG   284      77.544  63.622  69.501  1.00  0.00           H  
ATOM   4254  CZ  ARG   284      78.129  65.462  69.507  1.00  0.00           C  
ATOM   4255  NH1 ARG   284      79.120  66.319  69.666  1.00  0.00           N  
ATOM   4256 HH11 ARG   284      80.017  65.923  69.908  1.00  0.00           H  
ATOM   4257 HH12 ARG   284      78.858  67.236  69.999  1.00  0.00           H  
ATOM   4258  NH2 ARG   284      76.896  65.906  69.358  1.00  0.00           N  
ATOM   4259 HH21 ARG   284      76.137  65.248  69.465  1.00  0.00           H  
ATOM   4260 HH22 ARG   284      76.712  66.822  69.741  1.00  0.00           H  
ATOM   4261  C   ARG   284      80.412  61.658  73.067  1.00  0.00           C  
ATOM   4262  O   ARG   284      79.286  62.014  73.260  1.00  0.00           O  
ATOM   4263  N   GLU   285      81.435  62.104  73.833  1.00  0.00           N  
ATOM   4264  H   GLU   285      82.381  61.797  73.657  1.00  0.00           H  
ATOM   4265  CA  GLU   285      81.444  63.157  74.863  1.00  0.00           C  
ATOM   4266  HA  GLU   285      80.419  63.189  75.234  1.00  0.00           H  
ATOM   4267  CB  GLU   285      82.477  62.896  75.994  1.00  0.00           C  
ATOM   4268  HB2 GLU   285      83.443  63.010  75.503  1.00  0.00           H  
ATOM   4269  HB3 GLU   285      82.309  63.633  76.780  1.00  0.00           H  
ATOM   4270  CG  GLU   285      82.267  61.547  76.561  1.00  0.00           C  
ATOM   4271  HG2 GLU   285      81.296  61.458  77.049  1.00  0.00           H  
ATOM   4272  HG3 GLU   285      82.425  60.758  75.826  1.00  0.00           H  
ATOM   4273  CD  GLU   285      83.308  61.248  77.666  1.00  0.00           C  
ATOM   4274  OE1 GLU   285      84.534  61.131  77.431  1.00  0.00           O  
ATOM   4275  OE2 GLU   285      82.966  61.083  78.840  1.00  0.00           O  
ATOM   4276  C   GLU   285      81.671  64.495  74.311  1.00  0.00           C  
ATOM   4277  O   GLU   285      82.372  64.642  73.262  1.00  0.00           O  
ATOM   4278  N   TYR   286      81.408  65.595  75.063  1.00  0.00           N  
ATOM   4279  H   TYR   286      80.968  65.413  75.953  1.00  0.00           H  
ATOM   4280  CA  TYR   286      81.781  67.023  74.715  1.00  0.00           C  
ATOM   4281  HA  TYR   286      82.800  67.006  74.328  1.00  0.00           H  
ATOM   4282  CB  TYR   286      80.821  67.587  73.586  1.00  0.00           C  
ATOM   4283  HB2 TYR   286      80.945  68.670  73.605  1.00  0.00           H  
ATOM   4284  HB3 TYR   286      81.220  67.292  72.615  1.00  0.00           H  
ATOM   4285  CG  TYR   286      79.304  67.220  73.577  1.00  0.00           C  
ATOM   4286  CD1 TYR   286      78.846  65.919  73.167  1.00  0.00           C  
ATOM   4287  HD1 TYR   286      79.542  65.247  72.686  1.00  0.00           H  
ATOM   4288  CE1 TYR   286      77.439  65.563  73.306  1.00  0.00           C  
ATOM   4289  HE1 TYR   286      77.029  64.603  73.027  1.00  0.00           H  
ATOM   4290  CZ  TYR   286      76.543  66.501  73.812  1.00  0.00           C  
ATOM   4291  OH  TYR   286      75.301  66.110  74.051  1.00  0.00           O  
ATOM   4292  HH  TYR   286      75.187  65.198  74.331  1.00  0.00           H  
ATOM   4293  CE2 TYR   286      76.971  67.699  74.315  1.00  0.00           C  
ATOM   4294  HE2 TYR   286      76.210  68.263  74.834  1.00  0.00           H  
ATOM   4295  CD2 TYR   286      78.344  68.052  74.250  1.00  0.00           C  
ATOM   4296  HD2 TYR   286      78.653  69.003  74.659  1.00  0.00           H  
ATOM   4297  C   TYR   286      81.693  67.855  76.061  1.00  0.00           C  
ATOM   4298  O   TYR   286      80.851  67.527  76.941  1.00  0.00           O  
ATOM   4299  N   SER   287      82.556  68.865  76.204  1.00  0.00           N  
ATOM   4300  H   SER   287      83.101  69.096  75.386  1.00  0.00           H  
ATOM   4301  CA  SER   287      82.702  69.757  77.341  1.00  0.00           C  
ATOM   4302  HA  SER   287      81.879  69.681  78.052  1.00  0.00           H  
ATOM   4303  CB  SER   287      83.973  69.459  78.158  1.00  0.00           C  
ATOM   4304  HB2 SER   287      83.875  68.541  78.739  1.00  0.00           H  
ATOM   4305  HB3 SER   287      84.815  69.302  77.484  1.00  0.00           H  
ATOM   4306  OG  SER   287      84.246  70.494  79.049  1.00  0.00           O  
ATOM   4307  HG  SER   287      83.647  70.421  79.795  1.00  0.00           H  
ATOM   4308  C   SER   287      82.765  71.197  76.814  1.00  0.00           C  
ATOM   4309  O   SER   287      83.181  71.327  75.669  1.00  0.00           O  
ATOM   4310  N   ASP   288      82.467  72.277  77.606  1.00  0.00           N  
ATOM   4311  H   ASP   288      82.173  71.999  78.531  1.00  0.00           H  
ATOM   4312  CA  ASP   288      82.814  73.694  77.326  1.00  0.00           C  
ATOM   4313  HA  ASP   288      82.701  73.807  76.248  1.00  0.00           H  
ATOM   4314  CB  ASP   288      81.914  74.616  78.067  1.00  0.00           C  
ATOM   4315  HB2 ASP   288      81.619  74.134  78.999  1.00  0.00           H  
ATOM   4316  HB3 ASP   288      82.406  75.547  78.348  1.00  0.00           H  
ATOM   4317  CG  ASP   288      80.607  74.978  77.312  1.00  0.00           C  
ATOM   4318  OD1 ASP   288      80.618  75.133  76.072  1.00  0.00           O  
ATOM   4319  OD2 ASP   288      79.538  75.335  77.951  1.00  0.00           O  
ATOM   4320  C   ASP   288      84.241  74.090  77.665  1.00  0.00           C  
ATOM   4321  O   ASP   288      84.845  75.012  77.098  1.00  0.00           O  
ATOM   4322  N   GLY   289      84.799  73.347  78.569  1.00  0.00           N  
ATOM   4323  H   GLY   289      84.314  72.576  79.007  1.00  0.00           H  
ATOM   4324  CA  GLY   289      86.087  73.657  79.168  1.00  0.00           C  
ATOM   4325  HA2 GLY   289      86.526  72.843  79.746  1.00  0.00           H  
ATOM   4326  HA3 GLY   289      86.783  73.870  78.357  1.00  0.00           H  
ATOM   4327  C   GLY   289      86.122  74.823  80.021  1.00  0.00           C  
ATOM   4328  O   GLY   289      85.095  75.365  80.339  1.00  0.00           O  
ATOM   4329  N   VAL   290      87.302  75.345  80.416  1.00  0.00           N  
ATOM   4330  H   VAL   290      88.082  74.704  80.373  1.00  0.00           H  
ATOM   4331  CA  VAL   290      87.548  76.741  80.880  1.00  0.00           C  
ATOM   4332  HA  VAL   290      86.741  77.373  80.510  1.00  0.00           H  
ATOM   4333  CB  VAL   290      87.651  76.973  82.444  1.00  0.00           C  
ATOM   4334  HB  VAL   290      88.017  77.986  82.614  1.00  0.00           H  
ATOM   4335  CG1 VAL   290      86.311  76.814  83.033  1.00  0.00           C  
ATOM   4336 HG11 VAL   290      86.367  77.057  84.094  1.00  0.00           H  
ATOM   4337 HG12 VAL   290      85.521  77.343  82.499  1.00  0.00           H  
ATOM   4338 HG13 VAL   290      86.056  75.755  82.991  1.00  0.00           H  
ATOM   4339  CG2 VAL   290      88.726  76.016  83.143  1.00  0.00           C  
ATOM   4340 HG21 VAL   290      88.642  74.991  82.781  1.00  0.00           H  
ATOM   4341 HG22 VAL   290      89.706  76.458  82.966  1.00  0.00           H  
ATOM   4342 HG23 VAL   290      88.421  76.094  84.187  1.00  0.00           H  
ATOM   4343  C   VAL   290      88.752  77.291  80.191  1.00  0.00           C  
ATOM   4344  O   VAL   290      88.752  78.407  79.766  1.00  0.00           O  
ATOM   4345  N   GLU   291      89.871  76.561  80.142  1.00  0.00           N  
ATOM   4346  H   GLU   291      89.929  75.699  80.666  1.00  0.00           H  
ATOM   4347  CA  GLU   291      91.175  77.074  79.644  1.00  0.00           C  
ATOM   4348  HA  GLU   291      90.960  77.935  79.011  1.00  0.00           H  
ATOM   4349  CB  GLU   291      91.952  77.620  80.873  1.00  0.00           C  
ATOM   4350  HB2 GLU   291      91.385  78.449  81.296  1.00  0.00           H  
ATOM   4351  HB3 GLU   291      92.105  76.866  81.646  1.00  0.00           H  
ATOM   4352  CG  GLU   291      93.253  78.155  80.276  1.00  0.00           C  
ATOM   4353  HG2 GLU   291      93.675  77.362  79.659  1.00  0.00           H  
ATOM   4354  HG3 GLU   291      93.077  79.030  79.651  1.00  0.00           H  
ATOM   4355  CD  GLU   291      94.242  78.501  81.316  1.00  0.00           C  
ATOM   4356  OE1 GLU   291      93.881  78.986  82.411  1.00  0.00           O  
ATOM   4357  OE2 GLU   291      95.454  78.215  81.152  1.00  0.00           O  
ATOM   4358  C   GLU   291      91.909  76.057  78.795  1.00  0.00           C  
ATOM   4359  O   GLU   291      92.183  76.312  77.606  1.00  0.00           O  
ATOM   4360  N   GLY   292      92.353  75.020  79.459  1.00  0.00           N  
ATOM   4361  H   GLY   292      92.071  74.915  80.423  1.00  0.00           H  
ATOM   4362  CA  GLY   292      93.196  73.940  78.847  1.00  0.00           C  
ATOM   4363  HA2 GLY   292      93.989  74.406  78.263  1.00  0.00           H  
ATOM   4364  HA3 GLY   292      93.609  73.293  79.621  1.00  0.00           H  
ATOM   4365  C   GLY   292      92.357  73.083  77.863  1.00  0.00           C  
ATOM   4366  O   GLY   292      91.152  73.207  77.814  1.00  0.00           O  
ATOM   4367  N   ALA   293      93.035  72.155  77.207  1.00  0.00           N  
ATOM   4368  H   ALA   293      94.022  72.044  77.389  1.00  0.00           H  
ATOM   4369  CA  ALA   293      92.260  70.954  76.620  1.00  0.00           C  
ATOM   4370  HA  ALA   293      91.551  71.346  75.890  1.00  0.00           H  
ATOM   4371  CB  ALA   293      93.359  70.060  75.954  1.00  0.00           C  
ATOM   4372  HB1 ALA   293      94.034  69.731  76.744  1.00  0.00           H  
ATOM   4373  HB2 ALA   293      92.962  69.175  75.456  1.00  0.00           H  
ATOM   4374  HB3 ALA   293      93.977  70.620  75.252  1.00  0.00           H  
ATOM   4375  C   ALA   293      91.501  70.170  77.604  1.00  0.00           C  
ATOM   4376  O   ALA   293      91.596  70.272  78.772  1.00  0.00           O  
ATOM   4377  N   VAL   294      90.561  69.309  77.049  1.00  0.00           N  
ATOM   4378  H   VAL   294      90.640  69.192  76.049  1.00  0.00           H  
ATOM   4379  CA  VAL   294      89.524  68.569  77.717  1.00  0.00           C  
ATOM   4380  HA  VAL   294      89.813  68.511  78.766  1.00  0.00           H  
ATOM   4381  CB  VAL   294      88.210  69.321  77.715  1.00  0.00           C  
ATOM   4382  HB  VAL   294      87.521  68.679  78.263  1.00  0.00           H  
ATOM   4383  CG1 VAL   294      88.289  70.698  78.359  1.00  0.00           C  
ATOM   4384 HG11 VAL   294      88.524  70.657  79.423  1.00  0.00           H  
ATOM   4385 HG12 VAL   294      89.188  71.178  77.973  1.00  0.00           H  
ATOM   4386 HG13 VAL   294      87.379  71.286  78.240  1.00  0.00           H  
ATOM   4387  CG2 VAL   294      87.560  69.346  76.277  1.00  0.00           C  
ATOM   4388 HG21 VAL   294      87.330  68.386  75.815  1.00  0.00           H  
ATOM   4389 HG22 VAL   294      86.600  69.856  76.344  1.00  0.00           H  
ATOM   4390 HG23 VAL   294      88.221  69.783  75.529  1.00  0.00           H  
ATOM   4391  C   VAL   294      89.406  67.198  77.001  1.00  0.00           C  
ATOM   4392  O   VAL   294      89.544  66.956  75.808  1.00  0.00           O  
ATOM   4393  N   GLU   295      89.048  66.138  77.835  1.00  0.00           N  
ATOM   4394  H   GLU   295      89.089  66.436  78.799  1.00  0.00           H  
ATOM   4395  CA  GLU   295      89.097  64.738  77.536  1.00  0.00           C  
ATOM   4396  HA  GLU   295      89.896  64.529  76.826  1.00  0.00           H  
ATOM   4397  CB  GLU   295      89.523  63.969  78.763  1.00  0.00           C  
ATOM   4398  HB2 GLU   295      90.402  64.454  79.188  1.00  0.00           H  
ATOM   4399  HB3 GLU   295      88.852  63.982  79.622  1.00  0.00           H  
ATOM   4400  CG  GLU   295      89.920  62.497  78.471  1.00  0.00           C  
ATOM   4401  HG2 GLU   295      88.960  62.062  78.192  1.00  0.00           H  
ATOM   4402  HG3 GLU   295      90.561  62.335  77.604  1.00  0.00           H  
ATOM   4403  CD  GLU   295      90.627  61.714  79.579  1.00  0.00           C  
ATOM   4404  OE1 GLU   295      91.375  60.744  79.210  1.00  0.00           O  
ATOM   4405  OE2 GLU   295      90.310  61.880  80.779  1.00  0.00           O  
ATOM   4406  C   GLU   295      87.720  64.189  77.000  1.00  0.00           C  
ATOM   4407  O   GLU   295      86.669  64.268  77.630  1.00  0.00           O  
ATOM   4408  N   ILE   296      87.937  63.711  75.770  1.00  0.00           N  
ATOM   4409  H   ILE   296      88.803  63.819  75.261  1.00  0.00           H  
ATOM   4410  CA  ILE   296      86.801  63.272  74.973  1.00  0.00           C  
ATOM   4411  HA  ILE   296      85.982  63.278  75.693  1.00  0.00           H  
ATOM   4412  CB  ILE   296      86.565  64.295  73.821  1.00  0.00           C  
ATOM   4413  HB  ILE   296      87.498  64.447  73.277  1.00  0.00           H  
ATOM   4414  CG2 ILE   296      85.510  63.716  72.814  1.00  0.00           C  
ATOM   4415 HG21 ILE   296      85.920  62.849  72.296  1.00  0.00           H  
ATOM   4416 HG22 ILE   296      84.541  63.574  73.292  1.00  0.00           H  
ATOM   4417 HG23 ILE   296      85.281  64.497  72.089  1.00  0.00           H  
ATOM   4418  CG1 ILE   296      86.013  65.722  74.299  1.00  0.00           C  
ATOM   4419 HG12 ILE   296      84.957  65.687  74.567  1.00  0.00           H  
ATOM   4420 HG13 ILE   296      86.511  66.004  75.227  1.00  0.00           H  
ATOM   4421  CD1 ILE   296      86.217  66.809  73.226  1.00  0.00           C  
ATOM   4422 HD11 ILE   296      85.386  66.731  72.525  1.00  0.00           H  
ATOM   4423 HD12 ILE   296      86.299  67.839  73.573  1.00  0.00           H  
ATOM   4424 HD13 ILE   296      87.052  66.680  72.537  1.00  0.00           H  
ATOM   4425  C   ILE   296      86.952  61.831  74.608  1.00  0.00           C  
ATOM   4426  O   ILE   296      87.837  61.400  73.879  1.00  0.00           O  
ATOM   4427  N   SER   297      86.004  60.967  75.111  1.00  0.00           N  
ATOM   4428  H   SER   297      85.276  61.318  75.716  1.00  0.00           H  
ATOM   4429  CA  SER   297      85.982  59.538  74.684  1.00  0.00           C  
ATOM   4430  HA  SER   297      86.929  59.251  74.226  1.00  0.00           H  
ATOM   4431  CB  SER   297      85.855  58.561  75.922  1.00  0.00           C  
ATOM   4432  HB2 SER   297      86.126  57.547  75.627  1.00  0.00           H  
ATOM   4433  HB3 SER   297      86.610  58.866  76.646  1.00  0.00           H  
ATOM   4434  OG  SER   297      84.599  58.711  76.463  1.00  0.00           O  
ATOM   4435  HG  SER   297      84.537  59.568  76.892  1.00  0.00           H  
ATOM   4436  C   SER   297      84.918  59.326  73.546  1.00  0.00           C  
ATOM   4437  O   SER   297      83.845  59.881  73.495  1.00  0.00           O  
ATOM   4438  N   ILE   298      85.261  58.398  72.650  1.00  0.00           N  
ATOM   4439  H   ILE   298      86.116  57.902  72.856  1.00  0.00           H  
ATOM   4440  CA  ILE   298      84.333  58.015  71.527  1.00  0.00           C  
ATOM   4441  HA  ILE   298      83.358  58.483  71.665  1.00  0.00           H  
ATOM   4442  CB  ILE   298      84.951  58.539  70.152  1.00  0.00           C  
ATOM   4443  HB  ILE   298      85.809  57.903  69.935  1.00  0.00           H  
ATOM   4444  CG2 ILE   298      83.870  58.358  69.098  1.00  0.00           C  
ATOM   4445 HG21 ILE   298      83.036  59.046  69.236  1.00  0.00           H  
ATOM   4446 HG22 ILE   298      84.350  58.656  68.166  1.00  0.00           H  
ATOM   4447 HG23 ILE   298      83.542  57.340  68.887  1.00  0.00           H  
ATOM   4448  CG1 ILE   298      85.545  59.989  70.162  1.00  0.00           C  
ATOM   4449 HG12 ILE   298      85.457  60.449  69.178  1.00  0.00           H  
ATOM   4450 HG13 ILE   298      85.076  60.643  70.897  1.00  0.00           H  
ATOM   4451  CD1 ILE   298      87.133  60.015  70.322  1.00  0.00           C  
ATOM   4452 HD11 ILE   298      87.259  59.408  71.218  1.00  0.00           H  
ATOM   4453 HD12 ILE   298      87.650  59.652  69.433  1.00  0.00           H  
ATOM   4454 HD13 ILE   298      87.386  61.021  70.654  1.00  0.00           H  
ATOM   4455  C   ILE   298      84.346  56.451  71.492  1.00  0.00           C  
ATOM   4456  O   ILE   298      85.373  55.810  71.294  1.00  0.00           O  
ATOM   4457  N   SER   299      83.175  55.897  71.799  1.00  0.00           N  
ATOM   4458  H   SER   299      82.291  56.353  71.620  1.00  0.00           H  
ATOM   4459  CA  SER   299      82.877  54.468  71.809  1.00  0.00           C  
ATOM   4460  HA  SER   299      83.746  53.863  72.066  1.00  0.00           H  
ATOM   4461  CB  SER   299      81.789  54.113  72.757  1.00  0.00           C  
ATOM   4462  HB2 SER   299      81.989  54.452  73.773  1.00  0.00           H  
ATOM   4463  HB3 SER   299      80.876  54.495  72.300  1.00  0.00           H  
ATOM   4464  OG  SER   299      81.669  52.737  72.706  1.00  0.00           O  
ATOM   4465  HG  SER   299      80.825  52.709  73.162  1.00  0.00           H  
ATOM   4466  C   SER   299      82.498  53.892  70.371  1.00  0.00           C  
ATOM   4467  O   SER   299      81.741  54.501  69.619  1.00  0.00           O  
ATOM   4468  N   LEU   300      82.982  52.722  70.045  1.00  0.00           N  
ATOM   4469  H   LEU   300      83.586  52.185  70.652  1.00  0.00           H  
ATOM   4470  CA  LEU   300      83.041  52.293  68.626  1.00  0.00           C  
ATOM   4471  HA  LEU   300      82.638  53.119  68.039  1.00  0.00           H  
ATOM   4472  CB  LEU   300      84.554  52.178  68.165  1.00  0.00           C  
ATOM   4473  HB2 LEU   300      85.033  51.438  68.806  1.00  0.00           H  
ATOM   4474  HB3 LEU   300      84.535  51.869  67.120  1.00  0.00           H  
ATOM   4475  CG  LEU   300      85.352  53.514  68.307  1.00  0.00           C  
ATOM   4476  HG  LEU   300      85.333  53.801  69.358  1.00  0.00           H  
ATOM   4477  CD1 LEU   300      86.817  53.133  67.966  1.00  0.00           C  
ATOM   4478 HD11 LEU   300      86.973  52.641  67.006  1.00  0.00           H  
ATOM   4479 HD12 LEU   300      87.419  54.040  68.031  1.00  0.00           H  
ATOM   4480 HD13 LEU   300      87.072  52.350  68.679  1.00  0.00           H  
ATOM   4481  CD2 LEU   300      84.785  54.626  67.374  1.00  0.00           C  
ATOM   4482 HD21 LEU   300      85.372  55.534  67.514  1.00  0.00           H  
ATOM   4483 HD22 LEU   300      84.933  54.344  66.332  1.00  0.00           H  
ATOM   4484 HD23 LEU   300      83.738  54.852  67.573  1.00  0.00           H  
ATOM   4485  C   LEU   300      82.364  50.936  68.324  1.00  0.00           C  
ATOM   4486  O   LEU   300      82.381  50.024  69.113  1.00  0.00           O  
ATOM   4487  N   GLN   301      81.996  50.726  66.962  1.00  0.00           N  
ATOM   4488  H   GLN   301      81.804  51.617  66.527  1.00  0.00           H  
ATOM   4489  CA  GLN   301      81.654  49.428  66.337  1.00  0.00           C  
ATOM   4490  HA  GLN   301      81.926  48.532  66.895  1.00  0.00           H  
ATOM   4491  CB  GLN   301      80.173  49.153  66.144  1.00  0.00           C  
ATOM   4492  HB2 GLN   301      79.797  49.953  65.506  1.00  0.00           H  
ATOM   4493  HB3 GLN   301      80.038  48.222  65.594  1.00  0.00           H  
ATOM   4494  CG  GLN   301      79.265  49.025  67.392  1.00  0.00           C  
ATOM   4495  HG2 GLN   301      79.504  49.797  68.123  1.00  0.00           H  
ATOM   4496  HG3 GLN   301      78.224  49.113  67.082  1.00  0.00           H  
ATOM   4497  CD  GLN   301      79.169  47.699  68.048  1.00  0.00           C  
ATOM   4498  OE1 GLN   301      78.681  46.783  67.432  1.00  0.00           O  
ATOM   4499  NE2 GLN   301      79.596  47.506  69.271  1.00  0.00           N  
ATOM   4500 HE21 GLN   301      79.201  46.697  69.730  1.00  0.00           H  
ATOM   4501 HE22 GLN   301      79.732  48.283  69.901  1.00  0.00           H  
ATOM   4502  C   GLN   301      82.360  49.363  65.031  1.00  0.00           C  
ATOM   4503  O   GLN   301      82.107  50.247  64.208  1.00  0.00           O  
ATOM   4504  N   VAL   302      83.218  48.324  64.798  1.00  0.00           N  
ATOM   4505  H   VAL   302      83.241  47.563  65.462  1.00  0.00           H  
ATOM   4506  CA  VAL   302      84.067  48.232  63.578  1.00  0.00           C  
ATOM   4507  HA  VAL   302      84.497  49.177  63.247  1.00  0.00           H  
ATOM   4508  CB  VAL   302      85.229  47.237  63.827  1.00  0.00           C  
ATOM   4509  HB  VAL   302      84.761  46.334  64.220  1.00  0.00           H  
ATOM   4510  CG1 VAL   302      85.882  46.811  62.496  1.00  0.00           C  
ATOM   4511 HG11 VAL   302      85.206  46.258  61.844  1.00  0.00           H  
ATOM   4512 HG12 VAL   302      86.249  47.695  61.974  1.00  0.00           H  
ATOM   4513 HG13 VAL   302      86.777  46.208  62.651  1.00  0.00           H  
ATOM   4514  CG2 VAL   302      86.154  47.706  64.870  1.00  0.00           C  
ATOM   4515 HG21 VAL   302      86.637  48.667  64.692  1.00  0.00           H  
ATOM   4516 HG22 VAL   302      85.726  47.799  65.868  1.00  0.00           H  
ATOM   4517 HG23 VAL   302      87.050  47.099  65.002  1.00  0.00           H  
ATOM   4518  C   VAL   302      83.306  47.767  62.355  1.00  0.00           C  
ATOM   4519  O   VAL   302      82.755  46.630  62.267  1.00  0.00           O  
ATOM   4520  N   ILE   303      83.198  48.705  61.415  1.00  0.00           N  
ATOM   4521  H   ILE   303      83.506  49.658  61.546  1.00  0.00           H  
ATOM   4522  CA  ILE   303      82.538  48.594  60.116  1.00  0.00           C  
ATOM   4523  HA  ILE   303      81.750  47.899  60.405  1.00  0.00           H  
ATOM   4524  CB  ILE   303      81.911  49.934  59.568  1.00  0.00           C  
ATOM   4525  HB  ILE   303      82.704  50.660  59.392  1.00  0.00           H  
ATOM   4526  CG2 ILE   303      81.164  49.674  58.234  1.00  0.00           C  
ATOM   4527 HG21 ILE   303      81.855  49.549  57.401  1.00  0.00           H  
ATOM   4528 HG22 ILE   303      80.750  48.665  58.234  1.00  0.00           H  
ATOM   4529 HG23 ILE   303      80.526  50.524  57.990  1.00  0.00           H  
ATOM   4530  CG1 ILE   303      81.014  50.679  60.526  1.00  0.00           C  
ATOM   4531 HG12 ILE   303      81.659  51.150  61.269  1.00  0.00           H  
ATOM   4532 HG13 ILE   303      80.489  51.432  59.938  1.00  0.00           H  
ATOM   4533  CD1 ILE   303      80.067  49.808  61.401  1.00  0.00           C  
ATOM   4534 HD11 ILE   303      79.611  49.118  60.690  1.00  0.00           H  
ATOM   4535 HD12 ILE   303      80.541  49.237  62.199  1.00  0.00           H  
ATOM   4536 HD13 ILE   303      79.281  50.489  61.727  1.00  0.00           H  
ATOM   4537  C   ILE   303      83.373  47.834  59.118  1.00  0.00           C  
ATOM   4538  O   ILE   303      82.964  46.809  58.605  1.00  0.00           O  
ATOM   4539  N   GLY   304      84.681  48.238  59.044  1.00  0.00           N  
ATOM   4540  H   GLY   304      84.876  49.181  59.348  1.00  0.00           H  
ATOM   4541  CA  GLY   304      85.752  47.486  58.431  1.00  0.00           C  
ATOM   4542  HA2 GLY   304      85.451  46.438  58.445  1.00  0.00           H  
ATOM   4543  HA3 GLY   304      85.904  47.699  57.372  1.00  0.00           H  
ATOM   4544  C   GLY   304      87.102  47.596  59.122  1.00  0.00           C  
ATOM   4545  O   GLY   304      87.449  48.610  59.785  1.00  0.00           O  
ATOM   4546  N   GLU   305      87.825  46.499  59.037  1.00  0.00           N  
ATOM   4547  H   GLU   305      87.395  45.685  58.620  1.00  0.00           H  
ATOM   4548  CA  GLU   305      89.239  46.433  59.433  1.00  0.00           C  
ATOM   4549  HA  GLU   305      89.606  47.386  59.814  1.00  0.00           H  
ATOM   4550  CB  GLU   305      89.430  45.407  60.664  1.00  0.00           C  
ATOM   4551  HB2 GLU   305      90.181  45.804  61.348  1.00  0.00           H  
ATOM   4552  HB3 GLU   305      88.595  45.700  61.300  1.00  0.00           H  
ATOM   4553  CG  GLU   305      89.442  43.866  60.485  1.00  0.00           C  
ATOM   4554  HG2 GLU   305      89.000  43.432  61.382  1.00  0.00           H  
ATOM   4555  HG3 GLU   305      88.724  43.669  59.689  1.00  0.00           H  
ATOM   4556  CD  GLU   305      90.838  43.230  60.306  1.00  0.00           C  
ATOM   4557  OE1 GLU   305      91.722  43.472  61.114  1.00  0.00           O  
ATOM   4558  OE2 GLU   305      91.138  42.416  59.385  1.00  0.00           O  
ATOM   4559  C   GLU   305      90.174  45.904  58.284  1.00  0.00           C  
ATOM   4560  O   GLU   305      89.722  45.095  57.484  1.00  0.00           O  
ATOM   4561  N   LEU   306      91.368  46.491  58.166  1.00  0.00           N  
ATOM   4562  H   LEU   306      91.585  47.187  58.865  1.00  0.00           H  
ATOM   4563  CA  LEU   306      92.070  46.527  56.901  1.00  0.00           C  
ATOM   4564  HA  LEU   306      91.929  45.590  56.362  1.00  0.00           H  
ATOM   4565  CB  LEU   306      91.872  47.829  56.114  1.00  0.00           C  
ATOM   4566  HB2 LEU   306      92.263  48.612  56.764  1.00  0.00           H  
ATOM   4567  HB3 LEU   306      92.367  47.657  55.159  1.00  0.00           H  
ATOM   4568  CG  LEU   306      90.388  48.179  56.038  1.00  0.00           C  
ATOM   4569  HG  LEU   306      89.708  48.026  56.875  1.00  0.00           H  
ATOM   4570  CD1 LEU   306      90.131  49.548  55.389  1.00  0.00           C  
ATOM   4571 HD11 LEU   306      90.769  50.311  55.835  1.00  0.00           H  
ATOM   4572 HD12 LEU   306      90.483  49.590  54.358  1.00  0.00           H  
ATOM   4573 HD13 LEU   306      89.137  49.993  55.348  1.00  0.00           H  
ATOM   4574  CD2 LEU   306      89.826  47.196  54.955  1.00  0.00           C  
ATOM   4575 HD21 LEU   306      88.752  47.384  54.985  1.00  0.00           H  
ATOM   4576 HD22 LEU   306      90.174  47.402  53.943  1.00  0.00           H  
ATOM   4577 HD23 LEU   306      90.040  46.184  55.300  1.00  0.00           H  
ATOM   4578  C   LEU   306      93.571  46.665  57.276  1.00  0.00           C  
ATOM   4579  O   LEU   306      93.901  47.015  58.424  1.00  0.00           O  
ATOM   4580  N   LYS   307      94.416  46.361  56.292  1.00  0.00           N  
ATOM   4581  H   LYS   307      94.077  46.298  55.342  1.00  0.00           H  
ATOM   4582  CA  LYS   307      95.810  46.067  56.387  1.00  0.00           C  
ATOM   4583  HA  LYS   307      96.163  46.848  57.060  1.00  0.00           H  
ATOM   4584  CB  LYS   307      95.962  44.624  56.974  1.00  0.00           C  
ATOM   4585  HB2 LYS   307      96.983  44.298  57.171  1.00  0.00           H  
ATOM   4586  HB3 LYS   307      95.459  44.576  57.940  1.00  0.00           H  
ATOM   4587  CG  LYS   307      95.344  43.515  56.090  1.00  0.00           C  
ATOM   4588  HG2 LYS   307      94.334  43.825  55.819  1.00  0.00           H  
ATOM   4589  HG3 LYS   307      96.015  43.458  55.233  1.00  0.00           H  
ATOM   4590  CD  LYS   307      95.403  42.101  56.677  1.00  0.00           C  
ATOM   4591  HD2 LYS   307      95.221  41.375  55.885  1.00  0.00           H  
ATOM   4592  HD3 LYS   307      96.445  41.892  56.919  1.00  0.00           H  
ATOM   4593  CE  LYS   307      94.485  41.842  57.888  1.00  0.00           C  
ATOM   4594  HE2 LYS   307      94.812  42.497  58.695  1.00  0.00           H  
ATOM   4595  HE3 LYS   307      93.449  42.023  57.602  1.00  0.00           H  
ATOM   4596  NZ  LYS   307      94.481  40.465  58.334  1.00  0.00           N  
ATOM   4597  HZ1 LYS   307      94.113  39.810  57.659  1.00  0.00           H  
ATOM   4598  HZ2 LYS   307      95.372  40.180  58.714  1.00  0.00           H  
ATOM   4599  HZ3 LYS   307      93.913  40.445  59.169  1.00  0.00           H  
ATOM   4600  C   LYS   307      96.438  46.193  54.948  1.00  0.00           C  
ATOM   4601  O   LYS   307      95.702  45.986  53.979  1.00  0.00           O  
ATOM   4602  N   ASN   308      97.628  46.697  54.942  1.00  0.00           N  
ATOM   4603  H   ASN   308      98.075  46.805  55.841  1.00  0.00           H  
ATOM   4604  CA  ASN   308      98.608  46.833  53.793  1.00  0.00           C  
ATOM   4605  HA  ASN   308      98.733  45.796  53.479  1.00  0.00           H  
ATOM   4606  CB  ASN   308      98.177  47.784  52.655  1.00  0.00           C  
ATOM   4607  HB2 ASN   308      97.228  47.410  52.271  1.00  0.00           H  
ATOM   4608  HB3 ASN   308      98.077  48.832  52.935  1.00  0.00           H  
ATOM   4609  CG  ASN   308      99.098  47.780  51.423  1.00  0.00           C  
ATOM   4610  OD1 ASN   308      99.798  46.851  51.111  1.00  0.00           O  
ATOM   4611  ND2 ASN   308      99.113  48.891  50.754  1.00  0.00           N  
ATOM   4612 HD21 ASN   308      99.807  48.831  50.023  1.00  0.00           H  
ATOM   4613 HD22 ASN   308      98.798  49.762  51.157  1.00  0.00           H  
ATOM   4614  C   ASN   308      99.974  47.374  54.335  1.00  0.00           C  
ATOM   4615  O   ASN   308     100.058  48.434  55.052  1.00  0.00           O  
ATOM   4616  N   GLY   309     101.038  46.624  54.019  1.00  0.00           N  
ATOM   4617  H   GLY   309     100.918  45.819  53.421  1.00  0.00           H  
ATOM   4618  CA  GLY   309     102.469  46.852  54.534  1.00  0.00           C  
ATOM   4619  HA2 GLY   309     102.448  46.858  55.624  1.00  0.00           H  
ATOM   4620  HA3 GLY   309     103.151  46.066  54.211  1.00  0.00           H  
ATOM   4621  C   GLY   309     103.080  48.133  53.944  1.00  0.00           C  
ATOM   4622  O   GLY   309     102.763  48.558  52.885  1.00  0.00           O  
ATOM   4623  N   GLU   310     104.094  48.746  54.607  1.00  0.00           N  
ATOM   4624  H   GLU   310     104.254  48.424  55.551  1.00  0.00           H  
ATOM   4625  CA  GLU   310     104.867  49.965  54.328  1.00  0.00           C  
ATOM   4626  HA  GLU   310     104.631  50.260  53.305  1.00  0.00           H  
ATOM   4627  CB  GLU   310     104.310  51.042  55.287  1.00  0.00           C  
ATOM   4628  HB2 GLU   310     103.229  51.112  55.167  1.00  0.00           H  
ATOM   4629  HB3 GLU   310     104.696  50.720  56.255  1.00  0.00           H  
ATOM   4630  CG  GLU   310     104.858  52.448  54.902  1.00  0.00           C  
ATOM   4631  HG2 GLU   310     104.353  53.246  55.445  1.00  0.00           H  
ATOM   4632  HG3 GLU   310     105.917  52.463  55.157  1.00  0.00           H  
ATOM   4633  CD  GLU   310     104.701  52.690  53.414  1.00  0.00           C  
ATOM   4634  OE1 GLU   310     105.738  52.699  52.705  1.00  0.00           O  
ATOM   4635  OE2 GLU   310     103.581  52.602  52.888  1.00  0.00           O  
ATOM   4636  C   GLU   310     106.412  49.732  54.485  1.00  0.00           C  
ATOM   4637  O   GLU   310     106.843  49.231  55.543  1.00  0.00           O  
ATOM   4638  N   ILE   311     107.141  50.182  53.502  1.00  0.00           N  
ATOM   4639  H   ILE   311     106.679  50.835  52.886  1.00  0.00           H  
ATOM   4640  CA  ILE   311     108.632  50.327  53.487  1.00  0.00           C  
ATOM   4641  HA  ILE   311     109.017  49.468  54.036  1.00  0.00           H  
ATOM   4642  CB  ILE   311     109.267  50.280  52.097  1.00  0.00           C  
ATOM   4643  HB  ILE   311     108.847  51.054  51.454  1.00  0.00           H  
ATOM   4644  CG2 ILE   311     110.741  50.610  52.179  1.00  0.00           C  
ATOM   4645 HG21 ILE   311     111.038  51.611  52.491  1.00  0.00           H  
ATOM   4646 HG22 ILE   311     111.237  49.923  52.865  1.00  0.00           H  
ATOM   4647 HG23 ILE   311     111.280  50.539  51.234  1.00  0.00           H  
ATOM   4648  CG1 ILE   311     108.839  48.946  51.400  1.00  0.00           C  
ATOM   4649 HG12 ILE   311     109.207  48.065  51.925  1.00  0.00           H  
ATOM   4650 HG13 ILE   311     107.753  48.890  51.323  1.00  0.00           H  
ATOM   4651  CD1 ILE   311     109.407  48.733  49.977  1.00  0.00           C  
ATOM   4652 HD11 ILE   311     109.201  49.635  49.401  1.00  0.00           H  
ATOM   4653 HD12 ILE   311     110.481  48.569  50.064  1.00  0.00           H  
ATOM   4654 HD13 ILE   311     108.912  47.911  49.459  1.00  0.00           H  
ATOM   4655  C   ILE   311     109.001  51.606  54.310  1.00  0.00           C  
ATOM   4656  O   ILE   311     109.863  51.463  55.230  1.00  0.00           O  
ATOM   4657  N   ASP   312     108.512  52.733  53.885  1.00  0.00           N  
ATOM   4658  H   ASP   312     107.792  52.748  53.176  1.00  0.00           H  
ATOM   4659  CA  ASP   312     109.067  54.052  54.321  1.00  0.00           C  
ATOM   4660  HA  ASP   312     109.277  54.002  55.390  1.00  0.00           H  
ATOM   4661  CB  ASP   312     110.329  54.503  53.560  1.00  0.00           C  
ATOM   4662  HB2 ASP   312     110.860  55.376  53.938  1.00  0.00           H  
ATOM   4663  HB3 ASP   312     111.153  53.860  53.870  1.00  0.00           H  
ATOM   4664  CG  ASP   312     110.194  54.599  52.028  1.00  0.00           C  
ATOM   4665  OD1 ASP   312     109.059  54.594  51.469  1.00  0.00           O  
ATOM   4666  OD2 ASP   312     111.218  54.663  51.378  1.00  0.00           O  
ATOM   4667  C   ASP   312     108.060  55.275  54.265  1.00  0.00           C  
ATOM   4668  O   ASP   312     108.363  56.310  54.828  1.00  0.00           O  
ATOM   4669  N   THR   313     106.902  55.203  53.550  1.00  0.00           N  
ATOM   4670  H   THR   313     106.656  54.401  52.987  1.00  0.00           H  
ATOM   4671  CA  THR   313     105.868  56.337  53.488  1.00  0.00           C  
ATOM   4672  HA  THR   313     106.310  57.330  53.565  1.00  0.00           H  
ATOM   4673  CB  THR   313     105.248  56.454  52.095  1.00  0.00           C  
ATOM   4674  HB  THR   313     104.641  55.573  51.887  1.00  0.00           H  
ATOM   4675  CG2 THR   313     104.289  57.671  51.810  1.00  0.00           C  
ATOM   4676 HG21 THR   313     104.878  58.559  51.580  1.00  0.00           H  
ATOM   4677 HG22 THR   313     103.600  57.364  51.023  1.00  0.00           H  
ATOM   4678 HG23 THR   313     103.693  57.898  52.693  1.00  0.00           H  
ATOM   4679  OG1 THR   313     106.358  56.549  51.210  1.00  0.00           O  
ATOM   4680  HG1 THR   313     106.563  55.624  51.058  1.00  0.00           H  
ATOM   4681  C   THR   313     104.704  56.210  54.575  1.00  0.00           C  
ATOM   4682  O   THR   313     103.495  56.180  54.192  1.00  0.00           O  
ATOM   4683  N   LEU   314     105.068  56.161  55.892  1.00  0.00           N  
ATOM   4684  H   LEU   314     106.058  56.199  56.090  1.00  0.00           H  
ATOM   4685  CA  LEU   314     104.214  56.296  57.030  1.00  0.00           C  
ATOM   4686  HA  LEU   314     103.487  55.502  56.858  1.00  0.00           H  
ATOM   4687  CB  LEU   314     104.957  56.016  58.479  1.00  0.00           C  
ATOM   4688  HB2 LEU   314     105.798  56.706  58.551  1.00  0.00           H  
ATOM   4689  HB3 LEU   314     104.251  56.403  59.214  1.00  0.00           H  
ATOM   4690  CG  LEU   314     105.395  54.581  58.789  1.00  0.00           C  
ATOM   4691  HG  LEU   314     106.164  54.280  58.078  1.00  0.00           H  
ATOM   4692  CD1 LEU   314     105.991  54.740  60.224  1.00  0.00           C  
ATOM   4693 HD11 LEU   314     106.577  53.883  60.558  1.00  0.00           H  
ATOM   4694 HD12 LEU   314     106.532  55.680  60.328  1.00  0.00           H  
ATOM   4695 HD13 LEU   314     105.130  54.780  60.892  1.00  0.00           H  
ATOM   4696  CD2 LEU   314     104.338  53.506  58.708  1.00  0.00           C  
ATOM   4697 HD21 LEU   314     104.032  53.437  57.664  1.00  0.00           H  
ATOM   4698 HD22 LEU   314     104.693  52.543  59.076  1.00  0.00           H  
ATOM   4699 HD23 LEU   314     103.472  53.830  59.286  1.00  0.00           H  
ATOM   4700  C   LEU   314     103.441  57.576  57.122  1.00  0.00           C  
ATOM   4701  O   LEU   314     104.047  58.552  56.740  1.00  0.00           O  
ATOM   4702  N   PRO   315     102.274  57.665  57.710  1.00  0.00           N  
ATOM   4703  CD  PRO   315     101.473  56.640  58.335  1.00  0.00           C  
ATOM   4704  HD2 PRO   315     102.077  56.389  59.206  1.00  0.00           H  
ATOM   4705  HD3 PRO   315     101.281  55.750  57.736  1.00  0.00           H  
ATOM   4706  CG  PRO   315     100.108  57.239  58.608  1.00  0.00           C  
ATOM   4707  HG2 PRO   315      99.667  56.769  59.486  1.00  0.00           H  
ATOM   4708  HG3 PRO   315      99.545  57.134  57.680  1.00  0.00           H  
ATOM   4709  CB  PRO   315     100.347  58.710  58.829  1.00  0.00           C  
ATOM   4710  HB2 PRO   315     100.720  58.822  59.847  1.00  0.00           H  
ATOM   4711  HB3 PRO   315      99.467  59.326  58.642  1.00  0.00           H  
ATOM   4712  CA  PRO   315     101.479  58.949  57.768  1.00  0.00           C  
ATOM   4713  HA  PRO   315     100.973  59.086  56.812  1.00  0.00           H  
ATOM   4714  C   PRO   315     102.287  60.144  58.186  1.00  0.00           C  
ATOM   4715  O   PRO   315     102.929  60.156  59.242  1.00  0.00           O  
ATOM   4716  N   GLU   316     102.007  61.286  57.470  1.00  0.00           N  
ATOM   4717  H   GLU   316     101.315  61.147  56.748  1.00  0.00           H  
ATOM   4718  CA  GLU   316     102.791  62.574  57.448  1.00  0.00           C  
ATOM   4719  HA  GLU   316     103.786  62.334  57.074  1.00  0.00           H  
ATOM   4720  CB  GLU   316     102.185  63.611  56.569  1.00  0.00           C  
ATOM   4721  HB2 GLU   316     101.108  63.653  56.729  1.00  0.00           H  
ATOM   4722  HB3 GLU   316     102.709  64.530  56.832  1.00  0.00           H  
ATOM   4723  CG  GLU   316     102.334  63.348  55.075  1.00  0.00           C  
ATOM   4724  HG2 GLU   316     101.735  64.094  54.552  1.00  0.00           H  
ATOM   4725  HG3 GLU   316     103.366  63.374  54.726  1.00  0.00           H  
ATOM   4726  CD  GLU   316     101.789  61.934  54.515  1.00  0.00           C  
ATOM   4727  OE1 GLU   316     100.612  61.555  54.673  1.00  0.00           O  
ATOM   4728  OE2 GLU   316     102.585  61.259  53.812  1.00  0.00           O  
ATOM   4729  C   GLU   316     102.953  63.108  58.919  1.00  0.00           C  
ATOM   4730  O   GLU   316     103.998  63.801  59.195  1.00  0.00           O  
ATOM   4731  N   GLU   317     102.067  62.880  59.792  1.00  0.00           N  
ATOM   4732  H   GLU   317     101.334  62.267  59.464  1.00  0.00           H  
ATOM   4733  CA  GLU   317     102.043  63.377  61.139  1.00  0.00           C  
ATOM   4734  HA  GLU   317     102.380  64.414  61.154  1.00  0.00           H  
ATOM   4735  CB  GLU   317     100.673  63.099  61.763  1.00  0.00           C  
ATOM   4736  HB2 GLU   317     100.394  62.060  61.585  1.00  0.00           H  
ATOM   4737  HB3 GLU   317     100.738  63.207  62.846  1.00  0.00           H  
ATOM   4738  CG  GLU   317      99.682  64.118  61.217  1.00  0.00           C  
ATOM   4739  HG2 GLU   317      99.305  63.821  60.238  1.00  0.00           H  
ATOM   4740  HG3 GLU   317      98.760  64.116  61.798  1.00  0.00           H  
ATOM   4741  CD  GLU   317     100.209  65.590  61.158  1.00  0.00           C  
ATOM   4742  OE1 GLU   317     100.490  66.175  60.095  1.00  0.00           O  
ATOM   4743  OE2 GLU   317     100.286  66.220  62.269  1.00  0.00           O  
ATOM   4744  C   GLU   317     103.149  62.663  61.973  1.00  0.00           C  
ATOM   4745  O   GLU   317     103.747  63.218  62.844  1.00  0.00           O  
ATOM   4746  N   ILE   318     103.411  61.323  61.652  1.00  0.00           N  
ATOM   4747  H   ILE   318     102.905  60.850  60.916  1.00  0.00           H  
ATOM   4748  CA  ILE   318     104.530  60.631  62.252  1.00  0.00           C  
ATOM   4749  HA  ILE   318     104.587  60.744  63.335  1.00  0.00           H  
ATOM   4750  CB  ILE   318     104.338  59.085  62.162  1.00  0.00           C  
ATOM   4751  HB  ILE   318     104.230  59.011  61.080  1.00  0.00           H  
ATOM   4752  CG2 ILE   318     105.491  58.290  62.581  1.00  0.00           C  
ATOM   4753 HG21 ILE   318     106.315  58.577  61.928  1.00  0.00           H  
ATOM   4754 HG22 ILE   318     105.781  58.592  63.588  1.00  0.00           H  
ATOM   4755 HG23 ILE   318     105.449  57.232  62.320  1.00  0.00           H  
ATOM   4756  CG1 ILE   318     103.021  58.467  62.665  1.00  0.00           C  
ATOM   4757 HG12 ILE   318     102.227  58.648  61.940  1.00  0.00           H  
ATOM   4758 HG13 ILE   318     103.136  57.390  62.781  1.00  0.00           H  
ATOM   4759  CD1 ILE   318     102.573  59.082  64.023  1.00  0.00           C  
ATOM   4760 HD11 ILE   318     102.231  60.113  63.932  1.00  0.00           H  
ATOM   4761 HD12 ILE   318     101.694  58.543  64.377  1.00  0.00           H  
ATOM   4762 HD13 ILE   318     103.366  59.010  64.768  1.00  0.00           H  
ATOM   4763  C   ILE   318     105.866  61.032  61.774  1.00  0.00           C  
ATOM   4764  O   ILE   318     106.835  61.052  62.540  1.00  0.00           O  
ATOM   4765  N   VAL   319     105.898  61.439  60.481  1.00  0.00           N  
ATOM   4766  H   VAL   319     105.023  61.546  59.989  1.00  0.00           H  
ATOM   4767  CA  VAL   319     107.106  62.097  59.878  1.00  0.00           C  
ATOM   4768  HA  VAL   319     107.961  61.425  59.805  1.00  0.00           H  
ATOM   4769  CB  VAL   319     106.821  62.424  58.378  1.00  0.00           C  
ATOM   4770  HB  VAL   319     105.991  63.111  58.211  1.00  0.00           H  
ATOM   4771  CG1 VAL   319     108.107  63.109  57.772  1.00  0.00           C  
ATOM   4772 HG11 VAL   319     107.954  63.291  56.708  1.00  0.00           H  
ATOM   4773 HG12 VAL   319     108.303  64.125  58.113  1.00  0.00           H  
ATOM   4774 HG13 VAL   319     108.993  62.562  58.096  1.00  0.00           H  
ATOM   4775  CG2 VAL   319     106.528  61.224  57.620  1.00  0.00           C  
ATOM   4776 HG21 VAL   319     107.106  60.330  57.854  1.00  0.00           H  
ATOM   4777 HG22 VAL   319     105.558  60.943  58.033  1.00  0.00           H  
ATOM   4778 HG23 VAL   319     106.460  61.342  56.539  1.00  0.00           H  
ATOM   4779  C   VAL   319     107.508  63.433  60.603  1.00  0.00           C  
ATOM   4780  O   VAL   319     108.643  63.707  60.993  1.00  0.00           O  
ATOM   4781  N   ASN   320     106.448  64.228  61.056  1.00  0.00           N  
ATOM   4782  H   ASN   320     105.538  63.932  60.735  1.00  0.00           H  
ATOM   4783  CA  ASN   320     106.699  65.248  61.974  1.00  0.00           C  
ATOM   4784  HA  ASN   320     107.330  65.980  61.469  1.00  0.00           H  
ATOM   4785  CB  ASN   320     105.364  66.022  62.210  1.00  0.00           C  
ATOM   4786  HB2 ASN   320     104.798  65.982  61.279  1.00  0.00           H  
ATOM   4787  HB3 ASN   320     104.796  65.524  62.995  1.00  0.00           H  
ATOM   4788  CG  ASN   320     105.585  67.385  62.804  1.00  0.00           C  
ATOM   4789  OD1 ASN   320     105.432  67.618  64.007  1.00  0.00           O  
ATOM   4790  ND2 ASN   320     105.840  68.423  62.061  1.00  0.00           N  
ATOM   4791 HD21 ASN   320     105.694  69.340  62.457  1.00  0.00           H  
ATOM   4792 HD22 ASN   320     106.058  68.364  61.077  1.00  0.00           H  
ATOM   4793  C   ASN   320     107.377  64.904  63.247  1.00  0.00           C  
ATOM   4794  O   ASN   320     108.214  65.672  63.740  1.00  0.00           O  
ATOM   4795  N   VAL   321     107.127  63.698  63.872  1.00  0.00           N  
ATOM   4796  H   VAL   321     106.479  63.112  63.367  1.00  0.00           H  
ATOM   4797  CA  VAL   321     107.574  63.252  65.184  1.00  0.00           C  
ATOM   4798  HA  VAL   321     107.521  64.065  65.908  1.00  0.00           H  
ATOM   4799  CB  VAL   321     106.815  62.007  65.686  1.00  0.00           C  
ATOM   4800  HB  VAL   321     106.742  61.217  64.938  1.00  0.00           H  
ATOM   4801  CG1 VAL   321     107.503  61.403  66.899  1.00  0.00           C  
ATOM   4802 HG11 VAL   321     108.473  61.009  66.596  1.00  0.00           H  
ATOM   4803 HG12 VAL   321     107.561  62.173  67.668  1.00  0.00           H  
ATOM   4804 HG13 VAL   321     106.856  60.638  67.327  1.00  0.00           H  
ATOM   4805  CG2 VAL   321     105.368  62.300  66.033  1.00  0.00           C  
ATOM   4806 HG21 VAL   321     104.751  61.409  66.143  1.00  0.00           H  
ATOM   4807 HG22 VAL   321     105.322  63.002  66.866  1.00  0.00           H  
ATOM   4808 HG23 VAL   321     104.838  62.741  65.189  1.00  0.00           H  
ATOM   4809  C   VAL   321     109.062  63.060  65.199  1.00  0.00           C  
ATOM   4810  O   VAL   321     109.752  63.219  66.208  1.00  0.00           O  
ATOM   4811  N   SER   322     109.676  62.858  64.049  1.00  0.00           N  
ATOM   4812  H   SER   322     109.120  62.612  63.243  1.00  0.00           H  
ATOM   4813  CA  SER   322     111.133  62.585  63.910  1.00  0.00           C  
ATOM   4814  HA  SER   322     111.541  62.001  64.735  1.00  0.00           H  
ATOM   4815  CB  SER   322     111.538  61.884  62.633  1.00  0.00           C  
ATOM   4816  HB2 SER   322     110.898  62.076  61.772  1.00  0.00           H  
ATOM   4817  HB3 SER   322     112.561  62.190  62.414  1.00  0.00           H  
ATOM   4818  OG  SER   322     111.503  60.516  62.855  1.00  0.00           O  
ATOM   4819  HG  SER   322     110.644  60.183  62.585  1.00  0.00           H  
ATOM   4820  C   SER   322     111.864  63.930  63.974  1.00  0.00           C  
ATOM   4821  O   SER   322     111.977  64.661  62.981  1.00  0.00           O  
ATOM   4822  N   LYS   323     112.275  64.300  65.204  1.00  0.00           N  
ATOM   4823  H   LYS   323     112.108  63.724  66.016  1.00  0.00           H  
ATOM   4824  CA  LYS   323     112.987  65.590  65.523  1.00  0.00           C  
ATOM   4825  HA  LYS   323     112.903  66.233  64.647  1.00  0.00           H  
ATOM   4826  CB  LYS   323     112.220  66.362  66.565  1.00  0.00           C  
ATOM   4827  HB2 LYS   323     112.163  65.865  67.534  1.00  0.00           H  
ATOM   4828  HB3 LYS   323     112.702  67.330  66.704  1.00  0.00           H  
ATOM   4829  CG  LYS   323     110.777  66.641  66.247  1.00  0.00           C  
ATOM   4830  HG2 LYS   323     110.705  67.240  65.339  1.00  0.00           H  
ATOM   4831  HG3 LYS   323     110.190  65.737  66.083  1.00  0.00           H  
ATOM   4832  CD  LYS   323     110.234  67.475  67.398  1.00  0.00           C  
ATOM   4833  HD2 LYS   323     110.267  66.953  68.355  1.00  0.00           H  
ATOM   4834  HD3 LYS   323     110.747  68.430  67.509  1.00  0.00           H  
ATOM   4835  CE  LYS   323     108.728  67.769  67.215  1.00  0.00           C  
ATOM   4836  HE2 LYS   323     108.464  68.607  66.571  1.00  0.00           H  
ATOM   4837  HE3 LYS   323     108.270  66.882  66.777  1.00  0.00           H  
ATOM   4838  NZ  LYS   323     108.029  68.020  68.517  1.00  0.00           N  
ATOM   4839  HZ1 LYS   323     107.803  68.998  68.623  1.00  0.00           H  
ATOM   4840  HZ2 LYS   323     107.178  67.475  68.528  1.00  0.00           H  
ATOM   4841  HZ3 LYS   323     108.707  67.802  69.233  1.00  0.00           H  
ATOM   4842  C   LYS   323     114.492  65.502  65.751  1.00  0.00           C  
ATOM   4843  O   LYS   323     115.074  66.541  66.159  1.00  0.00           O  
ATOM   4844  N   GLY   324     115.136  64.339  65.580  1.00  0.00           N  
ATOM   4845  H   GLY   324     114.595  63.658  65.066  1.00  0.00           H  
ATOM   4846  CA  GLY   324     116.581  64.107  65.745  1.00  0.00           C  
ATOM   4847  HA2 GLY   324     117.091  64.545  64.888  1.00  0.00           H  
ATOM   4848  HA3 GLY   324     116.987  64.626  66.614  1.00  0.00           H  
ATOM   4849  C   GLY   324     116.961  62.628  65.964  1.00  0.00           C  
ATOM   4850  O   GLY   324     116.274  61.966  66.891  1.00  0.00           O  
ATOM   4851  N   GLY   325     117.820  62.094  65.223  1.00  0.00           N  
ATOM   4852  H   GLY   325     118.425  62.623  64.612  1.00  0.00           H  
ATOM   4853  CA  GLY   325     118.207  60.676  65.396  1.00  0.00           C  
ATOM   4854  HA2 GLY   325     117.372  60.011  65.614  1.00  0.00           H  
ATOM   4855  HA3 GLY   325     118.579  60.234  64.471  1.00  0.00           H  
ATOM   4856  C   GLY   325     119.377  60.463  66.344  1.00  0.00           C  
ATOM   4857  O   GLY   325     120.540  60.827  66.066  1.00  0.00           O  
ATOM   4858  N   TYR   326     119.169  59.923  67.517  1.00  0.00           N  
ATOM   4859  H   TYR   326     118.208  59.785  67.795  1.00  0.00           H  
ATOM   4860  CA  TYR   326     120.222  59.518  68.439  1.00  0.00           C  
ATOM   4861  HA  TYR   326     121.219  59.717  68.044  1.00  0.00           H  
ATOM   4862  CB  TYR   326     120.086  60.291  69.711  1.00  0.00           C  
ATOM   4863  HB2 TYR   326     119.035  60.318  69.999  1.00  0.00           H  
ATOM   4864  HB3 TYR   326     120.786  59.820  70.402  1.00  0.00           H  
ATOM   4865  CG  TYR   326     120.641  61.741  69.622  1.00  0.00           C  
ATOM   4866  CD1 TYR   326     119.857  62.709  68.905  1.00  0.00           C  
ATOM   4867  HD1 TYR   326     118.831  62.503  68.635  1.00  0.00           H  
ATOM   4868  CE1 TYR   326     120.339  64.031  68.818  1.00  0.00           C  
ATOM   4869  HE1 TYR   326     119.740  64.787  68.333  1.00  0.00           H  
ATOM   4870  CZ  TYR   326     121.503  64.418  69.471  1.00  0.00           C  
ATOM   4871  OH  TYR   326     121.911  65.690  69.254  1.00  0.00           O  
ATOM   4872  HH  TYR   326     122.720  66.019  69.653  1.00  0.00           H  
ATOM   4873  CE2 TYR   326     122.231  63.455  70.156  1.00  0.00           C  
ATOM   4874  HE2 TYR   326     123.208  63.711  70.540  1.00  0.00           H  
ATOM   4875  CD2 TYR   326     121.871  62.090  70.189  1.00  0.00           C  
ATOM   4876  HD2 TYR   326     122.493  61.379  70.712  1.00  0.00           H  
ATOM   4877  C   TYR   326     120.096  58.033  68.762  1.00  0.00           C  
ATOM   4878  O   TYR   326     120.969  57.530  69.451  1.00  0.00           O  
ATOM   4879  N   ASP   327     119.183  57.261  68.228  1.00  0.00           N  
ATOM   4880  H   ASP   327     118.474  57.713  67.668  1.00  0.00           H  
ATOM   4881  CA  ASP   327     119.189  55.768  68.295  1.00  0.00           C  
ATOM   4882  HA  ASP   327     120.140  55.361  68.639  1.00  0.00           H  
ATOM   4883  CB  ASP   327     118.109  55.288  69.389  1.00  0.00           C  
ATOM   4884  HB2 ASP   327     118.166  55.924  70.273  1.00  0.00           H  
ATOM   4885  HB3 ASP   327     117.144  55.327  68.883  1.00  0.00           H  
ATOM   4886  CG  ASP   327     118.327  53.887  69.893  1.00  0.00           C  
ATOM   4887  OD1 ASP   327     117.703  53.503  70.897  1.00  0.00           O  
ATOM   4888  OD2 ASP   327     119.234  53.227  69.277  1.00  0.00           O  
ATOM   4889  C   ASP   327     118.863  55.209  66.921  1.00  0.00           C  
ATOM   4890  O   ASP   327     117.883  55.591  66.295  1.00  0.00           O  
ATOM   4891  N   PHE   328     119.776  54.304  66.343  1.00  0.00           N  
ATOM   4892  H   PHE   328     120.645  54.181  66.842  1.00  0.00           H  
ATOM   4893  CA  PHE   328     119.551  53.490  65.119  1.00  0.00           C  
ATOM   4894  HA  PHE   328     119.085  54.092  64.339  1.00  0.00           H  
ATOM   4895  CB  PHE   328     120.890  53.127  64.583  1.00  0.00           C  
ATOM   4896  HB2 PHE   328     121.208  52.374  65.304  1.00  0.00           H  
ATOM   4897  HB3 PHE   328     120.866  52.664  63.596  1.00  0.00           H  
ATOM   4898  CG  PHE   328     121.924  54.273  64.619  1.00  0.00           C  
ATOM   4899  CD1 PHE   328     122.982  54.183  65.595  1.00  0.00           C  
ATOM   4900  HD1 PHE   328     122.866  53.367  66.292  1.00  0.00           H  
ATOM   4901  CE1 PHE   328     124.071  55.060  65.615  1.00  0.00           C  
ATOM   4902  HE1 PHE   328     124.754  55.054  66.452  1.00  0.00           H  
ATOM   4903  CZ  PHE   328     124.120  55.982  64.507  1.00  0.00           C  
ATOM   4904  HZ  PHE   328     124.932  56.695  64.506  1.00  0.00           H  
ATOM   4905  CE2 PHE   328     123.155  56.049  63.460  1.00  0.00           C  
ATOM   4906  HE2 PHE   328     123.249  56.686  62.593  1.00  0.00           H  
ATOM   4907  CD2 PHE   328     122.058  55.108  63.580  1.00  0.00           C  
ATOM   4908  HD2 PHE   328     121.257  55.107  62.855  1.00  0.00           H  
ATOM   4909  C   PHE   328     118.532  52.350  65.190  1.00  0.00           C  
ATOM   4910  O   PHE   328     118.047  51.794  64.227  1.00  0.00           O  
ATOM   4911  N   GLN   329     118.191  52.017  66.465  1.00  0.00           N  
ATOM   4912  H   GLN   329     118.370  52.708  67.179  1.00  0.00           H  
ATOM   4913  CA  GLN   329     117.360  50.863  66.796  1.00  0.00           C  
ATOM   4914  HA  GLN   329     117.719  49.991  66.250  1.00  0.00           H  
ATOM   4915  CB  GLN   329     117.359  50.613  68.250  1.00  0.00           C  
ATOM   4916  HB2 GLN   329     118.374  50.381  68.572  1.00  0.00           H  
ATOM   4917  HB3 GLN   329     116.916  51.351  68.919  1.00  0.00           H  
ATOM   4918  CG  GLN   329     116.697  49.223  68.513  1.00  0.00           C  
ATOM   4919  HG2 GLN   329     115.612  49.260  68.422  1.00  0.00           H  
ATOM   4920  HG3 GLN   329     117.096  48.525  67.777  1.00  0.00           H  
ATOM   4921  CD  GLN   329     117.148  48.687  69.890  1.00  0.00           C  
ATOM   4922  OE1 GLN   329     116.326  48.581  70.783  1.00  0.00           O  
ATOM   4923  NE2 GLN   329     118.356  48.211  69.977  1.00  0.00           N  
ATOM   4924 HE21 GLN   329     118.567  47.895  70.913  1.00  0.00           H  
ATOM   4925 HE22 GLN   329     119.081  48.286  69.277  1.00  0.00           H  
ATOM   4926  C   GLN   329     115.880  51.200  66.332  1.00  0.00           C  
ATOM   4927  O   GLN   329     115.579  52.365  66.221  1.00  0.00           O  
ATOM   4928  N   GLN   330     115.019  50.305  65.985  1.00  0.00           N  
ATOM   4929  H   GLN   330     115.396  49.384  65.815  1.00  0.00           H  
ATOM   4930  CA  GLN   330     113.732  50.458  65.294  1.00  0.00           C  
ATOM   4931  HA  GLN   330     113.934  50.705  64.252  1.00  0.00           H  
ATOM   4932  CB  GLN   330     112.945  49.087  65.231  1.00  0.00           C  
ATOM   4933  HB2 GLN   330     112.675  48.726  66.224  1.00  0.00           H  
ATOM   4934  HB3 GLN   330     112.026  49.126  64.646  1.00  0.00           H  
ATOM   4935  CG  GLN   330     113.813  47.946  64.567  1.00  0.00           C  
ATOM   4936  HG2 GLN   330     114.693  47.718  65.169  1.00  0.00           H  
ATOM   4937  HG3 GLN   330     113.193  47.049  64.559  1.00  0.00           H
[truncated: 1,749,645 more chars]
