# Supplementary material for: Conformational dynamics control assembly of an extremely long bacteriophage tail tube
Source: J Biol Chem. 2023 Feb 13;299(3):103021. doi: 10.1016/j.jbc.2023.103021 (PMC10034513; doi:10.1016/j.jbc.2023.103021)
Supplement: spp1_11mer_hmr.inpcrd [file mmc22.zip › jbc_103021_mmc22.inpcrd]

default_name
270924
  79.5759051  79.5286210  40.7989669  79.2811423  80.4652357  41.0355430
  80.3634929  79.3876027  40.1825914  79.9333934  78.7893250  42.0207224
  80.1758892  79.4946576  42.8155822  80.7971598  78.1545983  41.8229106
  78.6998284  77.9980778  42.3122825  78.0409638  78.5717631  42.9641113
  78.9706479  77.0628988  42.8023826  78.0674979  77.7412384  40.9912092
  76.9906565  77.6363801  41.1235596  78.4588993  76.8574081  40.4874742
  78.3702852  78.9910631  40.1628245  78.6123546  78.7555913  39.1264590
  77.2071033  79.9717584  40.2011080  77.2854648  81.0395306  39.5963949
  76.1358917  79.6067173  40.8962963  76.1156131  78.6830453  41.3043628
  74.9608135  80.4530031  41.0453117  75.1423847  81.4388534  40.6172578
  73.7253241  79.8274681  40.3827336  73.6258758  78.7971013  40.7241346
  72.4754365  80.6006353  40.7428372  72.5739544  81.6310533  40.4013206
  71.6118752  80.1402980  40.2627830  72.3388518  80.5882941  41.8241750
  73.9211090  79.7825713  38.8659589  73.8890235  80.8120310  38.5091900
  74.9119027  79.3662480  38.6840185  72.8885287  78.9630936  38.1304760
  71.8974550  79.3791179  38.3115743  73.1011350  78.9842598  37.0616216
  72.9203328  77.9333348  38.4864048  74.7379457  80.6908867  42.5305967
  74.5387915  79.7396934  43.2969373  74.7770042  81.9548868  42.9348726
  74.9358083  82.6844273  42.2546878  74.6453715  82.3320525  44.3308174
  75.0764694  81.5591638  44.9671324  75.3784809  83.6450645  44.5933572
  74.9317005  84.3931000  43.9384302  75.1868363  83.9118793  45.6326754
  76.8776172  83.5922340  44.3525979  77.0362349  83.2984108  43.3150001
  77.2738970  84.5953327  44.5102603  77.7393639  82.4395091  45.4320190
  78.1304107  81.1153171  44.2962136  78.7546179  81.5001287  43.4897494
  78.6666808  80.3280151  44.8259972  77.2086780  80.7093432  43.8794460
  73.1778012  82.4630140  44.7170007  72.2813840  82.4819925  43.8727625
  72.9388217  82.5808681  46.0224570  73.6980255  82.5186844  46.6856628
  71.5963537  82.7999624  46.5312618  70.9503606  82.0422295  46.0878285
  71.6290831  82.6615426  47.6119413  71.0296277  84.1689794  46.2273473
  69.8325342  84.3884540  46.4371737  71.8620959  85.0893891  45.7539977
  72.8521055  84.8897459  45.7650847  71.4271167  86.3797488  45.2591989
  70.4641678  86.6492789  45.6929985  72.4546175  87.4407044  45.6534478
  73.4022502  87.1810805  45.1815505  72.1091747  88.4006406  45.2696616
  72.6469650  87.5364263  47.1513545  71.7293109  87.9356158  47.5833957
  72.8349370  86.5413773  47.5546484  73.7949475  88.4387972  47.5381168
  74.4989909  88.9679642  46.6813232  74.0018111  88.6067327  48.8379314
  74.7559346  89.1997802  49.1536747  73.4041998  88.1407470  49.5056286
  71.2388013  86.3821076  43.7498948  70.5883496  87.2878165  43.2188007
  71.7698271  85.3747766  43.0564219  72.1921906  84.6056647  43.5565972
  71.8154483  85.3599170  41.6007667  72.0646647  86.3546589  41.2313362
  72.8751381  84.3719266  41.1004604  72.7551879  83.4660479  41.6946784
  72.6843241  84.1456262  40.0514236  74.2895849  84.8935500  41.2551835
  74.4755773  86.1282843  41.2595421  75.2211906  84.0654103  41.3398277
  70.4914027  85.0133297  40.9424306  70.4330308  84.9966369  39.7121709
  69.4423307  84.7030149  41.6967448  69.5294674  84.7097905  42.7029558
  68.1612946  84.3178183  41.1163734  68.1374237  84.5028550  40.0424597
  67.8260560  82.8404520  41.3673114  67.8100778  82.6518772  42.4407561
  66.4725437  82.5136965  40.7784045  66.4878845  82.7015950  39.7048311
  66.2405806  81.4642217  40.9597777  65.7119079  83.1393527  41.2454047
  68.8941231  81.9302093  40.8057913  69.8492880  82.1536336  41.2810214
  68.6262363  80.8916984  41.0002943  68.9781706  82.0879509  39.7305450
  67.0834598  85.1991226  41.7182812  66.9230369  85.2339192  42.9429643
  66.3397197  85.9035420  40.8694107  66.5792236  85.9505411  39.8893452
  65.2171409  86.6992029  41.3444122  64.9428875  86.3635655  42.3445281
  65.5525876  88.1947329  41.4041060  66.0622793  88.4671954  40.4799427
  64.6184223  88.7511016  41.4808467  66.4416469  88.5313057  42.5911533
  65.9984825  88.0706907  43.4740689  67.4202816  88.0893668  42.4038937
  66.5959575  90.0165790  42.8220852  65.6216586  90.4883404  42.6944854
  66.9435424  90.1723763  43.8433645  67.5810131  90.6287312  41.8570483
  68.5091429  90.0579629  41.8870321  67.1635316  90.5898781  40.8509177
  67.8569990  92.0423873  42.2243588  68.2442544  92.0785753  43.1564658
  68.5170856  92.4375341  41.5699547  66.9971719  92.5715420  42.1962209
  63.9961622  86.4463736  40.4757130  64.0889379  85.8937163  39.3777309
  62.8385559  86.8353398  41.0027291  62.8506595  87.4352147  41.8151963
  61.5449543  86.4026494  40.4807140  61.7006350  85.6832081  39.6768067
  60.7010899  85.7424359  41.5702024  60.6485929  86.4839486  42.3673864
  59.7068225  85.5901941  41.1502561  61.2178603  84.4329009  42.1319528
  62.2542575  83.7401617  41.5273718  62.7039690  84.1493552  40.6227062
  62.7159261  82.5578757  42.0487179  63.5504838  82.0397800  41.5762856
  62.1278195  82.0309880  43.1646108  62.5878050  80.8392977  43.6647973
  63.3149508  80.4742999  43.1552532  61.0896591  82.6845526  43.7752116
  60.6208375  82.2632319  44.6644786  60.6401490  83.8767342  43.2610242
  59.8151941  84.4015688  43.7427899  60.8234251  87.6166425  39.9091868
  60.1878242  88.3743463  40.6484340  60.9109699  87.7954238  38.5951883
  61.5095835  87.2084568  38.0319558  60.1802412  88.8700603  37.9370349
  60.2879531  89.7923082  38.5079607  60.7196924  89.1021564  36.5304075
  60.6682681  88.1191422  36.0622858  59.9928402  89.7656329  36.0618087
  62.1211399  89.6770111  36.3522922  62.8357873  89.0821877  36.9211201
  62.4899935  89.6425789  34.8900222  61.7760148  90.2376038  34.3205675
  63.4912202  90.0525845  34.7575787  62.4696528  88.6126318  34.5337980
  62.1789727  91.0977740  36.8489692  61.9188823  91.1241628  37.9071544
  63.1868789  91.4899375  36.7131967  61.4730684  91.7088641  36.2865040
  58.6960702  88.5296560  37.8843519  58.3093289  87.4830271  37.3535599
  57.8678955  89.4157648  38.4270247  58.2502110  90.2441548  38.8602730
  56.4255594  89.2320170  38.4440667  56.1877121  88.2135918  38.1369219
  55.8490821  89.4684770  39.8404344  56.1900791  90.4301238  40.2239128
  54.7600009  89.4610154  39.7963150  56.2444060  88.4374615  40.8549890
  56.7716566  87.2151211  40.4750551  56.8962603  86.9904625  39.4157617
  57.1368956  86.2882478  41.4216148  57.5625807  85.3352672  41.1074163
  56.9680383  86.5575536  42.7569248  57.2504758  85.8155145  43.5037226
  56.4419903  87.7648729  43.1520876  56.3063075  87.9847509  44.2110229
  56.0860252  88.6980992  42.2039043  55.6728205  89.6583593  42.5125503
  55.7691424  90.1935039  37.4652079  56.2970693  91.2705466  37.1777581
  54.6040852  89.8007674  36.9597769  54.2566547  88.8690909  37.1368937
  53.8240031  90.6755074  36.0979776  54.0162755  91.7140292  36.3674270
  54.1904739  90.4761711  34.6217096  55.2665889  90.6273704  34.5367712
  53.9480948  89.4438793  34.3692694  53.4692935  91.4150988  33.6644559
  53.6148952  91.0465137  32.6490516  52.4072900  91.3946490  33.9090627
  53.9521088  92.8417946  33.7330013  55.1489784  93.0988839  33.7470763
  53.0178373  93.7819786  33.7722158  53.2861299  94.7545855  33.8186535
  52.0422394  93.5211540  33.7554640  52.3449779  90.4079686  36.3234710
  51.9200526  89.2485959  36.3966863  51.5738340  91.4858631  36.4456445
  51.9950073  92.4038022  36.4556523  50.1318917  91.3872225  36.6051738
  49.8903835  90.5986153  37.3178250  49.5656417  92.7060580  37.1263760
  49.9909387  92.9060854  38.1098447  49.8475621  93.5044635  36.4399580
  48.1568048  92.6462283  37.2258990  47.8233857  93.4842313  37.5548101
  49.4640807  91.0254541  35.2830841  49.9926687  91.2858858  34.1993748
  48.2784377  90.4178955  35.3851740  47.8846041  90.2107445  36.2918619
  47.5346993  90.0066497  34.1964562  48.2007350  89.6090295  33.4306927
  46.4575437  88.9606070  34.5322470  45.8721455  88.7583428  33.6353086
  47.0900361  87.6746569  35.0225608  47.6752631  87.8760506  35.9198069
  46.3091537  86.9501732  35.2537465  47.7415103  87.2710025  34.2474842
  45.4801790  89.5329569  35.5597483  46.0155822  89.6128737  36.5058231
  45.1974990  90.5285159  35.2176172  44.2451080  88.7009171  35.7526844
  44.5269787  87.7052885  36.0952813  43.6016679  89.1717166  36.4959420
  43.7088964  88.6209289  34.8070741  46.8451553  91.1593132  33.4925031
  46.3988243  90.9952991  32.3510645  46.7484734  92.3202576  34.1335808
  47.2291574  92.4524505  35.0119698  45.9211351  93.4015731  33.6327932
  45.3728011  93.0815890  32.7467688  44.9097785  93.8095547  34.7154454
  44.6272357  92.9123892  35.2662293  45.4143897  94.5038881  35.3872852
  43.6676672  94.4668747  34.1505004  43.5344469  94.5537361  32.9102277
  42.8155028  94.8934620  34.9581514  46.7342243  94.6130566  33.2022275
  46.1702495  95.5483246  32.6260225  48.0402626  94.6207797  33.4547930
  48.4990176  93.8496837  33.9185324  48.8320055  95.7961422  33.1231244
  48.2748418  96.6862057  33.4154509  50.1496291  95.7703306  33.8939361
  50.7229016  94.8893825  33.6051641  50.7234194  96.6680609  33.6638378
  49.9446057  95.7350932  34.9639001  49.0860936  95.8939300  31.6236955
  48.8942566  96.9632035  31.0330022  49.4868885  94.7755242  31.0026609
  49.5180902  93.9345619  31.5611484  49.9798479  94.7118375  29.6174357
  50.4025428  93.7154486  29.4884497  48.8515911  94.9010598  28.5973526
  48.4243646  95.8977164  28.7080462  49.2497283  94.7869095  27.5891083
  48.0771927  94.1533090  28.7684521  51.1109619  95.7118721  29.3821125
  51.1628600  96.4045925  28.3658891  52.0266252  95.7844551  30.3441007
  51.9204691  95.1873386  31.1517406  53.1569014  96.6995136  30.3067279
  53.1337030  97.2702603  29.3783911  53.1180606  97.6770599  31.4826164
  53.9861878  98.3336515  31.4247984  51.8557201  98.5070424  31.4444915
  50.9871107  97.8511275  31.5027406  51.8475110  99.1958590  32.2892184
  51.8207608  99.0736286  30.5139763  53.1582352  96.9458724  32.7128700
  53.1338522  97.5595019  33.4507485  54.4493526  95.9008731  30.3438402
  54.6632487  95.0991539  31.2593382  55.3129692  96.1315605  29.3605505
  55.1032558  96.8174365  28.6494290  56.5694358  95.4163766  29.2753880
  56.3860200  94.3796413  29.5575895  56.9094114  95.4559909  28.2405225
  57.6487715  95.9871490  30.1707602  58.5605860  96.6707187  29.6975406
  57.5480620  95.7306222  31.4718234  56.7570271  95.2241842  31.8431503
  58.5480697  96.2291200  32.4048714  59.4271326  96.5722485  31.8593344
  57.9835980  97.4006779  33.2080755  58.7807592  97.8209167  33.8212906
  57.6218789  98.1590255  32.5136921  56.9199227  96.9787881  34.0416851
  56.5825852  97.7301289  34.5349296  59.0359863  95.1347970  33.3452050
  60.1743592  95.1892839  33.8220860  58.1773491  94.1358475  33.5958021
  57.3087290  94.1898171  33.0832733  58.3460843  93.0499296  34.5634600
  57.3873465  92.5371426  34.6407288  59.3996536  92.0478745  34.0827935
  60.3671964  92.5444063  34.0091931  59.4680419  91.2233348  34.7924114
  59.1146895  91.6616352  33.1041649  58.7104008  93.5603453  35.9531738
  59.8762768  93.4576038  36.3513349  57.7687335  94.1429509  36.7153328
  56.4292332  94.6197568  36.3388847  55.6923496  93.8396130  36.5298783
  56.4143360  94.8817398  35.2809423  56.2470175  95.8089637  37.2222250
  55.1859592  96.0062902  37.3749225  56.7185666  96.6850083  36.7769288
  56.9163439  95.4353213  38.4913564  56.2261222  94.8449154  39.0939457
  57.2594393  96.2936298  39.0690170  58.1144668  94.5721241  38.0745781
  59.0439822  95.1391576  38.0238586  58.2888921  93.3999873  39.0225403
  57.3085752  92.7941690  39.4653766  59.5351065  93.0810354  39.3452309
  60.3232772  93.4615757  38.8411720  59.7954559  92.1587215  40.4336018
  59.0661077  91.3495088  40.3971971  61.1958637  91.5573749  40.3484951
  61.0842836  90.6403717  40.9270746  61.3845095  91.3070065  39.3045466
  62.3738176  92.3689820  40.8999166  62.0942146  92.8021819  41.8602607
  63.5831856  91.4662620  41.0844148  63.8636843  91.0330280  40.1243484
  64.4162706  92.0496690  41.4764688  63.3378699  90.6679778  41.7848882
  62.7273315  93.5604593  40.0258001  61.8679844  94.2272093  39.9546207
  63.5678359  94.0975433  40.4653391  63.0001360  93.2125760  39.0294799
  59.6568737  92.8964782  41.7509350  59.6759042  94.1298701  41.8003152
  59.5399773  92.1352850  42.8153321  59.5047081  91.1303285  42.9097667
  59.3921592  92.9410993  44.0062222  59.1398452  93.9646850  43.7292580
  58.2800826  92.3877398  44.8952126  57.3986877  92.1426444  44.3026161
  58.6267530  91.4952106  45.4160880  57.8356845  93.3461585  45.9426237
  57.1273079  94.4778488  45.5848937  56.8905830  94.6504360  44.5350010
  56.7237566  95.3773935  46.5342365  56.1754994  96.2711254  46.2363136
  57.0077382  95.1563369  47.8580297  56.6794734  95.8700536  48.6136424
  57.7071410  94.0331924  48.2312012  57.9433202  93.8602500  49.2811586
  58.1099545  93.1248594  47.2752841  58.6489212  92.2249128  47.5714443
  60.7077327  92.9893788  44.7725291  61.3964399  91.9770463  44.8948874
  61.1130880  94.1559539  45.2735317  60.5292721  95.4878294  45.0420218
  59.4782191  95.4797999  45.3306795  60.6135060  95.7436755  43.9858275
  61.3610606  96.3831388  45.9164873  60.8877837  96.4798002  46.8936079
  61.4450369  97.3670932  45.4550947  62.6930451  95.7302572  46.0205060
  63.1661892  96.0095277  46.9619101  63.3620214  95.9684045  45.1935499
  62.3761961  94.2312629  46.0214598  63.1227752  93.6505394  45.4797236
  62.2475883  93.6947166  47.4366711  61.1563497  93.2865165  47.8418056
  63.3614734  93.7005299  48.1763623  64.2200940  93.9586404  47.7113365
  63.4328847  93.2582851  49.5731193  64.4885965  93.2831253  49.8432207
  62.6655179  94.2005032  50.5083798  61.6053064  94.1795382  50.2561658
  62.7993616  93.8770230  51.5406330  63.0456376  95.2156628  50.3941021
  62.9570747  91.8160000  49.7428970  62.0391433  91.5367430  50.5141398
  63.6021738  90.8918404  49.0341988  64.3543251  91.1650960  48.4180015
  63.2383019  89.4841352  49.0966680  62.1543662  89.3884350  49.0332325
  63.8664735  88.6933856  47.9491553  64.8303984  89.1656597  47.7596688
  64.0247081  87.6722984  48.2962040  63.0614038  88.6717538  46.6800107
  61.7180896  89.0050862  46.6910788  61.2560808  89.2980122  47.6338628
  60.9690571  88.9713609  45.5407180  59.9125094  89.2384105  45.5629301
  61.5617864  88.6099678  44.3543994  60.8101578  88.5851386  43.2036940
  59.8948627  88.8361377  43.3480339  62.8968838  88.2618198  44.3129507
  63.3669767  87.9662406  43.3750029  63.6371269  88.2909987  45.4760031
  64.6907863  88.0124363  45.4585433  63.6670744  88.8324151  50.4055443
  64.1928491  89.4599174  51.3235632  63.4124571  87.5361046  50.4661010
  62.7538431  87.1600642  49.7990773  63.9162153  86.6578550  51.5053653
  64.9138473  86.9731454  51.8110150  62.9870725  86.7095831  52.7310222
  62.6980621  87.7544947  52.8438584  62.1108014  86.1171742  52.4677720
  63.5700262  86.1985169  54.0456999  62.8080695  86.2839383  54.8204425
  63.8498176  85.1518800  53.9258243  64.7898529  86.9777909  54.4800392
  65.9175797  86.5034678  54.3599314  64.5716464  88.1807210  54.9934534
  65.3514687  88.7446123  55.3000562  63.6266233  88.5275539  55.0755484
  64.0710174  85.3185168  50.7920194  64.1954682  85.2833787  49.5625515
  64.1166044  84.2134921  51.5296611  64.0801890  84.2478113  52.5384205
  64.2754952  82.9165954  50.8887168  65.1243788  82.9576276  50.2062125
  64.5279124  81.8161256  51.9152609  65.3746892  82.1054820  52.5376290
  63.3053857  81.5988947  52.7926190  62.4582578  81.3090402  52.1709614
  63.5118716  80.8095801  53.5154227  63.0683114  82.5221044  53.3213726
  64.8214772  80.5959491  51.2246386  64.9818062  79.8973806  51.8633067
  63.0549971  82.5494819  50.0492217  61.9627146  83.1290452  50.1670441
  63.2652926  81.5582489  49.1899813  64.1393345  81.0544211  49.2380193
  62.3114212  81.1834032  48.1647998  61.3363012  81.6130693  48.3942063
  62.7629697  81.6980063  46.7942406  63.7731703  81.3227804  46.6305349
  62.0961904  81.2876897  46.0358569  62.7647863  83.2063327  46.7001123
  61.9614440  83.8579135  47.3969830  63.5685602  83.7410791  45.9063481
  62.1911312  79.6688920  48.1560699  62.7018551  78.9763730  49.0392169
  61.5058087  79.1575793  47.1447532  60.9774132  79.7635271  46.5334229
  61.4889620  77.7391118  46.8831675  62.4994718  77.4088210  46.6425912
  61.1386866  77.2164717  47.7732539  60.5760287  77.4079386  45.7280869
  59.4368849  77.8812600  45.6761986  61.0580683  76.5911098  44.7993030
  62.0259340  76.3079280  44.8553681  60.2628488  76.1166406  43.6721278
  59.2405649  76.4823524  43.7685105  60.8225721  76.6021575  42.3781988
  61.8531267  76.2594276  42.2855011  60.2297549  76.1950305  41.5591045
  60.7896091  78.0131857  42.3267724  61.1524220  78.3114270  41.4895038
  60.2652045  74.6001419  43.7618056  61.0678225  73.9239139  43.1189534
  59.3520465  74.0665593  44.5623356  58.6982392  74.6689378  45.0416845
  59.3292233  72.6426167  44.8660517  60.3474626  72.2734887  44.7434446
  58.8856770  72.3874000  46.3142686  58.6032753  71.3410444  46.4304085
  60.0282354  72.7080458  47.2523089  60.3109079  73.7544283  47.1370670
  59.7160327  72.5277330  48.2809572  60.8822445  72.0733555  47.0157961
  57.7421771  73.2983349  46.7161660  56.8898065  73.1236275  46.0596268
  57.4552558  73.0891140  47.7467010  58.0582430  74.3380631  46.6314999
  58.4503865  71.9397219  43.8345733  57.2304281  72.1150980  43.7979012
  59.0847577  71.1584410  42.9689434  60.0726095  70.9900326  43.0949860
  58.4238347  70.5657769  41.8094659  57.5067379  71.1116869  41.5880729
  59.3336557  70.6262614  40.5879323  60.2222362  70.0298609  40.7948871
  58.7973149  70.1966547  39.7418374  59.7177222  71.9524990  40.2783007
  60.2879720  71.9484631  39.5060322  58.0562394  69.1296955  42.1627786
  58.8584296  68.2103948  42.0094747  56.8240918  68.9321358  42.6192965
  56.1624834  69.6917329  42.6926856  56.3980370  67.6083177  43.0262324
  57.2880176  67.0376241  43.2914542  55.7618070  67.7172784  43.9045480
  55.6346911  66.8604754  41.9550233  54.4507052  67.1253879  41.7301353
  56.2943656  65.9186291  41.2893221  57.2626459  65.7431537  41.5167885
  55.6896186  65.1536984  40.2071848  54.7233621  65.5885848  39.9516041
  56.5743039  65.1630699  38.9611226  56.8459141  66.1997411  38.7620248
  57.4723405  64.5911597  39.1946796  55.9037432  64.5724780  37.7362248
  55.6875991  63.5282283  37.9618908  54.9697831  65.1070261  37.5628008
  56.7689688  64.6519919  36.4945633  57.9303896  65.0883913  36.6049724
  56.2825530  64.2933144  35.4033680  55.4545226  63.7300095  40.6889240
  56.3906636  63.0560861  41.1251386  54.2120187  63.2737103  40.6060018
  53.4671908  63.8706254  40.2758155  53.8712219  61.9360640  41.0670288
  54.4914075  61.6659388  41.9217225  52.4105571  61.8887698  41.4917637
  51.8085911  62.2599574  40.6623326  52.1530671  60.8482986  41.6898006
  52.1361706  62.7169339  42.7215886  52.7249569  62.3190561  43.5481022
  52.4376971  63.7454891  42.5234524  50.6771414  62.6836776  43.0843295
  50.3657992  61.6560854  43.2719978  50.5040813  63.2840716  43.9774569
  49.8712514  63.2249030  41.9933142  49.4754412  62.5576846  41.3465891
  49.6248920  64.5178537  41.8013649  50.1281282  65.4253912  42.6257817
  50.7018367  65.1333286  43.4040221  49.9355974  66.4048723  42.4720017
  48.8764236  64.9057186  40.7788572  48.4942859  64.2168748  40.1467456
  48.6915714  65.8883829  40.6363819  54.1929699  60.9304669  39.9665500
  54.7594421  61.2734765  38.9271542  53.8129304  59.6744001  40.1740207
  53.2558639  59.4285812  40.9798428  54.2516095  58.6083907  39.2882591
  54.2104441  58.9415504  38.2512397  55.6958718  58.2178738  39.6201975
  55.9479169  57.3557316  39.0027161  56.3303379  59.0599993  39.3438326
  55.9172509  57.8775233  41.0724542  55.5162812  58.6781964  41.6939416
  55.3696641  56.9560012  41.2700522  57.3731068  57.6743507  41.3943574
  58.2028003  57.7626663  40.4676847  57.6888566  57.4530651  42.5802784
  53.3089293  57.4171701  39.3929466  52.8081147  57.1052550  40.4763448
  53.0465450  56.7820414  38.2496115  53.3727625  57.1662240  37.3743486
  52.2517031  55.5575168  38.2147580  51.3317030  55.7029018  38.7809402
  51.8880297  55.1845329  36.7813514  52.8335267  55.2700625  36.2457963
  51.5723938  54.1413353  36.7959356  50.8253368  56.0284094  36.0766398
  51.1052715  57.0796140  36.1452425  50.7100674  55.6297047  34.6150566
  50.4296891  54.5786724  34.5456452  49.9490217  56.2410218  34.1300806
  51.6686802  55.7829801  34.1194069  49.4863522  55.8656236  36.7789943
  49.5766124  56.1929702  37.8147533  48.7337329  56.4694121  36.2719392
  49.1876271  54.8176453  36.7544207  53.0402827  54.4442768  38.8798429
  54.0826674  54.0201560  38.3713778  52.5495225  53.9709357  40.0178814
  51.6470905  54.2910105  40.3392347  53.2922599  53.0445747  40.8585702
  54.2045751  52.7330008  40.3499427  53.6721659  53.7107222  42.1755614
  54.2683660  54.6033956  41.9864085  52.7772354  53.9838834  42.7346521
  54.4831390  52.8382549  43.0693384  55.8059953  52.5651916  42.7688812
  56.2499935  53.0000715  41.8734232  56.5597211  51.7544483  43.5864224
  57.5998116  51.5412428  43.3397324  55.9941316  51.2104110  44.7225606
  56.5901478  50.5708494  45.3735795  54.6715066  51.4763765  45.0353697
  54.2212020  51.0473622  45.9305080  53.9250677  52.2864746  44.2101157
  52.8837526  52.4992988  44.4519185  52.4616874  51.7913323  41.0973142
  51.5034128  51.8161027  41.8755400  52.8474691  50.6967237  40.4405263
  53.5809879  50.7819713  39.7514818  52.2300488  49.3909775  40.6344207
  51.6215616  49.4043592  41.5386682  51.3340224  49.0305624  39.4473235
  51.9071360  49.2257750  38.5409394  51.0956047  47.9684751  39.5041366
  50.0525790  49.8336496  39.4159607  49.5700410  50.2348373  40.4918471
  49.5151265  50.0524802  38.3134173  53.2892307  48.3111314  40.8281117
  54.4749706  48.6156075  40.9972983  52.8667992  47.0480298  40.8164148
  51.8730218  46.8709944  40.7822939  53.7690108  45.9073062  40.9315929
  54.8040271  46.2431856  40.8681453  53.5628522  45.2038931  42.2825676
  52.4893116  45.0919385  42.4344750  54.0242722  44.2187537  42.2140685
  54.1660699  45.9673118  43.4590732  54.3437330  45.2355078  44.2471084
  55.1167959  46.3932021  43.1383917  53.2722168  47.0692697  43.9864644
  52.1190953  47.1799487  43.5259148  53.7314782  47.8403013  44.8508984
  53.6294371  44.9030798  39.7987675  54.6436068  44.3467547  39.3632608
  52.3981792  44.6586805  39.3237919  51.6271551  45.0213468  39.8660966
  52.0931288  43.8335676  38.1387956  51.0123506  43.7315116  38.0408054
  52.6460483  44.4660142  36.8500034  53.7236098  44.5526112  36.9895074
  52.4398248  43.7569304  36.0482726  52.0651132  45.8414614  36.4796151
  52.0098617  46.4326842  37.3936741  52.7502327  46.3192749  35.7793241
  50.6777502  45.7912318  35.8468727  50.4164585  44.9829584  34.9555491
  49.7852975  46.6648388  36.3073017  48.8506738  46.6765099  35.9246219
  50.0468168  47.3120560  37.0372462  52.5977464  42.3973489  38.2813891
  52.9747947  41.7725254  37.2849312  52.5875912  41.8819605  39.5216280
  52.1973210  42.4679987  40.2457466  53.1853267  40.5913586  39.9128493
  53.2295530  40.5329099  41.0003818  52.3776266  39.3957705  39.3899196
  52.7983701  38.4779668  39.8006646  50.9231764  39.5132393  39.8019449
  50.5015911  40.4306360  39.3911544  50.3669789  38.6563537  39.4218257
  50.8538931  39.5372968  40.8894750  52.4510422  39.3439612  37.9607632
  51.9438226  38.5941236  37.6412758  54.6462249  40.4885456  39.4736646
  55.1180148  39.4351033  39.0430203  55.3677351  41.5969312  39.5874244
  54.9213675  42.4250998  39.9548370  56.7555249  41.6969293  39.1454403
  57.1914063  40.6993295  39.0915782  56.8530975  42.3513697  37.7574287
  56.3233464  43.3015568  37.8253066  57.9117028  42.5382510  37.5770674
  56.2824781  41.5357001  36.6144074  55.2586196  41.2509545  36.8567596
  56.2857413  42.1416701  35.7083767  57.1116800  40.2916534  36.3911362
  58.1558774  40.5849830  36.2829301  57.0053363  39.6426772  37.2604005
  56.6659399  39.5501696  35.1516648  56.6088650  40.2582103  34.3249112
  57.4047064  38.7824692  34.9215362  55.3395629  38.9156688  35.3514996
  54.6547744  39.6269128  35.5643289  55.0688079  38.4290061  34.5089136
  55.3923413  38.2592311  36.1172692  57.5198101  42.4810114  40.2049107
  57.0494342  42.6642956  41.3328182  58.7229316  42.9422330  39.8468501
  59.1387432  42.6575768  38.9715382  59.4887792  43.8253105  40.7224034
  59.5504834  43.3933329  41.7212463  60.9109636  44.0131070  40.1810994
  60.8344658  44.3098109  39.1350525  61.4073047  44.8017757  40.7465614
  61.7528077  42.7497872  40.2675212  61.6959464  42.0176869  41.2534365
  62.5514051  42.5006725  39.2361023  63.1333453  41.6751835  39.2397714
  62.5731461  43.1378483  38.4527536  58.8289791  45.1901381  40.8867427
  59.0838895  45.8732651  41.8832502  57.9934909  45.5978712  39.9358157
  57.8122115  44.9992615  39.1427813  57.3262394  46.8807529  39.9937814
  56.3288967  46.7443403  40.4118702  57.8994823  47.5511916  40.6340970
  57.2032079  47.4989687  38.6187172  57.8689085  47.0611309  37.6775871
  56.3510804  48.5103837  38.4850487  55.7371159  48.7541868  39.2490559
  56.2127872  49.2349359  37.2307182  56.9994509  48.9222760  36.5440573
  54.8528651  48.9626210  36.5749298  54.6895337  47.8860047  36.6230905
  54.1030387  49.4708220  37.1812238  54.7366998  49.4337619  35.1150610
  53.6960695  49.3131884  34.8139775  55.0014523  50.4908277  35.0901619
  55.6415734  48.6572788  34.1490792  55.6433436  49.1773134  33.1911335
  56.6512954  48.6495308  34.5595678  55.2137724  47.2763895  33.9316003
  55.6288675  46.5633072  34.5141026  54.3163955  46.9089557  33.0203724
  53.7492656  47.8173486  32.2384472  54.0002822  48.7907764  32.3360639
  53.0688785  47.5316584  31.5488429  53.9852999  45.6329652  32.8874294
  54.4162968  44.9381546  33.4803712  53.3034371  45.3609703  32.1937575
  56.4432260  50.7011606  37.5774372  55.6212541  51.5785384  37.2966374
  57.5673017  50.9498269  38.2532804  58.2213160  50.1927691  38.3919457
  57.8619273  52.2382803  38.8666291  56.9744507  52.6062378  39.3814996
  59.0043844  52.0320226  39.8913108  58.9357406  51.0175170  40.2839517
  60.3755372  52.2387489  39.2539213  60.4451072  53.2532513  38.8614350
  61.1520063  52.0856512  40.0034261  60.5102057  51.5252054  38.4410135
  58.9224304  53.0120194  41.0460986  59.2618277  53.9876553  40.6981837
  57.8835103  53.0829322  41.3681484  59.7793079  52.5658061  42.2063812
  60.8185109  52.4951057  41.8851983  59.6987070  53.2893344  43.0176207
  59.4401946  51.5903809  42.5551617  58.2143780  53.2947793  37.8241330
  58.2565303  54.4901619  38.1371069  58.4402914  52.8795239  36.5743878
  58.2893000  51.9051131  36.3556997  58.9376336  53.7552980  35.5205356
  59.7853556  54.3367913  35.8829335  59.3983458  52.9103334  34.3191797
  58.5348869  52.2535634  34.2133922  59.4132026  53.6254251  33.4966693
  60.6917034  52.0678596  34.2915786  61.5036321  52.6947715  34.6601625
  60.5987740  50.8062429  35.1410734  59.7873059  50.1785664  34.7727792
  61.5383390  50.2569845  35.0807953  60.4041071  51.0794360  36.1781707
  61.0700297  51.6698764  32.8676352  61.2303291  52.5669194  32.2695405
  61.9850837  51.0779040  32.8862413  60.2652668  51.0801563  32.4286752
  57.8925459  54.7666962  35.0612901  58.2514382  55.7547730  34.4093318
  56.6179591  54.5440109  35.3920359  56.4081189  53.7871403  36.0270267
  55.5224636  55.3350283  34.8844129  55.6122124  55.3644584  33.7985132
  54.5961821  54.8299947  35.1583529  55.4859343  56.7524684  35.4142224
  55.7966030  57.0123222  36.5783001  55.0997277  57.6955809  34.5660377
  54.7538778  57.5177587  33.1468872  53.9619780  56.7742916  33.0560490
  55.6330222  57.1803383  32.5979323  54.3093898  58.8858563  32.7282685
  53.2291074  58.9695306  32.8469597  54.5734304  59.0503233  31.6835989
  55.0203772  59.8289197  33.6040209  54.4185032  60.7322176  33.7035172
  56.0211140  60.0953664  33.2639746  55.1014905  59.1080525  34.9489763
  56.0235309  59.3150688  35.4921927  53.9074265  59.4571129  35.8260773
  53.0509884  58.6289230  36.1242385  53.8655316  60.7254415  36.2265037
  54.6135950  61.3533040  35.9690367  52.7769910  61.2462838  37.0259527
  51.8540712  60.7188199  36.7849129  53.0009968  61.1200372  38.0851895
  52.5929437  62.7187829  36.7339356  53.3625013  63.3269721  35.9871438
  51.5502645  63.2873878  37.3268889  50.9088359  62.7471479  37.8897473
  51.2745916  64.7011031  37.1333157  51.4220717  64.9685868  36.0869882
  49.8310184  65.0150529  37.5183055  49.1682984  64.4178608  36.8919965
  49.6848599  64.7431251  38.5636729  49.5357844  66.3862130  37.3427441
  48.6236983  66.5516591  37.5923964  52.2450536  65.5471170  37.9510308
  52.6591951  65.1753715  39.0529406  52.6182346  66.6904612  37.3895649
  52.2812513  66.9063049  36.4622284  53.5808945  67.5964329  38.0031301
  54.0814334  67.1414826  38.8578700  54.6507851  68.0632550  36.9971156
  55.3296884  67.2295105  36.8180631  54.0443686  68.5243842  35.6640591
  53.3656572  69.3584686  35.8422585  54.8416623  68.8425312  34.9923406
  53.4946650  67.6999812  35.2098704  55.5005814  69.1754547  37.5980408
  55.9966188  68.8091380  38.4968517  56.2505432  69.4923316  36.8733023
  54.8635440  70.0218969  37.8545948  52.8219335  68.7558340  38.6431773
  52.1011803  69.5088154  37.9752000  52.9464833  68.8720416  39.9590133
  53.4185960  68.1391494  40.4689917  52.3901700  69.9883498  40.7108860
  51.8705315  70.6851955  40.0532532  51.4162058  69.5110180  41.7820900
  51.9245474  68.8193686  42.4538860  51.0520688  70.3670047  42.3502372
  50.5746123  69.0048953  41.3091634  53.5597551  70.7434424  41.3173445
  54.2440392  70.2322968  42.2090078  53.7990735  71.9477824  40.8230674
  53.1674984  72.3343847  40.1362262  54.9763237  72.7176261  41.1867222
  55.6387131  72.1099903  41.8032594  55.7369270  73.1541221  39.9374493
  55.7988712  72.3117112  39.2485327  55.1507648  73.9525560  39.4824578
  57.1329928  73.6623096  40.2407242  57.5191877  73.7563179  41.4237782
  57.8685207  73.9452417  39.2728537  54.5424723  73.9115095  42.0233012
  53.7597559  74.7562306  41.5642387  55.0703301  73.9746678  43.2376266
  55.7367113  73.2569637  43.4844793  54.7390554  74.9771040  44.2325154
  53.8801128  75.5599529  43.8999436  54.3912326  74.3103091  45.5618483
  55.2337153  73.6974314  45.8823214  54.2003725  75.0827588  46.3068274
  53.2433500  73.4968972  45.4221251  53.0381345  73.0855688  46.2649153
  55.9039941  75.9324173  44.4305488  57.0208827  75.6987923  43.9634425
  55.6287485  77.0168374  45.1436125  54.6918961  77.1885641  45.4796436
  56.6562564  77.9801041  45.4593002  57.6180750  77.4673239  45.4670965
  56.6597975  78.7461786  44.6839186  56.4399479  78.6396936  46.8010160
  55.3738540  79.1987223  47.0619903  57.4397548  78.5767033  47.6657121
  58.2235202  77.9686120  47.4758799  57.4243795  79.3118397  48.9245032
  56.4100364  79.6532980  49.1309334  57.8895673  78.4396622  50.0831847
  58.7954896  77.9269051  49.7599447  58.1255801  79.1037049  50.9147165
  56.8604774  77.4155383  50.5298459  56.5231063  76.8696508  49.6487737
  57.3527333  76.7270952  51.2167444  55.6632985  78.0519012  51.2211389
  55.8409710  79.0850755  51.9001576  54.5431413  77.5219645  51.0838954
  58.3062046  80.5361403  48.7451608  59.5329108  80.4519298  48.8297214
  57.6733943  81.6740619  48.4868286  56.6674244  81.6604227  48.3977338
  58.3665617  82.9373463  48.2859789  59.4443194  82.7993447  48.1994164
  57.8620362  83.6584467  47.0289956  56.7831299  83.7944764  47.1035354
  58.5316297  85.0070316  46.8979248  59.6105985  84.8717799  46.8228642
  58.1657835  85.5094170  46.0024552  58.3021085  85.6138875  47.7737944
  58.1071962  82.8026389  45.8135452  57.5771742  81.8563643  45.9219107
  57.7465793  83.3207914  44.9249660  59.1754590  82.6107120  45.7131482
  58.1533722  83.7957295  49.5185832  57.0102369  84.0992004  49.8768655
  59.2399850  84.1781095  50.1735176  60.1524503  83.8483381  49.8928803
  59.1491631  85.0510963  51.3313429  58.0975143  85.2406597  51.5462842
  59.7807987  84.3973826  52.5433036  59.7247429  85.0838810  53.3880983
  59.0549813  83.1157013  52.8866402  59.1110080  82.4284762  52.0424350
  59.5197197  82.6569557  53.7593772  58.0103725  83.3366479  53.1059018
  61.1394293  84.0799045  52.2370559  61.5504923  83.6645870  52.9987244
  59.8404681  86.3687029  51.0262981  60.8177067  86.3976053  50.2720015
  59.3283080  87.4543559  51.6030716  58.4499257  87.3960568  52.0981929
  59.9625545  88.7646235  51.4687795  61.0444964  88.6527244  51.5393441
  59.6233082  89.4107372  50.1184110  60.2261923  90.3186365  50.0997338
  59.9550337  88.7385918  49.3270333  58.1741760  89.7656119  49.9012851
  57.2914149  88.8435327  49.3755762  57.6509130  87.8436581  49.1324479
  55.9774591  89.1715316  49.1583667  55.2887273  88.4315440  48.7507287
  55.5311552  90.4377179  49.4509842  54.2170764  90.7757267  49.2377479
  53.6966728  90.0519861  48.8814063  56.3882598  91.3721908  49.9617887
  56.0331929  92.3743731  50.2019107  57.7030042  91.0416697  50.1717859
  58.3975904  91.7877868  50.5577385  59.5367560  89.6328656  52.6452922
  58.8769289  89.1642363  53.5739336  59.9280398  90.9054863  52.6179480
  60.5392038  91.2188260  51.8774102  59.5327811  91.8654533  53.6398261
  58.9304095  91.3511339  54.3886406  60.7351790  92.5134169  54.3385000
  61.3774385  92.8243148  53.5145191  60.3890779  93.3933809  54.8806969
  61.5150568  91.6193707  55.2751072  61.0832853  90.3412505  55.5873752
  60.1595622  89.9737155  55.1404378  61.8005640  89.5370417  56.4477289
  61.4638381  88.5221961  56.6594031  62.9356205  90.0183478  57.0396724
  63.6438412  89.2208470  57.9034837  63.2532615  88.3512545  58.0168688
  63.3699871  91.2880261  56.7714044  64.2750299  91.6703756  57.2434286
  62.6567836  92.0855332  55.8988655  62.9917368  93.1018958  55.6917100
  58.6787708  92.9563373  53.0124247  58.9645614  93.4226930  51.9062714
  57.6450025  93.3763637  53.7333233  57.5001028  93.0278465  54.6701473
  56.7004946  94.3386766  53.2050463  56.5249835  94.0858334  52.1594052
  55.7721951  94.2287470  53.7656487  57.1612658  95.7765547  53.2930601
  57.3558107  96.3100613  54.3872853  57.3373402  96.4120482  52.1419650
  57.2607959  95.8994909  51.2750594  57.6947015  97.8192619  52.0810354
  58.2146794  98.1112920  52.9934173  58.6191566  98.0776171  50.8864659
  59.3777112  97.2951768  50.9084030  58.0066252  97.9641358  49.9920234
  59.2961410  99.4389912  50.8673675  58.5243116 100.2085990  50.8581986
  59.8971996  99.5386977  51.7711867  60.1871878  99.6007989  49.6461993
  59.6411443  99.2512742  48.7699756  60.4244492 100.6580685  49.5279310
  61.4761201  98.8051848  49.7908497  61.9509038  99.0963400  50.7278180
  61.2187606  97.7466591  49.8281154  62.4153559  99.0472948  48.6633370
  62.6542943 100.0280200  48.6288952  63.2537953  98.5010998  48.8004147
  61.9757599  98.7771688  47.7950707  56.4227829  98.6559255  51.9915528
  55.4091408  98.2164340  51.4424936  56.4792453  99.8683804  52.5503900
  57.3660704 100.2120451  52.8902947  55.2939001 100.6968432  52.7490233
  54.4985431 100.1132015  53.2125627  55.6373882 101.8683379  53.6660958
  54.7100563 102.4029590  53.8718509  56.0291192 101.4510836  54.5937518
  56.6518835 102.8263128  53.0755585  57.5359233 102.2627778  52.7772252
  56.2147484 103.3059490  52.1997937  57.0446504 103.8829291  54.0857522
  57.6803143 104.6246779  53.6021830  56.1461502 104.3682452  54.4668889
  57.7742982 103.3023460  55.2081221  58.0463421 102.3327460  55.1308736
  58.0955046 103.9646554  56.3139982  58.7560666 103.3498023  57.2839814
  59.0132390 102.3787608  57.1789063  58.9994211 103.8549491  58.1240438
  57.7546100 105.2369373  56.4515681  57.2488129 105.7038106  55.7124479
  58.0019971 105.7345030  57.2949700  54.6843180 101.2267579  51.4570097
  53.5289577 101.6603305  51.4790880  55.4114395 101.2132653  50.3492402
  56.3713321 100.9012931  50.3863747  54.8739301 101.6351499  49.0683628
  53.8042628 101.8228526  49.1615218  55.3749298 102.5460092  48.7405913
  55.0958973 100.5509485  48.0339606  55.0080358  99.3569592  48.3276544
  55.3890174 100.9962117  46.8039873  55.1702773 101.9627746  46.6090303
  55.8954574 100.1625794  45.7073813  55.9621338 100.7563143  44.7957167
  57.2907906  99.6154872  46.0396422  57.8661517 100.3954908  46.5382936
  57.1453540  98.7788720  46.7230332  58.0441981  99.1389932  44.8095136
  57.4828560  99.1849843  43.6936727  59.2165586  98.7396046  44.9585593
  54.9052718  99.0437705  45.3608773  55.1014127  97.8736591  45.6751973
  53.8222519  99.4489560  44.6971291  53.8658687 100.3677750  44.2800337
  52.5712059  98.6955311  44.5878178  52.2611921  98.5160047  45.6172646
  51.5135634  99.5671660  43.9029295  51.8054692  99.7480815  42.8684439
  50.5512194  99.0557557  43.9242288  51.4304961 100.5186478  44.4281738
  52.6237662  97.3541105  43.8538979  51.5665259  96.8226767  43.5029064
  53.8185996  96.8369543  43.5472961  54.6674277  97.3715308  43.6648467
  53.9237282  95.4790017  43.0323312  53.3827881  95.4284954  42.0873804
  54.9772389  95.2591269  42.8595032  53.3528477  94.4438235  43.9841419
  52.6631752  93.5094798  43.5617598  53.5988715  94.6151597  45.2856630
  54.2705577  95.2949538  45.6124917  52.9478055  93.7603379  46.2683744
  53.0412368  92.7175379  45.9651616  53.5894743  93.9279674  47.6478720
  53.1749150  93.1439571  48.2815657  54.6585517  93.7608980  47.5164901
  53.3657582  95.2776260  48.3023762  53.7333467  96.0563843  47.6341583
  52.2973003  95.4160299  48.4677372  54.0815382  95.4027750  49.6316251
  54.7403020  94.4671191  50.0843925  53.9541705  96.5628884  50.2647851
  54.4103275  96.7014981  51.1551836  53.4017163  97.3014081  49.8531003
  51.4526590  94.0295966  46.3495815  50.6969820  93.1352781  46.7409533
  51.0043325  95.2302015  45.9742813  51.6313123  96.0000912  45.7891716
  49.5741325  95.4671037  45.8742455  49.0707908  95.0380705  46.7406616
  49.2723869  96.9629171  45.8258933  49.7495724  97.3559699  44.9281724
  48.1910437  97.0677357  45.7375202  49.7548953  97.7326128  47.0291544
  49.3041750  97.3088002  47.9265589  50.8397283  97.6484067  47.0935643
  49.3698783  99.1861731  46.9120159  49.7459099  99.5766942  45.9663984
  48.2830513  99.2669828  46.9314150  49.9522134  99.9812335  48.0499375
  49.5586607 100.9973308  48.0223131  49.6817935  99.5130224  48.9963785
  51.4358362 100.0200669  47.9215662  51.6866313 100.4542755  47.0448310
  51.8259708 100.5536011  48.6852653  51.8007480  99.0786519  47.9475703
  48.9874742  94.7888684  44.6507657  47.7879405  94.5148332  44.6284602
  49.8060182  94.5248835  43.6307491  50.7268245  94.9370161  43.5821509
  49.3680889  93.6830642  42.5280211  48.3505987  93.9643466  42.2565562
  50.2712287  93.8823912  41.3108608  51.2919708  93.5962182  41.5644167
  49.9146027  93.2630662  40.4878451  50.2519973  94.9302175  41.0112121
  49.3439976  92.2193538  42.9318867  48.5091466  91.4543104  42.4283219
  50.2474775  91.8196233  43.8325435  51.0263579  92.4119953  44.0826234
  50.1765238  90.4840185  44.4201150  50.1144318  89.7261721  43.6391460
  51.4148845  90.2181306  45.2954724  51.4459215  90.9550361  46.0980354
  51.3573604  88.8363173  45.8861136  51.3267667  88.0987938  45.0841012
  52.2408351  88.6666198  46.5015612  50.4627259  88.7405666  46.5013859
  52.6919909  90.3773874  44.4777722  52.7435502  91.4161662  44.1516113
  53.5318015  90.1624746  45.1385522  52.7535269  89.4755393  43.2830232
  51.9142322  89.6901963  42.6215049  53.6886993  89.6428430  42.7486439
  52.7024811  88.4365040  43.6084460  48.8877666  90.3249838  45.2152495
  48.1997638  89.3020612  45.1197741  48.5242432  91.3467496  45.9857717
  49.1167144  92.1586050  46.0856107  47.2928391  91.2912454  46.7609551
  47.1735117  90.3059995  47.2116775  47.3454646  92.3325826  47.8730969
  47.5277695  93.3043746  47.4143111  46.3752700  92.3421440  48.3698171
  48.4291470  92.0435277  48.8891096  48.1596314  91.1223194  49.4056727
  49.3694113  91.8993171  48.3569390  48.5866117  93.1546954  49.8940112
  47.9352416  94.2022752  49.7212588  49.3672926  92.9844218  50.8500479
  46.0600056  91.4966174  45.8922520  44.9629365  91.0844143  46.2785987
  46.2122438  92.1348224  44.7295603  47.0553846  92.6481420  44.5157476
  45.1272151  92.1516415  43.7560549  44.1906970  92.4024318  44.2541887
  45.3941830  93.1895972  42.6670200  46.4401953  93.1145473  42.3698248
  44.7570912  92.9436186  41.8174856  45.1015234  94.5962219  43.1235200
  44.1866375  94.7696072  43.9494955  45.7926705  95.5283682  42.6655528
  44.9301426  90.7824036  43.1312940  43.8027950  90.4183894  42.7756495
  46.0073047  90.0127768  42.9914887  46.9411155  90.3585739  43.1603703
  45.8535839  88.6488957  42.5121306  45.1466802  88.6504507  41.6824415
  47.1917430  88.1180301  42.0109451  47.9076148  88.1018920  42.8327523
  47.0604651  87.1074253  41.6242355  47.5653667  88.7646356  41.2169641
  45.2843393  87.7384266  43.5892487  44.4997390  86.8346396  43.2837599
  45.6552692  87.9628586  44.8474535  46.2631978  88.7328629  45.0874860
  45.2294757  87.0613343  45.9105090  45.1789189  86.0393394  45.5349167
  46.2249890  87.1074100  47.0665883  47.2001557  86.8078725  46.6826268
  46.2806266  88.1298582  47.4402247  45.8240396  86.1896258  48.1814452
  45.9261552  84.8230016  48.0224715  46.3014465  84.4345300  47.0757161
  45.5681421  83.9602709  49.0221085  45.6641506  82.8835754  48.8820691
  45.0863119  84.4577018  50.2063957  44.7269218  83.5682331  51.1877795
  44.8565575  82.6526342  50.9299561  44.9678653  85.8192115  50.3998968
  44.5886073  86.2171380  51.3411292  45.3359785  86.6796936  49.3850962
  45.2448645  87.7569492  49.5240882  43.8357626  87.3960600  46.4213850
  42.9073126  86.5882623  46.3085468  43.6783106  88.5880767  46.9933721
  44.4159007  89.2761234  46.9418747  42.4869697  88.9096315  47.7666943
  42.1925769  88.0592672  48.3817656  42.7836929  90.0932445  48.6814864
  43.6811965  89.8399753  49.2457923  42.9895151  90.9477476  48.0368456
  41.6748965  90.4405505  49.6341080  40.7951148  90.7604059  49.0757376
  41.4313572  89.5525419  50.2174016  42.0728209  91.5457020  50.5815822
  43.1936782  92.0482285  50.5311846  41.1529957  91.9441817  51.4403311
  41.3655503  92.6809721  52.0976453  40.2408754  91.5104535  51.4361302
  41.2885060  89.1968679  46.8720115  40.1756734  88.7413710  47.1590498
  41.4911465  89.9470537  45.7886727  42.3586904  90.4430941  45.6423482
  40.4240221  90.1165660  44.8090661  39.4820684  90.3265300  45.3157588
  40.7480196  91.2824343  43.8792544  41.7254756  91.1222476  43.4242607
  39.9862073  91.3150368  43.1003583  40.7616597  92.6108359  44.5966810
  41.8074304  93.2339768  44.7550349  39.5918718  93.0620853  45.0212744
  39.5413144  93.9457827  45.5077131  38.7552986  92.5206013  44.8568326
  40.2087268  88.8378676  44.0095010  39.0663357  88.4483188  43.7464128
  41.2928590  88.1731329  43.6202502  42.2062719  88.5434675  43.8407686
  41.2160743  86.9271391  42.8855405  41.9142727  86.2236295  43.3390738
  40.2007638  86.5417044  42.9787290  41.5528991  87.0781522  41.4171709
  40.6946970  87.4317088  40.6055529  42.8020812  86.7890073  41.0708827
  43.4264420  86.5144196  41.8157816  43.3413130  86.8866376  39.7145832
  42.5454193  86.6897161  38.9963393  43.9217157  88.2853775  39.4347593
  44.6266652  88.4747494  40.2442553  44.4653910  88.1916617  38.4946877
  42.9385846  89.4416549  39.3382925  42.2616371  89.2581397  38.5039274
  42.3666607  89.4943365  40.2646993  43.6659339  90.7521983  39.1191076
  44.3823476  90.8914710  39.9287084  44.1977299  90.6996427  38.1690915
  42.7025257  91.9170768  39.0931959  42.0035972  91.7815566  38.2678270
  42.1523871  91.9438949  40.0337955  43.4365488  93.1917807  38.9141730
  43.9460437  93.1673052  38.0424416  42.7799494  93.9590784  38.8989607
  44.0839407  93.3177557  39.6790998  44.4011702  85.7995628  39.5801883
  44.4226994  84.8445027  40.3600894  45.2753050  85.9278817  38.5853196
  45.1057573  86.6179883  37.8676109  46.4418263  85.0641835  38.4517181
  46.5780856  84.4927807  39.3698856  46.2737690  84.0864219  37.2880821
  46.0723840  84.6647180  36.3863521  47.2091136  83.5399428  37.1672883
  45.1499735  83.1118951  37.5202766  45.4267476  82.5149963  38.3893041
  44.2271291  83.6525273  37.7304602  44.9116592  82.1886295  36.3601263
  45.6135017  82.2316397  35.3518475  43.8823462  81.3663669  36.4799390
  43.6673361  80.7194044  35.7347467  43.3162333  81.3893297  37.3160552
  47.6930306  85.9162698  38.2716993  47.6307474  87.1470332  38.2245075
  48.8503971  85.2538340  38.2025930  48.8454217  84.2438743  38.1951096
  50.1391279  85.9401775  38.1679705  49.9736417  87.0022801  37.9872730
  50.9214033  85.7584859  39.4875634  51.0908557  84.6931803  39.6441205
  52.2604904  86.4853595  39.4495425  52.0918190  87.5508601  39.2934687
  52.7829006  86.3352953  40.3943541  52.8657843  86.0905000  38.6335741
  50.1288518  86.2812823  40.6728162  50.0779065  87.3671561  40.5929202
  49.1227450  85.8657411  40.6164761  50.7423941  85.9112273  41.9644033
  51.7484211  86.3268347  42.0216740  50.1389244  86.3079462  42.7808209
  50.7932617  84.8254190  42.0452288  50.9761632  85.4108217  37.0121992
  51.1172794  84.1966289  36.8323299  51.5546996  86.3261300  36.2337568
  51.2383003  87.2852912  36.2330008  52.6050150  85.9450807  35.3004059
  52.4079612  84.9369334  34.9358401  52.6789011  86.8908295  34.1039544
  52.7405321  87.9125393  34.4786676  53.5806325  86.6569241  33.5380314
  51.4687894  86.7559368  33.2032416  51.2651206  85.6913157  33.0883427
  50.6302237  87.2330842  33.7104299  51.6563876  87.3849501  31.8357691
  52.6205517  87.0626074  31.4426002  50.8601969  87.0253346  31.1839588
  51.6161076  88.8840787  31.8938817  52.3827226  89.2159765  32.5940573
  51.8430574  89.2671845  30.8989832  50.2948061  89.3946357  32.3299719
  50.0845116  89.0401040  33.2520257  50.3151869  90.4041446  32.3539791
  49.5843616  89.0875604  31.6810709  53.9250449  85.8887725  36.0580201
  54.3712255  86.8927450  36.6271450  54.5417069  84.7101539  36.0519284
  54.2093042  84.0176353  35.3961649  55.6291640  84.3451243  36.9498920
  55.8477895  85.1709362  37.6268977  55.2344463  83.1251799  37.7796815
  54.3794834  83.3558814  38.4152243  54.9807200  82.2984139  37.1162201
  56.3162400  82.6321954  38.6817023  56.6353313  83.3205895  39.8239805
  56.0883903  84.2328202  40.0622883  57.6300304  82.8751196  40.6645043
  57.8758383  83.4355419  41.5665055  58.3124793  81.7235650  40.3652478
  59.1002051  81.3673596  41.0291046  58.0022657  81.0189363  39.2273995
  58.5423969  80.1035575  38.9856555  57.0062679  81.4717384  38.3915181
  56.7553421  80.9127979  37.4900073  56.8932075  84.0582022  36.1514719
  56.8798217  83.2295552  35.2315725  57.9846387  84.7158937  36.5327616
  57.9082546  85.3381917  37.3246012  59.2767533  84.5936161  35.8731155
  59.2419552  83.7830502  35.1451929  59.6385259  85.8905873  35.1442293
  59.6849019  86.7453582  35.8189998  60.6264637  85.7081135  34.7214027
  58.7486177  86.2930676  34.0004815  57.6283070  87.0650017  34.0722289
  57.3281349  87.4035392  35.0638885  57.1009261  87.2540677  32.8189718
  56.2588379  87.7700322  32.6073881  57.9017465  86.6291853  31.9017359
  57.7837513  86.5469419  30.5166434  56.9406138  87.0413881  30.0342113
  58.7433213  85.8439102  29.8450053  58.6844110  85.7560666  28.7601490
  59.8061069  85.2302075  30.5190089  60.5657885  84.6718433  29.9720055
  59.9252178  85.3124427  31.8925795  60.7599648  84.8000018  32.3708080
  58.9585769  86.0238666  32.6077902  60.3397050  84.2920980  36.9208915
  60.4418702  85.0065502  37.9238498  61.1361844  83.2494760  36.6884912
  60.9248057  82.6349064  35.9153660  62.2865588  82.9286184  37.5360142
  62.2864119  83.5863960  38.4051677  62.2441185  81.4844077  38.0185442
  61.3191536  81.3377350  38.5762414  62.2484753  80.8322798  37.1451541
  63.4219920  81.1502397  38.9014597  64.3262666  81.3232164  38.3179640
  63.3997753  81.8363100  39.7481686  63.4139541  79.7364935  39.4034420
  62.5002708  79.5412920  39.9648494  63.4823142  79.0397292  38.5680104
  64.5542815  79.5250421  40.2810709  64.4219092  79.6941435  41.2679760
  65.7518928  79.1482400  39.8595519  65.9618307  78.9174111  38.5725421
  65.2055442  79.0295606  37.9125776  66.8772609  78.6302785  38.2568808
  66.7330352  78.9800051  40.7305884  66.5644803  79.1396931  41.7135375
  67.6462232  78.6926380  40.4087085  63.5576934  83.1905797  36.7362348
  64.0105296  82.3336166  35.9751095  64.1464440  84.3632610  36.9099105
  63.7988221  85.0247355  37.5894029  65.2668770  84.7587123  36.0746991
  65.4548862  84.0307915  35.2854697  65.0511372  86.1395856  35.4291310
  65.9055543  86.3754167  34.7947381  63.7885401  86.1327197  34.5928497
  62.9335682  85.8974022  35.2266870  63.6459914  87.1144010  34.1410951
  63.8760345  85.3814046  33.8080109  64.9997077  87.2208381  36.4868181
  65.9386193  87.2333155  37.0403443  64.8466315  88.1890795  36.0101884
  64.1767794  87.0199663  37.1727775  66.5475426  84.7480906  36.8921731
  66.5436294  84.7833443  38.1306221  67.6614440  84.7056056  36.1759834
  67.6185472  84.6138814  35.1710726  68.9664170  84.7254256  36.8097962
  68.8552965  84.5629634  37.8818772  69.8630463  83.6294122  36.2408364
  69.8805649  83.7714268  35.1602698  70.8723781  83.7387861  36.6375564
  69.3459757  82.2497947  36.5575028  68.5558360  82.1306107  37.5123292
  69.7503573  81.2842090  35.8848041  69.6294013  86.0860718  36.6481340
  69.2139219  86.9179933  35.8400698  70.6759349  86.2997758  37.4408653
  70.9502078  85.5700926  38.0830773  71.4093625  87.5571046  37.4707031
  70.8115652  88.3608576  37.0409139  71.7363869  87.9144853  38.9312095
  72.4215853  87.1570516  39.3118637  72.3689782  89.2923791  39.0810352
  71.6841257  90.0504319  38.7009922  72.5757953  89.4852804  40.1337056
  73.3002344  89.3286191  38.5157484  70.5267754  87.8962057  39.6993631
  70.7240244  88.1185077  40.6122020  72.6835728  87.5066471  36.6381197
  73.0888925  88.5281605  36.0729974  73.2954608  86.3261907  36.5131843
  72.9407846  85.5136171  36.9969490  74.5218195  86.1887626  35.7401688
  75.2419781  86.9699002  35.9836743  75.1746882  84.8197893  35.9998293
  76.0673259  84.7257741  35.3813972  75.5564185  84.6936174  37.4580846
  74.6641688  84.7870733  38.0771624  76.0175317  83.7211507  37.6306641
  76.2630158  85.4815839  37.7187196  74.2371111  83.6963393  35.5956729
  74.0042803  83.7808572  34.5341887  74.7162431  82.7361070  35.7866861
  73.3166520  83.7642508  36.1755382  74.2334447  86.3857257  34.2569667
  73.1062750  86.1935806  33.7809229  75.2578257  86.7958228  33.5223213
  76.1586213  86.9350949  33.9573729  75.1189066  87.1091038  32.1080983
  74.0937091  87.4125036  31.8959244  76.0564129  88.2509260  31.7189657
  75.7189544  89.1377534  32.2553967  77.0535938  87.9763553  32.0629733
  76.0983783  88.5457720  30.2304464  76.8554673  89.3105199  30.0570170
  76.3816314  87.6304034  29.7108600  74.7601891  89.0312706  29.7057933
  74.0374689  88.2204500  29.7971410  74.4359856  89.8763981  30.3130420
  74.8582156  89.4625123  28.2458637  73.9122671  89.9392883  27.9890238
  75.6628160  90.1950792  28.1821207  75.1264039  88.3457581  27.2938989
  74.3807392  87.6670460  27.3524974  75.1769342  88.7100559  26.3532429
  76.0031071  87.9041054  27.5314566  75.4025005  85.8663440  31.2752313
  76.5038561  85.3094284  31.3341963  74.4091580  85.4320725  30.5077718
  73.4742066  85.8016793  30.6044984  74.6337862  84.3748850  29.5413047
  75.3025720  83.6251545  29.9640683  73.3181468  83.7000222  29.1696488
  72.6199284  84.4566905  28.8118171  73.5104320  82.9790569  28.3750827
  72.6899677  82.9770857  30.3347457  71.6299612  83.3668918  30.8213939
  73.3381705  81.9114733  30.7884070  72.9625835  81.3893701  31.5671511
  74.2040490  81.6275613  30.3528049  75.3119341  84.9419907  28.3007038
  75.4127508  86.1544128  28.1124870  75.7868815  84.0472358  27.4391601
  75.7687603  83.0625707  27.6632259  76.4176641  84.4598755  26.1951260
  76.5965550  85.5350157  26.2081951  77.7614997  83.7414167  26.0172276
  77.6091901  82.6886907  26.2552805  78.0539036  83.8383384  24.9716626
  78.8604287  84.3086584  26.9059941  79.8097468  84.0444300  26.4400763
  78.7530192  85.3932513  26.9208498  78.8301096  83.7800457  28.3223850
  78.0151732  82.8801448  28.6127263  79.6167960  84.2783116  29.1502429
  75.5500568  84.2388745  24.9687598  75.8894528  84.7423462  23.8945886
  74.4479706  83.5063833  25.1017700  74.3310964  82.9260673  25.9201056
  73.4346478  83.4423707  24.0607997  73.8706904  83.6979678  23.0950688
  72.8654594  82.0222746  23.9805012  72.0053601  82.0151833  23.3109655
  73.6429405  81.3721644  23.5792782  72.4317140  81.4826651  25.3345763
  72.5229472  82.1732750  26.3499459  71.9404232  80.2522517  25.3506441
  71.6369727  79.8442945  26.2233345  71.8716365  79.7279620  24.4901271
  72.3340613  84.4752237  24.2862392  71.9882391  85.2296342  23.3725818
  71.7840884  84.5257032  25.4930659  72.0220356  83.8019462  26.1561317
  70.8223481  85.5325953  25.8914036  70.5335091  86.1267128  25.0243998
  69.5656549  84.8825807  26.4803110  69.8908697  84.1773528  27.2451563
  68.9624030  85.6648327  26.9410377  68.7386049  84.1537909  25.4406737
  68.7946227  84.5429574  24.2586037  68.0249498  83.1964938  25.8077793
  71.4828618  86.4658118  26.8961073  72.6694760  86.3409240  27.2047282
  70.7114290  87.4159571  27.4166286  69.8075163  87.6353859  27.0230653
  71.1772175  88.1970485  28.5554259  72.2211427  88.4764891  28.4131854
  70.3451021  89.4716475  28.6955943  69.3127379  89.1548372  28.8437652
  70.7011765  89.9789646  29.5922216  70.4175085  90.4190474  27.5180924
  71.4477905  90.7474968  27.3811957  70.0781356  89.9047903  26.6189441
  69.5329056  91.6241841  27.7752567  68.5350091  91.2653808  28.0273714
  69.9453322  92.1738474  28.6213500  69.4508452  92.5384276  26.5717993
  70.4444045  92.9375490  26.3677341  69.1099302  91.9579345  25.7145340
  68.5041208  93.6641833  26.8176247  68.8200733  94.2024621  27.6116837
  68.4678422  94.2578863  26.0013523  67.5833131  93.2945776  27.0063151
  71.0899601  87.3675734  29.8305197  72.0872260  87.1616421  30.5297365
  69.8904819  86.8788420  30.1387011  69.1114082  87.0856351  29.5301125
  69.6396638  86.0950145  31.3375178  70.5828408  85.7557424  31.7657827
  68.9090471  86.9463338  32.3770801  67.8920834  87.1233021  32.0269852
  68.8794824  86.3655042  33.2989602  69.5920688  88.2759546  32.6390107
  70.7373279  88.3619316  33.4213453  71.1453446  87.4528924  33.8632386
  71.3612893  89.5828572  33.6437004  72.2588225  89.6372557  34.2597985
  70.8406323  90.7280647  33.0825605  71.4458390  91.9425339  33.2969421
  72.2257627  91.8799804  33.8531845  69.7079894  90.6695660  32.2993446
  69.2951198  91.5750343  31.8546355  69.0942608  89.4484555  32.0792823
  68.2016835  89.3915211  31.4562539  68.8216603  84.8732092  30.9321658
  68.6387543  84.6231448  29.7373172  68.3295505  84.1041277  31.9006113
  68.6024603  84.2567983  32.8609817  67.4683072  82.9664619  31.5990662
  66.8529585  83.2010252  30.7304896  68.2863595  81.7072222  31.2939241
  67.5904655  80.8697762  31.2437730  68.7682437  81.8370521  30.3248875
  69.3326122  81.4282423  32.3412819  69.5136473  82.2764077  33.2333109
  69.9802075  80.3667675  32.2650229  66.4937855  82.7479546  32.7485748
  66.6286105  83.3314435  33.8302984  65.5077830  81.8853648  32.5021869
  65.5596226  81.2454093  31.7225274  64.3138589  81.8666950  33.3307040
  64.5906900  82.1129391  34.3558028  63.2938164  82.8999127  32.8368949
  63.0000379  82.6613906  31.8146907  62.4147548  82.8799841  33.4810640
  63.7406252  83.8937717  32.8634528  63.6659631  80.4908944  33.3357052
  63.9079111  79.6558203  32.4620586  62.8416616  80.2744371  34.3553381
  62.9750543  80.8286444  35.1891007  61.8009288  79.2575290  34.3621388
  61.7943251  78.7410979  33.4022667  62.0333386  78.2293857  35.4681031
  62.1859688  78.7751111  36.3992245  61.1324662  77.6209449  35.5476569
  63.2372609  77.3247053  35.2048419  63.0938749  76.8228528  34.2479275
  64.1262399  77.9534733  35.1551519  63.4477923  76.2685820  36.2814556
  62.7537898  76.2487296  37.2945560  64.4056158  75.3798241  36.0575369
  64.5885653  74.6567086  36.7385178  64.9479847  75.4299188  35.2069913
  60.4707804  79.9825357  34.5305089  60.2822535  80.7257172  35.4993969
  59.5666702  79.7797283  33.5758089  59.7313239  79.0204388  32.9304656
  58.3845345  80.6076991  33.3806358  58.4335538  81.4923673  34.0155045
  58.3110011  81.0611235  31.9083308  59.1702989  81.6818139  31.6544606
  58.2991341  80.1787272  31.2685371  57.0891436  81.8580676  31.5625704
  56.9473018  83.1659755  31.9965990  57.7343282  83.6190278  32.5994530
  55.8189933  83.8959055  31.6710547  55.7104876  84.9198530  32.0286284
  54.8281122  83.3268923  30.8917803  53.9412231  83.9035239  30.6290569
  54.9631753  82.0278246  30.4468476  54.1841628  81.5742099  29.8340888
  56.0894460  81.3022068  30.7800894  56.2016302  80.2771558  30.4268402
  57.1299283  79.8371588  33.7703870  57.0899597  78.6081811  33.6734978
  56.1038835  80.5578096  34.2224172  56.1720519  81.5535124  34.3774277
  54.8410994  79.9027069  34.5053213  54.5489775  79.3276574  33.6266393
  54.9866143  79.2277455  35.3487381  53.7387867  80.8801323  34.8421600
  53.9878859  81.9829158  35.3349349  52.5082606  80.4522403  34.5637090
  52.3894618  79.6146547  34.0119513  51.3139831  81.1660418  35.0036201
  51.5476301  82.2208300  35.1482925  50.2063439  81.0507807  33.9624936
  50.0661464  80.0095938  33.6720220  49.2748616  81.4418504  34.3717679
  50.4744925  81.8136464  32.7042694  50.1633177  83.1608047  32.6153614
  49.7240515  83.6643882  33.4764936  50.4039044  83.8653415  31.4518898
  50.1439838  84.9220789  31.3898566  50.9738267  83.2302259  30.3675362
  51.1712227  83.7863992  29.4511269  51.2941787  81.8889684  30.4438760
  51.7415150  81.3835058  29.5880151  51.0462199  81.1870846  31.6094959
  51.3012368  80.1292668  31.6734316  50.8508570  80.5841137  36.3310134
  50.3327516  79.4636480  36.3753028  51.0191249  81.3452373  37.4082091
  51.2956415  82.3107016  37.3008938  50.8660384  80.8175398  38.7545620
  50.7208172  79.7396984  38.6819817  52.1150458  81.0865697  39.5923754
  52.2685627  82.1620011  39.6817066  51.9873604  80.6546165  40.5849545
  52.9815493  80.6352972  39.1090287  49.6513363  81.4070353  39.4561692
  49.1256978  82.4553631  39.0664629  49.2335434  80.7162913  40.5144659
  49.7432112  79.8783065  40.7555459  48.0786397  81.0774578  41.3220116
  47.8276195  82.1257838  41.1604551  46.8703436  80.2208048  40.9390100
  46.7569865  80.3037603  39.8580993  47.0999648  79.1881130  41.2015396
  45.5911976  80.6351719  41.6096815  44.8645485  81.7208431  41.1418137
  45.2347179  82.2701663  40.2761821  43.6926707  82.1076795  41.7532857
  43.1225458  82.9538224  41.3697474  43.2393660  81.4139350  42.8507602
  42.0791371  81.8135542  43.4636113  41.6772865  82.5777993  43.0440340
  43.9412321  80.3327363  43.3393115  43.5791065  79.7808160  44.2066923
  45.1141640  79.9508965  42.7183042  45.6800611  79.1002734  43.0981739
  48.4494361  80.8720552  42.7847333  49.1321056  79.9008558  43.1148622
  48.0071862  81.7718682  43.6582054  47.3736798  82.5031198  43.3683089
  48.4591573  81.7573054  45.0483677  49.4719193  81.3568847  45.0939255
  48.4412740  83.1715074  45.6442971  47.4212722  83.5545263  45.6127801
  48.9312898  83.1550397  47.0817136  49.9514658  82.7725480  47.1139878
  48.9105034  84.1675429  47.4848338  48.2840880  82.5131915  47.6794259
  49.3237937  84.1138312  44.8459727  50.3626687  83.8269825  45.0089365
  49.0769495  83.9988877  43.7905318  49.1310938  85.5459618  45.2513798
  49.3782083  85.6617876  46.3066611  49.7824326  86.1839918  44.6540735
  48.0924878  85.8336921  45.0882584  47.5761858  80.8301686  45.8678143
  46.3451349  80.9327895  45.8298604  48.2009277  79.9335847  46.6308346
  49.1727924  79.6977597  46.4895372  47.4686839  79.2438037  47.6860213
  46.5081782  78.8986670  47.3033875  48.2580238  78.0355233  48.1843497
  49.2650168  78.3933445  48.3988921  47.7807958  77.7175589  49.1113082
  48.3313611  76.8759170  47.2371556  47.3227587  76.5126999  47.0399366
  48.7746379  77.2375669  46.3093548  49.1725884  75.7495795  47.7913951
  49.8283946  75.9544728  48.8307993  49.1670266  74.6558547  47.2038127
  47.1956377  80.1780382  48.8495043  46.0427745  80.5139761  49.1412940
  48.2541209  80.6367003  49.5092105  49.1855047  80.4648977  49.1583438
  48.1129505  81.3468209  50.7652123  47.1199455  81.7935162  50.8152483
  48.2904556  80.4121157  51.9662965  49.2529268  79.9079556  51.8792855
  48.2738052  81.0071492  52.8794000  47.2553866  79.4475325  52.0130976
  47.3864882  78.8740564  52.7717394  49.1183428  82.4809490  50.8470768
  50.2219398  82.4127013  50.2921202  48.7029500  83.5224722  51.5636989
  47.7466897  83.4869671  51.8868165  49.4897902  84.7142670  51.8614720
  50.5115017  84.5861083  51.5040084  48.8785075  85.9322027  51.1676535
  48.8491615  85.6706750  50.1099006  47.8612251  85.9972921  51.5536588
  49.5699074  87.2707235  51.3379566  50.5976269  87.1171931  51.6670795
  49.5689936  87.8108579  50.3911958  48.8265817  88.0714937  52.3725928
  48.9217099  87.5958797  53.3487285  49.2312799  89.0824411  52.4205933
  47.4125162  88.1503919  52.0273134  47.1693230  88.0625733  51.0509711
  46.4393318  88.3496350  52.9066429  46.7202697  88.4739326  54.1933527
  47.6790914  88.4167242  54.5055834  45.9746432  88.6254645  54.8575657
  45.1806912  88.4027002  52.5023994  44.9630962  88.2910725  51.5224546
  44.4432542  88.5545945  53.1756108  49.4962142  84.8084394  53.3852064
  48.5604798  85.3175986  54.0028786  50.5368627  84.2618695  53.9915776
  51.2750614  83.8746000  53.4213282  50.6635077  84.1721793  55.4376045
  49.7593374  84.5574186  55.9089493  50.8632603  82.7238917  55.8764996
  51.7659874  82.3664361  55.3811123  51.0234769  82.7408403  56.9545272
  49.7093157  81.7975894  55.5523611  48.8072668  82.1897394  56.0220705
  49.5846686  81.7994211  54.4695135  49.9522727  80.3776132  56.0310035
  51.0796400  80.0809322  56.4746130  49.0119176  79.5581963  55.9777747
  51.8526001  85.0207124  55.8485218  53.0004873  84.6399977  55.6019347
  51.5905364  86.1671246  56.4637019  50.6432161  86.5058107  56.5530059
  52.6713600  87.0100308  56.9443344  53.6216575  86.5525696  56.6690834
  52.6201856  88.4241889  56.3564236  53.3852843  88.9492379  56.9283036
  52.9439276  88.3280304  55.3200623  51.3433169  89.1954398  56.4089328
  50.5429380  89.2980441  55.2850066  50.8491345  88.7840374  54.3738863
  49.3881068  90.0264506  55.3027570  48.7667975  90.1122495  54.4112890
  49.0165582  90.6579716  56.4596982  47.8511921  91.3812779  56.4773868
  47.3907197  91.3713347  55.6350888  49.7972574  90.5666740  57.5942952
  49.4900247  91.0599813  58.5164430  50.9581724  89.8545661  57.5568131
  51.5937788  89.8015210  58.4407196  52.7024717  87.0881964  58.4608371
  51.6659305  87.0901007  59.1281328  53.9198903  87.1562674  58.9859804
  54.7173675  87.1057646  58.3682597  54.1607453  87.2659805  60.4128924
  53.2649603  86.9637075  60.9553860  55.3196574  86.3746241  60.8500922
  55.0499072  85.3323199  60.6799859  56.2011056  86.6224361  60.2587055
  55.6031386  86.5706379  62.2250023  56.3332074  86.0041246  62.4851215
  54.4627565  88.7094522  60.7763656  55.2912750  89.3656363  60.1279410
  53.7747257  89.1907940  61.8045230  52.9996602  88.6349363  62.1367805
  54.0451539  90.4614370  62.4624955  54.7390110  91.0451081  61.8575248
  52.7641058  91.2648419  62.6452839  52.3020889  91.3254788  61.6599094
  52.0989180  90.7333160  63.3258024  53.0140477  92.6668129  63.1741158
  54.1830130  93.0816160  63.3114819  52.0240816  93.3508166  63.4935778
  54.6795311  90.1206709  63.8047686  53.9787562  89.8087123  64.7713384
  56.0027543  90.1910891  63.8661901  56.5329137  90.4145207  63.0360644
  56.7246389  89.9555889  65.0989984  56.2345907  89.1487842  65.6439921
  57.7460342  89.6618707  64.8569637  56.7613165  91.1878465  65.9727791
  55.9246058  92.0897351  65.8583011  57.7425417  91.2309293  66.8661496
  58.3586538  90.4418271  66.9996518  57.9269514  92.3999467  67.7105384
  57.1677821  93.1587624  67.5209076  57.8914733  92.0322788  69.1999989
  58.6931178  91.3252064  69.4133387  58.0755296  93.2776378  70.0503736
  57.2739409  93.9850388  69.8379109  58.0486944  93.0050510  71.1053982
  59.0362012  93.7376283  69.8188127  56.6009445  91.3295623  69.5335406
  56.5185686  90.4189774  68.9401170  56.5889250  91.0743902  70.5931832
  55.7604736  91.9862682  69.3089371  59.2524454  93.0423915  67.3451889
  59.2949641  94.1835651  66.8740817  60.3404691  92.3071689  67.5474120
  60.2684708  91.3959885  67.9771395  61.6632464  92.8148824  67.2269413
  61.6896197  93.8954537  67.3675453  62.7131673  92.1772196  68.1396067
  62.5556766  91.0988776  68.1178272  63.6937801  92.4091326  67.7240168
  62.6421331  92.6718065  69.5798695  62.7402708  93.7573639  69.5857677
  61.6567612  92.3945531  69.9543985  63.7109752  92.0625945  70.4692638
  64.3872323  91.1110285  70.0284015  63.8984349  92.5504904  71.6001561
  62.0481966  92.5990188  65.7767761  62.6483387  93.4903764  65.1690778
  61.7182643  91.4477161  65.2033916  61.3267708  90.6834772  65.7351538
  61.9175642  91.2629005  63.7769738  62.9063992  91.6232099  63.4932811
  61.8311123  90.2055455  63.5267224  60.8704402  92.0389494  63.0060352
  59.7525134  92.2454963  63.4899847  61.2307380  92.4907262  61.8095540
  62.1819170  92.4189542  61.4775803  60.2545008  93.1565442  60.9641492
  59.6728385  93.8529535  61.5681213  60.9409855  93.9369214  59.8444067
  61.5201221  93.2516560  59.2254461  60.1878886  94.4315978  59.2310222
  61.6054221  94.6850691  60.2767242  59.2833255  92.1360686  60.3780493
  59.4881966  90.9216942  60.4618621  58.2052910  92.6544017  59.7857837
  58.0757874  93.6554322  59.7502027  57.1526590  91.8019931  59.2479154
  56.8712461  91.0365402  59.9710943  55.9093822  92.6424598  58.9131549
  55.1702326  92.0122106  58.4186420  55.3194270  93.2091038  60.1799622
  56.0578881  93.8398819  60.6748310  54.4388041  93.8037218  59.9369947
  55.0345439  92.3938777  60.8450558  56.2640720  93.7750039  57.9771394
  56.6725718  93.3681449  57.0521012  55.3694345  94.3562910  57.7539160
  57.0063603  94.4184665  58.4494367  57.6689443  91.0473114  58.0317398
  58.5285683  91.5402188  57.2867225  57.1871503  89.8210355  57.8509277
  56.5304793  89.4260269  58.5088416  57.6647971  88.9781904  56.7595251
  58.1189393  89.6040150  55.9912818  58.7105750  87.9681177  57.2506888
  58.9194626  87.3319034  56.3906326  59.5936964  88.5623333  57.4854320
  58.3508368  87.1004880  58.4473513  58.0708633  87.7415706  59.2832513
  57.4972183  86.4872147  58.1586812  59.5006574  86.2026915  58.8622381
  60.5382501  86.2226343  58.1706401  59.3833036  85.4957003  59.8841977
  56.4975421  88.2876269  56.0776507  55.7016900  87.6084251  56.7302097
  56.3980844  88.4679472  54.7670677  57.0746769  89.0530022  54.2979916
  55.3065227  87.9104975  53.9827227  54.4720325  87.6870393  54.6473968
  54.8452064  88.8881399  52.8942065  55.7078702  89.1910635  52.3007853
  53.8284086  88.2393175  52.0026030  52.9651884  87.9365177  52.5952781
  53.5121376  88.9469538  51.2362321  54.2679419  87.3623112  51.5274509
  54.2287261  90.1255658  53.5348883  53.3364535  89.8005171  54.0699526
  54.9562833  90.5161771  54.2463536  53.8608305  91.1992815  52.5570676
  53.1329044  90.8095259  51.8455102  53.4287994  92.0454598  53.0913247
  54.7527345  91.5251845  52.0219093  55.7439086  86.5849008  53.3814374
  56.7280382  86.5202541  52.6355133  55.0115520  85.5299069  53.7207655
  54.3365154  85.6382625  54.4641928  55.1470809  84.2239860  53.0983087
  56.1048787  84.1611884  52.5818021  55.0846360  83.1148135  54.1480944
  54.1309167  83.1871590  54.6708609  55.1471854  82.1531434  53.6388026
  56.1444006  83.2239878  55.0822631  56.0774557  82.5152984  55.7263730
  54.0258351  84.0563174  52.0835889  52.8782914  84.4102277  52.3639903
  54.3571585  83.5488031  50.8994031  55.3214975  83.3047930  50.7244494
  53.3933219  83.3791502  49.8170414  52.3864273  83.3489680  50.2333965
  53.4880226  84.5221101  48.7812902  54.5411853  84.6930928  48.5583244
  52.7515336  84.1933971  47.5066841  51.6981396  84.0227268  47.7287951
  52.8449199  85.0246136  46.8077857  53.1785594  83.2949681  47.0610681
  52.9160784  85.8129965  49.3435340  51.8385406  85.6829468  49.4440338
  53.3559817  85.9700973  50.3283710  53.1921347  86.9834456  48.4897924
  52.7521096  86.8272686  47.5048627  52.7590640  87.8749395  48.9434306
  54.2695515  87.1144176  48.3891981  53.6291374  82.0328557  49.1524235
  54.7623234  81.7053932  48.7807842  52.5606498  81.2530123  49.0025718
  51.6806236  81.5323303  49.4120040  52.6218051  79.9806903  48.3017204
  53.6476049  79.6121727  48.2963691  51.7352308  78.9455394  48.9889741
  50.7071297  79.3075868  48.9943587  51.7873711  78.0095640  48.4327983
  52.1649797  78.7280119  50.3184608  51.5976141  78.0754476  50.7354212
  52.1923693  80.1569024  46.8493113  51.4101264  81.0500304  46.5220083
  52.7203888  79.3044676  45.9723933  53.3596756  78.5938521  46.2986407
  52.4209199  79.3626591  44.5480162  51.5247841  79.9654826  44.4008979
  53.5613420  79.9774879  43.7381020  54.4333516  79.5934745  44.2674716
  53.4973973  79.5085546  42.7562096  53.6919304  81.4849922  43.5725166
  52.7014079  81.8961070  43.3777077  54.2701558  82.1319597  44.8010175
  55.2609388  81.7216592  44.9962132  54.3475365  83.2077410  44.6435131
  53.6216376  81.9360130  45.6549082  54.5502089  81.7627546  42.3647554
  54.0831400  81.3312495  41.4794592  54.6538154  82.8396568  42.2319074
  55.5351436  81.3184825  42.5083693  52.1565484  77.9752075  43.9861847
  52.8686403  77.0210198  44.3045694  51.1623218  77.8864416  43.1083389
  50.5542105  78.6843909  42.9918193  50.8954955  76.6940855  42.3171742
  51.6431500  75.9349536  42.5470238  49.5159287  76.1235779  42.6138784
  48.7913876  76.9192087  42.4403525  49.3408833  75.3128716  41.9066200
  49.3672997  75.6155289  43.9898972  49.4449899  76.4612544  44.6731346
  48.3977817  75.1339871  44.1173893  50.4348510  74.6325524  44.3258844
  51.2424840  74.8755321  45.2075957  50.4723961  73.5229405  43.6070069
  51.1779793  72.8256067  43.7966888  49.7953085  73.3780859  42.8717036
  50.9863322  77.0594997  40.8486980  50.4768436  78.1072609  40.4387714
  51.6205332  76.2051358  40.0564427  52.1375506  75.4355209  40.4570489
  51.6800590  76.4005918  38.6150005  50.8698869  76.9962974  38.1944589
  53.0268189  77.0459958  38.2151691  53.1565572  77.9571560  38.7991678
  54.1877781  76.1201231  38.4655577  54.0589714  75.2088675  37.8815002
  55.1151408  76.6115918  38.1713512  54.2307378  75.8687930  39.5253167
  53.0170698  77.5664351  36.7793686  52.2368714  78.3198201  36.6707242
  53.9850069  78.0103399  36.5466759  52.8223595  76.7411126  36.0945100
  51.4276969  75.0589953  37.9334858  51.7082442  74.0009452  38.5112367
  50.8153741  75.1072918  36.7417986  50.4536835  75.9888588  36.4069571
  50.5819634  73.9084802  35.9326972  50.0372295  73.1481214  36.4923567
  49.7947806  74.2711031  34.6604937  50.2324194  75.1713871  34.2291452
  49.8374769  73.1402929  33.6312453  49.3995562  72.2397374  34.0617402
  49.2713032  73.4318808  32.7466410  50.8720382  72.9423314  33.3509005
  48.3507061  74.6144873  34.9995012  48.3675863  75.3613892  35.7931973
  47.8962006  75.0439921  34.1067247  47.5416755  73.4169152  35.4510192
  47.9953385  72.9871231  36.3440862  46.5224963  73.7305525  35.6768612
  47.5239547  72.6697246  34.6576139  51.8975719  73.2221049  35.5885284
  52.1245548  72.0578856  35.9357734  52.7841191  73.9344561  34.9111393
  52.6007254  74.8979393  34.6699626  54.0369558  73.3534703  34.4988473
  54.4774681  72.7970725  35.3261741  53.8743852  72.6819571  33.6557932
  54.9880629  74.4446141  34.0802575  54.5719438  75.4381047  33.4782298
  56.2600491  74.2818917  34.4143569  56.5583285  73.4891826  34.9645760
  57.2520077  75.2702870  34.0389398  56.8984124  76.2687634  34.2960668
  58.5567496  75.0110804  34.7782094  58.8391182  73.9758159  34.5869122
  59.3087943  75.6765294  34.3542914  58.4647146  75.2400444  36.2663620
  57.6126592  74.6717059  36.6393147  59.3796554  74.8653027  36.7252205
  58.2877723  76.7001093  36.6154719  58.8145111  77.5612997  35.8806560
  57.6235398  76.9883440  37.6300171  57.4813836  75.2515343  32.5348590
  57.2341490  74.2530311  31.8559360  57.9367913  76.3845205  32.0151243
  58.0698957  77.1939648  32.6043461  58.2106705  76.5148286  30.5909267
  58.3813939  75.5280814  30.1604820  57.0307356  77.1700087  29.8621540
  56.1782663  76.5845272  30.2065475  56.9673819  78.1783423  30.2712379
  57.0179658  77.2384258  28.3323066  57.8847860  77.8055742  27.9930924
  57.0666404  75.8448175  27.7458532  56.1998351  75.2771726  28.0842712
  57.0570332  75.9074373  26.6576954  57.9781752  75.3442661  28.0724310
  55.7709549  77.9630463  27.8382674  55.7575853  78.9774042  28.2370140
  55.7800240  78.0014937  26.7489829  54.8824050  77.4290642  28.1750776
  59.4815934  77.3350554  30.4555414  59.5724357  78.4358138  31.0058981
  60.4618196  76.7915096  29.7351022  60.2847572  75.9361046  29.2281204
  61.8134732  77.3496146  29.7028465  62.0511110  77.8104714  30.6616157
  62.8237003  76.2457483  29.4305208  62.5134700  75.7363339  28.5181868
  63.7915651  76.7206015  29.2697349  62.9363074  75.2397368  30.5565473
  63.2428539  75.7649631  31.4611286  61.9581282  74.7855393  30.7145729
  63.9481197  74.1592960  30.2328044  64.6207548  74.5334620  29.4610137
  64.5186714  73.9364441  31.1344180  63.2659523  72.8940382  29.7397858
  64.0052960  72.0932179  29.7523685  62.4630412  72.6575642  30.4380071
  62.7064667  73.0298589  28.3695020  63.4503670  73.2485569  27.7222900
  62.2678261  72.1617273  28.0973955  62.0210419  73.7715820  28.3577236
  61.8931226  78.4559803  28.6541211  62.5752303  78.3477514  27.6336258
  61.1900484  79.5551461  28.9286791  60.5710370  79.5651717  29.7266915
  61.2355746  80.7386923  28.0720469  61.4443922  80.4363373  27.0458521
  59.9073281  81.4901154  28.0984185  59.6101872  81.5821437  29.1430894
  60.0315868  82.4836569  27.6676807  58.8109088  80.7709476  27.3458327
  59.0520553  80.1662173  26.3046091  57.5888437  80.8643118  27.8514591
  56.8179456  80.4034027  27.3895297  57.4344199  81.3959135  28.6962393
  62.3886751  81.6228790  28.5369957  62.1987569  82.6606389  29.1699155
  63.6056069  81.1959296  28.2162385  63.7526951  80.2991030  27.7755954
  64.7668445  82.0243521  28.4977585  64.6996766  82.4120994  29.5142425
  65.6731831  81.4273951  28.3963089  64.8320054  83.1896887  27.5280427
  65.0628473  83.0048312  26.3272111  64.6284193  84.3992454  28.0443433
  64.4558646  84.4823352  29.0360188  64.5535488  85.6025818  27.2272454
  64.7374055  85.3483024  26.1833882  63.1660681  86.2526107  27.3370890
  63.2051392  87.1713779  26.7519057  62.4602696  85.5600774  26.8784539
  62.7129864  86.5735072  28.7561060  61.6239369  86.5292483  28.7667468
  63.1136857  85.8091650  29.4219290  63.1655185  87.9355732  29.2241285
  63.5233777  88.7609048  28.3599842  63.1725051  88.1741506  30.4495125
  65.6718171  86.5592777  27.6297512  66.5459960  86.2226292  28.4324891
  65.6368273  87.7731460  27.0742763  64.8864274  88.0374027  26.4520482
  66.7705564  88.6799038  27.2144709  67.5965090  88.2120702  27.7502257
  67.2585711  89.1471177  25.8199642  67.8083291  90.0816511  25.9318293
  68.1591324  88.1044266  25.1963211  67.6098929  87.1696786  25.0837032
  68.4921718  88.4497344  24.2175729  69.0253275  87.9412850  25.8375620
  66.1145873  89.4771137  24.8439085  66.3832454  89.0121804  23.8953514
  65.2249529  88.9926383  25.2463184  65.8302835  90.9535145  24.6215076
  66.7193772  91.4386036  24.2186420  65.0062070  91.0631997  23.9165493
  65.5610868  91.4190622  25.5696101  66.5058396  89.8405431  28.1762871
  67.1498711  89.9208044  29.2267919  65.5513878  90.7190479  27.8779716
  64.9218015  90.5726366  27.1019019  65.4478015  91.9666760  28.6266331
  66.4474435  92.3134513  28.8884766  64.7499903  93.0576145  27.8076206
  64.6101505  93.9358927  28.4378360  65.4262221  93.3026841  26.9886264
  63.4086819  92.6210443  27.2430612  63.1164781  91.4106920  27.2318722
  62.6254241  93.5041105  26.8348648  64.7272148  91.7519071  29.9502683
  63.6570917  91.1424046  30.0024446  65.3370456  92.2259509  31.0325007
  66.2697136  92.6071389  30.9623195  64.7211991  92.1464712  32.3492558
  63.7074046  91.7538048  32.2709418  65.5278135  91.2364886  33.2795240
  65.0565780  91.2299013  34.2623739  65.5784061  89.8244907  32.7349292
  66.0499658  89.8302128  31.7522297  66.1562299  89.1942595  33.4109672
  64.5654916  89.4311426  32.6490103  66.8581944  91.7452996  33.4176108
  67.3608859  91.1724537  34.0013482  64.5497349  93.5148189  32.9910139
  64.2230973  93.5831542  34.1834351  64.7332131  94.5988667  32.2176783
  64.9924674  94.3977034  31.2624716  64.6612144  95.9981731  32.6365324
  65.0157988  96.6359520  31.8268367  63.2276764  96.4039687  32.9867564
  62.8460260  95.4753094  33.4110606  63.2473826  97.1740572  33.7579084
  62.3165669  96.8534188  31.8397934  61.3502298  97.1562719  32.2429974
  62.9514329  98.0272640  31.1099272  63.9176662  97.7250223  30.7060189
  62.3005707  98.3440507  30.2949884  63.0916536  98.8550912  31.8050105
  61.9402993  95.7338078  30.8695178  61.4134335  94.9466760  31.4089021
  61.2945424  96.1322306  30.0869843  62.8442304  95.3230058  30.4197966
  65.5953556  96.2429073  33.8147325  65.1322819  96.3369941  34.9586868
  66.9162302  96.3312543  33.5731870  67.5642730  96.4399127  32.2564038
  67.6759332  97.4892753  31.9835111  66.9619410  95.9313753  31.5036191
  68.8745322  95.7654749  32.4870453  69.6181706  96.1390019  31.7830718
  68.7684233  94.6875624  32.3647875  69.2355804  96.1096653  33.8962643
  69.7276294  97.0803406  33.9577156  69.8834016  95.3465490  34.3276351
  67.9015649  96.1524247  34.6527617  67.6685885  95.2002542  35.1294079
  67.9249016  97.2520671  35.7031810  68.8708386  98.0420412  35.7784091
  66.8772678  97.2972015  36.5224706  66.0413272  96.7896190  36.2701560
  66.8566801  98.1001445  37.7341012  67.6973272  98.7939829  37.7340450
  65.5603579  98.9039913  37.8141253  64.7286396  98.2030645  37.7430933
  65.5350652  99.3998762  38.7844647  65.4431383  99.9358221  36.7190518
  65.5495636  99.4449150  35.7516921  64.4482446 100.3744477  36.7958189
  66.4848374 101.0241768  36.8489019  66.8068083 101.4073932  37.9929815
  67.0004650 101.4808641  35.8074515  67.0284855  97.2361933  38.9706873
  66.7923330  97.7031991  40.0897380  67.4273913  95.9848487  38.7856902
  67.5723364  95.6473423  37.8448504  67.6197248  95.0587716  39.8859643
  67.7643798  95.6075419  40.8165691  66.3856972  94.1604208  40.0335710
  66.4776446  93.6390462  40.9863634  65.5125873  94.8124210  40.0595460
  66.2256240  93.1419473  38.9108348  67.2249777  92.8390797  38.5983222
  65.6984321  92.2819634  39.3238670  65.4621357  93.6754911  37.7141403
  65.2906039  94.9047282  37.5974400  65.0309010  92.8565665  36.8821373
  68.8573188  94.1940638  39.7102954  69.0848737  93.2976690  40.5279825
  69.6551148  94.4246737  38.6753275  69.3944170  95.1452747  38.0173988
  70.8472317  93.6374679  38.3996423  70.9794772  92.8429643  39.1340634
  70.7815874  93.0239328  36.9845057  70.7421028  93.8297816  36.2516011
  71.9979053  92.1601339  36.7198115  72.0378176  91.3537345  37.4520871
  71.9325342  91.7370446  35.7174030  72.8996372  92.7673142  36.7992519
  69.4911356  92.2235933  36.8169947  68.6613563  92.9224885  36.9224109
  69.4939683  91.8134329  35.8071135  69.3340166  91.1043673  37.8126627
  69.3306288  91.5138284  38.8228261  68.3943182  90.5834038  37.6291876
  70.1632426  90.4047737  37.7075300  72.1077670  94.4719176  38.5703939
  73.0505235  94.0627694  39.2483364  72.1385704  95.6491880  37.9586532
  71.3455343  95.9482715  37.4093426  73.3125627  96.5063495  37.9980257
  74.1842917  96.0254415  38.4417771  73.6786336  96.9740223  36.5764357
  72.8696606  97.6032535  36.2053157  74.9870840  97.7614476  36.5535437
  75.7966659  97.1326766  36.9241179  75.2071663  98.0717696  35.5320916
  74.8925696  98.6426702  37.1880634  73.7370159  95.7801967  35.6304220
  72.7647986  95.2879940  35.6052812  73.9965398  96.1222213  34.6285406
  74.4915153  95.0754879  35.9800175  73.0050719  97.6705677  38.9333923
  73.9087965  98.2377263  39.5611104  71.7134157  98.0062284  39.0564738
  71.0079767  97.5077571  38.5330414  71.2921378  99.1286608  39.8922390
  71.8755285 100.0164335  39.6480793  69.8137595  99.4336669  39.6498385
  69.6168225  99.3812959  38.5790573  69.2182827  98.6802955  40.1655311
  69.3995235 100.8116294  40.1546463  70.2159571 101.5809584  40.6609377
  68.1187278 101.1270997  40.0113045  67.7849555 102.0265687  40.3269808
  67.4834489 100.4663159  39.5871744  71.5400808  98.8529281  41.3702812
  71.8423459  99.7787245  42.1313954  71.4450628  97.5941630  41.7896964
  70.9846128  96.8890630  41.2320952  71.8755394  97.2384860  43.1340211
  71.6921489  98.0141486  43.8775361  71.2000027  95.9290037  43.6083536
  70.1606326  96.1582659  43.8434022  71.2520569  94.8116981  42.5554398
  72.2911889  94.5815482  42.3202023  70.7625435  93.9198780  42.9467632
  70.7394274  95.1397305  41.6511680  71.7868520  95.4628658  44.9363078
  71.6299437  96.2313648  45.6932035  71.2953688  94.5411615  45.2477643
  72.8553401  95.2823908  44.8185674  73.4059335  97.2136355  43.1363318
  74.0531311  96.2491834  42.7094157  73.9991383  98.3302296  43.5551429
  73.4432817  99.0985649  43.9026824  75.4425320  98.5069832  43.4656511
  75.9108873  97.6294551  43.0199080  75.7354817  99.7237376  42.5773200
  75.3686310  99.5140871  41.5725482  75.2053259 100.5845159  42.9848684
  77.1175201 100.0048292  42.5240789  77.2672621 100.7688014  41.9623640
  76.0996850  98.6665584  44.8281674  76.9360366  97.8418144  45.2073539
  75.7491073  99.7067798  45.5742397  75.1068102 100.3901759  45.1993752
  76.3023695  99.9344872  46.9043417  76.7524051  99.0192957  47.2890387
  77.3886656 101.0222372  46.8276955  78.0731011 100.7001952  46.0428794
  76.8748188 101.9298642  46.5110337  78.1749448 101.3025921  48.1038597
  78.8272557 102.1584170  47.9302076  77.4710836 101.5389106  48.9018792
  79.0072156 100.1093588  48.5047020  79.4412357 100.2979677  49.4866146
  78.3618954  99.2323944  48.5556411  80.1143340  99.8629711  47.5031552
  79.6664392  99.6119728  46.5416509  80.7035122 100.7744259  47.4020688
  80.9938368  98.7522781  47.9436616  80.4481661  97.9075086  48.0369763
  81.7227352  98.6084162  47.2594753  81.4093002  98.9848425  48.8343934
  75.2613357 100.3329490  47.9415997  75.4238110  99.9868643  49.1150259
  74.1711725 100.9878246  47.5501101  73.9723685 101.0880227  46.5649520
  73.2455775 101.5708344  48.5005124  72.2396743 101.5392372  48.0818724
  73.2727030 100.9919283  49.4236762  73.6055562 103.0085531  48.8098039
  72.7689550 103.9075856  48.7020215  74.8586184 103.2363399  49.1878745
  75.5212342 102.4800912  49.2834129  75.3068538 104.5800785  49.4734068
  74.4932662 105.1185397  49.9594459  76.1591327 104.5222664  50.1504428
  75.7201657 105.3339806  48.2221283  76.2881183 104.7800023  47.2826397
  75.4139453 106.6275011  48.2201826  74.8476013 106.9684824  48.9837830
  75.7519447 107.5491218  47.1475700  76.2336270 107.0136959  46.3294011
  74.4806855 108.2109455  46.6166855  73.9316245 108.6163266  47.4665663
  74.7873326 109.0257517  45.9608208  73.5884552 107.2523361  45.8489810
  74.0897938 106.0624319  45.3321623  75.1441532 105.8311430  45.4835923
  73.2864045 105.1864117  44.6430408  73.6955177 104.2588694  44.2425492
  71.9612985 105.4890439  44.4556675  71.1615707 104.6135069  43.7659455
  71.6322028 103.8325807  43.4655137  71.4332306 106.6568837  44.9582840
  70.3787124 106.8916604  44.8134671  72.2464404 107.5322130  45.6484437
  71.8352304 108.4603416  46.0454120  76.7947556 108.5428536  47.6643365
  77.3230675 108.3862046  48.7695082  77.1112596 109.5628878  46.8595779
  76.5316875 109.8512578  46.0843113  78.3925304 110.2412358  47.0577932
  79.1644839 109.5210458  47.3289267  78.8059632 110.9350535  45.7605707
  78.0231690 111.6450652  45.4937077  79.7364967 111.4725643  45.9430252
  79.0036527 109.9593914  44.6321748  79.2834408 108.7760533  44.9179782
  78.8821444 110.3747418  43.4611899  78.3703451 111.2379469  48.2141035
  78.8909857 110.9318111  49.2904335  77.7420745 112.4069685  48.0134704
  77.5258916 112.5959772  47.0451523  77.3785238 113.4169262  49.0191151
  76.6283651 112.9659788  49.6687361  78.5318739 113.9413747  49.8905296
  78.0788318 114.6574216  50.5761892  79.0352348 113.1610170  50.4612919
  79.6030189 114.6836976  49.1388215  80.5945579 113.9943236  48.4599410
  80.5759831 112.9045164  48.4512740  81.5997936 114.6734690  47.7984080
  82.3583277 114.1232905  47.2416043  81.6417488 116.0534683  47.8440870
  82.4364279 116.5913366  47.3270930  80.6792695 116.7504145  48.5430473
  80.7087145 117.8394198  48.5791117  79.6765205 116.0652291  49.1982293
  78.9283217 116.6116505  49.7724437  76.7479179 114.6194472  48.3282969
  76.7166465 114.7204936  47.0982328  76.2454090 115.5363629  49.1628544
  75.9529020 115.2373684  50.0821701  76.0678734 116.9438970  48.8016482
  76.9129347 117.2633714  48.1918066  74.7868281 117.1747181  48.0158304
  74.8226915 116.5235123  47.1424781  73.9572888 116.8764983  48.6569462
  74.5879381 118.6140930  47.5666971  74.5505418 119.2707848  48.4358681
  75.4445498 118.8802734  46.9474505  73.3189748 118.8130484  46.7523030
  72.5711045 117.8683768  46.5046446  73.0556432 120.0536619  46.3614724
  72.2257708 120.2432077  45.8178866  73.6863171 120.8025784  46.6094159
  76.0584571 117.7043278  50.1287817  75.0283473 117.7415010  50.8020557
  77.1987217 118.3105852  50.4916640  78.0061507 118.3292089  49.8851898
  77.3439561 118.8208978  51.8577339  76.9627096 118.0897769  52.5706241
  78.8228370 119.0845875  52.1694650  79.2128632 119.7038638  51.3617054
  78.8561914 119.6442446  53.1042223  79.6652348 117.8378341  52.2992371
  79.2828203 117.2435069  53.1290775  79.5952594 117.2607926  51.3771587
  81.1211562 118.1546394  52.5620131  81.5160226 119.3184972  52.5988857
  81.9295797 117.1192460  52.7396360  82.9115162 117.2739805  52.9184080
  81.5598841 116.1803805  52.6953846  76.4617881 120.0317591  52.1659893
  75.8186420 120.0287706  53.2313029  76.3589726 121.0979648  51.3129569
  77.2180890 121.5592783  50.2030443  76.7868796 121.2511556  49.2505637
  78.2148776 121.1303633  50.3057245  77.2151762 123.0397718  50.3807413
  77.4673261 123.5374541  49.4443483  77.9283551 123.3331777  51.1510596
  75.8361527 123.3449010  50.7975043  75.2022076 123.4225149  49.9142214
  75.7664761 124.2659793  51.3761748  75.3914539 122.1521686  51.6558490
  75.4824446 122.3544278  52.7230463  73.9569824 121.7621511  51.3350568
  73.0163726 122.4375854  51.7637137  73.7743831 120.6979909  50.5577701
  74.5364289 120.0810579  50.3153255  72.4573942 120.3996797  50.0362573
  71.7748838 120.9806732  50.6565197  72.4612890 120.8041590  49.0240910
  71.9791032 118.9592405  49.9908991  71.2822111 118.5934512  49.0394578
  72.3394995 118.1245182  50.9704247  72.9466237 118.4184056  51.7221757
  71.9112126 116.7267890  50.9312662  72.1148854 116.3061663  49.9465362
  72.6627770 115.9061750  51.9774729  73.7296473 116.0633552  51.8187860
  72.3824877 116.2849507  52.9603599  72.3550308 114.4301000  51.9008326
  72.9749862 113.8917581  52.6177316  71.3036631 114.2834158  52.1482427
  72.6110906 113.8634196  50.5165524  71.6762795 113.5835081  49.7672336
  73.8814182 113.7037891  50.1652748  74.1072017 113.3301881  49.2544809
  74.6161933 113.9566871  50.8104488  70.4076350 116.6025711  51.1357053
  69.6931090 116.1248315  50.2447797  69.9184284 117.0621943  52.2962192
  70.6022131 117.3721997  52.9718186  68.4999108 117.0656934  52.6874180
  68.4215107 117.3130845  53.7460729  67.6901813 118.0913708  51.8828717
  66.6887261 118.1655636  52.3067622  68.3585698 119.4437889  51.9323802
  69.3599695 119.3704861  51.5082047  67.7724882 120.1605754  51.3572066
  68.4266172 119.7783434  52.9675340  67.5927958 117.6761742  50.5137286
  67.0851040 118.3231607  50.0184936  67.8763169 115.6769370  52.5637275
  66.8297261 115.4912883  51.9414276  68.5437335 114.6805786  53.1369744
  69.3307677 114.8486858  53.7472338  68.1667447 113.3058048  52.8628765
  67.1521549 113.3355948  52.4656118  69.0890018 112.6892247  51.8051621
  69.9950504 112.3232958  52.2881448  68.3967883 111.5556430  51.1220449
  67.4908237 111.9209105  50.6384050  69.0593942 111.1235129  50.3721675
  68.1342596 110.7940588  51.8563260  69.3639468 113.6541532  50.7876002
  69.9415800 113.2660662  50.1262918  68.2320419 112.4922519  54.1483911
  69.0564754 112.7550748  55.0269414  67.3497886 111.5019437  54.2486299
  66.5977443 111.4272035  53.5785981  67.4316111 110.5129679  55.3005815
  67.8143614 110.9856073  56.2051330  66.4356073 110.1142393  55.4931724
  68.3514617 109.3746433  54.9124296  69.5110022 109.6034789  54.5596037
  67.8421540 108.1431704  54.9643340  66.8783017 107.9946904  55.2270921
  68.6775874 106.9729576  54.7052475  69.6402345 107.0779645  55.2056306
  67.9817560 105.7175948  55.2409331  67.6806489 105.9564095  56.2609338
  67.0941738 105.5824799  54.6228379  68.8040264 104.4271246  55.2411185
  69.8364685 104.7213406  55.4298013  68.4518952 103.7955856  56.0567540
  68.7288897 103.6602201  53.9427753  67.7385635 103.8446131  53.2069260
  69.6452709 102.8564871  53.6694774  68.9843010 106.8277602  53.2195956
  70.1472317 106.8867860  52.8074219  67.9461336 106.6137139  52.4043278
  67.0231720 106.5911554  52.8138792  68.0732574 106.3688424  50.9724401
  68.8063985 105.5828146  50.7914330  66.7368957 105.9359683  50.3760708
  65.9946625 106.7169069  50.5413727  66.8537725 105.7672431  49.3055700
  66.4063954 105.0141349  50.8547063  68.5793733 107.6279053  50.2871537
  67.8055950 108.5644351  50.0647012  69.8409635 107.6537528  49.8886364
  70.6996021 106.4860346  49.6265007  70.2368250 105.8590947  48.8643432
  70.8207215 105.9112271  50.5446649  71.9817841 107.0987243  49.1646333
  72.0054037 107.0961449  48.0748928  72.8158134 106.5102622  49.5470061
  72.0170614 108.4728544  49.7010800  72.5964732 109.1092384  49.0322030
  72.4279423 108.5363637  50.7086727  70.5587909 108.9172607  49.7051024
  70.3050428 109.5665447  50.5430407  70.2117261 109.6178297  48.3975066
  69.3550942 109.1880272  47.6295686  70.9116023 110.7260412  48.1677362
  71.4291661 111.1423607  48.9285943  70.9653591 111.3655818  46.8702683
  71.7806975 112.0872629  46.9202569  71.2173230 110.5824704  46.1551808
  69.7124101 112.0707365  46.4059582  69.0568054 111.6090931  45.4692593
  69.3507046 113.1801603  47.0432822  69.7686560 113.4352423  47.9266559
  68.2965552 114.0258787  46.5103747  68.0958545 113.7053759  45.4880751
  66.9972518 113.9223633  47.3208513  66.7783618 112.8694964  47.4987801
  67.1264948 114.6391839  48.6423487  67.3449412 115.6922763  48.4652129
  66.1924283 114.5507274  49.1971410  67.9356102 114.1930898  49.2206505
  65.9354243 114.5420788  46.5859221  65.1198292 114.4802154  47.0884933
  68.7756601 115.4678071  46.4719706  69.7953887 115.8330393  47.0633325
  68.0198948 116.2818484  45.7462278  67.2588621 115.8739375  45.2222647
  68.2602192 117.7142242  45.6147559  69.3281579 117.9256856  45.5609958
  67.5886202 118.2533682  44.3433754  67.7193800 119.3345316  44.2976923
  68.2131884 117.6199273  43.1256201  68.0824143 116.5387257  43.1703658
  67.7322383 118.0066867  42.2271745  69.2769837 117.8558781  43.0978982
  66.1061608 117.9585893  44.3761406  65.6592279 118.4370159  45.2476112
  65.6383227 118.3446194  43.4704873  65.9505914 116.8812995  44.4339832
  67.7377627 118.3958354  46.8743897  66.9303165 117.7946121  47.5989345
  68.1809381 119.6226432  47.2031725  69.3843590 120.3218085  46.7203371
  69.1516695 120.8600324  45.8014950  70.1757455 119.5978368  46.5262460
  69.7140191 121.2336311  47.8487226  70.2079426 122.1222279  47.4556140
  70.3851931 120.7200408  48.5370916  68.4498604 121.5711294  48.5056258
  68.0121016 122.4097228  47.9641211  68.5359146 121.8264649  49.5617972
  67.5703744 120.3267796  48.3383927  67.5850065 119.6706583  49.2086738
  66.1430616 120.7151991  48.0248477  65.9185023 121.6662004  47.2710289
  65.1974715 120.0030898  48.6338565  65.5103036 119.3471444  49.3352630
  63.7711678 120.0403992  48.3053878  63.3081916 119.1870431  48.8009033
  63.1255724 121.3201240  48.8325614  63.5724691 122.1831199  48.3389812
  62.0552455 121.2988542  48.6275050  63.2875765 121.3930569  49.9079845
  63.5159664 119.8912005  46.8058599  63.4701896 118.7876099  46.2665519
  63.3057090 120.8803711  46.1074524  88.9289398  53.4766740  55.0250356
  89.0427493  54.1863754  54.3154782  89.6663912  52.8071879  55.1925272
  88.7050597  54.1071652  56.3371379  89.0536059  55.1395168  56.3077069
  89.2565513  53.5596857  57.1014827  87.2278483  54.0062002  56.5195514
  86.7529921  54.9129671  56.1448734  87.0000855  53.8885500  57.5789775
  86.7979531  52.8092782  55.7479239  85.7722506  52.9569936  55.4099686
  86.8650471  51.8756207  56.3063878  87.7414489  52.7662717  54.5435256
  88.0354592  51.7506782  54.2785243  87.1224296  53.4474637  53.3306837
  87.7495850  53.5110139  52.2748870  85.8987000  53.9415184  53.4791485
  85.4057051  53.7626491  54.3423177  85.2096986  54.6793885  52.4314219
  85.8984923  54.8932005  51.6141418  83.9994029  53.9048495  51.8908153
  83.3705104  53.6011653  52.7276968  83.1966526  54.7686051  50.9452456
  83.8247893  55.0723203  50.1078078  82.3428195  54.2031510  50.5719744
  82.8426263  55.6541250  51.4730894  84.4687403  52.6347794  51.1793216
  84.9811271  52.9473093  50.2694394  85.1772830  52.1385567  51.8425183
  83.3586663  51.6807424  50.8272518  82.6499210  52.1761424  50.1636565
  83.7751281  50.8069588  50.3260922  82.8460752  51.3673915  51.7367359
  84.7961697  56.0274354  53.0030621  84.0219400  56.0919471  53.9662394
  85.3184786  57.0987365  52.4152966  85.9640382  56.9706544  51.6491719
  85.0281082  58.4526422  52.8516606  84.8854325  58.4706114  53.9321327
  86.1840547  59.3863652  52.4962412  86.3116599  59.3287478  51.4152710
  85.8689708  60.3929426  52.7712395  87.4998662  59.0649895  53.1780437
  87.7633349  58.0368379  52.9298719  88.2572623  59.7399337  52.7794165
  87.4319244  59.2427069  54.9666930  87.4463442  57.5350972  55.4873790
  88.3589710  57.0548000  55.1344966  87.4080584  57.4861963  56.5756086
  86.5808173  57.0202372  55.0703854  83.7419788  58.9588625  52.2114808
  83.2064380  58.3684380  51.2737426  83.2598430  60.0923387  52.7200452
  83.6712849  60.4982314  53.5483362  82.1360716  60.7750355  52.1043985
  81.3323808  60.0479262  51.9882419  81.8162928  61.5635566  52.7856293
  82.4458474  61.3849557  50.7571021  81.5171880  61.7510833  50.0289152
  83.7243434  61.5120199  50.4182117  84.4266140  61.3456190  51.1247710
  84.1613490  61.9192024  49.0973550  83.3925199  62.5177447  48.6087365
  85.4286850  62.7642054  49.2281393  86.1911636  62.1511284  49.7086206
  85.7575861  63.0312154  48.2238337  85.2099405  64.0236712  50.0385459
  84.5545200  64.6843883  49.4711151  84.7323020  63.7622609  50.9828066
  86.4961457  64.7580837  50.3352721  87.5820353  64.2928377  49.9956917
  86.3825277  65.9105804  50.9845234  87.2103170  66.4438850  51.2091402
  85.4688285  66.2487192  51.2508261  84.4244811  60.7332148  48.1837462
  84.5169699  60.9151323  46.9656941  84.5169625  59.5243150  48.7390562
  84.3279503  59.4179962  49.7254994  84.9345502  58.3496906  47.9853360
  85.7556680  58.6153217  47.3195245  85.4076789  57.2359060  48.9264216
  84.6761708  57.1969221  49.7335619  85.4099102  56.2855843  48.3925829
  86.7850762  57.4932512  49.5051936  87.5695563  58.2346512  48.8783068
  87.0984312  56.9168316  50.5689380  83.8571424  57.7793848  47.0787806
  84.1432402  56.8258234  46.3540015  82.6315935  58.2913727  47.1090206
  82.4302839  59.0742192  47.7145989  81.5450505  57.7408423  46.3058890
  81.9058722  57.0182796  45.5738985  80.4644092  57.0695577  47.1667639
  80.0412893  57.8061495  47.8497728  79.3682182  56.5128713  46.2832020
  79.7905208  55.7758188  45.6001829  78.6068891  56.0390140  46.9028291
  78.9169252  57.3224290  45.7095709  81.0474858  55.9934229  48.0541564
  81.7915608  56.4331152  48.7183289  80.2529974  55.5414773  48.6479855
  81.5188993  55.2286794  47.4368741  80.9292267  58.8737580  45.5059809
  80.4927604  59.8747939  46.0848508  80.8774888  58.7209336  44.1849844
  81.3670001  57.9657514  43.7265328  80.1903548  59.7011054  43.3569312
  79.5209660  60.2862094  43.9875430  81.1609151  60.6576873  42.6522634
  81.9837376  60.0687829  42.2469809  80.6261283  61.1436256  41.8361953
  81.7114908  61.7142109  43.5971090  80.8709201  62.1328439  44.1505421
  82.3901973  61.2165797  44.2898014  82.4463433  62.8240785  42.8825254
  81.8737283  63.1029160  41.9979573  82.5159725  63.6796833  43.5542334
  83.8318753  62.3956590  42.4695194  84.3513112  61.9915580  43.3384206
  83.7504630  61.6238837  41.7041214  84.5958258  63.5507656  41.9287855
  84.6717490  64.2658458  42.6380075  85.5197976  63.2460401  41.6576423
  84.1148954  63.9250953  41.1233774  79.2939262  58.9924262  42.3550851
  79.3918200  57.7816173  42.1442098  78.3897902  59.7674227  41.7623748
  78.4904313  60.7699287  41.8327484  77.2343284  59.2362666  41.0442069
  77.2192315  58.1499904  41.1329499  75.9295049  59.7905944  41.6126550
  76.0545406  60.8731968  41.5917394  75.1306183  59.5043527  40.9285892
  75.5722314  59.3506240  43.0185866  76.2578127  58.3304476  43.6584424
  77.0724000  57.8329982  43.1320479  75.9270116  57.9436662  44.9321994
  76.4941803  57.1589671  45.4328678  74.8801544  58.5473620  45.5745407
  74.5438277  58.1450120  46.8420457  75.1058197  57.4408459  47.1735793
  74.1735171  59.5448703  44.9579185  73.3388698  60.0227999  45.4708002
  74.5185013  59.9424660  43.6910817  73.9588313  60.7372467  43.1979355
  77.3652367  59.5944722  39.5694616  76.9782417  60.6896647  39.1535696
  77.8908070  58.6648994  38.7770701  78.2636146  57.8072837  39.1586578
  77.9880229  58.8808722  37.3404777  78.3538205  59.8885998  37.1435601
  78.9519493  57.8810797  36.7113959  78.5864045  56.9128602  37.0534882
  78.7970469  57.9680396  35.6359689  80.4417071  58.0007518  37.0218542
  80.5844210  58.0344914  38.1019446  81.1790066  56.8085671  36.4531583
  81.0371328  56.7744208  35.3729710  82.2420856  56.8976489  36.6768284
  80.7898210  55.8933739  36.8993157  80.9983399  59.2721591  36.4313659
  80.4764033  60.1296095  36.8561723  82.0615456  59.3446759  36.6603553
  80.8599009  59.2622995  35.3502385  76.6094377  58.7643356  36.7029050
  75.9384411  57.7346594  36.8389035  76.1902793  59.8152390  36.0069808
  76.7825261  60.6314328  35.9506710  74.9020163  59.8509708  35.3349089
  74.3010764  59.0040221  35.6660405  74.1398384  61.1412306  35.6426616
  74.7777152  62.0015514  35.4400277  73.2442994  61.1998426  35.0240547
  73.6866458  61.2689624  37.0671018  73.6583554  60.1790788  37.9193467
  73.9643885  59.2011332  37.5477741  73.2491127  60.3213971  39.2238343
  73.2471219  59.4564821  39.8871734  72.8435006  61.5480617  39.6927872
  72.5096756  61.6555333  40.7248292  72.8592537  62.6406918  38.8578996
  72.5393325  63.6161483  39.2242810  73.2815540  62.4990452  37.5536344
  73.2996104  63.3633256  36.8897117  75.1034136  59.7435504  33.8303528
  76.1273139  60.1734227  33.2935298  74.1114024  59.1768396  33.1509504
  73.3415548  58.7398625  33.6372475  74.1324561  59.1164340  31.6970285
  74.7130882  59.9530528  31.3083969  74.7649255  57.8087270  31.2021922
  75.7577539  57.7470978  31.6478296  74.1468013  56.9939336  31.5791993
  74.8809333  57.6985975  29.6877208  75.1563159  56.6731992  29.4410964
  73.9065365  57.9265097  29.2556227  75.9039327  58.6299067  29.0876113
  77.0198894  58.7424561  29.5811133  75.5284239  59.3064267  28.0118744
  76.1743390  59.9444413  27.5693448  74.5980264  59.1809387  27.6394302
  72.7123080  59.2643831  31.1720605  71.7774064  58.6563840  31.7068681
  72.5642930  60.0877447  30.1361246  73.3630171  60.5998394  29.7898615
  71.2750259  60.3094128  29.5009675  70.5030127  60.4361960  30.2599278
  71.3229514  61.5688567  28.6384373  71.5030489  62.4281360  29.2844275
  72.1417674  61.4730799  27.9253685  70.1088257  61.7519665  27.9391551
  70.1638357  62.5480985  27.4055376  70.8732844  59.1143818  28.6444059
  71.7116247  58.3196999  28.2089702  69.5651326  58.9916568  28.4046508
  68.9053164  59.6359626  28.8164904  69.0475493  57.9063785  27.5745470
  69.5971648  56.9792538  27.7372175  67.5470960  57.6630518  27.8204268
  67.1853944  56.9345959  27.0947380  67.3091266  57.1398261  29.2223485
  67.6701756  57.8679962  29.9486490  66.2422038  56.9753648  29.3731094
  67.8435660  56.1991815  29.3552452  66.7575074  58.9451664  27.5498472
  67.0098457  59.6523307  28.3400021  67.0966129  59.3365987  26.5907394
  65.2675031  58.7476139  27.5115976  64.9275730  58.3566093  28.4705881
  64.7788651  59.7019328  27.3151095  65.0143403  58.0408751  26.7213263
  69.2337040  58.1486414  26.0885711  69.1127344  57.2053703  25.2980706
  69.5269194  59.3803717  25.6835067  69.7403059  60.0982945  26.3611145
  69.4954465  59.7468734  24.2794757  69.1280270  58.9144497  23.6793316
  68.5539560  60.9467632  24.0839886  67.7339209  60.8459036  24.7949521
  69.1209383  61.8498834  24.3098316  67.9948183  61.0399432  22.6781851
  68.2624198  60.1375413  21.8551533  67.2789133  62.0237336  22.3953412
  70.8731830  60.0762366  23.7259543  71.0124490  60.2446502  22.5091434
  71.8931730  60.1699944  24.5733974  71.7742688  60.0437945  25.5684023
  73.2116757  60.5347504  24.0768646  73.1010956  61.3489076  23.3606110
  74.0887070  61.0152060  25.2297495  74.2161620  60.2078663  25.9509000
  75.0633984  61.3151769  24.8449193  73.6138368  61.8662084  25.7180039
  73.8730036  59.3734576  23.3429174  74.4091707  59.5599848  22.2442862
  73.8138224  58.1720986  23.9354374  73.3010394  58.1228861  24.8041900
  74.5209087  56.9663330  23.4730087  74.4098437  56.2251177  24.2644401
  73.9076914  56.4041185  22.1859460  74.0193413  57.1314324  21.3818013
  74.4179488  55.4803802  21.9130997  72.8490180  56.2001045  22.3462215
  76.0178182  57.2207711  23.3027197  76.6463852  56.7708376  22.3435954
  76.5927847  57.9555107  24.2505937  76.0151389  58.3050190  25.0017719
  78.0046824  58.3110372  24.2428044  78.5083562  57.8151470  23.4130424
  78.1966540  59.8226636  24.0984349  79.2615547  60.0488422  24.1525646
  77.6437966  60.3110689  22.7758390  76.5787644  60.0856425  22.7211678
  77.7913036  61.3880311  22.6952575  78.1628359  59.8115610  21.9577983
  77.5263375  60.4967092  25.1681789  77.6481767  61.4444197  25.0754409
  78.6502774  57.8250047  25.5315905  78.1522290  58.1093904  26.6254138
  79.7625898  57.1081729  25.3987958  80.1545700  56.9556061  24.4805507
  80.4421642  56.5298082  26.5407038  79.6796419  56.1610421  27.2267581
  81.0406868  55.6933397  26.1798846  81.3425409  57.4976329  27.2789005
  82.5666862  57.4572825  27.1250272  80.7506955  58.3854584  28.0732367
  79.7446567  58.4227816  28.1544294  81.5388610  59.3685181  28.8022927
  82.5965831  59.1109538  28.7476670  81.3425293  60.7594072  28.1965243
  82.0213592  61.4546712  28.6903836  81.5795172  60.7142647  27.1335572
  80.0083091  61.2036284  28.3639220  79.9106961  62.0765325  27.9764817
  81.1838796  59.3891693  30.2831005  82.0360565  59.7053742  31.1206427
  79.9278772  59.0435605  30.5999388  79.3607491  58.7465380  29.8187584
  79.3025939  59.1221404  31.9213941  78.2365291  58.9403141  31.7852166
  79.8656636  58.0514072  32.8610030  80.9306876  58.2255094  33.0143408
  79.3484606  58.0998089  33.8192611  79.7190860  57.0659015  32.4189705
  79.4591335  60.5017001  32.5521168  80.2922526  60.6679084  33.4508455
  78.7160304  61.5272645  32.0987555  77.9021484  61.6242480  30.8763201
  76.8728796  61.3391036  31.0940327  78.3070864  60.9639380  30.1094337
  78.0330920  63.0685213  30.5121504  77.1788605  63.3856849  29.9139909
  78.9516448  63.2335335  29.9490046  78.0757101  63.7772690  31.8135490
  77.0532294  63.9226797  32.1621001  78.5858108  64.7397228  31.7738043
  78.8206557  62.8285611  32.7629564  79.8770834  63.0770837  32.8644222
  78.1711393  62.8174029  34.1325556  76.9427651  62.8478576  34.2543479
  78.9954913  62.7720221  35.1689331  79.9707201  62.5372914  35.0509089
  78.5114068  63.0434276  36.5073060  77.4883745  62.6778741  36.5960449
  79.3658184  62.3650160  37.5739572  78.6769386  62.3091114  38.4168205
  79.5917473  61.3582236  37.2226378  80.6598852  63.0527847  38.0176343
  80.4740058  64.1184119  38.1517555  81.1392906  62.4534962  39.3293792
  81.3258359  61.3879035  39.1959183  82.0602823  62.9469775  39.6397846
  80.3760818  62.5951731  40.0945852  81.7499401  62.9746016  36.9657975
  81.4088492  63.4602548  36.0515233  82.6451809  63.4775035  37.3314950
  81.9802353  61.9297826  36.7574312  78.5254634  64.5421258  36.7398358
  79.1851009  65.2982238  36.0197004  77.8248728  64.9543692  37.7473859
  77.2965676  64.4250420  38.4262127  77.7881429  66.3961347  37.8242834
  78.0837739  66.8288124  36.8685159  76.3709491  66.8668159  38.1565152
  75.6297413  66.3001917  37.5929132  76.1854766  66.7457984  39.2237803
  76.1370788  68.3022860  37.8439913  76.0868020  68.7222477  36.5281899
  76.2109658  67.9928644  35.7277630  75.8830686  70.0418109  36.2262188
  75.8571000  70.3618873  35.1845963  75.7116527  70.9613580  37.2315261
  75.5453657  72.0107659  36.9882327  75.7497781  70.5585022  38.5436216
  75.6215045  71.2861646  39.3449664  75.9512464  69.2277303  38.8460758
  75.9642824  68.9010747  39.8858960  78.7844150  66.8884435  38.8694552
  79.0211642  66.2160893  39.8735163  79.4549957  68.0173309  38.6425613
  79.5822314  68.7500558  37.3718425  78.5914311  69.0146218  37.0024921
  80.0873995  68.1223265  36.6377716  80.3962135  69.9537930  37.7531243
  79.7311981  70.7682741  38.0403073  81.0064373  70.2653905  36.9054007
  81.2476934  69.5239305  38.8886577  81.4777029  70.3868996  39.5135409
  82.1751755  69.0393371  38.5836237  80.3722752  68.5348196  39.6676549
  80.9465649  67.6970368  40.0631413  79.6353935  69.2220584  40.8017652
  78.4388438  69.4914743  40.6804141  80.3550429  69.5004981  41.8949463
  81.2933847  69.1287819  41.9329085  79.8406816  70.2132630  43.0708071
  80.6355525  70.1843820  43.8160892  79.5229680  71.6779059  42.7501436
  78.7223834  71.7233383  42.0118346  79.2073209  72.1892699  43.6595248
  80.4129205  72.1642410  42.3506914  78.6265764  69.5154504  43.6777595
  77.5315580  70.0782358  43.7370924  78.8177671  68.2799264  44.1340714
  79.7012212  67.8062791  44.0105136  77.7326054  67.5574887  44.7763532
  76.8076789  67.7323820  44.2267875  78.0045030  66.0547026  44.8086280
  79.0670456  65.9323306  45.0186940  77.4218374  65.6337078  45.6279961
  77.6600441  65.3382352  43.5273918  76.8403316  65.9352913  42.5801988
  76.4587833  66.9377984  42.7738478  76.5065034  65.2845187  41.4116443
  75.8597413  65.7647330  40.6773454  77.0118851  64.0288616  41.1663126
  76.6873918  63.3813597  39.9973578  76.1065991  63.8960473  39.4322240
  77.8256859  63.4071915  42.0942909  78.2155252  62.4068647  41.9059508
  78.1443700  64.0633013  43.2680580  78.7845504  63.5799780  44.0060741
  77.4950211  68.0618672  46.1948404  78.0924596  69.0231832  46.6677238
  76.5726030  67.3934787  46.8670753  75.9729025  66.7580418  46.3604407
  76.2892490  67.6363353  48.2689955  77.1888383  67.9731361  48.7841687
  75.2124291  68.7307385  48.3924559  75.4806767  69.4882829  47.6560668
  74.2771920  68.2542128  48.0985939  75.0400820  69.3899641  49.7621227
  74.2120522  70.0946869  49.6857475  74.8023294  68.6301266  50.5065840
  76.2707650  70.1387685  50.2131576  77.0430927  69.6458321  51.0334854
  76.4481407  71.3493385  49.6992519  77.2551289  71.8947591  49.9664369
  75.7753363  71.7196979  49.0433025  75.9680154  66.2492178  48.8144907
  76.3697476  65.2416677  48.2217606  75.3048646  66.1683098  49.9632392
  75.0778385  66.9950602  50.4971326  74.9339663  64.8730062  50.5079381
  75.8215497  64.2435661  50.5719700  74.3321189  65.0105167  51.9031358
  75.0286347  65.5637811  52.5331077  73.0045922  65.7461263  51.8495674
  72.3073605  65.1931835  51.2201058  72.5951793  65.8317384  52.8561213
  73.1570630  66.7421844  51.4339697  74.1149200  63.7038144  52.4465827
  73.7360178  63.7815982  53.3252084  73.9448625  64.1443985  49.6027572
  73.2938348  64.7224890  48.7146129  73.8443633  62.8453179  49.8497381
  74.2818656  62.4776473  50.6825102  73.1636221  61.9222010  48.9679605
  72.5210421  62.4723536  48.2805578  74.1785599  61.1183181  48.1514347
  74.8520448  60.6338671  48.8584175  73.6365753  60.3588301  47.5879361
  74.9805335  61.9759555  47.1985221  74.4601009  63.0080424  46.7275746
  76.1380949  61.6049538  46.9121598  72.3032600  61.0029082  49.8166695
  72.1093660  61.2240359  51.0138490  71.7867916  59.9637449  49.1820066
  71.8195674  59.9078045  48.1740900  71.1642391  58.8843319  49.9064007
  71.9065464  58.4094768  50.5479548  70.3570703  59.2843919  50.5200211
  70.5989886  57.8531881  48.9641082  69.9053281  58.1947544  48.0020533
  70.8771798  56.5842763  49.2379285  71.5247487  56.3776886  49.9849729
  70.3190688  55.4722277  48.4805561  69.6306121  55.8564508  47.7278946
  71.3887519  54.6925077  47.7941191  72.0866675  54.3142742  48.5410813
  70.9334324  53.8547822  47.2659144  72.0822578  55.5089214  46.8727402
  72.7664281  54.9930269  46.4398849  69.5593917  54.6328151  49.4895389
  70.0771467  53.6506244  50.0209446  68.3188018  55.0219281  49.7488412
  67.9282490  55.8096836  49.2518410  67.5321653  54.4198666  50.8144068
  68.2397224  54.0021752  51.5306442  66.6671615  55.4652243  51.5321008
  65.8836184  54.9636614  52.1000744  67.5349248  56.2703174  52.4733856
  68.3184770  56.7725777  51.9060395  66.9240216  57.0139931  52.9850926
  67.9885936  55.6054622  53.2084052  66.0780644  56.4560675  50.5543583
  65.4553332  55.9281864  49.8321053  65.4709976  57.1828461  51.0941383
  66.8824532  56.9726963  50.0307610  66.7206759  53.2689746  50.2260715
  65.7852218  53.4676263  49.4449261  67.1094886  52.0509460  50.5825162
  67.8179674  51.9606873  51.2966665  66.5919364  50.8342323  49.9632387
  66.1279318  51.0754338  49.0068806  67.7195414  49.8373509  49.7199936
  68.1326129  49.5492763  50.6866808  67.2974256  48.9600479  49.2298326
  68.7459855  50.3805426  48.9118530  69.4337649  49.7232283  48.7834118
  65.5304085  50.2577594  50.8903814  65.8377850  49.5654274  51.8593758
  64.2675194  50.5300078  50.5816455  64.0309725  51.0756632  49.7653092
  63.1889913  50.0440412  51.4196782  63.6038372  49.7993337  52.3974923
  62.4562318  50.8439137  51.5262935  62.5026353  48.8196652  50.8557502
  61.7133335  48.9240657  49.9123790  62.7884884  47.6533458  51.4220293
  63.4440322  47.6241930  52.1898260  62.2235469  46.3970769  50.9482532
  61.7222354  46.5615685  49.9944563  63.3109218  45.3401722  50.7527965
  64.1217047  45.8069175  50.1934406  63.6695273  45.0553377  51.7419231
  62.8329485  44.1053066  50.0138611  62.0386634  43.6624902  50.6147985
  62.4296766  44.4120371  49.0487770  63.9317985  43.0858962  49.8003077
  65.0441253  43.2891177  50.3229884  63.6904207  42.0862480  49.0912287
  61.1868411  45.9236604  51.9547952  61.5072824  45.7067802  53.1262393
  59.9532895  45.7565216  51.4980280  59.7322326  45.9777362  50.5376649
  58.8721312  45.3298368  52.3743851  58.9956985  45.7733365  53.3623822
  57.5329561  45.7745697  51.8059233  57.4790143  45.4213766  50.7761447
  56.7503426  45.2963893  52.3949560  57.3405562  47.2704389  51.8348144
  57.3768494  47.6108821  52.8696487  58.1453682  47.7406306  51.2697485
  56.0155792  47.6480620  51.2289805  55.2076449  47.1661573  51.7795338
  55.8868860  48.7297127  51.2685939  55.9516350  47.2197932  49.8334024
  55.5244764  46.3232073  49.6496401  56.4119316  47.9259038  48.8051608
  56.9808089  49.1055962  49.0048537  57.0649851  49.4698794  49.9431033
  57.3276970  49.6352247  48.2179218  56.3049637  47.4508118  47.5725232
  55.8729214  46.5512196  47.4170454  56.6559842  47.9905429  46.7943370
  58.9427059  43.8194513  52.5635305  59.8421681  43.1442460  52.0590262
  57.9706785  43.2667130  53.2811300  57.1873814  43.8205172  53.5971138
  58.0357113  41.8720433  53.6844626  58.4116339  41.2621384  52.8630020
  58.9784592  41.7178329  54.8788861  58.9430565  40.6746547  55.1929326
  59.9846800  41.9597715  54.5367087  58.6175705  42.6035443  56.0405812
  58.4988816  43.6271383  55.6852376  57.6667705  42.2433155  56.4334092
  59.6537520  42.5682145  57.1276662  60.6418585  41.8218596  56.9798284
  59.4908316  43.3064672  58.1188256  56.6369268  41.3708858  54.0097194
  55.7852907  42.1396783  54.4631540  56.4006463  40.0859679  53.7416305
  57.0912797  39.5328319  53.2546343  55.1294175  39.4587484  54.0854051
  54.3068453  40.0863084  53.7424144  55.0047147  38.0888597  53.4267738
  55.9613035  37.6070307  53.6289562  54.2092118  37.5432596  53.9343127
  54.7421639  38.0878663  51.9200913  55.4965956  38.7062068  51.4336875
  54.8023346  36.6778926  51.3555927  54.0478268  36.0590345  51.8412174
  54.6120219  36.7070673  50.2827317  55.7903668  36.2550167  51.5374408
  53.3875277  38.7178557  51.6279029  53.3775466  39.7448730  51.9929172
  53.2083843  38.7131755  50.5527346  52.6053030  38.1472563  52.1285424
  55.0258270  39.3536564  55.5973289  55.7876421  38.6183957  56.2335116
  54.0875660  40.0969657  56.1731880  53.4607406  40.6287796  55.5863633
  53.9523042  40.2204594  57.6176545  54.8058420  39.7532077  58.1088248
  53.8975098  41.6872752  58.0275372  54.8088705  42.1986935  57.7177434
  53.0352622  42.1753119  57.5731703  53.7747454  41.8887178  59.5010174
  54.8569419  41.6596620  60.3331065  55.8033296  41.3332297  59.9019544
  54.7461016  41.8405742  61.6945808  55.6021912  41.6555030  62.3433951
  53.5420422  42.2590173  62.2385149  53.4525514  42.4038044  63.3151430
  52.4562075  42.4925098  61.4177871  51.5076164  42.8228061  61.8410831
  52.5761297  42.3059640  60.0571963  51.7218313  42.4869819  59.4048875
  52.6993402  39.4807847  58.0605716  51.5842969  39.9820922  57.8850631
  52.8880560  38.3047437  58.6578964  53.8304689  37.9765219  58.8135491
  51.7819859  37.4448910  59.0587969  50.8556127  38.0179350  59.0981975
  51.6137346  36.3139505  58.0454879  52.5728797  35.8143741  57.9092408
  50.8968790  35.6127388  58.4727119  51.1056763  36.8011643  56.7086575
  50.2871550  37.7414661  56.6827040  51.5467985  36.2587313  55.6762508
  51.9984747  36.8661404  60.4526026  53.0198078  37.1349220  61.0927058
  51.0369581  36.0767521  60.9306331  50.1683292  36.0062832  60.4201263
  51.1527096  35.3668066  62.2008228  52.1801176  35.4163095  62.5614911
  50.2316977  36.0042155  63.2529146  49.2606962  36.1635962  62.7840296
  50.1270043  35.2913767  64.0708388  50.7566037  37.3289928  63.7974914
  50.3056617  37.4648558  64.7804937  51.8386276  37.2496638  63.9025169
  50.4209236  38.5157228  62.9205217  49.6663348  38.3453125  61.9426961
  50.9276769  39.6188656  63.1993965  50.8579631  33.8791035  62.0975030
  51.5396720  33.0857100  62.7563479  49.8634617  33.4899347  61.2843335
  49.2844357  34.2247120  60.9036361  49.5013785  32.0899202  60.9892183
  48.5842044  32.0725363  60.4005005  50.6078250  31.3735815  60.1965916
  51.5107840  31.4268664  60.8048062  50.2970970  30.3333947  60.0988189
  50.8943163  31.9560962  58.8018424  50.9211460  33.0421388  58.8906819
  51.8711922  31.5940470  58.4813179  49.8633973  31.5790473  57.7430779
  49.4685562  30.4192008  57.6296553  49.4245026  32.5635011  56.9632734
  48.7410961  32.3686371  56.2455792  49.7767186  33.5012313  57.0925302
  49.1524763  31.2981321  62.2513609  49.4141960  30.0933950  62.3181925
  48.5469023  31.9835945  63.2354540  48.3320698  32.9506848  63.0387752
  48.2736515  31.4681351  64.5900376  47.9899505  32.2980071  65.2372821
  47.1422098  30.4305454  64.5983112  46.9091509  30.1690493  65.6304951
  45.9027131  30.9890543  63.9265040  46.1348877  31.2503657  62.8940744
  45.1114789  30.2395142  63.9419066  45.5695736  31.8793044  64.4599583
  47.5567053  29.2518455  63.8990595  46.8450498  28.6075886  63.9080002
  49.5331185  30.9011445  65.2435623  49.5017777  29.8729961  65.9220589
  50.6528680  31.5829553  65.0359230  50.6057315  32.4216316  64.4751205
  51.9592596  31.1477226  65.5220502  51.8232998  30.4510285  66.3492330
  52.7640142  30.4452497  64.4148321  52.8157553  31.1422866  63.5784341
  53.7651672  30.2825173  64.8139698  52.1906455  29.1274034  63.9383751
  51.1521889  29.2777634  63.6432468  52.7651356  28.7797170  63.0797848
  52.2564830  28.0949722  65.0394093  53.2854812  28.0261122  65.3922832
  51.6128587  28.4163995  65.8582693  51.8031252  26.7429763  64.5444813
  52.3368799  26.5068323  63.6239148  52.0358531  25.9937670  65.3011994
  50.3408786  26.7439265  64.2823385  50.1250716  27.4377962  63.5808600
  50.0573833  25.8323289  63.9526110  49.8460867  26.9623013  65.1353288
  52.6804115  32.3769991  66.0606161  52.0686422  33.4211811  66.3114215
  53.9962470  32.2510298  66.2586807  54.4383411  31.3461473  66.1822618
  54.8225216  33.3959560  66.6309540  54.3968164  33.8913281  67.5035826
  56.2458813  32.9396803  66.9723724  56.6142910  32.3428481  66.1380074
  56.8811991  33.8161528  67.0999159  56.3158876  32.1007603  68.2378787
  55.6465149  32.3897086  69.2283185  57.1452786  31.0631469  68.2118391
  57.2329342  30.4700989  69.0246800  57.6843036  30.8721813  67.3793218
  54.8829785  34.4422875  65.5234788  55.0671789  35.6284162  65.8158448
  54.7282307  34.0308630  64.2688972  54.5815691  33.0491965  64.0820266
  54.7620992  34.9450315  63.1477470  53.7466238  35.2826974  62.9406468
  55.3821922  35.8013346  63.4129434  55.3275056  34.2939096  61.9047478
  56.0575768  33.3045828  61.9930804  55.0009669  34.8421435  60.7379415
  54.3251759  35.5921949  60.7091517  55.5379628  34.3483370  59.4782779
  56.2901813  33.5860572  59.6812461  54.4391272  33.7319273  58.6021407
  53.8531776  33.0818524  59.2518830  53.8166745  34.5582760  58.2589200
  54.9390781  32.9278249  57.3881513  54.0753528  32.7240155  56.7552680
  55.6438582  33.5597112  56.8476822  55.6191537  31.6100953  57.7616750
  56.1247956  31.2188802  56.8788523  56.3535269  31.8084612  58.5423455
  54.6795965  30.6025068  58.2479782  54.5473505  30.5325085  59.2468328
  53.9940343  29.7788379  57.4567923  54.1376733  29.8456859  56.1416234
  54.7691493  30.5236365  55.7394779  53.6150510  29.2183968  55.5470866
  53.1648332  28.8883211  57.9807754  53.0533923  28.8351767  58.9832008
  52.6479452  28.2666720  57.3754011  56.2185423  35.5479050  58.8330143
  55.9538930  35.9143581  57.6841358  57.0728899  36.2057514  59.6173168
  57.2640959  35.8667159  60.5493010  57.6796429  37.4601330  59.2021513
  56.9922305  38.0474948  58.5934071  58.0609563  38.2620385  60.4671061
  57.3156639  38.0689522  61.2387001  59.4360239  37.8630525  60.9798188
  60.1819625  38.0562940  60.2088883  59.6752639  38.4446960  61.8700748
  59.4377895  36.8017985  61.2284874  58.0600742  39.7634496  60.2060830
  58.9174120  39.9989975  59.5755358  57.1407714  40.0156872  59.6775396
  58.1410249  40.5636753  61.4850899  59.0603573  40.3123016  62.0139936
  58.1374832  41.6278621  61.2493080  57.2837172  40.3289893  62.1159987
  58.8737012  37.2150897  58.2854847  59.4312765  38.1634649  57.7205774
  59.2597829  35.9463618  58.0965679  58.7378536  35.2091183  58.5484100
  60.4200952  35.5785413  57.2883356  61.2977083  36.1289875  57.6273095
  60.7048187  34.0714284  57.4169784  59.6989052  33.6908052  57.2398816
  61.3291513  33.8649003  56.5476942  61.3046591  33.3793454  58.6556574
  62.1393166  33.9815544  59.0145335  60.2813639  33.2236633  59.7631645
  59.4465623  32.6211372  59.4051598  60.7434114  32.7313941  60.6189004
  59.9172735  34.2063577  60.0629150  61.8914163  32.0087178  58.3143998
  62.6815914  32.1256200  57.5727417  62.3038708  31.5549009  59.2155284
  61.1075358  31.3674619  57.9113845  60.2386430  35.9090823  55.8101828
  61.2365625  36.0176009  55.0895098  58.9952843  36.0725880  55.3531816
  58.2343618  36.0931205  56.0170149  58.6847656  36.2219559  53.9514493
  59.1471760  35.3899320  53.4204012  57.6015574  36.1630806  53.8451803
  59.1689398  37.5220317  53.3468941  59.1745813  38.5703511  53.9950103
  59.5786613  37.4768319  52.0851705  59.6257771  36.2912597  51.2136548
  58.6395800  35.8285347  51.1762243  60.3468892  35.5768854  51.6108520
  60.0480242  36.8534571  49.8909097  59.1648794  37.0950187  49.2994688
  60.6511099  36.1178998  49.3586087  60.8355654  38.0562740  50.1951653
  60.7517705  38.7513481  49.3597316  61.8880955  37.8612915  50.4007425
  60.1632593  38.6490541  51.4338440  60.8700166  39.1065943  52.1261223
  59.1055713  39.6705807  51.0408076  57.9104405  39.4924010  51.2573606
  59.5825821  40.7575801  50.4392712  60.5787282  40.8535391  50.3029473
  58.7198927  41.8198058  49.9673606  57.7630416  41.4059307  49.6491744
  58.5546334  42.5444108  50.7646913  59.3679841  42.5185697  48.7943151
  60.5199507  42.2540265  48.4429352  58.6053995  43.4172868  48.1817204
  57.6494268  43.5716499  48.4687527  59.1133625  44.1676174  47.0450606
  59.6668122  43.5052048  46.3794765  57.9575739  44.7888387  46.2646666
  57.3108353  43.9875771  45.9071637  57.3947821  45.4368824  46.9365333
  58.4245802  45.5431339  45.1645694  57.6771271  45.9201509  44.6947057
  60.0836811  45.2471858  47.5119577  59.9422968  45.8186465  48.5968006
  61.0861813  45.5161490  46.6852066  61.1800172  44.9742812  45.8380505
  62.1220649  46.4911469  46.9997874  62.0999871  46.8066900  48.0428810
  63.5317771  45.9575814  46.6762501  63.7368704  45.1276523  47.3524554
  63.6697943  45.4796859  45.2231936  63.4652856  46.3092441  44.5463551
  64.6831789  45.1153183  45.0547051  62.9590074  44.6748451  45.0358042
  64.5943818  47.0018040  46.9979681  64.5491602  47.2523676  48.0578148
  65.5805306  46.6022700  46.7613612  64.4144590  47.8986190  46.4051348
  61.7945336  47.7881497  46.2645622  61.5061627  47.7942777  45.0607916
  61.7615004  48.8854036  47.0076662  61.8121075  48.7933965  48.0121925
  61.6060969  50.2186965  46.4435698  61.6860170  50.1975549  45.3567096
  60.2625543  50.8339349  46.8216242  60.1716060  50.8703074  47.9072141
  60.1986963  51.8444850  46.4181259  59.4558834  50.2272943  46.4100802
  62.7665402  51.0538353  46.9537888  62.8662832  51.3242470  48.1541962
  63.6474511  51.4482505  46.0478238  63.4700953  51.2596918  45.0715606
  64.8981475  52.0924959  46.4085266  64.9878523  52.1474314  47.4934388
  66.0800510  51.2975181  45.8611572  65.9118242  50.2374548  46.0510643
  66.0971725  51.4752284  44.7858778  67.4077468  51.7139133  46.4630351
  67.4610484  52.6757827  47.2539131  68.4152173  51.0439244  46.1616613
  64.8857305  53.5182311  45.8797329  64.7681007  53.7429597  44.6656055
  65.0221424  54.4666583  46.8001755  65.1511149  54.1672167  47.7561044
  64.9709351  55.8906130  46.5263507  64.6013712  56.0594735  45.5149122
  64.0348067  56.5908360  47.5118400  64.3827056  56.3994325  48.5269412
  64.0548704  57.6631981  47.3175797  62.7128954  56.1110590  47.3688241
  62.1398635  56.5607802  47.9941121  66.3589246  56.5003224  46.6239436
  67.2903449  55.9056031  47.1700419  66.4830886  57.7079005  46.0912614
  65.7125855  58.1420135  45.6034394  67.7254947  58.4363070  46.1943731
  68.3103888  58.0064763  47.0075420  68.2698693  58.3234185  45.2568168
  67.5133438  59.9069073  46.4655128  66.8545819  60.6009791  45.6901450
  68.0658848  60.3981203  47.5636227  68.4792246  59.7688420  48.2368674
  68.0455085  61.8223361  47.8709841  67.3083924  62.3176827  47.2390103
  67.6821572  62.0711287  49.3294659  68.2908511  61.4010774  49.9366086
  67.9413412  63.1047010  49.5589261  66.2143752  61.8380083  49.6362179
  65.9407746  60.8539018  49.2557211  66.0955596  61.8540133  50.7196042
  65.3119964  62.8915149  49.0118844  65.7348230  64.0616733  48.9079077
  64.1773954  62.5499993  48.6184615  69.4150159  62.3789449  47.5234111
  70.3438471  62.3295128  48.3326219  69.5367715  62.9026836  46.3108966
  68.7307334  62.9103134  45.7023378  70.7911802  63.4368523  45.8013522
  71.6348844  63.1979624  46.4488042  71.0896681  62.9083251  44.3917306
  70.2640749  63.1694847  43.7296953  72.3700454  63.5192435  43.8658116
  73.1962316  63.2581154  44.5271205  72.5714552  63.1368197  42.8651685
  72.2661744  64.6035430  43.8257244  71.1564625  61.4056493  44.4108281
  70.2020218  61.0032992  44.7503270  71.3686413  61.0380815  43.4068492
  71.9471916  61.0851794  45.0891697  70.6896361  64.9497815  45.7951123
  69.8111093  65.5133062  45.1334321  71.5744763  65.6109458  46.5282075
  72.2316819  65.1191350  47.1166820  71.5965359  67.0628982  46.5354558
  70.7671958  67.4267459  45.9289007  71.4347954  67.5936604  47.9446908
  71.4874350  68.6822249  47.9258023  70.1028814  67.1643963  48.5107062
  70.0496816  66.0758726  48.5303436  69.9965577  67.5511852  49.5242094
  69.2992796  67.5557233  47.8868570  72.4696800  67.0485822  48.7635746
  72.3760146  67.3792216  49.6599588  72.9018518  67.5516374  45.9350564
  73.9247743  66.8674488  46.0328651  72.8623132  68.7204093  45.2972430
  71.9771622  69.1663550  45.1029767  74.0805273  69.3456469  44.7851695
  74.8863990  69.2062768  45.5057569  74.5096541  68.7321200  43.4442393
  75.4564726  69.2220940  43.2171725  74.6812116  67.6676776  43.6043346
  73.5569455  68.9195670  42.2890982  72.5550826  68.0011349  42.0409546
  72.4475790  67.1411844  42.7020352  71.7008732  68.1608649  40.9778226
  70.9086966  67.4345017  40.7962889  71.8486967  69.2403254  40.1399370
  70.9995898  69.4107352  39.0732121  70.3388854  68.7175907  39.0052408
  72.8392730  70.1573369  40.3580874  72.9541047  71.0160212  39.6965925
  73.6915318  69.9902976  41.4184321  74.4945412  70.7070304  41.5903914
  73.8572976  70.8482577  44.6748088  72.8259781  71.3734603  45.1006058
  74.8386313  71.5456418  44.1070258  75.7024334  71.0749025  43.8782250
  74.7330355  72.9696951  43.8247231  73.7845509  73.3363735  44.2171810
  75.8701662  73.7781712  44.4577698  76.7643830  73.2119392  44.1972762
  75.9120346  74.7598194  43.9858441  75.7984503  73.9434621  45.9569621
  74.7076240  73.4956333  46.6824237  73.8897122  73.0051509  46.1546484
  74.6448464  73.6609404  48.0479556  73.7969497  73.2690354  48.6097237
  75.6535616  74.3154356  48.7000106  75.5856661  74.4902218  50.0586176
  74.7912338  74.1153072  50.4458074  76.7273099  74.8003674  48.0018568
  77.5251142  75.3314937  48.5210037  76.7969534  74.6145985  46.6367441
  77.6493022  74.9997994  46.0770819  74.7470687  73.1891044  42.3200143
  75.5574693  72.5955191  41.6046044  73.8613295  74.0593441  41.8478332
  73.2663880  74.5839330  42.4730934  73.7242096  74.2800158  40.4233498
  73.8393561  73.3168920  39.9261243  72.7202164  74.6639435  40.2425280
  74.7321551  75.2512696  39.8535192  74.7049945  76.4425303  40.1701994
  75.6264529  74.7492338  39.0122485  75.6864807  73.7492583  38.8836212
  76.5693300  75.5935087  38.2982116  76.8694380  76.4299470  38.9294051
  77.8198776  74.7931367  37.9185768  78.1174563  74.2425945  38.8110169
  77.5137775  74.0901494  37.1438436  78.9957542  75.6200087  37.4171860
  78.6717676  76.1757626  36.5372592  79.2812097  76.3192259  38.2031329
  80.1879726  74.7504938  37.0559075  79.8325661  73.8978875  36.4772472
  80.8755075  75.3396259  36.4490149  80.9080247  74.2539561  38.2989684
  81.1496459  75.1154873  38.9214504  80.2347729  73.5910511  38.8424646
  82.1570436  73.5219342  37.9600146  82.7812095  74.1361497  37.4567693
  82.6049772  73.2090972  38.8094783  81.9333265  72.7233381  37.3835650
  75.8791868  76.1642530  37.0624195  74.9760642  75.5454935  36.4967656
  76.3023659  77.3651294  36.6605883  77.0994144  77.7805314  37.1212988
  75.6227303  78.1362689  35.6234652  74.5558187  78.2011418  35.8369840
  76.1986637  79.5483957  35.5836097  75.6088227  80.1238012  34.8701005
  76.0844124  79.9780597  36.5788159  77.6588199  79.5894176  35.1807014
  78.2198348  78.9228830  35.8357546  77.7458449  79.2436805  34.1506555
  78.2167477  80.9908486  35.2905602  79.2255808  81.0077723  34.8781668
  77.5823700  81.6739098  34.7256781  78.2708434  81.4413526  36.6756215
  78.0576480  80.7624276  37.3923557  78.5790867  82.6793162  37.0466165
  78.5983874  82.9997750  38.3313704  78.3783137  82.3007805  39.0264059
  78.8330906  83.9417016  38.6102761  78.8656168  83.5945476  36.1329728
  78.8490525  83.3484537  35.1535529  79.0993430  84.5342911  36.4199449
  75.7032554  77.5132269  34.2342926  74.9234540  77.9067468  33.3616725
  76.6103489  76.5735079  33.9997704  77.2680793  76.3243751  34.7246309
  76.6947149  75.8819087  32.7270588  75.8482267  76.1633582  32.1006859
  77.6235173  76.1519537  32.2245639  76.6698584  74.3814398  32.9451443
  75.9644167  73.8726121  33.8181045  77.4650770  73.6798946  32.1252348
  77.7923742  74.1581298  31.2980305  77.7964866  72.2585203  32.2844603
  78.3802575  71.9216895  31.4278065  78.6175451  72.0254923  33.5594163
  79.3287642  72.8432639  33.6756756  77.9156215  72.0338187  34.3932833
  79.3662649  70.7016940  33.5406135  79.2235779  69.9335530  32.5654490
  80.1214774  70.4397098  34.4973749  76.5340874  71.3896520  32.2461696
  76.0561148  70.8830222  33.2555444  76.0073866  71.2293938  31.0323736
  76.6034062  71.4587547  30.2499072  74.6313693  70.8117970  30.7577061
  74.0098505  71.5518749  31.2617877  74.3698699  70.8976528  29.2507154
  74.9784420  70.1562255  28.7330036  73.3156449  70.7039574  29.0527458
  74.6291951  71.8939504  28.8926080  74.2090478  69.4179779  31.2243323
  73.1690431  68.9258324  30.7769075  75.0214909  68.7408115  32.0444249
  75.9552223  69.0681761  32.2471008  74.5728162  67.5048099  32.6688615
  74.3577952  66.7822864  31.8815719  75.3790010  67.1270226  33.2977034
  73.3300428  67.6930513  33.5192305  72.4057154  66.8739182  33.4773608
  73.2725664  68.7939832  34.2744592  74.0763524  69.3914229  34.4052004
  72.0475940  69.1176378  34.9926224  71.6860429  68.2317399  35.5146999
  72.2902549  70.2252962  36.0195758  71.3916115  70.2815412  36.6338849
  73.1300097  69.9006129  36.6339803  72.5901906  71.5939292  35.4359267
  73.4712513  71.5212920  34.7983085  71.7358328  71.9134491  34.8392008
  72.8506486  72.6351063  36.5045753  72.7882721  72.3434442  37.6980230
  73.1483277  73.8576438  36.0810293  73.3312595  74.5904894  36.7515327
  73.1904886  74.0492222  35.0902611  70.9276019  69.5222223  34.0463486
  69.7536917  69.3755944  34.4010216  71.2582860  70.0114715  32.8476671
  72.2091919  70.2618305  32.6170210  70.2239225  70.2417394  31.8519213
  69.3731010  70.7382875  32.3184424  70.7416339  71.1234742  30.7172386
  71.5544450  70.5768577  30.2390674  69.9200217  71.2430291  30.0110091
  71.2355105  72.4829299  31.1488218  70.4381368  73.0001714  31.6824485
  72.0931544  72.3584519  31.8099225  71.6434157  73.2954833  29.9434105
  72.3651137  72.7211189  29.3625866  70.7591399  73.4874471  29.3357053
  72.2612464  74.6047873  30.3576971  72.4061399  75.2300870  29.4767279
  71.5967594  75.1119080  31.0572575  73.5756024  74.3579217  31.0123128
  74.1916239  73.8884033  30.3641078  73.9851868  75.2390396  31.2879428
  73.4415089  73.7788756  31.8289055  69.7112112  68.9318606  31.2837790
  68.5779900  68.8844341  30.8023579  70.5251823  67.8751321  31.3215269
  71.5047790  67.9812227  31.5434153  70.0337471  66.5469340  30.9849332
  69.4002857  66.6211316  30.1010097  71.2001399  65.6109615  30.6724954
  71.8385913  65.5193603  31.5511814  70.8151722  64.6283690  30.3997095
  71.7800035  66.0164356  29.8433705  69.1859626  65.9726449  32.1080019
  68.2550847  65.2001431  31.8422380  69.4982602  66.3335975  33.3566986
  70.3678836  66.8056359  33.5592678  68.6239199  65.9846376  34.4725199
  68.4069397  64.9164697  34.4665213  69.2850225  66.3661605  35.8095680
  69.4567852  67.4424087  35.8265352  68.4005276  65.9830623  36.9592338
  68.2286794  64.9068133  36.9432018  68.8824717  66.2595915  37.8969770
  67.4469017  66.5040506  36.8739818  70.6411388  65.6816143  35.9503154
  71.2775298  66.0521773  35.1467046  71.0587275  65.9815609  36.9114352
  70.5701918  64.1864891  35.8816902  70.1531037  63.8857517  34.9206000
  71.5714855  63.7694007  35.9891484  69.9342990  63.8151353  36.6853298
  67.2669695  66.6580208  34.3110435  66.2159537  66.0334616  34.5009086
  67.2681319  67.9293490  33.9189834  68.1314805  68.4433128  33.8161739
  66.0138074  68.6355701  33.6985954  65.2984588  68.3879894  34.4828653
  66.2630511  70.1389983  33.7236387  67.0155760  70.3662220  32.9685395
  65.3286050  70.6376056  33.4661482  66.7404416  70.6286574  35.0750192
  65.9433771  70.4435391  35.7951027  67.6227845  70.0529233  35.3544835
  67.0801988  72.0964745  35.0687553  67.0437775  72.7042556  33.9818990
  67.3895696  72.6406252  36.1472731  65.3474240  68.2208358  32.3942140
  64.1473304  68.4503801  32.2191721  66.1014761  67.6287677  31.4663505
  67.1103102  67.6591901  31.5041347  65.4721608  66.9642374  30.3318569
  64.6964296  67.6055834  29.9135083  66.5016471  66.6690815  29.2423731
  67.3984955  66.2637489  29.7108469  66.0662334  65.9186839  28.5825107
  66.8634828  67.8936686  28.4406409  65.9870982  68.7579742  28.2555195
  68.0286964  68.0025241  28.0092110  64.7872487  65.6797282  30.7641246
  63.7741449  65.2856670  30.1766363  65.3253648  65.0162013  31.7859912
  66.2109203  65.2846502  32.1907456  64.6641847  63.8281402  32.3006820
  64.3017586  63.2415151  31.4565152  65.6550772  62.9813221  33.0931320
  66.0200094  63.5520294  33.9470745  65.1598377  62.0767825  33.4461847
  66.4944353  62.7091995  32.4531894  63.4596938  64.1803267  33.1600204
  62.5030944  63.4023935  33.2292995  63.4820710  65.3372695  33.8193992
  64.2529550  65.9843352  33.7348806  62.4010063  65.6671043  34.7388740
  61.8944335  64.7565080  35.0587142  62.9545964  66.3760794  35.9719747
  63.6752184  65.7101505  36.4466765  63.4576770  67.2907581  35.6583301
  61.8674184  66.7135369  36.9485681  61.2600063  65.7144849  37.6833965
  61.5879857  64.6848931  37.5403241  60.2635769  65.9972426  38.5781201
  59.7993676  65.1992960  39.1576827  59.8510841  67.2955029  38.7446698
  58.8469852  67.5491644  39.6424906  58.5247712  66.7569593  40.0785971
  60.4341710  68.3166100  38.0224849  60.1074948  69.3481631  38.1539435
  61.4393807  68.0210110  37.1276661  61.9076411  68.8186736  36.5509802
  61.3303069  66.5308307  34.0845795  60.1591283  66.1440372  34.0195360
  61.7183789  67.7162304  33.6144405  62.6968110  67.9665471  33.6250000
  60.7560177  68.7076236  33.1472504  59.9267265  68.7900590  33.8498026
  61.4398905  70.0693977  33.0372543  61.9202186  70.2573386  33.9974951
  62.2012466  69.9760931  32.2628311  60.5178589  71.2204010  32.7012629
  60.0978418  71.0702865  31.7067016  59.7125418  71.2439295  33.4354377
  61.2361298  72.5547687  32.7273207  62.4327972  72.6234268  33.0031869
  60.5113716  73.6223387  32.4279366  60.9401092  74.5368225  32.4301401
  59.5333610  73.5169364  32.1988364  60.1276666  68.3010752  31.8199010
  58.9152693  68.4516523  31.6345250  60.9271598  67.7773083  30.8910070
  61.9330033  67.8210302  30.9714213  60.3546730  67.1724295  29.6930610
  59.5437115  67.7938012  29.3131428  61.4207075  67.0450477  28.6083835
  62.2727111  66.4879525  28.9980423  60.9838066  66.5010183  27.7709770
  61.9072847  68.3863061  28.1115651  63.0470582  68.7721401  28.3507086
  61.0487618  69.0965980  27.3968639  61.3208953  70.0010871  27.0391733
  60.1255636  68.7307609  27.2125565  59.7494689  65.8117801  30.0055194
  58.6164348  65.5219940  29.6066562  60.4860350  64.9684686  30.7238697
  61.4051925  65.2537764  31.0302164  60.0203593  63.6458315  31.0883462
  60.1856441  63.5113622  32.1573168  58.9523974  63.5927064  30.8768409
  60.7276407  62.5364934  30.3366794  60.3568244  62.2041740  29.2088368
  61.7369552  61.9484410  30.9700762  61.9680730  62.3035251  31.8869183
  62.5554899  60.8688380  30.4177572  61.9548221  60.2803189  29.7242570
  63.7812036  61.4179846  29.6637108  64.2735607  62.0972760  30.3595892
  64.4237655  60.5565435  29.4816847  63.5182763  62.1399032  28.3517486
  63.0384767  61.4486301  27.6589032  62.8544673  62.9836223  28.5404224
  64.8159636  62.6430870  27.7464341  65.3030944  63.2992153  28.4677511
  65.4585770  61.7863725  27.5434864  64.5677961  63.4026203  26.4614773
  64.0969443  62.7348344  25.7400474  63.9024627  64.2409692  26.6678791
  65.8438158  63.9105669  25.9044000  66.4603095  63.1338590  25.7126710
  65.6605923  64.4142646  25.0483523  66.2800698  64.5297087  26.5725653
  62.9671527  59.9786869  31.5853290  62.3695932  60.0427552  32.6628195
  63.9859133  59.1473219  31.3828049  64.3490964  59.0327356  30.4473546
  64.5614813  58.3403846  32.4510159  64.1658304  58.6709483  33.4113738
  64.2205060  56.8601556  32.2650158  64.5774907  56.5504980  31.2827870
  64.7414810  56.2924237  33.0359668  62.7405605  56.6013261  32.3653481
  62.4493444  56.8555777  33.3844900  62.2013734  57.2384325  31.6642955
  62.3641636  55.1701144  32.1010689  63.2172774  54.3147756  31.8717605
  61.0661193  54.9073171  32.0866615  60.7467028  53.9647313  31.9145964
  60.4016662  55.6507115  32.2478081  66.0701176  58.5524807  32.4980024
  66.6467683  59.2416949  31.6543610  66.7153703  57.9802043  33.5188074
  66.2168687  57.3631025  34.1439320  68.1276909  58.2427194  33.7851251
  68.5510715  58.7816770  32.9375563  68.3184314  59.0764426  35.0727426
  67.9328664  58.5026729  35.9154931  69.7865719  59.4072979  35.3130845
  70.1727418  59.9815013  34.4709064  69.8824914  59.9940217  36.2266793
  70.3560053  58.4833391  35.4138058  67.5523424  60.3854586  35.0003928
  68.0361713  61.0197955  34.2576769  66.5341227  60.1641057  34.6805006
  67.5182889  61.0875064  36.3001871  68.5362016  61.3096217  36.6205282
  66.9593562  62.0175670  36.1968391  67.0341546  60.4539304  37.0433528
  68.8814132  56.9271203  33.9199867  68.4368875  56.0064286  34.6119469
  70.0427626  56.8415270  33.2685687  70.2633191  57.4749991  32.5134745
  70.9864090  55.7750785  33.5729171  70.4345851  54.8919814  33.8949869
  71.8375177  55.4034168  32.3600710  72.2701462  56.3173171  31.9529862
  72.6363959  54.7408511  32.6930880  71.0206099  54.7101510  31.2876283
  70.3938101  53.9691457  31.7837473  70.3887462  55.4654565  30.8203342
  71.8638294  54.0294352  30.2259523  72.6380775  53.4486232  30.7272468
  71.2188990  53.3596553  29.6571297  72.5050374  55.0191090  29.2933087
  73.0957064  55.7105918  29.8941933  73.1636339  54.4678406  28.6221508
  71.5130328  55.7802373  28.4967337  70.9029343  56.2914671  29.1184439
  71.9944990  56.4280312  27.8895654  70.9658862  55.1397134  27.9395455
  71.8436618  56.2076089  34.7548190  72.5613756  57.2123901  34.6804706
  71.7654790  55.4366166  35.8375527  71.3092162  54.5414082  35.7349583
  72.2516797  55.8172741  37.1582732  72.6599865  56.8274734  37.1285703
  71.1050626  55.7831820  38.1695640  70.3593936  56.5420982  37.9326606
  70.6382189  54.7983491  38.1534093  71.5330048  56.0299807  39.5785611
  71.9012946  57.2874008  39.9849520  71.8758876  58.1063782  39.2661124
  72.2993797  57.5219355  41.2819708  72.6011210  58.5235816  41.5881699
  72.3159729  56.4923862  42.1899851  72.6254498  56.6765030  43.2187829
  71.9422157  55.2297747  41.8010342  71.9560284  54.4086539  42.5177420
  71.5488820  55.0023314  40.5003912  71.2458119  54.0025073  40.1895855
  73.3740324  54.8871566  37.5928289  73.1987675  53.6622722  37.6168411
  74.5057646  55.4751532  37.9722564  74.5315853  56.4847944  37.9798343
  75.7029110  54.7509071  38.3757175  75.4829637  53.6851793  38.4385408
  76.8316018  54.9587251  37.3616106  77.1141065  56.0070940  37.2656259
  77.6723031  54.3915379  37.7611354  76.5917759  54.4478878  35.9662462
  76.0173323  55.1320263  34.9376360  75.6692821  56.1421255  35.1536463
  76.0038562  54.3598896  33.8028795  75.6071263  54.6284533  32.9137347
  76.6103674  53.1634005  34.0735487  76.8382005  52.0659349  33.2474148
  76.5040003  52.1154635  32.2110965  77.4724003  50.9869384  33.7947659
  77.6684942  50.1089957  33.1792468  77.8788328  50.9811751  35.1341659
  78.3843650  50.1144542  35.5599964  77.6531473  52.0695496  35.9560881
  77.9714443  52.0069450  36.9966977  77.0058220  53.1870345  35.4246228
  76.1579889  55.2630029  39.7373323  76.3427576  56.4721091  39.9134369
  76.3560456  54.3515816  40.6911262  76.0702537  53.3972388  40.5248369
  76.9347012  54.6865496  41.9959232  77.0149504  55.7699217  42.0851650
  76.0764919  54.1654609  43.1432002  75.0817377  54.6006295  43.0473274
  76.0087575  53.0814992  43.0507930  76.6544637  54.5212452  44.4972131
  77.6541902  54.0900844  44.5496358  76.7248610  55.6078062  44.5475275
  75.8307320  54.0184624  45.6512870  74.8177099  54.4157161  45.5874547
  75.7948279  52.9291447  45.6372444  76.4221017  54.4492999  46.9092504
  76.1198946  55.3355139  47.2879256  77.3426246  53.7610197  47.5684044
  77.7619503  52.5954431  47.0989993  77.3778892  52.2336543  46.2377758
  78.4637920  52.0739085  47.6044887  77.8252977  54.2286074  48.7077614
  77.4899547  55.1092858  49.0711491  78.5269535  53.7027940  49.2090579
  78.3380381  54.0941801  42.0624570  78.5137001  52.9262781  42.4168860
  79.3433416  54.8943511  41.7418445  79.1828344  55.8678610  41.5259389
  80.6955419  54.3763246  41.6230215  80.7242270  53.2928568  41.7386667
  81.3403502  54.7441890  40.2752741  82.3360370  54.3036704  40.2237917
  80.4959405  54.2197937  39.1293986  79.5001790  54.6602534  39.1799476
  80.9630214  54.4866765  38.1813957  80.4169960  53.1351026  39.2023000
  81.5386647  56.2400807  40.1702389  82.1894510  56.5783433  40.9765624
  81.9957342  56.4800001  39.2102255  80.5739159  56.7413716  40.2481363
  81.5418694  54.8876444  42.7767298  81.2071623  55.8672458  43.4575537
  82.6629325  54.2120740  42.9902673  82.8854034  53.3948149  42.4400914
  83.5666212  54.5866803  44.0623171  83.1092241  55.3665057  44.6712173
  83.8748538  53.3893996  44.9549496  84.2565527  52.6028565  44.3039848
  84.6403708  53.6626273  45.6811937  82.6525020  52.8923082  45.6781260
  81.6913050  53.6755680  45.7982528  82.6571354  51.7422935  46.1548468
  84.8584952  55.1827017  43.5179074  85.1431438  55.1327278  42.3207128
  85.6386678  55.7555464  44.4310035  85.3411509  55.7351654  45.3959738
  86.8712184  56.4611017  44.1026078  86.9021474  56.6969029  43.0388690
  86.9233895  57.7764001  44.8995434  87.0005971  57.5207863  45.9563313
  88.0968278  58.6658352  44.5052315  88.0200506  58.9222636  43.4486099
  88.0788719  59.5777063  45.1021132  89.0318524  58.1344523  44.6826060
  85.7166106  58.5132182  44.6639488  85.7421796  59.3356969  45.1583932
  88.1150775  55.6258307  44.3784899  89.1186889  55.7685210  43.6700601
  88.0576033  54.7285317  45.3642917  87.2275364  54.6471757  45.9339139
  89.2059834  53.8957145  45.6944577  90.1219746  54.4830264  45.7586757
  88.9877522  53.1765525  47.0374182  89.8406720  52.5287048  47.2397064
  88.8485430  54.1898034  48.1529631  87.9954895  54.8377634  47.9515968
  88.6944970  53.6706427  49.0989242  89.7552407  54.7918030  48.2129423
  87.7593778  52.2853343  46.9754463  87.8912546  51.5378614  46.1931454
  87.6231625  51.7862632  47.9348592  86.8809403  52.8914028  46.7537945
  89.4706625  52.8972745  44.5731724  88.5715257  52.5228758  43.8088030
  90.7256570  52.4843168  44.4574456  91.4243403  52.8252251  45.1022111
  91.1488878  51.5874845  43.3921445  90.5130217  51.7263553  42.5177942
  92.5953236  51.8756017  42.9944986  92.6220868  52.8869356  42.5888059
  93.1936040  51.8338463  43.9046728  93.1601880  50.9068386  41.9738614
  94.2145936  51.1394910  41.8248563  93.0641026  49.8954939  42.3688950
  92.4307043  51.0028578  40.6507632  91.4032016  50.6697205  40.7969023
  92.4321861  52.0443870  40.3293379  93.0963016  50.1422393  39.5852971
  92.6173803  50.3765269  38.6345899  94.1460436  50.4328274  39.5440708
  92.9964861  48.6802416  39.8435712  92.0238535  48.4106939  39.8813814
  93.4572743  48.1748561  39.1003621  93.4405818  48.4628720  40.7242690
  90.9910392  50.1414531  43.8439728  91.5078881  49.7528403  44.8974296
  90.2714628  49.3517535  43.0542423  89.7322860  49.7361030  42.2915738
  90.1975022  47.9235868  43.2975505  90.2585035  47.7298492  44.3684584
  88.8836172  47.3543921  42.7734964  88.7773512  47.6208195  41.7219151
  88.9098106  46.2691652  42.8719671  87.6855721  47.8782629  43.5271895
  86.8602268  48.6025507  42.9760804  87.5814643  47.5103038  44.7978011
  86.7996240  47.8311831  45.3508490  88.2845403  46.9110391  45.2060495
  91.3826409  47.2200753  42.6436753  92.1219918  47.7979387  41.8465059
  91.5611588  45.9477102  42.9930754  90.9874816  45.5331645  43.7135930
  92.6248668  45.1439757  42.4107471  93.3326252  45.7872634  41.8879104
  93.3756077  44.3801151  43.5092548  92.6324626  43.9384545  44.1731603
  93.9496930  43.5877010  43.0290403  94.3134485  45.2681460  44.3167507
  95.0587284  44.6099529  44.7633383  94.8034944  45.9570401  43.6287252
  93.6174325  46.0540538  45.4064042  92.4099787  45.8343704  45.6309937
  94.2808910  46.9070206  46.0264466  92.1401007  44.1689507  41.3532246
  92.9638393  43.6390272  40.6021740  90.8354839  43.9212948  41.2742917
  90.2277136  44.1949835  42.0331125  90.2585940  43.1823486  40.1597695
  91.0226057  42.5739089  39.6758414  89.1484958  42.2580933  40.6724604
  88.6217641  41.8203319  39.8245111  89.6143465  41.4658357  41.2584732
  88.1411365  42.9812892  41.5485358  88.2463945  44.1885241  41.7762209
  87.1472989  42.2488167  42.0301651  86.4475968  42.6773298  42.6191415
  87.0941399  41.2654343  41.8060356  89.7512479  44.1293546  39.0740221
  90.0415103  43.9407727  37.8894485  89.0007434  45.1507385  39.4680678
  88.7128143  45.1854913  40.4355328  88.5308885  46.1899445  38.5735259
  88.7477490  45.9110219  37.5423747  87.0190577  46.3917207  38.7185199
  86.8064856  46.5076146  39.7812903  86.7465648  47.3064805  38.1921530
  86.2137645  45.2321067  38.1659412  86.7029439  44.5569638  37.2398292
  85.0869564  45.0016901  38.6521241  89.2864313  47.4767324  38.8751431
  90.2095985  47.5049799  39.6923416  88.9000992  48.5573765  38.2034662
  88.2979134  48.4854290  37.3958183  89.3734089  49.8782117  38.5968072
  90.4146889  49.8216654  38.9140417  89.2739768  50.8455065  37.4167119
  88.2248958  50.8731822  37.1221574  89.5722026  51.8255026  37.7892291
  90.1234832  50.4816603  36.2203689  91.1739089  50.4739338  36.5113105
  89.8390010  49.4923689  35.8619356  89.9129231  51.4981712  35.1167023
  88.8427359  51.5737895  34.9241405  90.2877509  52.4605448  35.4651856
  90.6285370  51.1104936  33.8408430  91.7013847  51.0939835  34.0327435
  90.2979085  50.1155092  33.5428664  90.3342801  52.0807712  32.7458561
  90.6409629  53.0027333  33.0215939  90.8224837  51.8003184  31.9073435
  89.3402527  52.0959075  32.5675885  88.5600047  50.3981005  39.7741412
  89.1027694  50.7144514  40.8368013  87.2442006  50.4818295  39.5939023
  86.8578316  50.2165417  38.6992288  86.3377752  50.9812441  40.6155671
  86.8434629  51.0114244  41.5806932  85.8764129  52.3955772  40.2611553
  85.2223606  52.3374250  39.3911362  85.3115579  52.7688171  41.1153982
  87.0278826  53.3384101  39.9657023  87.7910223  53.8902585  40.9845247
  87.5491987  53.6460075  42.0189145  88.8497465  54.7425604  40.7018543
  89.4414245  55.1695304  41.5116170  89.1508951  55.0486575  39.3938661
  90.1937382  55.8936628  39.1034143  90.6462414  56.2141877  39.8870624
  88.4106921  54.5105581  38.3627607  88.6464926  54.7508415  37.3260531
  87.3606121  53.6587331  38.6535582  86.7731484  53.2222816  37.8457856
  85.1643936  50.0146934  40.7133757  85.1835477  48.9552021  40.0775626
  84.1423754  50.3497059  41.4957933  84.1995764  51.1576311  42.0991872
  82.9562414  49.5077048  41.5794319  82.7975691  49.0139973  40.6206956
  83.1013660  48.4356140  42.6640443  82.1355658  47.9408690  42.7667899
  83.8454636  47.7128665  42.3292982  83.5180857  49.0049492  43.9960398
  83.8227044  50.2100143  44.0586867  83.5482566  48.2428899  44.9805967
  81.7243320  50.3761917  41.8011269  81.8206427  51.5728051  42.1005973
  80.5566655  49.7503446  41.6583977  80.5069374  48.7415736  41.6611355
  79.3291999  50.4994671  41.4581112  79.3794839  51.4238778  42.0334681
  79.1449066  50.8531558  39.9779307  79.0836814  49.9374137  39.3899104
  78.2266665  51.4269249  39.8525346  79.9931460  51.4469717  39.6373843
  78.1206542  49.7124632  41.9406007  78.1492665  48.4854735  42.0602979
  77.0546722  50.4554971  42.2237580  77.2108253  51.4285026  42.4450628
  75.6948258  49.9433392  42.2879942  75.6962368  48.8821721  42.0389529
  75.0993735  50.1164298  43.6858683  75.2529550  51.1539978  43.9824568
  74.0307309  49.9136006  43.6154178  75.7268791  49.1889639  44.7306414
  75.5999643  48.1563735  44.4054485  76.7898103  49.4241455  44.7851286
  75.1223500  49.3393012  46.1231400  74.2964025  50.2144394  46.3658267
  75.5264008  48.4690973  47.0388742  75.1588774  48.5218445  47.9781535
  76.1997521  47.7576843  46.7927217  74.8856258  50.6841448  41.2291474
  74.8364107  51.9184942  41.2312137  74.2746295  49.9280587  40.3208483
  74.2025439  48.9386411  40.5104686  73.7462348  50.4296967  39.0598030
  74.0294043  51.4730222  38.9205692  74.3225344  49.6018477  37.8908908
  75.4039674  49.7298022  37.8436731  74.0879421  48.5472806  38.0356486
  73.7871563  49.9789572  36.5436835  74.1912265  51.1462843  35.9217471
  74.9125244  51.7954730  36.4181172  73.6892292  51.4921480  34.6829853
  74.0088549  52.4174154  34.2035894  72.7822900  50.6656010  34.0517585
  72.3871704  50.9370224  33.0728250  72.3756744  49.4958597  34.6595636
  71.6606922  48.8401415  34.1626388  72.8759245  49.1571331  35.8984115
  72.5556224  48.2341485  36.3817393  72.2241243  50.3709686  39.0574001
  71.6250768  49.5213660  39.7220222  71.5928573  51.2780604  38.3130080
  72.0884166  52.0208515  37.8410105  70.1507585  51.2111022  38.1656934
  69.8804152  50.1925875  37.8870513  69.6952352  51.4579303  39.1246896
  69.6297710  52.1633230  37.1142056  70.2613478  53.1725714  36.7913628
  68.4567156  51.8203748  36.5817532  68.0801895  50.9012905  36.7650876
  67.7023575  52.7157998  35.7119281  68.3772709  53.4403617  35.2562954
  67.0086476  51.9322099  34.6035715  66.4621306  51.0869369  35.0218202
  66.3165359  52.5833658  34.0696452  67.9442059  51.3728203  33.5813861
  68.3834301  52.1539745  32.5250124  68.0428395  53.1865071  32.4477187
  69.2438581  51.6375259  31.5755423  69.5747539  52.2581652  30.7428266
  69.6843403  50.3344158  31.6823204  70.3684402  49.9270583  30.9378964
  69.2578479  49.5456513  32.7335966  69.6018421  48.5148667  32.8187516
  68.3936366  50.0658583  33.6780110  68.0584962  49.4464371  34.5099353
  66.6761407  53.4696335  36.5459712  65.6752932  52.8898858  36.9778613
  66.9092690  54.7618088  36.7523885  67.6383010  55.2270126  36.2306633
  66.1779653  55.5280273  37.7475956  65.5706511  54.8353491  38.3302324
  67.1360921  56.2515105  38.6929158  67.7448505  56.9553704  38.1253821
  66.5641242  56.7922954  39.4469083  67.7837135  55.5236668  39.1817196
  65.2445926  56.5426482  37.1044931  65.3998372  56.9133629  35.9347351
  64.2840695  57.0007858  37.9063156  64.2664874  56.6612273  38.8573626
  63.2520278  57.9366883  37.4891797  63.5778099  58.4773868  36.6005794
  61.9604430  57.1869313  37.1589631  62.2395285  56.3603389  36.5055447
  61.5592225  56.7920623  38.0923444  60.9164088  58.0295754  36.4820964
  60.9775615  58.2707418  35.1173283  61.7968886  57.8386812  34.5427622
  60.0282773  59.0390417  34.4887459  60.0771708  59.2073402  33.4129268
  59.0092765  59.5901548  35.2236512  58.0817782  60.3667551  34.5813765
  58.2487037  60.4487402  33.6395623  58.9219313  59.3747314  36.5826533
  58.1101857  59.8102450  37.1653174  59.8782493  58.5968819  37.2048067
  59.8234843  58.4214140  38.2791958  63.0276629  58.9252047  38.6251378
  62.9928888  58.5249182  39.7895713  62.8741551  60.2052271  38.2995044
  62.8096831  60.4856493  37.3313587  62.8410531  61.2456638  39.3261888
  63.4785101  60.9508674  40.1597612  63.3249278  62.5886063  38.7626256
  62.6823344  62.8744058  37.9298635  63.2769298  63.6663576  39.8317568
  63.9196874  63.3814642  40.6647028  63.6238369  64.6107028  39.4122711
  62.2527710  63.7814543  40.1866522  64.7468012  62.4797023  38.2454604
  65.4101994  62.3638322  39.1025355  64.8101309  61.5927131  37.6151121
  65.1592337  63.6867160  37.4533270  65.0966017  64.5740992  38.0831905
  66.1843958  63.5605440  37.1051567  64.4965312  63.8029814  36.5957679
  61.4316367  61.3870531  39.8771701  60.4703880  61.5526369  39.1186334
  61.3052455  61.3460115  41.2033639  62.0301455  60.9693787  41.7973058
  60.0805255  61.8279079  41.8289180  59.2148064  61.4087238  41.3161663
  60.0281075  61.4094089  43.2974206  60.9810709  61.7091284  43.7334576
  59.2236197  61.9887927  43.7504258  59.7980184  59.9479014  43.5544495
  58.8202660  59.6715602  43.1598146  60.5725765  59.3901653  43.0280567
  59.8564830  59.6210509  45.0300642  60.2441937  60.5045451  45.8168408
  59.5066668  58.4906820  45.4080505  59.9891555  63.3409032  41.7332271
  59.1120270  63.8840886  41.0553803  60.9191170  64.0385593  42.3777987
  61.7133880  63.5700169  42.7897464  60.8017366  65.4739962  42.5506933
  60.1693442  65.8816671  41.7620341  60.1821746  65.8262265  43.9057456
  60.7762503  65.3624813  44.6932186  60.2001622  66.9092266  44.0277593
  58.8466034  65.3644806  43.9886994  58.4804068  65.5965935  44.8452176
  62.1626730  66.1348632  42.4229243  63.1992966  65.5520347  42.7590991
  62.1259073  67.3725534  41.9357382  61.2295279  67.6981690  41.6032059
  63.2801850  68.2563661  41.7930914  64.1597935  67.7928541  42.2397957
  63.5656560  68.5220213  40.3136778  63.7147093  67.5377784  39.8696639
  62.6497151  68.9626944  39.9200288  64.7448272  69.4154615  39.9708644
  65.4177386  69.4785565  40.8260311  65.2814253  69.0025737  39.1166466
  64.2379934  70.7945743  39.6272635  63.7875013  71.2553661  40.5063692
  65.0605477  71.4159823  39.2732071  63.2310396  70.7096789  38.5766837
  63.2829240  69.9184950  37.9510357  62.2751875  71.6094315  38.3818456
  62.1796978  72.6613228  39.1789073  62.8368636  72.7779988  39.9369442
  61.4500859  73.3426870  39.0255811  61.4008600  71.4446116  37.4028365
  61.4635237  70.6327537  36.8052915  60.6747119  72.1313957  37.2574563
  62.9192626  69.5095626  42.5841807  62.2269356  70.4028441  42.0941721
  63.3526648  69.5501728  43.8322510  63.9217371  68.7877637  44.1713506
  63.0308223  70.6315077  44.7499711  62.3466622  71.3302363  44.2685124
  62.3663454  70.0896402  46.0109715  63.0643604  69.3849315  46.4629229
  62.2180335  70.9349092  46.6830011  61.0403154  69.4001819  45.7673781
  60.3629127  70.1165730  45.3026091  61.2198960  68.5726774  45.0810208
  60.4170337  68.8708621  47.0448562  61.0862669  68.9076878  48.0958366
  59.2527277  68.4241376  47.0001363  64.3288521  71.3409865  45.0887388
  65.1697428  70.7865496  45.8013596  64.5037663  72.5529027  44.5758957
  63.8485189  72.9375293  43.9104541  65.6981498  73.3181849  44.8871420
  66.3469249  72.7149420  45.5221917  66.4792370  73.7206932  43.6305037
  67.2442187  74.3832511  44.0353732  66.9483194  72.8104208  43.2570524
  65.7666891  74.4082571  42.5119688  65.3686009  73.6958770  41.3949524
  65.5586050  72.6230732  41.3619382  64.7476740  74.3125690  40.3450525
  64.4418373  73.7484452  39.4639565  64.5166839  75.6642038  40.4089332
  63.8866623  76.2898377  39.3623989  63.6567184  75.6890902  38.6497784
  64.9058585  76.3912069  41.5150081  64.7054363  77.4613417  41.5673810
  65.5426335  75.7667406  42.5437090  65.8813894  76.3426355  43.4049230
  65.3804409  74.5486872  45.7186240  64.3891631  75.2445794  45.4901262
  66.2488611  74.7977472  46.6910984  67.0170041  74.1571694  46.8315114
  66.1248508  75.9312430  47.5897489  65.0867987  76.2629899  47.6119088
  66.5500779  75.5651165  49.0085601  65.8738639  74.8042567  49.3983373
  67.5658491  75.1704171  48.9857269  66.5065712  76.7085623  49.8448715
  66.7759344  76.4653895  50.7336405  66.9703961  77.0850432  47.0825201
  68.1476384  76.9040696  46.7393422  66.3540877  78.2591049  47.0321484
  65.3575794  78.2591387  47.1966792  67.0042038  79.5266172  46.7337400
  68.0346602  79.3465582  46.4274106  66.2815496  80.2539761  45.6072544
  66.2062744  79.5423809  44.7850226  65.2812618  80.5298034  45.9410862
  67.0170280  81.4943046  45.1363459  68.1423648  81.7678336  45.6000894
  66.4420982  82.2285281  44.3132599  66.9817579  80.3385393  48.0228621
  65.9650469  80.9469300  48.3648716  68.1053167  80.3559884  48.7259879
  68.9025738  79.8214153  48.4118032  68.2323459  81.1254657  49.9464687
  67.2886880  81.0767824  50.4898276  69.0240910  80.6877697  50.5544663
  68.5670205  82.5727235  49.6711965  68.3309788  83.0972541  48.5774822
  69.1265772  83.2334969  50.6770836  69.2420146  82.7988945  51.5814587
  69.5487487  84.6148899  50.5176049  69.2488708  85.0218574  49.5519187
  68.9728875  85.5064903  51.6255862  69.3244314  85.1463002  52.5924260
  69.4203161  86.9453827  51.4282406  69.0687234  87.3064451  50.4617431
  69.0049096  87.5675688  52.2209716  70.5086872  86.9956308  51.4602605
  67.4746459  85.3970423  51.6429762  67.1875628  84.3621267  51.8290810
  67.0725308  86.0325945  52.4319480  67.0752660  85.7168815  50.6805317
  71.0652990  84.6453556  50.5316406  71.7006649  85.0246678  49.5418510
  71.6513308  84.2332453  51.6499633  71.0942375  84.0089205  52.4620130
  73.0978570  84.1579262  51.7647422  73.5607263  84.8628563  51.0741448
  73.5394084  84.5052841  53.1860936  72.8855547  83.9684938  53.8734295
  74.5630033  84.1509432  53.3077325  73.4795933  85.9922048  53.4882888
  74.1092193  86.5386989  52.7861377  72.4391849  86.2844598  53.3460332
  73.9051452  86.3158119  54.9045498  73.9802214  85.3840995  55.7299767
  74.2106861  87.4904575  55.1848059  73.6573814  82.8042823  51.3793492
  74.7413729  82.7443420  50.7948019  72.9567113  81.7182748  51.6920855
  72.1325320  81.7690634  52.2736769  73.3693569  80.4189812  51.1959195
  74.4331902  80.2741547  51.3840238  72.8020682  79.6358687  51.6989282
  73.1161206  80.3310947  49.7060845  72.1275070  80.8750418  49.2000501
  74.0198525  79.6704393  48.9878700  74.8773875  79.3311395  49.3997058
  73.8099797  79.4637564  47.5635942  73.5038395  80.4055767  47.1082353
  75.0900467  78.9858514  46.8823825  75.4041405  78.0389213  47.3214365
  74.9056708  78.8483194  45.8169292  75.8755038  79.7286379  47.0217548
  72.6909290  78.4546258  47.3339381  72.2619288  77.7397802  48.2462262
  72.2122432  78.4134006  46.0890343  72.5941099  79.0197256  45.3772427
  71.0883423  77.5571462  45.7363360  70.2773029  77.6643908  46.4566227
  70.5579864  77.9238703  44.3414535  69.7690966  77.2257448  44.0615018
  70.0064029  79.3254226  44.3542063  70.7948849  80.0242166  44.6336412
  69.6323519  79.5782698  43.3621102  69.1922456  79.3894686  45.0761119
  71.6567139  77.8226969  43.3040125  72.0387587  76.8022004  43.2769812
  71.2578112  78.0868297  42.3246198  72.4654629  78.5061407  43.5627218
  71.5114189  76.0974642  45.8091689  72.6851948  75.7584147  45.6074124
  70.5649784  75.2259138  46.1448192  69.6364882  75.5440273  46.3831661
  70.8605260  73.8028104  46.2655099  71.7461663  73.5678969  45.6751235
  71.1229072  73.4037871  47.7223869  71.2099629  72.3172938  47.7151177
  72.0878060  73.8433952  47.9750032  70.0913148  73.8214367  48.7543830
  69.9737702  74.9048398  48.7315397  69.1497559  73.3483777  48.4754903
  70.4802917  73.3857560  50.1509876  71.5014468  72.6816203  50.2869143
  69.7875885  73.7655406  51.1172313  69.7332165  72.9864066  45.6643176
  68.5667768  73.1650715  46.0232108  70.0833459  72.1001875  44.7446823
  71.0500751  72.0317815  44.4603325  69.1059321  71.2630783  44.0699266
  68.1340133  71.7523288  44.1340125  69.4746844  71.0509464  42.5972736
  70.4861225  70.6491258  42.5369944  68.5195269  70.0943110  41.9570456
  67.5078655  70.4956884  42.0165276  68.7926797  69.9524633  40.9114034
  68.5610055  69.1366750  42.4759983  69.4078767  72.3791140  41.8515139
  68.3685089  72.7070300  41.8684411  70.0218537  73.0906839  42.4036008
  69.8843744  72.3039492  40.4332847  69.2705373  71.5928687  39.8804118
  69.8059101  73.2876864  39.9704631  70.9238821  71.9765202  40.4155715
  68.9904772  69.9410811  44.8100972  69.9705386  69.1983855  44.9392086
  67.7926777  69.6672828  45.3147803  67.0962917  70.3988189  45.3139072
  67.4395027  68.3802817  45.8909587  68.3458284  67.8422641  46.1688255
  66.5774914  68.5620790  47.1393386  65.6869900  69.1278802  46.8655223
  66.2840401  67.5775339  47.5035600  67.2800222  69.2516781  48.1575736
  66.7138706  69.3501302  48.9265856  66.6874907  67.5748521  44.8408505
  65.8008349  68.1047029  44.1691209  67.0586707  66.3087463  44.6780884
  67.8003378  65.9350331  45.2528646  66.4736292  65.4468710  43.6580754
  65.5191281  65.8645013  43.3377446  67.4052146  65.2959420  42.4357645
  68.4145523  65.0999957  42.7976248  66.9688109  64.1713274  41.5310983
  65.9596665  64.3668066  41.1684468  67.6512351  64.0999702  40.6841591
  66.9796123  63.2330857  42.0857920  67.4369121  66.5815705  41.6285789
  66.4612251  66.7039628  41.1583069  67.6120308  67.4053245  42.3205777
  68.4842397  66.5798854  40.5925982  68.3095141  65.7566278  39.8999095
  68.4589210  67.5237904  40.0480786  69.4603202  66.4579870  41.0621805
  66.1680530  64.0905214  44.2705049  67.0369156  63.4711377  44.8949243
  64.9328385  63.6307456  44.0893495  64.2433321  64.2256847  43.6526254
  64.5201547  62.3119529  44.5368927  65.1845171  61.9661043  45.3287959
  63.0947040  62.3538181  45.0798841  62.4220431  62.6798715  44.2865898
  62.8104824  61.3541625  45.4085280  63.0073469  63.2504709  46.1696365
  62.1060693  63.2658735  46.4998810  64.6191459  61.3163145  43.3868036
  64.5028958  61.6843262  42.2164488  64.8493236  60.0506831  43.7268806
  64.9126253  59.8098709  44.7057072  65.0256258  58.9919680  42.7426297
  64.6473415  59.3369417  41.7803443  66.4926206  58.5952194  42.5770318
  66.8496354  58.6622700  43.6047204  66.4614710  57.5494469  42.2712708
  67.4348248  59.3627273  41.6622379  66.9088314  59.5819854  40.7330675
  67.8966542  60.6483396  42.2919527  68.4231766  60.4298471  43.2210027
  68.5678337  61.1679134  41.6080945  67.0340859  61.2801850  42.5037251
  68.6104839  58.4764224  41.3346920  68.2580147  57.5748370  40.8336843
  69.2975256  59.0109923  40.6787118  69.1267255  58.2020261  42.2546378
  64.2527954  57.7467245  43.1417073  64.2056349  57.3879464  44.3189716
  63.6895193  57.0697769  42.1467546  63.6569151  57.5021076  41.2345449
  63.1034801  55.7465054  42.3047312  63.2943462  55.3869703  43.3158710
  61.5986975  55.7694697  42.0723889  61.4279144  56.2433065  41.1057395
  61.2616584  54.7336241  42.0332916  60.8444374  56.4929320  43.1147013
  61.1679735  57.5337984  43.1099836  59.7749404  56.4444993  42.9099274
  61.0972254  55.9204279  44.4717464  61.6696861  56.5773720  45.3250924
  60.6953238  54.6773790  44.6779587  60.8431278  54.2449507  45.5786591
  60.2424591  54.1662852  43.9337827  63.7606506  54.8136815  41.3046360
  63.9612382  55.1896200  40.1457741  64.0933375  53.6043345  41.7421702
  64.0312767  53.3883598  42.7268543  64.6498040  52.5976643  40.8479828
  64.3970425  52.7222650  39.7950414  66.1891218  52.5543226  40.9847422
  66.5751610  53.5625437  40.8345312  66.6155148  52.0507185  42.3366763
  66.2302112  51.0422969  42.4874341  67.7039742  52.0353527  42.3925372
  66.2217404  52.7090997  43.1110002  66.8500393  51.7688573  39.8546301
  66.6096486  52.2344966  38.8988611  67.9308338  51.7676660  39.9959856
  66.4821605  50.7428336  39.8610589  63.9787260  51.2597844  41.1418085
  63.5199798  51.0228120  42.2672405  63.8459095  50.4237994  40.1022953
  64.0934101  50.7417859  39.1761595  63.2813219  49.0793129  40.2474364
  62.2994875  49.1080723  40.7199545  63.1685627  48.3967550  38.8708358
  64.0916540  48.5768507  38.3198653  62.9421704  46.8882820  39.0077041
  62.0189552  46.7073833  39.5582040  62.8675198  46.4401814  38.0168793
  63.7786770  46.4421383  39.5455812  62.0470501  49.0175358  38.0442903
  62.1849308  50.0986567  38.0606339  62.1507617  48.6539699  37.0219580
  60.6618358  48.6763769  38.5643760  60.5572057  49.0400636  39.5865718
  59.9094937  49.1484446  37.9325274  60.5230375  47.5953758  38.5478981
  64.1164627  48.2417947  41.2084478  63.6254989  47.7680262  42.2383255
  65.3879213  48.0586059  40.8934018  65.7923336  48.4955440  40.0775370
  66.2330790  47.2252523  41.7123487  66.0779001  47.4607640  42.7652271
  65.9999053  46.1749715  41.5373073  67.6765629  47.4714342  41.3628767
  68.0121531  47.6434194  40.1869446  68.5302392  47.5186972  42.3761630
  68.2076157  47.4482215  43.3306506  69.9460972  47.7230916  42.1426894
  70.0961794  48.5846857  41.4921279  70.6621328  47.9790041  43.4621479
  70.4040804  47.1627026  44.1368034  71.7332415  47.9587141  43.2611145
  70.2967656  49.2916565  44.1007930  69.2093812  49.3515176  44.1467569
  70.7037068  49.3009753  45.1119365  70.8339103  50.4756858  43.3311670
  71.9195383  50.3522304  42.7254735  70.1730296  51.5315959  43.3319374
  70.5504005  46.5180934  41.4355382  70.0703281  45.3898717  41.5589373
  71.5968268  46.7778442  40.6610426  71.9235256  47.7274562  40.5533185
  72.2705261  45.7266747  39.9112894  72.0755867  44.7623228  40.3804624
  71.7708595  45.6767383  38.4631790  70.6880573  45.6422399  38.5833805
  72.0565854  46.6311419  38.0209408  72.2190340  44.5348310  37.5459319
  73.3056151  44.5516984  37.4613271  71.7778950  43.2016256  38.1114564
  70.6913193  43.1838293  38.1959275  72.1034819  42.3996847  37.4488972
  72.2208115  43.0600895  39.0973027  71.6544127  44.7152172  36.1402286
  72.0079893  45.6587088  35.7244083  71.9859404  43.8925757  35.5066266
  70.5653178  44.7234354  36.1838602  73.7606719  46.0106036  39.9816028
  74.2002837  47.1115611  39.6362001  74.5297134  45.0245536  40.4384019
  74.1226966  44.1142490  40.5989707  75.9352052  45.2262751  40.7856858
  76.0934948  46.2481228  41.1304625  76.3339447  44.2701369  41.8996322
  76.0785533  43.2618962  41.5735569  77.4136496  44.3475277  42.0274916
  75.6484148  44.5628318  43.2158801  75.9185585  45.5707775  43.5307907
  74.5703399  44.5064735  43.0652804  76.0611769  43.5719863  44.2858178
  77.0025213  43.1103750  43.9876826  76.2020080  44.1106852  45.2228714
  75.0060112  42.4938619  44.4750883  75.2426551  41.9556176  45.3929082
  74.0412288  42.9893722  44.5835484  74.9457085  41.5370594  43.3425272
  75.8394716  41.0774867  43.2421268  74.2305920  40.8469212  43.5225760
  74.7260193  42.0355472  42.4920299  76.8054730  45.0436003  39.5453097
  77.5830801  44.0955211  39.4204569  76.6801662  45.9903347  38.6155457
  75.9649637  46.6962794  38.7166731  77.5107505  46.0126979  37.4130988
  77.7947973  44.9938991  37.1495353  76.7616016  46.6305104  36.2350900
  76.3172074  47.5614479  36.5871815  77.4562750  46.8445135  35.4228514
  75.6602860  45.7387478  35.7067698  75.8071470  44.5203921  35.6518311
  74.5611600  46.3468636  35.2812921  73.7935482  45.8000639  34.9181367
  74.4967956  47.3539730  35.3223863  78.7858786  46.7875921  37.7298133
  78.9701988  47.9327492  37.3205161  79.6787483  46.1455394  38.4790357
  79.4884323  45.2292934  38.8589996  80.9643934  46.7588312  38.7698068
  80.8112496  47.7929671  39.0783665  81.4547701  46.2092895  39.5733203
  81.8554613  46.7367749  37.5407020  82.2704169  45.6680098  37.0759244
  82.1564478  47.9186835  37.0097113  81.7932413  48.7544642  37.4452006
  82.9133822  48.0575124  35.7733170  83.2109649  47.0728037  35.4129111
  82.0664870  48.7411860  34.6901185  82.7128260  48.8652901  33.8212438
  81.2580471  48.0522188  34.4454776  81.4809689  50.0911674  35.0839328
  80.5574454  50.2234689  34.5202827  81.2550835  50.0670502  36.1499972
  82.4160348  51.2401643  34.7939343  83.3470498  51.0410508  33.9889804
  82.2260238  52.3285606  35.3737792  84.2089440  48.8111978  36.0560073
  84.5443409  49.1005082  37.2080509  84.9394576  49.1450817  34.9903218
  84.6181886  48.9301353  34.0572175  86.2923136  49.6673639  35.1530540
  86.5741780  49.7136914  36.2049597  87.3041861  48.7786271  34.3861108
  88.2198506  49.3457822  34.2187965  87.6216803  47.5327880  35.1829033
  86.7065121  46.9648358  35.3502300  88.3335763  46.9192960  34.6306966
  88.0540752  47.8151530  36.1428011  86.8288573  48.3594375  32.9841063
  87.0484981  47.2956579  32.8933782  85.7493058  48.5094199  32.9709437
  87.4578806  49.1070794  31.8207223  88.5374548  48.9571797  31.8329524
  87.0498667  48.7302861  30.8828254  87.2382642  50.1709426  31.9105193
  86.4105071  51.1528656  34.8059328  86.7198344  51.9632328  35.6854159
  86.1371617  51.5480168  33.5638459  85.7608342  50.9066817  32.8803504
  86.4546880  52.9054781  33.1367431  87.3782576  53.2280165  33.6174587
  86.6390416  52.9865641  31.6183364  86.7525597  54.0320400  31.3316430
  87.5584909  52.4465058  31.3923940  85.4868333  52.3711554  30.8422210
  84.6737021  51.6433853  31.4419355  85.3786274  52.6448443  29.6283632
  85.3861863  53.8854707  33.5985348  84.1959525  53.7037581  33.3358711
  85.8119286  54.9230970  34.3082538  86.7796201  54.9895309  34.5897837
  84.8872349  55.9483924  34.7690964  83.8774211  55.7289761  34.4223518
  84.8748949  56.0187207  36.2974536  84.2000028  56.8147151  36.6121182
  84.4075404  54.7010245  36.8804771  85.0822547  53.9045665  36.5666060
  84.4037207  54.7655288  37.9685597  83.3998774  54.4834660  36.5263809
  86.1911458  56.3135576  36.7783660  86.1792176  56.3568193  37.7373168
  85.2010407  57.3162493  34.1827984  84.6369956  58.3137369  34.6503757
  86.0566991  57.3773201  33.1493900  86.4515258  56.4888471  32.8758448
  86.5055997  58.5802367  32.4497514  87.3160663  58.3218933  31.7682078
  85.3682026  59.2091029  31.6411031  84.5256283  59.0016556  32.3007495
  85.5177309  60.2865469  31.5714201  85.0766045  58.6428450  30.2468410
  84.2965643  59.2395703  29.7740228  86.3352437  58.6838480  29.3912464
  87.1156435  58.0869264  29.8632205  86.1167354  58.2792847  28.4029735
  86.6757510  59.7147316  29.2941161  84.4482073  57.2500567  30.2554784
  83.4999753  57.2820313  30.7920725  84.2741366  56.9230611  29.2303567
  85.1216076  56.5501250  30.7501770  87.0830988  59.5874901  33.4375106
  86.4174460  60.5763263  33.7681936  88.3099797  59.3574892  33.9387031
  89.2771649  58.3523372  33.4717191  89.9226105  58.7855587  32.7076384
  88.7488373  57.4941466  33.0564145  90.0172053  58.0140203  34.7225028
  91.0130194  57.6424782  34.4808219  89.4740458  57.2557545  35.2865171
  90.0838103  59.2989630  35.4831039  90.9241811  59.9134263  35.1601323
  90.1628651  59.1099507  36.5536758  88.7631181  60.0174645  35.1743500
  88.0006081  59.8185575  35.9274188  88.9919845  61.5178917  35.0694058
  90.1320985  61.9902036  35.1037800  87.9024159  62.2717611  34.9510332
  87.0292864  61.8320005  34.6973505  87.9267891  63.7177379  35.1057940
  88.9574951  64.0722950  35.1115950  87.1863959  64.3885597  33.9505528
  86.1792310  63.9732462  33.9154423  87.1315140  65.4556594  34.1659273
  87.8634972  64.1787651  32.6179801  87.9755553  63.1087898  32.4427756
  87.2139186  64.6054806  31.8537414  89.2184543  64.8435503  32.5551563
  89.3765736  65.9397380  33.1306908  90.1362705  64.2591679  31.9442221
  87.3323842  64.1423974  36.4377134  87.0461716  65.3268478  36.6381840
  87.1402458  63.1959394  37.3488896  87.3871764  62.2414150  37.1297828
  86.5437709  63.4725991  38.6423540  86.6441378  64.5308735  38.8833540
  85.0539646  63.1160911  38.6139591  84.6014025  63.5348609  39.5128021
  84.6214760  63.5926340  37.7342088  84.7864376  61.6166353  38.5622336
  85.5795702  61.1249794  39.1255417  83.8290677  61.4370366  39.0514026
  84.7465227  61.0584778  37.1553633  85.2015362  61.7375996  36.2130733
  84.2523323  59.9285615  36.9931563  87.2179458  62.7164871  39.7748414
  86.7560849  62.8090950  40.9150086  88.2787878  61.9688529  39.5016046
  88.5926331  61.9104912  38.5433800  88.9643102  61.1654103  40.5020010
  88.5101854  61.2740588  41.4869200  88.9660414  59.6755848  40.0981060
  89.4723021  59.5694611  39.1386591  89.6818421  58.8426117  41.1411191
  89.1758491  58.9478671  42.1008029  89.6729255  57.7952976  40.8392011
  90.7126101  59.1843687  41.2350272  87.5349312  59.1887392  39.8814245
  87.1192665  59.7616998  39.0525459  87.5888193  58.1360542  39.6038459
  86.6513446  59.3439960  41.0918030  86.5965936  60.3965474  41.3697198
  85.6511253  58.9770235  40.8616040  87.0661481  58.7709032  41.9210210
  90.3818628  61.6665451  40.7341101  90.7862648  61.9200000  41.8683863
  91.1499576  61.8181673  39.6626484  90.7826796  61.6055123  38.7461420
  92.5429789  62.2224620  39.7705109  92.9146526  62.2222277  40.7951854
  93.4334739  61.2930680  38.9235396  93.1868848  61.4474710  37.8730860
  94.9185980  61.5714404  39.1436059  95.1660585  61.4167865  40.1938184
  95.5108163  60.8945459  38.5278203  95.1405858  62.6019909  38.8664979
  93.0982915  59.8356924  39.2142188  92.0527179  59.6472317  38.9705790
  93.7339908  59.1886057  38.6098473  93.2679991  59.6270054  40.2705094
  92.6313540  63.6804608  39.3326898  93.5283597  64.4186569  39.7573242
  91.6696958  64.1094985  38.5038827  90.9681515  63.4682146  38.1622837
  91.6384814  65.4895362  38.0252028  92.6116609  65.7665313  37.6198702
  90.5901439  65.6368296  36.9224526  90.6800086  64.7859250  36.2471860
  89.5999434  65.6354313  37.3780851  90.7529276  66.9205201  36.1136410
  91.6831998  67.6969254  36.3222350  89.8331848  67.1459715  35.1834153
  89.8874200  67.9794265  34.6155147  89.0833818  66.4830161  35.0478188
  91.3538008  66.4683821  39.1569766  91.8784282  67.5884079  39.1537636
  90.5554673  66.0638059  40.1419399  89.9871929  65.2345297  40.0446544
  90.3696238  66.8937497  41.3252250  90.3872891  67.9640232  41.1195508
  89.0426983  66.5501548  42.0455417  88.2261342  66.9541663  41.4471298
  88.8384432  65.0429425  42.2368008  89.6544326  64.6382718  42.8355526
  87.8916294  64.8659276  42.7470065  88.8238289  64.5514141  41.2640275
  88.9384629  67.2911486  43.3734021  88.9718848  68.3657645  43.1939987
  87.9981265  67.0337629  43.8608646  89.7707323  67.0045849  44.0162937
  91.6223992  66.7683652  42.1933710  91.8153050  65.8037602  42.9447421
  92.5270033  67.7316258  42.0361246  92.3322853  68.5075055  41.4195251
  93.8325358  67.6727003  42.6815917  93.9295476  66.7604989  43.2702992
  94.9193641  67.6750900  41.5983130  94.8089583  66.7725296  40.9972353
  94.7746277  68.5515812  40.9667161  96.2132181  67.7097156  42.1612586
  96.8677977  67.7103022  41.4590300  94.0488944  68.8142718  43.6620576
  94.2474928  68.5703700  44.8565263  94.0204207  70.0546188  43.1925967
  93.8884797  70.2104812  42.2034568  94.2272008  71.2134993  44.0536531
  94.1009332  70.9348919  45.0998526  95.6552195  71.7499689  43.8567878
  96.3124347  70.8851112  43.9472784  95.6920761  72.1283545  42.8352371
  96.1143732  72.8392539  44.8184475  97.1001828  73.1902671  44.5133736
  95.4067923  73.6675357  44.7812916  96.1858136  72.3013031  46.2282951
  96.4181085  73.1212489  46.9078736  95.2186055  71.8738698  46.4926975
  97.2545848  71.2365691  46.3394108  96.9846988  70.4004780  45.6942645
  98.2043026  71.6576000  46.0094589  97.3845010  70.7607487  47.7344798
  96.5046996  70.3701822  48.0402691  98.1024763  70.0520454  47.7829675
  97.6349983  71.5352548  48.3323847  93.2329967  72.3400478  43.8157946
  92.9030230  73.0568241  44.7652772  92.7044931  72.4968067  42.6046325
  92.8161097  71.7759981  41.9060082  91.9612853  73.6884555  42.2493015
  91.2335779  73.4441976  41.4754287  91.4416374  74.0671616  43.1294419
  92.8933388  74.7611812  41.7280291  92.7700309  75.2026702  40.5837561
  93.8442974  75.1767529  42.5584006  93.9106090  74.8161947  43.4995169
  94.8121673  76.1604237  42.1322251  94.2913451  76.9382722  41.5738390
  95.2740267  76.5969660  43.0177849  95.8958737  75.5632730  41.2535571
  96.3364208  74.4294686  41.4386780  96.3205330  76.3563229  40.2744839
  95.8223379  77.2256561  40.1473584  97.3663557  76.0151702  39.3225297
  97.7311811  75.0047295  39.5069507  96.8034772  76.0795651  37.9040605
  96.2991224  77.0356911  37.7642440  97.6522981  76.0141647  37.2233801
  95.8352125  74.9508786  37.6133230  95.8676819  73.7741028  38.3531312
  96.6119581  73.6759448  39.1433954  94.9884252  72.7480771  38.1065224
  95.0320519  71.8289847  38.6908748  94.0511315  72.8865945  37.1159027
  93.1756336  71.8576587  36.8732184  93.3134578  71.1036629  37.4512274
  93.9846334  74.0433367  36.3706441  93.2364548  74.1520390  35.5854606
  94.8737591  75.0688976  36.6237635  94.8252445  75.9885922  36.0407470
  98.5685946  76.9308663  39.5545803  98.6112249  77.6783632  40.5358672
  99.5598927  76.8665304  38.6611113  99.4367591  76.4861791  37.7336037
 100.9037057  77.2827757  39.0680552 101.0993405  76.9804632  40.0968572
 101.9359460  76.6181847  38.1593699 101.7282907  76.9188482  37.1324425
 102.9233492  76.9770031  38.4498596 101.8985681  75.1157912  38.2595975
 101.4569676  74.6060806  39.3100769 102.3084437  74.4465468  37.2909991
 101.0856225  78.7982397  39.0752878 101.0779002  79.4054892  40.1496138
 101.2101975  79.4162241  37.8891890 101.3783015  78.7933346  37.1121118
 101.1574825  80.8633742  37.6248352 100.1449738  81.1941469  37.8561678
 102.1503108  81.7271839  38.4200545 101.9630756  82.7538653  38.1054635
 102.0244207  81.6499477  39.5000019 103.5999982  81.4474349  38.1348341
 104.2419067  80.3750590  38.7311825 103.6773390  79.7165123  39.3912426
 105.5811959  80.1354724  38.4979062 106.0687277  79.2705887  38.9477837
 106.3037046  80.9942960  37.6925671 107.3626749  80.8101607  37.5115259
 105.6858226  82.0836380  37.1181476 106.2531164  82.7611782  36.4800119
 104.3454314  82.3160792  37.3522771 103.8604002  83.1912267  36.9198867
 101.4168996  81.1246037  36.1462001 101.7796853  80.2274453  35.3798559
 101.2271438  82.3938515  35.7690692 100.5873555  82.9618927  36.3058182
 101.8732041  82.9924562  34.5996315 102.8968678  82.6243501  34.5310037
 101.1457992  82.6484958  33.3098597 101.0906592  81.5614282  33.2520435
 100.1392279  83.0591249  33.3892203 101.8148955  83.1881543  32.0585949
 101.8740494  84.2753672  32.1092885 102.8214135  82.7712993  32.0231625
 101.0834365  82.8004271  30.7838242 100.0701188  82.1035555  30.8222965
 101.5778085  83.2797936  29.6493423 101.1312101  83.0538376  28.7720766
 102.3983698  83.8683646  29.6684366 101.8735218  84.4997625  34.8618959
 100.8559901  85.1560865  34.6396505 103.0137359  85.0383090  35.3198583
 103.8623163  84.4964786  35.4000486 103.0020348  86.3965686  35.8701672
 102.1345859  86.5286749  36.5168352 104.2704693  86.6434647  36.6953838
 105.1185611  86.3875701  36.0602794 104.2982211  87.7084201  36.9260346
 104.3444319  85.8483136  37.9785997 103.4943648  86.1151971  38.6065009
 104.3005362  84.7854008  37.7411303 105.6180766  86.1194295  38.7484967
 106.4812611  86.8688798  38.2965579 105.7435607  85.5066727  39.9181000
 106.5740621  85.6518158  40.4742495 105.0080358  84.8977448  40.2472069
 102.7691635  87.4894362  34.8251254 101.9488131  88.3852890  35.0902972
 103.4215014  87.4994226  33.6216577 104.6742779  86.8526713  33.1777288
 104.4427539  85.9582068  32.5994294 105.2752085  86.5786367  34.0448427
 105.3165614  87.9162496  32.3544056 106.0281150  87.4785701  31.6542434
 105.8310452  88.6338638  32.9934969 104.1918911  88.5518733  31.6504395
 103.9516217  87.9683050  30.7617227 104.4011694  89.5820777  31.3623751
 103.0140803  88.5121463  32.6351935 102.8810453  89.4577577  33.1607590
 101.7245205  88.1454098  31.9194576 101.1308369  88.9853166  31.2352542
 101.2930031  86.8931501  32.0442631 101.7118334  86.2490400  32.6998564
 100.1940066  86.4228340  31.2264150  99.7159840  87.3315636  30.8606224
 100.6727588  85.9049512  30.3953355  99.1355277  85.5161459  31.8298409
  98.6433058  84.6298829  31.1263334  98.7748731  85.6915979  33.1042061
  99.2282092  86.3690843  33.7005263  97.7423554  84.8346579  33.6878046
  97.9614616  83.7908231  33.4630813  97.6902911  85.0067952  35.2040833
  98.6954564  84.8433908  35.5927230  97.3827447  86.0314732  35.4127705
  96.7320378  84.0487963  35.8694125  96.7842465  84.1728457  36.9510718
  95.7229021  84.2769441  35.5263444  97.0436033  82.6030547  35.5316788
  96.3381954  81.9738784  34.7426833  98.1103039  82.0739155  36.1160850
  98.3627599  81.1146324  35.9259713  98.6651775  82.6327217  36.7485028
  96.3807804  85.1203653  33.0712897  95.7576419  84.2218512  32.4922441
  95.9282748  86.3779915  33.1693351  96.4795302  87.0007246  33.7424147
  94.6757392  86.8881914  32.5906421  94.4851239  87.8882728  32.9800035
  94.7473884  86.9633954  31.0614133  93.8726978  87.4972628  30.6899265
  95.9966573  87.6860475  30.6305617  96.8718419  87.1524780  31.0013112
  96.0336201  87.7315666  29.5421405  95.9898833  88.6978203  31.0359883
  94.7682853  85.6404980  30.5073693  94.8131710  85.6952223  29.5499818
  93.4723675  86.0554024  33.0245420  92.6703113  85.6042638  32.2058371
  93.3644164  85.8185200  34.3272332  93.9415104  86.2954138  35.0051964
  92.4221048  84.8243805  34.8042337  91.7071249  84.6674828  33.9965914
  93.1350284  83.4960968  35.0931133  93.5723295  83.5336365  36.0908401
  92.1647220  82.3682257  35.0187208  91.7273204  82.3297587  34.0210737
  92.6804132  81.4303915  35.2251880  91.3754426  82.5180856  35.7553895
  94.1037035  83.2413781  34.0750426  94.5485175  82.4104017  34.2573036
  91.7357852  85.3358600  36.0635724  92.3173100  86.0959643  36.8420397
  90.4900689  84.9109225  36.2544022  90.0038847  84.4278951  35.5125068
  89.7975115  85.1193235  37.5049374  90.1044354  86.0744232  37.9311783
  88.7228507  85.1317414  37.3231425  90.1177768  84.0150958  38.4891906
  91.2899380  83.7630206  38.7805344  89.0869125  83.3442101  39.0027744
  88.1378074  83.5600269  38.7331044  89.3012708  82.3197239  40.0199368
  90.0254496  82.6664087  40.7571435  87.9793206  82.0194373  40.7354965
  87.5669840  82.9866349  41.0229101  87.3327725  81.5564422  39.9900363
  88.0655735  81.1154006  41.9677332  89.0254913  81.3288827  42.4379290
  87.2594097  81.3857425  42.6497261  87.9796061  79.6431868  41.6461169
  87.4168531  79.3020107  40.5864863  88.4516901  78.8259948  42.4631230
  89.8867305  81.0504831  39.4126396  91.0077288  80.6533857  39.7466088
  89.1281532  80.3944765  38.5259961  88.2423639  80.8075953  38.2714188
  89.4834396  79.1062974  37.9421638  89.7538309  78.4044146  38.7310543
  88.3080798  78.5286264  37.1568361  88.0316005  79.2160979  36.3574349
  88.5943162  77.5687101  36.7270343  87.4581695  78.3881500  37.8246820
  90.6948111  79.2649375  37.0379042  90.5619472  79.7184818  35.8966896
  91.8635577  78.8343166  37.4844890  92.0819589  77.8405092  38.5493217
  91.6070703  76.8995218  38.2716099  91.6487337  78.2044601  39.4809626
  93.5701865  77.7339356  38.6167809  93.8895957  76.8643373  38.0424330
  93.8700564  77.6114579  39.6575396  94.1188815  78.9821872  38.0541817
  95.0938550  78.7824022  37.6096465  94.2100539  79.7893422  38.7810159
  93.1243919  79.3709845  36.9678405  93.0044765  80.4482929  36.8532758
  93.5273784  78.7608078  35.6317540  92.7891572  78.0074647  35.0040530
  94.7389098  79.1183730  35.2099234  95.2040294  79.8924503  35.6622146
  95.4233876  78.4444535  34.1267093  96.4590871  78.7825639  34.1599817
  95.3821340  77.3789412  34.3527205  94.8752701  78.6740904  32.7363683
  94.3183944  77.7537070  32.1324232  95.0100417  79.8861464  32.2103514
  95.2870039  80.6739655  32.7784468  94.7014353  80.1211419  30.8109121
  94.6559125  79.1553301  30.3076881  93.3574386  80.8361366  30.6220190
  92.6055139  80.3382278  31.2342251  93.4580663  82.2852647  31.0294323
  94.2095206  82.7839790  30.4173048  92.4929127  82.7712433  30.8865953
  93.7445740  82.3490429  32.0791686  92.9882380  80.7870685  29.2406986
  92.1473063  81.2336399  29.1181902  95.8207955  80.9299138  30.1751774
  96.6838314  81.4917054  30.8519021  95.7966799  80.9608720  28.8490850
  95.1381937  80.3636194  28.3697265  96.7107835  81.7652530  28.0474094
  97.6903268  81.8175769  28.5226526  96.8766961  81.1579251  26.6469656
  97.4810017  81.8261339  26.0334422  97.5570122  79.8169128  26.7484400
  96.9530271  79.1479678  27.3614780  97.6719853  79.3908975  25.7517491
  98.5387502  79.9406335  27.2055890  95.5288663  80.9953683  25.9883631
  95.0470048  81.9691228  25.9005355  95.6585559  80.5638942  24.9958359
  94.9060142  80.3354956  26.5922870  96.1494264  83.1821957  28.0029641
  94.9525804  83.3671770  28.2664762  96.9627144  84.2134679  27.7183568
  98.4344524  84.2503561  27.7540859  98.8335377  83.9088823  26.7989802
  98.7986336  83.6029360  28.5517815  98.7236876  85.6906898  28.0138242
  99.6809085  85.9484257  27.5606142  98.7760658  85.8544523  29.0901790
  97.6323207  86.4555497  27.4237346  97.8544859  86.6074102  26.3674771
  97.4523084  87.4198599  27.8989200  96.3970317  85.5603745  27.5728658
  95.8126682  85.7883566  28.4642926  95.5104289  85.6597345  26.3502436
  96.0171448  85.6562420  25.2255513  94.2031597  85.7629588  26.5857644
  93.9246355  85.7959785  27.5560392  93.1557346  85.7483825  25.5631539
  92.2016635  85.6621078  26.0831581  93.1616415  87.0467179  24.7704729
  94.1072332  87.1429616  24.2369062  92.3400126  87.0394825  24.0542509
  93.0419181  87.8893410  25.4514662  93.2738648  84.5514237  24.6258788
  93.4697053  83.4193193  25.0588722  93.1343487  84.6927380  23.4130287
  79.9874821  47.5053438  84.6834859  80.6271383  47.3023743  83.9286722
  80.1508821  47.1180147  85.6018410  79.9188968  48.9589598  84.9087404
  80.7980831  49.4355107  84.4751148  79.8886328  49.1594496  85.9797156
  78.6520415  49.3542098  84.2185195  78.8706831  49.6453381  83.1911254
  78.1955519  50.1930189  84.7439886  77.7722761  48.1536956  84.2680314
  77.1018532  48.1696154  83.4087416  77.1865137  48.0739932  85.1837987
  78.7310476  46.9678928  84.1572475  78.4345712  46.1253097  84.7819501
  78.8627692  46.5064124  82.7139844  79.6558527  45.6129268  82.4193523
  78.0802880  47.1068569  81.8233366  77.3804531  47.7561496  82.1531084
  78.1487242  46.8325690  80.3962891  79.0134579  46.2002947  80.1948837
  76.8785928  46.1397097  79.8846327  76.0105555  46.7401224  80.1568753
  76.9341451  45.9874532  78.3823035  77.8017254  45.3867231  78.1093046
  76.0269962  45.4945045  78.0327565  77.0138452  46.9711440  77.9195948
  76.7308628  44.7650916  80.5338838  77.5218164  44.1310054  80.1333492
  76.8784303  44.8956680  81.6059253  75.3955627  44.1169778  80.2870195
  75.2474723  43.9856423  79.2151426  75.3664437  43.1448169  80.7791115
  74.6040856  44.7503065  80.6877171  78.3795520  48.1528525  79.6770986
  77.5576125  49.0740141  79.7747654  79.4945688  48.2456776  78.9633493
  80.1499272  47.4771791  78.9671884  79.8279556  49.4304020  78.1942151
  79.5450101  50.3232364  78.7517883  81.3286740  49.4847724  77.9144755
  81.5684269  48.5933736  77.3347981  81.4981697  50.3713545  77.3034572
  82.2148727  49.5414579  79.1436287  82.0392798  48.6308083  79.7163287
  83.2494261  49.5607338  78.8009484  81.9144982  50.9656639  80.1933659
  81.0968098  50.2004976  81.5828105  81.7593207  49.4611501  82.0328590
  80.8468902  50.9614644  82.3221145  80.1840657  49.7108523  81.2433301
  79.0631696  49.4406325  76.8782623  78.3965008  48.4760181  76.5051703
  79.1846148  50.5526000  76.1554875  79.5874614  51.3906773  76.5497468
  78.7385444  50.5873941  74.7759497  77.7361725  50.1607461  74.7396006
  78.6999803  51.6314016  74.4650472  79.6323337  49.8243912  73.8265034
  79.2562814  49.6218833  72.6679435  80.8054536  49.4115810  74.2907702
  81.0926076  49.7349646  75.2034941  81.7108455  48.5570121  73.5482080
  81.5048344  48.6181468  72.4796009  83.1467241  49.0197082  73.7961795
  83.3537708  48.9163726  74.8613334  83.8123660  48.3663573  73.2321286
  83.3736695  50.4534094  73.3760466  83.3252572  50.5009714  72.2881610
  82.5897780  51.0797650  73.8018337  84.7135325  50.9867371  73.8231415
  85.4615751  50.3085473  74.5245180  85.0215757  52.2169218  73.4289741
  85.9055353  52.6240056  73.6991584  84.3704780  52.7397774  72.8608235
  81.5669441  47.0937461  73.9346571  82.0222077  46.2208203  73.1871442
  80.9224288  46.8082880  75.0657432  80.4763404  47.5544150  75.5799406
  80.8807205  45.4647862  75.6237793  81.8677341  45.0084367  75.5486231
  80.4655294  45.4936067  77.0987511  79.6430838  46.2059455  77.1639886
  80.1147192  44.5059847  77.3981422  81.5864377  45.9313435  78.0189879
  82.7672177  45.7680997  77.6483667  81.2832627  46.4007423  79.1359735
  79.9502971  44.5140802  74.8893438  79.9069021  43.3379901  75.2520763
  79.1847079  44.9735145  73.9049636  79.2386122  45.9480256  73.6451144
  78.2398876  44.1193237  73.1937128  78.3975458  43.0663449  73.4271194
  76.7777461  44.4778186  73.5046623  76.5960938  45.5162821  73.2277233
  75.8468781  43.5780063  72.7235402  76.0276324  42.5393377  73.0003008
  74.8131901  43.8392439  72.9501334  76.0278231  43.7058651  71.6562948
  76.4868954  44.3952166  74.9853320  77.1326056  45.0900782  75.5222936
  75.4439821  44.6553453  75.1663418  76.6740217  43.3805620  75.3368439
  78.4993610  44.2705397  71.7068307  78.4894595  45.3927399  71.1872659
  78.7271214  43.1562859  71.0166165  78.8800570  42.2776076  71.4905726
  78.8516618  43.1891075  69.5676139  78.4324064  44.1252199  69.1988081
  80.3102441  43.0897875  69.1054633  80.7877485  42.2842398  69.6632999
  80.3126336  42.8463790  68.0429913  81.0751471  44.3838575  69.3301301
  80.4542209  45.2017701  68.9646572  81.2268366  44.4952439  70.4037620
  82.4133918  44.4140733  68.6264980  82.2834861  44.0058830  67.6241985
  82.7408771  45.4513336  68.5561854  83.4512953  43.6088244  69.3660145
  83.4746394  43.9289888  70.4076720  83.1844434  42.5531404  69.3168173
  84.7909622  43.8094680  68.7565650  85.0386087  44.7875613  68.8024387
  85.4754775  43.2648057  69.2614233  84.7696612  43.5124584  67.7914584
  78.0097209  42.0852208  68.9480022  77.5977178  41.1350650  69.6180502
  77.7406030  42.2379501  67.6548594  78.2460465  42.9377862  67.1305926
  76.7159312  41.4602355  66.9629000  76.1726358  40.8531081  67.6870033
  75.7202494  42.3676525  66.2416316  76.3263834  42.9802747  65.5742525
  75.0769910  41.7152665  65.6511139  74.8647982  43.2655310  67.1137167
  74.7903694  43.0924845  68.4856556  75.3596442  42.2859955  68.9478257
  74.0156194  43.9169877  69.2611986  73.9869395  43.7824991  70.3424905
  73.2807571  44.9108502  68.6760417  72.4987606  45.7130688  69.4677366
  72.5488100  45.4844619  70.3987756  73.3248850  45.0978793  67.3187773
  72.7394294  45.8893178  66.8508377  74.1134551  44.2800650  66.5479524
  74.1560186  44.4238034  65.4683100  77.4135098  40.5347905  65.9736555
  77.7340106  40.9415838  64.8530273  77.6374748  39.2897889  66.3823751
  77.4128568  39.0049339  67.3249798  78.2576113  38.3144518  65.4952848
  79.0927874  38.7752436  64.9677897  78.7808176  37.1229243  66.2894783
  77.9226821  36.8009092  66.8794012  79.0166374  36.3611898  65.5463433
  79.9810235  37.3255179  67.2075827  79.7784737  38.1542810  67.8859823
  80.2367110  36.0672766  68.0105502  80.4398096  35.2381173  67.3328005
  81.0957352  36.2207514  68.6637145  79.3588859  35.8360236  68.6139120
  81.2017812  37.6638881  66.3919344  81.0214396  38.5803722  65.8301218
  82.0545705  37.8069851  67.0555419  81.4137517  36.8494510  65.6992154
  77.2534652  37.8527619  64.4467248  76.1574967  37.3937843  64.7838279
  77.6353709  37.9599825  63.1796807  78.5493788  38.3370174  62.9734438
  76.7816969  37.5747036  62.0676106  75.7743963  37.3799143  62.4357162
  76.7110566  38.6782786  61.0111912  77.7164502  38.9846932  60.7224127
  76.1771505  38.3127796  60.1340054  75.9975993  39.9179320  61.4620428
  75.1666994  39.9095341  62.5688923  75.0203324  38.9817905  63.1220364
  74.5281500  41.0589473  62.9725578  73.8839481  41.0395932  63.8516085
  74.6999114  42.2290607  62.2719712  74.1865235  43.1365004  62.5899114
  75.5211818  42.2539816  61.1679961  75.6614796  43.1788465  60.6084949
  76.1671511  41.1040642  60.7708644  76.8231465  41.1203249  59.9005165
  77.3129389  36.3030143  61.4225187  78.5170805  36.0334841  61.4401956
  76.4036862  35.5247207  60.8443227  75.4186339  35.7178393  60.9560209
  76.7939593  34.3450007  60.0864858  77.7913422  34.4932873  59.6725563
  76.8131021  33.0949265  60.9758125  77.4775048  33.3109598  61.8124713
  75.7977126  32.9533924  61.3460182  77.2775770  31.8283121  60.2740867
  77.0772630  30.9807363  60.9295182  76.7006883  31.7209089  59.3555193
  78.7441647  31.8308955  59.9244243  79.5842207  32.1995189  60.7352384
  79.0610813  31.4131367  58.7079678  80.0290118  31.3939218  58.4201433
  78.3333260  31.1157524  58.0739046  75.8363943  34.1665636  58.9187280
  74.6176260  34.3075025  59.0780831  76.3971886  33.8711316  57.7489709
  77.4035906  33.8311826  57.6737485  75.6068011  33.6387045  56.5512671
  74.8034558  34.3727175  56.4883356  76.4822631  33.7657309  55.3070041
  76.8527787  34.7888463  55.2433467  77.3243862  33.0800588  55.4007190
  75.7509575  33.4562122  54.1377294  76.3218674  33.5431492  53.3708502
  74.9571837  32.2600334  56.5850919  75.4522674  31.3279093  57.2217134
  73.8291579  32.1371547  55.8781381  73.4402262  32.9320181  55.3912874
  73.1103309  30.8661506  55.8147473  73.1156519  30.3546320  56.7772543
  71.6582528  31.0482826  55.3390846  71.2081952  30.0650463  55.2019902
  70.8516421  31.8359247  56.3519800  71.3008545  32.8195204  56.4892698
  69.8290635  31.9510431  55.9925618  70.8440687  31.3044910  57.3036207
  71.6394327  31.7087426  53.9589790  71.9703239  32.7391169  54.0891355
  72.3552996  31.1738838  53.3348315  70.2924368  31.6960586  53.2978320
  69.5760917  32.2311693  53.9212148  70.3603063  32.1818424  52.3244323
  69.9610663  30.6659355  53.1669129  73.7625672  29.8545377  54.8926903
  73.4080273  28.6706655  54.9407129  74.7044917  30.2797135  54.0570966
  75.0305853  31.2341997  54.1092345  75.2511140  29.4215431  53.0225492
  74.7067741  28.4778434  52.9875613  75.1191817  30.1160758  51.6562885
  74.1904119  30.6865701  51.6609850  75.9631849  30.7977833  51.5512483
  75.1082641  29.1427245  50.4934578  75.1175359  27.9160734  50.7269743
  75.0872913  29.6108353  49.3351204  76.7048672  29.0533771  53.2738070
  77.2455288  28.1990796  52.5640586  77.3512663  29.6625911  54.2647936
  76.9028641  30.3549013  54.8476671  78.7636363  29.3859816  54.4839446
  79.2700759  29.3738297  53.5188174  79.3825864  30.4836406  55.3458997
  78.8919509  30.5021945  56.3190558  80.4460162  30.2851950  55.4794536
  79.2523143  31.4483111  54.8554519  78.9733968  28.0177318  55.1231964
  79.8177113  27.2422046  54.6613333  78.1944421  27.7154862  56.1721045
  77.5015173  28.4032417  56.4308454  78.3482496  26.5247445  57.0243495
  77.6761181  26.6687654  57.8702787  77.9446179  25.2407549  56.2911727
  78.6143417  25.0780990  55.4467124  78.0113036  24.3948183  56.9753105
  76.9207484  25.3349080  55.9293362  79.7640982  26.4142051  57.5898394
  80.3429746  25.3301484  57.6775735  80.3259826  27.5558702  57.9777397
  79.7982083  28.4099926  57.8680652  81.6743378  27.6424752  58.5201481
  82.0930490  26.6434297  58.6413430  82.5925779  28.4491687  57.5990131
  83.5706096  28.5429955  58.0709780  82.7435663  27.7639128  56.2580210
  81.7659374  27.6701388  55.7852126  83.4002656  28.3546975  55.6194142
  83.1733899  26.7726819  56.4022900  82.0482534  29.7590261  57.4040633
  82.6259390  30.2628367  56.8260887  81.6255863  28.2878842  59.8962380
  81.0386678  29.3621409  60.0629843  82.2512614  27.6373687  60.8729367
  82.7525551  26.7850105  60.6672930  82.2394459  28.1147989  62.2424833
  81.2453007  28.5147690  62.4419786  82.4223742  27.2575699  62.8903993
  83.2695419  29.1847230  62.5382089  84.3002852  28.9057203  63.1562726
  83.0120576  30.4121178  62.0957928  82.1783832  30.6108580  61.5613879
  83.9608728  31.4944844  62.3239268  84.7148278  31.1808697  63.0459358
  84.6614862  31.8699038  61.0177694  85.4427087  32.5981044  61.2357475
  85.1103240  30.9732282  60.5904317  83.7438422  32.4250681  60.0925424
  84.2049774  32.6526823  59.2818970  83.2825142  32.7196761  62.9205246
  83.9304752  33.5122209  63.6122749  81.9787517  32.8681768  62.6560026
  81.5675689  32.1165249  62.1211685  81.1387375  34.0166547  62.9978938
  80.1930881  33.8909957  62.4705834  80.8583758  34.0573946  64.5018820
  81.7949142  34.1919793  65.0430684  80.1880623  34.8875374  64.7246891
  80.3921902  33.1217240  64.8105741  81.7472975  35.3402925  62.5462274
  82.2572416  36.0932114  63.3853788  81.7435948  35.6619877  61.2388256
  81.4499803  34.8197462  60.0681412  80.3960750  34.9081328  59.8043766
  81.6812761  33.7788997  60.2945035  82.3528801  35.3896369  59.0227961
  81.9624797  35.1749030  58.0280218  83.3540159  34.9692468  59.1181927
  82.3622629  36.8488432  59.2982974  81.4859156  37.2919446  58.8252480
  83.2600257  37.3586143  58.9486474  82.2502289  36.9729691  60.8249470
  83.2133955  37.1374526  61.3080139  81.2967865  38.0889951  61.2068246
  80.2547368  38.2725680  60.5695959  81.6421669  38.8345110  62.2472844
  82.3701757  38.5455082  62.8849206  80.9549365  40.0838396  62.5094682
  79.9175346  39.9955835  62.1868115  80.9755233  40.4425524  63.9943720
  80.1174480  41.1117142  64.0578424  80.7648388  39.5287080  64.5498902
  82.2061166  41.1321023  64.5936799  82.5268451  41.9337831  63.9284417
  81.8680111  41.7114306  65.9591576  81.5476189  40.9102268  66.6251307
  82.7493179  42.1990026  66.3758982  81.0645065  42.4407272  65.8561665
  83.4136225  40.2133883  64.6840149  83.6814483  39.8653424  63.6864013
  84.2534132  40.7576702  65.1159987  83.1731713  39.3573812  65.3145178
  81.6241520  41.1877743  61.7096403  82.8104324  41.1097951  61.3745535
  80.8550761  42.2121135  61.4000076  79.8808068  42.3925865  61.5957836
  81.5849736  43.1757527  60.6041608  82.4721428  42.7038752  60.1818318
  80.7203700  43.7048061  59.4584321  80.3204657  42.8826113  58.8649918
  79.8974894  44.2958043  59.8605374  81.4631116  44.5935365  58.5124330
  82.4028070  44.0681093  57.6393833  82.5933108  42.9948863  57.6386629
  83.0958857  44.8935478  56.7742837  83.8438109  44.4717457  56.1028737
  82.8429040  46.2460687  56.7597451  83.3840979  46.8967715  56.0728717
  81.9029533  46.7775193  57.6161019  81.7009448  47.8486172  57.6096340
  81.2160582  45.9500583  58.4839715  80.4678606  46.3676182  59.1577252
  82.0581939  44.3288053  61.4780889  81.2737411  44.9055852  62.2316077
  83.3448509  44.6860559  61.3991534  84.4022299  44.0450996  60.5978154
  84.0834579  43.9825842  59.5573460  84.5916132  43.0420754  60.9801443
  85.5758932  44.9603440  60.7868284  85.5854381  45.7097811  59.9954044
  86.4991750  44.3821519  60.7501399  85.3939875  45.5834732  62.1207926
  85.8797318  46.5585666  62.1574586  85.7749431  44.9577775  62.9279340
  83.8781621  45.7514054  62.2608243  83.5359537  45.5504092  63.2760051
  83.4426773  47.1467240  61.8473972  82.5882954  47.2992818  60.9689447
  84.0345021  48.1555304  62.4974504  84.7149928  47.9105334  63.2024385
  83.6895997  49.5708069  62.3259872  84.2458564  50.1176271  63.0873448
  84.0958984  50.1013343  60.9471293  83.5404431  49.5696395  60.1745556
  83.8723221  51.1664477  60.8867351  85.1643701  49.9458546  60.7978195
  82.2071596  49.8163475  62.5871443  81.4892783  50.3301902  61.7309346
  81.7514891  49.4566490  63.7857804  82.3834459  49.0443866  64.4571742
  80.3551912  49.6183522  64.1616582  79.7213308  49.2106955  63.3741708
  80.0371078  48.8925384  65.4699591  80.9459601  48.9546737  66.0684789
  79.2392537  49.4478126  65.9631118  79.6301327  47.4532341  65.3257943
  79.1879969  46.9594883  64.1111413  79.1494859  47.6277291  63.2508678
  78.8007366  45.6477300  63.9799893  78.4524035  45.2694825  63.0188990
  78.8608533  44.8102287  65.0664421  78.4821047  43.4968835  64.9259609
  78.1974048  43.2818732  64.0347167  79.2892452  45.2759675  66.2913277
  79.3303499  44.6142882  67.1565395  79.6677509  46.5939505  66.4140767
  80.0036457  46.9770409  67.3776723  79.9679598  51.0795748  64.3402567
  80.7528086  52.0093506  64.1569445  78.7085045  51.2550475  64.7022962
  78.0657555  50.4901941  64.5540651  78.1761039  52.5189335  65.1691866
  78.9321045  53.0518909  65.7458309  77.7639959  53.3935076  63.9713798
  78.5288644  53.2498624  63.2082013  76.8144904  52.9961062  63.6127555
  77.6130195  54.8821705  64.2653542  77.3230400  55.3850342  63.3427813
  76.8380753  55.0290904  65.0176692  78.8969499  55.4987916  64.7681605
  79.0636513  55.7183496  65.9678846  79.8082732  55.7983609  63.8514092
  80.6854349  56.2128354  64.1323000  79.6205867  55.6105280  62.8769381
  77.0852063  52.0995314  66.1502199  77.1281803  50.9870520  66.6860855
  76.1318201  52.9808534  66.4418366  76.1443607  53.9129128  66.0529826
  75.0727355  52.6384414  67.3773785  75.5213754  52.2587555  68.2953437
  74.2152865  53.8560577  67.7202220  74.8708712  54.6644136  68.0440578
  73.4060438  54.3116327  66.5181988  72.7498376  53.5039052  66.1940547
  72.8056376  55.1793443  66.7914900  74.0811269  54.5790277  65.7052638
  73.3080915  53.5061382  68.7715014  72.7656560  54.2667603  68.9924495
  74.1777026  51.5282297  66.8319573  74.1757638  51.1955516  65.6349032
  73.4033815  50.9600036  67.7467201  73.3322096  51.3893821  68.6581300
  72.6818718  49.7283961  67.5105008  72.6291187  49.5293198  66.4401340
  73.3923339  48.5563304  68.1914976  73.5109396  48.8183485  69.2428674
  72.7556172  47.6757102  68.1066454  74.7466392  48.2580111  67.5912036
  74.9453199  48.5233263  66.3883208  75.6144744  47.7425451  68.3262803
  71.2694325  49.8944887  68.0429454  70.8309891  50.9985003  68.3728934
  70.5550717  48.7837427  68.1190838  70.8914250  47.9290480  67.6990092
  69.2839096  48.7572112  68.7983981  69.4491363  48.9080006  69.8651980
  68.6583294  49.5613334  68.4109238  68.5754720  47.4415687  68.5925803
  68.5191752  46.9284938  67.4718030  68.0270170  46.8872017  69.6666805
  68.1985093  47.3019798  70.5714726  67.2223410  45.6739130  69.6042218
  67.0432120  45.4096762  68.5620170  67.9158604  44.5328689  70.2734879
  68.1155898  44.7968084  71.3120173  67.2710781  43.6546736  70.2398873
  69.1342775  44.2474890  69.6177593  69.5696983  43.5132478  70.0569612
  65.9002650  46.0130906  70.2707041  65.6964432  45.7523345  71.4559011
  64.9942647  46.5920143  69.4938715  65.2034547  46.7488396  68.5182974
  63.7438972  47.1143200  70.0238730  63.9227964  47.3561895  71.0715340
  63.3170239  48.3945471  69.2905839  62.2678635  48.6031757  69.4999537
  64.1665722  49.5518680  69.7697716  65.2158978  49.3441586  69.5603117
  63.8665009  50.4625854  69.2514554  64.0300134  49.6835198  70.8431407
  63.5606004  48.2884428  67.8011335  62.9883505  47.4531709  67.3974592
  63.2469848  49.2119670  67.3144632  64.6221998  48.1236362  67.6168884
  62.6966353  46.0058482  69.9621504  62.2757153  45.5701184  68.8868998
  62.2994502  45.5219559  71.1326910  62.5972141  45.9873477  71.9781769
  61.4837477  44.3170369  71.2561930  61.5196501  43.7483218  70.3270141
  62.0059572  43.4370219  72.3865531  61.9121160  43.9907009  73.3207547
  61.3887431  42.5398092  72.4329885  63.3578654  43.0693534  72.1904359
  63.6486010  42.5178153  72.9204211  60.0443393  44.7485417  71.5047186
  59.6291226  44.9609003  72.6426328  59.2672244  44.8567810  70.4322514
  59.6047218  44.6245305  69.5090751  57.8997820  45.3170673  70.5682136
  57.8374530  45.9218178  71.4729186  57.6659282  45.9354636  69.7016123
  56.8913653  44.1926092  70.6572009  56.5436565  43.5819762  69.6428026
  56.4100263  43.9097694  71.8627561  56.7330793  44.4390771  72.6599822
  55.4593699  42.8300083  72.0900941  55.3641510  42.2341961  71.1823274
  55.9176546  41.9174470  73.2274801  56.9651741  41.6746822  73.0489654
  55.8292622  42.4829159  74.1551286  55.1144781  40.6370054  73.3382763
  54.0803006  40.9246487  73.5275883  55.1752864  40.1059945  72.3883137
  55.5989376  39.7337875  74.4529339  56.4945027  40.1495471  75.2121540
  55.0964012  38.5964774  74.5602778  54.1022385  43.4401652  72.4045205
  53.9818369  44.2579611  73.3209333  53.0879625  43.0454547  71.6494995
  53.2415912  42.3987007  70.8891004  51.7506933  43.5879208  71.8340627
  51.8096915  44.6218403  72.1741052  50.9903045  43.5520343  70.5161389
  51.0295084  42.5309781  70.1366569  49.9547609  43.8232426  70.7215544
  51.5615187  44.4939602  69.4846671  51.4833067  45.5134320  69.8623721
  52.6109935  44.2445511  69.3281433  50.8195715  44.3845464  68.1783896
  49.7693029  44.6354165  68.3270468  51.2552125  45.0653361  67.4470608
  50.9063696  43.0211806  67.6588764  50.1322023  42.4063279  67.8655657
  51.9194033  42.5463076  66.9406095  52.9552274  43.3195471  66.6495299
  52.9752997  44.2753728  66.9752512  53.7199624  42.9495796  66.1032663
  51.8975600  41.2911202  66.5151682  51.1103349  40.6990726  66.7384536
  52.6682418  40.9325368  65.9696719  51.0448344  42.8087532  72.9365663
  51.6312597  41.9494158  73.5975153  49.7604733  43.0879033  73.1302618
  49.2714265  43.7069013  72.4995686  49.0411092  42.5674235  74.2803075
  49.2918282  41.5180852  74.4356401  49.4274814  43.3533184  75.5349149
  48.8064500  42.9901597  76.3537768  50.4738610  43.1357673  75.7490674
  49.2446169  44.8380863  75.3882046  49.7319251  45.1691231  74.4711189
  48.1732456  45.0260548  75.3179866  49.8102996  45.5952087  76.5572614
  50.3179958  44.9451520  77.4944156  49.7679941  46.8391779  76.5292658
  47.5438846  42.6353450  74.0169859  47.0757146  43.5201443  73.2965610
  46.8084139  41.6781813  74.5809038  47.2562278  40.9212956  75.0775789
  45.3551406  41.6550982  74.4490525  45.0796163  41.8086989  73.4056962
  44.7897934  40.3160028  74.9102955  45.2842111  40.1281659  75.8633787
  43.7186315  40.4336516  75.0742188  45.0345935  39.1356842  73.9677420
  46.1014240  39.0790326  73.7514918  44.5736138  37.8264837  74.5914740
  43.5067092  37.8822088  74.8075947  44.7609197  37.0070305  73.8975621
  45.1225396  37.6510879  75.5166860  44.3224464  39.3715928  72.6430968
  44.7032759  40.2831664  72.1825515  44.5018411  38.5268217  71.9780550
  43.2515945  39.4739436  72.8188793  44.7696977  42.8072942  75.2470288
  45.0288367  42.9406189  76.4463926  43.9891450  43.6469582  74.5772776
  43.7257283  43.4193616  73.6291685  43.5347486  44.9127322  75.1349522
  43.8363910  44.9876062  76.1797034  44.1468961  46.0796667  74.3659182
  45.2343670  46.0061781  74.3761936  43.7928868  46.0783052  73.3350081
  43.8037252  47.4175217  74.9337032  44.4134740  47.8660949  76.0931900
  45.1495265  47.2336435  76.5895083  44.0973109  49.1002204  76.6206168
  44.5810545  49.4457267  77.5342460  43.1617211  49.9020696  75.9859591
  42.9114802  50.8783540  76.4011075  42.5477265  49.4661365  74.8307388
  41.8110099  50.0935601  74.3290531  42.8697094  48.2297085  74.3102996
  42.3874582  47.8802884  73.3973706  42.0145471  44.9637189  75.0892594
  41.4324775  45.2452648  74.0382437  41.3790586  44.7084791  76.2330880
  41.9137975  44.3896036  77.0283692  39.9315018  44.8206854  76.3731744
  39.5331592  45.4458597  75.5740627  39.2697503  43.4433668  76.2924743
  39.8804050  42.7538408  76.8753585  38.2779498  43.5158226  76.7387724
  39.1476986  42.9320975  74.8721490  38.9750812  43.7554390  73.9542966
  39.2149576  41.7038330  74.6735951  39.5496605  45.4972970  77.6834873
  40.4196525  45.9311334  78.4462067  38.2478949  45.6020104  77.9421055
  37.5897735  45.3420636  77.2214092  37.7267242  46.1462021  79.1905936
  38.5356854  46.2626248  79.9117917  37.0873727  47.5204249  78.9443022
  36.4420676  47.4288128  78.0706387  36.4824317  47.7608601  79.8185661
  38.1060397  48.6323360  78.7095531  37.6202921  49.5706787  78.9772527
  38.9528846  48.4597729  79.3737630  38.5946954  48.7076992  77.2784189
  38.0643439  47.9708409  76.4243479  39.5202231  49.4965574  77.0085003
  36.7288294  45.2292249  79.8786995  36.7339562  45.1560703  81.1116796
  35.8750933  44.5405565  79.1066292  35.8055478  44.8305186  78.1416500
  34.9789158  43.4691886  79.5812962  34.3422406  43.1424098  78.7591286
  35.7709473  42.2582326  80.1005433  36.4038050  42.6281836  80.9072196
  35.0367448  41.5618664  80.5056616  36.6390886  41.5375618  79.0587543
  37.1997314  42.2961042  78.5125000  37.3334054  40.8771493  79.5782554
  35.8376609  40.7133684  78.0619379  34.8714076  40.0513814  78.4287592
  36.2477813  40.7422991  76.7956863  35.7500560  40.2123064  76.0946308
  37.0547577  41.2941082  76.5419204  33.9980501  43.9531814  80.6495745
  33.6371241  43.1874737  81.5496573  33.5646313  45.2175065  80.5330067
  33.8773134  45.7258023  79.7181665  32.7664226  45.9380244  81.5431190
  32.7537188  47.0008432  81.3015535  31.3182993  45.4330741  81.6111264
  30.7587414  46.0598139  82.3055272  30.6653999  45.4877265  80.2420974
  31.2241713  44.8608158  79.5472182  29.6398346  45.1254612  80.3133634
  30.6626308  46.5162095  79.8811046  31.2918462  44.0823932  82.0865445
  30.3833202  43.7747785  82.1259651  33.4234678  45.8856617  82.9226156
  32.7585489  45.7410603  83.9493844  34.7450828  46.0048332  82.9401903
  35.2284407  46.1127385  82.0599512  35.5406782  45.9272040  84.1616222
  34.9040368  46.1365126  85.0212598  36.1621520  44.5319268  84.3385876
  36.7299119  44.3276669  83.4308289  36.8447487  44.6013699  85.1855465
  35.1754938  43.4126662  84.5777433  34.4247911  43.4238429  83.7875400
  35.7054015  42.4602849  84.5613162  34.4989925  43.5891788  85.9171679
  35.2637579  43.6839582  86.6880439  33.8964448  44.4970961  85.8903001
  33.6148652  42.4088092  86.2293929  34.1865615  41.4907229  86.0938144
  33.2809440  42.4787502  87.2646243  32.4342663  42.3939289  85.3287605
  32.7434541  42.3286897  84.3694657  31.8522658  41.5986050  85.5497477
  31.9041494  43.2443722  85.4545438  36.6037080  47.0155415  84.0868018
  36.5251906  47.9352902  83.2657371  37.6118865  46.9185078  84.9584954
  37.5820091  46.2385009  85.7046838  38.7555629  47.8199844  84.8903173
  38.4108533  48.8519065  84.8239002  39.6236115  47.6736803  86.1435499
  39.8632720  46.6171170  86.2632834  40.5441658  48.2414477  86.0081990
  38.9332223  48.1615518  87.4073719  38.2515911  49.1846968  87.4034662
  39.1231442  47.4330678  88.5020621  38.6886715  47.7098444  89.3708129
  39.7011238  46.6058370  88.4604745  39.6064560  47.5720485  83.6491538
  40.2850692  48.4915592  83.1828652  39.5775395  46.3575914  83.1067851
  39.0144634  45.6336923  83.5298864  40.3342170  46.0309266  81.9155734
  39.6846789  46.1590331  81.0496703  41.1757135  46.7199218  81.8429878
  40.8598213  44.6113213  81.9313893  40.9635581  43.9924357  82.9934403
  41.2001074  44.0855646  80.7571976  41.0144534  44.6033131  79.9101035
  41.7801966  42.7540394  80.6398808  41.9680069  42.3532546  81.6359722
  40.8399907  41.7960222  79.8948695  39.8468655  41.9413256  80.3199444
  40.8376482  42.1110087  78.8513763  41.2220447  40.3048491  79.9803300
  40.6334942  39.7752682  79.2311616  42.2805391  40.2259837  79.7323951
  40.9735333  39.6845195  81.3547431  41.4816449  38.7214886  81.4046725
  41.3771328  40.3477790  82.1197880  39.5518676  39.4776508  81.6174255
  39.0547892  40.2048529  82.1115809  38.8806135  38.3911525  81.2431964
  39.5014362  37.4136439  80.5966717  40.4863588  37.4957596  80.3886222
  38.9864378  36.5916164  80.3153408  37.5897859  38.2803727  81.5150067
  37.1150122  39.0233124  82.0076838  37.0856592  37.4534231  81.2284593
  43.1111367  42.9533825  79.9262193  43.4159642  42.3159746  78.9139247
  43.8957487  43.9019073  80.4376317  43.6067287  44.4147806  81.2583191
  45.1331158  44.2918805  79.7814271  45.0452225  44.2076714  78.6982453
  45.4492109  45.7572509  80.1601348  44.5088167  46.2982946  80.2651626
  46.2279235  45.8380197  81.4627026  47.1687205  45.2975566  81.3582931
  46.4335449  46.8819158  81.6995601  45.6408170  45.3925978  82.2658243
  46.2565504  46.4563992  79.0741115  47.2702778  46.0564049  79.0956089
  45.7972877  46.2294392  78.1119959  46.3021308  47.9531781  79.2691638
  46.7617206  48.1809441  80.2309329  46.8888865  48.4065175  78.4702268
  45.2887296  48.3539783  79.2473221  46.2649930  43.3322597  80.1370787
  47.3630197  43.4293104  79.5762557  46.0083919  42.3796097  81.0432326
  45.0901161  42.3433194  81.4622217  47.0053300  41.3988293  81.4716696
  47.9013373  41.9128410  81.8196094  46.4568564  40.5341904  82.6207193
  45.5122891  40.2315373  82.1687316  47.1433871  39.6875944  82.6278395
  46.2070081  41.0035967  84.0645156  47.0493290  41.6184041  84.3817036
  44.9304597  41.8081256  84.1640724  44.0875754  41.1937927  83.8474656
  44.7803285  42.1261403  85.1957836  45.0020259  42.6851760  83.5208297
  46.1440779  39.8367750  85.0516330  47.0884006  39.2927248  85.0325686
  45.9661071  40.2195517  86.0565756  45.3328198  39.1654109  84.7701557
  47.4334181  40.4672401  80.3430726  48.5328710  39.9051641  80.4079324
  46.5902395  40.2958383  79.3222134  45.7779728  40.8932840  79.2640687
  46.7810805  39.2987689  78.2963643  46.9169746  38.3369768  78.7909226
  45.8756937  39.2702751  77.6900951  47.9679546  39.5614869  77.3964271
  48.2754546  40.7043121  77.0552127  48.6548754  38.5009940  76.9912189
  48.3664590  37.0907341  77.2985431  47.3339495  36.8643199  77.0325337
  48.5139799  36.9130988  78.3638047  49.3540225  36.3474629  76.4538062
  48.8993167  36.1016002  75.4941745  49.6484397  35.4290634  76.9617061
  50.5057638  37.2481718  76.2876416  51.0042259  37.0133782  75.3471595
  51.2288090  37.2049177  77.1021564  49.8868944  38.6436897  76.2133415
  50.5023378  39.4085410  76.6869766  49.6083642  39.0394341  74.7702651
  48.4676569  39.1520625  74.3303574  50.6960705  39.2413316  74.0310532
  51.6086974  39.1642245  74.4568067  50.6210545  39.5711568  72.6234400
  49.7135949  39.1491588  72.1915442  50.6140609  40.6536683  72.4960847
  51.8214233  38.9985556  71.9029877  52.7412423  38.4548134  72.5176188
  51.7955462  39.1160438  70.5808281  50.9967844  39.5123822  70.1064919
  52.9031038  38.6279500  69.7754725  53.2367193  37.6602705  70.1501673
  52.4672791  38.4642444  68.3219962  51.6647190  37.7278709  68.2801573
  52.0986617  39.4236636  67.9590414  53.5427943  38.0353542  67.5104574
  53.2416417  37.9407415  66.6038399  54.0908025  39.5788862  69.8689601
  53.9360717  40.7912230  70.0309353  55.2879674  39.0153540  69.7723911
  55.3524272  38.0100206  69.6999409  56.5236016  39.7815249  69.8712614
  56.3628015  40.8023702  70.2178408  57.5522639  39.1029020  70.7978675
  57.1112992  39.0408442  71.7927535  57.9500879  37.6992140  70.3271601
  58.3915835  37.7605214  69.3324622  58.6760272  37.2749757  71.0207987
  57.0659110  37.0626842  70.2930629  58.7902293  39.9754256  70.9782097
  58.5016947  40.9298163  71.4186505  59.4979492  39.4713088  71.6363119
  59.2569998  40.1495809  70.0087273  57.0533558  40.0023792  68.4564127
  57.0600728  39.0902157  67.6201905  57.4131893  41.2422700  68.1576893
  57.1698956  41.9862786  68.7959359  58.1047495  41.5892280  66.9249689
  58.4705856  40.6999563  66.4116863  57.2004760  42.3637574  65.9730180
  56.8335110  43.2619317  66.4697268  57.7645074  42.6455999  65.0838984
  56.3559049  41.7383427  65.6837856  59.3249350  42.4005602  67.3223468
  59.1976023  43.5151477  67.8391564  60.5008245  41.8394053  67.0963070
  60.5446794  40.9652263  66.5923356  61.7382438  42.4048101  67.6023711
  61.5230763  43.2826701  68.2116033  62.4745479  41.3824778  68.4631625
  61.7594454  40.8871003  69.1199187  62.8983250  40.6534187  67.7725210
  63.5844667  41.9945668  69.2951579  63.8692178  43.2024488  69.1623353
  64.1594449  41.2605693  70.1237162  62.5820737  42.8626371  66.4247593
  62.9477308  42.0566650  65.5561272  62.8866546  44.1528029  66.4124405
  62.5708749  44.7096039  67.1936927  63.6143329  44.8147093  65.3452886
  63.6768950  44.1575050  64.4779549  62.9033350  46.1020904  64.9319932
  62.8122549  46.7503069  65.8035544  63.4970519  46.6032867  64.1675310
  61.6167988  45.8193991  64.4188857  61.1863374  46.6390742  64.1650443
  65.0286760  45.1353488  65.7939343  65.3435589  45.1493064  66.9856766
  65.8789601  45.4107740  64.8153098  65.5965234  45.3490947  63.8475678
  67.2350730  45.8073061  65.1082007  67.2856735  46.1302661  66.1480255
  67.8876841  44.9463363  64.9635314  67.7046386  46.9343242  64.2203723
  67.7187280  46.8071102  62.9949524  68.0882267  48.0449619  64.8284038
  67.9239945  48.1484881  65.8195695  68.6927081  49.1587130  64.1080499
  68.4788555  49.0605189  63.0437548  68.1438175  50.4942763  64.5936877
  68.1797611  50.4835087  65.6830413  68.8055864  51.2739645  64.2165295
  66.7246872  50.7722235  64.1378966  66.1096577  49.9112234  64.3996565
  66.3679818  51.6501072  64.6765808  66.6325194  51.0242431  62.6413672
  67.5869497  51.5874876  62.0663894  65.6061719  50.6556073  62.0352199
  70.1955046  49.0599029  64.3038893  70.7324027  49.5093486  65.3179766
  70.8700737  48.4584384  63.3317973  70.3595886  48.0810800  62.5462370
  72.3150073  48.2817093  63.3652589  72.7272250  48.5128381  64.3474785
  72.7150411  46.8479834  62.9904309  72.2974673  46.6033202  62.0137676
  74.2228183  46.7252080  62.9392422  74.6411092  46.9692877  63.9157456
  74.4958910  45.7042440  62.6724761  74.6187842  47.4135561  62.1925899
  72.1181426  45.8749933  63.9735257  71.0316581  45.9607643  63.9563009
  72.4062989  44.8596707  63.7011554  72.4839730  46.0995457  64.9754465
  72.9350217  49.2784294  62.4056490  72.6699387  49.2315787  61.1996586
  73.7498789  50.1823529  62.9306977  73.8786522  50.2411576  63.9307271
  74.4554711  51.1320521  62.0886781  74.1057524  51.0108532  61.0634430
  74.1694661  52.5490059  62.5324492  74.6946637  53.2431967  61.8764257
  72.6830877  52.8222965  62.4688673  72.1572249  52.1287479  63.1250368
  72.4871376  53.8452169  62.7903272  72.3322937  52.6901354  61.4453549
  74.5948207  52.6959296  63.8869369  74.4189127  53.5923226  64.1821253
  75.9449305  50.8497493  62.1604628  76.4529181  50.4533669  63.2135880
  76.6421910  51.0363040  61.0415856  76.1716003  51.2358691  60.1704843
  78.0953551  50.8759418  61.0234975  78.5145716  51.2788074  61.9454824
  78.4948942  49.3973604  60.9076381  79.5805733  49.4007219  61.0045336
  78.0568599  48.8662269  61.7526962  78.1067235  48.7055432  59.6228457
  76.8871425  48.0717491  59.5035628  76.1959111  48.0880658  60.3461969
  76.5398310  47.4269525  58.3442000  75.5710381  46.9345134  58.2602602
  77.4187234  47.4001260  57.2868072  77.0806741  46.7592223  56.1204406
  76.2068145  46.3628635  56.1499141  78.6363810  48.0123032  57.3819652
  79.3312577  47.9973245  56.5423091  78.9814145  48.6491994  58.5460602
  79.9583411  49.1236581  58.6388150  78.6672944  51.7086651  59.8835995
  77.9463009  52.4494338  59.2126569  79.9749780  51.5910191  59.6673101
  80.5330059  51.0510424  60.3131656  80.6460775  52.2349707  58.5454823
  79.9183516  52.8413618  58.0062197  81.8072136  53.1369970  58.9838571
  82.3766906  52.5030762  59.6635185  82.4164243  53.3725206  58.1112226
  81.4246590  54.4159012  59.6903819  80.1007931  54.7926165  59.8449445
  79.3200390  54.1426336  59.4499195  79.7634339  55.9629123  60.4831933
  78.7160260  56.2246677  60.6332685  80.7481518  56.7976421  60.9341299
  80.4118472  57.9710118  61.5596335  79.4631728  58.1025479  61.6253207
  82.0657535  56.4688089  60.7599189  82.8492546  57.1411971  61.1093767
  82.4002658  55.2835772  60.1405860  83.4482678  55.0190489  59.9998148
  81.1801257  51.1712864  57.6019510  81.7560814  50.1719451  58.0414518
  81.0093936  51.3988722  56.3044810  80.6019328  52.2646051  55.9810905
  81.4017099  50.4143575  55.3181804  81.1992760  49.4287918  55.7374414
  80.7815855  50.5672437  54.4349075  82.8568528  50.4884666  54.9163250
  83.2840331  51.4483561  54.2700447  83.6275980  49.4772942  55.2950217
  83.2573203  48.7776114  55.9222680  85.0137526  49.3629339  54.8770755
  85.4787491  50.3486045  54.8588878  85.7906826  48.4727270  55.8537522
  85.4968409  48.7869110  56.8552734  85.4480383  47.4529737  55.6782585
  87.3079956  48.5266202  55.7297605  87.5756262  48.2587928  54.7076337
  87.6300061  49.5478689  55.9333834  87.9939329  47.5768288  56.6981903
  87.4800216  46.6164291  56.6578600  89.0278946  47.4487809  56.3778368
  87.9671094  48.1059661  58.1227471  88.3798356  49.1148052  58.1238818
  86.9309504  48.1374867  58.4596152  88.7601484  47.2453592  59.0399483
  89.7204011  47.2163642  58.7282213  88.7210965  47.6245513  59.9752495
  88.3776087  46.3106067  59.0393697  85.0510090  48.7984381  53.4593694
  84.1321736  48.0955676  53.0316410  86.1175604  49.1255387  52.7252221
  86.8723109  49.6373232  53.1594199  86.2137529  48.8276172  51.3001850
  85.3086039  49.1485510  50.7846213  87.4043408  49.5725013  50.7042872
  87.3900054  49.4064442  49.6271063  87.2640917  50.6337467  50.9096853
  88.7374430  49.1211664  51.2670451  88.7009480  49.1958831  52.3538691
  88.9040367  48.0828808  50.9801452  89.8685164  49.9771626  50.7407254
  90.8188874  49.5566909  51.0695072  89.8335112  49.9867382  49.6513300
  89.7730487  51.3500593  51.2233741  89.0753478  51.5451963  51.9271029
  90.5385526  52.3482411  50.7956454  90.3754479  53.5660230  51.2889547
  89.6681469  53.7328747  51.9903717  90.9590765  54.3225295  50.9615782
  91.4643001  52.1280956  49.8733761  91.5863342  51.1990603  49.4964130
  92.0435758  52.8903562  49.5516665  86.3371106  47.3415787  50.9831385
  86.1406843  46.9629373  49.8238731  86.6595842  46.4992056  51.9550919
  86.8620198  46.8568598  52.8776984  86.7336699  45.0658520  51.7413778
  86.3435467  44.8230525  50.7529692  87.7710473  44.7388806  51.8123511
  85.9145761  44.3375494  52.7872280  84.8323871  44.7808030  53.1783026
  86.4581734  43.1974915  53.2359348  87.1945856  42.7995706  52.6707309
  85.9926693  42.4416054  54.4055246  86.5531542  41.5103154  54.4871011
  86.1964597  43.2509216  55.6931215  87.1461730  43.7819320  55.6285310
  85.3806237  43.9717961  55.7465229  86.1862949  42.3829608  56.9376936
  85.9791106  41.1562871  56.8222679  86.4105052  42.9288413  58.0379069
  84.5377038  41.9896208  54.2296430  83.6078748  42.4925470  54.8566575
  84.3754500  40.9987402  53.3539431  85.2066433  40.4822041  53.1041283
  83.1174807  40.6529895  52.6895067  82.8028607  41.5702144  52.1916997
  83.3842200  39.5852953  51.6249719  83.6914600  38.6580500  52.1086244
  82.4752936  39.4103727  51.0493373  84.1760666  39.9262968  50.9580415
  81.9712880  40.1615341  53.5734998  81.0075823  39.6002011  53.0460279
  82.0861258  40.2794220  54.9014127  82.9608498  40.5382141  55.3349840
  80.9361554  40.0335206  55.7601271  80.6260879  38.9963958  55.6323397
  81.2373406  40.1973006  56.7948072  79.7649802  40.9423563  55.4370723
  78.6113422  40.5008730  55.4066606  80.0480258  42.2144813  55.1473805
  80.9672154  42.6027787  55.3036336  78.9990333  43.0985612  54.6634607
  78.1110728  42.9916044  55.2865061  79.4574984  44.5553971  54.7127023
  78.5823333  45.1677434  54.4954066  79.7893697  44.7460494  55.7332968
  80.5676614  44.9042068  53.7490343  81.4247595  44.2602418  53.9459928
  80.2163099  44.7391590  52.7304993  81.0055286  46.3453295  53.8815214
  80.4562989  47.1007333  54.6825967  82.0011559  46.7358346  53.0956765
  82.3337920  47.6883262  53.1427338  82.4216406  46.0787316  52.4541863
  78.5533867  42.7342118  53.2550909  77.4331509  43.0776381  52.8675975
  79.3926135  42.0402197  52.4814440  80.3636253  41.9051764  52.7243403
  78.9175936  41.5044333  51.2156419  78.3199481  42.2586920  50.7037699
  80.0827506  41.1085554  50.3111271  80.6684767  40.3685064  50.8564265
  79.6505575  40.6467568  49.4234046  80.9763193  42.2518159  49.8983846
  80.3722406  43.0185967  49.4133721  81.4507555  42.6710583  50.7856547
  82.0386686  41.7683588  48.9410167  82.6007819  40.9635599  49.4147534
  81.5560092  41.3917705  48.0391738  82.9759600  42.8879605  48.5776563
  83.6520927  42.5530961  47.7910109  82.3993040  43.7415590  48.2213747
  83.7656749  43.2876874  49.7726570  84.3004224  42.4969795  50.1026961
  84.3935610  44.0391337  49.5252957  83.1393661  43.5984177  50.5015487
  78.0082531  40.3087423  51.4267553  77.1753363  40.0240392  50.5638029
  78.1544151  39.5993684  52.5464429  78.9667319  39.7088918  53.1365661
  77.1646538  38.5963399  52.9134911  76.9216699  38.0054846  52.0303445
  77.7206883  37.6622238  53.9884081  77.9602237  38.2380333  54.8823691
  76.9757579  36.9051170  54.2332923  78.6230904  37.1765656  53.6170515
  75.8795045  39.2467694  53.3944668  74.7923074  38.6865720  53.1940417
  75.9907732  40.4206169  54.0265962  76.8929450  40.7640166  54.3236852
  74.8043667  41.1996712  54.3738352  74.0878380  40.5862516  54.9200973
  75.1943074  42.4173191  55.2299321  75.8908240  43.0384617  54.6667741
  73.9781192  43.2229338  55.5818189  73.2812912  42.6025521  56.1454306
  74.2722319  44.0801911  56.1873834  73.4961957  43.5720493  54.6686008
  75.9101551  41.9697256  56.5000632  76.8334698  41.4755172  56.1978235
  76.1489687  42.8654528  57.0734220  75.1001709  41.0385716  57.3449797
  74.8613485  40.1423415  56.7724108  75.6711807  40.7615309  58.2311487
  74.1768458  41.5322767  57.6480074  74.0592069  41.6235515  53.1157242
  72.8343224  41.4885998  53.0241212  74.7898973  42.1123484  52.1158182
  75.7860825  42.2465544  52.2143226  74.1555636  42.5361019  50.8755554
  73.2352938  43.0802468  51.0879444  75.1000043  43.4561935  50.1104953
  76.0372287  42.9215367  49.9560552  74.6446581  43.6765568  49.1449903
  75.3732393  44.7506833  50.8464001  74.4357652  45.3039425  50.9025014
  75.7103641  44.5050172  51.8534226  76.4143694  45.5959662  50.1610572
  77.0076123  45.1179493  49.1754464  76.6469134  46.7364396  50.6081988
  73.7384954  41.3518091  50.0141172  72.8744755  41.4996567  49.1447158
  74.3412085  40.1807057  50.2287673  75.1966441  40.1185917  50.7621257
  73.8007902  38.9592345  49.6444257  73.5944593  39.1181851  48.5860016
  74.7968436  37.8097103  49.7801533  75.2301703  37.8467042  50.7796325
  74.2409108  36.8798807  49.6599215  75.8991422  37.8728105  48.7517919
  75.6319531  38.3365440  47.6290683  77.0363883  37.4698305  49.0668560
  72.4802866  38.5791465  50.2912712  71.5928284  38.0408806  49.6194552
  72.3335570  38.8463445  51.5882807  73.0974001  39.1888365  52.1533846
  71.0607052  38.5777728  52.2390522  70.7110224  37.5943633  51.9248438
  71.2405710  38.5700731  53.7524891  71.5817739  39.5509987  54.0833450
  70.2893713  38.3364603  54.2307615  71.9793861  37.8172471  54.0272695
  69.9990066  39.5875369  51.8337456  68.8274376  39.2249447  51.6825502
  70.3800145  40.8491397  51.6516208  71.3450470  41.1274970  51.7580575
  69.3949106  41.8767483  51.3446749  68.4563941  41.6548276  51.8526484
  69.8914891  43.2417566  51.8121867  70.0612285  43.1871394  52.8875028
  70.8305840  43.4691929  51.3077330  68.8934515  44.3198402  51.5186196
  67.7203057  44.3948037  52.2427621  67.5431707  43.6590073  53.0271894
  66.7897328  45.3661351  51.9932116  65.8722810  45.4160730  52.5796332
  67.0179236  46.2810939  50.9984110  66.0664750  47.2392839  50.7642068
  65.3075921  47.1647971  51.3474291  68.1785405  46.2354241  50.2514232
  68.3617929  46.9639228  49.4616076  69.1106182  45.2543566  50.5139715
  70.0300361  45.2059514  49.9305096  69.0704073  41.9315222  49.8581641
  67.9234660  41.7150622  49.4518259  70.0748161  42.2384155  49.0386004
  71.0185807  42.2876790  49.3949441  69.8448995  42.5835784  47.6414068
  68.9910676  43.2552597  47.5524435  71.0793832  43.2873288  47.0835509
  71.2953075  44.1216111  47.7509705  71.8977327  42.5685085  47.1247991
  70.9303898  43.7980309  45.6735040  70.7849175  42.9629675  44.9882247
  70.0576065  44.4501857  45.6411698  72.1400378  44.5868662  45.2241872
  73.0869642  44.7796668  45.9839420  72.1272193  45.0276600  43.9753552
  72.9097832  45.5601042  43.6229373  71.3349404  44.8293336  43.3811649
  69.4874760  41.3614620  46.8051257  68.5786236  41.4236456  45.9714558
  70.1795710  40.2418394  47.0166767  71.0066070  40.2297188  47.5963006
  69.7827673  39.0050784  46.3514767  69.5035819  39.2099421  45.3179461
  70.9428464  38.0140021  46.3558618  71.2655706  37.8439352  47.3830062
  70.5928940  37.0757193  45.9254448  72.1249859  38.5017875  45.5532035
  73.1805058  38.8000691  46.1024274  71.9578465  38.5744644  44.2429144
  72.7159335  38.8943352  43.6571785  71.0729252  38.3097432  43.8343341
  68.5547022  38.3962022  47.0148157  67.6166536  37.9747500  46.3300318
  68.5411513  38.3477243  48.3436093  69.3366919  38.6977497  48.8580961
  67.4230010  37.8090188  49.0907922  67.1366420  38.5428490  49.8441786
  66.5955257  37.6591839  48.3972985  67.7356359  36.4949564  49.7764183
  67.6407999  35.4282930  49.1642023  68.0867332  36.5681513  51.0551173
  68.1489286  37.4938764  51.4541964  68.4308326  35.4232341  51.9004991
  67.8713524  34.5492697  51.5669318  69.9347300  35.1000533  51.8325894
  70.4454721  36.0397196  52.0429916  70.1196019  34.3968762  52.6446635
  70.4592546  34.5197586  50.5322040  69.9359223  33.5861548  50.3257865
  70.2678808  35.2287218  49.7266922  71.9454005  34.2540201  50.6270895
  72.4493599  35.1880757  50.8754119  72.1175018  33.5268192  51.4206003
  72.4928924  33.7174731  49.3254248  71.9866866  32.7835462  49.0812184
  72.3136343  34.4450630  48.5338575  73.9475478  33.4721161  49.4495325
  74.1138389  32.7976178  50.1826757  74.3043281  33.1138736  48.5751926
  74.4168466  34.3374734  49.6753965  67.9974122  35.7664420  53.3207963
  67.1954036  36.6807958  53.5278449  68.5198764  35.0384463  54.3052624
  69.0358439  34.2012336  54.0751500  68.3238373  35.3644086  55.7119319
  67.9037072  36.3666363  55.7963687  67.3677840  34.3749260  56.3836591
  67.7558314  33.3691961  56.2223337  67.3544576  34.5916605  57.4518110
  65.9691547  34.4663454  55.8361671  65.6067275  35.4738518  56.0403194
  65.9900396  34.2995643  54.7592038  65.0195279  33.4789077  56.4571348
  65.3911321  32.6958711  57.3284384  63.7817129  33.4928911  55.9868920
  63.0950616  32.8541509  56.3618884  63.5299636  34.1422333  55.2554014
  69.6703572  35.3878140  56.4270958  70.7110255  35.0779277  55.8452172
  69.6527011  35.7914019  57.7016150  68.7697644  35.9822899  58.1533714
  70.8803096  36.0010345  58.4644082  71.7166560  35.5915355  57.8978974
  71.1328583  37.5002378  58.7443323  70.3078784  37.8812138  59.3463006
  72.4474557  37.7216144  59.4857709  73.2730062  37.3412836  58.8841769
  72.5895124  38.7874810  59.6642344  72.4205421  37.1944894  60.4394554
  71.1898845  38.2968443  57.4549654  72.0924462  38.0072169  56.9168213
  70.3140611  38.0406409  56.8588171  71.2092467  39.7522753  57.7000174
  72.0851000  40.0093216  58.2957590  71.2502427  40.2810662  56.7477575
  70.3067153  40.0427453  58.2377572  70.7996090  35.2468929  59.7834779
  69.7850880  35.2962287  60.4849842  71.8834633  34.5539752  60.1341998
  72.5881734  34.3138681  59.4516813  72.0387485  34.0528680  61.4920802
  71.0555712  33.8246623  61.9036428  72.8912388  32.7874925  61.5351842
  73.8263257  32.9866469  61.0116871  73.1024113  32.5523084  62.5783499
  72.1893811  31.6130397  60.8852716  71.1586450  31.6128424  61.2397909
  72.2026287  31.7810596  59.8083798  72.8308224  30.2737230  61.1957050
  73.0090651  30.2217864  62.2697773  72.1349195  29.4867820  60.9049434
  74.1293757  30.0890254  60.4634760  74.7888046  30.9142484  60.7322902
  74.5718666  29.1489137  60.7928558  73.9480363  30.0608296  58.9921028
  73.5384223  30.9320388  58.6866348  74.8448054  29.9352780  58.5447306
  73.3373671  29.2959681  58.7427655  72.6285624  35.1608818  62.3562405
  73.7566468  35.6124852  62.1207602  71.8587905  35.5802265  63.3573470
  71.0411705  35.0260826  63.5683477  72.0921027  36.7915910  64.1343171
  72.9251132  37.3522152  63.7101789  70.8461802  37.6766774  64.1124098
  70.6415736  38.0275236  63.1009048  69.9916645  37.1078478  64.4789285
  70.9511801  38.8934417  64.9739838  71.7315840  39.9563806  64.5909597
  72.2758224  39.9004878  63.6482082  71.8324556  41.0813944  65.3785148
  72.4629149  41.9138346  65.0660006  71.1369418  41.1530252  66.5592563
  71.2108398  42.0433405  67.1837381  70.3466787  40.1007020  66.9539895
  69.7941306  40.1532126  67.8920904  70.2534813  38.9783202  66.1620549
  69.6235669  38.1441238  66.4709630  72.4613875  36.4336047  65.5666260
  71.7258136  35.6998366  66.2397289  73.5782117  36.9846713  66.0335973
  74.0814042  37.6114005  65.4219543  74.1128990  36.7434775  67.3660585
  73.4070144  36.1435929  67.9404840  75.4459840  35.9928383  67.2915519
  76.2071489  36.5472373  66.7425812  75.7528130  35.8887947  68.3322877
  75.4202881  34.6053504  66.7095228  75.5593431  34.2724410  65.3961085
  75.6676647  35.0961521  64.6905121  75.5308329  32.9084870  65.2454878
  75.5823896  32.4122317  64.3673237  75.4126271  32.3293079  66.4799970
  75.3461659  30.9852361  66.8383609  75.3948665  30.2333758  66.0506852
  75.2230205  30.6927624  68.1668734  75.1690035  29.6517217  68.4853328
  75.1641251  31.7030682  69.1352754  75.0654470  31.4585082  70.1928919
  75.2291330  33.0383291  68.7809431  75.1602732  33.7864900  69.5706356
  75.3535088  33.3679447  67.4298705  74.3371574  38.0844232  68.0538787
  74.9558234  38.9820984  67.4726182  73.8555124  38.2191040  69.2887849
  73.2507406  37.5010405  69.6612568  74.1303308  39.3939042  70.1178827
  74.7051597  40.1156422  69.5375679  72.8448146  40.0628270  70.5915191
  72.2629233  40.3432812  69.7135401  72.2828426  39.3406027  71.1837012
  73.1212475  41.2934284  71.4270686  73.7221259  40.9757731  72.2792077
  73.7016425  41.9785360  70.8091113  71.8840650  41.9889575  71.9187318
  71.2594906  42.2899381  71.0776512  71.3154753  41.3306542  72.5755743
  72.2640473  43.1773225  72.6655705  72.3463346  44.0450902  72.1553673
  72.5270508  43.1800850  73.9649521  72.4263274  42.0612703  74.6653501
  72.1484593  41.2053279  74.2068177  72.6278111  42.0687734  75.6550206
  72.8690137  44.3093640  74.5639924  72.9280232  45.1637077  74.0285347
  73.0694322  44.3117358  75.5539042  74.9776294  38.9495123  71.3044887
  74.4479083  38.5238549  72.3332692  76.2911146  39.0562658  71.1759105
  76.6986852  39.4799989  70.3546702  77.1837195  38.5067376  72.1828093
  76.6430084  37.9260015  72.9301221  78.2758262  37.6169352  71.5644976
  78.8839982  37.1918234  72.3629373  77.6467310  36.4972116  70.7578165
  77.0387324  36.9215710  69.9588436  78.4306549  35.8751465  70.3258456
  77.0180402  35.8890465  71.4081893  79.2148168  38.4476885  70.7193003
  79.6865351  39.2089217  71.3406761  79.9820650  37.8043974  70.2884797
  78.6537198  38.9294831  69.9185850  77.8105460  39.6359484  72.9816262
  77.8193406  40.8071339  72.5788343  78.3549840  39.2652414  74.1327776
  78.2827087  38.3081942  74.4473190  79.0076148  40.2271768  75.0009563
  78.7955815  41.2372045  74.6502638  78.5093063  40.0950234  76.4374458
  78.6358993  39.0466677  76.7076751  79.1106678  40.7160114  77.1014023
  77.0569608  40.4764000  76.5717532  76.5538029  41.1686388  75.6679017
  76.4303054  40.1310977  77.5903951  80.5220532  40.0752614  74.9569431
  81.0612434  39.0843370  74.4630000  81.2023975  41.0915555  75.4816438
  80.6820620  41.8745158  75.8508639  82.6571688  41.1583909  75.5013011
  83.0839855  40.4457756  74.7955348  83.1022055  42.5745026  75.0995214
  82.7689967  43.2595346  75.8791388  84.6089103  42.6995480  74.9248066
  84.9428168  42.0151019  74.1449736  84.8587331  43.7220084  74.6415001
  85.1058006  42.4512151  75.8626399  82.4816455  42.9267117  73.8556970
  82.7561973  43.8103773  73.6000472  83.2354162  40.7892369  76.8615064
  84.3380564  40.2340657  76.9297075  82.4958842  41.0502665  77.9412504
  81.6139726  41.5344361  77.8523066  82.9668158  40.7132768  79.2775016
  83.9996248  41.0262499  79.4306439  82.0867656  41.3799450  80.3497684
  82.4404486  41.0837022  81.3373147  82.1568539  42.8874796  80.2199843
  81.8028682  43.1845376  79.2327905  81.5302725  43.3479588  80.9838267
  83.1879308  43.2163074  80.3498091  80.6486917  40.9048581  80.2366399
  80.6107803  39.8240562  80.3727725  80.0442575  41.3886099  81.0039359
  80.2574607  41.1604497  79.2519004  82.9968726  39.2002912  79.4523106
  82.2663984  38.4523490  78.7895980  83.8713383  38.7416717  80.3368347
  84.4444720  39.3921208  80.8550364  84.0755410  37.3174607  80.5541322
  83.8470575  36.7676621  79.6411064  85.5270927  37.0394525  80.9411129
  86.1473794  37.3465688  80.0990778  85.7533305  37.6640934  81.8052543
  85.8141051  35.5888233  81.2773668  86.8422299  35.5138413  81.6315392
  85.1337115  35.2774287  82.0699574  85.6288547  34.6900357  80.0707831
  84.5750866  34.6947073  79.7921257  86.2235835  35.0859500  79.2475888
  86.0670389  33.2642142  80.3728805  86.0525999  32.7134996  79.4323458
  87.0885661  33.3110990  80.7502175  85.2023897  32.5706382  81.3670802
  84.2558611  32.5267064  81.0174328  85.5488705  31.6342259  81.5193401
  85.2159691  33.0805492  82.2388058  83.1223727  36.8215771  81.6339593
  83.0827001  37.3762370  82.7376026  82.3511081  35.7892768  81.3113682
  82.2799268  35.4728147  80.3548724  81.5490753  35.1201144  82.3189907
  81.2459046  35.8367978  83.0822414  80.2965353  34.5120609  81.6964085
  80.5939589  33.8318201  80.8983415  79.7590761  33.9566723  82.4650315
  79.3723217  35.5555726  81.1207407  79.1679002  35.6187611  79.9102164
  78.8029516  36.3831620  81.9869898  78.1747696  37.1015988  81.6563301
  79.0002204  36.2910626  82.9732471  82.3797669  34.0435053  83.0088698
  83.4727810  33.6838070  82.5661877  81.8478433  33.5187673  84.1110206
  80.9764946  33.8753425  84.4766774  82.5388202  32.4831488  84.8629363
  83.5695929  32.3989505  84.5186727  82.5478547  32.8295310  86.3574057
  81.5465810  33.1656868  86.6267556  82.7854056  31.9193817  86.9081306
  83.5594575  33.9144311  86.7089590  83.7781192  33.8097651  87.7716598
  84.4651014  33.7271681  86.1320353  83.0667670  35.3166601  86.4318908
  81.8878825  35.4801126  86.0565540  83.8692590  36.2585406  86.5790422
  81.9635308  31.0920144  84.6621679  82.6092942  30.1155350  85.0527786
  80.7789058  30.9770022  84.0710615  80.1485367  31.7648790  84.0265147
  80.3145879  29.6930246  83.5690345  80.8157303  28.8802095  84.0946646
  78.8031178  29.5646503  83.7952780  78.4335130  28.6947436  83.2523654
  78.6314253  29.4260212  84.8627065  78.0310390  30.7881919  83.3345415
  78.6080744  31.7295042  82.7860177  76.7221182  30.7747695  83.5427343
  76.1600995  31.5633480  83.2557172  76.2927615  29.9760240  83.9874354
  80.6962498  29.4943454  82.1026557  81.4353281  28.5618522  81.7737475
  80.2409359  30.3731666  81.2210074  79.5665837  31.0627089  81.5208069
  80.6273535  30.3520440  79.8249141  81.0276248  29.3706868  79.5703160
  79.4226947  30.6388428  78.9220810  78.9308343  31.5337879  79.3031925
  79.7922710  30.8291635  77.9144643  78.4310036  29.4934808  78.8880712
  78.8564477  28.3382382  79.0804243  77.2296703  29.7455940  78.6636826
  81.7363126  31.3718853  79.6119932  82.1794286  32.0452346  80.5458427
  82.2057893  31.4839492  78.3732134  81.9769092  30.8061240  77.6602855
  83.1048701  32.5762247  78.0246593  83.8502058  32.7115952  78.8083994
  83.8255274  32.2610887  76.7146931  83.0560419  32.1398305  75.9522708
  84.4397044  33.1292198  76.4754549  84.6942467  31.0253712  76.7540529
  85.4791095  31.1617432  77.4980246  84.0826111  30.1649410  77.0254635
  85.3217049  30.7899970  75.3962958  84.5275582  30.7765445  74.6498047
  86.0030242  31.6145232  75.1863912  86.0816977  29.4834782  75.3468934
  86.9135738  29.5343219  76.0493873  85.4103063  28.6754574  75.6374705
  86.6048687  29.2252552  73.9760170  87.2273542  29.9736543  73.7067396
  87.1077371  28.3493884  73.9670425  85.8341603  29.1776805  73.3249838
  82.3237376  33.8771165  77.9023426  82.6148755  34.8648787  78.5855245
  81.3174181  33.8842269  77.0312412  81.1302630  33.0472788  76.4977714
  80.4998900  35.0605121  76.7782550  80.6441892  35.7930515  77.5723979
  80.8975358  35.6993338  75.4454348  80.5836821  35.0394871  74.6366100
  80.3581132  36.6437438  75.3732334  82.3892174  35.9593246  75.3359967
  82.9874206  37.0296380  75.9878381  82.3671670  37.6998993  76.5829304
  84.3532362  37.2522302  75.8901938  84.8096847  38.0986216  76.4033977
  85.1327310  36.4005803  75.1383898  86.4860004  36.6119226  75.0334633
  86.7846046  37.3813923  75.5237199  84.5648024  35.3267464  74.4867919
  85.1791637  34.6500062  73.8929203  83.2013859  35.1116585  74.5917800
  82.7429151  34.2627492  74.0845742  79.0368417  34.6322853  76.7803629
  78.7286860  33.4921233  77.1430359  78.1298923  35.5214792  76.3856147
  78.4013808  36.4774034  76.2050537  76.7172800  35.1741808  76.2890930
  76.6227297  34.1407104  75.9557790  76.0091159  35.3197020  77.6386663
  74.9381294  35.2061073  77.4707869  76.3612073  34.5194713  78.2896368
  76.2760782  36.6495459  78.2898378  77.1301719  37.3940246  77.7751405
  75.6333512  36.9514841  79.3133120  76.0559745  36.0263636  75.2124605
  76.6461501  36.9778764  74.6889824  74.8099649  35.6763879  74.8973035
  74.2845962  35.0479041  75.4881464  74.1842522  36.1607005  73.6784012
  74.5223251  37.1781415  73.4818822  74.5701290  35.2772722  72.4860567
  74.2301571  34.2570544  72.6640310  74.1016003  35.6630924  71.5806706
  75.6533320  35.2827625  72.3646472  72.6698220  36.1883571  73.8139827
  72.0767549  35.4416619  74.5945413  72.0573519  37.0746757  73.0359283
  72.5805275  37.8862556  72.7397447  70.6636897  36.9670481  72.6316586
  70.2012921  36.1311103  73.1565353  69.8819339  38.2406797  72.9565348
  70.4413809  39.0802034  72.5438384  68.9165921  38.1667481  72.4557861
  69.6631547  38.4613166  74.4562015  69.1479712  37.5901559  74.8608814
  70.6385127  38.5598265  74.9327249  68.8393340  39.7043116  74.7713853
  68.4740023  40.4660132  73.8795274  68.5439504  39.9090494  76.0459742
  68.0001291  40.7176371  76.3115787  68.8638516  39.2556644  76.7465829
  70.6596420  36.6664343  71.1378126  71.2766577  37.3941027  70.3530774
  69.9816212  35.5893134  70.7548500  69.3144339  35.1939946  71.4019075
  70.1823260  34.9217782  69.4764618  70.9705238  35.4144981  68.9071899
  70.6002217  33.4615468  69.7337448  71.5527523  33.4368771  70.2630614
  69.8393396  32.9609298  70.3325278  70.7772013  32.6440751  68.4981255
  71.8725015  32.8328533  67.6764259  72.6167161  33.5851405  67.9377848
  72.0273049  32.0788743  66.5348644  72.8890540  32.2389335  65.8868904
  71.0923149  31.1222243  66.2124213  71.2191233  30.5210939  65.3120537
  69.9966894  30.9232412  67.0255913  69.2543176  30.1669780  66.7705420
  69.8425644  31.6813996  68.1596647  68.9770397  31.5281362  68.8042399
  68.9156427  34.9856247  68.6305339  67.8083781  35.0909357  69.1629769
  69.0705180  34.9332765  67.3079469  69.9780963  34.9612377  66.8656584
  67.8954984  34.8320965  66.4618143  67.2904082  33.9979833  66.8170891
  67.3276410  35.7578202  66.5549433  68.2356153  34.6081218  65.0065326
  69.3692874  34.8223765  64.5708441  67.2247311  34.1606010  64.2613385
  66.3889280  33.8264772  64.7194802  67.2836352  34.1065457  62.8051752
  68.3233858  34.1343913  62.4792266  66.6439422  32.8242788  62.2843427
  65.6658475  32.6767565  62.7422369  66.5327029  32.8816778  61.2015541
  67.4389896  31.5911248  62.5676531  68.4632862  31.2024018  61.7192735
  68.6903591  31.8089236  60.8425357  69.1941817  30.0579672  61.9759120
  69.9891510  29.7545697  61.2946818  68.9176819  29.2999323  63.0938511
  69.4998297  28.4022471  63.3020938  67.9017889  29.6788424  63.9506023
  67.6776257  29.0793118  64.8328802  67.1688084  30.8215948  63.6865595
  66.3691526  31.1244759  64.3625132  66.5617422  35.3202588  62.2378658
  65.3303781  35.3991929  62.2988403  67.3175737  36.2534448  61.6705557
  68.2926266  36.0632707  61.4883333  66.8000450  37.5713078  61.3440160
  65.7894900  37.6473295  61.7453869  67.6589609  38.6664806  61.9735229
  68.6717054  38.6090189  61.5745909  67.2322812  39.6422017  61.7411161
  67.6866565  38.5308034  63.0546907  66.7242383  37.7919698  59.8404145
  67.3795300  37.1010493  59.0518190  65.9235736  38.7876323  59.4666429
  65.4671882  39.3195301  60.1938956  65.6492212  39.1361894  58.0826759
  66.4252080  38.7271595  57.4356533  64.2999449  38.5621296  57.6503213
  64.3016981  37.5109645  57.9386757  63.5249996  39.0896205  58.2064806
  64.0252606  38.6765511  56.1791798  64.5751982  37.7714009  55.2852414
  65.2117447  36.9737872  55.6682823  64.3301702  37.8667895  53.9379718
  64.7559936  37.1386598  53.2476071  63.5388642  38.8808163  53.4628536
  63.3196619  38.9689550  52.1140108  63.7637331  38.2787958  51.6159337
  62.9789950  39.8005957  54.3246618  62.3468007  40.6044775  53.9475613
  63.2271164  39.6948093  55.6790949  62.7935698  40.4172333  56.3706446
  65.6536189  40.6538557  57.9751647  65.1210352  41.3339382  58.8537616
  66.2477969  41.1897224  56.9118410  66.6005005  40.6040990  56.1683729
  66.4469815  42.6333867  56.8100523  66.6146465  43.0421551  57.8064939
  67.6495810  42.9614196  55.9136734  67.4658427  42.5625988  54.9160349
  67.8590119  44.4627475  55.8275028  68.0432807  44.8622490  56.8247712
  68.7157942  44.6744803  55.1878201  66.9685256  44.9308548  55.4079687
  68.9219862  42.3315090  56.4472496  69.1957443  42.8455450  57.3686204
  68.7177562  41.2829247  56.6637229  70.0543941  42.4283282  55.4647408
  70.2595249  43.4767057  55.2481170  70.9448866  41.9645382  55.8890296
  69.7815355  41.9140870  54.5432181  65.1911822  43.2880044  56.2610552
  64.6573469  42.8665555  55.2298861  64.7214127  44.3354774  56.9373442
  64.9965077  44.5221912  57.8910527  63.7626849  45.2329128  56.3067993
  62.9931233  44.6514934  55.7990341  63.0923179  46.1234491  57.3506050
  63.9002999  46.5720291  57.9285672  62.5697665  46.9009859  56.7934008
  62.1300931  45.4422040  58.2810164  61.3135915  45.0158816  57.6981998
  62.6665785  44.6430583  58.7925325  61.5702003  46.4065780  59.3017910
  62.0632997  47.5477507  59.3681539  60.6337123  46.0356164  60.0276475
  64.4484478  46.1071107  55.2698045  64.1840186  45.9968943  54.0684363
  65.3630367  46.9598624  55.7189713  65.6819631  46.9056019  56.6757582
  65.8929923  48.0145304  54.8763591  65.7859347  47.7283230  53.8300690
  65.1519671  49.3366155  55.1005612  65.2048472  49.5925679  56.1587631
  65.6397698  50.1152405  54.5141384  63.7955496  49.2305366  54.7081420
  63.3527100  50.0690927  54.8575295  67.3754272  48.2069435  55.1407509
  67.8687582  47.9973294  56.2564603  68.0691777  48.6229380  54.0835103
  67.5611541  48.6838299  53.2127040  69.4956687  48.9343965  54.0759508
  69.8867353  48.9184111  55.0932563  70.2536902  47.8982669  53.2446099
  70.0127294  46.9371790  53.6988645  69.8100232  47.9510668  52.2503907
  71.7611178  48.0416313  53.1340035  72.1299612  48.6725491  53.9427050
  72.2287768  47.0591461  53.1981898  72.1017448  48.6748312  51.8070358
  71.7310894  49.6995640  51.7818132  73.1826038  48.6763983  51.6661782
  71.4896350  47.9299413  50.7144506  71.2850282  46.9542194  50.8763217
  71.2062398  48.4479579  49.5249385  71.4639208  49.7208280  49.2743629
  71.8776949  50.2997366  49.9911306  71.2457253  50.1080301  48.3674093
  70.6451582  47.6961289  48.5913532  70.4335059  46.7280445  48.7865864
  70.4312243  48.0939399  47.6879831  69.5897151  50.3538136  53.5250975
  69.5648351  50.5761383  52.3133567  69.6488571  51.3211319  54.4242446
  69.6779775  51.0687348  55.4017655  69.6449011  52.7338663  54.0764575
  69.5711453  52.8460117  52.9947539  68.4591672  53.4441956  54.7221985
  68.5377566  53.2901005  55.7983851  68.5591254  54.5065188  54.4995377
  67.1093196  52.9517353  54.2387832  67.0610242  53.0934580  53.1591152
  67.0500790  51.8877696  54.4680579  65.9487890  53.6759402  54.8961545
  66.1866618  54.4503389  55.8439056  64.7967408  53.4786559  54.4574556
  70.9587340  53.3288449  54.5526660  71.1758623  53.4645289  55.7608921
  71.8382004  53.6687573  53.6173520  71.6718066  53.4460149  52.6463740
  73.1019103  54.2889068  53.9747325  73.1604333  54.3682248  55.0602660
  74.3084989  53.4860675  53.4766261  75.1384331  54.1662198  53.6682021
  74.3889404  52.6210479  54.1349348  74.3537006  53.0348084  52.0552679
  74.0248936  51.7307459  51.7288495  73.7056730  51.0567555  52.5237926
  74.0941703  51.2826598  50.4401801  73.8405144  50.2513096  50.1950735
  74.4902895  52.1437947  49.4517848  74.5462441  51.6836726  48.1587966
  74.2897802  50.7621743  48.0771461  74.8237038  53.4504249  49.7517424
  75.1289564  54.1366661  48.9618093  74.7690758  53.8816705  51.0495667
  75.0556060  54.9038811  51.2967227  73.1987181  55.7184852  53.4738704
  72.7346439  56.0526666  52.3819940  73.8244090  56.5519061  54.2975266
  74.1455080  56.2025183  55.1891111  74.0370148  57.9542443  53.9911994
  73.3373295  58.2644402  53.2151077  73.8218579  58.8312453  55.2201281
  72.7798919  58.7581336  55.5316742  74.4668604  58.4799670  56.0255319
  74.1317445  60.1813581  54.9220432  73.9921634  60.7216757  55.7031794
  75.4434463  58.1613495  53.4576427  76.4163295  57.6401626  54.0226307
  75.5320465  58.9171422  52.3712420  74.6648335  59.1726836  51.9209759
  76.7794990  59.3774770  51.7781921  77.6213663  58.9057333  52.2849627
  76.8409795  59.0221184  50.2984552  76.6409954  57.9523353  50.2378774
  76.0655660  59.5672224  49.7602215  78.1920381  59.3195753  49.6764994
  79.1393694  59.6929835  50.3975408  78.2966538  59.2184440  48.4395171
  76.8242163  60.8850913  51.9866924  76.2249234  61.6440582  51.2198134
  77.5440337  61.3165439  53.0125162  78.0032617  60.6514403  53.6181945
  77.6980290  62.7280559  53.3004058  76.7515561  63.2308023  53.1015738
  77.9563971  62.8441243  54.3529615  78.7786038  63.3624163  52.4560415
  79.2146712  62.8133752  51.4391196  79.2185609  64.5402243  52.8789765
  78.7931487  64.9945333  53.6744180  80.2939698  65.2295066  52.1855224
  80.5664191  64.7309549  51.2552984  79.9148130  66.6839502  51.8700260
  79.6933729  67.2031016  52.8025201  81.0603814  67.3905233  51.1553194
  81.2821041  66.8721802  50.2224419  80.7746819  68.4200000  50.9393238
  81.9448990  67.3854867  51.7922692  78.6525475  66.7181361  51.0521468
  77.8433699  66.2493164  51.6120947  78.3895212  67.7527711  50.8320393
  78.8089239  66.1771204  50.1189002  81.5262193  65.1687307  53.0654340
  82.5499096  64.5881108  52.6884090  81.4263427  65.7575471  54.2507950
  80.5979733  66.2880859  54.4797757  82.5068294  65.7158506  55.2198863
  83.4668915  65.6639224  54.7063852  82.4833664  66.9763514  56.0860873
  81.4589214  67.1204438  56.4293788  83.1317692  66.7980008  56.9439131
  82.9504099  68.2218604  55.3481641  83.9767315  68.0811282  55.0091075
  82.2939349  68.3257947  54.4842560  82.8669225  69.4735929  56.1993595
  82.2120959  69.4316685  57.2587101  83.4886185  70.4861601  55.8305999
  82.4582187  64.4883053  56.1072360  83.5110485  63.9282922  56.4256960
  81.2689980  64.0529150  56.5108873  80.4225624  64.5679580  56.3149870
  81.1620762  62.8103352  57.2520871  81.9122045  62.7903929  58.0426623
  80.1682645  62.7317893  57.6928457  81.3866405  61.6309795  56.3301391
  81.0839038  61.6966965  55.1333531  81.9367236  60.5504811  56.8746405
  82.3129769  60.5614240  57.8118774  82.0511331  59.3257059  56.1004524
  82.4161436  59.5635466  55.1013036  83.0268722  58.3508520  56.7574358
  82.6701080  58.0961056  57.7553955  83.0972197  57.4451220  56.1551032
  84.0104347  58.8148145  56.8312114  80.6829394  58.6710697  55.9475268
  79.7099234  59.0388133  56.6137659  80.6178955  57.6892884  55.0473847
  81.4312217  57.4413589  54.5022876  79.3663573  56.9967048  54.7742073
  78.5485221  57.7030639  54.6317233  79.4972134  56.1346852  53.5079431
  78.5706659  55.5818623  53.3530370  79.7652914  57.0132497  52.3090801
  80.6919888  57.5660816  52.4630601  79.8564279  56.3935997  51.4169879
  78.9412064  57.7150416  52.1807302  80.6116939  55.1236067  53.6644982
  80.3969271  54.4737996  54.5128660  80.6883504  54.5232943  52.7579396
  81.5539008  55.6442364  53.8356466  78.9731632  56.1584605  55.9803673
  79.8257154  55.7401112  56.7753419  77.6716388  55.9431389  56.1527965
  76.9938465  56.3772402  55.5426711  77.1837352  55.1597001  57.2818757
  77.9561786  54.4567438  57.5937775  76.8262263  56.0570662  58.4752212
  76.3781069  55.3905014  59.2120928  77.7796010  56.4267479  58.8527289
  75.8931681  57.2304583  58.2199029  76.3091481  57.8578881  57.4316178
  74.9398291  56.8176849  57.8899604  75.6776669  58.0644018  59.4687045
  76.2007230  57.6767638  60.5324823  75.0111630  59.1168419  59.3874363
  76.0069146  54.3009018  56.8559241  75.0185746  54.8105215  56.3206057
  76.1255348  53.0011589  57.0861952  76.9775082  52.6558344  57.5045152
  75.1079702  52.0378194  56.6995208  74.5013114  52.4614896  55.8991660
  75.7374579  50.7227264  56.2221932  76.4241464  50.3603718  56.9872151
  74.6769709  49.6918656  55.9740957  73.9901204  50.0533363  55.2088010
  75.1418235  48.7656767  55.6361802  74.1270543  49.5062358  56.8967183
  76.5210501  50.9521810  54.9365005  75.8048524  51.2494438  54.1704741
  77.2143446  51.7723750  55.1228449  77.2835308  49.7510873  54.4675419
  76.5908071  48.9305622  54.2805332  77.8150948  49.9939876  53.5474667
  78.0002981  49.4534919  55.2329055  74.1681861  51.8051302  57.8712369
  74.5959025  51.3912458  58.9553976  72.8888166  52.0874221  57.6499454
  72.6468538  52.5624587  56.7921030  71.8231798  51.7732167  58.5882174
  72.2486238  51.5575104  59.5683027  70.8570258  52.9500531  58.7233755
  70.4483147  53.1784578  57.7390555  70.0480141  52.6597867  59.3937079
  71.5103103  54.0958605  59.2405889  70.8809569  54.8170176  59.3143903
  71.0897948  50.5389667  58.0859642  70.7819707  50.4423723  56.8957462
  70.8371591  49.5843938  58.9764471  71.1225336  49.7179448  59.9360433
  70.2117419  48.3186019  58.6108653  69.7006046  48.4346457  57.6551604
  71.2478206  47.1781449  58.5050173  71.8951713  47.2218528  59.3808752
  70.5882347  45.8250421  58.4353583  69.9410348  45.7804096  57.5594354
  71.3523018  45.0511682  58.3617276  69.9935877  45.6634127  59.3344523
  72.1140107  47.3542068  57.2703226  71.4872780  47.1789389  56.3959154
  72.4728644  48.3833800  57.2590935  73.2636754  46.4332643  57.2426642
  72.9055747  45.4038235  57.2534054  73.8460608  46.6053923  56.3375132
  73.8911602  46.6082632  58.1165853  69.1416466  47.9764971  59.6343883
  69.4042649  47.9750739  60.8431259  67.9371916  47.6846923  59.1498047
  67.7617779  47.7938029  58.1611570  66.8403705  47.2522353  60.0009554
  67.0207741  47.5754200  61.0261897  65.5199698  47.8537311  59.5248947
  65.3370907  47.5379019  58.4978083  64.7150934  47.4916805  60.1645770
  65.5680539  49.2656371  59.5819929  64.7314723  49.6267760  59.2798177
  66.7509857  45.7309203  60.0103246  67.1219784  45.0663311  59.0398672
  66.2665203  45.1800074  61.1209953  65.9646114  45.7793706  61.8757894
  66.1623747  43.7375172  61.3002902  66.2555628  43.2523274  60.3286904
  67.2509914  43.1901439  62.2267917  67.3017125  43.9720003  62.9845695
  66.8104396  42.2924674  62.6606018  68.6551032  42.8757592  61.7274096
  68.5714150  42.3609547  60.7702924  69.4778433  44.1222173  61.5553486
  69.5623697  44.6373577  62.5122103  70.4723679  43.8552772  61.1979069
  68.9961520  44.7790241  60.8310015  69.3123764  41.9395148  62.7101518
  68.7292693  41.0215632  62.7839797  70.3201422  41.7027292  62.3689159
  69.3634483  42.4166024  63.6888643  64.8147617  43.3624803  61.8958174
  64.3167563  44.0387020  62.7972933  64.2501322  42.2603570  61.4147564
  64.6267461  41.8572893  60.5687081  63.1018511  41.6156333  62.0344666
  62.8230954  42.1667725  62.9325980  61.9033259  41.5760813  61.0962716
  62.2293757  41.1136429  60.1646378  61.1401602  40.9531999  61.5628518
  61.3435169  42.9080122  60.8130156  62.1082018  43.4885898  60.2969850
  60.4568518  42.8349483  60.1832626  60.9761956  43.6168081  62.0728970
  61.5495229  44.6436556  62.3965481  60.0409783  43.0529557  62.8211477
  59.7559585  43.4928947  63.6844662  59.6167828  42.1854254  62.5252580
  63.4965178  40.2028158  62.4197392  64.1303523  39.4984180  61.6276872
  63.1222467  39.7855182  63.6220461  62.7233484  40.4398164  64.2799773
  63.3611208  38.4208724  64.0653632  63.5043505  37.6941510  63.2657005
  64.5848932  38.3656720  65.0079808  65.4258065  38.8425040  64.5043983
  64.3194146  39.0674220  66.3169583  63.4788658  38.5908251  66.8213728
  65.2049269  39.0048898  66.9494600  64.0823817  40.1142525  66.1270562
  65.0843061  36.9399259  65.2221860  65.3756282  36.5086953  64.2644420
  65.9447559  36.9524545  65.8911918  64.2898110  36.3386492  65.6641641
  62.0817079  37.8944058  64.7067464  61.2742121  38.6747380  65.2271098
  61.8637491  36.5781803  64.5951156  62.5060968  36.0110873  64.0604248
  60.6806969  35.9344902  65.1668477  59.7674052  36.4341331  64.8438082
  60.6298806  34.4549288  64.7505667  61.6081950  34.0093736  64.9307937
  59.5728625  33.6947244  65.5407153  58.5941430  34.1394428  65.3606201
  59.5614716  32.6519532  65.2235413  59.8053952  33.7479312  66.6042927
  60.3522196  34.3371024  63.2609052  61.0854195  34.9479948  62.7342849
  60.4802377  33.2922565  62.9780485  58.9629418  34.7905646  62.8918915
  58.8343207  35.8355277  63.1740415  58.8192698  34.6847669  61.8165941
  58.2291385  34.1797904  63.4178073  60.6667078  36.0750330  66.6833645
  59.7541277  36.6717048  67.2645067  61.6795534  35.5354745  67.3406752
  62.4254212  35.0713170  66.8423395  61.7506923  35.5922918  68.7793121
  61.4490650  36.5794696  69.1294553  61.0969019  34.8371496  69.2156808
  63.1661833  35.3279408  69.2188582  63.8438698  34.4665240  68.6510940
  63.6313983  36.0808691  70.2066041  63.0712309  36.8201562  70.6063121
  64.9804094  35.8960968  70.7028392  65.6830720  35.8708379  69.8699367
  65.3618984  37.0443104  71.6263855  64.5734883  37.1381044  72.3731863
  66.2960818  36.7715800  72.1173229  65.5356831  38.3598204  70.9119163
  64.6539549  38.5286649  70.2937353  65.6069430  39.1450961  71.6644875
  66.7716296  38.3819822  70.0426816  67.7744365  37.7410925  70.4173704
  66.7416368  39.0384915  68.9842724  65.1026255  34.5635246  71.4281903
  64.1363673  34.0405958  71.9868052  66.3043597  34.0018569  71.3859596
  67.0551271  34.4660976  70.8951153  66.5726677  32.7042745  71.9894302
  65.8177333  32.4908221  72.7461411  66.5389068  31.5909076  70.9360152
  65.5842849  31.7612335  70.4382347  67.3527444  31.8150366  70.2464250
  66.6311336  30.1260995  71.3754462  67.5702370  29.9721193  71.9069306
  65.4735182  29.7765462  72.2856566  64.5340175  29.9298440  71.7546792
  65.5521949  28.7328329  72.5899153  65.4994697  30.4148649  73.1688191
  66.6406866  29.1976990  70.1654415  67.4992020  29.4300608  69.5353155
  66.7066776  28.1628507  70.5013513  65.7230174  29.3357363  69.5936653
  67.9302812  32.7999808  72.6622206  68.9069623  33.2177119  72.0342168
  67.9818225  32.4317777  73.9407870  67.1731142  31.9989571  74.3635829
  69.1472840  32.6933363  74.7827536  69.6747339  33.5789395  74.4283489
  68.7046311  32.9330996  76.2167257  68.1057916  32.0752662  76.5226871
  69.6025573  32.9868376  76.8323074  67.8974922  34.1988166  76.3921260
  68.5173196  35.0489791  76.1072776  67.0266667  34.1495166  75.7384177
  67.4425588  34.3645326  77.8265247  68.0848843  33.7625296  78.4692605
  67.5338943  35.4147571  78.1036273  65.9984961  33.9201769  77.9946910
  65.6532952  34.2756104  78.9655689  65.4124941  34.3923149  77.2061566
  65.8320196  32.4455984  77.9196649  66.3746022  32.0079372  78.6505250
  64.8568660  32.2104752  78.0375316  66.1514355  32.1160956  77.0199424
  70.1282505  31.5297992  74.6820007  70.3762027  30.7934941  75.6396314
  70.7127590  31.3746070  73.4949105  70.4089698  31.9314431  72.7089430
  71.7492282  30.3694599  73.2721820  71.5637167  29.5087217  73.9146884
  71.7613471  29.9002516  71.8195131  71.7300350  30.7897804  71.1903411
  72.6764067  29.3440177  71.6161175  70.5770230  29.0241778  71.4771215
  70.1363424  28.2140992  72.2881907  70.0757421  29.1591159  70.2578491
  69.2842478  28.5987368  69.9756932  70.4874925  29.8217180  69.6163503
  73.0912862  30.9714754  73.6796896  73.9033532  31.3750289  72.8492427
  73.3170698  31.0349204  74.9891362  72.6128965  30.7639965  75.6605820
  74.6004936  31.5022599  75.4869676  74.8924366  32.4035998  74.9480290
  74.5174978  31.7262843  76.5504638  75.6662642  30.4408132  75.2876865
  75.6068309  29.3600999  75.8858230  76.6505118  30.7437474  74.4452569
  76.6450649  31.6464477  73.9922648  77.6904418  29.7935903  74.0780564
  77.5668748  28.8748536  74.6514265  77.6135234  29.4527455  72.5821305
  78.4583461  28.7986711  72.3663517  76.6831305  28.9046845  72.4334753
  77.6498582  30.6534867  71.6466576  77.1049960  30.3781853  70.7436431
  77.1431634  31.4847651  72.1368981  79.0545639  31.0666415  71.2800310
  79.9678728  30.2356088  71.4539492  79.2433578  32.2161480  70.8332361
  79.0521967  30.3564494  74.4725716  79.1511811  31.4085521  75.1100220
  80.1148277  29.6534697  74.0763194  80.0010167  28.8131272  73.5277112
  81.4478278  29.9813829  74.5710673  81.4168891  30.8027978  75.2869022
  82.0902622  28.7400147  75.2378027  83.1726392  28.8673244  75.2565855
  81.5779689  28.5748782  76.6507435  80.4956405  28.4470439  76.6327380
  82.0393717  27.6979835  77.1049062  81.8290530  29.4603905  77.2346305
  81.8565434  27.4294410  74.4651177  81.5751561  26.6844319  75.2093511
  81.0126767  27.6152548  73.8006918  83.0355167  26.9154560  73.6547189
  83.8796804  26.7289600  74.3185764  82.7562270  25.9885609  73.1537580
  83.3172026  27.6597845  72.9099182  82.3420092  30.6275035  73.5105892
  82.7273314  31.7918573  73.6611880  82.6532146  29.9288349  72.4212786
  82.2242373  29.0341443  72.2325815  83.6875172  30.4052695  71.5107528
  84.4778874  30.8915861  72.0825136  84.2999609  29.2504242  70.7137440
  84.9818313  29.6548840  69.9657037  84.8618923  28.6528195  71.4315195
  83.2613996  28.3775536  70.0320517  82.0670402  28.4793962  70.3737161
  83.6378897  27.6098993  69.1220868  83.1432889  31.4727604  70.5718424
  82.1392582  31.2695633  69.8868473  83.7995542  32.6257335  70.5551412
  84.5502409  32.7970152  71.2087705  83.4091058  33.7009680  69.6558511
  82.5711919  33.3860454  69.0338999  82.9923902  34.9437556  70.4447568
  82.7434775  35.7426260  69.7462235  81.7879327  34.6367982  71.3101297
  82.0362403  33.8382824  72.0092831  81.5021538  35.5298324  71.8659349
  80.9573301  34.3210479  70.6788597  84.0778022  35.3757435  71.2721661
  83.8132445  36.1554838  71.7657395  84.5083327  34.0538682  68.6654311
  84.4317862  35.1152906  68.0336589  85.5057881  33.1683120  68.4925619
  85.4600237  32.3586505  69.0946029  86.6506879  33.2996824  67.5940363
  87.3634564  32.4999581  67.7952859  86.2176142  33.2116173  66.1282738
  85.2483715  33.7074169  66.1816659  86.8901620  33.7963361  65.5006725
  86.0432671  31.8132121  65.5253493  85.8079924  31.9077078  64.4652469
  87.3235805  31.0071133  65.6906101  87.5592675  30.9117913  66.7505460
  87.1876437  30.0156697  65.2585668  88.1420834  31.5157387  65.1812442
  84.8253446  31.0482444  66.0466651  83.9186358  31.6082615  65.8178431
  84.7780098  30.0699692  65.5682948  84.9103684  30.9206788  67.1258301
  87.3934013  34.6027880  67.8622000  87.2465557  35.5649486  67.0982796
  88.1841477  34.6722667  68.9509602  88.6071712  33.5485665  69.8017122
  89.5393900  33.1281028  69.4245136  87.8371918  32.7770739  69.8071803
  88.7698400  34.1987664  71.1335245  89.4785125  33.6362237  71.7413304
  87.8095139  34.2466916  71.6469233  89.2802317  35.5689030  70.8284557
  90.3624862  35.5717930  70.6987798  89.0075011  36.2696096  71.6175868
  88.5961708  35.9686304  69.5137889  87.6819532  36.5380001  69.6814868
  89.5467073  36.7808675  68.6491535  90.7323763  36.9221548  68.9646940
  89.0196352  37.3238396  67.5543241  88.1102889  37.0095498  67.2470611
  89.7238279  38.2996463  66.7381006  90.7321326  38.4479375  67.1246629
  89.8216675  37.8111195  65.2929650  88.8125877  37.5874156  64.9468237
  90.2395442  38.6204316  64.6942220  90.6848485  36.5839434  65.1505629
  90.2979786  35.7987701  65.8001284  90.6167596  36.2615946  64.1115469
  92.1316339  36.8593674  65.4991883  92.6229414  37.9652790  65.1882098
  92.7754720  35.9781650  66.1062606  89.0573379  39.6627068  66.7969500
  89.3936765  40.5488679  66.0054048  88.1207462  39.8454658  67.7179359
  87.8462903  39.0704238  68.3045219  87.4343752  41.1133601  67.8870628
  88.0082974  41.9143366  67.4210703  86.0514037  41.0526372  67.2260255
  85.6687314  42.0720312  67.1760561  86.1893561  40.6669651  66.2159135
  85.0571380  40.1735237  67.9733863  85.2753720  40.2571644  69.0380360
  84.0631423  40.5740290  67.7742199  85.1060138  38.7181719  67.5616204
  86.0786628  38.3005280  66.9012836  84.1640222  37.9837463  67.9098399
  87.2812318  41.4965040  69.3498324  86.6360655  42.5082095  69.6406494
  87.8421870  40.7254292  70.2728768  88.3402401  39.9003152  69.9708349
  87.7105900  40.9674197  71.7018165  87.1280335  41.8639570  71.9138260
  87.0613767  39.7545432  72.4027223  87.6816317  38.8749141  72.2305690
  86.9348094  39.9991305  73.8927272  86.3142644  40.8783952  74.0656958
  86.4748901  39.1316513  74.3660715  87.9240963  40.1635427  74.3197860
  85.7083719  39.4432194  71.7643825  85.8958140  39.1616191  70.7282032
  85.2847803  38.5938043  72.3002590  84.7384295  40.5959042  71.8037213
  85.1611594  41.4456011  71.2676107  83.8014497  40.2992440  71.3323820
  84.5501275  40.8777878  72.8396671  89.0558319  41.2988153  72.3306242
  89.1939614  42.2954562  73.0405567  90.0609776  40.4709081  72.0761802
  89.9101324  39.6632202  71.4888258  91.3732697  40.6511001  72.6771713
  91.3941565  41.4158870  73.4535500  91.8711289  39.3232653  73.2804124
  92.0306394  38.6166645  72.4659365  93.1728691  39.5034825  74.0602124
  93.0140151  40.2096462  74.8751966  93.4883842  38.5433178  74.4684211
  93.9460670  39.8862185  73.3940444  90.7873874  38.6984565  74.1514551
  89.9015866  38.5041535  73.5467194  91.1530828  37.7612056  74.5708919
  90.5314404  39.3825977  74.9604933  92.3036854  41.1904586  71.5968453
  93.2821996  41.8875325  71.8925326  91.9766328  40.8988227  70.3306135
  91.1858705  40.3032080  70.1305200  92.7830666  41.3798729  69.2101175
  93.8340231  41.1451334  69.3788981  92.3340663  40.7058140  67.9134335
  92.1729271  39.6461939  68.1117737  91.3977035  41.1610325  67.5907869
  93.3558742  40.8414596  66.7873972  94.4397390  41.3940740  66.9680640
  93.0037983  40.3315894  65.6126343  93.6384565  40.3909297  64.8291884
  92.1030226  39.8868609  65.5081330  92.7014934  42.8944941  69.0738880
  93.6808575  43.5343059  68.6742435  91.5605009  43.4874433  69.4167196
  90.7061809  42.9586610  69.5198016  91.4885848  44.9398043  69.5040889
  92.0917131  45.4560657  68.7572224  90.0271064  45.4379479  69.3902470
  89.7207050  45.3271270  68.3500854  89.0550291  44.6681612  70.2942519
  89.3605362  44.7789022  71.3346858  88.0480335  45.0656560  70.1675305
  89.0650468  43.6123472  70.0235895  89.9442304  46.9356029  69.6470664
  90.5532390  47.4647064  68.9140862  88.9079549  47.2626155  69.5616532
  90.3120549  47.1537389  70.6496743  92.2153447  45.3664408  70.7798519
  91.6906755  45.2892529  71.8983510  93.4760750  45.7637357  70.6183558
  93.8714978  45.8235321  69.6909053  94.3359236  46.0592884  71.7558240
  93.8052064  45.8875473  72.6922766  95.5598013  45.1329328  71.7083636
  95.2193743  44.1042848  71.8270735  96.0412382  45.2459582  70.7370018
  96.4836408  45.4435817  72.7302496  97.2350941  44.8488200  72.6738916
  94.7689404  47.5165003  71.7917523  94.4587906  48.2264936  72.7534007
  95.4769510  47.9831477  70.7739570  95.7667816  47.3556863  70.0374859
  95.9026467  49.3754052  70.7029913  95.3228692  49.9835201  71.3973639
  97.3892416  49.4786190  71.0825011  97.4974170  48.9246439  72.0149757
  97.9348241  48.9657500  70.2904120  97.9518229  50.8837522  71.2586822
  99.0315952  50.8164323  71.3915755  97.7320152  51.4656458  70.3635920
  97.3382681  51.5597237  72.4612433  97.6531482  52.6031042  72.4787507
  96.2525448  51.5097414  72.3787438  97.7786494  50.8787140  73.7390654
  97.4050424  49.8547481  73.7355711  98.8681219  50.8673098  73.7709840
  97.2570982  51.5906535  74.9303737  96.2475721  51.6009580  74.9012096
  97.5649228  51.1165972  75.7674009  97.6035189  52.5393782  74.9340284
  95.6896151  50.0090401  69.3361254  95.4352302  51.2152808  69.2702632
  95.7243185  49.2401299  68.2496008  95.7231284  48.2347854  68.3464531
  95.7642807  49.8013628  66.9149224  95.2357825  49.1362593  66.2319684
  95.2761287  50.7759125  66.9226509  97.1902381  49.9684675  66.4349259
  97.5596387  49.4726507  65.3674205  98.0048974  50.6594183  67.2236934
  97.6736279  51.0739371  68.0830735  99.3939203  50.8360049  66.8691719
  99.4606338  50.9632720  65.7886851  99.7647057  51.7337489  67.3638164
 100.2526435  49.6548571  67.2811591 100.0487807  49.0327861  68.3235820
 101.2295082  49.3468491  66.4333358 101.2545888  49.8499857  65.5579365
 102.1878772  48.2711888  66.6385257 101.9611917  47.7359381  67.5605992
 102.1146318  47.2858627  65.4707100 102.1946653  47.8456438  64.5388629
 102.9670952  46.6130504  65.5641434 100.8311614  46.4775646  65.4659194
 100.0714650  46.3358111  66.6215064 100.4234705  46.8095941  67.5378695
  98.9029751  45.6193026  66.6256132  98.3224900  45.5148265  67.5422504
  98.4690878  45.0278158  65.4691984  97.2965959  44.3154640  65.4888843
  96.8793760  44.3035879  66.3533993  99.1942947  45.1507263  64.3046440
  98.8453344  44.6816581  63.3846972 100.3696941  45.8734634  64.3077110
 100.9492287  45.9753494  63.3901823 103.5740822  48.8800957  66.8478199
 103.7152030  50.1026246  66.9650969 104.6046613  48.0299138  66.9120340
 104.5582262  47.0895911  66.5463342 105.8214928  48.4423415  67.6140985
 105.5682012  49.0045772  68.5128941 106.6178238  47.2026809  68.0215620
 106.8415660  46.6368453  67.1172011 107.5488251  47.5298613  68.4844763
 105.8578752  46.3282937  68.9857597 104.9728747  46.8570901  69.6904345
 106.1490217  45.1160269  69.0427748 106.6934748  49.3964157  66.8009455
 106.6950957  50.5997431  67.0730161 107.4080155  48.8763798  65.7900506
 107.4722269  47.8686342  65.8106660 108.1056640  49.5978713  64.7143065
 107.3418139  50.0873208  64.1100950 109.1260232  50.6548365  65.1667109
 109.5207468  51.0887607  64.2480150 108.6933238  51.4426280  65.7833598
 110.3048704  50.1115161  65.9272365 110.2001391  49.8301388  67.2787009
 109.2447774  49.9788175  67.7819688 111.2898611  49.3656467  67.9888798
 111.1886620  49.1175666  69.0454383 112.5100114  49.2156018  67.3576962
 113.3729857  48.8538895  67.9167485 112.6352637  49.5238369  66.0197426
 113.5956099  49.4042684  65.5182062 111.5428144  49.9840791  65.3161591
 111.6455912  50.2534531  64.2649815 108.8438939  48.5961462  63.8349383
 108.9145430  47.4005357  64.1346084 109.3966587  49.1213318  62.7353260
 108.9826670  49.9521900  62.3373500 110.5532499  48.5292200  62.0586442
 111.2493364  48.1546898  62.8091706 110.1571999  47.3789886  61.1462740
 109.6056018  46.6600374  61.7520363 109.4997680  47.7862540  60.3781476
 111.3384575  46.6845516  60.4860279 111.8882125  47.3980550  59.8722014
 111.9854559  46.3170008  61.2825212 110.9260437  45.5088209  59.6132306
 109.7445987  45.1793802  59.5100918 111.8995047  44.8898630  58.9557218
 111.6822283  44.1025929  58.3615012 112.8527708  45.2091676  59.0528277
 111.1970578  49.6736802  61.2747264 110.7198881  50.0151920  60.1921652
 112.2819775  50.2489220  61.8197404 112.7015208  49.8918209  62.6662400
 112.7848645  51.5123678  61.2748263 111.9559699  52.1983624  61.1003436
 113.7608862  52.1640535  62.2631568 114.5153600  51.4137036  62.4994695
 114.2292048  52.9966856  61.7382744 113.1324850  52.6646943  63.5405227
 112.3946992  53.4283838  63.2944509 112.6402664  51.8346148  64.0472682
 114.1562132  53.2658855  64.4793517 115.3524579  53.2586641  64.1953438
 113.6926631  53.7868224  65.6075024 114.3331835  54.2010652  66.2694979
 112.7012676  53.7668947  65.7994381 113.3823083  51.3901273  59.8717271
 113.0564364  52.2370533  59.0225977 114.2445812  50.3826919  59.5325836
 115.0963198  49.4957418  60.3518594 114.6192944  48.5214943  60.4585782
 115.2467169  49.9359988  61.3375843 116.3580560  49.4319436  59.5590431
 116.9230717  48.5349654  59.8125910 116.9717974  50.3127598  59.7476846
 115.8998130  49.4009165  58.1622312 115.6427404  48.3762202  57.8938839
 116.6445028  49.7829009  57.4639299 114.6431617  50.2819212  58.1215826
 114.8544957  51.2881756  57.7597978 113.5675588  49.6483846  57.2550847
 113.6128854  49.7605987  56.0264409 112.6047829  48.9685434  57.8718662
 112.4808762  49.0007728  58.8737184 111.6971177  48.1511557  57.0937123
 111.8140299  48.5065629  56.0699367 112.0970734  47.1404329  57.1747933
 110.2198404  48.1273289  57.4427022 109.5969268  47.0702456  57.3069474
 109.6419528  49.2427578  57.8991333 110.1746055  50.0788889  58.0921757
 108.2101971  49.2500777  58.1927096 107.9619660  48.3960233  58.8228458
 107.8099042  50.5302101  58.9252890 108.4507474  50.6278825  59.8015762
 107.9855856  51.3692047  58.2519955 106.3633075  50.5268962  59.3579504
 106.1429987  51.4393760  59.9119771 105.7371813  50.4834125  58.4667841
 106.0379939  49.3365217  60.2367061 105.3912558  48.3878239  59.7964469
 106.4991733  49.3733459  61.4795708 106.3109620  48.6051954  62.1077608
 107.0364889  50.1693703  61.7922023 107.3904933  49.0955774  56.9205951
 106.6058608  48.1467585  56.7934910 107.5834493  50.0175146  55.9680297
 108.1578376  50.8062605  56.2289078 106.9648461  50.0163984  54.6333463
 107.1730270  50.9663704  54.1410933 107.5117332  48.8800767  53.7579397
 107.1434869  49.0056980  52.7397481 109.0196529  48.9029117  53.7531795
 109.3886681  48.7768712  54.7710405 109.3938581  48.0917999  53.1285458
 109.3678526  49.8565937  53.3565081 107.0751185  47.6102265  54.2621481
 107.4231819  46.9086626  53.7069362 105.4413054  49.9450740  54.7169974
 104.7917803  49.1523426  54.0322126 104.8626978  50.7659992  55.5881718
 105.3790661  51.5049920  56.0435320 103.4632963  50.5927647  55.9304032
 103.0318479  49.9771233  55.1411396 103.3163953  49.8516420  57.2659661
 103.3509101  50.5719325  58.0833342 102.0100322  49.1193646  57.3009974
 101.9749674  48.3985179  56.4841436 101.9120198  48.5953734  58.2517477
 101.1912068  49.8306176  57.1926250 104.3261357  48.8473753  57.3688920
 104.2330866  48.3845473  58.2047942 102.7892887  51.9563315  56.0154295
 103.4289387  52.9639957  56.3250338 101.4898172  51.9777958  55.7298039
 101.0435241  51.1554332  55.3494861 100.6812014  53.1579972  55.9489524
 101.2981204  54.0409081  55.7816847  99.8547673  53.1529009  55.2382626
 100.1217070  53.2071103  57.3547376 100.8706244  53.0930140  58.3288350
  98.8011196  53.3580923  57.4725476  98.2149074  53.4071468  56.6515431
  98.1743543  53.5216445  58.7817340  98.7560740  54.2109876  59.3937041
  96.7614215  54.0907793  58.6113538  96.8608408  54.9459672  57.9428714
  96.1809597  53.3107372  58.1187096  96.0467326  54.5256960  59.8925627
  96.8222278  54.8861204  60.5684343  95.3698914  55.3442056  59.6475585
  95.2726474  53.4164411  60.5616006  94.8984429  52.4547923  59.8608962
  95.0171840  53.5174429  61.7796368  98.1370378  52.2046132  59.5460442
  98.7220229  52.0900041  60.6275983  97.4244041  51.2063857  59.0055323
  96.9354286  51.3876502  58.1405782  97.2823019  49.8911860  59.6170106
  96.9691930  49.9864515  60.6567156  96.2479437  49.0488469  58.8706100
  96.5523396  48.9368946  57.8299805  96.1757110  48.0655122  59.3352988
  95.2771497  49.5426227  58.9135480  98.6375125  49.2043498  59.6155085
  99.0704710  48.6858652  58.5809053  99.3011983  49.1325062  60.7583758
  98.7287862  49.2187179  62.1135861  98.0436525  48.3858927  62.2719977
  98.1877197  50.1589355  62.2200612  99.9343034  49.1493368  63.0017642
 100.0408645  48.1317106  63.3775043  99.7984619  49.8331156  63.8396753
 101.0989282  49.5464859  62.1792494 101.9923170  49.0455405  62.5520889
 101.2727134  50.6220677  62.1472782 100.7607520  49.0327199  60.7846920
 101.1524131  49.6595627  59.9835878 101.2584523  47.6053286  60.6007962
 100.4999589  46.6763379  60.3359547 102.5737109  47.4578730  60.7447498
 103.1624716  48.2778595  60.7118491 103.2022940  46.1689690  60.9474092
 104.2205955  46.3823001  61.2724494 102.6535066  45.6948900  61.7611542
 103.2500041  45.2223483  59.7688856 102.5518016  44.2059763  59.7713595
 104.0492047  45.5284681  58.7516176 104.4573657  46.4478586  58.6609263
 104.3023112  44.5556153  57.7019241 103.9618585  43.5825568  58.0559699
 103.5593868  44.8918580  56.4019126 102.5249780  45.1353551  56.6444159
 104.1994297  46.0627557  55.6962437 105.2337927  45.8198152  55.4529891
 103.6518976  46.2781338  54.7786817 104.1754254  46.9370121  56.3467820
 103.6173802  43.7621345  55.5234249 103.1539581  43.9667770  54.7079731
 105.7978914  44.4589848  57.4425392 106.5890587  45.3042327  57.8675230
 106.1693260  43.3937382  56.7435491 105.4658679  42.6965082  56.5457707
 107.5353797  43.1427865  56.2996273 108.2493272  43.4350278  57.0696748
 107.7319678  41.6514843  55.9885473 108.7287241  41.4960912  55.5757168
 107.5816484  40.8489436  57.2471872 106.5849082  41.0034726  57.6603830
 107.7216478  39.7914104  57.0233028 108.3290226  41.1680489  57.9736204
 106.7202425  41.1953057  54.9681507 106.8441794  41.7704401  54.0505659
 106.8695783  40.1366772  54.7557731 105.7144519  41.3485176  55.3593186
 107.7958795  44.0264080  55.0852724 106.8323068  44.4920258  54.4607329
 109.0609138  44.3141599  54.7186646 110.2983972  44.1505966  55.5028194
 110.7190009  43.1615573  55.3211764 110.0766155  44.2611883  56.5642718
 111.1672680  45.2453387  54.9870430 112.2125912  44.9515056  55.0822302
 110.9904588  46.1504579  55.5680759 110.7918281  45.4431708  53.5815063
 111.3328356  44.7179278  52.9736968 110.9859800  46.4479024  53.2061143
 109.2881778  45.1472929  53.5308105 108.6798045  46.0473331  53.6197363
 108.9219950  44.4155975  52.2580702 109.6635883  43.5360097  51.8105505
 107.7845145  44.8055619  51.6813182 107.3033042  45.5733043  52.1275330
 107.1517274  44.1674627  50.5269414 106.1554426  44.5987820  50.4295795
 107.9332343  44.4621602  49.2610483 108.9302147  44.0286360  49.3397052
 107.4158401  44.0291923  48.4049278 108.0161260  45.5407555  49.1274060
 106.9812376  42.6631514  50.7099247 106.7155260  42.1893035  51.8109108
 107.0685375  41.9038590  49.7474833  61.4075401  68.4896292  99.8785815
  62.1599006  67.8191361  99.8115511  61.2000495  68.9289954 100.7640218
  61.6531016  69.6153911  98.9628148  62.7183562  69.6793844  98.7409186
  61.3232679  70.5436661  99.4293072  60.8373120  69.2597842  97.7625668
  61.4414363  68.6771482  97.0671048  60.4926343  70.1690343  97.2700602
  59.6895929  68.4684815  98.2794167  59.3518518  67.7786694  97.5059896
  58.8521144  69.0843787  98.6071366  60.2561219  67.6836945  99.4652060
  59.5609593  67.6351813 100.3033548  60.6509269  66.2733860  99.0523610
  61.1390538  65.5066352  99.8812123  60.4341156  65.9316671  97.7868591
  59.9726944  66.5912563  97.1768329  60.7775717  64.6216329  97.2531905
  61.3200034  64.0453861  98.0027281  59.5295202  63.8421043  96.8130807
  58.9425334  64.4659451  96.1390113  59.9218223  62.5650543  96.1042004
  60.5084852  61.9404443  96.7778395  59.0239036  62.0270360  95.8002610
  60.5162224  62.8059734  95.2228686  58.6604817  63.5287931  98.0315424
  59.1999126  62.7937153  98.6288495  58.5596036  64.4539118  98.5990620
  57.2922703  62.9950471  97.6943574  57.3923386  62.0696217  97.1271943
  56.7413167  62.7990597  98.6142151  56.7520303  63.7298178  97.0974045
  61.7437190  64.8226408  96.0951592  61.4152375  65.4993153  95.1131101
  62.9301771  64.2395993  96.2140242  63.1355573  63.7003299  97.0429432
  63.9685794  64.3800817  95.2097098  63.8977078  65.3597816  94.7372010
  65.3475489  64.2465636  95.8515797  65.4012562  63.2452502  96.2788809
  66.0795051  64.3383364  95.0491348  65.6475216  65.2740337  96.9303134
  64.8949678  65.1572006  97.7101299  66.6313468  65.0412334  97.3377371
  65.6362807  66.9760203  96.3478838  64.1061675  67.5787849  97.0520943
  64.1470971  67.4939054  98.1380129  63.9646983  68.6234136  96.7748977
  63.2731078  66.9868101  96.6730444  63.7970049  63.3326532  94.1167785
  63.0017315  62.3997809  94.2290433  64.5797936  63.4864344  93.0483871
  65.1706689  64.3004720  92.9572360  64.6069105  62.4942449  91.9890625
  63.5756147  62.2988330  91.6952217  65.1482327  62.9265604  91.1475324
  65.2632445  61.1892927  92.3779835  65.1478578  60.2074193  91.6370883
  65.9550987  61.1627150  93.5108741  66.1269450  62.0367545  93.9869238
  66.5099942  59.9494390  94.0794578  66.6388572  59.1905589  93.3077102
  67.8761781  60.2625069  94.6896503  67.7288096  60.9893476  95.4884522
  68.2766326  59.3393010  95.1084905  68.8502117  60.8196007  93.6747227
  69.0907281  60.0233733  92.9702550  68.3830005  61.6472801  93.1410913
  70.1324157  61.3124006  94.3021699  70.2906136  61.2845963  95.5207775
  71.0519501  61.7870997  93.4714893  71.9289397  62.1302311  93.8365255
  70.8706028  61.8030833  92.4780311  65.6012324  59.3440782  95.1354570
  65.7785800  58.1740440  95.4917866  64.6181477  60.1034465  95.6191318
  64.4525723  61.0110287  95.2080616  63.8012122  59.7007605  96.7553048
  64.4326577  59.2395243  97.5146710  63.0935155  60.9107783  97.3756308
  62.7042227  61.4915148  96.5393919  62.2653997  60.5677719  97.9958493
  64.0204599  61.7785013  98.2052595  65.0384578  61.2595680  98.7090872
  63.7069543  62.9738583  98.3879779  62.7503684  58.6549281  96.4224025
  62.0311979  58.2332529  97.3300752  62.6033068  58.2466728  95.1656119
  63.2015923  58.6263420  94.4458863  61.5816810  57.2809584  94.7772441
  61.1302547  56.8059964  95.6482921  60.4675256  57.9153995  93.9316128
  60.9058085  58.3663963  93.0413267  59.4634479  56.8603858  93.5200997
  59.0243699  56.4092294  94.4099139  58.6774918  57.3201424  92.9209358
  59.9643143  56.0908776  92.9326547  59.7842828  59.0456321  94.6701433
  60.5153942  59.8173778  94.9109480  59.0018567  59.4706060  94.0414095
  59.3427295  58.6642272  95.5908288  62.2583615  56.1740954  93.9891979
  62.9275730  56.4473695  92.9872267  62.0852976  54.9300441  94.4275165
  61.6416662  54.7542257  95.3176729  62.6101156  53.7955795  93.6821542
  62.8318825  54.1131480  92.6632976  63.8908964  53.2336971  94.3098792
  63.7363528  53.1547137  95.3859726  64.0664823  52.2412572  93.8947495
  65.0953708  54.1173779  94.0352237  65.1005421  54.3455948  92.9693948
  64.9645590  55.0386489  94.6028945  66.4061912  53.4724888  94.4179558
  66.3867744  52.4322941  94.0928143  67.2118209  53.9979290  93.9051471
  66.6374643  53.5290891  95.9069018  66.5143896  54.5565674  96.2493073
  65.9091492  52.8904152  96.4066538  68.0089718  53.0613299  96.2293343
  68.6840063  53.6532705  95.7666957  68.1528848  53.1033760  97.2281441
  68.1230842  52.1091192  95.9125186  61.5491134  52.7155031  93.5545081
  60.5513223  52.7019832  94.2774682  61.7741857  51.8164476  92.6014223
  62.6850177  51.7898676  92.1657872  60.7515612  50.8869833  92.1262274
  59.7980945  51.1246044  92.5979654  60.5825922  50.9780703  90.6114421
  61.5807719  50.8114350  90.2065110  59.9289543  50.1579710  90.3142978
  60.0314260  52.2826737  90.0741378  59.4715635  53.2366912  90.9085827
  59.4269414  53.0388505  91.9795484  58.9778874  54.4152445  90.4072264
  58.5629683  55.1672330  91.0783875  59.0107805  54.6453853  89.0577824
  58.5021198  55.8189547  88.5609672  58.1537392  56.3959318  89.2445811
  59.5444517  53.7113425  88.2079418  59.5674967  53.8942158  87.1336389
  60.0511109  52.5417742  88.7157562  60.4791553  51.7966852  88.0451442
  61.1570293  49.4776253  92.5368449  61.9535207  48.8282702  91.8532826
  60.5958301  48.9972564  93.6410759  59.9837442  49.5712943  94.2031529
  60.8868959  47.6452224  94.0980299  61.9497973  47.4353723  93.9784356
  60.5227924  47.4907253  95.5687944  59.4878770  47.8265608  95.6340934
  60.5748658  46.4277963  95.8045280  61.3738516  48.2730362  96.5614206
  61.3575960  49.3287097  96.2905149  60.8313338  48.1039553  97.9667509
  60.8477084  47.0485161  98.2385575  61.4489453  48.6681912  98.6655317
  59.8066897  48.4734061  98.0081150  62.8026070  47.7972526  96.4920735
  63.1891552  47.9520257  95.4847378  63.4081039  48.3590283  97.2033278
  62.8451029  46.7361954  96.7379409  60.1258354  46.6340613  93.2518473
  58.8981497  46.7083531  93.1333506  60.8518164  45.6830168  92.6732887
  61.8506608  45.6678329  92.8222137  60.2679023  44.6674732  91.8129309
  59.2307127  44.9276304  91.6016129  61.0235626  44.5527772  90.4863341
  62.0873420  44.4111203  90.6771378  60.6413556  43.7061483  89.9160382
  60.9030824  45.7578443  89.5990310  59.9207569  46.7121421  89.8045602
  59.2112317  46.5835734  90.6219610  59.8361084  47.8133096  88.9888460
  59.0672974  48.5638027  89.1726680  60.7142034  47.9714839  87.9455627
  60.6355568  48.8411062  87.2931275  61.6932774  47.0321367  87.7239118
  62.3945758  47.1545275  86.8985021  61.7861576  45.9328628  88.5497084
  62.5631560  45.1875714  88.3796670  60.2950324  43.3190273  92.5169357
  61.2066676  43.0249212  93.2941947  59.2933356  42.4929058  92.2275156
  58.5235076  42.8014685  91.6511015  59.2467057  41.1463281  92.7780473
  60.2605722  40.8024710  92.9828308  58.4430737  41.1089931  94.0844867
  58.9061099  41.8279245  94.7603819  57.4322475  41.4373559  93.8426018
  58.3856539  39.7440055  94.7575772  57.6567442  39.7888812  95.5667605
  58.0576183  39.0180417  94.0136207  59.7078206  39.2895244  95.3243991
  60.4181049  40.0588972  95.9611868  60.0432596  38.0266073  95.1011522
  60.9178730  37.6689779  95.4578791  59.4226696  37.4278442  94.5753650
  58.6472996  40.2048779  91.7446370  57.6508826  40.5390546  91.0938390
  59.2733949  39.0397015  91.5937272  60.1119262  38.8520061  92.1245144
  58.8127350  38.0309232  90.6526933  58.5387187  38.5016665  89.7085456
  59.9172118  37.0116972  90.3870025  60.7609173  37.5217023  89.9220777
  60.2326947  36.5804434  91.3370502  59.4593179  35.9832247  89.5319133
  60.1687582  35.3548628  89.3787613  57.5699002  37.3179843  91.1755516
  57.3034410  37.2816809  92.3792565  56.8071878  36.7397007  90.2429731
  57.0588856  36.8069510  89.2671529  55.5857207  36.0191967  90.5952788
  55.0697998  36.4916539  91.4311669  54.6271375  35.9110820  89.3963003
  53.7845414  35.2789054  89.6764522  54.1186708  37.2767168  88.9869372
  54.9607172  37.9093583  88.7061825  53.4431156  37.1739095  88.1377278
  53.5855010  37.7317087  89.8216895  55.3307680  35.1969047  88.2409373
  56.1104914  35.8649730  87.8751273  55.7875314  34.2951747  88.6487973
  54.4170412  34.8263245  87.1075929  53.9602315  35.7276494  86.6988899
  54.9896874  34.3242012  86.3278188  53.6372697  34.1578525  87.4725608
  55.8421453  34.6100122  91.0914474  54.9037393  33.9464483  91.5501873
  57.0790012  34.1299205  91.0159328  57.8388460  34.7365117  90.7424692
  57.3717165  32.7318648  91.2677325  56.4608170  32.1952748  91.5331237
  57.9623020  32.0988580  89.9979966  57.4733972  32.5591321  89.1393819
  59.0264933  32.3338480  89.9785923  57.7760194  30.5959760  89.9392992
  57.1133860  30.0278699  90.8340659  58.2970509  29.9806615  88.9857646
  58.3276284  32.5292411  92.4335228  58.4951592  31.3935761  92.8892073
  58.9490294  33.5924582  92.9363391  58.7827794  34.5225794  92.5794991
  59.9497974  33.4221986  93.9786932  60.5798386  32.5718635  93.7177767
  60.8264475  34.6700143  94.0681449  60.2111277  35.5284207  94.3376260
  61.5944162  34.5214923  94.8272664  61.3002104  34.8517607  93.1034604
  59.3113674  33.1158413  95.3282288  59.7695141  32.2134408  96.0383225
  58.2420762  33.8475068  95.6736502  57.9013463  34.5026312  94.9845824
  57.6084547  33.8398826  97.0031263  56.8983480  34.6668257  97.0067195
  56.8450579  32.5377653  97.2674176  57.5440858  31.7014707  97.2758671
  56.3423441  32.6001997  98.2325502  56.1049529  32.3840851  96.4820985
  58.6243084  34.1157066  98.1100628  58.6155239  33.4836152  99.1681712
  59.5121969  35.0711354  97.8562542  59.4696896  35.5377669  96.9615210
  60.5617518  35.4575196  98.7863697  60.4497872  34.9044158  99.7189143
  61.9496143  35.1688051  98.2102347  62.7025967  35.5063306  98.9224104
  62.1285343  33.6896454  97.9510719  61.3761432  33.3514657  97.2385820
  63.1226181  33.5095868  97.5418342  62.0159793  33.1402619  98.8857428
  62.1159041  35.8836997  96.9801098  62.9868483  35.7018720  96.6195611
  60.4307084  36.9384662  99.1024153  60.4245648  37.7733344  98.1913876
  60.3413890  37.2603378 100.3888012  60.3880290  36.5411521 101.0963999
  60.1763785  38.6338333 100.8159391  59.4866071  39.1221156 100.1275388
  59.7459931  38.6277698 101.8173535  61.4761128  39.4088532 100.8431584
  62.0476511  39.6404076 101.9114433  61.9633236  39.8023163  99.6691629
  61.4902338  39.5721944  98.8069974  63.2261638  40.5250017  99.5925173
  63.5462115  40.8202452 100.5917669  64.3080375  39.6373068  98.9751225
  65.2612834  40.1634897  99.0256496  64.3721442  38.7142632  99.5513003
  64.0094203  39.3310765  97.6257316  64.7023573  38.7743901  97.2630491
  63.0868138  41.8130752  98.7935028  63.8033379  42.7860432  99.0559844
  62.1563690  41.8202710  97.8288973  61.6033714  40.9770449  97.7717763
  61.9226432  42.8714999  96.8383944  61.2270247  42.4705740  96.1011884
  61.2895654  44.1054519  97.4883204  61.9781275  44.5236035  98.2225762
  61.0783305  44.8519612  96.7226808  60.3610559  43.8202066  97.9828954
  63.1987596  43.2673047  96.1017504  63.7571682  44.3333292  96.3826161
  63.7112209  42.4380198  95.1735779  63.3625345  41.0398054  94.8733361
  62.6098468  41.0072244  94.0856179  62.9721461  40.5555583  95.7684342
  64.6722326  40.4651487  94.4398138  64.5111675  39.5985150  93.7986405
  65.2611090  40.1696112  95.3081362  65.3338692  41.5692807  93.7021753
  64.9635124  41.5702232  92.6770246  66.4216914  41.5008027  93.6948819
  64.8949362  42.8547445  94.4166020  65.6405979  43.2208182  95.1223476
  64.5706243  43.9455981  93.4135669  63.9696056  43.6813411  92.3673600
  64.9597141  45.1739440  93.7252211  65.2553490  45.4143716  94.6605787
  64.9366581  46.2191698  92.7221411  64.1281614  46.0224902  92.0180465
  64.7162839  47.5971905  93.3465716  64.3295892  48.1521778  92.4918462
  63.9284971  47.4823285  94.0910841  65.8939535  48.3631121  93.9627446
  66.7524587  48.2979344  93.2942974  65.5196341  49.8228597  94.1655940
  64.6614322  49.8888711  94.8343473  66.3627474  50.3572225  94.6034491
  65.2660135  50.2703762  93.2046018  66.3747684  47.7478671  95.2669131
  66.7001766  46.7231435  95.0876074  67.2089508  48.3302321  95.6581829
  65.5604507  47.7484178  95.9914718  66.2518402  46.2028087  91.9619784
  67.2951074  45.8016001  92.4881298  66.1930731  46.6335770  90.7163420
  65.4153638  46.9757116  90.1702546  67.4871730  46.5259885  90.0756244
  68.1054516  45.8132363  90.6213486  67.3472453  46.0456620  88.6311537
  66.7581952  45.1291926  88.5964672  66.8656475  46.8098073  88.0210344
  68.6554575  45.7381074  87.9771927  69.3560786  44.5884882  88.3048493
  68.9418126  43.8981774  89.0396654  70.5703823  44.3144209  87.7080792
  71.1163294  43.4103473  87.9776962  71.0922748  45.1811783  86.7733445
  72.0506552  44.9649142  86.3012885  70.4002514  46.3233573  86.4355033
  70.8056245  47.0115067  85.6937331  69.1889183  46.5951138  87.0402004
  68.6396430  47.4993718  86.7780665  68.2000345  47.8708557  90.1087884
  67.6119108  48.8992107  89.7699809  69.4706035  47.8940178  90.5222034
  70.2729399  46.7578848  91.0062892  70.2373529  45.9492416  90.2762687
  69.8711336  46.4066211  91.9566915  71.6453651  47.3458781  91.1480428
  72.1980963  47.2162989  90.2175609  72.1766883  46.8464780  91.9582258
  71.4353532  48.7827629  91.4583831  72.2872580  49.3776820  91.1290982
  71.2625388  48.9536068  92.5209494  70.1883852  49.1706305  90.6570046
  69.5398571  49.8484014  91.2121047  70.5693848  49.8076750  89.3311661
  70.1907275  49.3139424  88.2654308  71.3304343  50.9048966  89.4189065
  71.5855664  51.2107407  90.3470586  71.7275924  51.7382811  88.2779667
  72.2004450  52.6258398  88.6983820  72.7372898  51.0290629  87.3707760
  72.2754224  50.1430677  86.9351258  73.0482512  51.7049940  86.5742081
  73.6078425  50.7336410  87.9564066  70.5168851  52.2073222  87.4765690
  70.3970060  51.9248664  86.2852430  69.6184283  52.9368127  88.1357927
  69.7553441  53.1383100  89.1159724  68.4183678  53.4441532  87.4884106
  67.9319394  52.6326917  86.9471004  67.4290613  54.0158230  88.5041676
  68.0383415  54.4472470  89.2983654  66.8729896  54.8078418  88.0025796
  66.4661357  53.0246604  89.0943414  66.2294503  51.8097638  88.4721425
  66.7621565  51.5745803  87.5507239  65.3372182  50.9058638  89.0007072
  65.1568851  49.9537780  88.5015937  64.6766902  51.2057844  90.1671396
  63.7935649  50.2934797  90.6945092  63.7211962  49.4939407  90.1681065
  64.8879652  52.4096635  90.8037233  64.3587965  52.6501631  91.7258085
  65.7776515  53.3130720  90.2642372  65.9488633  54.2700726  90.7571231
  68.7288369  54.5407011  86.4786197  69.8684230  54.9456294  86.2573923
  67.6606060  55.0211908  85.8657199  66.8039148  54.4886239  85.9162375
  67.6908698  56.1936199  85.0169913  68.4110831  56.9155246  85.4020180
  68.1066835  55.7978615  83.5886047  68.8945145  55.0522590  83.6958359
  67.2305284  55.3368981  83.1325729  68.6006290  56.9338976  82.7034777
  68.8108475  56.5200143  81.7172679  67.8310510  57.7011151  82.6184541
  69.8588035  57.5706054  83.2369297  69.8168084  58.6259593  83.8683643
  70.9939925  56.9472492  82.9624701  71.8686545  57.3280007  83.2942775
  70.9801631  56.0937958  82.4225373  66.3068130  56.8063637  85.2092975
  65.6589459  56.5648052  86.2337084  65.8550125  57.6387608  84.2750805
  66.4260625  57.8963493  83.4828373  64.5398471  58.2464380  84.4037606
  64.4614355  58.7186877  85.3830109  64.3043390  59.3080522  83.3291508
  65.1327558  60.0160108  83.3540600  64.2117805  58.6840765  81.9430075
  63.3832399  57.9762957  81.9171875  64.0441400  59.4660822  81.2024247
  65.1416208  58.1626176  81.7158993  63.0727537  59.9854092  83.6055200
  62.9177965  60.6541712  82.9344419  63.4302196  57.2023868  84.3333488
  63.6108781  56.0580797  83.8779647  62.2633091  57.6267861  84.8005073
  62.1605975  58.6093077  85.0107477  61.1405381  56.7514935  85.0505215
  61.2907353  55.8009912  84.5385787  60.9986531  56.4819192  86.5513054
  60.9370438  57.4510370  87.0463954  60.0724340  55.9311769  86.7153215
  62.1587432  55.6976892  87.1218526  62.7809161  54.9101094  86.3799381
  62.4391059  55.8612029  88.3283703  59.8938899  57.4205513  84.5006643
  59.9632815  58.4232675  83.7872486  58.7465465  56.8545791  84.8364285
  58.7270200  55.9414038  85.2675073  57.4934536  57.5237805  84.5970926
  57.4223724  58.3928093  85.2511839  57.4551015  57.8482585  83.5572164
  56.3270182  56.6088163  84.8686843  56.3202395  55.4533854  84.4355164
  55.3275569  57.1214802  85.5752193  55.4400848  58.0388390  85.9825150
  54.0871419  56.4023206  85.8264006  54.1064977  55.4474516  85.3010916
  53.9063016  56.1414150  87.2814861  53.9114074  57.0906224  87.8172833
  52.9504000  55.6415669  87.4380239  54.9505783  55.3221715  87.7655100
  54.8227565  55.1614945  88.7032969  52.9812066  57.2734797  85.2579966
  52.3543432  58.0561997  85.9707326  52.7401369  57.1275269  83.9621443
  53.2680089  56.4494663  83.4314050  51.8153759  57.9956267  83.2469905
  51.8020458  58.9461749  83.7802630  52.2823100  58.2479370  81.8058139
  51.4555174  58.6467760  81.2180719  53.4202933  59.2457005  81.8170362
  54.2476945  58.8473369  82.4042454  53.7547656  59.4276319  80.7956989
  53.0791481  60.1817344  82.2592603  52.8387428  56.9915089  81.1733915
  52.0678240  56.2211464  81.1552901  53.1590619  57.2082611  80.1543165
  53.6908660  56.6384743  81.7542129  50.4197444  57.3847913  83.3317004
  50.1285896  56.3458575  82.7321335  49.5570677  58.0202241  84.1167452
  49.8245034  58.9101035  84.5125887  48.2528595  57.4694340  84.4708105
  48.2535558  56.3901538  84.3183214  47.9338880  57.7545297  85.9343444
  47.8690830  58.8348021  86.0643865  46.9696112  57.3026166  86.1668196
  48.9211074  57.2331706  86.8047493  48.6843155  57.4329242  87.7133900
  47.2173332  58.0905115  83.5409777  46.6727873  59.1582836  83.8159807
  46.9291810  57.4065389  82.4393594  47.3451880  56.5041784  82.2582988
  46.0023390  57.9446600  81.4626550  45.9983540  59.0297431  81.5659892
  46.3662955  57.6759788  80.4709668  44.5887570  57.4293776  81.6247110
  44.2832949  56.3042899  81.2216174  43.7143044  58.2441674  82.2041799
  44.0193045  59.1586217  82.5055894  42.3343542  57.8548669  82.4661732
  42.2145492  56.7884543  82.2750971  41.9495739  58.1370311  83.9174353
  42.7292686  57.7098059  84.5480334  41.9335687  59.2195956  84.0435224
  40.6057595  57.5624036  84.3172404  39.8514035  58.0481989  83.6983294
  40.6107473  56.4922666  84.1101628  40.2831729  57.7918537  85.7789023
  41.0717213  58.4709387  86.4638650  39.2477347  57.2789632  86.2501825
  41.4262406  58.6116955  81.5098709  41.4501594  59.8437203  81.4697232
  40.6251795  57.8782117  80.7481410  40.6586935  56.8697580  80.7928329
  39.7435703  58.4966516  79.7688151  40.2063064  59.3965470  79.3636451
  39.4800094  57.5275060  78.6243058  39.1212089  56.5918311  79.0531111
  38.7034611  57.9582741  77.9922364  40.7115937  57.2607434  77.7957361
  41.0415391  58.1995839  77.3509717  41.4935515  56.8744109  78.4494879
  40.4298510  56.2608530  76.7054687  39.6436840  56.6382273  76.0515352
  41.3336900  56.0850305  76.1221498  39.9906278  54.9925793  77.2816334
  38.9938501  54.8397981  77.3381259  40.8051656  54.0389785  77.7255430
  42.1189062  54.1993968  77.6716777  42.5053562  55.0513831  77.2910521
  42.7281186  53.4689887  78.0114776  40.3015986  52.9211451  78.2302754
  39.3002345  52.7975208  78.2759612  40.9216786  52.1983866  78.5667565
  38.4632046  58.9485756  80.4606052  38.3389888  58.8909178  81.6867781
  37.4822423  59.3863459  79.6776576  37.5556956  59.3129704  78.6730084
  36.3124507  60.0445926  80.2371475  35.9673904  59.5097532  81.1220088
  36.6688878  61.4784950  80.6400066  35.7479519  61.9660431  80.9598083
  37.3590370  61.4189686  81.4815829  37.2992467  62.2762591  79.5300921
  38.1169117  61.7010183  79.0957849  36.5289849  62.4381699  78.7760492
  37.8193888  63.6040356  80.0080709  37.6539959  63.9076355  81.2072561
  38.4152729  64.3318226  79.1911729  35.1663019  60.0113427  79.2353680
  35.3914377  60.0734952  78.0236506  33.9430154  59.8831637  79.7534474
  33.8344644  59.7320513  80.7461614  32.7446359  59.8967414  78.9205054
  32.8739764  59.2130299  78.0815127  31.5224656  59.4597053  79.7214206
  31.5929165  60.0369491  80.6433347  30.6344753  59.7660555  79.1684985
  31.4242536  57.9701047  80.0588497  32.3535275  57.6575868  80.5351726
  30.2578943  57.6980837  80.9964512  29.3281562  58.0099373  80.5206013
  30.2114660  56.6322036  81.2197108  30.3970272  58.2568966  81.9219082
  31.2802480  57.1554213  78.7800833  32.1485912  57.3221912  78.1426922
  31.2109982  56.0965171  79.0291367  30.3779482  57.4636841  78.2519469
  32.5530678  61.2899452  78.3473092  32.7359955  62.2892400  79.0494269
  32.1975918  61.3626448  77.0693825  31.9392891  60.5216685  76.5732596
  32.2222854  62.6179596  76.3333168  32.1579850  63.4586237  77.0241485
  33.5224592  62.7323270  75.5468709  34.3781034  62.6169698  76.2122016
  33.5579693  61.9647993  74.7737342  33.6932738  64.0429110  74.8552909
  34.0183196  65.1791846  75.5766254  34.1493936  65.1083206  76.6563929
  34.1761414  66.3916113  74.9416611  34.4280346  67.2819314  75.5178387
  34.0143234  66.4779609  73.5699087  34.1407410  67.4364305  73.0664660
  33.6935071  65.3530515  72.8402095  33.5657257  65.4174394  71.7596419
  33.5341087  64.1418237  73.4831787  33.2802119  63.2499458  72.9103000
  31.0132493  62.7077775  75.4101535  30.9955618  62.0856651  74.3437927
  30.0111641  63.4874916  75.8193297  29.9941910  63.7921803  76.7821257
  28.9059882  63.8793654  74.9498343  29.1816614  63.6908582  73.9122561
  27.6289084  63.0929769  75.2680749  27.6021505  62.9959438  76.3534172
  26.7593092  63.6582085  74.9327981  27.6091654  61.7120327  74.6360183
  28.2583705  61.5269879  73.5895666  26.9078012  60.8196007  75.1602305
  28.6282935  65.3738862  75.0670655  29.3842073  66.1055333  75.7152422
  27.5519920  65.8344704  74.4305726  27.0349123  65.2028320  73.8357946
  27.1340162  67.2301106  74.4855154  27.6957590  67.7558092  75.2576458
  27.3935482  67.9165808  73.1365967  27.0544611  67.2403348  72.3518606
  26.7982704  68.8293239  73.1112121  28.8643757  68.2618449  72.9103400
  28.8831461  69.0796813  72.1899984  29.2871440  68.6014155  73.8558864
  29.6815176  67.1038780  72.3797273  29.0925054  66.0571790  72.0477154
  30.9184819  67.2339882  72.3162799  25.6812266  67.4185344  74.8914880
  25.3696981  68.4164067  75.5501548  24.7895152  66.4959017  74.4972690
  25.0867197  65.8601045  73.7709559  23.3991162  66.4047168  74.9803933
  22.8889982  65.5967751  74.4558851  23.3412168  66.1234984  76.4909670
  23.9123734  66.9184975  76.9703998  22.2925041  66.2076146  76.7759689
  23.8838351  64.7644961  76.9390430  24.8166495  64.5846338  76.4046203
  24.0808293  64.8013936  78.0104597  22.9344273  63.6124085  76.6595217
  21.7287566  63.7276980  76.8647741  23.4789266  62.4891276  76.1996897
  22.8915977  61.6926788  75.9976612  24.4771544  62.4379069  76.0547101
  22.5740727  67.6489931  74.6530315  21.6269129  67.9677010  75.3791784
  22.9234280  68.3287082  73.5499280  23.6407507  67.9145592  72.9719763
  22.4154507  69.6643714  73.1843764  23.0416326  70.0818616  72.3958986
  20.9639473  69.6195174  72.6861075  20.6778067  70.6133378  72.3418039
  20.8200067  68.6283272  71.5454726  21.1055470  67.6341241  71.8891683
  19.7841491  68.6114618  71.2066310  21.4668206  68.9266429  70.7204028
  20.0918465  69.2286947  73.7519239  19.1870713  69.2032156  73.4320287
  22.5612099  70.6535704  74.3411584  21.6733681  71.4614574  74.6169564
  23.6982185  70.5835020  75.0225635  24.3886188  69.9063130  74.7312531
  23.9773992  71.3910970  76.2055882  23.3246225  72.2639994  76.2104226
  23.7379300  70.5911344  77.4972535  24.3357136  69.6835513  77.4133071
  24.1200862  71.2030018  78.3143673  22.2965673  70.2216331  77.7754176
  21.8789478  69.7292791  76.8971908  22.2609979  69.5396504  78.6249684
  21.4899760  71.4590503  78.0895833  22.0036897  72.0208093  78.8697269
  21.4220967  72.0685570  77.1884764  20.1000861  71.1001098  78.5601922
  20.1833587  70.3562501  79.3525551  19.6244421  71.9982230  78.9542159
  19.2784612  70.5511559  77.4502155  19.7188082  69.7186942  77.0852475
  18.3573834  70.3212695  77.7949876  19.2008190  71.2404364  76.7160744
  25.4168456  71.8785768  76.0972634  26.0416374  71.8047615  75.0330921
  25.9540698  72.3906790  77.2087163  25.3804195  72.5616636  78.0222205
  27.3638168  72.7653646  77.2648434  27.6156824  73.3914233  76.4088566
  27.6545171  73.5508862  78.5486355  27.2710561  72.9711421  79.3882507
  28.7318242  73.6768056  78.6565880  27.0009750  74.9227885  78.5669858
  26.9703185  75.6238073  77.5569963  26.4911814  75.3167069  79.7272895
  26.0444803  76.2197440  79.7985766  26.5522653  74.7116349  80.5336750
  28.2849711  71.5531088  77.1898392  29.4388191  71.6900072  76.7699600
  27.8053740  70.3778765  77.5847134  26.8612699  70.3145473  77.9379219
  28.5988365  69.1682141  77.5258972  28.3342076  68.6203374  76.6215179
  29.6529085  69.4431834  77.4881696  28.3648535  68.2782140  78.7269416
  27.9103226  68.7479935  79.7723362  28.6729185  66.9915733  78.5908031
  28.9682274  66.6394935  77.6913967  28.5331884  66.0461411  79.6907896
  28.2807760  66.5853003  80.6038584  27.4256593  65.0227338  79.4033285
  26.5760119  65.5872088  79.0191848  27.8078163  64.3656946  78.6220759
  26.9770350  64.1782060  80.6095067  26.3647640  63.3631643  80.2235896
  27.8763379  63.7696213  81.0703915  26.1805597  64.9637426  81.6541958
  26.0757320  64.3447704  82.5452533  26.7362079  65.8676877  81.9036710
  24.8478678  65.3461760  81.1900352  24.7389725  66.2713378  80.7997574
  23.7795717  64.5541264  81.2546712  23.8844230  63.3330364  81.7590264
  24.7781874  63.0037585  82.0949748  23.0700823  62.7373648  81.8051144
  22.6048245  64.9794459  80.8121959  22.5207950  65.9083233  80.4246059
  21.7990799  64.3727145  80.8646487  29.9048144  65.4085349  79.8672873
  30.0629507  64.1838259  79.8709874  30.9238355  66.2633374  79.9656883
  30.7467956  67.2574915  79.9453444  32.3055792  65.8095182  80.0137143
  32.4593427  64.9423756  79.3714373  33.2163508  66.9663682  79.5436099
  32.6991475  67.5203421  78.7602110  33.5498489  67.9055053  80.6923960
  34.0675162  67.3523104  81.4760391  34.1916621  68.7089514  80.3309394
  32.6297324  68.3293061  81.0947364  34.5194098  66.4523413  78.9435436
  35.1369744  66.0689829  79.7557942  34.2779267  65.6407211  78.2572068
  35.2745524  67.5292396  78.2029150  35.5168073  68.3410488  78.8887563
  36.1951618  67.1126293  77.7942423  34.6577581  67.9127887  77.3901698
  32.6751937  65.3071909  81.4084922  33.7670266  64.7633823  81.6047836
  31.7646264  65.4499036  82.3793281  30.8668799  65.8461876  82.1403520
  32.0127689  65.0865457  83.7730922  32.9215380  65.5735317  84.1267623
  30.8384494  65.5339169  84.6598451  30.0145883  65.1184363  84.0795623
  30.9792269  64.9427753  85.5647392  30.5128655  66.9898243  85.0435151
  31.4419388  67.4892306  85.3183190  29.8579214  67.7363574  83.8990102
  28.9284879  67.2377739  83.6239343  29.6432553  68.7595154  84.2075017
  30.5302325  67.7495469  83.0411500  29.6106816  67.0695240  86.2745395
  30.1086310  66.5979034  87.1217230  29.4067749  68.1142573  86.5091790
  28.6722776  66.5533341  86.0719441  32.2146940  63.5875093  83.9679180
  32.8023997  63.1848260  84.9774734  31.7368209  62.7640163  83.0327210
  31.3780216  63.1609981  82.1761185  31.7078561  61.3288856  83.1867438
  31.2060277  61.1068829  84.1285411  31.1269705  60.9187409  82.3606369
  33.0767713  60.6838268  83.1941760  33.9864692  61.0988857  82.4736784
  33.2440457  59.6498231  84.0098577  32.2371644  59.0590828  84.9056763
  31.3410511  58.8156139  84.3348838  31.9850107  59.7728528  85.6899276
  32.9261417  57.8421783  85.4412466  32.6908707  56.9841773  84.8115000
  32.5858121  57.6496414  86.4586977  34.3632065  58.1468893  85.4177917
  34.9179731  57.2146723  85.3114691  34.7201785  58.6832768  86.2969726
  34.5510512  59.0086548  84.1691650  35.3003207  59.7897445  84.2979768
  34.9164343  58.1490632  82.9659662  34.1466528  57.9803728  82.0251165
  36.1227238  57.5930227  83.0259783  36.7201400  57.7812338  83.8182976
  36.6185374  56.7167460  81.9851354  35.7855736  56.2068966  81.5010651
  37.1697902  57.2954683  81.2439875  37.5424331  55.6847168  82.5897523
  37.8718103  55.7340842  83.7767972  37.9548171  54.7359190  81.7562116
  37.6318313  54.6977818  80.8000082  38.8502629  53.6905970  82.2232971
  38.5377578  53.3486827  83.2099756  38.8255458  52.5025000  81.2648064
  37.8092735  52.1106248  81.2232888  39.1216413  52.8486979  80.2745668
  39.7067179  51.4820723  81.6898736  39.6707512  50.7496439  81.0703134
  40.2691682  54.2314146  82.3640308  40.7060892  55.1079370  81.6134767
  40.9843815  53.7058343  83.3493959  40.5515316  53.0209415  83.9524400
  42.3329920  54.1530300  83.6689497  42.6034380  55.0585413  83.1258038
  42.5072812  54.4131774  85.1774001  41.9492282  55.3146627  85.4303832
  42.0066130  53.2462841  86.0333442  42.5645541  52.3444832  85.7812376
  42.1521059  53.4799940  87.0880063  40.9462927  53.0825933  85.8409182
  43.9619787  54.7183737  85.5066346  44.2811511  55.6042798  84.9576342
  44.0626674  54.8989144  86.5768526  44.5851323  53.8707514  85.2214734
  43.3262856  53.1290025  83.1244861  43.2528521  51.9315761  83.4267831
  44.2232717  53.5927753  82.2657663  44.1229547  54.5365416  81.9203088
  45.3245026  52.7860948  81.7599778  45.3355460  51.7982329  82.2205277
  45.2475173  52.6173515  80.2472571  45.2448263  53.5980037  79.7714273
  46.1098771  52.0480943  79.9002961  44.3327103  52.0851008  79.9866106
  46.6075961  53.4821106  82.1800208  46.9104633  54.5813929  81.7072483
  47.3473452  52.8512328  83.0770546  47.0722052  51.9290227  83.3835277
  48.5152468  53.4601344  83.6888368  48.6000663  54.4994272  83.3713855
  48.3988167  53.4228201  85.2103173  47.3916374  53.7253957  85.4969131
  48.5634212  52.3859879  85.5035482  49.4107260  54.3115421  85.9071227
  50.2795795  54.9126480  85.2421609  49.3138896  54.4369907  87.1444934
  49.7546665  52.7289650  83.2004538  49.8904041  51.5117443  83.3950025
  50.6525534  53.4815008  82.5812420  50.4675993  54.4725348  82.5200632
  51.8598927  52.9683429  81.9644425  51.8277227  51.8791193  81.9388288
  51.9898620  53.4867839  80.5329726  51.9882663  54.5766725  80.5484477
  52.9296537  53.1313077  80.1104465  50.9122019  53.0250274  79.7405311
  51.0074786  53.3583649  78.8453170  53.0814267  53.3774623  82.7691176
  53.0221580  54.2507240  83.6382938  54.1994520  52.7354515  82.4615912
  54.2025131  52.0041767  81.7649370  55.4441124  53.0639351  83.1142497
  55.3611147  54.0661618  83.5346689  55.6143698  52.3466504  83.9171286
  56.6161654  53.0253294  82.1645791  56.8718538  52.0057399  81.5226527
  57.3335710  54.1307655  82.0561060  56.9946723  54.9900264  82.4646616
  58.5809816  54.1686285  81.3027076  58.6490269  53.2811990  80.6734717
  58.6584586  55.4028417  80.4135483  58.3518015  56.2583572  81.0153403
  59.6994171  55.5244184  80.1140077  57.7828863  55.3150933  79.1758995
  56.7777453  55.0357712  79.4917661  57.7571321  56.3026138  78.7152053
  58.2984140  54.2981029  78.1670102  59.5296503  54.1256386  78.0633031
  57.4706719  53.6674712  77.4785644  59.7174824  54.1186238  82.3085602
  60.0699776  55.1311439  82.9161688  60.2817537  52.9306831  82.4884291
  59.9226660  52.1376611  81.9763045  61.3766038  52.7109298  83.4218066
  61.5629791  53.5897041  84.0391552  61.0975197  51.5145497  84.3427971
  60.8973239  50.6320623  83.7351483  62.2946327  51.2551154  85.2283027
  62.4951762  52.1370567  85.8366306  62.0887318  50.4049535  85.8786334
  63.1645289  51.0359777  84.6091412  59.8573411  51.7733705  85.1558727
  59.0082256  51.9188095  84.4880760  59.6648044  50.9208602  85.8072216
  59.9997294  52.6681183  85.7618865  62.6425529  52.4807112  82.6190169
  62.7180552  51.5335447  81.8293175  63.6321580  53.3406438  82.8102962
  63.5069656  54.1493590  83.4022471  64.9107394  53.1668048  82.1432148
  64.8435231  52.3062410  81.4776240  65.2478667  54.3909423  81.3186946
  66.2338964  54.2610233  80.8726378  64.2217810  54.5819606  80.2252710
  63.2354962  54.7124179  80.6706056  64.4749067  55.4653525  79.6390583
  64.2139827  53.7060475  79.5765677  65.2179627  55.5357070  82.1707295
  65.4302758  56.3203572  81.6599971  65.9916269  52.9107375  83.1787213
  65.9239037  53.4385085  84.2928602  66.9776291  52.0928840  82.8173126
  66.9254338  51.5870004  81.9446977  68.1130424  51.8350420  83.7009218
  68.4006998  52.7593560  84.2019169  67.7594132  50.7893245  84.7665561
  68.6306533  50.7654391  85.4211318  66.8970240  51.1555048  85.3235990
  67.4747942  49.3969845  84.2571854  66.1983460  49.0257036  83.8825088
  65.3932875  49.7581081  83.9422061  65.9369339  47.7528577  83.4392637
  64.9270248  47.4728198  83.1396569  66.9536227  46.8287757  83.3776413
  66.7036804  45.5534178  82.9340333  65.7852262  45.4136582  82.6921476
  68.2236386  47.1686332  83.7527593  69.0311693  46.4384109  83.7001302
  68.4773278  48.4405438  84.1981214  69.4831537  48.7167044  84.5145856
  69.3061248  51.4119692  82.8532015  69.2571031  51.4487046  81.6230274
  70.3910589  51.0144042  83.5164352  70.4016754  51.0828712  84.5240557
  71.5814242  50.5095060  82.8460852  71.4246371  50.5585250  81.7685351
  72.8380086  51.3140777  83.1951783  72.7943117  51.4027876  84.2806830
  73.7165673  50.7335723  82.9136679  72.9268386  52.6905244  82.5812747
  71.9840918  53.1412532  81.6737412  71.1559746  52.4850210  81.4060087
  72.0787021  54.3923810  81.1124756  71.3093133  54.7466803  80.4264619
  73.1446487  55.1928604  81.4166410  73.2458436  56.4380892  80.8508099
  72.5168305  56.6422351  80.2605016  74.1080047  54.7569137  82.2835452
  74.9621506  55.3926936  82.5166100  73.9979101  53.5138402  82.8617920
  74.7642105  53.1649570  83.5540090  71.8097073  49.0547670  83.2256053
  71.6647206  48.6791737  84.3923677  72.1959416  48.2480518  82.2437078
  72.3849600  48.6156469  81.3221628  72.3572611  46.8249617  82.4618860
  71.5535133  46.5027793  83.1239186  72.2508237  46.3321657  81.4954893
  73.6837441  46.4318343  83.0710882  74.7429371  46.6686303  82.4841854
  73.6348330  45.8287842  84.2526124  72.7505899  45.7618264  84.7360689
  74.8197905  45.3000055  84.9072266  75.7061075  45.8295302  84.5577342
  74.7084014  45.4801648  86.4246116  74.3569886  46.4993882  86.5852103
  73.9462553  44.7765944  86.7596070  75.9889970  45.2549171  87.2155024
  76.3520622  44.2483677  87.0077939  76.7311058  45.9830536  86.8880978
  75.7524316  45.4096312  88.7085474  74.8512134  44.8574252  88.9749555
  76.6062043  44.9885313  89.2394397  75.5848361  46.8701129  89.0966633
  76.4528488  47.4194710  88.7321635  74.6855509  47.2488799  88.6109464
  75.4664766  47.0505171  90.5684155  76.2998591  46.6999985  91.0186488
  75.3572410  48.0321430  90.7795510  74.6619688  46.5418966  90.9063082
  74.9754332  43.8291470  84.5328021  73.9955109  43.1422614  84.2350617
  76.2224227  43.3512497  84.5391563  76.9732437  43.9391256  84.8719762
  76.5568727  42.0274536  84.0227648  76.1047879  41.8784866  83.0421898
  78.0720235  41.9030394  83.8853268  78.2785097  40.9480583  83.4021355
  78.4091077  42.7156462  83.2417862  78.8070674  41.9686782  85.2075446
  78.5081132  42.8765249  85.7315118  78.5347589  41.0985958  85.8049614
  80.3045425  41.9821339  84.9900100  80.8088786  41.9043928  85.9531821
  80.5849660  41.1348877  84.3642017  80.7370940  43.2116312  84.3336400
  80.0498206  43.9434992  84.2235315  81.9661597  43.4220486  83.8753390
  82.2655045  44.5711689  83.2879725  81.5571760  45.2845109  83.1904327
  83.2006658  44.7285931  82.9404230  82.8937831  42.4849720  84.0012492
  82.6643838  41.6083230  84.4473013  83.8262329  42.6514057  83.6506271
  76.0289223  40.8777723  84.8727567  76.0070466  39.7423780  84.3886417
  75.6165099  41.1255141  86.1078624  75.7002089  42.0581501  86.4863910
  75.0412791  40.0914642  86.9474643  74.8889489  39.1860534  86.3599901
  75.7152527  39.8767559  87.7767768  73.7072419  40.5498378  87.5020437
  72.9157029  41.1992682  86.8153967  73.4726886  40.1940755  88.7731208
  74.0461144  39.4493090  89.1427221  72.3917720  40.7216234  89.6127930
  72.3755331  40.1953236  90.5671745  72.6005778  42.2174012  89.8813671
  73.6621996  42.3971340  90.0509388  72.2819857  42.7463539  88.9831421
  71.8059565  42.7202794  91.0729432  71.0502193  41.9324777  91.6812094
  71.9563047  43.9098147  91.4180957  71.0170369  40.4292268  88.9970709
  70.3098480  41.3094373  88.5108400  70.6502688  39.1489147  89.0561299
  71.1522792  38.5651588  89.7098224  69.6326654  38.5251503  88.2080860
  69.9603549  38.7196545  87.1868677  69.6351142  37.0123894  88.4428846
  69.3004623  36.8012805  89.4585328  68.9621849  36.5327695  87.7320885
  70.6444411  36.6244844  88.3054504  68.1953688  39.0230510  88.3613849
  67.2762960  38.3682160  87.8609548  67.9724363  40.1177641  89.0969516
  68.7014808  40.5303494  89.6611917  66.6586159  40.7453593  89.0999875
  65.9360897  40.0292683  89.4914831  66.6953526  41.6174612  89.7528182
  66.2190809  41.1833745  87.7150627  65.0570370  41.0085557  87.3367409
  67.1531404  41.7181679  86.9247142  68.0621287  41.9803634  87.2783993
  66.8453729  42.0062557  85.5314800  65.8913656  42.5295093  85.4668664
  67.9293903  42.8874871  84.9084137  67.5555816  43.1980682  83.9327571
  68.0297276  43.7605537  85.5532294  69.2793866  42.2251653  84.7433088
  69.6339082  41.8950568  85.7197532  69.1719368  41.3625564  84.0856901
  70.3060222  43.1616516  84.1478872  70.0011684  44.3101049  83.8293919
  71.5323932  42.6777001  83.9936823  72.2566239  43.2615443  83.6003412
  71.7356513  41.7278508  84.2704019  66.6686072  40.7342415  84.7157657
  65.9777440  40.7644926  83.6934532  67.2586485  39.6157123  85.1469092
  67.9419742  39.6227389  85.8906269  66.9572303  38.3485670  84.4992993
  66.9669345  38.4810057  83.4174190  67.9876228  37.2844812  84.8698483
  67.9320335  37.1534988  85.9505206  67.6809980  36.3622340  84.3763492
  69.4047949  37.6175046  84.4764532  69.4440803  37.7921287  83.4012491
  69.7175293  38.5196598  85.0022053  70.3305094  36.4795954  84.8354442
  70.2184213  36.2536789  85.8958673  70.0583910  35.6033204  84.2470624
  71.7627910  36.8508848  84.5499770  72.3987211  35.9771065  84.6921212
  71.8485885  37.1984413  83.5204419  72.1935398  37.9337798  85.4765178
  72.1145225  37.6117803  86.4305473  73.1536184  38.1804404  85.2828493
  71.6046705  38.7436850  85.3446634  65.5679964  37.8603500  84.8632256
  64.9781430  37.0945088  84.1009670  65.0418556  38.2765493  86.0167229
  65.6100213  38.7297002  86.7181083  63.6400072  38.0286595  86.3189343
  63.4035764  36.9995482  86.0485095  63.3723135  38.2151173  87.8125874
  63.5958178  39.2434282  88.0967046  62.3249743  37.9997082  88.0241995
  64.0050258  37.5353403  88.3832692  62.7316576  38.9350354  85.5048381
  61.6131552  38.5324789  85.1554589  63.1946955  40.1531660  85.2017164
  64.0244657  40.5170498  85.6480004  62.4688474  41.0203693  84.2765225
  61.4267917  41.1175589  84.5811095  63.1209236  42.4145447  84.2268682
  64.1492046  42.3113015  83.8803435  62.3662013  43.3203177  83.2932091
  61.3378830  43.4244237  83.6393653  62.8429917  44.3002867  83.2724154
  62.3699437  42.8936601  82.2901894  63.1679085  43.0331576  85.6205796
  63.8097663  42.4023898  86.2356011  63.6165147  44.0217901  85.5233287
  61.8221568  43.1571683  86.2676536  61.3730950  42.1688183  86.3656723
  61.9331658  43.6048093  87.2552738  61.1798424  43.7882172  85.6533983
  62.4075346  40.3849497  82.8934998  61.3581969  40.3765383  82.2388667
  63.5206403  39.8126618  82.4438907  64.3815448  39.8721479  82.9686802
  63.5456186  39.1451718  81.1498755  63.0099885  39.7374764  80.4080029
  64.9901728  38.9808644  80.6914474  65.5307756  38.4432783  81.4704525
  64.9870100  38.3879512  79.7768196  65.6695088  40.3067846  80.4300218
  65.1784536  40.7646348  79.5713375  65.5315919  40.9394990  81.3068060
  67.1412024  40.1572510  80.1456230  67.6567245  39.0312873  80.2846216
  67.7835464  41.1640475  79.7915383  62.8363446  37.7984732  81.1903985
  62.4188432  37.2941570  80.1440827  62.7037161  37.1977355  82.3745767
  63.2357953  37.4960196  83.1795721  61.8199631  36.0466757  82.5178348
  62.0100870  35.3343201  81.7150262  62.0578248  35.3495605  83.8551250
  62.1338812  36.1099275  84.6324002  61.1928643  34.7158339  84.0509153
  63.3073290  34.5069714  83.8531337  63.6457743  33.9570301  82.7881378
  63.9596985  34.4032544  84.9113487  60.3631082  36.4549893  82.3948718
  59.5380194  35.6754868  81.9058889  60.0285346  37.6660277  82.8364322
  60.6757388  38.2476633  83.3491954  58.6714491  38.1504857  82.6420121
  57.9785224  37.3482694  82.8957854  58.4026793  39.3352974  83.5619323
  59.0828510  40.1501342  83.3139253  57.3733600  39.6699157  83.4329650
  58.5593113  39.0345090  84.5978339  58.4130962  38.5314990  81.1918739
  57.3118914  38.3034039  80.6803559  59.4047598  39.1059285  80.5148689
  60.3121036  39.2589167  80.9313077  59.1775460  39.5861940  79.1579367
  58.1522177  39.9420643  79.0571528  60.1265913  40.7368726  78.8379590
  59.9588624  41.5244343  79.5726106  61.1547839  40.3830592  78.9136954
  59.8851453  41.2783366  77.4618124  58.7471354  42.0128612  77.1973809
  58.0392473  42.1899594  78.0070907  58.4985526  42.5151652  75.9493691
  57.5986294  43.1001076  75.7594155  59.3905876  42.2798997  74.9342782
  59.1117294  42.7895697  73.6924426  58.2858369  43.2781483  73.6642990
  60.5384308  41.5466898  75.1614729  61.2504439  41.3609477  74.3573351
  60.7789624  41.0467049  76.4255408  61.6789092  40.4627937  76.6185269
  59.3402057  38.4821648  78.1223192  58.3935835  38.1429347  77.4047934
  60.5462811  37.9227827  78.0251347  61.2602545  38.1442216  78.7043299
  60.8980492  37.0492386  76.9125391  60.5335394  37.4659992  75.9736342
  62.4183285  36.9182596  76.8310619  62.8182712  37.9321272  76.8163112
  62.7373451  36.4156422  77.7441359  62.9320200  36.1575463  75.6325185
  62.5915247  35.1230593  75.6772435  62.5356880  36.6314549  74.7345019
  64.4443933  36.1663515  75.5570311  65.1165621  36.7604214  76.3982059
  64.9896974  35.4882952  74.5594590  65.9945563  35.4605952  74.4615164
  64.3983860  35.0017701  73.9008653  60.2343761  35.6814987  77.0326538
  59.7793837  35.1219464  76.0297016  60.1554589  35.1357170  78.2471625
  60.6397578  35.5323991  79.0397514  59.4050366  33.9003728  78.4427951
  59.5679019  33.2283740  77.6001850  59.8657046  33.2017759  79.7202509
  59.7788767  33.8884580  80.5622887  59.2171777  32.3413972  79.8853607
  61.2944129  32.7199979  79.6358019  62.1765888  33.2361347  80.3158883
  61.5273828  31.7109081  78.8121844  62.4649088  31.3477704  78.7158732
  60.7666051  31.3084713  78.2836366  57.9063383  34.1696834  78.4940626
  57.1195644  33.4604484  77.8589378  57.4960650  35.1906453  79.2420060
  58.1784277  35.7370615  79.7478814  56.0977600  35.5548758  79.3622910
  56.0083844  36.6222173  79.1600699  55.5375968  34.9954946  78.6130185
  55.5184927  35.2623539  80.7306507  55.0871306  34.1402999  81.0061329
  55.4853381  36.2795142  81.5834178  55.8578615  37.1585251  81.2537733
  55.0031457  36.2039622  82.9638845  54.2167342  35.4521103  83.0300266
  56.1340815  35.8203659  83.9371533  56.9497664  36.5128570  83.7292746
  55.7414106  36.0116029  84.9358214  56.6503780  34.3918875  83.8607703
  55.8283362  33.7118286  84.0840813  57.0110133  34.2053143  82.8492197
  57.7748477  34.1640402  84.8466662  58.5709240  34.8795768  84.6408291
  57.3939368  34.3252450  85.8551399  58.3194144  32.7582069  84.7327332
  57.5216652  32.0497206  84.9557666  58.6740047  32.5966684  83.7147596
  59.4373937  32.5569525  85.6821367  59.1089299  32.7061695  86.6255059
  59.7890270  31.6143261  85.5932019  60.1768913  33.2130700  85.4753705
  54.4014659  37.5626782  83.3044870  54.0700781  38.3444985  82.4093053
  54.2389240  37.8445761  84.5951812  54.3366493  37.1037629  85.2746994
  53.8591184  39.1698479  85.0676900  53.9720102  39.8895412  84.2568903
  52.4051443  39.1941828  85.5442276  52.2824536  38.4065115  86.2876119
  52.2202961  40.1629959  86.0082668  51.4257005  38.9809832  84.4215906
  51.5522658  39.8042976  83.7185718  51.6475452  38.0387216  83.9205616
  49.9947957  38.9561288  84.8793074  49.6994360  39.1056440  86.0629817
  49.0898392  38.7382298  83.9389437  48.1099965  38.7096824  84.1822433
  49.3830767  38.6014556  82.9821751  54.8017369  39.6107954  86.1806947
  55.6990808  38.8725945  86.5934108  54.6180910  40.8483424  86.6512577
  53.8375457  41.3957718  86.3178367  55.5304328  41.4585442  87.6142713
  56.1883677  40.6889296  88.0178976  56.3809585  42.5762828  86.9685118
  55.7068787  43.3370611  86.5748961  57.3333041  43.2131222  87.9753903
  58.0080486  42.4529960  88.3691270  57.9136530  43.9939120  87.4837978
  56.7597698  43.6482197  88.7938326  57.2054711  42.0386743  85.8130093
  57.9713606  41.3803564  86.2230480  56.5432086  41.4650429  85.1645843
  57.8487577  43.1151684  85.0311732  58.5115743  43.6889863  85.6788668
  58.4264240  42.6779741  84.2167642  57.0834218  43.7736744  84.6204048
  54.7413150  42.0366189  88.7816773  53.7469304  42.7447488  88.5907107
  55.1968914  41.7478537  90.0014957  55.8300064  40.9747137  90.1481902
  54.7313611  42.4891144  91.1649664  53.6908837  42.7753859  91.0114913
  54.8262193  41.6624044  92.4452814  55.8429295  41.2780183  92.5268103
  54.6178312  42.3191797  93.2898645  53.8489445  40.5077540  92.4517302
  52.8904042  40.8853675  92.0957677  54.2230758  39.7555275  91.7572641
  53.6690197  39.8852182  93.8212429  53.4951458  40.6847727  94.5413675
  52.7981614  39.2305056  93.7887365  54.8742891  39.0934827  94.2349128
  55.7400214  39.7554121  94.2135211  54.7147426  38.7375978  95.2527488
  55.1146584  37.9374279  93.3398213  55.2629491  38.2670119  92.3966967
  55.9321216  37.4335660  93.6528343  54.3127429  37.3237257  93.3598273
  55.5344101  43.7779919  91.2700008  56.7640516  43.7476245  91.4107868
  54.8277863  44.9024166  91.2135234  53.8244792  44.8198298  91.2950941
  55.3969981  46.2269350  91.0055740  56.4763936  46.1526626  90.8733312
  54.7950580  46.8652557  89.7557948  55.0680482  46.2961072  88.8671748
  53.7093813  46.8954619  89.8479566  55.2422758  48.2680140  89.5180972
  56.5047959  48.5251305  89.0498963  57.1768762  47.6897108  88.8537282
  56.9278339  49.8153039  88.8272969  57.9364786  50.0048370  88.4601269
  56.0770250  50.8645561  89.0684918  56.4083900  51.8878082  88.8917084
  54.8072516  50.6246243  89.5329402  54.1285752  51.4550659  89.7275300
  54.3924103  49.3308873  89.7526907  53.3832514  49.1363877  90.1158273
  55.1393226  47.1014914  92.2247460  53.9904060  47.2499251  92.6578282
  56.2030806  47.7080099  92.7441679  57.0951431  47.5664281  92.2921962
  56.1553640  48.5553903  93.9260607  55.1180453  48.7155232  94.2200448
  56.9000696  47.9035387  95.0945508  57.9459034  47.7063223  94.8591011
  56.8414360  48.6266293  95.9080631  56.3275584  46.6166896  95.6207630
  56.6304116  45.3570460  95.1964752  57.3398857  45.2735610  94.3732034
  55.9414642  44.4289114  95.9358551  55.9728566  43.4286645  95.7993999
  55.1997556  45.0789397  96.8857018  54.3495377  44.5702563  97.8635467
  54.2187506  43.4901940  97.9303213  53.7275859  45.4672004  98.6848171
  53.0547019  45.1066044  99.4628258  53.9340575  46.8452173  98.5513217
  53.4322421  47.5514006  99.2128245  54.7774255  47.3522810  97.5803655
  54.8896706  48.4339190  97.5057937  55.4271657  46.4593248  96.7252440
  56.8032491  49.8947039  93.6002189  57.9076764  49.9286314  93.0476121
  56.1331998  50.9908139  93.9504473  55.1830371  50.9039454  94.2817237
  56.7074744  52.3329999  93.8325435  57.6924122  52.2620060  93.3710714
  55.8353996  53.2464707  92.9805554  55.7349265  52.8002001  91.9911884
  54.8532948  53.3173259  93.4480484  56.4314060  54.6270407  92.8511887
  56.5412094  55.0304731  93.8578100  57.4153304  54.5160774  92.3954673
  55.6012638  55.5637702  92.0254626  55.4747197  55.1667989  91.0182390
  54.6231497  55.7052641  92.4852145  56.2652777  56.8531628  91.9376370
  56.9015429  57.0006060  91.1672304  56.1007285  57.8308152  92.8184147
  55.2750947  57.6735441  93.8409135  54.7697338  56.8057892  93.9491340
  55.1542484  58.4220163  94.5082105  56.7480269  58.9736665  92.6573004
  57.3630601  59.0948641  91.8653754  56.6240609  59.7194788  93.3269982
  56.8756959  52.9073622  95.2337735  55.9339413  53.4593114  95.8058742
  58.0737223  52.8012351  95.7869343  58.8509724  52.4142869  95.2709374
  58.2851183  53.1716668  97.1757417  57.3486285  53.4300411  97.6700379
  58.9705931  52.0497696  97.9762240  59.0815259  52.3671383  99.0130799
  58.1378469  50.7839762  97.9218473  58.0268583  50.4657135  96.8852706
  58.6331593  49.9978266  98.4917026  57.1539779  50.9770708  98.3494193
  60.3709585  51.8053029  97.4586364  60.9591687  52.7178337  97.5555817
  60.8388619  51.0088447  98.0372730  60.3252435  51.5128441  96.4095993
  59.0990326  54.4527762  97.2508494  59.8023988  54.8473052  96.3099005
  58.9990119  55.1054623  98.4001321  58.3509594  54.7887178  99.1070976
  59.7607169  56.3126147  98.6569252  60.1766978  56.6870249  97.7215770
  58.8777161  57.3980164  99.2671362  58.4067618  56.9544794 100.1443911
  59.4925341  58.2440838  99.5741686  57.8124521  57.8720240  98.3107495
  57.9863024  57.6672371  97.0944328  56.8249334  58.4813455  98.7615568
  60.9407163  56.0183556  99.5732586  60.9668617  55.0201714 100.2933182
  61.9271685  56.9101928  99.5295269  61.8438047  57.6970648  98.9018469
  63.1519051  56.7724759 100.3050515  63.3133174  55.7295424 100.5776961
  64.3431772  57.2486313  99.4554641  64.2318957  58.3216152  99.2991884
  65.6891104  56.9682943 100.1108183  65.8013194  55.8953934 100.2669992
  66.4902377  57.3265720  99.4643424  65.7404002  57.4819995 101.0708063
  64.3192361  56.5700352  98.1939534  65.0605206  56.8629903  97.6589067
  63.0960642  57.5423077 101.6181359  63.7055737  57.1162294 102.6052577
  62.3413583  58.6427024 101.6604749  61.8769963  58.9758198 100.8277084
  62.2218647  59.4304501 102.8796373  63.1937630  59.6156685 103.3370289
  61.5489340  60.7843799 102.5887966  61.4416537  61.3383837 103.5213576
  62.3900303  61.5864953 101.6199240  62.4973755  61.0332993 100.6868902
  61.9046346  62.5420449 101.4213884  63.3748412  61.7627780 102.0525595
  60.1496665  60.5818989 102.0357271  59.5461771  60.0384483 102.7627512
  59.6929511  61.5515391 101.8374636  60.2038083  60.0101229 101.1093137
  61.4482218  58.6472041 103.9319245  60.6408493  57.7612761 103.6235233
  61.7160564  58.9608564 105.1911912  62.3736539  59.7004324 105.3929143
  61.1307376  58.2352701 106.3074110  60.9319367  57.2042601 106.0148436
  62.0866015  58.2288953 107.4992656  62.9799083  57.6865843 107.1894253
  62.3460023  59.2671440 107.7062705  61.5174982  57.5911040 108.7516915
  62.2339886  57.7264768 109.5618868  60.5860177  58.0985717 109.0025355
  61.2499101  56.1121408 108.5562195  60.4575551  55.9987858 107.8163389
  62.1611292  55.6415729 108.1869702  60.8267001  55.4457042 109.8591583
  60.8100606  54.3708238 109.6790036  61.5909607  55.6774598 110.6009766
  59.4965836  55.8846241 110.3637060  58.7882003  55.6695743 109.6766496
  59.2873126  55.4015149 111.2256289  59.5119198  56.8805354 110.5311111
  59.7959704  58.8641314 106.6866524  59.7249316  60.0667531 106.9597594
  58.7432947  58.0541005 106.6888490  58.8010235  57.1294092 106.2867137
  57.4677845  58.4929778 107.2248950  57.3365761  59.5584370 107.0360030
  56.3181572  57.7361029 106.5671675  56.4823081  56.6649017 106.6841356
  55.3907979  58.0176456 107.0660046  56.1877268  58.0462683 105.0956188
  56.4058675  57.1832019 104.2474603  55.8206847  59.2821281 104.7830158
  55.7177536  59.5450582 103.8132876  55.6458537  59.9544408 105.5161806
  57.4445581  58.2897492 108.7348641  58.2927372  57.6075996 109.3108930
  56.4517017  58.8919918 109.3855599  55.8185061  59.5088395 108.8970298
  56.2982782  58.7450338 110.8247314  57.1969920  58.2983512 111.2500398
  56.0750434  60.1152723 111.4787465  55.3446864  60.6555799 110.8764629
  55.6684831  59.9450369 112.4756561  57.3531258  60.9379757 111.5855050
  57.1951800  61.6634548 112.3835238  58.1638187  60.2642327 111.8628976
  57.7156192  61.6636205 110.3097115  56.9239799  61.6221161 109.3462575
  58.8055661  62.2663401 110.2697010  55.1805359  57.7990849 111.2267337
  55.1174991  57.4065460 112.3949342  54.3059661  57.4245632 110.2973235
  54.2211294  57.9483065 109.4379080  53.3817921  56.3257297 110.5292358
  53.1943244  56.2102269 111.5967629  52.0495587  56.6146202 109.8260783
  51.4302597  55.7178316 109.8444688  51.5482676  57.4130018 110.3732474
  52.2268389  57.0527423 108.3819763  53.3457761  57.0966069 107.8692157
  51.1228982  57.3607848 107.7156650  51.1844864  57.6580914 106.7523813
  50.2253639  57.2967384 108.1743926  53.9806209  54.9887156 110.0971244
  54.1316261  54.0813792 110.9188635  54.3528577  54.8594383 108.8306169
  54.1028310  55.5861862 108.1753129  55.0576699  53.6968609 108.3307903
  54.9590975  52.8752465 109.0402496  54.4832422  53.2509438 106.9824799
  54.4527701  54.1265019 106.3339672  55.1559529  52.5068257 106.5560428
  53.0912551  52.6631274 107.1029368  52.7700770  52.1183049 108.1766453
  52.3220733  52.7385742 106.1223920  56.5361214  54.0401254 108.2160185
  56.9688803  55.1395779 108.5653221  57.3274371  53.0897288 107.7249354
  57.0117431  52.1352708 107.6277428  58.6988920  53.4056289 107.3470878
  59.1695544  54.0078552 108.1241975  59.5063255  52.1201182 107.1692134
  59.0126396  51.5490120 106.3829493  60.4983016  52.4201038 106.8314382
  59.6339370  51.2640830 108.4091521  60.1441934  51.8306657 109.1880766
  58.6401573  50.9824714 108.7572883  60.4304798  50.0137584 108.0899436
  59.9675276  49.5254019 107.2324577  61.4459355  50.3142458 107.8317645
  60.4708911  49.0520796 109.2560748  60.9882082  49.5321609 110.0867406
  59.4480456  48.8187934 109.5518174  61.1809552  47.7939062 108.8895291
  62.1288983  48.0098074 108.6158682  61.1935903  47.1707064 109.6842381
  60.7015120  47.3486756 108.1201118  58.7116019  54.2163158 106.0586270
  59.2239478  55.3398472 106.0149927  58.1373225  53.6524807 104.9993432
  57.7415348  52.7282855 105.0958552  58.0922322  54.2886716 103.6926534
  58.3441267  55.3453331 103.7827354  59.0992549  53.6245955 102.7521906
  58.7327849  52.6296985 102.4992501  59.1452384  54.2345275 101.8499886
  60.4861018  53.5134698 103.3585285  61.3299946  54.6148318 103.4484726
  60.9874346  55.5757569 103.0645781  62.5931642  54.5041484 104.0171444
  63.2467659  55.3740789 104.0813916  63.0195229  53.2847024 104.4981254
  64.2666196  53.1547359 105.0615227  64.7616613  53.9772016 105.0706600
  62.1999516  52.1785902 104.4244263  62.5353027  51.2142940 104.8062286
  60.9423691  52.2998371 103.8600199  60.2853563  51.4320856 103.8013550
  56.6649421  54.1711530 103.1703104  55.7675845  53.7644341 103.9144758
  56.4321236  54.5232127 101.9091793  57.1524280  54.9758901 101.3648045
  55.1143002  54.3577619 101.3096382  54.6424683  53.4644502 101.7188669
  54.2115956  55.5619241 101.5938650  53.3183241  55.4534488 100.9787240
  53.9316308  55.5405075 102.6470796  54.8808602  56.8734082 101.2794000
  56.0843208  56.8584728 100.9682365  54.2061461  57.9191553 101.3541728
  55.2659426  54.1004449  99.8157347  56.3485488  54.2593246  99.2406156
  54.1577380  53.7068234  99.1899625  53.2502003  53.8162438  99.6194993
  54.2302859  53.0710049  97.8850818  55.0558932  53.5079376  97.3233331
  54.4779821  51.5643221  98.0281047  53.6549620  51.1111245  98.5806895
  54.5440892  51.1109576  97.0390694  55.4111945  51.3984858  98.5663537
  52.9532906  53.2998181  97.0923672  51.8935519  53.6085080  97.6419366
  53.0844558  53.1530048  95.7790091  54.0110922  53.2500842  95.3891119
  51.9751997  52.9110665  94.8692191  51.0451919  52.8701682  95.4362395
  51.8608995  54.0188220  93.8230632  52.8432858  54.1390675  93.3663824
  51.1488622  53.6833992  93.0690111  51.4002095  55.3563995  94.3984762
  50.4383238  55.2122300  94.8905045  52.1381739  55.6803805  95.1323338
  51.2497949  56.4462848  93.3458853  51.5774975  56.2505420  92.1790023
  50.7427426  57.6000343  93.7588089  50.6207647  58.3581912  93.1027442
  50.4808899  57.7152429  94.7274479  52.2142908  51.5508957  94.2250640
  53.2508453  51.3366574  93.5868244  51.2692680  50.6336389  94.4176797
  50.3979589  50.9303154  94.8334957  51.4346100  49.2240967  94.0934472
  52.4890666  49.0039532  93.9268423  50.9221119  48.3391033  95.2556290
  51.5041134  48.5662581  96.1488111  49.8659143  48.5201566  95.4550439
  51.0668289  46.8631532  95.0119856  52.2922607  46.2378250  95.1645978
  53.1555991  46.8233063  95.4807595  52.4272442  44.8843398  94.9201837
  53.3949636  44.4001286  95.0511777  51.3360222  44.1457829  94.5100713
  51.4398890  43.0772617  94.3214605  50.1117928  44.7614040  94.3386622
  49.2512925  44.1838573  94.0009058  49.9794897  46.1078307  94.5954048
  49.0115522  46.5936265  94.4721182  50.6815008  48.8850671  92.8141147
  49.6803177  49.5254383  92.4805489  51.1622256  47.8697475  92.0989395
  52.0681457  47.4663117  92.2903754  50.3784769  47.3152133  91.0122492
  49.3582783  47.1628897  91.3645154  50.3751706  48.0294749  90.1888909
  50.9298497  45.9981515  90.5183329  52.1150803  45.6963023  90.6827881
  50.0413073  45.2105507  89.9123797  49.0564229  45.4201719  89.9908709
  50.4385642  44.0287460  89.1554810  51.4008136  43.6690510  89.5198912
  49.4122375  42.9119088  89.3062595  48.4111808  43.3141434  89.1507215
  49.6021036  42.1207718  88.5808953  49.4084930  42.2645268  90.6542278
  50.3276589  41.2762291  90.9637868  51.0636159  40.9791851  90.2166376
  50.3185872  40.6682086  92.2043713  51.0443196  39.8882246  92.4346717
  49.3913193  41.0482534  93.1511131  49.3874591  40.5745356  94.1327833
  48.4666620  42.0302852  92.8546531  47.7288040  42.3289570  93.5992744
  48.4777955  42.6350679  91.6107122  47.7495248  43.4112185  91.3755269
  50.5838715  44.4108270  87.6894899  49.5838303  44.6753617  87.0121805
  51.8157745  44.4223177  87.1933326  52.5784424  44.0364017  87.7313901
  52.1164576  45.0228608  85.9046144  51.2046408  45.4835631  85.5245582
  53.1889775  46.1025739  86.0405796  54.1109596  45.6549087  86.4115850
  53.3726361  46.5575970  85.0672740  52.8495447  46.8665612  86.7400137
  52.5755150  43.9855137  84.8914000  53.0284784  42.8916368  85.2476309
  52.4638602  44.3642610  83.6211522  52.0837190  45.2820878  83.4389821
  52.8266184  43.5302502  82.4858115  53.4607045  42.7082920  82.8181047
  51.5733715  42.9467983  81.8304230  50.9981785  42.4652405  82.6212165
  50.9996596  43.7770997  81.4186534  51.8620310  41.9501706  80.7435711
  52.2162581  40.6459218  81.0528998  52.2814096  40.3514593  82.1003474
  52.4837325  39.7285567  80.0621865  52.7482673  38.7024449  80.3175641
  52.4062682  40.1107941  78.7434326  52.6880605  39.1966934  77.7610467
  52.9243893  38.3335284  78.1084578  52.0585063  41.4018490  78.4046231
  51.9941933  41.7047953  77.3595452  51.7903898  42.3147235  79.4061262
  51.5177040  43.3388501  79.1513572  53.6041499  44.3911113  81.5013681
  53.2420789  45.5474062  81.2766155  54.6633385  43.8414473  80.9160751
  54.8812437  42.8658019  81.0600633  55.5646533  44.6372934  80.0861752
  55.6222759  45.6507294  80.4833230  56.9694881  44.0202827  80.0537567
  56.9038490  43.0144596  79.6388930  57.9033731  44.8591296  79.2005951
  57.9698882  45.8650309  79.6151298  58.8940087  44.4045483  79.1907099
  57.5178454  44.9110856  78.1823770  57.5540769  43.9132674  81.4504047
  57.7783825  44.9198328  81.8034117  56.8046152  43.4598799  82.0991314
  58.8052634  43.0839281  81.4759926  59.5554045  43.5369743  80.8278125
  59.1884436  43.0348030  82.4952369  58.5816374  42.0770214  81.1235298
  55.0073200  44.7428727  78.6763715  54.6685495  43.7308211  78.0529069
  54.9296142  45.9673057  78.1553747  54.9804991  46.7970816  78.7289443
  54.7345274  46.1301967  76.7206334  53.9492049  45.4568554  76.3771522
  54.3253551  47.5648326  76.3926979  55.0513465  48.2099844  76.8874856
  54.4229309  47.6706793  75.3122464  52.9371374  47.9603042  76.8111090
  52.2158957  47.3182963  76.3054044  52.8625080  47.8116061  77.8883363
  52.6428996  49.4065737  76.4805813  53.5798027  50.1265569  76.0880501
  51.4784961  49.8218359  76.5943162  56.0040124  45.7832981  75.9637489
  56.0501793  44.8041072  75.2125446  57.0613816  46.5586138  76.1820469
  57.0392893  47.2558523  76.9124369  58.2510218  46.4645302  75.3565813
  58.3044259  45.4705967  74.9123477  58.2346621  47.5034835  74.2310848
  58.1023773  48.4927036  74.6693125  59.1881842  47.4645326  73.7044175
  57.1823920  47.2467822  73.3204877  57.1919231  47.9090212  72.6255427
  59.4974625  46.6448276  76.2039310  59.4851226  47.3149885  77.2424405
  60.5777555  46.0356451  75.7194058  60.4378241  45.4654257  74.8975979
  61.9121379  46.0810990  76.3116977  61.9407313  46.8248849  77.1079791
  62.2732681  44.7174111  76.9033742  61.4768714  44.4950669  77.6135958
  62.2186019  44.0204843  76.0670700  63.6197332  44.5763479  77.5924409
  64.0040284  45.5623352  77.8536822  63.5087699  43.9787744  78.4972586
  64.5829789  43.8942296  76.6553030  64.7827358  44.5349901  75.7964537
  65.5176715  43.6805810  77.1737656  64.0151519  42.6382637  76.1791643
  63.3269271  42.1899049  76.7668891  64.3576434  42.0473223  75.0409043
  65.2595222  42.6011717  74.2478599  65.6885461  43.4770267  74.5103795
  65.5150890  42.1457305  73.3833609  63.7833669  40.9090819  74.6867783
  63.0844409  40.4921278  75.2849019  64.0465914  40.4624550  73.8199819
  62.8313330  46.5244883  75.1773254  63.2823908  45.7202940  74.3612247
  63.0657027  47.8246157  75.0979679  62.6745409  48.4269012  75.8081396
  63.8415840  48.4330574  74.0285789  64.1186767  47.6728206  73.2982647
  63.0326786  49.5160441  73.3217975  62.7594246  50.2503574  74.0795676
  63.6961149  49.9785159  72.5909951  61.7813083  49.0199994  72.6249546
  62.0723475  48.2759407  71.8834873  61.1494737  48.5520588  73.3798823
  61.0120902  50.1387292  71.9441220  61.3658497  51.3168500  72.1481555
  60.0588054  49.8397213  71.1950243  65.0943818  49.0235511  74.6485950
  65.0184343  50.0288480  75.3607917  66.2430144  48.4099121  74.3873204
  66.2624668  47.5325060  73.8874410  67.4969164  48.9416405  74.8951785
  67.2877837  49.8377558  75.4794217  68.2401027  47.9398443  75.7844814
  69.1976088  48.4330031  75.9520393  67.6836181  47.9002373  76.7208874
  68.4757158  46.5525334  75.2871197  67.6767332  45.5085008  75.7236169
  66.8598810  45.7235768  76.4125250  67.8979098  44.2280842  75.3058427
  67.2724695  43.4082747  75.6591676  68.9270800  43.9789978  74.4330118
  69.1481723  42.6967435  74.0032536  68.5284638  42.0645639  74.3746158
  69.7323462  45.0060781  73.9845506  70.5401708  44.8049492  73.2809406
  69.5140326  46.2740351  74.4247428  70.1641205  47.0847058  74.0956547
  68.4101416  49.4097269  73.7759195  68.4350617  48.8391399  72.6827496
  69.1633383  50.4609834  74.0768722  69.0617281  50.8862907  74.9873053
  70.1036953  51.0521606  73.1421519  69.8848008  50.6968032  72.1352232
  70.0127576  52.5753359  73.1522069  69.0252495  52.8748911  72.8012171
  70.1597532  52.9335815  74.1711045  71.0030819  53.1343585  72.3080975
  70.9340376  54.0917358  72.3242631  71.5188905  50.6236789  73.4877935
  71.9156599  50.6387008  74.6617741  72.2640928  50.2421093  72.4572018
  71.7963830  50.1481710  71.5669645  73.6853589  49.9330575  72.5263083
  74.0242964  49.9991602  73.5601608  73.9603430  48.5255931  72.0129851
  73.2970424  47.8686213  72.5755859  73.7142962  48.4679708  70.9526830
  75.3976080  48.0914089  72.2221628  76.1746316  48.8122491  72.8821119
  75.7691709  47.0353573  71.6812247  74.3999912  50.9761373  71.6763306
  74.5071733  50.8269518  70.4562955  74.8992782  52.0230273  72.3206939
  74.7656299  52.1094780  73.3180723  75.6404352  53.0620828  71.6341978
  75.1709465  53.2429260  70.6672566  75.5995260  53.9718242  72.2331940
  77.0866475  52.6820462  71.4152820  77.4546926  51.5026281  71.4130640
  77.9235671  53.6932234  71.2202891  77.5793071  54.6387642  71.1334732
  79.3534674  53.4656152  71.0895122  79.5963514  52.4032543  71.1117797
  79.9051437  54.0676193  69.7902935  79.7093741  55.1398624  69.7820363
  81.4029773  53.8255404  69.6940517  81.5995137  52.7534329  69.7017855
  81.7825717  54.2573188  68.7679977  81.9022550  54.2920624  70.5432752
  79.1853434  53.4923317  68.6088724  78.1220296  53.7198057  68.6845122
  79.5849845  53.9266182  67.6924763  79.3246106  52.4114490  68.5889188
  80.0356507  54.0828432  72.2934713  80.6466922  53.3833404  73.1082252
  79.9193110  55.4004263  72.4195112  79.4541882  55.9413867  71.7045833
  80.5029719  56.1054535  73.5446945  81.4709042  55.6711695  73.7949016
  80.7050055  57.5805556  73.1941558  79.7628429  57.9495885  72.7888860
  80.9316597  58.1062370  74.1217263  81.8221352  57.8251260  72.1857594
  82.7586950  57.4596772  72.6069527  81.5775967  57.2507494  71.2922318
  81.9702547  59.2919823  71.8195913  81.0863288  60.0894695  72.1891630
  82.9767107  59.6542290  71.1802770  79.6678684  55.9913483  74.8039654
  80.2212119  55.7302770  75.8744900  78.3546290  56.1647184  74.7015011
  77.9258133  56.4415074  73.8299483  77.4975636  55.9572617  75.8549978
  77.9240954  56.4614835  76.7221369  76.5064085  56.3623189  75.6509399
  77.3731017  54.4791815  76.1565490  77.4993874  53.6372278  75.2599042
  77.1409443  54.1496968  77.4234127  77.1794775  54.8327072  78.1664547
  76.8655433  52.7673383  77.7725952  77.5545491  52.1161604  77.2346942
  77.0415704  52.5324578  79.2713305  76.3517598  53.1709883  79.8231820
  76.8332053  51.4879118  79.5028644  78.0655585  52.7705963  79.5591460
  75.4495244  52.3905887  77.3535103  74.6460624  53.2357687  76.9465094
  75.1496101  51.0955030  77.4619281  75.8447319  50.4338249  77.7767092
  73.8421004  50.5891781  77.0706285  73.5342006  50.9745611  76.0986322
  73.8580176  49.0531819  77.0074930  72.8669675  48.6961381  76.7274237
  74.8692867  48.5850372  75.9858030  75.8607232  48.9413298  76.2654639
  74.8721611  47.4956487  75.9494040  74.6051123  48.9801349  75.0048793
  74.1697913  48.4696047  78.3655710  73.4103050  48.7859072  79.0805782
  74.1767143  47.3815315  78.3011620  75.1476299  48.8197100  78.6962655
  72.7885979  51.0914042  78.0454164  73.0920743  51.4356765  79.1969331
  71.5467929  51.1784749  77.5796815  71.3476420  50.9777233  76.6100749
  70.4593500  51.6572968  78.4236173  70.6743730  51.4140353  79.4641403
  70.2867721  53.1767984  78.3009644  69.3926599  53.4103756  78.8789819
  71.1596881  53.6042344  78.7943366  70.1554658  53.7645075  76.9058534
  71.0076487  53.4545650  76.3010223  69.2384783  53.3656513  76.4720943
  70.0824488  55.2776622  76.9371788  70.0778497  55.8399646  78.0493334
  70.0551282  55.9092711  75.8600392  69.1765534  50.9178543  78.0903386
  68.7490873  50.8923046  76.9338759  68.5719618  50.3148804  79.1044468
  68.9819144  50.3705891  80.0258233  67.3729628  49.5117782  78.9311255
  67.3043458  49.2034788  77.8878891  67.3982024  48.2693803  79.8304972
  67.5747677  48.5796190  80.8603890  66.0943758  47.5376171  79.7465231
  65.9173272  47.2266343  78.7169386  66.1283161  46.6586778  80.3902735
  65.2871010  48.1941435  80.0711452  68.5209021  47.3365364  79.3940550
  68.2826596  46.9929161  78.3874436  69.4383487  47.9245553  79.3690577
  68.7105216  46.1549888  80.2922017  67.7935771  45.5661929  80.3173437
  69.5270563  45.5389579  79.9155373  68.9492642  46.4978325  81.2989589
  66.1491289  50.3683924  79.2091573  65.9915755  50.9128810  80.3085972
  65.2959668  50.4954897  78.2010889  65.5792553  50.1640470  77.2900495
  63.9856132  51.1110216  78.3337877  63.9540251  51.7145015  79.2409334
  63.6865819  52.0129909  77.1364085  63.7360558  51.4115713  76.2286938
  62.6805401  52.4169264  77.2496160  64.6159114  53.0788556  77.0476167
  64.4031514  53.6264778  76.2883783  62.9455973  50.0059555  78.4388820
  63.0007478  49.0283699  77.6904558  62.0202162  50.1411372  79.3849421
  62.0491372  50.9531611  79.9848422  60.9946677  49.1348487  79.6327483
  60.8780369  48.5102045  78.7471321  61.3455027  48.2460597  80.8468508
  61.6889280  48.8925544  81.6544423  60.1616574  47.4397407  81.3178594
  59.8179341  46.7926172  80.5108984  60.4537901  46.8297595  82.1726589
  59.3562238  48.1131246  81.6109978  62.4772489  47.2900287  80.5068581
  62.0939908  46.5625033  79.7913716  63.2743318  47.8705334  80.0423447
  63.0077552  46.5846041  81.6884076  62.2113019  46.0034730  82.1532181
  63.8129595  45.9167380  81.3823029  63.3916410  47.3115040  82.4041925
  59.6609108  49.8297429  79.8431447  59.5545195  50.7563177  80.6560788
  58.6424004  49.3817390  79.1110122  58.8129565  48.6755138  78.4094026
  57.2924180  49.9015886  79.2514860  57.3231562  50.8862557  79.7179461
  56.6224468  50.0295050  77.8856112  56.5867093  49.0466913  77.4156120
  55.6077300  50.4031589  78.0228432  57.3446470  50.9205901  77.0593890
  56.9102230  50.9890654  76.2060505  56.4708381  48.9911019  80.1572335
  56.7147232  47.7852183  80.2359653  55.5011163  49.5781426  80.8534891
  55.3448122  50.5693349  80.7385709  54.6577159  48.8503735  81.7915343
  54.7634609  47.7813233  81.6070107  55.0340501  49.1349708  83.2476682
  55.2848693  50.1946806  83.2007205  54.1054210  49.0062136  83.8036985
  56.1549230  48.3787866  83.9497048  56.0590018  47.3206470  83.7063108
  57.5125016  48.8697960  83.5249085  57.6093478  49.9278244  83.7684151
  58.2839040  48.3049384  84.0483348  57.6289820  48.7327829  82.4498457
  55.9755354  48.5307242  85.4394357  55.0095076  48.1202179  85.7333307
  56.7704385  47.9948559  85.9581605  56.0168259  49.5870656  85.7050239
  53.1959708  49.2220761  81.6076310  52.8645344  50.3924353  81.4077927
  52.3248971  48.2245081  81.7119085  52.6743119  47.2769210  81.7025708
  50.8873875  48.4290974  81.8193996  50.6754065  49.4981597  81.8029993
  50.1366493  47.7665214  80.6721925  50.4578871  46.7261153  80.6225883
  49.0725486  47.8069816  80.9049000  50.3796977  48.4168062  79.3751670
  51.4351888  48.2955045  79.1315989  49.7720960  47.9687045  78.5889564
  50.0706819  49.8752414  79.4439131  50.9547112  50.7030182  79.2986589
  48.8151532  50.2061309  79.7084939  48.5541907  51.1801473  79.7658696
  48.1249193  49.4827988  79.8515643  50.4147438  47.8492997  83.1371039
  50.8292136  46.7503502  83.5159955  49.5452638  48.5734423  83.8288198
  49.3383425  49.5209442  83.5468215  48.9500328  48.0744026  85.0585667
  48.9345772  46.9882744  85.1490424  49.6750069  48.6621248  86.2898637
  50.7407841  48.4588118  86.1855472  49.4580434  50.1461262  86.4208811
  48.3924611  50.3502006  86.5257100  49.9862894  50.5148495  87.3001421
  49.8380701  50.6493013  85.5317826  49.3044401  47.9300336  87.5645330
  49.5810244  46.8795725  87.4743402  49.8353935  48.3740063  88.4065997
  48.2300726  48.0093758  87.7304853  47.4565305  48.3823235  85.0343673
  47.0253438  49.3632243  84.4152674  46.6657253  47.4881762  85.6396620
  47.0697888  46.6365449  86.0023689  45.2155027  47.6648350  85.7370896
  44.7736142  47.8293266  84.7543505  44.5759945  46.4266680  86.3852298
  45.1303890  46.1825486  87.2914046  43.1191813  46.6803450  86.7359137
  42.5640111  46.9240897  85.8301128  42.6939427  45.7866692  87.1926593
  43.0532408  47.5124789  87.4368447  44.6880258  45.2316465  85.4539588
  45.7361367  45.1212852  85.1757776  44.3634097  44.3478356  86.0031419
  43.8501406  45.3849772  84.2071135  44.1745020  46.2683817  83.6571261
  43.9684634  44.5024559  83.5784204  42.8017747  45.4949344  84.4844908
  44.8755536  48.9277797  86.5173577  44.2460969  49.8539248  85.9958326
  45.2912399  48.9817748  87.7714272  45.8169946  48.2178308  88.1715161
  45.0088036  50.1255120  88.6016139  45.1384575  51.0410432  88.0244729
  43.9841025  50.0703280  88.9690941  45.9509621  50.1495986  89.7777121
  46.2635520  49.1007384  90.3484045  46.4280797  51.3358227  90.1292520
  46.2132113  52.1633524  89.5915481  47.3106052  51.4685863  91.2723318
  48.1151100  50.7358623  91.2091914  47.9234097  52.8631256  91.3015864
  47.1022521  53.5790066  91.2653376  48.4521442  52.9651809  92.2492807
  48.8755772  53.1327678  90.1635024  48.3716966  52.8656038  89.2346167
  49.1043201  54.1984846  90.1586443  50.1580710  52.3432768  90.2854800
  50.6027656  52.1003030  91.4258394  50.7229629  51.9674959  89.2392473
  46.5489530  51.1971045  92.5613944  45.3324951  51.3769566  92.6429201
  47.2784852  50.7340227  93.5694514  48.2636837  50.5499047  93.4446159
  46.6770469  50.4290148  94.8608596  45.7318370  50.9629983  94.9585280
  46.4072977  48.9261617  94.9993406  45.8750011  48.6879499  94.0784634
  47.3902569  48.4554139  94.9823780  45.6112844  48.4024334  96.1989883
  46.1374723  48.6613893  97.1177749  44.2287703  49.0201633  96.2182056
  43.7017650  48.7612428  95.2998786  43.6724513  48.6404111  97.0751760
  44.3155826  50.1040950  96.2934133  45.4967793  46.8835539  96.1470791
  46.4934522  46.4426700  96.1661608  44.9279638  46.5319240  97.0078383
  44.9869134  46.5882373  95.2300601  47.6284695  50.9319028  95.9308426
  48.8044170  50.5587211  95.9430003  47.1214246  51.7830035  96.8213358
  46.1288197  51.9695097  96.8142522  47.9577629  52.5158521  97.7709995
  48.9158829  52.7621746  97.3133637  47.2675510  53.8087777  98.1799737
  46.2756901  53.5471476  98.5485668  47.8508202  54.2487312  98.9888854
  47.1382746  54.8080920  97.0501682  48.1367626  55.0519818  96.6873454
  46.5620957  54.3497511  96.2463999  46.4444653  56.0752878  97.5097589
  46.5303267  56.1449187  98.5941382  46.9416457  56.9298573  97.0508231
  44.9757236  56.0729982  97.1171504  44.5962198  57.0861000  97.2501997
  44.9152929  55.7983075  96.0640633  44.1590380  55.1289120  97.9224583
  44.2145528  55.3835309  98.8982590  43.1970705  55.1713302  97.6176317
  44.5102640  54.1900341  97.7989768  48.2622828  51.6336080  98.9777485
  47.7931480  51.8603397 100.0948959  49.0841586  50.6110799  98.7448419
  49.3878043  50.4208282  97.8005417  49.5215653  49.7090101  99.8083358
  48.7693279  49.6843634 100.5967714  49.7202060  48.2915913  99.2794692
  50.3377456  48.3637131  98.3841801  50.2326884  47.6845672 100.0257825
  48.4202070  47.6137352  98.9158392  47.4040626  47.7950624  99.5837652
  48.4535963  46.7986085  97.8707069  47.6134966  46.3180660  97.5818969
  49.3189777  46.6619603  97.3681702  50.8081836  50.2665528 100.4082170
  51.9094115  49.7843234 100.1501553  50.6591434  51.3070872 101.2226673
  49.7608275  51.7479896 101.3595359  51.8040087  51.8381482 101.9427601
  52.6462296  51.9443099 101.2590255  51.5507152  52.8125628 102.3604418
  52.1992642  50.9045127 103.0718884  51.4622710  50.7456280 104.0523723
  53.3672703  50.2794904 102.9395599  53.9255450  50.4573738 102.1168898
  53.8357955  49.2792289 103.8889703  53.1281536  49.1972166 104.7139650
  53.9649847  47.9052673 103.2147422  54.3630337  47.2248940 103.9675691
  52.9559279  47.5954032 102.9429176  54.8565638  47.8726327 101.9785777
  54.4852803  47.0782670 101.3310960  54.7649592  48.8305632 101.4666432
  56.3072401  47.6155507 102.3087841  56.5719118  47.1278587 103.4268549
  57.1735825  47.9091620 101.4610199  55.1506064  49.7444024 104.5064895
  55.6158076  50.8595757 104.2569414  55.7646977  48.8744158 105.3108999
  55.3836178  47.9524360 105.4684777  56.9059674  49.2983485 106.1160375
  57.0939061  50.3678299 106.0212336  56.6693476  48.9461727 107.6055381
  57.6322384  48.8836150 108.1125176  55.8166969  50.0052673 108.2713891
  54.8533999  50.0680889 107.7652141  55.6603815  49.7418683 109.3174709
  56.3215513  50.9694463 108.2115562  56.0251461  47.5651247 107.8186783
  55.2376171  47.7103825 108.5581369  55.5791711  47.2894563 106.8630567
  56.9554479  46.4570731 108.2812863  57.4014755  46.7318369 109.2371441
  56.3903692  45.5322080 108.3970875  57.7430313  46.3109123 107.5420643
  58.2480275  48.7874155 105.5864008  59.0761633  49.5914544 105.1478662
  58.4738691  47.4749492 105.5626114  57.7414205  46.8089253 105.7626876
  59.8218626  46.9698116 105.3236003  60.5453180  47.6402975 105.7874538
  60.0079761  45.5681080 105.9099874  60.9939080  45.1970504 105.6300699
  59.9572845  45.6823533 106.9927978  58.9472920  44.5797633 105.4551041
  57.9091977  45.0059571 104.9139868  59.1696695  43.3610847 105.6122177
  60.1515005  46.9731445 103.8374570  59.3612296  46.5195478 103.0086990
  61.3146455  47.5181113 103.4962080  61.8791813  47.9874866 104.1898112
  61.7730631  47.5229764 102.1153996  61.0996161  46.9414289 101.4858198
  61.8461820  48.9497220 101.5660730  62.2518557  48.9177655 100.5548817
  60.4723467  49.5840139 101.5382970  60.0661936  49.6167445 102.5492708
  60.5474519  50.5976039 101.1444776  59.8125356  48.9951648 100.9011105
  62.7260878  49.7358091 102.3779270  62.7692201  50.6295996 102.0302512
  63.1201052  46.8389611 101.9464660  63.7420916  46.9936168 100.8874992
  63.5663285  46.0658395 102.9526572  62.9642089  46.0321127 103.7628509
  64.8368452  45.3439186 103.0026917  64.9809857  44.9353341 104.0028824
  64.8645716  44.1918113 101.9949219  64.2972655  44.6355899 101.1768000
  65.8905608  44.0160984 101.6715474  64.2213876  42.8602716 102.3989780
  64.3770881  42.1304768 101.6044608  64.8489949  42.3492583 103.6862140
  64.6932887  43.0783606 104.4813645  64.3861481  41.4028949 103.9659814
  65.9180938  42.1996757 103.5353727  62.6964914  42.9082158 102.4987283
  62.2771676  43.1861191 101.5317554  62.3198476  41.9274592 102.7891714
  62.4037723  43.6452988 103.2464736  65.9958766  46.3023076 102.7558682
  66.5543098  46.3197714 101.6519645  66.3706817  47.1236148 103.7552929
  65.9364024  47.0529298 105.1587084  66.6169924  46.4173960 105.7252720
  64.9275399  46.6439617 105.2138508  65.9955206  48.4802967 105.5869403
  66.1403454  48.5424872 106.6654843  65.0722507  48.9917541 105.3147537
  67.1605608  49.0522625 104.8460095  68.0995449  48.8622273 105.3659081
  67.0373291  50.1254095 104.7001700  67.1616284  48.3361090 103.4886135
  66.6191884  48.8975324 102.7279159  68.5877073  48.0953940 103.0192518
  69.5515139  48.3397309 103.7518761  68.7204335  47.6183368 101.7843955
  67.9004088  47.2591159 101.3168282  70.0003949  47.5261700 101.0998569
  70.8079048  47.7789235 101.7869832  70.2241205  46.1061725 100.5853114
  69.3756582  45.8438087  99.9533493  71.1351325  46.1088785  99.9868553
  70.3554608  45.0940066 101.6957113  69.4790904  45.1539422 102.3410667
  70.3968277  44.1091069 101.2305656  71.6030708  45.3145281 102.5192776
  72.6403530  45.6994344 101.9396063  71.5426631  45.1265618 103.7515498
  70.0947595  48.5279291  99.9617620  71.0378484  48.4721918  99.1659451
  69.1340050  49.4381253  99.8703304  68.3675396  49.4150513 100.5276718
  69.1140242  50.4449604  98.8251352  70.1107407  50.5630957  98.4000475
  68.1523316  50.0201212  97.7087097  68.3239354  50.6830514  96.8606678
  68.4090207  48.9985380  97.4283911  66.6860343  50.0819737  98.1119904
  66.5675541  50.9153510  98.8044827  66.1097481  50.2770210  97.2075845
  66.1867473  48.8099969  98.7635781  67.0101775  47.9659490  99.1683458
  64.9575576  48.6569609  98.8759640  68.7127376  51.8153685  99.3478663
  68.5722153  52.7448837  98.5496051  68.5209387  51.9693078 100.6519632
  68.6120848  51.1603922 101.2498321  68.1119714  53.2291384 101.2537045
  67.9413815  53.9983831 100.5005373  66.8306751  53.0394330 102.0946281
  67.0407603  52.3381642 102.9022089  66.3691148  54.3608445 102.6800363
  66.1583785  55.0625309 101.8729879  65.4652397  54.2023042 103.2682330
  67.1516543  54.7683964 103.3200618  65.7365352  52.3994959 101.2431773
  66.0971830  51.4162992 100.9409222  64.8591180  52.2842447 101.8795387
  65.3670335  53.1979681 100.0174384  66.2438985  53.3132473  99.3803212
  64.5840525  52.6771186  99.4662979  65.0058354  54.1811943 100.3189380
  69.2308774  53.8221366 102.0968253  69.5521260  55.0053914 101.9818750
  69.8384231  53.0058897 102.9478641  69.5391308  52.0437158 103.0167476
  70.8905116  53.4659356 103.8394629  71.0175426  54.5484928 103.8337864
  70.6011833  53.0120315 105.2821002  70.6116690  51.9224265 105.3094907
  71.6356028  53.5530677 106.2560299  71.6253848  54.6426982 106.2295383
  71.3993794  53.2124217 107.2641268  72.6247485  53.1925417 105.9736940
  69.1901823  53.4209794 105.6890088  68.4686123  52.9560000 105.0172701
  68.9972099  53.0946070 106.7109396  69.0943589  54.5051650 105.6301855
  72.2151912  52.9237412 103.3185808  73.2664277  53.5597645 103.4723340
  72.1574131  51.7585646 102.6582102  71.2697110  51.2954908 102.5253688
  73.3655771  51.0936902 102.1724809  74.1034121  51.0228483 102.9716555
  73.0211890  49.6812447 101.6988234  72.3124025  49.2310700 102.3938511
  72.5611997  49.7636022 100.7140761  74.2409181  48.7747637 101.5921026
  75.3681997  49.1770296 101.8765446  74.0097131  47.5303208 101.1960254
  74.7782876  46.8812682 101.1058935  73.0661317  47.2374158 100.9863553
  74.0343463  51.8855296 101.0555279  75.2583618  51.8262649 100.8989652
  73.2617856  52.6566548 100.2944282  72.2608639  52.5269241 100.2566771
  73.8681661  53.6152750  99.3825625  74.8023564  53.2710558  98.9388274
  72.8924343  54.0004607  98.2444903  72.8382665  53.1581089  97.5548465
  71.4827169  54.3378998  98.7515580  71.5360211  55.1805156  99.4409478
  70.8452887  54.5998198  97.9070560  71.0648167  53.4732136  99.2670955
  73.4602996  55.1364040  97.4036675  74.4071169  54.8245796  96.9627541
  72.7565142  55.3890667  96.6106055  73.6242410  56.0096585  98.0350553
  74.3738275  54.7885686 100.2241198  73.6229328  55.6867389 100.6265488
  75.6607541  54.7413808 100.5640954  76.2493926  53.9980500 100.2161540
  76.2407961  55.7062881 101.4899892  75.4852484  56.4150670 101.8289277
  76.7899688  54.9543936 102.7096584  75.9584363  54.4649673 103.2167232
  77.4966167  54.2010679 102.3614498  77.4393897  55.8288741 103.6077928
  77.7706341  55.3293064 104.3576656  77.3292696  56.5532480 100.8481984
  77.1855143  57.7772307 100.7667381  78.4152001  55.9418502 100.3945975
  78.5259203  54.9471014 100.5299312  79.4980802  56.6770835  99.7487007
  79.1503135  57.6597548  99.4300872  80.6559741  56.8642006 100.7427404
  80.2065329  57.2555846 101.6553852  81.0518301  55.8664593 100.9322405
  81.7860282  57.7822684 100.3001172  82.5804178  57.7490908 101.0457346
  82.1718328  57.4311210  99.3430632  81.2930772  59.2014974 100.1533715
  82.0849721  59.8052947  99.7101671  80.4229064  59.2059520  99.4969551
  80.9119439  59.7793457 101.5001030  80.0760434  59.2061622 101.9011413
  81.7666006  59.6923067 102.1709870  80.5212337  61.2045025 101.3803508
  79.7290335  61.2853285 100.7590734  80.2727119  61.5631233 102.2912449
  81.2958027  61.7358760 101.0091579  80.0226432  56.0131565  98.4828356
  80.4525048  56.7248577  97.5699389  79.9517150  54.6895936  98.3625343
  79.4152183  54.1518353  99.0281818  80.6278814  53.9820875  97.2932074
  80.0594264  53.0877155  97.0381450  80.6954703  54.6304390  96.4196106
  82.0238422  53.5751755  97.7137808  82.3484350  52.3864517  97.7638629
  82.8566695  54.5599679  98.0321261  82.5841158  55.5278774  97.9374421
  84.1828947  54.2668128  98.5253652  84.6048920  53.4586004  97.9280293
  84.7993723  55.1590232  98.4157510  84.1732384  53.8495117  99.9841210
  83.4197472  54.3691624 100.8055121  85.0256092  52.8791279 100.2988293
  85.5335409  52.4447696  99.5415727  85.1879343  52.3362386 101.6393690
  84.4778689  52.8045049 102.3210090  84.9315380  50.8278284 101.6266554
  85.5550197  50.3735857 100.8565688  85.2262695  50.4459157 102.6040888
  83.4756821  50.4833994 101.3670302  82.4697420  51.4178460 101.5891208
  82.7472615  52.4013939 101.9682196  81.1544556  51.1250482 101.3422017
  80.3789163  51.8682343 101.5274445  80.8158440  49.8853988 100.8662880
  79.4946386  49.6059878 100.6206955  78.9124793  50.3437004 100.8168340
  81.7867726  48.9363821 100.6304897  81.5154855  47.9523434 100.2481655
  83.1097076  49.2384284 100.8815275  83.8832942  48.4928013 100.6979408
  86.5724746  52.7252017 102.1611083  87.2718183  53.5377991 101.5470165
  86.9660387  52.1611155 103.3075110  86.5584881  51.3044515 103.6541070
  87.9592747  52.8428698 104.1385726  87.7696409  53.9161164 104.1553034
  87.8703483  52.3092970 105.5666503  88.0395798  51.2327190 105.5456777
  88.6555682  52.7886786 106.1512211  86.5332611  52.5942646 106.1945717
  85.8912052  53.5863809 105.7908560  86.1192448  51.8232461 107.0847442
  89.3841221  52.7162731 103.6036556  89.9128866  53.6852080 103.0494830
  90.0006605  51.5321768 103.7472703  89.5616364  50.9213049 104.4212085
  91.2218388  51.0638744 103.0727605  90.9851664  50.9773521 102.0122892
  92.4649907  51.9542294 103.2274679  93.2473089  51.4617327 102.6499523
  92.3249290  52.9695908 102.8566256  92.9818733  52.0775265 104.6347516
  92.4010704  52.9684734 105.5222399  91.5440793  53.5594746 105.1991553
  92.8955952  53.1126182 106.8033193  92.4122693  53.7935705 107.5038911
  94.0072787  52.3901307 107.1966812  94.4029163  52.5046842 108.2058632
  94.6154654  51.5243531 106.3115658  95.4908561  50.9519170 106.6183364
  94.1127560  51.3843091 105.0355059  94.6059371  50.7206961 104.3252313
  91.5867083  49.6803656 103.5946864  90.9792788  49.1588648 104.5338207
  92.6103680  49.0992539 102.9556371  92.7866349  49.3581436 101.9954260
  93.4639052  48.0793394 103.5673190  93.6412673  48.3441944 104.6096691
  92.8311062  46.6975213 103.5179799  91.8469499  46.7756162 103.9799720
  92.7184888  46.4305121 102.4672071  93.6407007  45.6250195 104.2290732
  94.6125253  45.5190902 103.7469562  93.7807012  45.9488681 105.2603947
  92.9508276  44.2700404 104.2346814  91.8510887  44.1177642 103.7048508
  93.6092965  43.2736884 104.8116618  93.1975673  42.3519777 104.8437553
  94.5194093  43.4412776 105.2162725  94.7790883  48.1275261 102.7874950
  94.8571696  47.5746327 101.6896525  95.8009110  48.7839333 103.3611438
  95.7270490  49.1611657 104.2951349  96.9952892  49.1042818 102.5749800
  96.7032525  49.4915141 101.5988321  97.8375869  50.1674279 103.2922087
  97.9807928  49.8155542 104.3138624  98.7999970  50.2002768 102.7815348
  97.2341516  51.5502600 103.3167917  97.1202798  51.9046184 102.2923093
  96.2561316  51.5050977 103.7958942  98.0989530  52.5330941 104.0749662
  99.1285865  52.1621790 104.6356201  97.6853430  53.7914620 104.0993599
  98.2260312  54.4880871 104.5917733  96.8312415  54.0483705 103.6254295
  97.8282495  47.8819721 102.1822941  98.2125285  47.7928193 101.0048428
  98.1477427  46.9017544 103.0801127  98.1601422  46.8759177 104.5570378
  97.2634597  46.3772387 104.9249782  98.1933595  47.8944962 104.9436816
  99.4039029  46.1128877 104.8588085  99.3521421  45.6785658 105.8571994
 100.2759469  46.7632893 104.7908508  99.4438677  45.0707625 103.8209864
  98.8201143  44.2340583 104.1355604 100.4530642  44.7138223 103.6155221
  98.8510676  45.7191406 102.5617569  99.6200798  46.0613276 101.8692061
  97.9185728  44.7562075 101.8464840  98.3732141  43.9077983 101.0749388
  96.6187954  44.8621509 102.1015618  96.2271021  45.6573091 102.5857096
  95.7223677  43.8078795 101.6759101  96.2930561  43.2311462 100.9480416
  95.5562861  43.2036548 102.5677783  94.3816555  44.1750388 101.0722921
  93.4027810  43.4610548 101.3119953  94.2996748  45.2671422 100.3071814
  95.0876586  45.8868466 100.1841068  93.0307030  45.6258518  99.6762337
  92.2376192  45.6296217 100.4239656  93.1126448  47.0139949  99.0447305
  93.4625530  47.7063960  99.8103963  93.8424168  46.9679171  98.2363928
  91.7874178  47.4939448  98.4997255  91.9009778  48.4997552  98.0953120
  91.4754839  46.8164027  97.7049072  90.7105874  47.5191639  99.5645979
  89.8258260  46.6643856  99.5870784  90.7883994  48.4930237 100.4629444
  90.0958565  48.5568117 101.1953493  91.5397993  49.1658542 100.4100431
  92.6290455  44.5940925  98.6318335  91.5548227  43.9887488  98.7322995
  93.5022849  44.3738319  97.6407754  94.2958402  44.9977204  97.6071226
  93.3529729  43.3764338  96.5689709  94.1236277  43.5437531  95.8165117
  93.4900755  41.9434902  97.1011640  93.5269191  41.2527784  96.2587509
  94.7478492  41.8066458  97.9172939  94.7115272  42.4967674  98.7602129
  94.8316308  40.7850914  98.2881123  95.6122769  42.0388687  97.2952505
  92.3668905  41.6149535  97.9318078  92.4625771  40.7175459  98.2590751
  92.0324374  43.5464061  95.8214668  91.2898305  42.5910110  95.5939405
  91.7211789  44.7859151  95.4555920  92.3842691  45.5448987  95.5215824
  90.3836412  45.0808750  94.9780936  89.9338864  44.1241914  94.7124315
  89.5422334  45.7272840  96.0864897  89.7288623  46.8011238  96.0982428
  88.0858027  45.4764454  95.8387183  87.8983077  44.4027534  95.8272885
  87.4970074  45.9391602  96.6307501  87.8011869  45.9047032  94.8776306
  89.8385222  45.1027009  97.3354773  89.3118507  45.5074849  98.0285627
  90.4687575  46.0099763  93.7751040  91.3991782  46.8098898  93.6521542
  89.4867455  45.8914085  92.8861382  88.8483034  45.1110852  92.9460252
  89.2970480  46.8525846  91.8218518  90.2716903  47.1765694  91.4568787
  88.7442714  46.3801426  91.0098567  88.5251815  48.0617179  92.3049973
  88.8715955  48.6570644  93.3291755  87.4734853  48.4351556  91.5752196
  87.2093752  47.9206198  90.7472111  86.7154934  49.6363818  91.9151207
  87.3953845  50.4544882  92.1529217  85.8441091  50.0538848  90.7265490
  86.4971129  50.0476440  89.8538255  85.0860611  49.2781988  90.6180386
  85.1638690  51.4177794  90.8437785  85.8438532  52.0434154  91.4219670
  85.0484913  51.8354086  89.8435919  83.8155040  51.3714331  91.5293445
  83.2006058  50.2876946  91.5475710  83.3581890  52.4240413  92.0209296
  85.8626585  49.4224247  93.1591207  86.0449811  50.1080692  94.1696879
  84.9027441  48.4877595  93.0870702  84.8144528  47.9670210  92.2261780
  83.9553679  48.2129068  94.1619173  83.4835346  49.1380221  94.4930281
  82.8656061  47.2486852  93.6956955  83.3219273  46.3140782  93.3695348
  82.1794730  47.0495386  94.5188979  82.3169109  47.6936139  92.8655923
  84.7059881  47.6372122  95.3511473  85.0416025  46.4491726  95.3590743
  84.9211718  48.4283707  96.3888613  84.1522671  49.6332933  96.7467970
  83.1217585  49.3544494  96.9667936  84.1681020  50.3351978  95.9130234
  84.8742949  50.1574756  97.9473043  84.3396490  49.8471216  98.8450421
  84.8991579  51.2460735  97.8979288  86.2398132  49.5970054  97.9121661
  86.6129670  49.4900778  98.9307052  86.9441478  50.1892885  97.3280316
  86.0647836  48.2223534  97.2775664  86.9125309  47.9170824  96.6641886
  85.8035905  47.1664872  98.3424380  84.7758047  46.4940598  98.3606582
  86.7810886  47.0349214  99.2357476  87.6811939  47.4484597  99.0385274
  86.6120822  46.3220824 100.4842680  87.4681505  46.5863331 101.1050884
  85.7008699  46.7121829 100.9377140  86.5129732  44.8159296 100.3982562
  85.4405824  44.2543466 100.6366919  87.6046473  44.1411350 100.0552214
  88.4063082  44.6125088  99.6612086  87.6503209  42.6958663 100.1832378
  86.7971163  42.3917685 100.7895922  87.5680836  41.9806086  98.8265406
  86.7780300  42.4428287  98.2347061  88.8799105  42.0798260  98.0806371
  89.6704151  41.6173716  98.6716853  88.7941277  41.5652003  97.1236100
  89.1220312  43.1285200  97.9082445  87.2952083  40.5924589  99.0449175
  87.2426411  40.1398928  98.1999199  88.9245480  42.2945720 100.9085462
  89.8428740  43.0948387 101.1034683  88.9523841  41.0338981 101.3194629
  88.1175667  40.4798222 101.1922656  90.0886407  40.4252217 101.9991885
  90.5847375  41.1610496 102.6320743  89.6159297  39.2606779 102.8792754
  90.4813008  38.7397649 103.2890091  88.7736571  39.7922178 104.0032064
  87.9077865  40.3128997 103.5942326  88.4376373  38.9651872 104.6286756
  89.3633296  40.4849271 104.6036578  88.8020842  38.2957198 102.0565024
  89.4132439  37.9063768 101.2422556  88.4691914  37.4710014 102.6866783
  87.9342535  38.8107506 101.6445389  91.0984394  39.9795070 100.9466159
  90.7253143  39.8163915  99.7759866  92.3898614  39.8105700 101.2959675
  93.0711936  40.3057751 102.5047927  92.9359456  39.5936910 103.3188839
  92.6516156  41.2697633 102.7925080  94.4940329  40.4123413 102.0669789
  95.1467849  40.2551465 102.9256428  94.6696406  41.4060198 101.6548305
  94.6944826  39.3789013 101.0454714  94.9176756  38.4351462 101.5430758
  95.4862877  39.6093910 100.3327170  93.3486678  39.2788970 100.3179332
  93.3057677  39.9008461  99.4238207  93.0403632  37.8422267  99.9482043
  93.1986527  36.9457815 100.7814897  92.6035228  37.6374840  98.7053008
  92.5640926  38.4518398  98.1091723  92.0999941  36.3648072  98.1781182
  91.6640094  36.5847562  97.2036240  93.2453978  35.3587555  97.9877230
  93.6861298  35.1216454  98.9560381  92.8573445  34.4474158  97.5327782
  94.0065146  35.7924179  97.3390803  90.9983174  35.7610184  99.0449790
  90.2877021  36.4683548  99.7542597  90.7681733  34.5542591  99.0102603
  52.3378586  94.6036037  85.1103832  52.6538800  94.0468842  85.8915965
  52.2050100  95.5987641  85.2204133  53.2866401  94.4849317  83.9905650
  54.2629515  94.1846278  84.3710044  53.3744857  95.4463434  83.4845308
  52.6627096  93.4407448  83.1246173  53.0247574  92.4552693  83.4176321
  52.9194286  93.6262488  82.0816481  51.1944163  93.5674065  83.3414047
  50.7239448  92.5974389  83.1804118  50.7248983  94.3099448  82.6961995
  51.0457170  93.9807439  84.8072732  50.2680718  94.7308149  84.9513543
  50.7586694  92.7765298  85.6933895  50.5703638  92.9340593  86.8984465
  50.7153579  91.5892859  85.1001364  50.7955054  91.5480107  84.0941682
  50.4935362  90.3477664  85.8260437  50.4962090  90.5348285  86.8998686
  49.1688873  89.6832290  85.4260820  49.1217759  89.6173960  84.3390922
  49.0649165  88.2967374  86.0195196  49.1114898  88.3618041  87.1065789
  48.1185458  87.8442237  85.7233532  49.8896420  87.6830642  85.6571217
  47.9963684  90.5530340  85.8843907  47.9770592  90.5175112  86.9736409
  48.2059048  91.5717762  85.5582646  46.6577144  90.1179447  85.3438680
  46.4472604  89.0993887  85.6699854  45.8806777  90.7858152  85.7157043
  46.6761068  90.1536516  84.2546083  51.6796866  89.4311662  85.5630665
  51.9665811  89.0893660  84.4095223  52.3669518  89.0419234  86.6309423
  52.0716780  89.3546774  87.5447790  53.5581379  88.2169867  86.5373683
  54.0643124  88.4011901  85.5897630  54.5199318  88.5474204  87.6766979
  53.9797133  88.3707536  88.6067797  55.3511479  87.8463712  87.6011330
  55.0543258  89.9689441  87.6642316  54.2012600  90.6460454  87.7079754
  55.6689521  90.1017203  88.5545726  56.0363907  90.3485450  86.2057538
  54.9249238  91.4132895  85.2964539  54.6887686  92.2912085  85.8977757
  55.4005591  91.7271881  84.3672933  54.0067910  90.8715923  85.0690829
  53.1959524  86.7383015  86.5713244  52.0619872  86.3517710  86.8566137
  54.1961901  85.9001647  86.2987072  55.1005169  86.2601812  86.0291140
  54.0241028  84.4596172  86.3783821  53.1382957  84.2032548  85.7972425
  54.9016909  83.9996181  85.9241362  53.8614500  83.9270416  87.7840450
  53.5066021  82.7560978  87.9504980  54.1231361  84.7534971  88.7906519
  54.5630833  85.6388179  88.5838843  53.8475101  84.4300057  90.1769793
  53.7915984  83.3498520  90.3120390  54.9756869  84.9744227  91.0541870
  55.0153452  86.0546127  90.9137732  54.7275887  84.7523379  92.0920819
  56.3218570  84.3730501  90.7182970  56.3018765  83.3190593  90.9954342
  56.4955289  84.4630130  89.6459880  57.4617383  85.0432812  91.4500441
  57.2613782  86.0199905  92.1700030  58.6698808  84.5293729  91.2605077
  59.4678863  84.9383438  91.7252996  58.7861848  83.7314808  90.6522784
  52.5142809  84.9904943  90.6454666  52.0100201  84.5649981  91.6897309
  51.9226703  85.9086446  89.8819936  52.3264777  86.1361596  88.9846220
  50.7386349  86.6396489  90.3116012  50.8355544  86.9116525  91.3626578
  50.5656908  87.9203516  89.4883357  50.7173835  87.6364224  88.4469555
  49.5504337  88.2952425  89.6179887  51.5575306  89.0055611  89.8661822
  52.0319215  89.0067488  91.0210440  51.8355437  89.8789819  89.0168372
  49.4522558  85.8354390  90.2224256  48.4092154  86.3446356  90.6338203
  49.4718354  84.6238079  89.6749434  50.3477847  84.2384531  89.3519670
  48.2599831  83.8306350  89.4978534  47.4104384  84.2643692  90.0253451
  47.8848168  83.6623463  88.0175338  48.7055897  83.1728329  87.4933128
  46.6321624  82.8208877  87.8908590  45.8107780  83.3100215  88.4144780
  46.3748549  82.7076621  86.8377335  46.8079312  81.8384484  88.3290597
  47.7122961  84.9989207  87.3333948  48.6450533  85.5599935  87.3905206
  47.4473166  84.8410313  86.2879492  46.9199201  85.5610490  87.8276142
  48.4927906  82.4694326  90.1250981  49.4539154  81.7793813  89.7681313
  47.6157476  82.0711740  91.0448930  46.9154412  82.7028595  91.4063396
  47.7079962  80.7383533  91.6239640  48.3085305  80.1081971  90.9679449
  48.3546628  80.7543448  93.0151644  47.9273892  81.5846011  93.5774910
  48.1107830  79.8156217  93.5125793  49.8638689  80.9133340  92.9462918
  50.2418877  80.1668730  92.2477228  50.0723958  81.9107963  92.5593970
  50.5428571  80.7404827  94.2826954  50.0869916  79.8957323  94.7991084
  51.5997360  80.5346531  94.1131653  50.4019031  81.9825529  95.1287672
  50.7230208  82.8453893  94.5452456  49.3550975  82.1025531  95.4078679
  51.2318629  81.8783883  96.3551948  52.2019456  81.7676197  96.0967966
  51.1240905  82.7175056  96.9068897  50.9341871  81.0791745  96.8962544
  46.3316244  80.0959404  91.6624795  45.3033471  80.7620133  91.5291019
  46.3331553  78.7753589  91.8248402  47.1905956  78.3240330  92.1097970
  45.1608853  77.9399467  91.5736753  44.3589402  78.5532964  91.1628404
  45.4809048  76.8254563  90.5798607  46.3328288  76.2970324  91.0077542
  44.6160418  76.1623843  90.5587030  45.8157006  77.2634921  89.1685427
  45.5788517  78.5568177  88.7318090  45.1372867  79.2741945  89.4235390
  45.8908490  78.9407621  87.4510259  45.7197101  79.9682770  87.1300487
  46.4194244  78.0302777  86.5774149  46.7125067  78.4219320  85.2957493
  46.5070646  79.3447992  85.1292876  46.6517875  76.7407706  86.9782139
  47.0723795  76.0159102  86.2812346  46.3523980  76.3630713  88.2642926
  46.5368372  75.3388625  88.5884510  44.6908489  77.3556356  92.9003144
  45.2134137  76.3346164  93.3565323  43.6978537  77.9933609  93.5104397
  43.3313931  78.8589823  93.1409732  43.1441731  77.4859158  94.7586233
  43.9517679  77.1610480  95.4146346  42.3446325  78.5706231  95.4708241
  41.6547325  78.9400119  94.7120823  41.7826699  78.0700083  96.2592928
  43.1203402  79.7408512  96.0647069  43.7408685  80.1886188  95.2884662
  42.1635252  80.7811062  96.6081778  41.5429322  80.3341717  97.3848455
  42.7299456  81.6116194  97.0295049  41.5279793  81.1473921  95.8019418
  44.0239784  79.2454502  97.1641126  44.7251662  78.5164167  96.7579781
  44.5769418  80.0845010  97.5863997  43.4244042  78.7765740  97.9443464
  42.2664541  76.2721411  94.4852204  41.3328915  76.3381749  93.6788375
  42.5609501  75.1683638  95.1645118  43.3381111  75.1842990  95.8093886
  41.8235944  73.9262116  95.0047039  41.1503748  74.0138287  94.1519450
  42.7639516  72.7433316  94.7656805  43.5251066  72.7119720  95.5452694
  42.1964563  71.8127612  94.7750469  43.4939163  72.7881953  93.4540987
  43.0809040  73.6145764  92.4234852  42.2000841  74.2418665  92.5604643
  43.7701672  73.6486761  91.2364206  43.4405926  74.3157224  90.4398463
  44.8706750  72.8470756  91.0500357  45.4094690  72.8688702  90.1027628
  45.2917388  72.0164526  92.0613832  46.1644231  71.3789646  91.9194986
  44.6073113  71.9912820  93.2568076  44.9413984  71.3374784  94.0624294
  40.9924836  73.6571663  96.2502398  41.3861630  74.0077026  97.3656154
  39.8416120  73.0217839  96.0540315  39.5169893  72.8291570  95.1172208
  38.9902526  72.6410246  97.1711463  39.6014152  72.5039623  98.0632188
  37.9381166  73.7193153  97.4587868  38.4786890  74.6499246  97.6315501
  37.3296620  73.8147532  96.5594678  37.0382797  73.4268023  98.6510781
  36.2286906  74.1566215  98.6565760  36.6242266  72.4265828  98.5237088
  37.7514039  73.4878453  99.9791616  38.5214903  74.4043140 100.2396669
  37.4931240  72.5065635 100.8320575  37.9424730  72.4963948 101.7365372
  36.8481666  71.7735646 100.5735155  38.3309962  71.3050147  96.8641337
  37.8580632  71.0809936  95.7436830  38.3215423  70.4246544  97.8616031
  38.7685633  70.6608762  98.7359434  37.7195896  69.1065995  97.7285874
  37.9998094  68.6643787  96.7725452  38.2034934  68.1911150  98.8499698
  39.2798254  68.0523771  98.7481840  37.9878215  68.6663157  99.8069285
  37.5596148  66.9350226  98.7926104  37.8798729  66.3784026  99.5061991
  36.1970889  69.1914491  97.7560726  35.6119155  70.1649681  98.2370701
  35.5551226  68.1469227  97.2261689  36.0721879  67.3899732  96.8021757
  34.0951621  68.0791064  97.2173795  33.6484363  69.0669264  97.1044774
  33.5699914  67.1497137  96.1100860  32.4916826  67.0403289  96.2257820
  33.8753380  67.7165183  94.7393923  34.9535615  67.8257628  94.6227718
  33.4941040  67.0413566  93.9732865  33.3984432  68.6909871  94.6341261
  34.1524268  65.7467940  96.2910012  35.2171030  65.8083745  96.0656722
  34.0182949  65.4747458  97.3379482  33.5153417  64.7034059  95.4170963
  33.6494779  64.9745476  94.3699146  33.9831162  63.7368649  95.6044053
  32.4506687  64.6409206  95.6421892  33.5128279  67.5881225  98.5289113
  32.3005971  67.7084628  98.7398606  34.3368729  67.0424350  99.4172952
  35.3349504  67.0666294  99.2644711  33.8376635  66.3547273 100.5927718
  32.7480201  66.3292156 100.5815670  34.3628117  64.9098484 100.6037883
  34.4141147  64.5667446  99.5704698  35.3655803  64.9266137 101.0307240
  33.4876999  63.9664832 101.4064759  32.4210062  64.3939687 101.8976568
  33.8717945  62.7859407 101.5445047  34.2217958  67.0510123 101.8898414
  33.7094499  66.6816120 102.9515952  35.1023861  68.0469042 101.8389083
  35.5254529  68.3417493 100.9704729  35.5320184  68.6933316 103.0702059
  35.7118869  67.9244253 103.8215578  36.8339066  69.4565347 102.8312810
  36.6675119  70.2360294 102.0877753  37.1660762  69.9105902 103.7648747
  37.5982166  68.7682269 102.4705014  34.4570131  69.6227355 103.6214934
  34.1664023  69.5890897 104.8232917  33.8501115  70.4338593 102.7436154
  34.1165052  70.3292406 101.7750140  32.9205838  71.5196331 103.0987557
  32.7589328  72.0919878 102.1853126  31.5712809  70.9815774 103.5844466
  31.7155451  70.4137318 104.5035980  30.8946686  71.8146261 103.7750401
  31.1420445  70.3329267 102.8208317  33.5331910  72.4735155 104.1244090
  32.8767395  72.9204773 105.0659941  34.8122208  72.7831456 103.9356732
  35.2946808  72.3659517 103.1525507  35.5626589  73.6640413 104.8187623
  34.8989181  74.0883687 105.5720840  36.6901146  72.9096490 105.5290726
  37.2617630  73.6162341 106.1307834  36.1301200  71.8234710 106.4229564
  35.5586918  71.1161998 105.8218432  36.9490506  71.3008668 106.9172606
  35.4788935  72.2702793 107.1742000  37.5600860  72.3194513 104.5567992
  38.2660980  71.8470638 105.0040099  36.1362675  74.8156092 104.0072121
  36.8359872  74.5928343 103.0135876  35.8495820  76.0395996 104.4397741
  35.3311926  76.1571545 105.2985829  36.2584762  77.2274150 103.7155296
  36.1272407  77.0246537 102.6526259  35.5946997  78.0385424 104.0148163
  37.6913802  77.6466471 103.9636784  37.9464316  78.5862896 104.7211656
  38.6406784  76.9522566 103.3429404  38.4104933  76.1645424 102.7541955
  40.0464909  77.2764511 103.5442713  40.1362206  78.2260199 104.0718762
  40.7284429  76.1889042 104.3758927  41.7431381  76.5115627 104.6090971
  40.1688968  76.0539041 105.3015186  40.7741076  74.9621829 103.6689086
  41.2055380  74.2968680 104.2100405  40.7774746  77.4542499 102.2209753
  41.7724431  78.1846403 102.1558797  40.2774968  76.7939045 101.1690427
  39.4261228  76.2842102 101.3573866  40.8688014  76.6878261  99.8347701
  40.3045166  75.9287639  99.2930077  40.7537523  78.0143811  99.0800009
  41.3212775  78.7824061  99.6055033  41.1513947  77.8952338  98.0721394
  39.7065366  78.3115545  99.0240867  42.3267686  76.2385891  99.8766342
  43.2237239  77.0645196  99.6704907  42.6167103  74.9564481 100.1614960
  41.7441233  73.8951519 100.6865222  41.3185972  73.3248630  99.8608114
  40.9398339  74.3361195 101.2753899  42.6817350  73.0849564 101.5199594
  42.3121447  72.0644063 101.6198572  42.7884239  73.5306338 102.5089440
  43.9663779  73.1257537 100.7794506  43.9463889  72.3560164 100.0079560
  44.8412005  72.9813740 101.4134378  44.0146269  74.5156874 100.1288009
  44.6102034  75.2298878 100.6973998  44.5505960  74.4254878  98.7130431
  44.2250297  73.4895078  97.9748494  45.3712937  75.3917306  98.3247040
  45.4601448  76.2558651  98.8399479  46.1450486  75.2335972  97.1101151
  45.5747262  74.6365696  96.3985045  46.4733357  76.5804840  96.4653488
  46.6520202  76.2824595  95.4322212  45.5662974  77.1826946  96.5175403
  47.6621153  77.4034075  96.9719847  48.5183694  76.7448158  97.1175417
  48.0178231  78.4796483  95.9619023  47.1621505  79.1389520  95.8161566
  48.8639208  79.0594557  96.3307423  48.2831345  78.0143027  95.0126058
  47.4055384  78.0162898  98.3370006  47.2131259  77.2245168  99.0609981
  48.2791674  78.5886518  98.6488907  46.5398405  78.6763683  98.2825718
  47.4299296  74.4933510  97.4378091  47.9433978  74.5587269  98.5595223
  47.9350832  73.7869646  96.4640560  47.5968380  73.6431046  95.5233149
  49.1363099  73.0926319  96.8748339  49.1759946  73.0442918  97.9630377
  49.1608866  71.6682062  96.3214800  48.2472492  71.1406916  96.5955133
  49.2573331  71.6869168  95.2359166  50.2989790  70.8487014  96.8377614
  50.2864904  70.3578732  98.1318274  49.4317865  70.5637208  98.7761937
  51.3462487  69.6124279  98.6080971  51.3299741  69.2374012  99.6314205
  52.4228509  69.3423148  97.7927299  53.2591314  68.7523779  98.1678422
  52.4412949  69.8194451  96.5006392  53.2893000  69.6078213  95.8493307
  51.3803234  70.5682920  96.0313664  51.3903712  70.9469859  95.0093146
  50.3690716  73.8551228  96.4070313  50.4491403  74.2604070  95.2480215
  51.3486290  74.0723543  97.2904806  51.3552326  73.7181011  98.7192602
  51.1224999  72.6593480  98.8331793  50.6082304  74.3124408  99.2454226
  52.7528673  74.0492050  99.1460581  53.3902055  73.1733675  99.0243714
  52.7534539  74.3558390 100.1920393  53.1884514  75.1621839  98.2678813
  54.2727496  75.1678013  98.1566839  52.8570365  76.1309859  98.6416280
  52.5274181  74.8691282  96.9158479  52.1619495  75.7765131  96.4350324
  53.4908153  74.1535329  95.9810055  53.1887432  73.0657385  95.4820489
  54.6436603  74.7902963  95.7424078  54.7703400  75.6867211  96.1901511
  55.6760831  74.3274072  94.8072967  56.4160898  75.1259960  94.7549035
  56.3680185  73.0498893  95.2938132  55.6415999  72.2387044  95.3427539
  57.1654350  72.7815130  94.6008476  56.7899712  73.2193148  96.2844444
  55.1170575  74.1340894  93.4014508  55.2195430  73.0545350  92.8212827
  54.5377348  75.1955663  92.8415472  54.4636356  76.0603961  93.3579561
  53.9758334  75.1427068  91.4995466  53.3459683  74.2578029  91.4083639
  53.1290888  76.3785977  91.1946514  53.6172317  77.2087016  91.7052817
  53.1696778  76.5408816  90.1175643  51.6948851  76.2943062  91.6343863
  51.1096012  75.0713496  91.9126558  51.7097060  74.1662562  91.8189554
  49.7941544  74.9864768  92.3016613  49.3442981  74.0171840  92.5166092
  49.0476582  76.1343738  92.4289481  47.7356677  76.0432286  92.8273191
  47.4538074  75.1393881  92.9861484  49.6021940  77.3653498  92.1511672
  49.0089078  78.2751074  92.2431081  50.9201890  77.4391776  91.7538240
  51.3680278  78.4069947  91.5282790  55.0555274  75.0381032  90.4298882
  56.2561004  75.0318363  90.6892626  54.5845353  74.9567324  89.1962601
  53.6020229  74.7563009  89.0754461  55.4259534  75.0048627  88.0173224
  56.2600494  75.6875420  88.1795937  55.9882973  73.6033638  87.7188544
  56.2411834  73.1691219  88.6861092  55.1692644  73.0403107  87.2713541
  57.2067036  73.5448970  86.8010257  57.4337137  72.4922996  86.6318927
  56.9812612  74.0249919  85.8487723  58.4225826  74.2105176  87.4012695
  58.7400478  75.3552529  87.0807202  59.1332524  73.4814496  88.2518159
  59.9568771  73.8751073  88.6839934  58.8473953  72.5361025  88.4632538
  54.5273434  75.6473383  86.9653380  53.5868117  76.3708620  87.3116031
  54.8258178  75.4490532  85.6831457  55.6606205  74.9492328  85.4122521
  53.9821947  76.0008370  84.6353361  53.8632123  77.0717474  84.7999360
  54.5939858  75.7842322  83.2504451  55.6111250  76.1760303  83.2551665
  54.6211623  74.3074900  82.8823323  53.6042650  73.9150739  82.8769508
  55.0616918  74.1872681  81.8925951  55.2170176  73.7611558  83.6134794
  53.8083365  76.4824091  82.2775761  54.1874481  76.3502968  81.4055548
  52.5781119  75.4010570  84.6657565  52.3141545  74.3357176  85.2515419
  51.6743147  76.1194164  84.0128870  51.9987816  76.8749891  83.4264312
  50.2489573  75.8975535  84.1194331  50.0582688  74.9095411  84.5384424
  49.6127665  76.9480711  85.0340762  49.8797681  77.9273688  84.6368542
  48.5306273  76.8234035  84.9949248  50.0805144  76.8415665  86.4680998
  50.4235745  75.7275706  86.9123845  50.0932126  77.8818650  87.1577837
  49.6617203  75.9655413  82.7218626  50.3805919  75.9697540  81.7212493
  48.3422706  76.0146092  82.6580295  47.7698159  75.8224446  83.4676392
  47.6845173  76.3467226  81.4193841  47.9015766  77.3864969  81.1747335
  48.0721037  75.7002170  80.6320426  46.1918034  76.1661307  81.5114802
  45.7082710  75.1513558  82.0214628  45.4530263  77.1438233  81.0026791
  45.9146326  77.9851808  80.6878197  44.0008387  77.0781825  80.9131441
  43.6600334  76.0937011  81.2336863  43.3632943  78.1102733  81.7830589
  43.7096953  79.0971789  81.4762645  42.2809360  78.0535072  81.6673948
  43.7038579  77.8917895  83.1358494  43.2875371  78.5618965  83.6828716
  43.6725014  77.2814208  79.4461165  43.3870552  78.3942208  79.0041134
  43.7129894  76.1944338  78.6884517  43.9192724  75.3000497  79.1099059
  43.5822021  76.2611383  77.2403045  43.8916108  77.2638578  76.9454844
  44.4993101  75.2419367  76.5499422  44.1818928  75.1063531  75.5160357
  45.9233519  75.7517536  76.5771524  46.2416552  75.8871520  77.6108116
  46.5775246  75.0302857  76.0876194  45.9783881  76.7056826  76.0526601
  44.5176550  73.9294052  77.2925601  43.5088912  73.5181518  77.3295500
  45.1761683  73.2294954  76.7781807  44.8811805  74.0906086  78.3074313
  42.1095496  76.0900556  76.8812010  41.5231988  75.0162166  77.0414840
  41.4985397  77.1776864  76.4255706  42.0563356  77.9921065  76.2118352
  40.0492598  77.2679229  76.2610435  39.5600449  76.5003681  76.8607331
  39.5473453  78.6342843  76.7148422  40.0001676  79.3924393  76.0758960
  38.4644271  78.6566240  76.5928213  39.8752252  78.8994539  78.0664020
  39.5428455  79.7658757  78.3122410  39.7270669  77.0124062  74.7937276
  39.7474473  77.9241942  73.9680979  39.4116836  75.7627611  74.4680489
  39.3483061  75.0376514  75.1682620  39.1490479  75.4092578  73.0868523
  39.6797105  76.1201275  72.4534800  39.5438594  74.4074623  72.9176512
  37.6794410  75.4274174  72.7237409  36.9409513  74.4984538  73.0604747
  37.2420124  76.4736709  72.0309113  37.8915912  77.2070973  71.7854883
  35.8455135  76.6314408  71.6480464  35.2451285  75.8657923  72.1393908
  35.3140523  78.0052740  72.0559304  35.5772655  78.1573910  73.1026770
  35.8254539  78.7465051  71.4418093  33.8151621  78.1553179  71.8851677
  33.6046128  78.0513933  70.8207573  33.3206848  77.3530467  72.4328466
  33.2981090  79.4933156  72.3737128  34.1195138  80.3425908  72.7648223
  32.0648094  79.6888051  72.3851184  35.7266814  76.4301943  70.1454441
  36.3101805  77.1884074  69.3657732  34.9636343  75.4228832  69.7415264
  34.5104466  74.8280786  70.4204430  34.8203689  75.0933649  68.3297776
  35.7581966  75.2763500  67.8052827  34.4554461  73.6230032  68.1755603
  33.5791568  73.4319172  68.7949975  34.2042340  73.4515329  67.1288557
  35.5714099  72.6934665  68.5832860  36.4304799  72.8760065  67.9377021
  35.8426634  72.9069725  69.6171810  35.1499949  71.2517483  68.4623734
  34.8670604  71.0358678  67.4321100  35.9737985  70.6013131  68.7562801
  34.0050364  70.9785279  69.3296644  33.0898030  71.0308736  68.9057456
  34.0901151  70.6646298  70.6199445  35.2713192  70.5876597  71.2138960
  36.1121623  70.7682769  70.6843110  35.3258458  70.3486961  72.1937036
  32.9882298  70.4326904  71.3201379  32.0857081  70.4951042  70.8710733
  33.0565212  70.1946788  72.2993139  33.7852794  76.0144640  67.6956403
  33.2616909  76.9318301  68.3320957  33.4580501  75.7609989  66.4324014
  33.8075001  74.9348363  65.9682470  32.6485306  76.6932603  65.6638744
  31.8145087  77.0511087  66.2675724  33.4973875  77.8944843  65.2416399
  32.8740403  78.5357603  64.6185007  33.7805333  78.4322656  66.1464712
  34.7331868  77.5079844  64.4823033  35.2585931  76.7309731  65.0375533
  34.4113995  77.1112718  63.5194060  35.6519294  78.6716315  64.2611011
  35.3152268  79.7878267  64.7049541  36.7205869  78.4620323  63.6574718
  32.0424540  75.9880758  64.4568467  32.6459142  75.0723010  63.8923494
  30.8358194  76.4097207  64.0900925  30.3843316  77.1345322  64.6294499
  30.1139682  75.8386624  62.9578539  30.2399774  74.7561156  62.9401498
  28.6278571  76.1540586  63.0796528  28.5930204  77.2332338  63.2288721
  28.1717162  75.9053754  62.1214293  27.8608164  75.4598314  64.2038570
  28.4264974  75.5503774  65.1311688  26.4982392  76.0982093  64.3795646
  25.9317590  76.0076410  63.4527440  25.9614596  75.5946493  65.1835519
  26.6197240  77.1523080  64.6289993  27.7121805  73.9802826  63.8922342
  28.6991335  73.5273548  63.7980021  27.1643273  73.4919537  64.6981454
  27.1662929  73.8585469  62.9566669  30.6794375  76.3966607  61.6606969
  31.1227560  77.5472822  61.6176496  30.6787455  75.5858158  60.6027143
  30.4743028  74.6036090  60.7192144  31.0348706  76.0650980  59.2713701
  30.7482332  77.1125665  59.1778398  32.5349287  75.9448842  59.0136509
  33.0787124  76.5145462  59.7672315  32.8620459  74.9054263  59.0385866
  32.9494917  76.4942987  57.6770656  32.9985957  77.8630122  57.4674986
  32.7386777  78.5337090  58.2864664  33.3706062  78.3813464  56.2411190
  33.4181557  79.4598633  56.0906497  33.6832089  77.5240833  55.2025708
  33.9691067  77.9243051  54.2298504  33.6327104  76.1584044  55.3994159
  33.8858317  75.4832257  54.5820032  33.2634264  75.6481655  56.6256197
  33.2162082  74.5695185  56.7752554  30.2576554  75.3141862  58.1963901
  30.2859936  74.0811688  58.1480379  29.5697619  76.0711699  57.3406517
  29.2941303  76.9937795  57.6454763  29.1619907  75.6313783  56.0092554
  29.6271789  74.6683589  55.7987969  27.6390027  75.4784998  55.8841133
  27.2161640  76.3340731  56.4107070  27.3512128  75.5205990  54.8336349
  27.1126823  74.1921787  56.5025433  27.8838870  73.2204047  56.6093402
  25.9093307  74.1377873  56.8368539  29.6684368  76.6456026  54.9874294
  30.4392155  77.5450778  55.3350653  29.2420820  76.5198957  53.7355031
  28.7052667  75.7064723  53.4704162  29.5751243  77.4945944  52.7036847
  30.2474486  78.2489513  53.1123712  30.2690267  76.8094928  51.5190648
  29.7160213  75.8918946  51.3183218  30.1755916  77.4831344  50.6672568
  31.7317214  76.4788669  51.7434750  32.2394349  76.4377552  50.7798165
  32.1334325  77.3049486  52.3302598  31.9527546  75.1808024  52.4846186
  30.9645184  74.5269155  52.8721314  33.1266647  74.7925998  52.6437872
  28.3769040  78.2706406  52.1888162  28.5310893  79.4449922  51.8374203
  27.1994914  77.6284660  52.1100747  27.2096864  76.6473115  52.3495142
  25.9384046  78.2156342  51.6211077  25.1756957  77.4381179  51.5781811
  25.4381715  79.3450707  52.5389644  26.2373040  80.0851549  52.5809380
  24.5673020  79.7789364  52.0475918  25.0635938  78.9209140  53.9553597
  25.8418695  78.2552812  54.3286166  25.0148374  79.8103174  54.5836004
  23.7329309  78.2006839  54.0317720  22.7628948  78.6068024  53.3998799
  23.6792150  77.1267240  54.8134125  22.8151137  76.6108570  54.8989201
  24.5027522  76.8315785  55.3181667  26.0526399  78.7178430  50.1822242
  25.2801753  79.5865268  49.7683137  26.9829361  78.1285880  49.4153237
  27.4258327  77.3048278  49.7965863  27.4690596  78.6493983  48.1273480
  28.4124990  78.1655096  47.8746169  26.4689154  78.3959687  46.9926679
  26.9098973  78.7248018  46.0516556  26.1280227  76.9165633  46.9027527
  25.6865375  76.5870893  47.8433043  25.4172083  76.7555747  46.0922438
  27.0356541  76.3452087  46.7081768  25.2669265  79.1374104  47.2262914
  24.6462080  78.9738294  46.5124637  27.8266948  80.1329559  48.2244360
  27.4727753  80.9395338  47.3633332  28.5406809  80.4905436  49.2851592
  28.8200515  79.7733200  49.9391025  28.8940372  81.8771613  49.5845598
  28.8112772  82.4737058  48.6760529  27.9655992  82.4789135  50.6542711
  28.0577024  81.8394646  51.5321784  28.3639845  83.4675829  50.8821349
  26.5055646  82.5997231  50.2689259  26.1500971  81.6256546  49.9328691
  25.9365685  82.9111416  51.1449191  26.3207934  83.6112182  49.1635941
  26.7882166  84.5481877  49.4664185  26.8080988  83.2370338  48.2632504
  24.8521032  83.8484675  48.8807814  24.3490687  84.0544813  49.8255645
  24.7638361  84.7155060  48.2261424  24.2205296  82.6702133  48.2300396
  24.3018315  81.8667873  48.8366666  23.2445228  82.8640986  48.0570678
  24.6862300  82.4794083  47.3543594  30.3516453  81.8931593  50.0318869
  31.0949583  80.9262330  49.8326453  30.7726472  83.0104895  50.6352912
  30.1686120  83.8186113  50.6819803  32.1164155  83.1162971  51.2001544
  32.8557348  82.8197597  50.4561303  32.4026759  84.5607586  51.6265874
  31.5795872  84.8888111  52.2614147  33.3328076  84.5907852  52.1940849
  32.5199036  85.5157324  50.4520314  33.1038464  85.1839254  49.4224528
  31.9782337  86.7185426  50.6134323  32.0260909  87.3951153  49.8650616
  31.5212093  86.9505461  51.4837219  32.3173788  82.1929910  52.3969056
  33.4560641  81.8132125  52.6877908  31.2453303  81.8302460  53.0938339
  30.3324372  82.1614758  52.8163228  31.3392158  80.9662446  54.2516197
  31.0567603  79.9543654  53.9610708  32.3685403  80.9667777  54.6102144
  30.4293515  81.4300625  55.3668850  30.0189351  82.5927866  55.3937401
  30.1108095  80.5356397  56.2985910  30.4266119  79.5806105  56.2075561
  29.2549195  80.8750711  57.4263763  29.0682201  81.9489587  57.4291873
  27.9086342  80.1435494  57.3434981  27.5722989  80.2331900  56.3105691
  28.1122873  79.0968015  57.5692066  26.8103904  80.6679720  58.2881608
  26.0149192  79.9228846  58.3012423  27.2513028  80.7454588  59.2819889
  26.2310112  82.0257639  57.8797480  25.6145505  82.3994858  58.6973097
  27.0562431  82.7155720  57.7029529  25.4117760  81.9548399  56.6694136
  25.8591728  82.1810856  55.7926306  24.1243661  81.6157423  56.6567854
  23.5030479  81.3096229  57.7877892  24.0095302  81.3342106  58.6612714
  22.5262646  81.0533187  57.7704120  23.4554743  81.5791363  55.5131452
  23.9253043  81.8094955  54.6492618  22.4790082  81.3210528  55.5108047
  30.0434471  80.5202698  58.6814330  29.5801526  79.7831857  59.5565680
  31.2802459  81.0160218  58.7463292  31.6236791  81.6162442  58.0102001
  32.1972126  80.6372112  59.8126587  32.0714629  79.5929176  60.0985558
[truncated: 9,488,833 more chars]
