# Supplementary material for: Conformational dynamics control assembly of an extremely long bacteriophage tail tube
Source: J Biol Chem. 2023 Feb 13;299(3):103021. doi: 10.1016/j.jbc.2023.103021 (PMC10034513; doi:10.1016/j.jbc.2023.103021)
Supplement: spp1_monomer.pdb [file mmc25.zip › jbc_103021_mmc25.pdb]

CRYST1  106.794  106.794  106.794 109.47 109.47 109.47               1
ATOM      1  N   PRO     1      54.493  37.623  64.108  1.00  0.00           N  
ATOM      2  H2  PRO     1      53.938  37.214  63.370  1.00  0.00           H  
ATOM      3  H3  PRO     1      54.266  37.216  65.005  1.00  0.00           H  
ATOM      4  CD  PRO     1      55.896  37.589  63.713  1.00  0.00           C  
ATOM      5  HD2 PRO     1      56.215  36.598  63.389  1.00  0.00           H  
ATOM      6  HD3 PRO     1      56.540  37.753  64.577  1.00  0.00           H  
ATOM      7  CG  PRO     1      56.054  38.702  62.591  1.00  0.00           C  
ATOM      8  HG2 PRO     1      56.094  38.202  61.623  1.00  0.00           H  
ATOM      9  HG3 PRO     1      57.027  39.149  62.793  1.00  0.00           H  
ATOM     10  CB  PRO     1      54.935  39.674  62.790  1.00  0.00           C  
ATOM     11  HB2 PRO     1      54.100  39.656  62.089  1.00  0.00           H  
ATOM     12  HB3 PRO     1      55.279  40.696  62.948  1.00  0.00           H  
ATOM     13  CA  PRO     1      54.319  39.076  64.151  1.00  0.00           C  
ATOM     14  HA  PRO     1      55.076  39.425  64.853  1.00  0.00           H  
ATOM     15  C   PRO     1      52.934  39.550  64.469  1.00  0.00           C  
ATOM     16  O   PRO     1      51.982  39.081  63.845  1.00  0.00           O  
ATOM     17  N   ILE     2      52.779  40.622  65.257  1.00  0.00           N  
ATOM     18  H   ILE     2      53.602  41.009  65.694  1.00  0.00           H  
ATOM     19  CA  ILE     2      51.473  41.297  65.549  1.00  0.00           C  
ATOM     20  HA  ILE     2      50.912  40.415  65.858  1.00  0.00           H  
ATOM     21  CB  ILE     2      51.569  42.253  66.800  1.00  0.00           C  
ATOM     22  HB  ILE     2      52.180  43.102  66.492  1.00  0.00           H  
ATOM     23  CG2 ILE     2      50.221  42.923  67.090  1.00  0.00           C  
ATOM     24 HG21 ILE     2      50.400  43.603  67.923  1.00  0.00           H  
ATOM     25 HG22 ILE     2      49.853  43.448  66.208  1.00  0.00           H  
ATOM     26 HG23 ILE     2      49.638  42.068  67.432  1.00  0.00           H  
ATOM     27  CG1 ILE     2      52.238  41.623  68.005  1.00  0.00           C  
ATOM     28 HG12 ILE     2      51.568  40.861  68.403  1.00  0.00           H  
ATOM     29 HG13 ILE     2      53.187  41.212  67.660  1.00  0.00           H  
ATOM     30  CD1 ILE     2      52.445  42.562  69.247  1.00  0.00           C  
ATOM     31 HD11 ILE     2      51.533  42.849  69.769  1.00  0.00           H  
ATOM     32 HD12 ILE     2      53.026  42.040  70.008  1.00  0.00           H  
ATOM     33 HD13 ILE     2      52.985  43.470  68.980  1.00  0.00           H  
ATOM     34  C   ILE     2      50.994  42.006  64.272  1.00  0.00           C  
ATOM     35  O   ILE     2      51.632  42.857  63.667  1.00  0.00           O  
ATOM     36  N   MET     3      49.754  41.537  63.907  1.00  0.00           N  
ATOM     37  H   MET     3      49.302  40.879  64.526  1.00  0.00           H  
ATOM     38  CA  MET     3      49.015  42.196  62.831  1.00  0.00           C  
ATOM     39  HA  MET     3      49.677  42.454  62.004  1.00  0.00           H  
ATOM     40  CB  MET     3      47.869  41.263  62.373  1.00  0.00           C  
ATOM     41  HB2 MET     3      48.287  40.393  61.865  1.00  0.00           H  
ATOM     42  HB3 MET     3      47.197  40.931  63.164  1.00  0.00           H  
ATOM     43  CG  MET     3      46.813  41.952  61.504  1.00  0.00           C  
ATOM     44  HG2 MET     3      46.065  41.207  61.235  1.00  0.00           H  
ATOM     45  HG3 MET     3      46.368  42.778  62.059  1.00  0.00           H  
ATOM     46  SD  MET     3      47.493  42.764  59.982  1.00  0.00           S  
ATOM     47  CE  MET     3      45.989  42.611  58.994  1.00  0.00           C  
ATOM     48  HE1 MET     3      45.164  42.082  59.472  1.00  0.00           H  
ATOM     49  HE2 MET     3      45.709  43.599  58.631  1.00  0.00           H  
ATOM     50  HE3 MET     3      46.117  42.122  58.029  1.00  0.00           H  
ATOM     51  C   MET     3      48.499  43.576  63.348  1.00  0.00           C  
ATOM     52  O   MET     3      47.554  43.650  64.118  1.00  0.00           O  
ATOM     53  N   GLY     4      49.108  44.710  62.962  1.00  0.00           N  
ATOM     54  H   GLY     4      49.869  44.780  62.302  1.00  0.00           H  
ATOM     55  CA  GLY     4      48.683  46.020  63.525  1.00  0.00           C  
ATOM     56  HA2 GLY     4      48.730  46.000  64.614  1.00  0.00           H  
ATOM     57  HA3 GLY     4      49.321  46.859  63.247  1.00  0.00           H  
ATOM     58  C   GLY     4      47.240  46.246  63.179  1.00  0.00           C  
ATOM     59  O   GLY     4      46.767  45.798  62.161  1.00  0.00           O  
ATOM     60  N   GLN     5      46.576  46.937  64.109  1.00  0.00           N  
ATOM     61  H   GLN     5      47.005  46.992  65.021  1.00  0.00           H  
ATOM     62  CA  GLN     5      45.133  47.232  63.931  1.00  0.00           C  
ATOM     63  HA  GLN     5      44.704  46.234  63.843  1.00  0.00           H  
ATOM     64  CB  GLN     5      44.699  48.073  65.248  1.00  0.00           C  
ATOM     65  HB2 GLN     5      44.872  47.512  66.166  1.00  0.00           H  
ATOM     66  HB3 GLN     5      45.343  48.951  65.289  1.00  0.00           H  
ATOM     67  CG  GLN     5      43.267  48.526  65.187  1.00  0.00           C  
ATOM     68  HG2 GLN     5      43.109  49.349  64.489  1.00  0.00           H  
ATOM     69  HG3 GLN     5      42.716  47.595  65.055  1.00  0.00           H  
ATOM     70  CD  GLN     5      42.770  49.181  66.505  1.00  0.00           C  
ATOM     71  OE1 GLN     5      42.796  48.450  67.496  1.00  0.00           O  
ATOM     72  NE2 GLN     5      42.386  50.414  66.531  1.00  0.00           N  
ATOM     73 HE21 GLN     5      42.068  50.706  67.444  1.00  0.00           H  
ATOM     74 HE22 GLN     5      42.291  50.934  65.670  1.00  0.00           H  
ATOM     75  C   GLN     5      44.751  47.944  62.701  1.00  0.00           C  
ATOM     76  O   GLN     5      43.751  47.807  62.085  1.00  0.00           O  
ATOM     77  N   ASP     6      45.529  49.019  62.424  1.00  0.00           N  
ATOM     78  H   ASP     6      46.345  49.204  62.990  1.00  0.00           H  
ATOM     79  CA  ASP     6      45.415  49.860  61.274  1.00  0.00           C  
ATOM     80  HA  ASP     6      45.163  49.193  60.450  1.00  0.00           H  
ATOM     81  CB  ASP     6      44.269  50.815  61.390  1.00  0.00           C  
ATOM     82  HB2 ASP     6      43.315  50.431  61.753  1.00  0.00           H  
ATOM     83  HB3 ASP     6      44.568  51.546  62.141  1.00  0.00           H  
ATOM     84  CG  ASP     6      43.997  51.665  60.153  1.00  0.00           C  
ATOM     85  OD1 ASP     6      43.470  52.711  60.419  1.00  0.00           O  
ATOM     86  OD2 ASP     6      44.260  51.230  58.985  1.00  0.00           O  
ATOM     87  C   ASP     6      46.782  50.519  61.076  1.00  0.00           C  
ATOM     88  O   ASP     6      47.338  51.162  61.997  1.00  0.00           O  
ATOM     89  N   VAL     7      47.328  50.302  59.898  1.00  0.00           N  
ATOM     90  H   VAL     7      46.789  49.789  59.215  1.00  0.00           H  
ATOM     91  CA  VAL     7      48.586  50.850  59.459  1.00  0.00           C  
ATOM     92  HA  VAL     7      48.999  51.678  60.036  1.00  0.00           H  
ATOM     93  CB  VAL     7      49.775  49.757  59.353  1.00  0.00           C  
ATOM     94  HB  VAL     7      49.463  48.875  58.794  1.00  0.00           H  
ATOM     95  CG1 VAL     7      51.020  50.343  58.679  1.00  0.00           C  
ATOM     96 HG11 VAL     7      51.181  51.305  59.165  1.00  0.00           H  
ATOM     97 HG12 VAL     7      51.898  49.773  58.982  1.00  0.00           H  
ATOM     98 HG13 VAL     7      50.883  50.533  57.614  1.00  0.00           H  
ATOM     99  CG2 VAL     7      50.082  49.266  60.760  1.00  0.00           C  
ATOM    100 HG21 VAL     7      50.164  50.093  61.464  1.00  0.00           H  
ATOM    101 HG22 VAL     7      49.303  48.577  61.088  1.00  0.00           H  
ATOM    102 HG23 VAL     7      50.972  48.637  60.726  1.00  0.00           H  
ATOM    103  C   VAL     7      48.303  51.348  58.020  1.00  0.00           C  
ATOM    104  O   VAL     7      47.548  50.732  57.285  1.00  0.00           O  
ATOM    105  N   LYS     8      48.936  52.483  57.678  1.00  0.00           N  
ATOM    106  H   LYS     8      49.422  52.988  58.405  1.00  0.00           H  
ATOM    107  CA  LYS     8      48.609  53.336  56.500  1.00  0.00           C  
ATOM    108  HA  LYS     8      48.426  52.694  55.638  1.00  0.00           H  
ATOM    109  CB  LYS     8      47.585  54.265  56.998  1.00  0.00           C  
ATOM    110  HB2 LYS     8      47.775  54.677  57.989  1.00  0.00           H  
ATOM    111  HB3 LYS     8      47.583  55.096  56.293  1.00  0.00           H  
ATOM    112  CG  LYS     8      46.204  53.636  57.111  1.00  0.00           C  
ATOM    113  HG2 LYS     8      46.032  53.016  56.231  1.00  0.00           H  
ATOM    114  HG3 LYS     8      46.112  53.031  58.014  1.00  0.00           H  
ATOM    115  CD  LYS     8      45.051  54.678  56.998  1.00  0.00           C  
ATOM    116  HD2 LYS     8      45.005  55.172  57.968  1.00  0.00           H  
ATOM    117  HD3 LYS     8      45.221  55.455  56.253  1.00  0.00           H  
ATOM    118  CE  LYS     8      43.735  53.956  56.468  1.00  0.00           C  
ATOM    119  HE2 LYS     8      43.027  54.739  56.195  1.00  0.00           H  
ATOM    120  HE3 LYS     8      43.915  53.388  55.555  1.00  0.00           H  
ATOM    121  NZ  LYS     8      43.104  53.101  57.473  1.00  0.00           N  
ATOM    122  HZ1 LYS     8      42.862  53.578  58.330  1.00  0.00           H  
ATOM    123  HZ2 LYS     8      42.224  52.707  57.173  1.00  0.00           H  
ATOM    124  HZ3 LYS     8      43.744  52.386  57.787  1.00  0.00           H  
ATOM    125  C   LYS     8      49.887  54.064  56.051  1.00  0.00           C  
ATOM    126  O   LYS     8      50.906  54.244  56.736  1.00  0.00           O  
ATOM    127  N   TYR     9      49.811  54.539  54.797  1.00  0.00           N  
ATOM    128  H   TYR     9      48.913  54.494  54.336  1.00  0.00           H  
ATOM    129  CA  TYR     9      50.991  54.918  53.938  1.00  0.00           C  
ATOM    130  HA  TYR     9      51.708  55.379  54.618  1.00  0.00           H  
ATOM    131  CB  TYR     9      51.683  53.745  53.183  1.00  0.00           C  
ATOM    132  HB2 TYR     9      50.890  53.139  52.744  1.00  0.00           H  
ATOM    133  HB3 TYR     9      52.185  54.116  52.289  1.00  0.00           H  
ATOM    134  CG  TYR     9      52.646  52.882  53.905  1.00  0.00           C  
ATOM    135  CD1 TYR     9      54.017  52.773  53.545  1.00  0.00           C  
ATOM    136  HD1 TYR     9      54.241  53.388  52.687  1.00  0.00           H  
ATOM    137  CE1 TYR     9      54.870  51.757  54.003  1.00  0.00           C  
ATOM    138  HE1 TYR     9      55.884  51.737  53.632  1.00  0.00           H  
ATOM    139  CZ  TYR     9      54.461  50.852  54.942  1.00  0.00           C  
ATOM    140  OH  TYR     9      55.237  49.893  55.446  1.00  0.00           O  
ATOM    141  HH  TYR     9      54.972  49.468  56.265  1.00  0.00           H  
ATOM    142  CE2 TYR     9      53.144  51.102  55.477  1.00  0.00           C  
ATOM    143  HE2 TYR     9      52.855  50.400  56.245  1.00  0.00           H  
ATOM    144  CD2 TYR     9      52.220  51.986  54.889  1.00  0.00           C  
ATOM    145  HD2 TYR     9      51.175  52.021  55.159  1.00  0.00           H  
ATOM    146  C   TYR     9      50.498  55.962  52.895  1.00  0.00           C  
ATOM    147  O   TYR     9      49.381  55.873  52.288  1.00  0.00           O  
ATOM    148  N   LEU    10      51.345  56.865  52.506  1.00  0.00           N  
ATOM    149  H   LEU    10      52.238  56.892  52.976  1.00  0.00           H  
ATOM    150  CA  LEU    10      51.206  57.665  51.244  1.00  0.00           C  
ATOM    151  HA  LEU    10      50.627  57.067  50.540  1.00  0.00           H  
ATOM    152  CB  LEU    10      50.414  58.850  51.713  1.00  0.00           C  
ATOM    153  HB2 LEU    10      49.440  58.383  51.863  1.00  0.00           H  
ATOM    154  HB3 LEU    10      50.915  59.273  52.584  1.00  0.00           H  
ATOM    155  CG  LEU    10      50.476  60.077  50.723  1.00  0.00           C  
ATOM    156  HG  LEU    10      51.496  60.167  50.350  1.00  0.00           H  
ATOM    157  CD1 LEU    10      49.701  59.898  49.541  1.00  0.00           C  
ATOM    158 HD11 LEU    10      48.739  59.463  49.809  1.00  0.00           H  
ATOM    159 HD12 LEU    10      49.550  60.861  49.052  1.00  0.00           H  
ATOM    160 HD13 LEU    10      50.200  59.209  48.860  1.00  0.00           H  
ATOM    161  CD2 LEU    10      49.974  61.299  51.416  1.00  0.00           C  
ATOM    162 HD21 LEU    10      50.489  61.471  52.360  1.00  0.00           H  
ATOM    163 HD22 LEU    10      50.051  62.258  50.904  1.00  0.00           H  
ATOM    164 HD23 LEU    10      48.898  61.279  51.594  1.00  0.00           H  
ATOM    165  C   LEU    10      52.663  57.992  50.687  1.00  0.00           C  
ATOM    166  O   LEU    10      53.603  58.236  51.449  1.00  0.00           O  
ATOM    167  N   PHE    11      52.789  57.872  49.364  1.00  0.00           N  
ATOM    168  H   PHE    11      51.926  57.777  48.849  1.00  0.00           H  
ATOM    169  CA  PHE    11      54.060  58.064  48.576  1.00  0.00           C  
ATOM    170  HA  PHE    11      54.864  58.176  49.304  1.00  0.00           H  
ATOM    171  CB  PHE    11      54.337  56.955  47.602  1.00  0.00           C  
ATOM    172  HB2 PHE    11      53.603  56.728  46.829  1.00  0.00           H  
ATOM    173  HB3 PHE    11      55.200  57.161  46.969  1.00  0.00           H  
ATOM    174  CG  PHE    11      54.536  55.637  48.355  1.00  0.00           C  
ATOM    175  CD1 PHE    11      53.446  54.740  48.641  1.00  0.00           C  
ATOM    176  HD1 PHE    11      52.471  54.966  48.237  1.00  0.00           H  
ATOM    177  CE1 PHE    11      53.689  53.587  49.378  1.00  0.00           C  
ATOM    178  HE1 PHE    11      52.850  52.909  49.432  1.00  0.00           H  
ATOM    179  CZ  PHE    11      54.995  53.273  49.738  1.00  0.00           C  
ATOM    180  HZ  PHE    11      55.086  52.256  50.091  1.00  0.00           H  
ATOM    181  CE2 PHE    11      56.050  54.062  49.390  1.00  0.00           C  
ATOM    182  HE2 PHE    11      57.061  53.725  49.569  1.00  0.00           H  
ATOM    183  CD2 PHE    11      55.848  55.311  48.720  1.00  0.00           C  
ATOM    184  HD2 PHE    11      56.629  55.978  48.384  1.00  0.00           H  
ATOM    185  C   PHE    11      54.176  59.393  47.907  1.00  0.00           C  
ATOM    186  O   PHE    11      53.216  60.149  47.751  1.00  0.00           O  
ATOM    187  N   GLN    12      55.412  59.708  47.425  1.00  0.00           N  
ATOM    188  H   GLN    12      56.209  59.194  47.773  1.00  0.00           H  
ATOM    189  CA  GLN    12      55.709  60.867  46.594  1.00  0.00           C  
ATOM    190  HA  GLN    12      54.908  60.970  45.863  1.00  0.00           H  
ATOM    191  CB  GLN    12      55.853  62.168  47.553  1.00  0.00           C  
ATOM    192  HB2 GLN    12      54.901  62.422  48.019  1.00  0.00           H  
ATOM    193  HB3 GLN    12      56.587  61.859  48.297  1.00  0.00           H  
ATOM    194  CG  GLN    12      56.381  63.552  46.954  1.00  0.00           C  
ATOM    195  HG2 GLN    12      57.301  63.339  46.410  1.00  0.00           H  
ATOM    196  HG3 GLN    12      55.640  63.896  46.233  1.00  0.00           H  
ATOM    197  CD  GLN    12      56.685  64.648  47.903  1.00  0.00           C  
ATOM    198  OE1 GLN    12      56.465  64.506  49.058  1.00  0.00           O  
ATOM    199  NE2 GLN    12      57.344  65.648  47.400  1.00  0.00           N  
ATOM    200 HE21 GLN    12      57.691  66.341  48.048  1.00  0.00           H  
ATOM    201 HE22 GLN    12      57.587  65.601  46.420  1.00  0.00           H  
ATOM    202  C   GLN    12      57.028  60.852  45.689  1.00  0.00           C  
ATOM    203  O   GLN    12      58.092  60.545  46.087  1.00  0.00           O  
ATOM    204  N   SER    13      56.842  61.114  44.367  1.00  0.00           N  
ATOM    205  H   SER    13      55.947  61.474  44.067  1.00  0.00           H  
ATOM    206  CA  SER    13      57.898  60.872  43.351  1.00  0.00           C  
ATOM    207  HA  SER    13      58.526  60.015  43.593  1.00  0.00           H  
ATOM    208  CB  SER    13      57.225  60.663  41.967  1.00  0.00           C  
ATOM    209  HB2 SER    13      56.651  59.738  41.926  1.00  0.00           H  
ATOM    210  HB3 SER    13      56.547  61.464  41.671  1.00  0.00           H  
ATOM    211  OG  SER    13      58.300  60.567  41.073  1.00  0.00           O  
ATOM    212  HG  SER    13      58.631  59.668  41.012  1.00  0.00           H  
ATOM    213  C   SER    13      58.722  62.168  43.203  1.00  0.00           C  
ATOM    214  O   SER    13      58.169  63.285  43.064  1.00  0.00           O  
ATOM    215  N   ILE    14      60.031  61.982  43.408  1.00  0.00           N  
ATOM    216  H   ILE    14      60.357  61.028  43.343  1.00  0.00           H  
ATOM    217  CA  ILE    14      60.998  63.053  43.807  1.00  0.00           C  
ATOM    218  HA  ILE    14      60.630  63.488  44.736  1.00  0.00           H  
ATOM    219  CB  ILE    14      62.279  62.364  44.178  1.00  0.00           C  
ATOM    220  HB  ILE    14      61.954  61.433  44.643  1.00  0.00           H  
ATOM    221  CG2 ILE    14      63.188  61.838  42.992  1.00  0.00           C  
ATOM    222 HG21 ILE    14      63.894  62.574  42.606  1.00  0.00           H  
ATOM    223 HG22 ILE    14      63.912  61.083  43.299  1.00  0.00           H  
ATOM    224 HG23 ILE    14      62.640  61.401  42.157  1.00  0.00           H  
ATOM    225  CG1 ILE    14      63.082  63.110  45.228  1.00  0.00           C  
ATOM    226 HG12 ILE    14      64.122  62.786  45.260  1.00  0.00           H  
ATOM    227 HG13 ILE    14      63.009  64.181  45.038  1.00  0.00           H  
ATOM    228  CD1 ILE    14      62.537  62.816  46.595  1.00  0.00           C  
ATOM    229 HD11 ILE    14      63.215  63.134  47.388  1.00  0.00           H  
ATOM    230 HD12 ILE    14      61.546  63.201  46.836  1.00  0.00           H  
ATOM    231 HD13 ILE    14      62.427  61.749  46.785  1.00  0.00           H  
ATOM    232  C   ILE    14      61.252  64.347  42.899  1.00  0.00           C  
ATOM    233  O   ILE    14      61.588  65.340  43.389  1.00  0.00           O  
ATOM    234  N   ASP    15      60.830  64.262  41.594  1.00  0.00           N  
ATOM    235  H   ASP    15      60.563  63.315  41.364  1.00  0.00           H  
ATOM    236  CA  ASP    15      61.247  65.166  40.579  1.00  0.00           C  
ATOM    237  HA  ASP    15      61.343  66.150  41.038  1.00  0.00           H  
ATOM    238  CB  ASP    15      62.619  64.650  39.961  1.00  0.00           C  
ATOM    239  HB2 ASP    15      63.066  65.347  39.251  1.00  0.00           H  
ATOM    240  HB3 ASP    15      63.295  64.631  40.816  1.00  0.00           H  
ATOM    241  CG  ASP    15      62.616  63.263  39.296  1.00  0.00           C  
ATOM    242  OD1 ASP    15      61.672  62.407  39.425  1.00  0.00           O  
ATOM    243  OD2 ASP    15      63.634  62.986  38.617  1.00  0.00           O  
ATOM    244  C   ASP    15      60.264  65.261  39.384  1.00  0.00           C  
ATOM    245  O   ASP    15      60.624  65.383  38.207  1.00  0.00           O  
ATOM    246  N   ALA    16      59.013  64.972  39.670  1.00  0.00           N  
ATOM    247  H   ALA    16      58.867  64.888  40.666  1.00  0.00           H  
ATOM    248  CA  ALA    16      57.812  64.963  38.835  1.00  0.00           C  
ATOM    249  HA  ALA    16      57.970  64.355  37.944  1.00  0.00           H  
ATOM    250  CB  ALA    16      56.584  64.395  39.562  1.00  0.00           C  
ATOM    251  HB1 ALA    16      55.638  64.598  39.059  1.00  0.00           H  
ATOM    252  HB2 ALA    16      56.737  63.318  39.627  1.00  0.00           H  
ATOM    253  HB3 ALA    16      56.466  64.792  40.570  1.00  0.00           H  
ATOM    254  C   ALA    16      57.536  66.454  38.426  1.00  0.00           C  
ATOM    255  O   ALA    16      57.496  67.360  39.301  1.00  0.00           O  
ATOM    256  N   ALA    17      57.167  66.731  37.209  1.00  0.00           N  
ATOM    257  H   ALA    17      57.080  65.906  36.633  1.00  0.00           H  
ATOM    258  CA  ALA    17      56.939  68.073  36.582  1.00  0.00           C  
ATOM    259  HA  ALA    17      57.835  68.621  36.870  1.00  0.00           H  
ATOM    260  CB  ALA    17      56.935  67.950  35.163  1.00  0.00           C  
ATOM    261  HB1 ALA    17      57.825  67.414  34.832  1.00  0.00           H  
ATOM    262  HB2 ALA    17      56.072  67.375  34.829  1.00  0.00           H  
ATOM    263  HB3 ALA    17      57.090  68.861  34.585  1.00  0.00           H  
ATOM    264  C   ALA    17      55.903  68.933  37.288  1.00  0.00           C  
ATOM    265  O   ALA    17      56.087  70.105  37.419  1.00  0.00           O  
ATOM    266  N   THR    18      54.762  68.371  37.752  1.00  0.00           N  
ATOM    267  H   THR    18      54.589  67.416  37.472  1.00  0.00           H  
ATOM    268  CA  THR    18      53.711  69.028  38.548  1.00  0.00           C  
ATOM    269  HA  THR    18      54.147  69.898  39.039  1.00  0.00           H  
ATOM    270  CB  THR    18      52.530  69.476  37.699  1.00  0.00           C  
ATOM    271  HB  THR    18      51.860  70.046  38.343  1.00  0.00           H  
ATOM    272  CG2 THR    18      52.688  70.199  36.362  1.00  0.00           C  
ATOM    273 HG21 THR    18      53.025  69.606  35.512  1.00  0.00           H  
ATOM    274 HG22 THR    18      51.781  70.666  35.979  1.00  0.00           H  
ATOM    275 HG23 THR    18      53.454  70.960  36.511  1.00  0.00           H  
ATOM    276  OG1 THR    18      51.906  68.325  37.212  1.00  0.00           O  
ATOM    277  HG1 THR    18      51.399  68.074  37.988  1.00  0.00           H  
ATOM    278  C   THR    18      53.289  68.190  39.754  1.00  0.00           C  
ATOM    279  O   THR    18      52.111  68.188  40.067  1.00  0.00           O  
ATOM    280  N   GLY    19      54.272  67.557  40.348  1.00  0.00           N  
ATOM    281  H   GLY    19      55.254  67.678  40.145  1.00  0.00           H  
ATOM    282  CA  GLY    19      54.071  66.630  41.521  1.00  0.00           C  
ATOM    283  HA2 GLY    19      55.052  66.458  41.962  1.00  0.00           H  
ATOM    284  HA3 GLY    19      53.464  67.119  42.283  1.00  0.00           H  
ATOM    285  C   GLY    19      53.378  65.303  41.166  1.00  0.00           C  
ATOM    286  O   GLY    19      52.715  65.242  40.104  1.00  0.00           O  
ATOM    287  N   SER    20      53.462  64.321  42.013  1.00  0.00           N  
ATOM    288  H   SER    20      53.866  64.546  42.911  1.00  0.00           H  
ATOM    289  CA  SER    20      53.057  62.946  41.729  1.00  0.00           C  
ATOM    290  HA  SER    20      51.999  62.926  41.468  1.00  0.00           H  
ATOM    291  CB  SER    20      53.840  62.394  40.568  1.00  0.00           C  
ATOM    292  HB2 SER    20      53.725  63.056  39.710  1.00  0.00           H  
ATOM    293  HB3 SER    20      54.869  62.160  40.842  1.00  0.00           H  
ATOM    294  OG  SER    20      53.323  61.126  40.249  1.00  0.00           O  
ATOM    295  HG  SER    20      53.762  60.887  39.430  1.00  0.00           H  
ATOM    296  C   SER    20      53.095  62.098  42.949  1.00  0.00           C  
ATOM    297  O   SER    20      54.156  61.908  43.546  1.00  0.00           O  
ATOM    298  N   ALA    21      51.989  61.458  43.413  1.00  0.00           N  
ATOM    299  H   ALA    21      51.176  61.488  42.814  1.00  0.00           H  
ATOM    300  CA  ALA    21      51.892  60.862  44.826  1.00  0.00           C  
ATOM    301  HA  ALA    21      52.894  60.560  45.131  1.00  0.00           H  
ATOM    302  CB  ALA    21      51.386  62.049  45.675  1.00  0.00           C  
ATOM    303  HB1 ALA    21      52.198  62.741  45.899  1.00  0.00           H  
ATOM    304  HB2 ALA    21      50.490  62.400  45.163  1.00  0.00           H  
ATOM    305  HB3 ALA    21      51.026  61.707  46.645  1.00  0.00           H  
ATOM    306  C   ALA    21      51.018  59.572  45.044  1.00  0.00           C  
ATOM    307  O   ALA    21      49.766  59.765  45.218  1.00  0.00           O  
ATOM    308  N   PRO    22      51.605  58.387  44.794  1.00  0.00           N  
ATOM    309  CD  PRO    22      52.996  58.185  44.455  1.00  0.00           C  
ATOM    310  HD2 PRO    22      53.637  58.189  45.336  1.00  0.00           H  
ATOM    311  HD3 PRO    22      53.385  58.944  43.776  1.00  0.00           H  
ATOM    312  CG  PRO    22      52.996  56.853  43.705  1.00  0.00           C  
ATOM    313  HG2 PRO    22      53.922  56.282  43.639  1.00  0.00           H  
ATOM    314  HG3 PRO    22      52.673  57.015  42.677  1.00  0.00           H  
ATOM    315  CB  PRO    22      51.918  56.074  44.417  1.00  0.00           C  
ATOM    316  HB2 PRO    22      52.259  55.577  45.326  1.00  0.00           H  
ATOM    317  HB3 PRO    22      51.438  55.291  43.830  1.00  0.00           H  
ATOM    318  CA  PRO    22      50.881  57.176  44.864  1.00  0.00           C  
ATOM    319  HA  PRO    22      50.117  57.234  44.089  1.00  0.00           H  
ATOM    320  C   PRO    22      50.280  56.925  46.206  1.00  0.00           C  
ATOM    321  O   PRO    22      50.856  57.283  47.259  1.00  0.00           O  
ATOM    322  N   LEU    23      49.115  56.209  46.284  1.00  0.00           N  
ATOM    323  H   LEU    23      48.731  55.997  45.374  1.00  0.00           H  
ATOM    324  CA  LEU    23      48.346  55.907  47.455  1.00  0.00           C  
ATOM    325  HA  LEU    23      49.098  55.631  48.195  1.00  0.00           H  
ATOM    326  CB  LEU    23      47.541  57.181  47.783  1.00  0.00           C  
ATOM    327  HB2 LEU    23      48.262  57.964  48.017  1.00  0.00           H  
ATOM    328  HB3 LEU    23      47.052  57.631  46.919  1.00  0.00           H  
ATOM    329  CG  LEU    23      46.465  57.128  48.858  1.00  0.00           C  
ATOM    330  HG  LEU    23      45.806  56.260  48.822  1.00  0.00           H  
ATOM    331  CD1 LEU    23      46.999  56.991  50.266  1.00  0.00           C  
ATOM    332 HD11 LEU    23      47.318  57.977  50.602  1.00  0.00           H  
ATOM    333 HD12 LEU    23      46.275  56.528  50.936  1.00  0.00           H  
ATOM    334 HD13 LEU    23      47.805  56.259  50.217  1.00  0.00           H  
ATOM    335  CD2 LEU    23      45.499  58.316  48.802  1.00  0.00           C  
ATOM    336 HD21 LEU    23      45.997  59.285  48.757  1.00  0.00           H  
ATOM    337 HD22 LEU    23      44.924  58.344  47.876  1.00  0.00           H  
ATOM    338 HD23 LEU    23      44.809  58.320  49.647  1.00  0.00           H  
ATOM    339  C   LEU    23      47.437  54.741  47.073  1.00  0.00           C  
ATOM    340  O   LEU    23      46.951  54.718  45.926  1.00  0.00           O  
ATOM    341  N   PHE    24      47.204  53.840  47.918  1.00  0.00           N  
ATOM    342  H   PHE    24      47.603  53.812  48.845  1.00  0.00           H  
ATOM    343  CA  PHE    24      46.467  52.624  47.612  1.00  0.00           C  
ATOM    344  HA  PHE    24      45.945  52.910  46.699  1.00  0.00           H  
ATOM    345  CB  PHE    24      47.381  51.478  47.201  1.00  0.00           C  
ATOM    346  HB2 PHE    24      47.798  51.004  48.089  1.00  0.00           H  
ATOM    347  HB3 PHE    24      46.817  50.698  46.688  1.00  0.00           H  
ATOM    348  CG  PHE    24      48.454  51.930  46.248  1.00  0.00           C  
ATOM    349  CD1 PHE    24      49.701  52.561  46.620  1.00  0.00           C  
ATOM    350  HD1 PHE    24      49.892  52.655  47.679  1.00  0.00           H  
ATOM    351  CE1 PHE    24      50.688  52.879  45.689  1.00  0.00           C  
ATOM    352  HE1 PHE    24      51.586  53.384  46.014  1.00  0.00           H  
ATOM    353  CZ  PHE    24      50.490  52.662  44.334  1.00  0.00           C  
ATOM    354  HZ  PHE    24      51.137  52.872  43.495  1.00  0.00           H  
ATOM    355  CE2 PHE    24      49.205  52.128  43.967  1.00  0.00           C  
ATOM    356  HE2 PHE    24      48.976  52.005  42.918  1.00  0.00           H  
ATOM    357  CD2 PHE    24      48.207  51.861  44.862  1.00  0.00           C  
ATOM    358  HD2 PHE    24      47.357  51.339  44.446  1.00  0.00           H  
ATOM    359  C   PHE    24      45.486  52.224  48.721  1.00  0.00           C  
ATOM    360  O   PHE    24      45.959  52.288  49.894  1.00  0.00           O  
ATOM    361  N   PRO    25      44.232  51.928  48.495  1.00  0.00           N  
ATOM    362  CD  PRO    25      43.652  51.735  47.185  1.00  0.00           C  
ATOM    363  HD2 PRO    25      44.087  50.878  46.671  1.00  0.00           H  
ATOM    364  HD3 PRO    25      43.897  52.542  46.496  1.00  0.00           H  
ATOM    365  CG  PRO    25      42.156  51.419  47.359  1.00  0.00           C  
ATOM    366  HG2 PRO    25      41.895  50.523  46.796  1.00  0.00           H  
ATOM    367  HG3 PRO    25      41.509  52.292  47.275  1.00  0.00           H  
ATOM    368  CB  PRO    25      42.077  51.012  48.807  1.00  0.00           C  
ATOM    369  HB2 PRO    25      41.977  49.929  48.877  1.00  0.00           H  
ATOM    370  HB3 PRO    25      41.145  51.387  49.230  1.00  0.00           H  
ATOM    371  CA  PRO    25      43.310  51.398  49.590  1.00  0.00           C  
ATOM    372  HA  PRO    25      43.180  52.268  50.233  1.00  0.00           H  
ATOM    373  C   PRO    25      43.831  50.164  50.414  1.00  0.00           C  
ATOM    374  O   PRO    25      44.595  49.391  49.864  1.00  0.00           O  
ATOM    375  N   ALA    26      43.213  49.975  51.587  1.00  0.00           N  
ATOM    376  H   ALA    26      42.495  50.602  51.922  1.00  0.00           H  
ATOM    377  CA  ALA    26      43.221  48.641  52.244  1.00  0.00           C  
ATOM    378  HA  ALA    26      42.675  48.573  53.186  1.00  0.00           H  
ATOM    379  CB  ALA    26      42.389  47.624  51.400  1.00  0.00           C  
ATOM    380  HB1 ALA    26      43.063  47.137  50.695  1.00  0.00           H  
ATOM    381  HB2 ALA    26      42.021  46.862  52.087  1.00  0.00           H  
ATOM    382  HB3 ALA    26      41.524  48.103  50.942  1.00  0.00           H  
ATOM    383  C   ALA    26      44.636  48.114  52.592  1.00  0.00           C  
ATOM    384  O   ALA    26      44.859  46.888  52.542  1.00  0.00           O  
ATOM    385  N   TYR    27      45.523  49.007  53.072  1.00  0.00           N  
ATOM    386  H   TYR    27      45.403  50.009  53.094  1.00  0.00           H  
ATOM    387  CA  TYR    27      46.861  48.597  53.570  1.00  0.00           C  
ATOM    388  HA  TYR    27      47.519  48.183  52.806  1.00  0.00           H  
ATOM    389  CB  TYR    27      47.435  49.862  54.111  1.00  0.00           C  
ATOM    390  HB2 TYR    27      46.662  50.340  54.713  1.00  0.00           H  
ATOM    391  HB3 TYR    27      48.344  49.602  54.652  1.00  0.00           H  
ATOM    392  CG  TYR    27      47.975  50.901  53.039  1.00  0.00           C  
ATOM    393  CD1 TYR    27      48.766  50.496  52.046  1.00  0.00           C  
ATOM    394  HD1 TYR    27      49.270  49.542  51.985  1.00  0.00           H  
ATOM    395  CE1 TYR    27      49.186  51.418  51.048  1.00  0.00           C  
ATOM    396  HE1 TYR    27      49.843  51.112  50.246  1.00  0.00           H  
ATOM    397  CZ  TYR    27      48.652  52.719  51.102  1.00  0.00           C  
ATOM    398  OH  TYR    27      49.171  53.665  50.261  1.00  0.00           O  
ATOM    399  HH  TYR    27      48.996  54.544  50.604  1.00  0.00           H  
ATOM    400  CE2 TYR    27      47.804  53.143  52.105  1.00  0.00           C  
ATOM    401  HE2 TYR    27      47.346  54.121  52.121  1.00  0.00           H  
ATOM    402  CD2 TYR    27      47.421  52.216  53.104  1.00  0.00           C  
ATOM    403  HD2 TYR    27      46.603  52.440  53.774  1.00  0.00           H  
ATOM    404  C   TYR    27      46.745  47.564  54.825  1.00  0.00           C  
ATOM    405  O   TYR    27      46.032  47.775  55.794  1.00  0.00           O  
ATOM    406  N   GLN    28      47.508  46.452  54.798  1.00  0.00           N  
ATOM    407  H   GLN    28      48.097  46.276  53.996  1.00  0.00           H  
ATOM    408  CA  GLN    28      47.637  45.340  55.783  1.00  0.00           C  
ATOM    409  HA  GLN    28      47.297  45.662  56.767  1.00  0.00           H  
ATOM    410  CB  GLN    28      46.690  44.338  55.350  1.00  0.00           C  
ATOM    411  HB2 GLN    28      46.722  43.546  56.098  1.00  0.00           H  
ATOM    412  HB3 GLN    28      45.707  44.798  55.250  1.00  0.00           H  
ATOM    413  CG  GLN    28      47.006  43.603  54.063  1.00  0.00           C  
ATOM    414  HG2 GLN    28      46.449  44.122  53.283  1.00  0.00           H  
ATOM    415  HG3 GLN    28      48.029  43.650  53.689  1.00  0.00           H  
ATOM    416  CD  GLN    28      46.644  42.143  54.205  1.00  0.00           C  
ATOM    417  OE1 GLN    28      47.050  41.408  55.131  1.00  0.00           O  
ATOM    418  NE2 GLN    28      45.807  41.701  53.294  1.00  0.00           N  
ATOM    419 HE21 GLN    28      45.553  40.724  53.330  1.00  0.00           H  
ATOM    420 HE22 GLN    28      45.456  42.325  52.581  1.00  0.00           H  
ATOM    421  C   GLN    28      49.070  44.816  55.795  1.00  0.00           C  
ATOM    422  O   GLN    28      49.877  44.975  54.897  1.00  0.00           O  
ATOM    423  N   THR    29      49.373  44.010  56.815  1.00  0.00           N  
ATOM    424  H   THR    29      48.718  43.813  57.559  1.00  0.00           H  
ATOM    425  CA  THR    29      50.699  43.218  57.021  1.00  0.00           C  
ATOM    426  HA  THR    29      50.747  43.045  58.096  1.00  0.00           H  
ATOM    427  CB  THR    29      50.484  41.793  56.405  1.00  0.00           C  
ATOM    428  HB  THR    29      50.432  41.906  55.322  1.00  0.00           H  
ATOM    429  CG2 THR    29      51.543  40.860  56.911  1.00  0.00           C  
ATOM    430 HG21 THR    29      51.664  40.807  57.993  1.00  0.00           H  
ATOM    431 HG22 THR    29      51.596  39.933  56.340  1.00  0.00           H  
ATOM    432 HG23 THR    29      52.503  41.308  56.651  1.00  0.00           H  
ATOM    433  OG1 THR    29      49.231  41.287  56.775  1.00  0.00           O  
ATOM    434  HG1 THR    29      48.592  41.578  56.120  1.00  0.00           H  
ATOM    435  C   THR    29      51.909  44.039  56.653  1.00  0.00           C  
ATOM    436  O   THR    29      52.595  43.716  55.693  1.00  0.00           O  
ATOM    437  N   ASP    30      52.204  45.059  57.453  1.00  0.00           N  
ATOM    438  H   ASP    30      51.547  45.301  58.181  1.00  0.00           H  
ATOM    439  CA  ASP    30      53.586  45.532  57.557  1.00  0.00           C  
ATOM    440  HA  ASP    30      53.793  45.630  56.492  1.00  0.00           H  
ATOM    441  CB  ASP    30      53.487  46.940  58.213  1.00  0.00           C  
ATOM    442  HB2 ASP    30      52.739  47.557  57.715  1.00  0.00           H  
ATOM    443  HB3 ASP    30      53.288  46.815  59.278  1.00  0.00           H  
ATOM    444  CG  ASP    30      54.770  47.725  58.228  1.00  0.00           C  
ATOM    445  OD1 ASP    30      54.689  48.926  57.815  1.00  0.00           O  
ATOM    446  OD2 ASP    30      55.859  47.299  58.597  1.00  0.00           O  
ATOM    447  C   ASP    30      54.545  44.440  58.059  1.00  0.00           C  
ATOM    448  O   ASP    30      54.266  43.722  59.037  1.00  0.00           O  
ATOM    449  N   GLY    31      55.638  44.403  57.394  1.00  0.00           N  
ATOM    450  H   GLY    31      55.772  45.102  56.677  1.00  0.00           H  
ATOM    451  CA  GLY    31      56.885  43.698  57.637  1.00  0.00           C  
ATOM    452  HA2 GLY    31      56.856  43.115  58.557  1.00  0.00           H  
ATOM    453  HA3 GLY    31      57.023  43.018  56.796  1.00  0.00           H  
ATOM    454  C   GLY    31      58.071  44.666  57.693  1.00  0.00           C  
ATOM    455  O   GLY    31      59.162  44.206  57.313  1.00  0.00           O  
ATOM    456  N   SER    32      57.990  45.933  58.117  1.00  0.00           N  
ATOM    457  H   SER    32      57.100  46.288  58.435  1.00  0.00           H  
ATOM    458  CA  SER    32      59.136  46.792  58.429  1.00  0.00           C  
ATOM    459  HA  SER    32      59.787  46.791  57.555  1.00  0.00           H  
ATOM    460  CB  SER    32      58.745  48.277  58.620  1.00  0.00           C  
ATOM    461  HB2 SER    32      58.267  48.436  59.587  1.00  0.00           H  
ATOM    462  HB3 SER    32      59.637  48.884  58.464  1.00  0.00           H  
ATOM    463  OG  SER    32      57.806  48.700  57.714  1.00  0.00           O  
ATOM    464  HG  SER    32      56.974  48.337  58.027  1.00  0.00           H  
ATOM    465  C   SER    32      60.010  46.384  59.608  1.00  0.00           C  
ATOM    466  O   SER    32      59.635  45.680  60.595  1.00  0.00           O  
ATOM    467  N   VAL    33      61.278  46.851  59.523  1.00  0.00           N  
ATOM    468  H   VAL    33      61.543  47.440  58.747  1.00  0.00           H  
ATOM    469  CA  VAL    33      62.299  46.484  60.448  1.00  0.00           C  
ATOM    470  HA  VAL    33      61.860  45.940  61.284  1.00  0.00           H  
ATOM    471  CB  VAL    33      63.289  45.379  59.894  1.00  0.00           C  
ATOM    472  HB  VAL    33      63.437  45.585  58.834  1.00  0.00           H  
ATOM    473  CG1 VAL    33      64.720  45.222  60.617  1.00  0.00           C  
ATOM    474 HG11 VAL    33      64.543  45.170  61.691  1.00  0.00           H  
ATOM    475 HG12 VAL    33      65.175  44.307  60.239  1.00  0.00           H  
ATOM    476 HG13 VAL    33      65.520  45.901  60.323  1.00  0.00           H  
ATOM    477  CG2 VAL    33      62.580  44.032  59.986  1.00  0.00           C  
ATOM    478 HG21 VAL    33      63.106  43.357  59.312  1.00  0.00           H  
ATOM    479 HG22 VAL    33      62.559  43.669  61.014  1.00  0.00           H  
ATOM    480 HG23 VAL    33      61.572  44.146  59.588  1.00  0.00           H  
ATOM    481  C   VAL    33      63.138  47.672  60.856  1.00  0.00           C  
ATOM    482  O   VAL    33      63.618  48.410  59.945  1.00  0.00           O  
ATOM    483  N   SER    34      63.376  47.829  62.174  1.00  0.00           N  
ATOM    484  H   SER    34      62.953  47.090  62.718  1.00  0.00           H  
ATOM    485  CA  SER    34      64.295  48.911  62.665  1.00  0.00           C  
ATOM    486  HA  SER    34      64.061  49.870  62.202  1.00  0.00           H  
ATOM    487  CB  SER    34      63.910  49.110  64.157  1.00  0.00           C  
ATOM    488  HB2 SER    34      62.841  49.321  64.133  1.00  0.00           H  
ATOM    489  HB3 SER    34      64.089  48.168  64.676  1.00  0.00           H  
ATOM    490  OG  SER    34      64.526  50.220  64.732  1.00  0.00           O  
ATOM    491  HG  SER    34      65.429  49.932  64.884  1.00  0.00           H  
ATOM    492  C   SER    34      65.785  48.592  62.492  1.00  0.00           C  
ATOM    493  O   SER    34      66.172  47.448  62.749  1.00  0.00           O  
ATOM    494  N   GLY    35      66.571  49.521  61.943  1.00  0.00           N  
ATOM    495  H   GLY    35      66.036  50.272  61.531  1.00  0.00           H  
ATOM    496  CA  GLY    35      68.004  49.368  61.624  1.00  0.00           C  
ATOM    497  HA2 GLY    35      68.105  48.453  61.040  1.00  0.00           H  
ATOM    498  HA3 GLY    35      68.232  50.193  60.950  1.00  0.00           H  
ATOM    499  C   GLY    35      69.089  49.486  62.769  1.00  0.00           C  
ATOM    500  O   GLY    35      68.795  49.785  63.926  1.00  0.00           O  
ATOM    501  N   GLU    36      70.268  49.130  62.454  1.00  0.00           N  
ATOM    502  H   GLU    36      70.501  48.736  61.553  1.00  0.00           H  
ATOM    503  CA  GLU    36      71.378  49.215  63.443  1.00  0.00           C  
ATOM    504  HA  GLU    36      71.036  49.372  64.466  1.00  0.00           H  
ATOM    505  CB  GLU    36      72.083  47.959  63.278  1.00  0.00           C  
ATOM    506  HB2 GLU    36      71.428  47.088  63.246  1.00  0.00           H  
ATOM    507  HB3 GLU    36      72.510  48.045  62.278  1.00  0.00           H  
ATOM    508  CG  GLU    36      73.208  47.571  64.310  1.00  0.00           C  
ATOM    509  HG2 GLU    36      73.638  46.656  63.903  1.00  0.00           H  
ATOM    510  HG3 GLU    36      73.923  48.389  64.403  1.00  0.00           H  
ATOM    511  CD  GLU    36      72.737  47.221  65.683  1.00  0.00           C  
ATOM    512  OE1 GLU    36      73.330  46.358  66.350  1.00  0.00           O  
ATOM    513  OE2 GLU    36      71.638  47.697  66.144  1.00  0.00           O  
ATOM    514  C   GLU    36      72.329  50.407  63.148  1.00  0.00           C  
ATOM    515  O   GLU    36      72.834  51.085  64.027  1.00  0.00           O  
ATOM    516  N   ARG    37      72.613  50.522  61.837  1.00  0.00           N  
ATOM    517  H   ARG    37      72.265  49.805  61.218  1.00  0.00           H  
ATOM    518  CA  ARG    37      73.643  51.430  61.229  1.00  0.00           C  
ATOM    519  HA  ARG    37      74.062  52.156  61.926  1.00  0.00           H  
ATOM    520  CB  ARG    37      74.758  50.594  60.555  1.00  0.00           C  
ATOM    521  HB2 ARG    37      75.286  50.168  61.408  1.00  0.00           H  
ATOM    522  HB3 ARG    37      74.366  49.819  59.896  1.00  0.00           H  
ATOM    523  CG  ARG    37      75.776  51.388  59.818  1.00  0.00           C  
ATOM    524  HG2 ARG    37      75.178  51.918  59.076  1.00  0.00           H  
ATOM    525  HG3 ARG    37      76.152  52.230  60.400  1.00  0.00           H  
ATOM    526  CD  ARG    37      76.897  50.680  59.106  1.00  0.00           C  
ATOM    527  HD2 ARG    37      76.490  50.031  58.331  1.00  0.00           H  
ATOM    528  HD3 ARG    37      77.520  51.516  58.790  1.00  0.00           H  
ATOM    529  NE  ARG    37      77.767  49.902  60.078  1.00  0.00           N  
ATOM    530  HE  ARG    37      77.654  50.097  61.063  1.00  0.00           H  
ATOM    531  CZ  ARG    37      78.495  48.812  59.833  1.00  0.00           C  
ATOM    532  NH1 ARG    37      78.761  48.437  58.611  1.00  0.00           N  
ATOM    533 HH11 ARG    37      78.394  49.066  57.912  1.00  0.00           H  
ATOM    534 HH12 ARG    37      79.479  47.735  58.502  1.00  0.00           H  
ATOM    535  NH2 ARG    37      79.011  48.168  60.808  1.00  0.00           N  
ATOM    536 HH21 ARG    37      78.737  48.482  61.728  1.00  0.00           H  
ATOM    537 HH22 ARG    37      79.476  47.278  60.704  1.00  0.00           H  
ATOM    538  C   ARG    37      72.873  52.374  60.201  1.00  0.00           C  
ATOM    539  O   ARG    37      72.050  51.945  59.351  1.00  0.00           O  
ATOM    540  N   GLU    38      73.028  53.652  60.505  1.00  0.00           N  
ATOM    541  H   GLU    38      73.714  53.934  61.190  1.00  0.00           H  
ATOM    542  CA  GLU    38      72.453  54.740  59.633  1.00  0.00           C  
ATOM    543  HA  GLU    38      71.371  54.614  59.621  1.00  0.00           H  
ATOM    544  CB  GLU    38      72.785  56.119  60.227  1.00  0.00           C  
ATOM    545  HB2 GLU    38      73.845  56.325  60.078  1.00  0.00           H  
ATOM    546  HB3 GLU    38      72.203  56.807  59.614  1.00  0.00           H  
ATOM    547  CG  GLU    38      72.349  56.261  61.676  1.00  0.00           C  
ATOM    548  HG2 GLU    38      73.000  55.711  62.356  1.00  0.00           H  
ATOM    549  HG3 GLU    38      72.448  57.308  61.964  1.00  0.00           H  
ATOM    550  CD  GLU    38      70.971  55.768  62.081  1.00  0.00           C  
ATOM    551  OE1 GLU    38      70.044  56.494  61.727  1.00  0.00           O  
ATOM    552  OE2 GLU    38      70.813  54.723  62.632  1.00  0.00           O  
ATOM    553  C   GLU    38      73.005  54.724  58.190  1.00  0.00           C  
ATOM    554  O   GLU    38      74.097  54.342  57.840  1.00  0.00           O  
ATOM    555  N   LEU    39      72.058  55.224  57.322  1.00  0.00           N  
ATOM    556  H   LEU    39      71.204  55.473  57.799  1.00  0.00           H  
ATOM    557  CA  LEU    39      72.153  55.099  55.865  1.00  0.00           C  
ATOM    558  HA  LEU    39      72.954  54.428  55.557  1.00  0.00           H  
ATOM    559  CB  LEU    39      70.892  54.281  55.383  1.00  0.00           C  
ATOM    560  HB2 LEU    39      70.628  53.526  56.123  1.00  0.00           H  
ATOM    561  HB3 LEU    39      70.046  54.960  55.494  1.00  0.00           H  
ATOM    562  CG  LEU    39      71.066  53.731  53.972  1.00  0.00           C  
ATOM    563  HG  LEU    39      71.610  54.469  53.382  1.00  0.00           H  
ATOM    564  CD1 LEU    39      71.823  52.394  53.872  1.00  0.00           C  
ATOM    565 HD11 LEU    39      71.636  51.924  52.907  1.00  0.00           H  
ATOM    566 HD12 LEU    39      72.889  52.561  54.024  1.00  0.00           H  
ATOM    567 HD13 LEU    39      71.538  51.673  54.637  1.00  0.00           H  
ATOM    568  CD2 LEU    39      69.701  53.504  53.368  1.00  0.00           C  
ATOM    569 HD21 LEU    39      69.178  52.926  54.129  1.00  0.00           H  
ATOM    570 HD22 LEU    39      69.310  54.517  53.267  1.00  0.00           H  
ATOM    571 HD23 LEU    39      69.878  52.936  52.455  1.00  0.00           H  
ATOM    572  C   LEU    39      72.193  56.466  55.142  1.00  0.00           C  
ATOM    573  O   LEU    39      72.599  56.467  53.963  1.00  0.00           O  
ATOM    574  N   PHE    40      71.871  57.591  55.794  1.00  0.00           N  
ATOM    575  H   PHE    40      71.580  57.409  56.744  1.00  0.00           H  
ATOM    576  CA  PHE    40      71.446  58.876  55.233  1.00  0.00           C  
ATOM    577  HA  PHE    40      70.611  58.741  54.547  1.00  0.00           H  
ATOM    578  CB  PHE    40      70.947  59.908  56.359  1.00  0.00           C  
ATOM    579  HB2 PHE    40      70.019  59.543  56.797  1.00  0.00           H  
ATOM    580  HB3 PHE    40      71.575  59.892  57.250  1.00  0.00           H  
ATOM    581  CG  PHE    40      70.731  61.370  55.997  1.00  0.00           C  
ATOM    582  CD1 PHE    40      69.594  61.705  55.217  1.00  0.00           C  
ATOM    583  HD1 PHE    40      68.950  60.943  54.805  1.00  0.00           H  
ATOM    584  CE1 PHE    40      69.231  63.030  54.953  1.00  0.00           C  
ATOM    585  HE1 PHE    40      68.372  63.388  54.406  1.00  0.00           H  
ATOM    586  CZ  PHE    40      70.150  64.033  55.409  1.00  0.00           C  
ATOM    587  HZ  PHE    40      70.075  65.073  55.128  1.00  0.00           H  
ATOM    588  CE2 PHE    40      71.250  63.692  56.212  1.00  0.00           C  
ATOM    589  HE2 PHE    40      71.900  64.441  56.640  1.00  0.00           H  
ATOM    590  CD2 PHE    40      71.504  62.310  56.536  1.00  0.00           C  
ATOM    591  HD2 PHE    40      72.381  61.986  57.077  1.00  0.00           H  
ATOM    592  C   PHE    40      72.578  59.505  54.436  1.00  0.00           C  
ATOM    593  O   PHE    40      72.349  60.279  53.514  1.00  0.00           O  
ATOM    594  N   ASP    41      73.843  59.331  54.829  1.00  0.00           N  
ATOM    595  H   ASP    41      73.915  58.637  55.559  1.00  0.00           H  
ATOM    596  CA  ASP    41      75.174  59.809  54.335  1.00  0.00           C  
ATOM    597  HA  ASP    41      74.976  60.824  53.990  1.00  0.00           H  
ATOM    598  CB  ASP    41      76.198  59.924  55.503  1.00  0.00           C  
ATOM    599  HB2 ASP    41      76.129  59.070  56.177  1.00  0.00           H  
ATOM    600  HB3 ASP    41      77.207  59.851  55.099  1.00  0.00           H  
ATOM    601  CG  ASP    41      76.117  61.159  56.364  1.00  0.00           C  
ATOM    602  OD1 ASP    41      76.259  61.099  57.611  1.00  0.00           O  
ATOM    603  OD2 ASP    41      75.799  62.267  55.851  1.00  0.00           O  
ATOM    604  C   ASP    41      75.738  58.957  53.153  1.00  0.00           C  
ATOM    605  O   ASP    41      76.477  59.472  52.326  1.00  0.00           O  
ATOM    606  N   GLU    42      75.184  57.795  52.892  1.00  0.00           N  
ATOM    607  H   GLU    42      74.435  57.454  53.478  1.00  0.00           H  
ATOM    608  CA  GLU    42      75.582  56.925  51.839  1.00  0.00           C  
ATOM    609  HA  GLU    42      76.648  57.107  51.704  1.00  0.00           H  
ATOM    610  CB  GLU    42      75.378  55.455  52.228  1.00  0.00           C  
ATOM    611  HB2 GLU    42      74.341  55.190  52.436  1.00  0.00           H  
ATOM    612  HB3 GLU    42      75.598  54.715  51.459  1.00  0.00           H  
ATOM    613  CG  GLU    42      76.254  54.980  53.421  1.00  0.00           C  
ATOM    614  HG2 GLU    42      75.975  55.617  54.260  1.00  0.00           H  
ATOM    615  HG3 GLU    42      75.960  53.962  53.679  1.00  0.00           H  
ATOM    616  CD  GLU    42      77.777  55.105  53.140  1.00  0.00           C  
ATOM    617  OE1 GLU    42      78.598  55.353  53.993  1.00  0.00           O  
ATOM    618  OE2 GLU    42      78.146  54.958  51.951  1.00  0.00           O  
ATOM    619  C   GLU    42      74.706  57.269  50.547  1.00  0.00           C  
ATOM    620  O   GLU    42      75.240  57.360  49.481  1.00  0.00           O  
ATOM    621  N   GLN    43      73.440  57.383  50.727  1.00  0.00           N  
ATOM    622  H   GLN    43      73.113  57.110  51.643  1.00  0.00           H  
ATOM    623  CA  GLN    43      72.432  57.827  49.689  1.00  0.00           C  
ATOM    624  HA  GLN    43      71.420  57.524  49.958  1.00  0.00           H  
ATOM    625  CB  GLN    43      72.351  59.328  49.683  1.00  0.00           C  
ATOM    626  HB2 GLN    43      72.145  59.637  50.708  1.00  0.00           H  
ATOM    627  HB3 GLN    43      73.339  59.734  49.466  1.00  0.00           H  
ATOM    628  CG  GLN    43      71.304  60.115  48.860  1.00  0.00           C  
ATOM    629  HG2 GLN    43      70.957  59.432  48.084  1.00  0.00           H  
ATOM    630  HG3 GLN    43      70.561  60.346  49.624  1.00  0.00           H  
ATOM    631  CD  GLN    43      71.729  61.443  48.194  1.00  0.00           C  
ATOM    632  OE1 GLN    43      71.697  61.547  46.957  1.00  0.00           O  
ATOM    633  NE2 GLN    43      72.357  62.343  48.831  1.00  0.00           N  
ATOM    634 HE21 GLN    43      72.584  63.137  48.251  1.00  0.00           H  
ATOM    635 HE22 GLN    43      72.543  62.264  49.821  1.00  0.00           H  
ATOM    636  C   GLN    43      72.735  57.326  48.322  1.00  0.00           C  
ATOM    637  O   GLN    43      73.160  58.093  47.394  1.00  0.00           O  
ATOM    638  N   THR    44      72.601  56.026  48.192  1.00  0.00           N  
ATOM    639  H   THR    44      72.064  55.525  48.884  1.00  0.00           H  
ATOM    640  CA  THR    44      73.248  55.142  47.228  1.00  0.00           C  
ATOM    641  HA  THR    44      73.496  55.624  46.282  1.00  0.00           H  
ATOM    642  CB  THR    44      74.531  54.577  47.810  1.00  0.00           C  
ATOM    643  HB  THR    44      75.163  55.390  48.165  1.00  0.00           H  
ATOM    644  CG2 THR    44      74.383  53.527  48.925  1.00  0.00           C  
ATOM    645 HG21 THR    44      73.918  52.634  48.506  1.00  0.00           H  
ATOM    646 HG22 THR    44      75.300  53.153  49.381  1.00  0.00           H  
ATOM    647 HG23 THR    44      73.676  53.901  49.665  1.00  0.00           H  
ATOM    648  OG1 THR    44      75.300  53.904  46.802  1.00  0.00           O  
ATOM    649  HG1 THR    44      75.950  54.572  46.574  1.00  0.00           H  
ATOM    650  C   THR    44      72.293  54.023  46.899  1.00  0.00           C  
ATOM    651  O   THR    44      71.467  53.661  47.759  1.00  0.00           O  
ATOM    652  N   LYS    45      72.480  53.325  45.755  1.00  0.00           N  
ATOM    653  H   LYS    45      73.053  53.761  45.047  1.00  0.00           H  
ATOM    654  CA  LYS    45      71.992  52.091  45.271  1.00  0.00           C  
ATOM    655  HA  LYS    45      71.273  51.619  45.941  1.00  0.00           H  
ATOM    656  CB  LYS    45      71.253  52.317  43.894  1.00  0.00           C  
ATOM    657  HB2 LYS    45      72.005  52.841  43.303  1.00  0.00           H  
ATOM    658  HB3 LYS    45      71.140  51.385  43.339  1.00  0.00           H  
ATOM    659  CG  LYS    45      69.987  53.182  43.909  1.00  0.00           C  
ATOM    660  HG2 LYS    45      70.274  54.118  44.389  1.00  0.00           H  
ATOM    661  HG3 LYS    45      69.528  53.352  42.935  1.00  0.00           H  
ATOM    662  CD  LYS    45      68.816  52.502  44.773  1.00  0.00           C  
ATOM    663  HD2 LYS    45      69.173  52.180  45.751  1.00  0.00           H  
ATOM    664  HD3 LYS    45      67.969  53.186  44.830  1.00  0.00           H  
ATOM    665  CE  LYS    45      68.334  51.281  43.977  1.00  0.00           C  
ATOM    666  HE2 LYS    45      68.082  51.602  42.966  1.00  0.00           H  
ATOM    667  HE3 LYS    45      69.138  50.549  44.058  1.00  0.00           H  
ATOM    668  NZ  LYS    45      67.172  50.537  44.559  1.00  0.00           N  
ATOM    669  HZ1 LYS    45      67.118  49.610  44.163  1.00  0.00           H  
ATOM    670  HZ2 LYS    45      67.189  50.429  45.563  1.00  0.00           H  
ATOM    671  HZ3 LYS    45      66.293  50.916  44.237  1.00  0.00           H  
ATOM    672  C   LYS    45      73.053  51.009  45.079  1.00  0.00           C  
ATOM    673  O   LYS    45      72.595  49.893  44.779  1.00  0.00           O  
ATOM    674  N   ASN    46      74.344  51.215  45.422  1.00  0.00           N  
ATOM    675  H   ASN    46      74.607  52.162  45.655  1.00  0.00           H  
ATOM    676  CA  ASN    46      75.386  50.214  45.725  1.00  0.00           C  
ATOM    677  HA  ASN    46      75.402  49.472  44.927  1.00  0.00           H  
ATOM    678  CB  ASN    46      76.758  50.930  45.731  1.00  0.00           C  
ATOM    679  HB2 ASN    46      76.835  51.639  46.555  1.00  0.00           H  
ATOM    680  HB3 ASN    46      77.453  50.101  45.865  1.00  0.00           H  
ATOM    681  CG  ASN    46      77.095  51.525  44.416  1.00  0.00           C  
ATOM    682  OD1 ASN    46      77.563  50.758  43.549  1.00  0.00           O  
ATOM    683  ND2 ASN    46      76.900  52.814  44.187  1.00  0.00           N  
ATOM    684 HD21 ASN    46      77.199  53.108  43.268  1.00  0.00           H  
ATOM    685 HD22 ASN    46      76.417  53.455  44.800  1.00  0.00           H  
ATOM    686  C   ASN    46      75.057  49.529  47.096  1.00  0.00           C  
ATOM    687  O   ASN    46      74.445  50.130  47.998  1.00  0.00           O  
ATOM    688  N   GLY    47      75.541  48.383  47.309  1.00  0.00           N  
ATOM    689  H   GLY    47      75.976  47.924  46.521  1.00  0.00           H  
ATOM    690  CA  GLY    47      75.425  47.462  48.495  1.00  0.00           C  
ATOM    691  HA2 GLY    47      74.393  47.124  48.593  1.00  0.00           H  
ATOM    692  HA3 GLY    47      76.018  46.602  48.185  1.00  0.00           H  
ATOM    693  C   GLY    47      76.025  48.068  49.751  1.00  0.00           C  
ATOM    694  O   GLY    47      77.228  48.471  49.698  1.00  0.00           O  
ATOM    695  N   ARG    48      75.305  48.117  50.810  1.00  0.00           N  
ATOM    696  H   ARG    48      74.386  47.700  50.838  1.00  0.00           H  
ATOM    697  CA  ARG    48      75.806  48.607  52.089  1.00  0.00           C  
ATOM    698  HA  ARG    48      76.894  48.618  52.139  1.00  0.00           H  
ATOM    699  CB  ARG    48      75.228  49.934  52.337  1.00  0.00           C  
ATOM    700  HB2 ARG    48      74.144  49.814  52.327  1.00  0.00           H  
ATOM    701  HB3 ARG    48      75.518  50.239  53.343  1.00  0.00           H  
ATOM    702  CG  ARG    48      75.696  51.099  51.362  1.00  0.00           C  
ATOM    703  HG2 ARG    48      75.638  50.672  50.361  1.00  0.00           H  
ATOM    704  HG3 ARG    48      75.054  51.974  51.459  1.00  0.00           H  
ATOM    705  CD  ARG    48      77.113  51.544  51.581  1.00  0.00           C  
ATOM    706  HD2 ARG    48      77.150  52.141  52.492  1.00  0.00           H  
ATOM    707  HD3 ARG    48      77.921  50.818  51.665  1.00  0.00           H  
ATOM    708  NE  ARG    48      77.478  52.534  50.537  1.00  0.00           N  
ATOM    709  HE  ARG    48      77.284  53.481  50.831  1.00  0.00           H  
ATOM    710  CZ  ARG    48      78.063  52.228  49.415  1.00  0.00           C  
ATOM    711  NH1 ARG    48      78.122  51.080  48.885  1.00  0.00           N  
ATOM    712 HH11 ARG    48      77.781  50.228  49.307  1.00  0.00           H  
ATOM    713 HH12 ARG    48      78.581  51.054  47.986  1.00  0.00           H  
ATOM    714  NH2 ARG    48      78.651  53.215  48.812  1.00  0.00           N  
ATOM    715 HH21 ARG    48      78.497  54.135  49.198  1.00  0.00           H  
ATOM    716 HH22 ARG    48      79.142  53.124  47.934  1.00  0.00           H  
ATOM    717  C   ARG    48      75.615  47.798  53.293  1.00  0.00           C  
ATOM    718  O   ARG    48      76.248  48.048  54.319  1.00  0.00           O  
ATOM    719  N   ILE    49      74.783  46.733  53.163  1.00  0.00           N  
ATOM    720  H   ILE    49      74.428  46.605  52.226  1.00  0.00           H  
ATOM    721  CA  ILE    49      74.547  45.741  54.255  1.00  0.00           C  
ATOM    722  HA  ILE    49      74.653  46.169  55.251  1.00  0.00           H  
ATOM    723  CB  ILE    49      73.116  45.182  54.150  1.00  0.00           C  
ATOM    724  HB  ILE    49      73.015  44.858  53.114  1.00  0.00           H  
ATOM    725  CG2 ILE    49      72.905  44.084  55.229  1.00  0.00           C  
ATOM    726 HG21 ILE    49      73.312  44.440  56.175  1.00  0.00           H  
ATOM    727 HG22 ILE    49      71.870  43.864  55.489  1.00  0.00           H  
ATOM    728 HG23 ILE    49      73.431  43.180  54.924  1.00  0.00           H  
ATOM    729  CG1 ILE    49      71.988  46.193  54.431  1.00  0.00           C  
ATOM    730 HG12 ILE    49      71.086  45.592  54.312  1.00  0.00           H  
ATOM    731 HG13 ILE    49      72.143  46.746  55.357  1.00  0.00           H  
ATOM    732  CD1 ILE    49      71.817  47.234  53.285  1.00  0.00           C  
ATOM    733 HD11 ILE    49      70.823  47.679  53.333  1.00  0.00           H  
ATOM    734 HD12 ILE    49      72.639  47.950  53.283  1.00  0.00           H  
ATOM    735 HD13 ILE    49      71.702  46.715  52.334  1.00  0.00           H  
ATOM    736  C   ILE    49      75.632  44.682  54.146  1.00  0.00           C  
ATOM    737  O   ILE    49      75.435  43.675  53.342  1.00  0.00           O  
ATOM    738  N   LEU    50      76.757  44.973  54.798  1.00  0.00           N  
ATOM    739  H   LEU    50      76.796  45.782  55.401  1.00  0.00           H  
ATOM    740  CA  LEU    50      78.062  44.333  54.707  1.00  0.00           C  
ATOM    741  HA  LEU    50      77.916  43.296  54.404  1.00  0.00           H  
ATOM    742  CB  LEU    50      79.002  45.118  53.708  1.00  0.00           C  
ATOM    743  HB2 LEU    50      79.008  46.204  53.797  1.00  0.00           H  
ATOM    744  HB3 LEU    50      80.018  44.743  53.823  1.00  0.00           H  
ATOM    745  CG  LEU    50      78.627  44.765  52.218  1.00  0.00           C  
ATOM    746  HG  LEU    50      77.604  45.116  52.083  1.00  0.00           H  
ATOM    747  CD1 LEU    50      79.517  45.495  51.131  1.00  0.00           C  
ATOM    748 HD11 LEU    50      79.168  45.298  50.117  1.00  0.00           H  
ATOM    749 HD12 LEU    50      79.414  46.575  51.241  1.00  0.00           H  
ATOM    750 HD13 LEU    50      80.585  45.296  51.214  1.00  0.00           H  
ATOM    751  CD2 LEU    50      78.695  43.252  51.855  1.00  0.00           C  
ATOM    752 HD21 LEU    50      79.588  42.835  52.321  1.00  0.00           H  
ATOM    753 HD22 LEU    50      77.769  42.897  52.307  1.00  0.00           H  
ATOM    754 HD23 LEU    50      78.657  43.149  50.770  1.00  0.00           H  
ATOM    755  C   LEU    50      78.749  44.223  56.031  1.00  0.00           C  
ATOM    756  O   LEU    50      78.709  45.113  56.870  1.00  0.00           O  
ATOM    757  N   GLY    51      79.428  43.121  56.231  1.00  0.00           N  
ATOM    758  H   GLY    51      79.427  42.367  55.559  1.00  0.00           H  
ATOM    759  CA  GLY    51      80.038  42.724  57.465  1.00  0.00           C  
ATOM    760  HA2 GLY    51      80.496  41.742  57.344  1.00  0.00           H  
ATOM    761  HA3 GLY    51      80.768  43.451  57.817  1.00  0.00           H  
ATOM    762  C   GLY    51      78.934  42.646  58.627  1.00  0.00           C  
ATOM    763  O   GLY    51      77.709  42.718  58.376  1.00  0.00           O  
ATOM    764  N   PRO    52      79.366  42.740  59.970  1.00  0.00           N  
ATOM    765  CD  PRO    52      80.740  42.347  60.392  1.00  0.00           C  
ATOM    766  HD2 PRO    52      81.376  43.218  60.550  1.00  0.00           H  
ATOM    767  HD3 PRO    52      81.173  41.681  59.646  1.00  0.00           H  
ATOM    768  CG  PRO    52      80.619  41.544  61.682  1.00  0.00           C  
ATOM    769  HG2 PRO    52      81.482  41.790  62.301  1.00  0.00           H  
ATOM    770  HG3 PRO    52      80.445  40.495  61.442  1.00  0.00           H  
ATOM    771  CB  PRO    52      79.342  42.049  62.331  1.00  0.00           C  
ATOM    772  HB2 PRO    52      79.644  42.873  62.977  1.00  0.00           H  
ATOM    773  HB3 PRO    52      78.859  41.358  63.022  1.00  0.00           H  
ATOM    774  CA  PRO    52      78.462  42.605  61.179  1.00  0.00           C  
ATOM    775  HA  PRO    52      77.667  41.870  61.046  1.00  0.00           H  
ATOM    776  C   PRO    52      77.905  43.930  61.469  1.00  0.00           C  
ATOM    777  O   PRO    52      78.542  44.986  61.318  1.00  0.00           O  
ATOM    778  N   GLY    53      76.727  43.898  62.080  1.00  0.00           N  
ATOM    779  H   GLY    53      76.241  43.030  62.251  1.00  0.00           H  
ATOM    780  CA  GLY    53      76.025  45.060  62.702  1.00  0.00           C  
ATOM    781  HA2 GLY    53      75.153  44.869  63.328  1.00  0.00           H  
ATOM    782  HA3 GLY    53      76.811  45.480  63.329  1.00  0.00           H  
ATOM    783  C   GLY    53      75.666  46.156  61.704  1.00  0.00           C  
ATOM    784  O   GLY    53      75.822  47.308  62.078  1.00  0.00           O  
ATOM    785  N   SER    54      75.340  45.832  60.428  1.00  0.00           N  
ATOM    786  H   SER    54      75.120  44.860  60.264  1.00  0.00           H  
ATOM    787  CA  SER    54      75.154  46.757  59.339  1.00  0.00           C  
ATOM    788  HA  SER    54      75.464  47.772  59.588  1.00  0.00           H  
ATOM    789  CB  SER    54      76.092  46.131  58.266  1.00  0.00           C  
ATOM    790  HB2 SER    54      76.164  46.842  57.442  1.00  0.00           H  
ATOM    791  HB3 SER    54      77.064  46.102  58.758  1.00  0.00           H  
ATOM    792  OG  SER    54      75.750  44.779  57.824  1.00  0.00           O  
ATOM    793  HG  SER    54      76.242  44.134  58.337  1.00  0.00           H  
ATOM    794  C   SER    54      73.758  46.966  58.691  1.00  0.00           C  
ATOM    795  O   SER    54      73.728  47.813  57.793  1.00  0.00           O  
ATOM    796  N   VAL    55      72.674  46.281  59.102  1.00  0.00           N  
ATOM    797  H   VAL    55      72.902  45.751  59.931  1.00  0.00           H  
ATOM    798  CA  VAL    55      71.394  46.316  58.494  1.00  0.00           C  
ATOM    799  HA  VAL    55      71.399  45.967  57.461  1.00  0.00           H  
ATOM    800  CB  VAL    55      70.524  45.279  59.062  1.00  0.00           C  
ATOM    801  HB  VAL    55      71.014  44.324  58.872  1.00  0.00           H  
ATOM    802  CG1 VAL    55      70.386  45.334  60.533  1.00  0.00           C  
ATOM    803 HG11 VAL    55      71.286  45.108  61.104  1.00  0.00           H  
ATOM    804 HG12 VAL    55      70.045  46.281  60.950  1.00  0.00           H  
ATOM    805 HG13 VAL    55      69.675  44.619  60.947  1.00  0.00           H  
ATOM    806  CG2 VAL    55      69.168  45.129  58.469  1.00  0.00           C  
ATOM    807 HG21 VAL    55      68.409  45.753  58.941  1.00  0.00           H  
ATOM    808 HG22 VAL    55      69.175  45.432  57.422  1.00  0.00           H  
ATOM    809 HG23 VAL    55      68.897  44.090  58.653  1.00  0.00           H  
ATOM    810  C   VAL    55      70.764  47.839  58.488  1.00  0.00           C  
ATOM    811  O   VAL    55      70.862  48.580  59.382  1.00  0.00           O  
ATOM    812  N   ALA    56      70.295  48.131  57.347  1.00  0.00           N  
ATOM    813  H   ALA    56      70.170  47.408  56.653  1.00  0.00           H  
ATOM    814  CA  ALA    56      69.640  49.383  56.970  1.00  0.00           C  
ATOM    815  HA  ALA    56      70.012  50.171  57.624  1.00  0.00           H  
ATOM    816  CB  ALA    56      70.019  49.553  55.533  1.00  0.00           C  
ATOM    817  HB1 ALA    56      69.677  50.480  55.074  1.00  0.00           H  
ATOM    818  HB2 ALA    56      71.106  49.606  55.476  1.00  0.00           H  
ATOM    819  HB3 ALA    56      69.630  48.778  54.873  1.00  0.00           H  
ATOM    820  C   ALA    56      68.118  49.281  57.139  1.00  0.00           C  
ATOM    821  O   ALA    56      67.541  48.189  57.027  1.00  0.00           O  
ATOM    822  N   ASP    57      67.585  50.433  57.524  1.00  0.00           N  
ATOM    823  H   ASP    57      68.116  51.292  57.488  1.00  0.00           H  
ATOM    824  CA  ASP    57      66.165  50.509  57.774  1.00  0.00           C  
ATOM    825  HA  ASP    57      65.898  49.970  58.683  1.00  0.00           H  
ATOM    826  CB  ASP    57      65.926  51.959  58.217  1.00  0.00           C  
ATOM    827  HB2 ASP    57      66.327  52.606  57.437  1.00  0.00           H  
ATOM    828  HB3 ASP    57      64.858  52.164  58.148  1.00  0.00           H  
ATOM    829  CG  ASP    57      66.367  52.301  59.652  1.00  0.00           C  
ATOM    830  OD1 ASP    57      65.689  51.966  60.680  1.00  0.00           O  
ATOM    831  OD2 ASP    57      67.409  52.996  59.716  1.00  0.00           O  
ATOM    832  C   ASP    57      65.340  50.053  56.550  1.00  0.00           C  
ATOM    833  O   ASP    57      65.634  50.426  55.434  1.00  0.00           O  
ATOM    834  N   SER    58      64.380  49.237  56.942  1.00  0.00           N  
ATOM    835  H   SER    58      64.280  48.989  57.916  1.00  0.00           H  
ATOM    836  CA  SER    58      63.705  48.392  55.909  1.00  0.00           C  
ATOM    837  HA  SER    58      63.963  48.803  54.933  1.00  0.00           H  
ATOM    838  CB  SER    58      64.165  46.939  56.043  1.00  0.00           C  
ATOM    839  HB2 SER    58      64.016  46.522  57.039  1.00  0.00           H  
ATOM    840  HB3 SER    58      63.589  46.360  55.321  1.00  0.00           H  
ATOM    841  OG  SER    58      65.492  47.003  55.653  1.00  0.00           O  
ATOM    842  HG  SER    58      66.079  47.417  56.290  1.00  0.00           H  
ATOM    843  C   SER    58      62.236  48.569  56.079  1.00  0.00           C  
ATOM    844  O   SER    58      61.651  48.463  57.155  1.00  0.00           O  
ATOM    845  N   GLY    59      61.472  48.705  54.965  1.00  0.00           N  
ATOM    846  H   GLY    59      61.890  48.512  54.066  1.00  0.00           H  
ATOM    847  CA  GLY    59      59.985  48.885  54.944  1.00  0.00           C  
ATOM    848  HA2 GLY    59      59.711  48.761  55.992  1.00  0.00           H  
ATOM    849  HA3 GLY    59      59.683  49.831  54.495  1.00  0.00           H  
ATOM    850  C   GLY    59      59.374  47.791  54.124  1.00  0.00           C  
ATOM    851  O   GLY    59      59.994  47.382  53.117  1.00  0.00           O  
ATOM    852  N   GLU    60      58.201  47.317  54.508  1.00  0.00           N  
ATOM    853  H   GLU    60      57.746  47.668  55.338  1.00  0.00           H  
ATOM    854  CA  GLU    60      57.263  46.483  53.690  1.00  0.00           C  
ATOM    855  HA  GLU    60      57.212  46.921  52.693  1.00  0.00           H  
ATOM    856  CB  GLU    60      57.896  45.058  53.552  1.00  0.00           C  
ATOM    857  HB2 GLU    60      58.509  45.014  52.652  1.00  0.00           H  
ATOM    858  HB3 GLU    60      58.383  44.891  54.513  1.00  0.00           H  
ATOM    859  CG  GLU    60      56.902  43.896  53.227  1.00  0.00           C  
ATOM    860  HG2 GLU    60      56.273  43.728  54.101  1.00  0.00           H  
ATOM    861  HG3 GLU    60      56.417  44.186  52.295  1.00  0.00           H  
ATOM    862  CD  GLU    60      57.546  42.500  52.884  1.00  0.00           C  
ATOM    863  OE1 GLU    60      58.525  42.413  52.202  1.00  0.00           O  
ATOM    864  OE2 GLU    60      56.763  41.512  53.256  1.00  0.00           O  
ATOM    865  C   GLU    60      55.832  46.441  54.181  1.00  0.00           C  
ATOM    866  O   GLU    60      55.535  46.516  55.363  1.00  0.00           O  
ATOM    867  N   VAL    61      54.911  46.397  53.216  1.00  0.00           N  
ATOM    868  H   VAL    61      55.269  46.480  52.275  1.00  0.00           H  
ATOM    869  CA  VAL    61      53.448  46.364  53.447  1.00  0.00           C  
ATOM    870  HA  VAL    61      53.328  45.768  54.352  1.00  0.00           H  
ATOM    871  CB  VAL    61      52.963  47.764  53.723  1.00  0.00           C  
ATOM    872  HB  VAL    61      53.721  48.197  54.375  1.00  0.00           H  
ATOM    873  CG1 VAL    61      52.725  48.754  52.487  1.00  0.00           C  
ATOM    874 HG11 VAL    61      53.547  48.817  51.773  1.00  0.00           H  
ATOM    875 HG12 VAL    61      51.987  48.322  51.811  1.00  0.00           H  
ATOM    876 HG13 VAL    61      52.359  49.712  52.856  1.00  0.00           H  
ATOM    877  CG2 VAL    61      51.761  47.756  54.631  1.00  0.00           C  
ATOM    878 HG21 VAL    61      50.952  47.576  53.923  1.00  0.00           H  
ATOM    879 HG22 VAL    61      51.726  46.978  55.394  1.00  0.00           H  
ATOM    880 HG23 VAL    61      51.638  48.728  55.110  1.00  0.00           H  
ATOM    881  C   VAL    61      52.746  45.568  52.325  1.00  0.00           C  
ATOM    882  O   VAL    61      53.332  45.249  51.290  1.00  0.00           O  
ATOM    883  N   THR    62      51.420  45.437  52.370  1.00  0.00           N  
ATOM    884  H   THR    62      51.027  45.606  53.285  1.00  0.00           H  
ATOM    885  CA  THR    62      50.549  44.886  51.389  1.00  0.00           C  
ATOM    886  HA  THR    62      51.052  44.894  50.422  1.00  0.00           H  
ATOM    887  CB  THR    62      50.199  43.494  51.700  1.00  0.00           C  
ATOM    888  HB  THR    62      50.221  43.448  52.789  1.00  0.00           H  
ATOM    889  CG2 THR    62      48.964  42.911  51.035  1.00  0.00           C  
ATOM    890 HG21 THR    62      48.754  41.863  51.246  1.00  0.00           H  
ATOM    891 HG22 THR    62      48.027  43.454  51.153  1.00  0.00           H  
ATOM    892 HG23 THR    62      49.182  43.042  49.975  1.00  0.00           H  
ATOM    893  OG1 THR    62      51.206  42.640  51.229  1.00  0.00           O  
ATOM    894  HG1 THR    62      51.913  43.003  51.767  1.00  0.00           H  
ATOM    895  C   THR    62      49.300  45.730  51.246  1.00  0.00           C  
ATOM    896  O   THR    62      48.753  46.213  52.271  1.00  0.00           O  
ATOM    897  N   TYR    63      48.828  45.923  50.035  1.00  0.00           N  
ATOM    898  H   TYR    63      49.247  45.365  49.305  1.00  0.00           H  
ATOM    899  CA  TYR    63      47.794  46.866  49.600  1.00  0.00           C  
ATOM    900  HA  TYR    63      47.163  46.953  50.485  1.00  0.00           H  
ATOM    901  CB  TYR    63      48.350  48.241  49.380  1.00  0.00           C  
ATOM    902  HB2 TYR    63      47.575  49.006  49.436  1.00  0.00           H  
ATOM    903  HB3 TYR    63      48.933  48.401  50.287  1.00  0.00           H  
ATOM    904  CG  TYR    63      49.275  48.411  48.153  1.00  0.00           C  
ATOM    905  CD1 TYR    63      50.694  48.257  48.290  1.00  0.00           C  
ATOM    906  HD1 TYR    63      51.118  47.977  49.243  1.00  0.00           H  
ATOM    907  CE1 TYR    63      51.499  48.370  47.116  1.00  0.00           C  
ATOM    908  HE1 TYR    63      52.572  48.247  47.117  1.00  0.00           H  
ATOM    909  CZ  TYR    63      50.916  48.743  45.900  1.00  0.00           C  
ATOM    910  OH  TYR    63      51.739  48.948  44.813  1.00  0.00           O  
ATOM    911  HH  TYR    63      51.195  49.262  44.087  1.00  0.00           H  
ATOM    912  CE2 TYR    63      49.481  48.877  45.822  1.00  0.00           C  
ATOM    913  HE2 TYR    63      49.010  49.075  44.871  1.00  0.00           H  
ATOM    914  CD2 TYR    63      48.674  48.562  46.895  1.00  0.00           C  
ATOM    915  HD2 TYR    63      47.600  48.452  46.895  1.00  0.00           H  
ATOM    916  C   TYR    63      46.916  46.384  48.427  1.00  0.00           C  
ATOM    917  O   TYR    63      47.253  45.464  47.748  1.00  0.00           O  
ATOM    918  N   TYR    64      45.729  47.060  48.258  1.00  0.00           N  
ATOM    919  H   TYR    64      45.528  47.777  48.941  1.00  0.00           H  
ATOM    920  CA  TYR    64      44.770  46.587  47.201  1.00  0.00           C  
ATOM    921  HA  TYR    64      45.091  45.667  46.711  1.00  0.00           H  
ATOM    922  CB  TYR    64      43.488  46.180  47.957  1.00  0.00           C  
ATOM    923  HB2 TYR    64      43.828  45.595  48.812  1.00  0.00           H  
ATOM    924  HB3 TYR    64      42.980  47.061  48.349  1.00  0.00           H  
ATOM    925  CG  TYR    64      42.530  45.415  47.115  1.00  0.00           C  
ATOM    926  CD1 TYR    64      42.580  43.988  47.179  1.00  0.00           C  
ATOM    927  HD1 TYR    64      43.207  43.420  47.851  1.00  0.00           H  
ATOM    928  CE1 TYR    64      41.722  43.166  46.483  1.00  0.00           C  
ATOM    929  HE1 TYR    64      41.823  42.094  46.567  1.00  0.00           H  
ATOM    930  CZ  TYR    64      40.688  43.787  45.712  1.00  0.00           C  
ATOM    931  OH  TYR    64      39.813  43.024  44.986  1.00  0.00           O  
ATOM    932  HH  TYR    64      40.305  42.250  44.703  1.00  0.00           H  
ATOM    933  CE2 TYR    64      40.592  45.245  45.685  1.00  0.00           C  
ATOM    934  HE2 TYR    64      39.737  45.633  45.151  1.00  0.00           H  
ATOM    935  CD2 TYR    64      41.555  45.998  46.380  1.00  0.00           C  
ATOM    936  HD2 TYR    64      41.501  47.074  46.309  1.00  0.00           H  
ATOM    937  C   TYR    64      44.685  47.580  46.110  1.00  0.00           C  
ATOM    938  O   TYR    64      43.983  48.633  46.285  1.00  0.00           O  
ATOM    939  N   GLY    65      45.417  47.356  44.998  1.00  0.00           N  
ATOM    940  H   GLY    65      45.766  46.417  44.872  1.00  0.00           H  
ATOM    941  CA  GLY    65      45.528  48.217  43.844  1.00  0.00           C  
ATOM    942  HA2 GLY    65      44.957  49.131  44.010  1.00  0.00           H  
ATOM    943  HA3 GLY    65      46.574  48.398  43.598  1.00  0.00           H  
ATOM    944  C   GLY    65      44.905  47.614  42.567  1.00  0.00           C  
ATOM    945  O   GLY    65      43.846  47.019  42.642  1.00  0.00           O  
ATOM    946  N   LYS    66      45.481  48.050  41.426  1.00  0.00           N  
ATOM    947  H   LYS    66      46.254  48.673  41.611  1.00  0.00           H  
ATOM    948  CA  LYS    66      45.075  47.952  40.029  1.00  0.00           C  
ATOM    949  HA  LYS    66      44.983  46.903  39.745  1.00  0.00           H  
ATOM    950  CB  LYS    66      43.722  48.644  39.759  1.00  0.00           C  
ATOM    951  HB2 LYS    66      43.409  48.479  38.728  1.00  0.00           H  
ATOM    952  HB3 LYS    66      42.998  48.129  40.389  1.00  0.00           H  
ATOM    953  CG  LYS    66      43.650  50.136  39.928  1.00  0.00           C  
ATOM    954  HG2 LYS    66      44.247  50.602  40.713  1.00  0.00           H  
ATOM    955  HG3 LYS    66      43.920  50.664  39.013  1.00  0.00           H  
ATOM    956  CD  LYS    66      42.186  50.512  40.251  1.00  0.00           C  
ATOM    957  HD2 LYS    66      41.666  50.101  39.386  1.00  0.00           H  
ATOM    958  HD3 LYS    66      41.868  50.285  41.269  1.00  0.00           H  
ATOM    959  CE  LYS    66      41.964  52.071  40.130  1.00  0.00           C  
ATOM    960  HE2 LYS    66      42.251  52.320  39.108  1.00  0.00           H  
ATOM    961  HE3 LYS    66      40.876  52.126  40.118  1.00  0.00           H  
ATOM    962  NZ  LYS    66      42.529  52.895  41.264  1.00  0.00           N  
ATOM    963  HZ1 LYS    66      42.187  53.839  41.155  1.00  0.00           H  
ATOM    964  HZ2 LYS    66      42.170  52.661  42.179  1.00  0.00           H  
ATOM    965  HZ3 LYS    66      43.538  52.926  41.235  1.00  0.00           H  
ATOM    966  C   LYS    66      46.237  48.467  39.099  1.00  0.00           C  
ATOM    967  O   LYS    66      46.543  49.648  39.112  1.00  0.00           O  
ATOM    968  N   ARG    67      46.800  47.528  38.320  1.00  0.00           N  
ATOM    969  H   ARG    67      46.318  46.643  38.256  1.00  0.00           H  
ATOM    970  CA  ARG    67      48.051  47.690  37.629  1.00  0.00           C  
ATOM    971  HA  ARG    67      48.855  47.502  38.340  1.00  0.00           H  
ATOM    972  CB  ARG    67      48.092  46.462  36.640  1.00  0.00           C  
ATOM    973  HB2 ARG    67      48.067  45.579  37.280  1.00  0.00           H  
ATOM    974  HB3 ARG    67      47.208  46.511  36.005  1.00  0.00           H  
ATOM    975  CG  ARG    67      49.252  46.538  35.603  1.00  0.00           C  
ATOM    976  HG2 ARG    67      49.030  47.243  34.802  1.00  0.00           H  
ATOM    977  HG3 ARG    67      50.160  46.758  36.164  1.00  0.00           H  
ATOM    978  CD  ARG    67      49.396  45.105  34.930  1.00  0.00           C  
ATOM    979  HD2 ARG    67      48.426  45.052  34.436  1.00  0.00           H  
ATOM    980  HD3 ARG    67      50.002  45.118  34.024  1.00  0.00           H  
ATOM    981  NE  ARG    67      49.808  44.092  35.877  1.00  0.00           N  
ATOM    982  HE  ARG    67      49.070  43.518  36.259  1.00  0.00           H  
ATOM    983  CZ  ARG    67      50.977  44.032  36.473  1.00  0.00           C  
ATOM    984  NH1 ARG    67      51.322  43.115  37.332  1.00  0.00           N  
ATOM    985 HH11 ARG    67      50.730  42.301  37.418  1.00  0.00           H  
ATOM    986 HH12 ARG    67      52.262  43.129  37.701  1.00  0.00           H  
ATOM    987  NH2 ARG    67      51.978  44.822  36.148  1.00  0.00           N  
ATOM    988 HH21 ARG    67      51.819  45.534  35.451  1.00  0.00           H  
ATOM    989 HH22 ARG    67      52.784  44.952  36.744  1.00  0.00           H  
ATOM    990  C   ARG    67      48.191  48.976  36.760  1.00  0.00           C  
ATOM    991  O   ARG    67      49.282  49.507  36.719  1.00  0.00           O  
ATOM    992  N   GLY    68      47.168  49.368  36.073  1.00  0.00           N  
ATOM    993  H   GLY    68      46.251  48.947  36.114  1.00  0.00           H  
ATOM    994  CA  GLY    68      47.205  50.529  35.081  1.00  0.00           C  
ATOM    995  HA2 GLY    68      48.012  50.359  34.368  1.00  0.00           H  
ATOM    996  HA3 GLY    68      46.292  50.549  34.485  1.00  0.00           H  
ATOM    997  C   GLY    68      47.326  51.888  35.671  1.00  0.00           C  
ATOM    998  O   GLY    68      47.479  52.855  35.005  1.00  0.00           O  
ATOM    999  N   ASP    69      47.258  52.007  37.018  1.00  0.00           N  
ATOM   1000  H   ASP    69      47.123  51.160  37.552  1.00  0.00           H  
ATOM   1001  CA  ASP    69      47.255  53.254  37.709  1.00  0.00           C  
ATOM   1002  HA  ASP    69      46.318  53.730  37.420  1.00  0.00           H  
ATOM   1003  CB  ASP    69      47.100  52.959  39.189  1.00  0.00           C  
ATOM   1004  HB2 ASP    69      46.090  52.560  39.273  1.00  0.00           H  
ATOM   1005  HB3 ASP    69      47.837  52.198  39.446  1.00  0.00           H  
ATOM   1006  CG  ASP    69      47.307  54.163  40.144  1.00  0.00           C  
ATOM   1007  OD1 ASP    69      46.986  55.321  39.872  1.00  0.00           O  
ATOM   1008  OD2 ASP    69      47.779  53.854  41.241  1.00  0.00           O  
ATOM   1009  C   ASP    69      48.496  54.160  37.418  1.00  0.00           C  
ATOM   1010  O   ASP    69      49.618  53.595  37.238  1.00  0.00           O  
ATOM   1011  N   ALA    70      48.359  55.449  37.391  1.00  0.00           N  
ATOM   1012  H   ALA    70      47.444  55.838  37.567  1.00  0.00           H  
ATOM   1013  CA  ALA    70      49.529  56.349  37.337  1.00  0.00           C  
ATOM   1014  HA  ALA    70      50.116  56.120  36.447  1.00  0.00           H  
ATOM   1015  CB  ALA    70      49.103  57.841  37.145  1.00  0.00           C  
ATOM   1016  HB1 ALA    70      48.502  58.211  37.975  1.00  0.00           H  
ATOM   1017  HB2 ALA    70      49.977  58.412  36.832  1.00  0.00           H  
ATOM   1018  HB3 ALA    70      48.404  57.895  36.310  1.00  0.00           H  
ATOM   1019  C   ALA    70      50.467  56.351  38.567  1.00  0.00           C  
ATOM   1020  O   ALA    70      51.677  56.394  38.435  1.00  0.00           O  
ATOM   1021  N   GLY    71      49.845  56.137  39.731  1.00  0.00           N  
ATOM   1022  H   GLY    71      48.838  56.182  39.798  1.00  0.00           H  
ATOM   1023  CA  GLY    71      50.580  56.006  41.012  1.00  0.00           C  
ATOM   1024  HA2 GLY    71      51.272  56.848  41.033  1.00  0.00           H  
ATOM   1025  HA3 GLY    71      49.837  56.059  41.807  1.00  0.00           H  
ATOM   1026  C   GLY    71      51.333  54.640  41.131  1.00  0.00           C  
ATOM   1027  O   GLY    71      52.563  54.606  41.319  1.00  0.00           O  
ATOM   1028  N   GLN    72      50.609  53.533  40.756  1.00  0.00           N  
ATOM   1029  H   GLN    72      49.601  53.481  40.795  1.00  0.00           H  
ATOM   1030  CA  GLN    72      51.396  52.305  40.405  1.00  0.00           C  
ATOM   1031  HA  GLN    72      51.895  51.989  41.321  1.00  0.00           H  
ATOM   1032  CB  GLN    72      50.347  51.256  40.066  1.00  0.00           C  
ATOM   1033  HB2 GLN    72      49.615  51.231  40.873  1.00  0.00           H  
ATOM   1034  HB3 GLN    72      49.894  51.343  39.079  1.00  0.00           H  
ATOM   1035  CG  GLN    72      50.933  49.841  40.104  1.00  0.00           C  
ATOM   1036  HG2 GLN    72      50.126  49.249  39.672  1.00  0.00           H  
ATOM   1037  HG3 GLN    72      51.797  49.759  39.445  1.00  0.00           H  
ATOM   1038  CD  GLN    72      51.314  49.416  41.504  1.00  0.00           C  
ATOM   1039  OE1 GLN    72      50.400  49.369  42.308  1.00  0.00           O  
ATOM   1040  NE2 GLN    72      52.566  49.116  41.863  1.00  0.00           N  
ATOM   1041 HE21 GLN    72      52.656  48.593  42.723  1.00  0.00           H  
ATOM   1042 HE22 GLN    72      53.170  49.002  41.062  1.00  0.00           H  
ATOM   1043  C   GLN    72      52.506  52.584  39.381  1.00  0.00           C  
ATOM   1044  O   GLN    72      53.537  51.922  39.530  1.00  0.00           O  
ATOM   1045  N   LYS    73      52.337  53.376  38.257  1.00  0.00           N  
ATOM   1046  H   LYS    73      51.408  53.769  38.203  1.00  0.00           H  
ATOM   1047  CA  LYS    73      53.464  53.796  37.347  1.00  0.00           C  
ATOM   1048  HA  LYS    73      53.911  52.859  37.015  1.00  0.00           H  
ATOM   1049  CB  LYS    73      52.874  54.370  36.148  1.00  0.00           C  
ATOM   1050  HB2 LYS    73      52.090  53.677  35.843  1.00  0.00           H  
ATOM   1051  HB3 LYS    73      52.350  55.316  36.283  1.00  0.00           H  
ATOM   1052  CG  LYS    73      53.758  54.569  34.933  1.00  0.00           C  
ATOM   1053  HG2 LYS    73      54.526  55.285  35.225  1.00  0.00           H  
ATOM   1054  HG3 LYS    73      54.209  53.591  34.764  1.00  0.00           H  
ATOM   1055  CD  LYS    73      52.946  55.178  33.759  1.00  0.00           C  
ATOM   1056  HD2 LYS    73      52.196  54.452  33.444  1.00  0.00           H  
ATOM   1057  HD3 LYS    73      52.543  56.164  33.988  1.00  0.00           H  
ATOM   1058  CE  LYS    73      53.803  55.378  32.530  1.00  0.00           C  
ATOM   1059  HE2 LYS    73      54.540  56.166  32.684  1.00  0.00           H  
ATOM   1060  HE3 LYS    73      54.410  54.493  32.340  1.00  0.00           H  
ATOM   1061  NZ  LYS    73      52.903  55.704  31.354  1.00  0.00           N  
ATOM   1062  HZ1 LYS    73      52.239  56.394  31.675  1.00  0.00           H  
ATOM   1063  HZ2 LYS    73      53.422  55.907  30.511  1.00  0.00           H  
ATOM   1064  HZ3 LYS    73      52.286  54.922  31.184  1.00  0.00           H  
ATOM   1065  C   LYS    73      54.497  54.672  37.975  1.00  0.00           C  
ATOM   1066  O   LYS    73      55.648  54.392  37.631  1.00  0.00           O  
ATOM   1067  N   ALA    74      54.215  55.535  38.949  1.00  0.00           N  
ATOM   1068  H   ALA    74      53.251  55.736  39.176  1.00  0.00           H  
ATOM   1069  CA  ALA    74      55.245  56.283  39.725  1.00  0.00           C  
ATOM   1070  HA  ALA    74      55.976  56.540  38.958  1.00  0.00           H  
ATOM   1071  CB  ALA    74      54.762  57.630  40.179  1.00  0.00           C  
ATOM   1072  HB1 ALA    74      55.518  58.158  40.759  1.00  0.00           H  
ATOM   1073  HB2 ALA    74      54.408  58.237  39.346  1.00  0.00           H  
ATOM   1074  HB3 ALA    74      53.851  57.521  40.768  1.00  0.00           H  
ATOM   1075  C   ALA    74      55.930  55.370  40.726  1.00  0.00           C  
ATOM   1076  O   ALA    74      57.132  55.669  40.899  1.00  0.00           O  
ATOM   1077  N   ILE    75      55.303  54.349  41.347  1.00  0.00           N  
ATOM   1078  H   ILE    75      54.299  54.252  41.294  1.00  0.00           H  
ATOM   1079  CA  ILE    75      56.012  53.189  41.964  1.00  0.00           C  
ATOM   1080  HA  ILE    75      56.644  53.526  42.786  1.00  0.00           H  
ATOM   1081  CB  ILE    75      55.050  52.161  42.682  1.00  0.00           C  
ATOM   1082  HB  ILE    75      54.388  51.783  41.904  1.00  0.00           H  
ATOM   1083  CG2 ILE    75      55.787  50.961  43.167  1.00  0.00           C  
ATOM   1084 HG21 ILE    75      55.237  50.416  43.935  1.00  0.00           H  
ATOM   1085 HG22 ILE    75      56.100  50.272  42.383  1.00  0.00           H  
ATOM   1086 HG23 ILE    75      56.684  51.379  43.624  1.00  0.00           H  
ATOM   1087  CG1 ILE    75      54.183  52.838  43.735  1.00  0.00           C  
ATOM   1088 HG12 ILE    75      53.562  53.637  43.330  1.00  0.00           H  
ATOM   1089 HG13 ILE    75      53.612  52.019  44.173  1.00  0.00           H  
ATOM   1090  CD1 ILE    75      55.054  53.413  44.844  1.00  0.00           C  
ATOM   1091 HD11 ILE    75      55.804  52.748  45.271  1.00  0.00           H  
ATOM   1092 HD12 ILE    75      55.483  54.346  44.477  1.00  0.00           H  
ATOM   1093 HD13 ILE    75      54.365  53.750  45.618  1.00  0.00           H  
ATOM   1094  C   ILE    75      56.983  52.462  41.005  1.00  0.00           C  
ATOM   1095  O   ILE    75      58.181  52.200  41.296  1.00  0.00           O  
ATOM   1096  N   GLU    76      56.402  52.091  39.839  1.00  0.00           N  
ATOM   1097  H   GLU    76      55.412  52.225  39.693  1.00  0.00           H  
ATOM   1098  CA  GLU    76      57.219  51.365  38.841  1.00  0.00           C  
ATOM   1099  HA  GLU    76      57.412  50.316  39.067  1.00  0.00           H  
ATOM   1100  CB  GLU    76      56.254  51.050  37.585  1.00  0.00           C  
ATOM   1101  HB2 GLU    76      55.225  50.819  37.860  1.00  0.00           H  
ATOM   1102  HB3 GLU    76      56.245  51.994  37.039  1.00  0.00           H  
ATOM   1103  CG  GLU    76      56.755  49.894  36.642  1.00  0.00           C  
ATOM   1104  HG2 GLU    76      55.950  49.924  35.908  1.00  0.00           H  
ATOM   1105  HG3 GLU    76      57.737  50.176  36.263  1.00  0.00           H  
ATOM   1106  CD  GLU    76      56.850  48.455  37.302  1.00  0.00           C  
ATOM   1107  OE1 GLU    76      55.986  48.150  38.166  1.00  0.00           O  
ATOM   1108  OE2 GLU    76      57.610  47.640  36.751  1.00  0.00           O  
ATOM   1109  C   GLU    76      58.553  52.087  38.427  1.00  0.00           C  
ATOM   1110  O   GLU    76      59.594  51.515  38.327  1.00  0.00           O  
ATOM   1111  N   ASP    77      58.436  53.425  38.209  1.00  0.00           N  
ATOM   1112  H   ASP    77      57.472  53.727  38.195  1.00  0.00           H  
ATOM   1113  CA  ASP    77      59.555  54.406  38.094  1.00  0.00           C  
ATOM   1114  HA  ASP    77      60.019  54.237  37.122  1.00  0.00           H  
ATOM   1115  CB  ASP    77      59.069  55.891  37.927  1.00  0.00           C  
ATOM   1116  HB2 ASP    77      58.309  55.866  37.146  1.00  0.00           H  
ATOM   1117  HB3 ASP    77      58.804  56.281  38.909  1.00  0.00           H  
ATOM   1118  CG  ASP    77      60.188  56.888  37.418  1.00  0.00           C  
ATOM   1119  OD1 ASP    77      59.867  58.058  37.591  1.00  0.00           O  
ATOM   1120  OD2 ASP    77      61.187  56.428  36.905  1.00  0.00           O  
ATOM   1121  C   ASP    77      60.665  54.350  39.133  1.00  0.00           C  
ATOM   1122  O   ASP    77      61.848  54.150  38.810  1.00  0.00           O  
ATOM   1123  N   ALA    78      60.314  54.496  40.377  1.00  0.00           N  
ATOM   1124  H   ALA    78      59.328  54.668  40.509  1.00  0.00           H  
ATOM   1125  CA  ALA    78      61.150  54.328  41.536  1.00  0.00           C  
ATOM   1126  HA  ALA    78      61.932  55.051  41.309  1.00  0.00           H  
ATOM   1127  CB  ALA    78      60.476  54.706  42.848  1.00  0.00           C  
ATOM   1128  HB1 ALA    78      60.285  55.778  42.893  1.00  0.00           H  
ATOM   1129  HB2 ALA    78      59.538  54.156  42.931  1.00  0.00           H  
ATOM   1130  HB3 ALA    78      61.210  54.479  43.621  1.00  0.00           H  
ATOM   1131  C   ALA    78      61.787  52.955  41.538  1.00  0.00           C  
ATOM   1132  O   ALA    78      63.004  52.903  41.749  1.00  0.00           O  
ATOM   1133  N   TYR    79      60.976  51.915  41.289  1.00  0.00           N  
ATOM   1134  H   TYR    79      60.014  52.100  41.043  1.00  0.00           H  
ATOM   1135  CA  TYR    79      61.359  50.414  41.331  1.00  0.00           C  
ATOM   1136  HA  TYR    79      61.643  50.241  42.369  1.00  0.00           H  
ATOM   1137  CB  TYR    79      60.087  49.541  41.230  1.00  0.00           C  
ATOM   1138  HB2 TYR    79      59.536  49.557  42.170  1.00  0.00           H  
ATOM   1139  HB3 TYR    79      59.455  49.787  40.377  1.00  0.00           H  
ATOM   1140  CG  TYR    79      60.333  47.980  41.104  1.00  0.00           C  
ATOM   1141  CD1 TYR    79      59.770  47.359  40.075  1.00  0.00           C  
ATOM   1142  HD1 TYR    79      59.082  47.869  39.417  1.00  0.00           H  
ATOM   1143  CE1 TYR    79      59.940  45.944  39.961  1.00  0.00           C  
ATOM   1144  HE1 TYR    79      59.317  45.398  39.267  1.00  0.00           H  
ATOM   1145  CZ  TYR    79      60.691  45.235  40.944  1.00  0.00           C  
ATOM   1146  OH  TYR    79      60.656  43.886  40.903  1.00  0.00           O  
ATOM   1147  HH  TYR    79      61.000  43.606  41.754  1.00  0.00           H  
ATOM   1148  CE2 TYR    79      61.295  45.947  41.998  1.00  0.00           C  
ATOM   1149  HE2 TYR    79      61.976  45.510  42.713  1.00  0.00           H  
ATOM   1150  CD2 TYR    79      61.136  47.350  42.099  1.00  0.00           C  
ATOM   1151  HD2 TYR    79      61.685  47.829  42.896  1.00  0.00           H  
ATOM   1152  C   TYR    79      62.468  49.990  40.293  1.00  0.00           C  
ATOM   1153  O   TYR    79      63.443  49.372  40.706  1.00  0.00           O  
ATOM   1154  N   GLN    80      62.357  50.478  39.063  1.00  0.00           N  
ATOM   1155  H   GLN    80      61.662  51.177  38.841  1.00  0.00           H  
ATOM   1156  CA  GLN    80      63.180  50.014  37.999  1.00  0.00           C  
ATOM   1157  HA  GLN    80      63.527  48.987  38.111  1.00  0.00           H  
ATOM   1158  CB  GLN    80      62.361  50.140  36.668  1.00  0.00           C  
ATOM   1159  HB2 GLN    80      62.023  51.166  36.524  1.00  0.00           H  
ATOM   1160  HB3 GLN    80      63.063  49.849  35.886  1.00  0.00           H  
ATOM   1161  CG  GLN    80      61.150  49.204  36.688  1.00  0.00           C  
ATOM   1162  HG2 GLN    80      60.561  49.212  37.604  1.00  0.00           H  
ATOM   1163  HG3 GLN    80      60.528  49.553  35.865  1.00  0.00           H  
ATOM   1164  CD  GLN    80      61.423  47.767  36.411  1.00  0.00           C  
ATOM   1165  OE1 GLN    80      62.504  47.287  36.113  1.00  0.00           O  
ATOM   1166  NE2 GLN    80      60.377  46.960  36.450  1.00  0.00           N  
ATOM   1167 HE21 GLN    80      60.555  45.976  36.310  1.00  0.00           H  
ATOM   1168 HE22 GLN    80      59.509  47.359  36.778  1.00  0.00           H  
ATOM   1169  C   GLN    80      64.410  50.873  37.932  1.00  0.00           C  
ATOM   1170  O   GLN    80      65.499  50.296  37.636  1.00  0.00           O  
ATOM   1171  N   ASN    81      64.283  52.188  38.092  1.00  0.00           N  
ATOM   1172  H   ASN    81      63.355  52.567  38.221  1.00  0.00           H  
ATOM   1173  CA  ASN    81      65.316  53.161  37.805  1.00  0.00           C  
ATOM   1174  HA  ASN    81      66.140  52.754  37.218  1.00  0.00           H  
ATOM   1175  CB  ASN    81      64.746  54.328  36.988  1.00  0.00           C  
ATOM   1176  HB2 ASN    81      64.119  54.916  37.659  1.00  0.00           H  
ATOM   1177  HB3 ASN    81      65.525  54.958  36.559  1.00  0.00           H  
ATOM   1178  CG  ASN    81      63.807  53.795  35.802  1.00  0.00           C  
ATOM   1179  OD1 ASN    81      64.426  53.265  34.851  1.00  0.00           O  
ATOM   1180  ND2 ASN    81      62.565  53.878  36.023  1.00  0.00           N  
ATOM   1181 HD21 ASN    81      61.889  53.558  35.345  1.00  0.00           H  
ATOM   1182 HD22 ASN    81      62.158  54.346  36.820  1.00  0.00           H  
ATOM   1183  C   ASN    81      65.962  53.726  39.112  1.00  0.00           C  
ATOM   1184  O   ASN    81      66.561  54.790  39.092  1.00  0.00           O  
ATOM   1185  N   GLY    82      65.763  52.951  40.229  1.00  0.00           N  
ATOM   1186  H   GLY    82      65.306  52.050  40.244  1.00  0.00           H  
ATOM   1187  CA  GLY    82      66.436  53.272  41.456  1.00  0.00           C  
ATOM   1188  HA2 GLY    82      66.065  52.536  42.169  1.00  0.00           H  
ATOM   1189  HA3 GLY    82      67.517  53.246  41.319  1.00  0.00           H  
ATOM   1190  C   GLY    82      66.185  54.587  42.091  1.00  0.00           C  
ATOM   1191  O   GLY    82      66.998  55.083  42.877  1.00  0.00           O  
ATOM   1192  N   LYS    83      65.067  55.293  41.692  1.00  0.00           N  
ATOM   1193  H   LYS    83      64.295  54.911  41.165  1.00  0.00           H  
ATOM   1194  CA  LYS    83      64.892  56.720  42.088  1.00  0.00           C  
ATOM   1195  HA  LYS    83      65.912  57.091  41.987  1.00  0.00           H  
ATOM   1196  CB  LYS    83      63.933  57.458  41.162  1.00  0.00           C  
ATOM   1197  HB2 LYS    83      62.914  57.154  41.397  1.00  0.00           H  
ATOM   1198  HB3 LYS    83      63.911  58.491  41.510  1.00  0.00           H  
ATOM   1199  CG  LYS    83      64.258  57.374  39.617  1.00  0.00           C  
ATOM   1200  HG2 LYS    83      64.514  56.346  39.364  1.00  0.00           H  
ATOM   1201  HG3 LYS    83      63.380  57.699  39.058  1.00  0.00           H  
ATOM   1202  CD  LYS    83      65.422  58.394  39.341  1.00  0.00           C  
ATOM   1203  HD2 LYS    83      66.291  58.167  39.960  1.00  0.00           H  
ATOM   1204  HD3 LYS    83      65.770  58.246  38.319  1.00  0.00           H  
ATOM   1205  CE  LYS    83      65.188  59.882  39.588  1.00  0.00           C  
ATOM   1206  HE2 LYS    83      64.539  59.948  40.462  1.00  0.00           H  
ATOM   1207  HE3 LYS    83      66.117  60.435  39.721  1.00  0.00           H  
ATOM   1208  NZ  LYS    83      64.476  60.430  38.482  1.00  0.00           N  
ATOM   1209  HZ1 LYS    83      63.592  59.974  38.306  1.00  0.00           H  
ATOM   1210  HZ2 LYS    83      64.190  61.376  38.691  1.00  0.00           H  
ATOM   1211  HZ3 LYS    83      64.941  60.465  37.586  1.00  0.00           H  
ATOM   1212  C   LYS    83      64.501  56.847  43.560  1.00  0.00           C  
ATOM   1213  O   LYS    83      63.738  56.042  44.124  1.00  0.00           O  
ATOM   1214  N   GLN    84      65.031  57.902  44.223  1.00  0.00           N  
ATOM   1215  H   GLN    84      65.681  58.451  43.678  1.00  0.00           H  
ATOM   1216  CA  GLN    84      64.524  58.402  45.538  1.00  0.00           C  
ATOM   1217  HA  GLN    84      64.744  57.601  46.244  1.00  0.00           H  
ATOM   1218  CB  GLN    84      65.172  59.703  45.990  1.00  0.00           C  
ATOM   1219  HB2 GLN    84      65.219  60.551  45.307  1.00  0.00           H  
ATOM   1220  HB3 GLN    84      64.857  60.044  46.976  1.00  0.00           H  
ATOM   1221  CG  GLN    84      66.714  59.500  46.134  1.00  0.00           C  
ATOM   1222  HG2 GLN    84      66.782  58.908  47.047  1.00  0.00           H  
ATOM   1223  HG3 GLN    84      67.193  59.009  45.287  1.00  0.00           H  
ATOM   1224  CD  GLN    84      67.429  60.765  46.532  1.00  0.00           C  
ATOM   1225  OE1 GLN    84      66.819  61.783  46.709  1.00  0.00           O  
ATOM   1226  NE2 GLN    84      68.751  60.717  46.704  1.00  0.00           N  
ATOM   1227 HE21 GLN    84      69.249  61.595  46.670  1.00  0.00           H  
ATOM   1228 HE22 GLN    84      69.241  59.880  46.423  1.00  0.00           H  
ATOM   1229  C   GLN    84      62.970  58.579  45.499  1.00  0.00           C  
ATOM   1230  O   GLN    84      62.418  58.924  44.441  1.00  0.00           O  
ATOM   1231  N   ILE    85      62.241  58.399  46.609  1.00  0.00           N  
ATOM   1232  H   ILE    85      62.718  57.832  47.296  1.00  0.00           H  
ATOM   1233  CA  ILE    85      60.777  58.369  46.686  1.00  0.00           C  
ATOM   1234  HA  ILE    85      60.498  59.277  46.152  1.00  0.00           H  
ATOM   1235  CB  ILE    85      60.011  57.145  46.034  1.00  0.00           C  
ATOM   1236  HB  ILE    85      60.533  56.921  45.104  1.00  0.00           H  
ATOM   1237  CG2 ILE    85      59.944  55.934  46.929  1.00  0.00           C  
ATOM   1238 HG21 ILE    85      59.434  56.154  47.867  1.00  0.00           H  
ATOM   1239 HG22 ILE    85      59.606  55.011  46.457  1.00  0.00           H  
ATOM   1240 HG23 ILE    85      60.964  55.634  47.168  1.00  0.00           H  
ATOM   1241  CG1 ILE    85      58.609  57.586  45.734  1.00  0.00           C  
ATOM   1242 HG12 ILE    85      58.095  57.890  46.646  1.00  0.00           H  
ATOM   1243 HG13 ILE    85      58.654  58.357  44.965  1.00  0.00           H  
ATOM   1244  CD1 ILE    85      57.698  56.458  45.039  1.00  0.00           C  
ATOM   1245 HD11 ILE    85      57.470  55.691  45.779  1.00  0.00           H  
ATOM   1246 HD12 ILE    85      56.787  56.961  44.714  1.00  0.00           H  
ATOM   1247 HD13 ILE    85      58.154  55.891  44.227  1.00  0.00           H  
ATOM   1248  C   ILE    85      60.328  58.650  48.102  1.00  0.00           C  
ATOM   1249  O   ILE    85      60.612  57.898  49.108  1.00  0.00           O  
ATOM   1250  N   LYS    86      59.774  59.786  48.263  1.00  0.00           N  
ATOM   1251  H   LYS    86      59.453  60.328  47.473  1.00  0.00           H  
ATOM   1252  CA  LYS    86      59.287  60.230  49.614  1.00  0.00           C  
ATOM   1253  HA  LYS    86      60.079  60.017  50.332  1.00  0.00           H  
ATOM   1254  CB  LYS    86      59.057  61.774  49.508  1.00  0.00           C  
ATOM   1255  HB2 LYS    86      58.727  62.052  48.507  1.00  0.00           H  
ATOM   1256  HB3 LYS    86      58.252  62.014  50.202  1.00  0.00           H  
ATOM   1257  CG  LYS    86      60.370  62.432  49.788  1.00  0.00           C  
ATOM   1258  HG2 LYS    86      60.538  62.226  50.845  1.00  0.00           H  
ATOM   1259  HG3 LYS    86      61.138  61.966  49.171  1.00  0.00           H  
ATOM   1260  CD  LYS    86      60.256  63.993  49.579  1.00  0.00           C  
ATOM   1261  HD2 LYS    86      60.058  64.110  48.513  1.00  0.00           H  
ATOM   1262  HD3 LYS    86      59.542  64.376  50.308  1.00  0.00           H  
ATOM   1263  CE  LYS    86      61.645  64.680  49.814  1.00  0.00           C  
ATOM   1264  HE2 LYS    86      61.800  64.894  50.872  1.00  0.00           H  
ATOM   1265  HE3 LYS    86      62.437  64.022  49.457  1.00  0.00           H  
ATOM   1266  NZ  LYS    86      61.572  65.926  49.081  1.00  0.00           N  
ATOM   1267  HZ1 LYS    86      60.743  66.486  49.214  1.00  0.00           H  
ATOM   1268  HZ2 LYS    86      62.311  66.508  49.451  1.00  0.00           H  
ATOM   1269  HZ3 LYS    86      61.754  65.773  48.099  1.00  0.00           H  
ATOM   1270  C   LYS    86      58.077  59.406  49.977  1.00  0.00           C  
ATOM   1271  O   LYS    86      57.419  58.878  49.132  1.00  0.00           O  
ATOM   1272  N   PHE    87      57.738  59.392  51.257  1.00  0.00           N  
ATOM   1273  H   PHE    87      58.413  59.857  51.848  1.00  0.00           H  
ATOM   1274  CA  PHE    87      56.670  58.684  51.848  1.00  0.00           C  
ATOM   1275  HA  PHE    87      55.832  58.912  51.189  1.00  0.00           H  
ATOM   1276  CB  PHE    87      56.956  57.129  51.905  1.00  0.00           C  
ATOM   1277  HB2 PHE    87      55.949  56.723  51.998  1.00  0.00           H  
ATOM   1278  HB3 PHE    87      57.288  56.717  50.952  1.00  0.00           H  
ATOM   1279  CG  PHE    87      57.792  56.535  53.050  1.00  0.00           C  
ATOM   1280  CD1 PHE    87      57.356  55.443  53.847  1.00  0.00           C  
ATOM   1281  HD1 PHE    87      56.343  55.086  53.727  1.00  0.00           H  
ATOM   1282  CE1 PHE    87      58.111  54.923  54.867  1.00  0.00           C  
ATOM   1283  HE1 PHE    87      57.724  54.124  55.482  1.00  0.00           H  
ATOM   1284  CZ  PHE    87      59.404  55.371  55.069  1.00  0.00           C  
ATOM   1285  HZ  PHE    87      60.136  54.873  55.688  1.00  0.00           H  
ATOM   1286  CE2 PHE    87      59.898  56.471  54.281  1.00  0.00           C  
ATOM   1287  HE2 PHE    87      60.921  56.744  54.494  1.00  0.00           H  
ATOM   1288  CD2 PHE    87      59.133  57.027  53.248  1.00  0.00           C  
ATOM   1289  HD2 PHE    87      59.599  57.703  52.547  1.00  0.00           H  
ATOM   1290  C   PHE    87      56.343  59.114  53.307  1.00  0.00           C  
ATOM   1291  O   PHE    87      57.186  59.411  54.141  1.00  0.00           O  
ATOM   1292  N   TRP    88      55.036  59.154  53.587  1.00  0.00           N  
ATOM   1293  H   TRP    88      54.367  58.901  52.875  1.00  0.00           H  
ATOM   1294  CA  TRP    88      54.519  58.954  55.000  1.00  0.00           C  
ATOM   1295  HA  TRP    88      55.298  59.263  55.697  1.00  0.00           H  
ATOM   1296  CB  TRP    88      53.206  59.823  55.244  1.00  0.00           C  
ATOM   1297  HB2 TRP    88      52.348  59.453  54.681  1.00  0.00           H  
ATOM   1298  HB3 TRP    88      52.940  59.829  56.301  1.00  0.00           H  
ATOM   1299  CG  TRP    88      53.416  61.237  54.841  1.00  0.00           C  
ATOM   1300  CD1 TRP    88      53.366  61.823  53.538  1.00  0.00           C  
ATOM   1301  HD1 TRP    88      53.346  61.262  52.615  1.00  0.00           H  
ATOM   1302  NE1 TRP    88      53.636  63.159  53.616  1.00  0.00           N  
ATOM   1303  HE1 TRP    88      53.994  63.755  52.883  1.00  0.00           H  
ATOM   1304  CE2 TRP    88      53.521  63.595  54.912  1.00  0.00           C  
ATOM   1305  CZ2 TRP    88      53.637  64.883  55.545  1.00  0.00           C  
ATOM   1306  HZ2 TRP    88      53.929  65.672  54.868  1.00  0.00           H  
ATOM   1307  CH2 TRP    88      53.578  65.034  56.930  1.00  0.00           C  
ATOM   1308  HH2 TRP    88      53.328  66.015  57.305  1.00  0.00           H  
ATOM   1309  CZ3 TRP    88      53.351  63.886  57.699  1.00  0.00           C  
ATOM   1310  HZ3 TRP    88      53.265  64.005  58.769  1.00  0.00           H  
ATOM   1311  CE3 TRP    88      53.284  62.596  57.118  1.00  0.00           C  
ATOM   1312  HE3 TRP    88      53.261  61.688  57.703  1.00  0.00           H  
ATOM   1313  CD2 TRP    88      53.505  62.433  55.712  1.00  0.00           C  
ATOM   1314  C   TRP    88      54.124  57.541  55.271  1.00  0.00           C  
ATOM   1315  O   TRP    88      53.592  56.812  54.487  1.00  0.00           O  
ATOM   1316  N   ARG    89      54.289  57.220  56.580  1.00  0.00           N  
ATOM   1317  H   ARG    89      54.578  57.993  57.163  1.00  0.00           H  
ATOM   1318  CA  ARG    89      53.724  56.013  57.315  1.00  0.00           C  
ATOM   1319  HA  ARG    89      53.006  55.574  56.622  1.00  0.00           H  
ATOM   1320  CB  ARG    89      54.862  55.008  57.635  1.00  0.00           C  
ATOM   1321  HB2 ARG    89      55.382  54.745  56.714  1.00  0.00           H  
ATOM   1322  HB3 ARG    89      55.621  55.571  58.178  1.00  0.00           H  
ATOM   1323  CG  ARG    89      54.400  53.785  58.380  1.00  0.00           C  
ATOM   1324  HG2 ARG    89      54.212  54.098  59.407  1.00  0.00           H  
ATOM   1325  HG3 ARG    89      53.499  53.294  58.011  1.00  0.00           H  
ATOM   1326  CD  ARG    89      55.536  52.847  58.434  1.00  0.00           C  
ATOM   1327  HD2 ARG    89      55.792  52.713  57.383  1.00  0.00           H  
ATOM   1328  HD3 ARG    89      56.412  53.337  58.858  1.00  0.00           H  
ATOM   1329  NE  ARG    89      55.324  51.555  59.029  1.00  0.00           N  
ATOM   1330  HE  ARG    89      55.251  50.727  58.455  1.00  0.00           H  
ATOM   1331  CZ  ARG    89      55.094  51.306  60.277  1.00  0.00           C  
ATOM   1332  NH1 ARG    89      55.239  52.169  61.252  1.00  0.00           N  
ATOM   1333 HH11 ARG    89      55.760  52.992  60.982  1.00  0.00           H  
ATOM   1334 HH12 ARG    89      55.176  51.848  62.207  1.00  0.00           H  
ATOM   1335  NH2 ARG    89      54.791  50.092  60.645  1.00  0.00           N  
ATOM   1336 HH21 ARG    89      54.776  49.394  59.916  1.00  0.00           H  
ATOM   1337 HH22 ARG    89      54.733  49.897  61.635  1.00  0.00           H  
ATOM   1338  C   ARG    89      52.986  56.555  58.584  1.00  0.00           C  
ATOM   1339  O   ARG    89      53.280  57.616  59.174  1.00  0.00           O  
ATOM   1340  N   VAL    90      51.870  55.845  58.941  1.00  0.00           N  
ATOM   1341  H   VAL    90      51.604  55.058  58.367  1.00  0.00           H  
ATOM   1342  CA  VAL    90      50.789  56.179  59.959  1.00  0.00           C  
ATOM   1343  HA  VAL    90      51.159  56.925  60.663  1.00  0.00           H  
ATOM   1344  CB  VAL    90      49.620  56.815  59.165  1.00  0.00           C  
ATOM   1345  HB  VAL    90      49.353  56.090  58.396  1.00  0.00           H  
ATOM   1346  CG1 VAL    90      48.337  57.062  60.039  1.00  0.00           C  
ATOM   1347 HG11 VAL    90      47.924  56.160  60.490  1.00  0.00           H  
ATOM   1348 HG12 VAL    90      48.641  57.753  60.825  1.00  0.00           H  
ATOM   1349 HG13 VAL    90      47.563  57.595  59.487  1.00  0.00           H  
ATOM   1350  CG2 VAL    90      49.924  58.198  58.604  1.00  0.00           C  
ATOM   1351 HG21 VAL    90      50.961  58.108  58.278  1.00  0.00           H  
ATOM   1352 HG22 VAL    90      49.221  58.338  57.783  1.00  0.00           H  
ATOM   1353 HG23 VAL    90      49.856  59.048  59.283  1.00  0.00           H  
ATOM   1354  C   VAL    90      50.364  54.923  60.673  1.00  0.00           C  
ATOM   1355  O   VAL    90      49.862  54.040  59.940  1.00  0.00           O  
ATOM   1356  N   ASP    91      50.750  54.774  61.971  1.00  0.00           N  
ATOM   1357  H   ASP    91      51.065  55.580  62.492  1.00  0.00           H  
ATOM   1358  CA  ASP    91      50.543  53.452  62.709  1.00  0.00           C  
ATOM   1359  HA  ASP    91      50.027  52.755  62.049  1.00  0.00           H  
ATOM   1360  CB  ASP    91      51.898  53.042  63.014  1.00  0.00           C  
ATOM   1361  HB2 ASP    91      52.362  52.748  62.072  1.00  0.00           H  
ATOM   1362  HB3 ASP    91      52.572  53.830  63.351  1.00  0.00           H  
ATOM   1363  CG  ASP    91      52.135  51.774  63.952  1.00  0.00           C  
ATOM   1364  OD1 ASP    91      53.230  51.691  64.517  1.00  0.00           O  
ATOM   1365  OD2 ASP    91      51.454  50.773  63.894  1.00  0.00           O  
ATOM   1366  C   ASP    91      49.611  53.714  63.906  1.00  0.00           C  
ATOM   1367  O   ASP    91      49.867  54.675  64.611  1.00  0.00           O  
ATOM   1368  N   THR    92      48.671  52.836  64.301  1.00  0.00           N  
ATOM   1369  H   THR    92      48.451  52.097  63.649  1.00  0.00           H  
ATOM   1370  CA  THR    92      47.786  52.864  65.525  1.00  0.00           C  
ATOM   1371  HA  THR    92      47.196  53.776  65.441  1.00  0.00           H  
ATOM   1372  CB  THR    92      46.794  51.710  65.625  1.00  0.00           C  
ATOM   1373  HB  THR    92      47.378  50.790  65.646  1.00  0.00           H  
ATOM   1374  CG2 THR    92      45.821  51.714  66.782  1.00  0.00           C  
ATOM   1375 HG21 THR    92      45.153  50.854  66.826  1.00  0.00           H  
ATOM   1376 HG22 THR    92      46.422  51.667  67.691  1.00  0.00           H  
ATOM   1377 HG23 THR    92      45.268  52.650  66.709  1.00  0.00           H  
ATOM   1378  OG1 THR    92      46.004  51.614  64.456  1.00  0.00           O  
ATOM   1379  HG1 THR    92      46.558  51.444  63.691  1.00  0.00           H  
ATOM   1380  C   THR    92      48.530  52.904  66.899  1.00  0.00           C  
ATOM   1381  O   THR    92      49.456  52.155  67.063  1.00  0.00           O  
ATOM   1382  N   VAL    93      48.163  53.767  67.803  1.00  0.00           N  
ATOM   1383  H   VAL    93      47.414  54.359  67.474  1.00  0.00           H  
ATOM   1384  CA  VAL    93      48.438  53.865  69.307  1.00  0.00           C  
ATOM   1385  HA  VAL    93      48.993  52.962  69.561  1.00  0.00           H  
ATOM   1386  CB  VAL    93      49.164  55.212  69.643  1.00  0.00           C  
ATOM   1387  HB  VAL    93      49.234  55.369  70.719  1.00  0.00           H  
ATOM   1388  CG1 VAL    93      50.633  55.178  69.183  1.00  0.00           C  
ATOM   1389 HG11 VAL    93      51.098  54.384  69.766  1.00  0.00           H  
ATOM   1390 HG12 VAL    93      50.760  55.216  68.101  1.00  0.00           H  
ATOM   1391 HG13 VAL    93      51.110  56.040  69.649  1.00  0.00           H  
ATOM   1392  CG2 VAL    93      48.492  56.364  68.976  1.00  0.00           C  
ATOM   1393 HG21 VAL    93      48.730  57.348  69.380  1.00  0.00           H  
ATOM   1394 HG22 VAL    93      48.744  56.426  67.918  1.00  0.00           H  
ATOM   1395 HG23 VAL    93      47.405  56.294  69.001  1.00  0.00           H  
ATOM   1396  C   VAL    93      47.150  53.839  70.189  1.00  0.00           C  
ATOM   1397  O   VAL    93      46.121  54.232  69.643  1.00  0.00           O  
ATOM   1398  N   LYS    94      47.305  53.445  71.461  1.00  0.00           N  
ATOM   1399  H   LYS    94      48.208  53.016  71.607  1.00  0.00           H  
ATOM   1400  CA  LYS    94      46.319  53.461  72.537  1.00  0.00           C  
ATOM   1401  HA  LYS    94      45.332  53.685  72.133  1.00  0.00           H  
ATOM   1402  CB  LYS    94      46.189  52.039  73.132  1.00  0.00           C  
ATOM   1403  HB2 LYS    94      46.176  51.362  72.277  1.00  0.00           H  
ATOM   1404  HB3 LYS    94      47.112  51.844  73.678  1.00  0.00           H  
ATOM   1405  CG  LYS    94      45.007  51.758  74.102  1.00  0.00           C  
ATOM   1406  HG2 LYS    94      45.117  50.837  74.675  1.00  0.00           H  
ATOM   1407  HG3 LYS    94      45.057  52.429  74.959  1.00  0.00           H  
ATOM   1408  CD  LYS    94      43.557  51.886  73.464  1.00  0.00           C  
ATOM   1409  HD2 LYS    94      43.422  52.887  73.053  1.00  0.00           H  
ATOM   1410  HD3 LYS    94      43.519  51.098  72.712  1.00  0.00           H  
ATOM   1411  CE  LYS    94      42.408  51.556  74.439  1.00  0.00           C  
ATOM   1412  HE2 LYS    94      42.594  50.574  74.875  1.00  0.00           H  
ATOM   1413  HE3 LYS    94      42.442  52.248  75.281  1.00  0.00           H  
ATOM   1414  NZ  LYS    94      41.162  51.544  73.746  1.00  0.00           N  
ATOM   1415  HZ1 LYS    94      40.416  51.212  74.340  1.00  0.00           H  
ATOM   1416  HZ2 LYS    94      40.980  52.429  73.294  1.00  0.00           H  
ATOM   1417  HZ3 LYS    94      41.230  50.788  73.080  1.00  0.00           H  
ATOM   1418  C   LYS    94      46.550  54.569  73.478  1.00  0.00           C  
ATOM   1419  O   LYS    94      47.047  54.398  74.613  1.00  0.00           O  
ATOM   1420  N   ASN    95      46.283  55.774  73.057  1.00  0.00           N  
ATOM   1421  H   ASN    95      45.945  55.900  72.114  1.00  0.00           H  
ATOM   1422  CA  ASN    95      46.664  57.051  73.702  1.00  0.00           C  
ATOM   1423  HA  ASN    95      47.258  56.923  74.608  1.00  0.00           H  
ATOM   1424  CB  ASN    95      47.650  57.722  72.758  1.00  0.00           C  
ATOM   1425  HB2 ASN    95      47.349  57.664  71.712  1.00  0.00           H  
ATOM   1426  HB3 ASN    95      47.666  58.770  73.058  1.00  0.00           H  
ATOM   1427  CG  ASN    95      49.088  57.128  72.865  1.00  0.00           C  
ATOM   1428  OD1 ASN    95      49.381  56.282  73.750  1.00  0.00           O  
ATOM   1429  ND2 ASN    95      50.008  57.522  72.064  1.00  0.00           N  
ATOM   1430 HD21 ASN    95      50.919  57.095  72.151  1.00  0.00           H  
ATOM   1431 HD22 ASN    95      49.918  58.439  71.649  1.00  0.00           H  
ATOM   1432  C   ASN    95      45.490  57.940  74.073  1.00  0.00           C  
ATOM   1433  O   ASN    95      44.426  57.916  73.406  1.00  0.00           O  
ATOM   1434  N   GLU    96      45.560  58.664  75.142  1.00  0.00           N  
ATOM   1435  H   GLU    96      46.405  58.697  75.693  1.00  0.00           H  
ATOM   1436  CA  GLU    96      44.491  59.603  75.657  1.00  0.00           C  
ATOM   1437  HA  GLU    96      43.654  58.988  75.987  1.00  0.00           H  
ATOM   1438  CB  GLU    96      45.085  60.497  76.782  1.00  0.00           C  
ATOM   1439  HB2 GLU    96      45.853  61.069  76.261  1.00  0.00           H  
ATOM   1440  HB3 GLU    96      44.233  61.099  77.096  1.00  0.00           H  
ATOM   1441  CG  GLU    96      45.717  59.697  77.961  1.00  0.00           C  
ATOM   1442  HG2 GLU    96      44.940  59.086  78.420  1.00  0.00           H  
ATOM   1443  HG3 GLU    96      46.370  58.918  77.569  1.00  0.00           H  
ATOM   1444  CD  GLU    96      46.285  60.568  79.035  1.00  0.00           C  
ATOM   1445  OE1 GLU    96      45.711  61.635  79.354  1.00  0.00           O  
ATOM   1446  OE2 GLU    96      47.248  60.127  79.643  1.00  0.00           O  
ATOM   1447  C   GLU    96      43.868  60.499  74.564  1.00  0.00           C  
ATOM   1448  O   GLU    96      42.647  60.802  74.640  1.00  0.00           O  
ATOM   1449  N   ASN    97      44.663  61.013  73.579  1.00  0.00           N  
ATOM   1450  H   ASN    97      45.658  60.851  73.647  1.00  0.00           H  
ATOM   1451  CA  ASN    97      44.145  61.956  72.616  1.00  0.00           C  
ATOM   1452  HA  ASN    97      43.109  61.674  72.427  1.00  0.00           H  
ATOM   1453  CB  ASN    97      44.370  63.393  73.230  1.00  0.00           C  
ATOM   1454  HB2 ASN    97      45.425  63.461  73.493  1.00  0.00           H  
ATOM   1455  HB3 ASN    97      44.160  64.093  72.421  1.00  0.00           H  
ATOM   1456  CG  ASN    97      43.558  63.706  74.448  1.00  0.00           C  
ATOM   1457  OD1 ASN    97      42.358  63.752  74.438  1.00  0.00           O  
ATOM   1458  ND2 ASN    97      44.196  63.735  75.610  1.00  0.00           N  
ATOM   1459 HD21 ASN    97      43.572  63.996  76.360  1.00  0.00           H  
ATOM   1460 HD22 ASN    97      45.192  63.618  75.728  1.00  0.00           H  
ATOM   1461  C   ASN    97      44.837  61.796  71.188  1.00  0.00           C  
ATOM   1462  O   ASN    97      44.773  62.764  70.421  1.00  0.00           O  
ATOM   1463  N   ASP    98      45.501  60.696  70.919  1.00  0.00           N  
ATOM   1464  H   ASP    98      45.213  59.845  71.381  1.00  0.00           H  
ATOM   1465  CA  ASP    98      46.077  60.378  69.607  1.00  0.00           C  
ATOM   1466  HA  ASP    98      45.917  61.205  68.915  1.00  0.00           H  
ATOM   1467  CB  ASP    98      47.603  60.293  69.794  1.00  0.00           C  
ATOM   1468  HB2 ASP    98      47.876  59.912  70.778  1.00  0.00           H  
ATOM   1469  HB3 ASP    98      48.100  59.726  69.007  1.00  0.00           H  
ATOM   1470  CG  ASP    98      48.267  61.726  69.589  1.00  0.00           C  
ATOM   1471  OD1 ASP    98      47.639  62.755  69.521  1.00  0.00           O  
ATOM   1472  OD2 ASP    98      49.542  61.779  69.492  1.00  0.00           O  
ATOM   1473  C   ASP    98      45.498  59.060  69.015  1.00  0.00           C  
ATOM   1474  O   ASP    98      45.558  57.972  69.658  1.00  0.00           O  
ATOM   1475  N   LYS    99      45.173  58.987  67.732  1.00  0.00           N  
ATOM   1476  H   LYS    99      45.401  59.865  67.288  1.00  0.00           H  
ATOM   1477  CA  LYS    99      44.586  57.867  66.943  1.00  0.00           C  
ATOM   1478  HA  LYS    99      44.087  57.150  67.595  1.00  0.00           H  
ATOM   1479  CB  LYS    99      43.548  58.367  65.874  1.00  0.00           C  
ATOM   1480  HB2 LYS    99      42.706  58.844  66.374  1.00  0.00           H  
ATOM   1481  HB3 LYS    99      43.951  59.140  65.220  1.00  0.00           H  
ATOM   1482  CG  LYS    99      42.918  57.199  65.124  1.00  0.00           C  
ATOM   1483  HG2 LYS    99      43.722  56.568  64.746  1.00  0.00           H  
ATOM   1484  HG3 LYS    99      42.308  56.599  65.799  1.00  0.00           H  
ATOM   1485  CD  LYS    99      42.028  57.569  63.935  1.00  0.00           C  
ATOM   1486  HD2 LYS    99      41.117  58.081  64.247  1.00  0.00           H  
ATOM   1487  HD3 LYS    99      42.763  58.111  63.341  1.00  0.00           H  
ATOM   1488  CE  LYS    99      41.589  56.306  63.131  1.00  0.00           C  
ATOM   1489  HE2 LYS    99      42.427  55.884  62.577  1.00  0.00           H  
ATOM   1490  HE3 LYS    99      41.223  55.505  63.773  1.00  0.00           H  
ATOM   1491  NZ  LYS    99      40.542  56.714  62.177  1.00  0.00           N  
ATOM   1492  HZ1 LYS    99      39.713  57.155  62.550  1.00  0.00           H  
ATOM   1493  HZ2 LYS    99      40.904  57.403  61.532  1.00  0.00           H  
ATOM   1494  HZ3 LYS    99      40.373  55.948  61.540  1.00  0.00           H  
ATOM   1495  C   LYS    99      45.623  57.075  66.214  1.00  0.00           C  
ATOM   1496  O   LYS    99      45.551  55.834  66.266  1.00  0.00           O  
ATOM   1497  N   TYR   100      46.555  57.806  65.523  1.00  0.00           N  
ATOM   1498  H   TYR   100      46.346  58.776  65.708  1.00  0.00           H  
ATOM   1499  CA  TYR   100      47.833  57.274  65.031  1.00  0.00           C  
ATOM   1500  HA  TYR   100      47.902  56.199  65.199  1.00  0.00           H  
ATOM   1501  CB  TYR   100      47.888  57.466  63.582  1.00  0.00           C  
ATOM   1502  HB2 TYR   100      47.920  58.528  63.335  1.00  0.00           H  
ATOM   1503  HB3 TYR   100      48.815  57.056  63.180  1.00  0.00           H  
ATOM   1504  CG  TYR   100      46.733  56.876  62.840  1.00  0.00           C  
ATOM   1505  CD1 TYR   100      46.635  55.472  62.642  1.00  0.00           C  
ATOM   1506  HD1 TYR   100      47.311  54.791  63.139  1.00  0.00           H  
ATOM   1507  CE1 TYR   100      45.572  54.884  61.821  1.00  0.00           C  
ATOM   1508  HE1 TYR   100      45.505  53.822  61.635  1.00  0.00           H  
ATOM   1509  CZ  TYR   100      44.625  55.737  61.310  1.00  0.00           C  
ATOM   1510  OH  TYR   100      43.632  55.288  60.461  1.00  0.00           O  
ATOM   1511  HH  TYR   100      43.582  54.329  60.470  1.00  0.00           H  
ATOM   1512  CE2 TYR   100      44.754  57.156  61.429  1.00  0.00           C  
ATOM   1513  HE2 TYR   100      44.134  57.777  60.800  1.00  0.00           H  
ATOM   1514  CD2 TYR   100      45.767  57.678  62.247  1.00  0.00           C  
ATOM   1515  HD2 TYR   100      45.873  58.752  62.296  1.00  0.00           H  
ATOM   1516  C   TYR   100      49.022  58.027  65.633  1.00  0.00           C  
ATOM   1517  O   TYR   100      48.892  59.130  66.160  1.00  0.00           O  
ATOM   1518  N   ASP   101      50.261  57.471  65.298  1.00  0.00           N  
ATOM   1519  H   ASP   101      50.305  56.588  64.810  1.00  0.00           H  
ATOM   1520  CA  ASP   101      51.549  58.230  65.295  1.00  0.00           C  
ATOM   1521  HA  ASP   101      51.401  59.266  65.597  1.00  0.00           H  
ATOM   1522  CB  ASP   101      52.485  57.507  66.408  1.00  0.00           C  
ATOM   1523  HB2 ASP   101      52.200  57.632  67.452  1.00  0.00           H  
ATOM   1524  HB3 ASP   101      52.230  56.453  66.301  1.00  0.00           H  
ATOM   1525  CG  ASP   101      53.960  57.909  66.219  1.00  0.00           C  
ATOM   1526  OD1 ASP   101      54.310  59.092  66.136  1.00  0.00           O  
ATOM   1527  OD2 ASP   101      54.812  57.006  66.192  1.00  0.00           O  
ATOM   1528  C   ASP   101      52.184  58.259  63.887  1.00  0.00           C  
ATOM   1529  O   ASP   101      52.242  57.249  63.119  1.00  0.00           O  
ATOM   1530  N   ALA   102      52.187  59.491  63.370  1.00  0.00           N  
ATOM   1531  H   ALA   102      52.127  60.279  63.999  1.00  0.00           H  
ATOM   1532  CA  ALA   102      52.594  59.702  61.964  1.00  0.00           C  
ATOM   1533  HA  ALA   102      52.344  58.856  61.324  1.00  0.00           H  
ATOM   1534  CB  ALA   102      51.840  60.892  61.332  1.00  0.00           C  
ATOM   1535  HB1 ALA   102      50.770  60.690  61.308  1.00  0.00           H  
ATOM   1536  HB2 ALA   102      52.066  61.761  61.950  1.00  0.00           H  
ATOM   1537  HB3 ALA   102      52.269  61.099  60.351  1.00  0.00           H  
ATOM   1538  C   ALA   102      54.128  59.753  61.792  1.00  0.00           C  
ATOM   1539  O   ALA   102      54.802  59.998  62.845  1.00  0.00           O  
ATOM   1540  N   GLN   103      54.705  59.771  60.623  1.00  0.00           N  
ATOM   1541  H   GLN   103      54.143  59.557  59.813  1.00  0.00           H  
ATOM   1542  CA  GLN   103      56.107  59.903  60.233  1.00  0.00           C  
ATOM   1543  HA  GLN   103      56.561  60.724  60.787  1.00  0.00           H  
ATOM   1544  CB  GLN   103      56.902  58.585  60.450  1.00  0.00           C  
ATOM   1545  HB2 GLN   103      56.961  58.451  61.531  1.00  0.00           H  
ATOM   1546  HB3 GLN   103      56.434  57.647  60.150  1.00  0.00           H  
ATOM   1547  CG  GLN   103      58.319  58.442  59.796  1.00  0.00           C  
ATOM   1548  HG2 GLN   103      58.408  58.332  58.715  1.00  0.00           H  
ATOM   1549  HG3 GLN   103      58.893  59.344  60.011  1.00  0.00           H  
ATOM   1550  CD  GLN   103      59.069  57.354  60.550  1.00  0.00           C  
ATOM   1551  OE1 GLN   103      58.539  56.488  61.294  1.00  0.00           O  
ATOM   1552  NE2 GLN   103      60.362  57.209  60.291  1.00  0.00           N  
ATOM   1553 HE21 GLN   103      60.905  56.501  60.763  1.00  0.00           H  
ATOM   1554 HE22 GLN   103      60.732  57.864  59.616  1.00  0.00           H  
ATOM   1555  C   GLN   103      56.220  60.385  58.785  1.00  0.00           C  
ATOM   1556  O   GLN   103      55.603  59.776  57.893  1.00  0.00           O  
ATOM   1557  N   PHE   104      57.237  61.224  58.448  1.00  0.00           N  
ATOM   1558  H   PHE   104      57.743  61.784  59.120  1.00  0.00           H  
ATOM   1559  CA  PHE   104      57.553  61.580  57.064  1.00  0.00           C  
ATOM   1560  HA  PHE   104      56.912  61.039  56.367  1.00  0.00           H  
ATOM   1561  CB  PHE   104      57.443  63.052  56.814  1.00  0.00           C  
ATOM   1562  HB2 PHE   104      56.429  63.361  57.065  1.00  0.00           H  
ATOM   1563  HB3 PHE   104      58.243  63.602  57.312  1.00  0.00           H  
ATOM   1564  CG  PHE   104      57.446  63.524  55.374  1.00  0.00           C  
ATOM   1565  CD1 PHE   104      56.878  62.754  54.294  1.00  0.00           C  
ATOM   1566  HD1 PHE   104      56.545  61.752  54.523  1.00  0.00           H  
ATOM   1567  CE1 PHE   104      57.037  63.154  52.944  1.00  0.00           C  
ATOM   1568  HE1 PHE   104      56.731  62.557  52.098  1.00  0.00           H  
ATOM   1569  CZ  PHE   104      57.547  64.383  52.696  1.00  0.00           C  
ATOM   1570  HZ  PHE   104      57.692  64.804  51.712  1.00  0.00           H  
ATOM   1571  CE2 PHE   104      58.158  65.112  53.708  1.00  0.00           C  
ATOM   1572  HE2 PHE   104      58.542  66.095  53.481  1.00  0.00           H  
ATOM   1573  CD2 PHE   104      58.091  64.697  55.112  1.00  0.00           C  
ATOM   1574  HD2 PHE   104      58.711  65.306  55.754  1.00  0.00           H  
ATOM   1575  C   PHE   104      58.921  61.097  56.709  1.00  0.00           C  
ATOM   1576  O   PHE   104      59.822  61.027  57.553  1.00  0.00           O  
ATOM   1577  N   GLY   105      59.361  60.844  55.489  1.00  0.00           N  
ATOM   1578  H   GLY   105      58.672  60.868  54.751  1.00  0.00           H  
ATOM   1579  CA  GLY   105      60.534  60.044  55.300  1.00  0.00           C  
ATOM   1580  HA2 GLY   105      61.381  60.324  55.927  1.00  0.00           H  
ATOM   1581  HA3 GLY   105      60.329  59.033  55.651  1.00  0.00           H  
ATOM   1582  C   GLY   105      60.873  60.047  53.811  1.00  0.00           C  
ATOM   1583  O   GLY   105      60.082  60.414  52.944  1.00  0.00           O  
ATOM   1584  N   PHE   106      61.967  59.383  53.439  1.00  0.00           N  
ATOM   1585  H   PHE   106      62.476  59.020  54.232  1.00  0.00           H  
ATOM   1586  CA  PHE   106      62.213  59.031  52.010  1.00  0.00           C  
ATOM   1587  HA  PHE   106      61.262  58.862  51.503  1.00  0.00           H  
ATOM   1588  CB  PHE   106      62.787  60.235  51.226  1.00  0.00           C  
ATOM   1589  HB2 PHE   106      62.835  59.836  50.213  1.00  0.00           H  
ATOM   1590  HB3 PHE   106      62.097  61.067  51.087  1.00  0.00           H  
ATOM   1591  CG  PHE   106      64.323  60.702  51.477  1.00  0.00           C  
ATOM   1592  CD1 PHE   106      65.030  61.136  50.346  1.00  0.00           C  
ATOM   1593  HD1 PHE   106      64.629  60.990  49.354  1.00  0.00           H  
ATOM   1594  CE1 PHE   106      66.396  61.511  50.510  1.00  0.00           C  
ATOM   1595  HE1 PHE   106      67.001  61.792  49.661  1.00  0.00           H  
ATOM   1596  CZ  PHE   106      67.023  61.385  51.767  1.00  0.00           C  
ATOM   1597  HZ  PHE   106      68.073  61.594  51.910  1.00  0.00           H  
ATOM   1598  CE2 PHE   106      66.289  61.052  52.852  1.00  0.00           C  
ATOM   1599  HE2 PHE   106      66.638  60.980  53.871  1.00  0.00           H  
ATOM   1600  CD2 PHE   106      64.902  60.766  52.771  1.00  0.00           C  
ATOM   1601  HD2 PHE   106      64.323  60.369  53.591  1.00  0.00           H  
ATOM   1602  C   PHE   106      62.906  57.757  51.839  1.00  0.00           C  
ATOM   1603  O   PHE   106      63.567  57.279  52.750  1.00  0.00           O  
ATOM   1604  N   ALA   107      62.900  57.225  50.647  1.00  0.00           N  
ATOM   1605  H   ALA   107      62.451  57.709  49.882  1.00  0.00           H  
ATOM   1606  CA  ALA   107      63.051  55.813  50.494  1.00  0.00           C  
ATOM   1607  HA  ALA   107      63.877  55.438  51.099  1.00  0.00           H  
ATOM   1608  CB  ALA   107      61.684  55.176  50.803  1.00  0.00           C  
ATOM   1609  HB1 ALA   107      61.145  55.077  49.860  1.00  0.00           H  
ATOM   1610  HB2 ALA   107      61.771  54.230  51.337  1.00  0.00           H  
ATOM   1611  HB3 ALA   107      61.018  55.794  51.405  1.00  0.00           H  
ATOM   1612  C   ALA   107      63.551  55.387  49.115  1.00  0.00           C  
ATOM   1613  O   ALA   107      63.399  56.112  48.109  1.00  0.00           O  
ATOM   1614  N   TYR   108      64.020  54.190  48.981  1.00  0.00           N  
ATOM   1615  H   TYR   108      64.051  53.577  49.783  1.00  0.00           H  
ATOM   1616  CA  TYR   108      64.225  53.423  47.665  1.00  0.00           C  
ATOM   1617  HA  TYR   108      63.938  54.017  46.798  1.00  0.00           H  
ATOM   1618  CB  TYR   108      65.681  53.034  47.423  1.00  0.00           C  
ATOM   1619  HB2 TYR   108      65.876  52.137  48.010  1.00  0.00           H  
ATOM   1620  HB3 TYR   108      65.724  52.540  46.452  1.00  0.00           H  
ATOM   1621  CG  TYR   108      66.721  54.054  47.630  1.00  0.00           C  
ATOM   1622  CD1 TYR   108      67.713  53.966  48.592  1.00  0.00           C  
ATOM   1623  HD1 TYR   108      67.570  53.353  49.470  1.00  0.00           H  
ATOM   1624  CE1 TYR   108      68.820  54.822  48.602  1.00  0.00           C  
ATOM   1625  HE1 TYR   108      69.585  54.711  49.356  1.00  0.00           H  
ATOM   1626  CZ  TYR   108      68.823  55.860  47.592  1.00  0.00           C  
ATOM   1627  OH  TYR   108      69.836  56.746  47.575  1.00  0.00           O  
ATOM   1628  HH  TYR   108      69.729  57.403  46.883  1.00  0.00           H  
ATOM   1629  CE2 TYR   108      67.800  55.951  46.583  1.00  0.00           C  
ATOM   1630  HE2 TYR   108      67.668  56.706  45.822  1.00  0.00           H  
ATOM   1631  CD2 TYR   108      66.751  55.003  46.598  1.00  0.00           C  
ATOM   1632  HD2 TYR   108      65.885  55.183  45.978  1.00  0.00           H  
ATOM   1633  C   TYR   108      63.410  52.098  47.564  1.00  0.00           C  
ATOM   1634  O   TYR   108      63.308  51.379  48.599  1.00  0.00           O  
ATOM   1635  N   ILE   109      62.865  51.761  46.392  1.00  0.00           N  
ATOM   1636  H   ILE   109      63.261  52.159  45.553  1.00  0.00           H  
ATOM   1637  CA  ILE   109      61.952  50.629  46.235  1.00  0.00           C  
ATOM   1638  HA  ILE   109      61.528  50.327  47.193  1.00  0.00           H  
ATOM   1639  CB  ILE   109      60.691  51.035  45.390  1.00  0.00           C  
ATOM   1640  HB  ILE   109      61.110  51.331  44.428  1.00  0.00           H  
ATOM   1641  CG2 ILE   109      59.762  49.787  45.160  1.00  0.00           C  
ATOM   1642 HG21 ILE   109      59.279  49.588  46.117  1.00  0.00           H  
ATOM   1643 HG22 ILE   109      58.982  50.114  44.473  1.00  0.00           H  
ATOM   1644 HG23 ILE   109      60.260  48.865  44.858  1.00  0.00           H  
ATOM   1645  CG1 ILE   109      60.069  52.371  45.862  1.00  0.00           C  
ATOM   1646 HG12 ILE   109      60.776  53.177  45.665  1.00  0.00           H  
ATOM   1647 HG13 ILE   109      59.134  52.531  45.326  1.00  0.00           H  
ATOM   1648  CD1 ILE   109      59.736  52.384  47.347  1.00  0.00           C  
ATOM   1649 HD11 ILE   109      60.567  52.667  47.992  1.00  0.00           H  
ATOM   1650 HD12 ILE   109      58.893  53.075  47.357  1.00  0.00           H  
ATOM   1651 HD13 ILE   109      59.265  51.519  47.815  1.00  0.00           H  
ATOM   1652  C   ILE   109      62.691  49.431  45.718  1.00  0.00           C  
ATOM   1653  O   ILE   109      63.201  49.411  44.612  1.00  0.00           O  
ATOM   1654  N   GLU   110      62.815  48.383  46.587  1.00  0.00           N  
ATOM   1655  H   GLU   110      62.144  48.239  47.328  1.00  0.00           H  
ATOM   1656  CA  GLU   110      63.619  47.216  46.297  1.00  0.00           C  
ATOM   1657  HA  GLU   110      64.329  47.530  45.532  1.00  0.00           H  
ATOM   1658  CB  GLU   110      64.425  46.833  47.596  1.00  0.00           C  
ATOM   1659  HB2 GLU   110      63.748  46.641  48.428  1.00  0.00           H  
ATOM   1660  HB3 GLU   110      65.015  45.947  47.364  1.00  0.00           H  
ATOM   1661  CG  GLU   110      65.492  47.834  48.170  1.00  0.00           C  
ATOM   1662  HG2 GLU   110      64.955  48.776  48.281  1.00  0.00           H  
ATOM   1663  HG3 GLU   110      65.841  47.532  49.158  1.00  0.00           H  
ATOM   1664  CD  GLU   110      66.635  48.065  47.242  1.00  0.00           C  
ATOM   1665  OE1 GLU   110      66.857  49.326  46.958  1.00  0.00           O  
ATOM   1666  OE2 GLU   110      67.273  47.147  46.680  1.00  0.00           O  
ATOM   1667  C   GLU   110      62.912  45.931  45.894  1.00  0.00           C  
ATOM   1668  O   GLU   110      63.472  45.113  45.204  1.00  0.00           O  
ATOM   1669  N   SER   111      61.564  45.758  46.190  1.00  0.00           N  
ATOM   1670  H   SER   111      61.160  46.243  46.978  1.00  0.00           H  
ATOM   1671  CA  SER   111      60.741  44.750  45.531  1.00  0.00           C  
ATOM   1672  HA  SER   111      61.130  44.627  44.520  1.00  0.00           H  
ATOM   1673  CB  SER   111      61.025  43.488  46.379  1.00  0.00           C  
ATOM   1674  HB2 SER   111      62.081  43.358  46.619  1.00  0.00           H  
ATOM   1675  HB3 SER   111      60.366  43.551  47.245  1.00  0.00           H  
ATOM   1676  OG  SER   111      60.618  42.279  45.789  1.00  0.00           O  
ATOM   1677  HG  SER   111      59.735  42.167  46.150  1.00  0.00           H  
ATOM   1678  C   SER   111      59.237  45.063  45.520  1.00  0.00           C  
ATOM   1679  O   SER   111      58.672  45.903  46.241  1.00  0.00           O  
ATOM   1680  N   ARG   112      58.510  44.393  44.610  1.00  0.00           N  
ATOM   1681  H   ARG   112      59.027  43.782  43.994  1.00  0.00           H  
ATOM   1682  CA  ARG   112      57.056  44.619  44.523  1.00  0.00           C  
ATOM   1683  HA  ARG   112      56.731  44.500  45.557  1.00  0.00           H  
ATOM   1684  CB  ARG   112      56.717  46.040  43.983  1.00  0.00           C  
ATOM   1685  HB2 ARG   112      55.665  46.275  44.145  1.00  0.00           H  
ATOM   1686  HB3 ARG   112      57.134  46.809  44.634  1.00  0.00           H  
ATOM   1687  CG  ARG   112      57.109  46.294  42.564  1.00  0.00           C  
ATOM   1688  HG2 ARG   112      57.449  47.299  42.316  1.00  0.00           H  
ATOM   1689  HG3 ARG   112      57.902  45.620  42.240  1.00  0.00           H  
ATOM   1690  CD  ARG   112      55.882  46.032  41.685  1.00  0.00           C  
ATOM   1691  HD2 ARG   112      55.442  45.099  42.036  1.00  0.00           H  
ATOM   1692  HD3 ARG   112      55.150  46.815  41.879  1.00  0.00           H  
ATOM   1693  NE  ARG   112      56.213  46.067  40.194  1.00  0.00           N  
ATOM   1694  HE  ARG   112      56.215  46.974  39.751  1.00  0.00           H  
ATOM   1695  CZ  ARG   112      56.482  44.996  39.351  1.00  0.00           C  
ATOM   1696  NH1 ARG   112      56.450  43.765  39.718  1.00  0.00           N  
ATOM   1697 HH11 ARG   112      56.205  43.711  40.697  1.00  0.00           H  
ATOM   1698 HH12 ARG   112      56.819  42.972  39.213  1.00  0.00           H  
ATOM   1699  NH2 ARG   112      56.824  45.160  38.150  1.00  0.00           N  
ATOM   1700 HH21 ARG   112      56.976  46.107  37.833  1.00  0.00           H  
ATOM   1701 HH22 ARG   112      57.102  44.271  37.758  1.00  0.00           H  
ATOM   1702  C   ARG   112      56.383  43.521  43.692  1.00  0.00           C  
ATOM   1703  O   ARG   112      56.939  43.140  42.672  1.00  0.00           O  
ATOM   1704  N   GLU   113      55.293  42.976  44.116  1.00  0.00           N  
ATOM   1705  H   GLU   113      54.919  43.307  44.994  1.00  0.00           H  
ATOM   1706  CA  GLU   113      54.708  41.769  43.612  1.00  0.00           C  
ATOM   1707  HA  GLU   113      55.028  41.660  42.575  1.00  0.00           H  
ATOM   1708  CB  GLU   113      55.142  40.645  44.419  1.00  0.00           C  
ATOM   1709  HB2 GLU   113      56.214  40.770  44.573  1.00  0.00           H  
ATOM   1710  HB3 GLU   113      54.707  40.719  45.415  1.00  0.00           H  
ATOM   1711  CG  GLU   113      54.892  39.236  43.784  1.00  0.00           C  
ATOM   1712  HG2 GLU   113      54.923  38.574  44.650  1.00  0.00           H  
ATOM   1713  HG3 GLU   113      53.922  39.191  43.290  1.00  0.00           H  
ATOM   1714  CD  GLU   113      55.993  39.008  42.806  1.00  0.00           C  
ATOM   1715  OE1 GLU   113      56.910  38.254  43.113  1.00  0.00           O  
ATOM   1716  OE2 GLU   113      55.807  39.535  41.678  1.00  0.00           O  
ATOM   1717  C   GLU   113      53.191  41.802  43.656  1.00  0.00           C  
ATOM   1718  O   GLU   113      52.643  42.025  44.746  1.00  0.00           O  
ATOM   1719  N   TYR   114      52.516  41.428  42.517  1.00  0.00           N  
ATOM   1720  H   TYR   114      53.123  41.131  41.766  1.00  0.00           H  
ATOM   1721  CA  TYR   114      51.059  41.255  42.382  1.00  0.00           C  
ATOM   1722  HA  TYR   114      50.567  41.983  43.028  1.00  0.00           H  
ATOM   1723  CB  TYR   114      50.691  41.602  40.947  1.00  0.00           C  
ATOM   1724  HB2 TYR   114      51.343  41.051  40.269  1.00  0.00           H  
ATOM   1725  HB3 TYR   114      49.703  41.189  40.742  1.00  0.00           H  
ATOM   1726  CG  TYR   114      50.829  43.073  40.561  1.00  0.00           C  
ATOM   1727  CD1 TYR   114      49.609  43.814  40.453  1.00  0.00           C  
ATOM   1728  HD1 TYR   114      48.680  43.267  40.511  1.00  0.00           H  
ATOM   1729  CE1 TYR   114      49.754  45.055  39.856  1.00  0.00           C  
ATOM   1730  HE1 TYR   114      48.867  45.641  39.664  1.00  0.00           H  
ATOM   1731  CZ  TYR   114      51.016  45.577  39.485  1.00  0.00           C  
ATOM   1732  OH  TYR   114      51.143  46.791  38.920  1.00  0.00           O  
ATOM   1733  HH  TYR   114      52.015  47.030  38.598  1.00  0.00           H  
ATOM   1734  CE2 TYR   114      52.233  44.966  39.813  1.00  0.00           C  
ATOM   1735  HE2 TYR   114      53.181  45.341  39.454  1.00  0.00           H  
ATOM   1736  CD2 TYR   114      52.103  43.649  40.328  1.00  0.00           C  
ATOM   1737  HD2 TYR   114      53.002  43.058  40.419  1.00  0.00           H  
ATOM   1738  C   TYR   114      50.598  39.880  42.734  1.00  0.00           C  
ATOM   1739  O   TYR   114      51.306  38.912  42.492  1.00  0.00           O  
ATOM   1740  N   SER   115      49.402  39.788  43.321  1.00  0.00           N  
ATOM   1741  H   SER   115      48.997  40.692  43.522  1.00  0.00           H  
ATOM   1742  CA  SER   115      48.728  38.539  43.506  1.00  0.00           C  
ATOM   1743  HA  SER   115      49.376  37.821  44.009  1.00  0.00           H  
ATOM   1744  CB  SER   115      47.550  38.585  44.474  1.00  0.00           C  
ATOM   1745  HB2 SER   115      46.749  39.170  44.022  1.00  0.00           H  
ATOM   1746  HB3 SER   115      47.169  37.620  44.807  1.00  0.00           H  
ATOM   1747  OG  SER   115      47.897  39.351  45.660  1.00  0.00           O  
ATOM   1748  HG  SER   115      48.038  40.271  45.424  1.00  0.00           H  
ATOM   1749  C   SER   115      48.164  37.789  42.280  1.00  0.00           C  
ATOM   1750  O   SER   115      47.472  38.418  41.453  1.00  0.00           O  
ATOM   1751  N   ASP   116      48.380  36.513  42.169  1.00  0.00           N  
ATOM   1752  H   ASP   116      48.959  36.140  42.908  1.00  0.00           H  
ATOM   1753  CA  ASP   116      47.843  35.633  41.107  1.00  0.00           C  
ATOM   1754  HA  ASP   116      47.952  36.283  40.239  1.00  0.00           H  
ATOM   1755  CB  ASP   116      48.780  34.374  41.011  1.00  0.00           C  
ATOM   1756  HB2 ASP   116      48.541  33.844  41.932  1.00  0.00           H  
ATOM   1757  HB3 ASP   116      48.501  33.768  40.148  1.00  0.00           H  
ATOM   1758  CG  ASP   116      50.255  34.644  40.906  1.00  0.00           C  
ATOM   1759  OD1 ASP   116      50.977  33.943  41.666  1.00  0.00           O  
ATOM   1760  OD2 ASP   116      50.864  35.477  40.192  1.00  0.00           O  
ATOM   1761  C   ASP   116      46.368  35.244  41.285  1.00  0.00           C  
ATOM   1762  O   ASP   116      45.695  35.440  42.310  1.00  0.00           O  
ATOM   1763  N   GLY   117      45.836  34.827  40.166  1.00  0.00           N  
ATOM   1764  H   GLY   117      46.459  34.648  39.392  1.00  0.00           H  
ATOM   1765  CA  GLY   117      44.489  34.403  40.032  1.00  0.00           C  
ATOM   1766  HA2 GLY   117      44.367  33.976  39.036  1.00  0.00           H  
ATOM   1767  HA3 GLY   117      44.372  33.643  40.805  1.00  0.00           H  
ATOM   1768  C   GLY   117      43.333  35.412  40.000  1.00  0.00           C  
ATOM   1769  O   GLY   117      42.284  35.241  40.662  1.00  0.00           O  
ATOM   1770  N   VAL   118      43.552  36.553  39.391  1.00  0.00           N  
ATOM   1771  H   VAL   118      44.486  36.550  39.006  1.00  0.00           H  
ATOM   1772  CA  VAL   118      42.721  37.699  39.303  1.00  0.00           C  
ATOM   1773  HA  VAL   118      41.694  37.349  39.404  1.00  0.00           H  
ATOM   1774  CB  VAL   118      42.766  38.533  40.588  1.00  0.00           C  
ATOM   1775  HB  VAL   118      42.374  37.872  41.361  1.00  0.00           H  
ATOM   1776  CG1 VAL   118      44.210  39.155  40.963  1.00  0.00           C  
ATOM   1777 HG11 VAL   118      44.192  40.075  41.547  1.00  0.00           H  
ATOM   1778 HG12 VAL   118      44.701  38.299  41.425  1.00  0.00           H  
ATOM   1779 HG13 VAL   118      44.677  39.334  39.994  1.00  0.00           H  
ATOM   1780  CG2 VAL   118      41.788  39.736  40.498  1.00  0.00           C  
ATOM   1781 HG21 VAL   118      40.838  39.351  40.128  1.00  0.00           H  
ATOM   1782 HG22 VAL   118      41.741  40.083  41.530  1.00  0.00           H  
ATOM   1783 HG23 VAL   118      42.073  40.561  39.845  1.00  0.00           H  
ATOM   1784  C   VAL   118      42.729  38.514  37.988  1.00  0.00           C  
ATOM   1785  O   VAL   118      43.802  39.005  37.670  1.00  0.00           O  
ATOM   1786  N   GLU   119      41.618  38.774  37.382  1.00  0.00           N  
ATOM   1787  H   GLU   119      40.823  38.623  37.987  1.00  0.00           H  
ATOM   1788  CA  GLU   119      41.632  39.668  36.216  1.00  0.00           C  
ATOM   1789  HA  GLU   119      42.552  39.510  35.652  1.00  0.00           H  
ATOM   1790  CB  GLU   119      40.378  39.429  35.253  1.00  0.00           C  
ATOM   1791  HB2 GLU   119      39.404  39.705  35.659  1.00  0.00           H  
ATOM   1792  HB3 GLU   119      40.539  39.973  34.323  1.00  0.00           H  
ATOM   1793  CG  GLU   119      40.234  37.969  34.810  1.00  0.00           C  
ATOM   1794  HG2 GLU   119      40.394  37.375  35.711  1.00  0.00           H  
ATOM   1795  HG3 GLU   119      39.169  37.736  34.808  1.00  0.00           H  
ATOM   1796  CD  GLU   119      41.095  37.505  33.643  1.00  0.00           C  
ATOM   1797  OE1 GLU   119      42.334  37.770  33.650  1.00  0.00           O  
ATOM   1798  OE2 GLU   119      40.507  36.942  32.734  1.00  0.00           O  
ATOM   1799  C   GLU   119      41.624  41.189  36.642  1.00  0.00           C  
ATOM   1800  O   GLU   119      42.379  41.963  36.034  1.00  0.00           O  
ATOM   1801  N   GLY   120      40.761  41.590  37.614  1.00  0.00           N  
ATOM   1802  H   GLY   120      40.128  40.918  38.025  1.00  0.00           H  
ATOM   1803  CA  GLY   120      40.496  42.934  37.885  1.00  0.00           C  
ATOM   1804  HA2 GLY   120      40.417  43.585  37.015  1.00  0.00           H  
ATOM   1805  HA3 GLY   120      39.483  42.989  38.283  1.00  0.00           H  
ATOM   1806  C   GLY   120      41.448  43.630  38.911  1.00  0.00           C  
ATOM   1807  O   GLY   120      42.667  43.394  38.807  1.00  0.00           O  
ATOM   1808  N   ALA   121      40.827  44.408  39.846  1.00  0.00           N  
ATOM   1809  H   ALA   121      39.826  44.343  39.726  1.00  0.00           H  
ATOM   1810  CA  ALA   121      41.333  45.004  41.072  1.00  0.00           C  
ATOM   1811  HA  ALA   121      42.078  45.760  40.825  1.00  0.00           H  
ATOM   1812  CB  ALA   121      40.158  45.621  41.896  1.00  0.00           C  
ATOM   1813  HB1 ALA   121      39.555  44.790  42.261  1.00  0.00           H  
ATOM   1814  HB2 ALA   121      40.727  46.051  42.720  1.00  0.00           H  
ATOM   1815  HB3 ALA   121      39.652  46.396  41.321  1.00  0.00           H  
ATOM   1816  C   ALA   121      42.125  43.858  41.810  1.00  0.00           C  
ATOM   1817  O   ALA   121      41.650  42.700  41.850  1.00  0.00           O  
ATOM   1818  N   VAL   122      43.279  44.189  42.437  1.00  0.00           N  
ATOM   1819  H   VAL   122      43.590  45.148  42.362  1.00  0.00           H  
ATOM   1820  CA  VAL   122      44.331  43.246  42.803  1.00  0.00           C  
ATOM   1821  HA  VAL   122      43.961  42.233  42.961  1.00  0.00           H  
ATOM   1822  CB  VAL   122      45.273  43.094  41.627  1.00  0.00           C  
ATOM   1823  HB  VAL   122      44.631  42.564  40.923  1.00  0.00           H  
ATOM   1824  CG1 VAL   122      45.807  44.338  40.913  1.00  0.00           C  
ATOM   1825 HG11 VAL   122      46.390  44.949  41.600  1.00  0.00           H  
ATOM   1826 HG12 VAL   122      46.380  44.167  40.001  1.00  0.00           H  
ATOM   1827 HG13 VAL   122      44.938  44.874  40.530  1.00  0.00           H  
ATOM   1828  CG2 VAL   122      46.473  42.214  41.961  1.00  0.00           C  
ATOM   1829 HG21 VAL   122      46.920  41.845  41.038  1.00  0.00           H  
ATOM   1830 HG22 VAL   122      47.173  42.634  42.683  1.00  0.00           H  
ATOM   1831 HG23 VAL   122      46.030  41.387  42.516  1.00  0.00           H  
ATOM   1832  C   VAL   122      44.979  43.660  44.100  1.00  0.00           C  
ATOM   1833  O   VAL   122      45.303  44.807  44.270  1.00  0.00           O  
ATOM   1834  N   GLU   123      45.178  42.702  44.994  1.00  0.00           N  
ATOM   1835  H   GLU   123      44.808  41.810  44.698  1.00  0.00           H  
ATOM   1836  CA  GLU   123      46.164  42.693  46.060  1.00  0.00           C  
ATOM   1837  HA  GLU   123      46.182  43.609  46.651  1.00  0.00           H  
ATOM   1838  CB  GLU   123      45.817  41.430  46.955  1.00  0.00           C  
ATOM   1839  HB2 GLU   123      44.834  41.641  47.376  1.00  0.00           H  
ATOM   1840  HB3 GLU   123      45.770  40.495  46.396  1.00  0.00           H  
ATOM   1841  CG  GLU   123      46.686  41.096  48.180  1.00  0.00           C  
ATOM   1842  HG2 GLU   123      47.742  40.989  47.933  1.00  0.00           H  
ATOM   1843  HG3 GLU   123      46.468  41.924  48.854  1.00  0.00           H  
ATOM   1844  CD  GLU   123      46.248  39.786  48.926  1.00  0.00           C  
ATOM   1845  OE1 GLU   123      45.141  39.706  49.468  1.00  0.00           O  
ATOM   1846  OE2 GLU   123      47.056  38.766  48.875  1.00  0.00           O  
ATOM   1847  C   GLU   123      47.707  42.668  45.589  1.00  0.00           C  
ATOM   1848  O   GLU   123      48.072  41.798  44.798  1.00  0.00           O  
ATOM   1849  N   ILE   124      48.451  43.683  46.135  1.00  0.00           N  
ATOM   1850  H   ILE   124      48.092  44.434  46.707  1.00  0.00           H  
ATOM   1851  CA  ILE   124      49.885  43.956  45.751  1.00  0.00           C  
ATOM   1852  HA  ILE   124      50.262  43.081  45.221  1.00  0.00           H  
ATOM   1853  CB  ILE   124      50.009  45.079  44.736  1.00  0.00           C  
ATOM   1854  HB  ILE   124      49.852  45.955  45.365  1.00  0.00           H  
ATOM   1855  CG2 ILE   124      51.469  45.199  44.340  1.00  0.00           C  
ATOM   1856 HG21 ILE   124      51.550  45.872  43.487  1.00  0.00           H  
ATOM   1857 HG22 ILE   124      51.951  45.650  45.208  1.00  0.00           H  
ATOM   1858 HG23 ILE   124      51.886  44.299  43.888  1.00  0.00           H  
ATOM   1859  CG1 ILE   124      49.079  45.010  43.457  1.00  0.00           C  
ATOM   1860 HG12 ILE   124      49.587  44.405  42.706  1.00  0.00           H  
ATOM   1861 HG13 ILE   124      48.180  44.516  43.825  1.00  0.00           H  
ATOM   1862  CD1 ILE   124      48.713  46.366  42.980  1.00  0.00           C  
ATOM   1863 HD11 ILE   124      49.522  46.911  42.494  1.00  0.00           H  
ATOM   1864 HD12 ILE   124      47.983  46.317  42.172  1.00  0.00           H  
ATOM   1865 HD13 ILE   124      48.365  46.945  43.835  1.00  0.00           H  
ATOM   1866  C   ILE   124      50.661  44.242  46.968  1.00  0.00           C  
ATOM   1867  O   ILE   124      50.167  44.749  47.989  1.00  0.00           O  
ATOM   1868  N   SER   125      51.946  43.834  46.976  1.00  0.00           N  
ATOM   1869  H   SER   125      52.195  43.335  46.134  1.00  0.00           H  
ATOM   1870  CA  SER   125      52.987  44.108  48.090  1.00  0.00           C  
ATOM   1871  HA  SER   125      52.406  44.673  48.819  1.00  0.00           H  
ATOM   1872  CB  SER   125      53.511  42.817  48.717  1.00  0.00           C  
ATOM   1873  HB2 SER   125      52.637  42.244  49.027  1.00  0.00           H  
ATOM   1874  HB3 SER   125      54.047  42.301  47.921  1.00  0.00           H  
ATOM   1875  OG  SER   125      54.421  42.924  49.807  1.00  0.00           O  
ATOM   1876  HG  SER   125      54.078  43.490  50.502  1.00  0.00           H  
ATOM   1877  C   SER   125      54.210  45.029  47.605  1.00  0.00           C  
ATOM   1878  O   SER   125      54.566  45.057  46.497  1.00  0.00           O  
ATOM   1879  N   ILE   126      54.829  45.668  48.593  1.00  0.00           N  
ATOM   1880  H   ILE   126      54.454  45.606  49.528  1.00  0.00           H  
ATOM   1881  CA  ILE   126      56.033  46.596  48.327  1.00  0.00           C  
ATOM   1882  HA  ILE   126      56.488  46.219  47.411  1.00  0.00           H  
ATOM   1883  CB  ILE   126      55.446  48.007  47.984  1.00  0.00           C  
ATOM   1884  HB  ILE   126      54.811  47.946  47.099  1.00  0.00           H  
ATOM   1885  CG2 ILE   126      54.681  48.549  49.262  1.00  0.00           C  
ATOM   1886 HG21 ILE   126      53.853  47.859  49.429  1.00  0.00           H  
ATOM   1887 HG22 ILE   126      55.333  48.721  50.119  1.00  0.00           H  
ATOM   1888 HG23 ILE   126      54.196  49.467  48.933  1.00  0.00           H  
ATOM   1889  CG1 ILE   126      56.578  48.944  47.620  1.00  0.00           C  
ATOM   1890 HG12 ILE   126      57.253  48.988  48.475  1.00  0.00           H  
ATOM   1891 HG13 ILE   126      57.164  48.488  46.822  1.00  0.00           H  
ATOM   1892  CD1 ILE   126      56.250  50.424  47.408  1.00  0.00           C  
ATOM   1893 HD11 ILE   126      55.578  50.593  46.567  1.00  0.00           H  
ATOM   1894 HD12 ILE   126      55.796  50.825  48.314  1.00  0.00           H  
ATOM   1895 HD13 ILE   126      57.159  50.968  47.151  1.00  0.00           H  
ATOM   1896  C   ILE   126      57.039  46.559  49.454  1.00  0.00           C  
ATOM   1897  O   ILE   126      56.737  46.654  50.606  1.00  0.00           O  
ATOM   1898  N   SER   127      58.324  46.467  49.069  1.00  0.00           N  
ATOM   1899  H   SER   127      58.566  46.450  48.089  1.00  0.00           H  
ATOM   1900  CA  SER   127      59.554  46.377  49.942  1.00  0.00           C  
ATOM   1901  HA  SER   127      59.150  46.460  50.951  1.00  0.00           H  
ATOM   1902  CB  SER   127      60.207  44.973  49.868  1.00  0.00           C  
ATOM   1903  HB2 SER   127      60.766  44.996  48.933  1.00  0.00           H  
ATOM   1904  HB3 SER   127      60.980  44.898  50.633  1.00  0.00           H  
ATOM   1905  OG  SER   127      59.310  43.877  49.914  1.00  0.00           O  
ATOM   1906  HG  SER   127      59.205  43.455  50.770  1.00  0.00           H  
ATOM   1907  C   SER   127      60.552  47.414  49.574  1.00  0.00           C  
ATOM   1908  O   SER   127      60.696  47.714  48.341  1.00  0.00           O  
ATOM   1909  N   LEU   128      61.187  48.070  50.571  1.00  0.00           N  
ATOM   1910  H   LEU   128      61.087  47.767  51.529  1.00  0.00           H  
ATOM   1911  CA  LEU   128      61.691  49.404  50.403  1.00  0.00           C  
ATOM   1912  HA  LEU   128      62.262  49.425  49.475  1.00  0.00           H  
ATOM   1913  CB  LEU   128      60.639  50.518  50.419  1.00  0.00           C  
ATOM   1914  HB2 LEU   128      61.327  51.361  50.343  1.00  0.00           H  
ATOM   1915  HB3 LEU   128      60.198  50.363  49.435  1.00  0.00           H  
ATOM   1916  CG  LEU   128      59.592  50.583  51.514  1.00  0.00           C  
ATOM   1917  HG  LEU   128      59.903  50.021  52.394  1.00  0.00           H  
ATOM   1918  CD1 LEU   128      59.495  52.027  51.887  1.00  0.00           C  
ATOM   1919 HD11 LEU   128      58.854  52.099  52.766  1.00  0.00           H  
ATOM   1920 HD12 LEU   128      60.493  52.392  52.130  1.00  0.00           H  
ATOM   1921 HD13 LEU   128      59.008  52.646  51.133  1.00  0.00           H  
ATOM   1922  CD2 LEU   128      58.219  50.023  51.066  1.00  0.00           C  
ATOM   1923 HD21 LEU   128      58.287  48.960  50.833  1.00  0.00           H  
ATOM   1924 HD22 LEU   128      57.586  50.211  51.933  1.00  0.00           H  
ATOM   1925 HD23 LEU   128      57.937  50.613  50.195  1.00  0.00           H  
ATOM   1926  C   LEU   128      62.763  49.764  51.455  1.00  0.00           C  
ATOM   1927  O   LEU   128      62.754  49.280  52.590  1.00  0.00           O  
ATOM   1928  N   GLN   129      63.870  50.371  51.079  1.00  0.00           N  
ATOM   1929  H   GLN   129      63.843  50.707  50.127  1.00  0.00           H  
ATOM   1930  CA  GLN   129      65.055  50.643  51.938  1.00  0.00           C  
ATOM   1931  HA  GLN   129      65.008  49.913  52.746  1.00  0.00           H  
ATOM   1932  CB  GLN   129      66.373  50.256  51.192  1.00  0.00           C  
ATOM   1933  HB2 GLN   129      66.270  49.174  51.115  1.00  0.00           H  
ATOM   1934  HB3 GLN   129      66.487  50.758  50.231  1.00  0.00           H  
ATOM   1935  CG  GLN   129      67.687  50.566  52.110  1.00  0.00           C  
ATOM   1936  HG2 GLN   129      68.068  51.577  51.962  1.00  0.00           H  
ATOM   1937  HG3 GLN   129      67.359  50.341  53.124  1.00  0.00           H  
ATOM   1938  CD  GLN   129      68.776  49.522  51.857  1.00  0.00           C  
ATOM   1939  OE1 GLN   129      68.454  48.316  51.855  1.00  0.00           O  
ATOM   1940  NE2 GLN   129      70.030  49.837  51.680  1.00  0.00           N  
ATOM   1941 HE21 GLN   129      70.672  49.062  51.598  1.00  0.00           H  
ATOM   1942 HE22 GLN   129      70.327  50.704  51.255  1.00  0.00           H  
ATOM   1943  C   GLN   129      64.970  52.133  52.287  1.00  0.00           C  
ATOM   1944  O   GLN   129      64.894  52.968  51.388  1.00  0.00           O  
ATOM   1945  N   VAL   130      64.759  52.446  53.552  1.00  0.00           N  
ATOM   1946  H   VAL   130      64.844  51.779  54.306  1.00  0.00           H  
ATOM   1947  CA  VAL   130      64.536  53.845  53.960  1.00  0.00           C  
ATOM   1948  HA  VAL   130      63.787  54.371  53.367  1.00  0.00           H  
ATOM   1949  CB  VAL   130      63.931  53.828  55.348  1.00  0.00           C  
ATOM   1950  HB  VAL   130      64.637  53.664  56.161  1.00  0.00           H  
ATOM   1951  CG1 VAL   130      63.360  55.207  55.688  1.00  0.00           C  
ATOM   1952 HG11 VAL   130      62.433  55.322  55.126  1.00  0.00           H  
ATOM   1953 HG12 VAL   130      63.071  55.085  56.732  1.00  0.00           H  
ATOM   1954 HG13 VAL   130      64.097  55.998  55.551  1.00  0.00           H  
ATOM   1955  CG2 VAL   130      62.715  52.808  55.522  1.00  0.00           C  
ATOM   1956 HG21 VAL   130      61.897  52.941  54.815  1.00  0.00           H  
ATOM   1957 HG22 VAL   130      63.018  51.770  55.383  1.00  0.00           H  
ATOM   1958 HG23 VAL   130      62.318  52.920  56.531  1.00  0.00           H  
ATOM   1959  C   VAL   130      65.884  54.596  53.895  1.00  0.00           C  
ATOM   1960  O   VAL   130      66.835  54.304  54.645  1.00  0.00           O  
ATOM   1961  N   ILE   131      65.898  55.720  53.271  1.00  0.00           N  
ATOM   1962  H   ILE   131      65.090  55.888  52.688  1.00  0.00           H  
ATOM   1963  CA  ILE   131      67.031  56.637  53.234  1.00  0.00           C  
ATOM   1964  HA  ILE   131      67.950  56.055  53.163  1.00  0.00           H  
ATOM   1965  CB  ILE   131      66.923  57.638  52.095  1.00  0.00           C  
ATOM   1966  HB  ILE   131      66.089  58.323  52.251  1.00  0.00           H  
ATOM   1967  CG2 ILE   131      68.341  58.403  52.040  1.00  0.00           C  
ATOM   1968 HG21 ILE   131      68.378  58.816  51.032  1.00  0.00           H  
ATOM   1969 HG22 ILE   131      68.559  59.255  52.685  1.00  0.00           H  
ATOM   1970 HG23 ILE   131      69.186  57.714  52.059  1.00  0.00           H  
ATOM   1971  CG1 ILE   131      66.774  56.957  50.783  1.00  0.00           C  
ATOM   1972 HG12 ILE   131      67.713  56.441  50.579  1.00  0.00           H  
ATOM   1973 HG13 ILE   131      66.037  56.177  50.971  1.00  0.00           H  
ATOM   1974  CD1 ILE   131      66.333  57.867  49.581  1.00  0.00           C  
ATOM   1975 HD11 ILE   131      67.026  58.707  49.532  1.00  0.00           H  
ATOM   1976 HD12 ILE   131      66.320  57.256  48.679  1.00  0.00           H  
ATOM   1977 HD13 ILE   131      65.318  58.261  49.617  1.00  0.00           H  
ATOM   1978  C   ILE   131      67.240  57.410  54.600  1.00  0.00           C  
ATOM   1979  O   ILE   131      68.387  57.608  55.087  1.00  0.00           O  
ATOM   1980  N   GLY   132      66.161  57.780  55.251  1.00  0.00           N  
ATOM   1981  H   GLY   132      65.302  57.655  54.734  1.00  0.00           H  
ATOM   1982  CA  GLY   132      66.158  58.579  56.505  1.00  0.00           C  
ATOM   1983  HA2 GLY   132      66.573  57.955  57.297  1.00  0.00           H  
ATOM   1984  HA3 GLY   132      66.958  59.314  56.426  1.00  0.00           H  
ATOM   1985  C   GLY   132      64.810  59.140  56.709  1.00  0.00           C  
ATOM   1986  O   GLY   132      63.935  59.328  55.855  1.00  0.00           O  
ATOM   1987  N   GLU   133      64.409  59.436  57.962  1.00  0.00           N  
ATOM   1988  H   GLU   133      65.013  59.262  58.752  1.00  0.00           H  
ATOM   1989  CA  GLU   133      63.241  60.290  58.308  1.00  0.00           C  
ATOM   1990  HA  GLU   133      62.372  59.819  57.849  1.00  0.00           H  
ATOM   1991  CB  GLU   133      62.945  60.208  59.792  1.00  0.00           C  
ATOM   1992  HB2 GLU   133      62.524  59.223  59.993  1.00  0.00           H  
ATOM   1993  HB3 GLU   133      63.859  60.428  60.345  1.00  0.00           H  
ATOM   1994  CG  GLU   133      61.834  61.098  60.401  1.00  0.00           C  
ATOM   1995  HG2 GLU   133      62.049  62.166  60.436  1.00  0.00           H  
ATOM   1996  HG3 GLU   133      60.963  60.843  59.797  1.00  0.00           H  
ATOM   1997  CD  GLU   133      61.377  60.553  61.751  1.00  0.00           C  
ATOM   1998  OE1 GLU   133      60.379  61.096  62.294  1.00  0.00           O  
ATOM   1999  OE2 GLU   133      62.008  59.643  62.306  1.00  0.00           O  
ATOM   2000  C   GLU   133      63.463  61.771  57.853  1.00  0.00           C  
ATOM   2001  O   GLU   133      64.503  62.320  57.739  1.00  0.00           O  
ATOM   2002  N   LEU   134      62.288  62.388  57.584  1.00  0.00           N  
ATOM   2003  H   LEU   134      61.417  61.886  57.684  1.00  0.00           H  
ATOM   2004  CA  LEU   134      62.192  63.777  57.211  1.00  0.00           C  
ATOM   2005  HA  LEU   134      63.122  64.340  57.292  1.00  0.00           H  
ATOM   2006  CB  LEU   134      61.676  63.875  55.738  1.00  0.00           C  
ATOM   2007  HB2 LEU   134      60.760  63.287  55.684  1.00  0.00           H  
ATOM   2008  HB3 LEU   134      61.464  64.911  55.477  1.00  0.00           H  
ATOM   2009  CG  LEU   134      62.574  63.325  54.620  1.00  0.00           C  
ATOM   2010  HG  LEU   134      63.026  62.387  54.945  1.00  0.00           H  
ATOM   2011  CD1 LEU   134      61.874  63.368  53.296  1.00  0.00           C  
ATOM   2012 HD11 LEU   134      61.049  62.659  53.365  1.00  0.00           H  
ATOM   2013 HD12 LEU   134      61.525  64.374  53.063  1.00  0.00           H  
ATOM   2014 HD13 LEU   134      62.495  62.929  52.514  1.00  0.00           H  
ATOM   2015  CD2 LEU   134      63.773  64.378  54.397  1.00  0.00           C  
ATOM   2016 HD21 LEU   134      63.381  65.393  54.342  1.00  0.00           H  
ATOM   2017 HD22 LEU   134      64.473  64.366  55.233  1.00  0.00           H  
ATOM   2018 HD23 LEU   134      64.400  64.186  53.526  1.00  0.00           H  
ATOM   2019  C   LEU   134      61.167  64.418  58.210  1.00  0.00           C  
ATOM   2020  O   LEU   134      60.256  63.769  58.766  1.00  0.00           O  
ATOM   2021  N   LYS   135      61.382  65.730  58.503  1.00  0.00           N  
ATOM   2022  H   LYS   135      62.228  66.174  58.177  1.00  0.00           H  
ATOM   2023  CA  LYS   135      60.608  66.442  59.549  1.00  0.00           C  
ATOM   2024  HA  LYS   135      60.452  65.656  60.289  1.00  0.00           H  
ATOM   2025  CB  LYS   135      61.537  67.407  60.233  1.00  0.00           C  
ATOM   2026  HB2 LYS   135      61.803  68.238  59.579  1.00  0.00           H  
ATOM   2027  HB3 LYS   135      60.985  67.869  61.051  1.00  0.00           H  
ATOM   2028  CG  LYS   135      62.821  66.851  60.779  1.00  0.00           C  
ATOM   2029  HG2 LYS   135      62.539  66.440  61.748  1.00  0.00           H  
ATOM   2030  HG3 LYS   135      63.212  66.074  60.122  1.00  0.00           H  
ATOM   2031  CD  LYS   135      63.815  67.921  60.858  1.00  0.00           C  
ATOM   2032  HD2 LYS   135      64.261  68.230  59.912  1.00  0.00           H  
ATOM   2033  HD3 LYS   135      63.588  68.769  61.503  1.00  0.00           H  
ATOM   2034  CE  LYS   135      65.105  67.518  61.563  1.00  0.00           C  
ATOM   2035  HE2 LYS   135      65.761  68.388  61.591  1.00  0.00           H  
ATOM   2036  HE3 LYS   135      64.770  67.367  62.590  1.00  0.00           H  
ATOM   2037  NZ  LYS   135      65.793  66.481  60.824  1.00  0.00           N  
ATOM   2038  HZ1 LYS   135      65.488  65.585  61.178  1.00  0.00           H  
ATOM   2039  HZ2 LYS   135      65.482  66.616  59.873  1.00  0.00           H  
ATOM   2040  HZ3 LYS   135      66.785  66.605  60.966  1.00  0.00           H  
ATOM   2041  C   LYS   135      59.298  67.083  58.972  1.00  0.00           C  
ATOM   2042  O   LYS   135      59.355  68.130  58.242  1.00  0.00           O  
ATOM   2043  N   ASN   136      58.153  66.445  59.165  1.00  0.00           N  
ATOM   2044  H   ASN   136      58.252  65.493  59.489  1.00  0.00           H  
ATOM   2045  CA  ASN   136      56.809  66.682  58.657  1.00  0.00           C  
ATOM   2046  HA  ASN   136      56.810  66.545  57.576  1.00  0.00           H  
ATOM   2047  CB  ASN   136      55.852  65.675  59.294  1.00  0.00           C  
ATOM   2048  HB2 ASN   136      54.828  66.045  59.239  1.00  0.00           H  
ATOM   2049  HB3 ASN   136      55.854  64.760  58.702  1.00  0.00           H  
ATOM   2050  CG  ASN   136      56.156  65.490  60.829  1.00  0.00           C  
ATOM   2051  OD1 ASN   136      57.054  64.720  61.227  1.00  0.00           O  
ATOM   2052  ND2 ASN   136      55.583  66.345  61.702  1.00  0.00           N  
ATOM   2053 HD21 ASN   136      55.872  66.314  62.669  1.00  0.00           H  
ATOM   2054 HD22 ASN   136      54.797  66.925  61.447  1.00  0.00           H  
ATOM   2055  C   ASN   136      56.328  68.188  58.858  1.00  0.00           C  
ATOM   2056  O   ASN   136      55.596  68.755  58.030  1.00  0.00           O  
ATOM   2057  N   GLY   137      56.719  68.811  59.935  1.00  0.00           N  
ATOM   2058  H   GLY   137      57.281  68.314  60.611  1.00  0.00           H  
ATOM   2059  CA  GLY   137      56.186  70.135  60.411  1.00  0.00           C  
ATOM   2060  HA2 GLY   137      55.108  70.095  60.261  1.00  0.00           H  
ATOM   2061  HA3 GLY   137      56.362  70.380  61.459  1.00  0.00           H  
ATOM   2062  C   GLY   137      56.627  71.360  59.623  1.00  0.00           C  
ATOM   2063  O   GLY   137      56.027  72.388  59.770  1.00  0.00           O  
ATOM   2064  N   GLU   138      57.719  71.159  58.734  1.00  0.00           N  
ATOM   2065  H   GLU   138      58.109  70.229  58.687  1.00  0.00           H  
ATOM   2066  CA  GLU   138      58.109  72.276  57.850  1.00  0.00           C  
ATOM   2067  HA  GLU   138      58.080  73.190  58.444  1.00  0.00           H  
ATOM   2068  CB  GLU   138      59.496  71.850  57.483  1.00  0.00           C  
ATOM   2069  HB2 GLU   138      59.937  71.486  58.410  1.00  0.00           H  
ATOM   2070  HB3 GLU   138      59.313  70.918  56.949  1.00  0.00           H  
ATOM   2071  CG  GLU   138      60.386  72.671  56.466  1.00  0.00           C  
ATOM   2072  HG2 GLU   138      60.924  71.916  55.892  1.00  0.00           H  
ATOM   2073  HG3 GLU   138      59.760  73.108  55.689  1.00  0.00           H  
ATOM   2074  CD  GLU   138      61.279  73.685  57.147  1.00  0.00           C  
ATOM   2075  OE1 GLU   138      60.726  74.508  57.911  1.00  0.00           O  
ATOM   2076  OE2 GLU   138      62.497  73.685  56.937  1.00  0.00           O  
ATOM   2077  C   GLU   138      57.124  72.529  56.698  1.00  0.00           C  
ATOM   2078  O   GLU   138      57.178  73.553  56.076  1.00  0.00           O  
ATOM   2079  N   ILE   139      56.304  71.548  56.362  1.00  0.00           N  
ATOM   2080  H   ILE   139      56.442  70.648  56.799  1.00  0.00           H  
ATOM   2081  CA  ILE   139      55.300  71.514  55.304  1.00  0.00           C  
ATOM   2082  HA  ILE   139      55.628  72.039  54.406  1.00  0.00           H  
ATOM   2083  CB  ILE   139      54.833  70.100  54.903  1.00  0.00           C  
ATOM   2084  HB  ILE   139      54.551  69.568  55.811  1.00  0.00           H  
ATOM   2085  CG2 ILE   139      53.629  70.181  54.041  1.00  0.00           C  
ATOM   2086 HG21 ILE   139      53.846  70.560  53.042  1.00  0.00           H  
ATOM   2087 HG22 ILE   139      53.183  69.204  53.858  1.00  0.00           H  
ATOM   2088 HG23 ILE   139      52.762  70.643  54.513  1.00  0.00           H  
ATOM   2089  CG1 ILE   139      56.042  69.454  54.145  1.00  0.00           C  
ATOM   2090 HG12 ILE   139      55.731  68.768  53.357  1.00  0.00           H  
ATOM   2091 HG13 ILE   139      56.646  70.222  53.662  1.00  0.00           H  
ATOM   2092  CD1 ILE   139      56.860  68.614  55.026  1.00  0.00           C  
ATOM   2093 HD11 ILE   139      56.245  67.781  55.367  1.00  0.00           H  
ATOM   2094 HD12 ILE   139      57.699  68.133  54.522  1.00  0.00           H  
ATOM   2095 HD13 ILE   139      57.232  69.112  55.922  1.00  0.00           H  
ATOM   2096  C   ILE   139      54.075  72.357  55.911  1.00  0.00           C  
ATOM   2097  O   ILE   139      53.633  72.125  57.059  1.00  0.00           O  
ATOM   2098  N   ASP   140      53.499  73.305  55.110  1.00  0.00           N  
ATOM   2099  H   ASP   140      53.870  73.590  54.215  1.00  0.00           H  
ATOM   2100  CA  ASP   140      52.645  74.406  55.712  1.00  0.00           C  
ATOM   2101  HA  ASP   140      53.143  74.999  56.479  1.00  0.00           H  
ATOM   2102  CB  ASP   140      52.524  75.486  54.625  1.00  0.00           C  
ATOM   2103  HB2 ASP   140      51.973  74.989  53.826  1.00  0.00           H  
ATOM   2104  HB3 ASP   140      51.956  76.386  54.860  1.00  0.00           H  
ATOM   2105  CG  ASP   140      53.871  76.085  54.046  1.00  0.00           C  
ATOM   2106  OD1 ASP   140      53.832  77.257  53.368  1.00  0.00           O  
ATOM   2107  OD2 ASP   140      54.913  75.475  54.151  1.00  0.00           O  
ATOM   2108  C   ASP   140      51.288  73.973  56.272  1.00  0.00           C  
ATOM   2109  O   ASP   140      50.791  74.608  57.189  1.00  0.00           O  
ATOM   2110  N   THR   141      50.815  72.851  55.815  1.00  0.00           N  
ATOM   2111  H   THR   141      51.459  72.446  55.150  1.00  0.00           H  
ATOM   2112  CA  THR   141      49.406  72.151  55.946  1.00  0.00           C  
ATOM   2113  HA  THR   141      49.237  72.236  57.019  1.00  0.00           H  
ATOM   2114  CB  THR   141      48.250  72.903  55.286  1.00  0.00           C  
ATOM   2115  HB  THR   141      48.257  73.923  55.673  1.00  0.00           H  
ATOM   2116  CG2 THR   141      48.419  72.981  53.778  1.00  0.00           C  
ATOM   2117 HG21 THR   141      49.424  73.290  53.490  1.00  0.00           H  
ATOM   2118 HG22 THR   141      48.337  71.958  53.409  1.00  0.00           H  
ATOM   2119 HG23 THR   141      47.784  73.664  53.214  1.00  0.00           H  
ATOM   2120  OG1 THR   141      47.025  72.176  55.592  1.00  0.00           O  
ATOM   2121  HG1 THR   141      46.561  72.755  56.200  1.00  0.00           H  
ATOM   2122  C   THR   141      49.519  70.626  55.696  1.00  0.00           C  
ATOM   2123  O   THR   141      50.045  70.228  54.674  1.00  0.00           O  
ATOM   2124  N   LEU   142      49.003  69.806  56.612  1.00  0.00           N  
ATOM   2125  H   LEU   142      48.377  70.166  57.319  1.00  0.00           H  
ATOM   2126  CA  LEU   142      49.051  68.328  56.495  1.00  0.00           C  
ATOM   2127  HA  LEU   142      50.126  68.164  56.424  1.00  0.00           H  
ATOM   2128  CB  LEU   142      48.462  67.655  57.741  1.00  0.00           C  
ATOM   2129  HB2 LEU   142      47.627  68.239  58.129  1.00  0.00           H  
ATOM   2130  HB3 LEU   142      47.894  66.735  57.603  1.00  0.00           H  
ATOM   2131  CG  LEU   142      49.460  67.390  58.874  1.00  0.00           C  
ATOM   2132  HG  LEU   142      49.912  68.321  59.215  1.00  0.00           H  
ATOM   2133  CD1 LEU   142      48.645  66.824  60.098  1.00  0.00           C  
ATOM   2134 HD11 LEU   142      48.585  65.750  59.922  1.00  0.00           H  
ATOM   2135 HD12 LEU   142      49.298  66.763  60.969  1.00  0.00           H  
ATOM   2136 HD13 LEU   142      47.706  67.353  60.261  1.00  0.00           H  
ATOM   2137  CD2 LEU   142      50.565  66.348  58.639  1.00  0.00           C  
ATOM   2138 HD21 LEU   142      51.123  66.725  57.782  1.00  0.00           H  
ATOM   2139 HD22 LEU   142      51.246  66.261  59.485  1.00  0.00           H  
ATOM   2140 HD23 LEU   142      50.091  65.393  58.407  1.00  0.00           H  
ATOM   2141  C   LEU   142      48.322  67.788  55.248  1.00  0.00           C  
ATOM   2142  O   LEU   142      47.433  68.372  54.722  1.00  0.00           O  
ATOM   2143  N   PRO   143      48.588  66.548  54.783  1.00  0.00           N  
ATOM   2144  CD  PRO   143      49.638  65.599  55.280  1.00  0.00           C  
ATOM   2145  HD2 PRO   143      49.125  64.981  56.017  1.00  0.00           H  
ATOM   2146  HD3 PRO   143      50.517  66.077  55.714  1.00  0.00           H  
ATOM   2147  CG  PRO   143      50.105  64.915  53.998  1.00  0.00           C  
ATOM   2148  HG2 PRO   143      50.603  63.994  54.300  1.00  0.00           H  
ATOM   2149  HG3 PRO   143      50.801  65.610  53.530  1.00  0.00           H  
ATOM   2150  CB  PRO   143      48.800  64.709  53.219  1.00  0.00           C  
ATOM   2151  HB2 PRO   143      48.305  63.800  53.562  1.00  0.00           H  
ATOM   2152  HB3 PRO   143      49.022  64.577  52.160  1.00  0.00           H  
ATOM   2153  CA  PRO   143      48.023  65.942  53.543  1.00  0.00           C  
ATOM   2154  HA  PRO   143      48.188  66.710  52.787  1.00  0.00           H  
ATOM   2155  C   PRO   143      46.574  65.702  53.718  1.00  0.00           C  
ATOM   2156  O   PRO   143      46.158  65.178  54.725  1.00  0.00           O  
ATOM   2157  N   GLU   144      45.820  65.895  52.642  1.00  0.00           N  
ATOM   2158  H   GLU   144      46.270  66.352  51.862  1.00  0.00           H  
ATOM   2159  CA  GLU   144      44.389  65.663  52.523  1.00  0.00           C  
ATOM   2160  HA  GLU   144      43.855  66.377  53.150  1.00  0.00           H  
ATOM   2161  CB  GLU   144      43.920  65.904  51.096  1.00  0.00           C  
ATOM   2162  HB2 GLU   144      44.484  66.798  50.831  1.00  0.00           H  
ATOM   2163  HB3 GLU   144      44.313  65.188  50.374  1.00  0.00           H  
ATOM   2164  CG  GLU   144      42.388  65.984  51.062  1.00  0.00           C  
ATOM   2165  HG2 GLU   144      42.091  65.666  50.063  1.00  0.00           H  
ATOM   2166  HG3 GLU   144      41.829  65.215  51.596  1.00  0.00           H  
ATOM   2167  CD  GLU   144      42.001  67.370  51.425  1.00  0.00           C  
ATOM   2168  OE1 GLU   144      42.781  68.275  51.688  1.00  0.00           O  
ATOM   2169  OE2 GLU   144      40.759  67.616  51.457  1.00  0.00           O  
ATOM   2170  C   GLU   144      43.912  64.266  52.971  1.00  0.00           C  
ATOM   2171  O   GLU   144      42.940  64.157  53.720  1.00  0.00           O  
ATOM   2172  N   GLU   145      44.647  63.221  52.537  1.00  0.00           N  
ATOM   2173  H   GLU   145      45.456  63.376  51.952  1.00  0.00           H  
ATOM   2174  CA  GLU   145      44.177  61.915  52.899  1.00  0.00           C  
ATOM   2175  HA  GLU   145      43.124  61.723  52.691  1.00  0.00           H  
ATOM   2176  CB  GLU   145      44.982  60.880  52.003  1.00  0.00           C  
ATOM   2177  HB2 GLU   145      44.789  60.940  50.932  1.00  0.00           H  
ATOM   2178  HB3 GLU   145      46.040  60.982  52.247  1.00  0.00           H  
ATOM   2179  CG  GLU   145      44.691  59.355  52.420  1.00  0.00           C  
ATOM   2180  HG2 GLU   145      45.573  58.887  51.982  1.00  0.00           H  
ATOM   2181  HG3 GLU   145      44.769  59.273  53.504  1.00  0.00           H  
ATOM   2182  CD  GLU   145      43.404  58.734  51.880  1.00  0.00           C  
ATOM   2183  OE1 GLU   145      42.397  59.411  51.587  1.00  0.00           O  
ATOM   2184  OE2 GLU   145      43.371  57.466  51.720  1.00  0.00           O  
ATOM   2185  C   GLU   145      44.432  61.678  54.405  1.00  0.00           C  
ATOM   2186  O   GLU   145      43.549  61.183  55.074  1.00  0.00           O  
ATOM   2187  N   ILE   146      45.600  62.136  54.964  1.00  0.00           N  
ATOM   2188  H   ILE   146      46.224  62.771  54.488  1.00  0.00           H  
ATOM   2189  CA  ILE   146      45.981  61.798  56.339  1.00  0.00           C  
ATOM   2190  HA  ILE   146      45.851  60.718  56.410  1.00  0.00           H  
ATOM   2191  CB  ILE   146      47.433  62.168  56.576  1.00  0.00           C  
ATOM   2192  HB  ILE   146      47.499  63.238  56.379  1.00  0.00           H  
ATOM   2193  CG2 ILE   146      48.003  61.920  57.988  1.00  0.00           C  
ATOM   2194 HG21 ILE   146      49.010  62.307  58.144  1.00  0.00           H  
ATOM   2195 HG22 ILE   146      47.334  62.371  58.722  1.00  0.00           H  
ATOM   2196 HG23 ILE   146      48.074  60.852  58.192  1.00  0.00           H  
ATOM   2197  CG1 ILE   146      48.477  61.473  55.548  1.00  0.00           C  
ATOM   2198 HG12 ILE   146      48.438  61.946  54.567  1.00  0.00           H  
ATOM   2199 HG13 ILE   146      49.486  61.569  55.950  1.00  0.00           H  
ATOM   2200  CD1 ILE   146      48.200  59.993  55.274  1.00  0.00           C  
ATOM   2201 HD11 ILE   146      48.485  59.298  56.063  1.00  0.00           H  
ATOM   2202 HD12 ILE   146      47.179  59.750  54.979  1.00  0.00           H  
ATOM   2203 HD13 ILE   146      48.918  59.740  54.494  1.00  0.00           H  
ATOM   2204  C   ILE   146      45.050  62.484  57.386  1.00  0.00           C  
ATOM   2205  O   ILE   146      44.766  61.937  58.500  1.00  0.00           O  
ATOM   2206  N   VAL   147      44.622  63.693  56.937  1.00  0.00           N  
ATOM   2207  H   VAL   147      45.158  64.126  56.198  1.00  0.00           H  
ATOM   2208  CA  VAL   147      43.508  64.418  57.479  1.00  0.00           C  
ATOM   2209  HA  VAL   147      43.692  64.620  58.535  1.00  0.00           H  
ATOM   2210  CB  VAL   147      43.542  65.811  56.700  1.00  0.00           C  
ATOM   2211  HB  VAL   147      43.541  65.598  55.631  1.00  0.00           H  
ATOM   2212  CG1 VAL   147      42.350  66.639  57.093  1.00  0.00           C  
ATOM   2213 HG11 VAL   147      42.513  66.802  58.158  1.00  0.00           H  
ATOM   2214 HG12 VAL   147      42.498  67.599  56.599  1.00  0.00           H  
ATOM   2215 HG13 VAL   147      41.339  66.348  56.811  1.00  0.00           H  
ATOM   2216  CG2 VAL   147      44.775  66.679  57.073  1.00  0.00           C  
ATOM   2217 HG21 VAL   147      45.640  66.016  57.101  1.00  0.00           H  
ATOM   2218 HG22 VAL   147      45.037  67.395  56.294  1.00  0.00           H  
ATOM   2219 HG23 VAL   147      44.669  67.057  58.090  1.00  0.00           H  
ATOM   2220  C   VAL   147      42.153  63.695  57.359  1.00  0.00           C  
ATOM   2221  O   VAL   147      41.522  63.623  58.373  1.00  0.00           O  
ATOM   2222  N   ASN   148      41.848  63.041  56.298  1.00  0.00           N  
ATOM   2223  H   ASN   148      42.446  63.062  55.484  1.00  0.00           H  
ATOM   2224  CA  ASN   148      40.530  62.364  56.143  1.00  0.00           C  
ATOM   2225  HA  ASN   148      39.735  62.997  56.535  1.00  0.00           H  
ATOM   2226  CB  ASN   148      40.286  62.180  54.599  1.00  0.00           C  
ATOM   2227  HB2 ASN   148      40.936  62.934  54.154  1.00  0.00           H  
ATOM   2228  HB3 ASN   148      40.749  61.236  54.311  1.00  0.00           H  
ATOM   2229  CG  ASN   148      38.866  62.202  54.074  1.00  0.00           C  
ATOM   2230  OD1 ASN   148      37.918  62.583  54.750  1.00  0.00           O  
ATOM   2231  ND2 ASN   148      38.684  62.051  52.810  1.00  0.00           N  
ATOM   2232 HD21 ASN   148      37.724  61.895  52.540  1.00  0.00           H  
ATOM   2233 HD22 ASN   148      39.481  61.717  52.287  1.00  0.00           H  
ATOM   2234  C   ASN   148      40.426  61.036  56.881  1.00  0.00           C  
ATOM   2235  O   ASN   148      39.359  60.750  57.426  1.00  0.00           O  
ATOM   2236  N   VAL   149      41.449  60.176  56.988  1.00  0.00           N  
ATOM   2237  H   VAL   149      42.327  60.389  56.537  1.00  0.00           H  
ATOM   2238  CA  VAL   149      41.429  58.855  57.658  1.00  0.00           C  
ATOM   2239  HA  VAL   149      40.499  58.311  57.495  1.00  0.00           H  
ATOM   2240  CB  VAL   149      42.584  57.947  57.290  1.00  0.00           C  
ATOM   2241  HB  VAL   149      42.466  57.026  57.861  1.00  0.00           H  
ATOM   2242  CG1 VAL   149      42.428  57.442  55.764  1.00  0.00           C  
ATOM   2243 HG11 VAL   149      41.623  56.723  55.611  1.00  0.00           H  
ATOM   2244 HG12 VAL   149      42.345  58.273  55.063  1.00  0.00           H  
ATOM   2245 HG13 VAL   149      43.233  56.775  55.457  1.00  0.00           H  
ATOM   2246  CG2 VAL   149      43.969  58.647  57.339  1.00  0.00           C  
ATOM   2247 HG21 VAL   149      43.993  59.567  56.756  1.00  0.00           H  
ATOM   2248 HG22 VAL   149      44.229  58.842  58.379  1.00  0.00           H  
ATOM   2249 HG23 VAL   149      44.648  57.913  56.905  1.00  0.00           H  
ATOM   2250  C   VAL   149      41.493  59.154  59.152  1.00  0.00           C  
ATOM   2251  O   VAL   149      41.164  58.304  59.979  1.00  0.00           O  
ATOM   2252  N   SER   150      41.838  60.351  59.535  1.00  0.00           N  
ATOM   2253  H   SER   150      42.040  61.070  58.855  1.00  0.00           H  
ATOM   2254  CA  SER   150      41.941  60.766  60.981  1.00  0.00           C  
ATOM   2255  HA  SER   150      42.262  59.980  61.664  1.00  0.00           H  
ATOM   2256  CB  SER   150      42.913  61.931  61.104  1.00  0.00           C  
ATOM   2257  HB2 SER   150      42.761  62.716  60.363  1.00  0.00           H  
ATOM   2258  HB3 SER   150      42.885  62.480  62.046  1.00  0.00           H  
ATOM   2259  OG  SER   150      44.207  61.335  60.940  1.00  0.00           O  
ATOM   2260  HG  SER   150      44.419  61.364  60.005  1.00  0.00           H  
ATOM   2261  C   SER   150      40.633  61.248  61.539  1.00  0.00           C  
ATOM   2262  O   SER   150      40.567  61.525  62.754  1.00  0.00           O  
ATOM   2263  N   LYS   151      39.616  61.455  60.649  1.00  0.00           N  
ATOM   2264  H   LYS   151      39.585  61.209  59.670  1.00  0.00           H  
ATOM   2265  CA  LYS   151      38.322  62.057  61.077  1.00  0.00           C  
ATOM   2266  HA  LYS   151      38.434  62.647  61.987  1.00  0.00           H  
ATOM   2267  CB  LYS   151      37.739  62.895  59.926  1.00  0.00           C  
ATOM   2268  HB2 LYS   151      38.442  63.693  59.686  1.00  0.00           H  
ATOM   2269  HB3 LYS   151      37.562  62.277  59.046  1.00  0.00           H  
ATOM   2270  CG  LYS   151      36.484  63.625  60.261  1.00  0.00           C  
ATOM   2271  HG2 LYS   151      36.190  64.070  59.310  1.00  0.00           H  
ATOM   2272  HG3 LYS   151      35.732  62.867  60.482  1.00  0.00           H  
ATOM   2273  CD  LYS   151      36.630  64.689  61.349  1.00  0.00           C  
ATOM   2274  HD2 LYS   151      36.916  64.173  62.265  1.00  0.00           H  
ATOM   2275  HD3 LYS   151      37.475  65.342  61.128  1.00  0.00           H  
ATOM   2276  CE  LYS   151      35.398  65.512  61.657  1.00  0.00           C  
ATOM   2277  HE2 LYS   151      34.802  65.500  60.745  1.00  0.00           H  
ATOM   2278  HE3 LYS   151      34.748  64.997  62.364  1.00  0.00           H  
ATOM   2279  NZ  LYS   151      35.756  66.737  62.277  1.00  0.00           N  
ATOM   2280  HZ1 LYS   151      36.274  66.449  63.094  1.00  0.00           H  
ATOM   2281  HZ2 LYS   151      36.343  67.310  61.687  1.00  0.00           H  
ATOM   2282  HZ3 LYS   151      34.949  67.232  62.630  1.00  0.00           H  
ATOM   2283  C   LYS   151      37.478  60.903  61.499  1.00  0.00           C  
ATOM   2284  O   LYS   151      37.011  60.136  60.611  1.00  0.00           O  
ATOM   2285  N   GLY   152      37.165  60.704  62.777  1.00  0.00           N  
ATOM   2286  H   GLY   152      37.491  61.369  63.463  1.00  0.00           H  
ATOM   2287  CA  GLY   152      36.624  59.441  63.473  1.00  0.00           C  
ATOM   2288  HA2 GLY   152      36.060  59.653  64.381  1.00  0.00           H  
ATOM   2289  HA3 GLY   152      35.990  58.858  62.805  1.00  0.00           H  
ATOM   2290  C   GLY   152      37.793  58.545  63.907  1.00  0.00           C  
ATOM   2291  O   GLY   152      38.779  58.422  63.290  1.00  0.00           O  
ATOM   2292  N   GLY   153      37.583  57.804  65.028  1.00  0.00           N  
ATOM   2293  H   GLY   153      36.817  58.062  65.634  1.00  0.00           H  
ATOM   2294  CA  GLY   153      38.428  56.672  65.370  1.00  0.00           C  
ATOM   2295  HA2 GLY   153      39.476  56.949  65.260  1.00  0.00           H  
ATOM   2296  HA3 GLY   153      38.171  56.434  66.402  1.00  0.00           H  
ATOM   2297  C   GLY   153      38.223  55.446  64.519  1.00  0.00           C  
ATOM   2298  O   GLY   153      37.792  55.521  63.405  1.00  0.00           O  
ATOM   2299  N   TYR   154      38.702  54.310  64.926  1.00  0.00           N  
ATOM   2300  H   TYR   154      39.046  54.303  65.876  1.00  0.00           H  
ATOM   2301  CA  TYR   154      38.557  52.984  64.301  1.00  0.00           C  
ATOM   2302  HA  TYR   154      39.254  53.016  63.463  1.00  0.00           H  
ATOM   2303  CB  TYR   154      39.013  51.998  65.363  1.00  0.00           C  
ATOM   2304  HB2 TYR   154      40.015  52.283  65.685  1.00  0.00           H  
ATOM   2305  HB3 TYR   154      38.361  52.028  66.236  1.00  0.00           H  
ATOM   2306  CG  TYR   154      39.025  50.622  64.830  1.00  0.00           C  
ATOM   2307  CD1 TYR   154      39.948  50.216  63.853  1.00  0.00           C  
ATOM   2308  HD1 TYR   154      40.609  50.994  63.498  1.00  0.00           H  
ATOM   2309  CE1 TYR   154      40.090  48.846  63.518  1.00  0.00           C  
ATOM   2310  HE1 TYR   154      40.753  48.435  62.771  1.00  0.00           H  
ATOM   2311  CZ  TYR   154      39.334  47.903  64.273  1.00  0.00           C  
ATOM   2312  OH  TYR   154      39.382  46.604  63.933  1.00  0.00           O  
ATOM   2313  HH  TYR   154      40.215  46.331  63.541  1.00  0.00           H  
ATOM   2314  CE2 TYR   154      38.465  48.313  65.267  1.00  0.00           C  
ATOM   2315  HE2 TYR   154      37.874  47.589  65.808  1.00  0.00           H  
ATOM   2316  CD2 TYR   154      38.278  49.670  65.502  1.00  0.00           C  
ATOM   2317  HD2 TYR   154      37.627  49.942  66.319  1.00  0.00           H  
ATOM   2318  C   TYR   154      37.041  52.727  63.854  1.00  0.00           C  
ATOM   2319  O   TYR   154      36.113  52.990  64.592  1.00  0.00           O  
ATOM   2320  N   ASP   155      36.890  52.161  62.656  1.00  0.00           N  
ATOM   2321  H   ASP   155      37.666  51.990  62.034  1.00  0.00           H  
ATOM   2322  CA  ASP   155      35.456  52.014  62.031  1.00  0.00           C  
ATOM   2323  HA  ASP   155      34.941  52.932  62.314  1.00  0.00           H  
ATOM   2324  CB  ASP   155      35.434  51.621  60.465  1.00  0.00           C  
ATOM   2325  HB2 ASP   155      35.876  50.625  60.455  1.00  0.00           H  
ATOM   2326  HB3 ASP   155      34.408  51.478  60.128  1.00  0.00           H  
ATOM   2327  CG  ASP   155      36.223  52.492  59.464  1.00  0.00           C  
ATOM   2328  OD1 ASP   155      36.230  53.743  59.525  1.00  0.00           O  
ATOM   2329  OD2 ASP   155      36.886  51.893  58.556  1.00  0.00           O  
ATOM   2330  C   ASP   155      34.668  50.851  62.694  1.00  0.00           C  
ATOM   2331  O   ASP   155      33.402  51.035  62.809  1.00  0.00           O  
ATOM   2332  N   PHE   156      35.326  49.790  63.195  1.00  0.00           N  
ATOM   2333  H   PHE   156      36.331  49.738  63.101  1.00  0.00           H  
ATOM   2334  CA  PHE   156      34.631  48.746  64.011  1.00  0.00           C  
ATOM   2335  HA  PHE   156      33.626  48.709  63.591  1.00  0.00           H  
ATOM   2336  CB  PHE   156      35.284  47.388  63.694  1.00  0.00           C  
ATOM   2337  HB2 PHE   156      36.262  47.325  64.172  1.00  0.00           H  
ATOM   2338  HB3 PHE   156      34.714  46.680  64.296  1.00  0.00           H  
ATOM   2339  CG  PHE   156      35.116  47.044  62.281  1.00  0.00           C  
ATOM   2340  CD1 PHE   156      36.081  47.375  61.271  1.00  0.00           C  
ATOM   2341  HD1 PHE   156      36.961  47.954  61.508  1.00  0.00           H  
ATOM   2342  CE1 PHE   156      35.902  47.141  59.913  1.00  0.00           C  
ATOM   2343  HE1 PHE   156      36.662  47.302  59.163  1.00  0.00           H  
ATOM   2344  CZ  PHE   156      34.862  46.305  59.547  1.00  0.00           C  
ATOM   2345  HZ  PHE   156      34.701  46.040  58.512  1.00  0.00           H  
ATOM   2346  CE2 PHE   156      34.012  45.834  60.507  1.00  0.00           C  
ATOM   2347  HE2 PHE   156      33.279  45.090  60.233  1.00  0.00           H  
ATOM   2348  CD2 PHE   156      34.094  46.213  61.798  1.00  0.00           C  
ATOM   2349  HD2 PHE   156      33.363  45.833  62.497  1.00  0.00           H  
ATOM   2350  C   PHE   156      34.499  49.104  65.507  1.00  0.00           C  
ATOM   2351  O   PHE   156      34.876  48.440  66.505  1.00  0.00           O  
ATOM   2352  N   GLN   157      33.935  50.299  65.676  1.00  0.00           N  
ATOM   2353  H   GLN   157      33.915  50.881  64.851  1.00  0.00           H  
ATOM   2354  CA  GLN   157      33.618  50.949  67.028  1.00  0.00           C  
ATOM   2355  HA  GLN   157      34.519  51.065  67.630  1.00  0.00           H  
ATOM   2356  CB  GLN   157      32.881  52.305  66.823  1.00  0.00           C  
ATOM   2357  HB2 GLN   157      32.577  52.621  67.821  1.00  0.00           H  
ATOM   2358  HB3 GLN   157      33.494  53.091  66.383  1.00  0.00           H  
ATOM   2359  CG  GLN   157      31.622  52.177  65.942  1.00  0.00           C  
ATOM   2360  HG2 GLN   157      31.870  52.285  64.886  1.00  0.00           H  
ATOM   2361  HG3 GLN   157      31.113  51.215  65.993  1.00  0.00           H  
ATOM   2362  CD  GLN   157      30.639  53.276  66.167  1.00  0.00           C  
ATOM   2363  OE1 GLN   157      30.762  54.129  67.002  1.00  0.00           O  
ATOM   2364  NE2 GLN   157      29.559  53.161  65.459  1.00  0.00           N  
ATOM   2365 HE21 GLN   157      28.876  53.854  65.730  1.00  0.00           H  
ATOM   2366 HE22 GLN   157      29.606  52.576  64.637  1.00  0.00           H  
ATOM   2367  C   GLN   157      32.646  50.152  67.966  1.00  0.00           C  
ATOM   2368  O   GLN   157      31.805  49.352  67.580  1.00  0.00           O  
ATOM   2369  N   GLN   158      32.907  50.335  69.291  1.00  0.00           N  
ATOM   2370  H   GLN   158      33.547  51.078  69.532  1.00  0.00           H  
ATOM   2371  CA  GLN   158      32.201  49.633  70.383  1.00  0.00           C  
ATOM   2372  HA  GLN   158      32.448  48.572  70.355  1.00  0.00           H  
ATOM   2373  CB  GLN   158      32.561  50.232  71.719  1.00  0.00           C  
ATOM   2374  HB2 GLN   158      32.132  51.231  71.795  1.00  0.00           H  
ATOM   2375  HB3 GLN   158      32.031  49.682  72.498  1.00  0.00           H  
ATOM   2376  CG  GLN   158      34.057  50.174  71.940  1.00  0.00           C  
ATOM   2377  HG2 GLN   158      34.533  50.769  71.162  1.00  0.00           H  
ATOM   2378  HG3 GLN   158      34.250  50.748  72.846  1.00  0.00           H  
ATOM   2379  CD  GLN   158      34.618  48.745  72.001  1.00  0.00           C  
ATOM   2380  OE1 GLN   158      35.372  48.335  71.132  1.00  0.00           O  
ATOM   2381  NE2 GLN   158      34.334  48.008  73.037  1.00  0.00           N  
ATOM   2382 HE21 GLN   158      34.710  47.070  73.051  1.00  0.00           H  
ATOM   2383 HE22 GLN   158      33.535  48.166  73.634  1.00  0.00           H  
ATOM   2384  C   GLN   158      30.721  49.580  70.180  1.00  0.00           C  
ATOM   2385  O   GLN   158      30.157  48.470  70.260  1.00  0.00           O  
ATOM   2386  N   PRO   159      30.009  50.723  69.902  1.00  0.00           N  
ATOM   2387  CD  PRO   159      30.509  52.112  69.784  1.00  0.00           C  
ATOM   2388  HD2 PRO   159      30.601  52.334  68.721  1.00  0.00           H  
ATOM   2389  HD3 PRO   159      31.530  52.222  70.151  1.00  0.00           H  
ATOM   2390  CG  PRO   159      29.425  53.036  70.339  1.00  0.00           C  
ATOM   2391  HG2 PRO   159      29.275  53.985  69.824  1.00  0.00           H  
ATOM   2392  HG3 PRO   159      29.575  53.250  71.397  1.00  0.00           H  
ATOM   2393  CB  PRO   159      28.084  52.283  70.070  1.00  0.00           C  
ATOM   2394  HB2 PRO   159      27.760  52.431  69.040  1.00  0.00           H  
ATOM   2395  HB3 PRO   159      27.390  52.445  70.895  1.00  0.00           H  
ATOM   2396  CA  PRO   159      28.587  50.811  70.093  1.00  0.00           C  
ATOM   2397  HA  PRO   159      28.407  50.545  71.134  1.00  0.00           H  
ATOM   2398  C   PRO   159      27.786  49.950  69.150  1.00  0.00           C  
ATOM   2399  O   PRO   159      28.160  49.872  67.949  1.00  0.00           O  
ATOM   2400  N   GLY   160      26.572  49.499  69.507  1.00  0.00           N  
ATOM   2401  H   GLY   160      26.265  49.655  70.456  1.00  0.00           H  
ATOM   2402  CA  GLY   160      25.901  48.436  68.675  1.00  0.00           C  
ATOM   2403  HA2 GLY   160      26.689  48.062  68.021  1.00  0.00           H  
ATOM   2404  HA3 GLY   160      25.562  47.596  69.281  1.00  0.00           H  
ATOM   2405  C   GLY   160      24.735  48.968  67.773  1.00  0.00           C  
ATOM   2406  O   GLY   160      24.053  48.172  67.105  1.00  0.00           O  
ATOM   2407  N   GLN   161      24.453  50.268  67.797  1.00  0.00           N  
ATOM   2408  H   GLN   161      24.994  50.917  68.350  1.00  0.00           H  
ATOM   2409  CA  GLN   161      23.267  50.865  67.156  1.00  0.00           C  
ATOM   2410  HA  GLN   161      22.341  50.368  67.444  1.00  0.00           H  
ATOM   2411  CB  GLN   161      23.094  52.337  67.714  1.00  0.00           C  
ATOM   2412  HB2 GLN   161      23.979  52.935  67.496  1.00  0.00           H  
ATOM   2413  HB3 GLN   161      22.348  52.730  67.022  1.00  0.00           H  
ATOM   2414  CG  GLN   161      22.668  52.485  69.121  1.00  0.00           C  
ATOM   2415  HG2 GLN   161      22.198  53.447  69.329  1.00  0.00           H  
ATOM   2416  HG3 GLN   161      21.816  51.831  69.309  1.00  0.00           H  
ATOM   2417  CD  GLN   161      23.761  52.383  70.214  1.00  0.00           C  
ATOM   2418  OE1 GLN   161      24.984  52.259  70.026  1.00  0.00           O  
ATOM   2419  NE2 GLN   161      23.387  52.475  71.455  1.00  0.00           N  
ATOM   2420 HE21 GLN   161      24.091  52.816  72.095  1.00  0.00           H  
ATOM   2421 HE22 GLN   161      22.412  52.639  71.661  1.00  0.00           H  
ATOM   2422  C   GLN   161      23.183  50.781  65.612  1.00  0.00           C  
ATOM   2423  O   GLN   161      22.250  51.102  64.950  1.00  0.00           O  
ATOM   2424  N   THR   162      24.278  50.420  64.900  1.00  0.00           N  
ATOM   2425  H   THR   162      24.999  50.071  65.515  1.00  0.00           H  
ATOM   2426  CA  THR   162      24.410  50.385  63.429  1.00  0.00           C  
ATOM   2427  HA  THR   162      25.489  50.402  63.272  1.00  0.00           H  
ATOM   2428  CB  THR   162      23.847  49.148  62.801  1.00  0.00           C  
ATOM   2429  HB  THR   162      24.099  49.203  61.742  1.00  0.00           H  
ATOM   2430  CG2 THR   162      24.417  47.842  63.391  1.00  0.00           C  
ATOM   2431 HG21 THR   162      24.082  47.052  62.719  1.00  0.00           H  
ATOM   2432 HG22 THR   162      25.472  47.829  63.665  1.00  0.00           H  
ATOM   2433 HG23 THR   162      24.038  47.571  64.377  1.00  0.00           H  
ATOM   2434  OG1 THR   162      22.430  48.922  62.855  1.00  0.00           O  
ATOM   2435  HG1 THR   162      21.900  49.553  62.363  1.00  0.00           H  
ATOM   2436  C   THR   162      23.830  51.675  62.638  1.00  0.00           C  
ATOM   2437  O   THR   162      22.850  51.577  61.892  1.00  0.00           O  
ATOM   2438  N   THR   163      24.312  52.916  62.927  1.00  0.00           N  
ATOM   2439  H   THR   163      24.914  52.967  63.736  1.00  0.00           H  
ATOM   2440  CA  THR   163      23.763  54.183  62.376  1.00  0.00           C  
ATOM   2441  HA  THR   163      23.458  53.903  61.368  1.00  0.00           H  
ATOM   2442  CB  THR   163      22.384  54.448  63.144  1.00  0.00           C  
ATOM   2443  HB  THR   163      21.810  53.528  63.249  1.00  0.00           H  
ATOM   2444  CG2 THR   163      22.559  55.008  64.582  1.00  0.00           C  
ATOM   2445 HG21 THR   163      23.438  54.622  65.099  1.00  0.00           H  
ATOM   2446 HG22 THR   163      22.597  56.089  64.451  1.00  0.00           H  
ATOM   2447 HG23 THR   163      21.682  54.759  65.180  1.00  0.00           H  
ATOM   2448  OG1 THR   163      21.662  55.351  62.480  1.00  0.00           O  
ATOM   2449  HG1 THR   163      21.175  55.029  61.717  1.00  0.00           H  
ATOM   2450  C   THR   163      24.695  55.437  62.315  1.00  0.00           C  
ATOM   2451  O   THR   163      25.837  55.346  62.804  1.00  0.00           O  
ATOM   2452  N   GLY   164      24.158  56.472  61.648  1.00  0.00           N  
ATOM   2453  H   GLY   164      23.210  56.425  61.303  1.00  0.00           H  
ATOM   2454  CA  GLY   164      24.753  57.848  61.739  1.00  0.00           C  
ATOM   2455  HA2 GLY   164      23.988  58.522  61.353  1.00  0.00           H  
ATOM   2456  HA3 GLY   164      24.896  58.258  62.739  1.00  0.00           H  
ATOM   2457  C   GLY   164      25.988  57.980  60.800  1.00  0.00           C  
ATOM   2458  O   GLY   164      26.038  57.337  59.762  1.00  0.00           O  
ATOM   2459  N   GLU   165      26.954  58.910  61.095  1.00  0.00           N  
ATOM   2460  H   GLU   165      26.727  59.592  61.805  1.00  0.00           H  
ATOM   2461  CA  GLU   165      28.276  59.090  60.484  1.00  0.00           C  
ATOM   2462  HA  GLU   165      28.183  59.511  59.482  1.00  0.00           H  
ATOM   2463  CB  GLU   165      29.089  60.146  61.304  1.00  0.00           C  
ATOM   2464  HB2 GLU   165      28.539  61.086  61.252  1.00  0.00           H  
ATOM   2465  HB3 GLU   165      28.993  59.836  62.344  1.00  0.00           H  
ATOM   2466  CG  GLU   165      30.616  60.279  60.942  1.00  0.00           C  
ATOM   2467  HG2 GLU   165      31.074  60.856  61.746  1.00  0.00           H  
ATOM   2468  HG3 GLU   165      31.051  59.280  60.953  1.00  0.00           H  
ATOM   2469  CD  GLU   165      30.906  61.036  59.629  1.00  0.00           C  
ATOM   2470  OE1 GLU   165      32.103  61.383  59.445  1.00  0.00           O  
ATOM   2471  OE2 GLU   165      30.036  61.541  58.858  1.00  0.00           O  
ATOM   2472  C   GLU   165      29.037  57.749  60.386  1.00  0.00           C  
ATOM   2473  O   GLU   165      29.768  57.525  59.439  1.00  0.00           O  
ATOM   2474  N   ALA   166      28.814  56.900  61.403  1.00  0.00           N  
ATOM   2475  H   ALA   166      28.280  57.164  62.219  1.00  0.00           H  
ATOM   2476  CA  ALA   166      29.652  55.792  61.722  1.00  0.00           C  
ATOM   2477  HA  ALA   166      30.384  55.522  60.962  1.00  0.00           H  
ATOM   2478  CB  ALA   166      30.537  56.195  62.928  1.00  0.00           C  
ATOM   2479  HB1 ALA   166      31.333  55.457  63.024  1.00  0.00           H  
ATOM   2480  HB2 ALA   166      30.993  57.166  62.735  1.00  0.00           H  
ATOM   2481  HB3 ALA   166      29.882  56.226  63.799  1.00  0.00           H  
ATOM   2482  C   ALA   166      28.840  54.438  61.874  1.00  0.00           C  
ATOM   2483  O   ALA   166      28.750  53.906  62.942  1.00  0.00           O  
ATOM   2484  N   PRO   167      28.243  53.872  60.809  1.00  0.00           N  
ATOM   2485  CD  PRO   167      28.211  54.379  59.469  1.00  0.00           C  
ATOM   2486  HD2 PRO   167      29.223  54.531  59.096  1.00  0.00           H  
ATOM   2487  HD3 PRO   167      27.636  55.302  59.555  1.00  0.00           H  
ATOM   2488  CG  PRO   167      27.589  53.330  58.644  1.00  0.00           C  
ATOM   2489  HG2 PRO   167      28.202  52.444  58.475  1.00  0.00           H  
ATOM   2490  HG3 PRO   167      27.077  53.756  57.781  1.00  0.00           H  
ATOM   2491  CB  PRO   167      26.458  52.793  59.601  1.00  0.00           C  
ATOM   2492  HB2 PRO   167      26.138  51.788  59.327  1.00  0.00           H  
ATOM   2493  HB3 PRO   167      25.698  53.569  59.694  1.00  0.00           H  
ATOM   2494  CA  PRO   167      27.296  52.725  60.871  1.00  0.00           C  
ATOM   2495  HA  PRO   167      26.578  52.969  61.654  1.00  0.00           H  
ATOM   2496  C   PRO   167      27.823  51.275  61.144  1.00  0.00           C  
ATOM   2497  O   PRO   167      27.083  50.397  61.521  1.00  0.00           O  
ATOM   2498  N   GLY   168      29.099  51.013  60.861  1.00  0.00           N  
ATOM   2499  H   GLY   168      29.596  51.839  60.561  1.00  0.00           H  
ATOM   2500  CA  GLY   168      29.975  49.913  61.356  1.00  0.00           C  
ATOM   2501  HA2 GLY   168      29.645  49.004  60.853  1.00  0.00           H  
ATOM   2502  HA3 GLY   168      31.016  50.136  61.119  1.00  0.00           H  
ATOM   2503  C   GLY   168      29.845  49.711  62.831  1.00  0.00           C  
ATOM   2504  O   GLY   168      29.674  50.734  63.520  1.00  0.00           O  
ATOM   2505  N   THR   169      29.987  48.489  63.389  1.00  0.00           N  
ATOM   2506  H   THR   169      30.179  47.716  62.768  1.00  0.00           H  
ATOM   2507  CA  THR   169      30.237  48.035  64.801  1.00  0.00           C  
ATOM   2508  HA  THR   169      30.480  48.896  65.423  1.00  0.00           H  
ATOM   2509  CB  THR   169      28.950  47.437  65.405  1.00  0.00           C  
ATOM   2510  HB  THR   169      28.113  48.107  65.208  1.00  0.00           H  
ATOM   2511  CG2 THR   169      28.410  46.048  64.987  1.00  0.00           C  
ATOM   2512 HG21 THR   169      28.604  45.869  63.929  1.00  0.00           H  
ATOM   2513 HG22 THR   169      28.911  45.232  65.506  1.00  0.00           H  
ATOM   2514 HG23 THR   169      27.320  46.062  65.009  1.00  0.00           H  
ATOM   2515  OG1 THR   169      29.166  47.438  66.833  1.00  0.00           O  
ATOM   2516  HG1 THR   169      29.009  48.230  67.352  1.00  0.00           H  
ATOM   2517  C   THR   169      31.270  46.946  64.921  1.00  0.00           C  
ATOM   2518  O   THR   169      31.534  46.204  63.899  1.00  0.00           O  
ATOM   2519  N   VAL   170      31.755  46.734  66.148  1.00  0.00           N  
ATOM   2520  H   VAL   170      31.568  47.475  66.809  1.00  0.00           H  
ATOM   2521  CA  VAL   170      32.658  45.651  66.574  1.00  0.00           C  
ATOM   2522  HA  VAL   170      33.594  45.824  66.042  1.00  0.00           H  
ATOM   2523  CB  VAL   170      33.025  45.977  68.068  1.00  0.00           C  
ATOM   2524  HB  VAL   170      33.476  46.966  68.144  1.00  0.00           H  
ATOM   2525  CG1 VAL   170      31.727  45.956  68.937  1.00  0.00           C  
ATOM   2526 HG11 VAL   170      31.163  45.026  69.002  1.00  0.00           H  
ATOM   2527 HG12 VAL   170      32.068  46.174  69.949  1.00  0.00           H  
ATOM   2528 HG13 VAL   170      31.091  46.773  68.595  1.00  0.00           H  
ATOM   2529  CG2 VAL   170      33.980  44.978  68.700  1.00  0.00           C  
ATOM   2530 HG21 VAL   170      33.630  43.967  68.489  1.00  0.00           H  
ATOM   2531 HG22 VAL   170      34.887  45.167  68.125  1.00  0.00           H  
ATOM   2532 HG23 VAL   170      34.193  45.014  69.768  1.00  0.00           H  
ATOM   2533  C   VAL   170      32.100  44.247  66.276  1.00  0.00           C  
ATOM   2534  O   VAL   170      30.992  43.904  66.732  1.00  0.00           O  
ATOM   2535  N   PRO   171      32.846  43.279  65.696  1.00  0.00           N  
ATOM   2536  CD  PRO   171      34.042  43.581  64.955  1.00  0.00           C  
ATOM   2537  HD2 PRO   171      34.854  43.696  65.672  1.00  0.00           H  
ATOM   2538  HD3 PRO   171      33.882  44.503  64.396  1.00  0.00           H  
ATOM   2539  CG  PRO   171      34.324  42.388  64.041  1.00  0.00           C  
ATOM   2540  HG2 PRO   171      35.339  41.991  64.062  1.00  0.00           H  
ATOM   2541  HG3 PRO   171      34.014  42.755  63.062  1.00  0.00           H  
ATOM   2542  CB  PRO   171      33.465  41.248  64.657  1.00  0.00           C  
ATOM   2543  HB2 PRO   171      34.066  40.536  65.223  1.00  0.00           H  
ATOM   2544  HB3 PRO   171      32.935  40.599  63.961  1.00  0.00           H  
ATOM   2545  CA  PRO   171      32.398  41.878  65.547  1.00  0.00           C  
ATOM   2546  HA  PRO   171      31.463  41.903  64.988  1.00  0.00           H  
ATOM   2547  C   PRO   171      32.271  41.151  66.925  1.00  0.00           C  
ATOM   2548  O   PRO   171      33.023  41.368  67.945  1.00  0.00           O  
ATOM   2549  N   ALA   172      31.350  40.204  67.076  1.00  0.00           N  
ATOM   2550  H   ALA   172      30.623  40.136  66.379  1.00  0.00           H  
ATOM   2551  CA  ALA   172      31.266  39.320  68.215  1.00  0.00           C  
ATOM   2552  HA  ALA   172      31.259  39.916  69.128  1.00  0.00           H  
ATOM   2553  CB  ALA   172      29.912  38.654  68.195  1.00  0.00           C  
ATOM   2554  HB1 ALA   172      29.140  39.398  68.392  1.00  0.00           H  
ATOM   2555  HB2 ALA   172      29.609  38.146  67.279  1.00  0.00           H  
ATOM   2556  HB3 ALA   172      29.925  37.869  68.950  1.00  0.00           H  
ATOM   2557  C   ALA   172      32.440  38.407  68.382  1.00  0.00           C  
ATOM   2558  O   ALA   172      32.500  37.802  69.442  1.00  0.00           O  
ATOM   2559  OXT ALA   172      33.189  38.054  67.443  1.00  0.00           O  
TER    2560      ALA   172 
END   
