# Supplementary material for: Conformational dynamics control assembly of an extremely long bacteriophage tail tube
Source: J Biol Chem. 2023 Feb 13;299(3):103021. doi: 10.1016/j.jbc.2023.103021 (PMC10034513; doi:10.1016/j.jbc.2023.103021)
Supplement: spp1_monomer_hmr.inpcrd [file mmc26.zip › jbc_103021_mmc26.inpcrd]

default_name
123762
  71.3741082  45.5444836  53.9033786  71.4299565  46.5490844  53.9914610
  71.9881736  45.0585603  53.2654900  71.6279209  44.9096266  55.2070575
  72.1847673  45.5964102  55.8445141  72.2080176  43.9983222  55.0617577
  70.2533618  44.6336261  55.7239453  69.9040477  45.4832908  56.3105865
  70.2688136  43.7418870  56.3505742  69.4079191  44.4212210  54.5193069
  68.3811699  44.7077078  54.7469268  69.4254221  43.3949177  54.1525713
  69.9884354  45.3629045  53.4628051  70.0065071  44.9143700  52.4695337
  69.2185706  46.6747656  53.4123100  69.5586339  47.5550873  52.6240545
  68.1854883  46.7974861  54.2379714  67.9211051  46.0034872  54.8034506
  67.3753544  48.0041481  54.3208201  67.8084870  48.7984286  53.7128613
  65.9299138  47.7471242  53.8720684  65.5483269  46.8712675  54.3968226
  65.0531482  48.9411980  54.1805334  65.4338641  49.8174013  53.6557251
  64.0332141  48.7376458  53.8543406  65.0598966  49.1299147  55.2540509
  65.9043336  47.4231419  52.3769650  66.1602934  48.3405720  51.8469580
  66.6760073  46.6741188  52.1992475  64.5773168  46.9065840  51.8760705
  63.8051761  47.6553043  52.0530350  64.6463144  46.7020710  50.8076544
  64.3208889  45.9888517  52.4053266  67.4337026  48.5122961  55.7528505
  67.0386817  47.8043454  56.6879833  67.9296976  49.7320036  55.9230373
  68.2264847  50.2597773  55.1146613  68.1070415  50.3260217  57.2360242
  68.3439010  49.5516554  57.9656498  69.2515700  51.3357804  57.2074047
  68.9896013  52.0897045  56.4650638  69.2912731  51.7967823  58.1943195
  70.6096274  50.7440256  56.8702512  70.5304638  50.2693523  55.8922332
  71.3248853  51.5648853  56.8183138  71.1848240  49.5334601  58.0703395
  70.9788929  48.0078296  57.1612190  71.5848298  48.0392411  56.2557066
  71.2960672  47.1692360  57.7811076  69.9300510  47.8835632  56.8917939
  66.8224453  51.0004222  57.6997563  65.8794531  51.2019145  56.9337089
  66.8039032  51.3768257  58.9777209  67.5810379  51.1559245  59.5838262
  65.6807897  52.1082092  59.5370054  64.7737404  51.5595344  59.2833981
  65.8056061  52.1221734  60.6197451  65.5515702  53.5302226  59.0380763
  64.5265381  54.1701172  59.2931704  66.5682499  54.0364796  58.3493941
  67.4338184  53.5166864  58.3228317  66.5127297  55.3135084  57.6673560
  65.7521853  55.9524229  58.1161986  67.8690163  56.0077865  57.7909750
  68.6134982  55.3778565  57.3041136  67.8052070  56.9629818  57.2697933
  68.2725764  56.2447293  59.2300311  67.5960837  56.9886071  59.6508688
  68.1798837  55.3130571  59.7881502  69.6897770  56.7496144  59.3655140
  70.4106626  56.8810305  58.3791856  70.1047982  57.0205988  60.5963014
  71.0437791  57.3612907  60.7457853  69.4798224  56.8849360  61.3780317
  66.1431051  55.1647841  56.1994576  65.7568443  56.1520203  55.5657193
  66.2273872  53.9492870  55.6580961  66.4397943  53.1620219  56.2540794
  66.0785021  53.7128559  54.2287019  66.5854697  54.5008082  53.6717332
  66.6896370  52.3635590  53.8346384  66.3614092  51.6463955  54.5869962
  66.3030494  52.0685433  52.8591304  68.2042198  52.3909989  53.7901857
  68.7772432  53.4767563  53.5622469  68.8218552  51.3170246  53.9513521
  64.6404729  53.7458655  53.7412511  64.4224018  53.5750686  52.5410434
  63.6533870  53.9203833  54.6136283  63.8664749  54.0403212  55.5935813
  62.2532585  53.9139991  54.2063688  62.1526463  53.9413439  53.1213671
  61.4948227  52.6895520  54.7387882  61.5568608  52.6723633  55.8268852
  60.0444640  52.7608759  54.3181355  59.9815935  52.7776335  53.2300788
  59.5118907  51.8894146  54.6989522  59.5927259  53.6670792  54.7216573
  62.1310181  51.4010028  54.2702688  63.1598743  51.3524944  54.6269255
  61.5699730  50.5537875  54.6646723  62.1226497  51.3661799  53.1808569
  61.6037587  55.1846972  54.7203672  61.6217485  55.4457304  55.9279818
  61.0243209  55.9711640  53.8172289  61.1382713  55.7941872  52.8294061
  60.2889565  57.1593343  54.2251215  60.0519447  57.0825366  55.2862656
  61.0933227  58.4448052  53.9943451  61.5405314  58.3938248  53.0016193
  60.4063980  59.2898866  54.0398626  62.1880400  58.6252258  55.0344564
  61.7372772  58.4728094  56.0151107  62.9393698  57.8557484  54.8569460
  62.8412016  59.9869505  54.9868753  62.0631290  60.7378852  54.8497658
  63.3485292  60.1592918  55.9360942  63.8384948  60.0848404  53.8589637
  64.5288188  59.2436020  53.9211846  63.3052560  60.0471062  52.9090523
  64.6001946  61.3581127  53.9489641  65.0947228  61.3930847  54.8289178
  65.2626353  61.4086067  53.1882259  63.9607523  62.1377544  53.8908990
  58.9508074  57.2146460  53.5070355  58.7187028  56.5130114  52.5204056
  58.0581681  58.0439013  54.0405370  58.3672015  58.7132501  54.7308773
  56.6384367  58.0059166  53.6998818  56.4493190  57.1697016  53.0267709
  55.7740471  57.8331643  54.9480650  56.0661895  58.6539570  55.6030851
  54.7385616  57.9689939  54.6359428  55.9086911  56.5200954  55.6931946
  56.5797700  55.4384196  55.1462434  57.0173046  55.5377028  54.1528624
  56.6985681  54.2566182  55.8332459  57.2536111  53.4245976  55.3999205
  56.1204150  54.1248771  57.0649440  56.2318866  52.9318902  57.7329675
  56.7307788  52.2733817  57.2440168  55.4358270  55.1715780  57.6248668
  54.9744834  55.0653066  58.6066860  55.3325410  56.3594772  56.9422450
  54.7898748  57.1958363  57.3828321  56.2797014  59.2981825  52.9771200
  56.0227485  60.3235212  53.6152781  56.2507434  59.2477641  51.6494007
  56.5506426  58.4187873  51.1564937  55.8273360  60.4012316  50.8669604
  56.2989476  61.3035694  51.2561496  56.2275026  60.2339664  49.4056713
  55.8022914  59.2706623  49.1239980  55.6995257  61.0307460  48.8817605
  57.7043224  60.2679519  49.0260841  58.2558514  59.5534159  49.6371119
  57.8514291  59.9027685  47.5698998  57.3005118  60.6171760  46.9581721
  58.9056162  59.9256734  47.2937375  57.4546069  58.9012030  47.4040715
  58.2803219  61.6402191  49.2578324  58.1807505  61.9035385  50.3108509
  59.3345946  61.6437935  48.9810698  57.7430534  62.3678225  48.6495276
  54.3188787  60.5804759  50.9846123  53.5506306  59.6628049  50.6773406
  53.8974719  61.7625514  51.4212698  54.5786950  62.4648972  51.6717590
  52.4877014  62.0832098  51.5765511  51.8969010  61.1731006  51.4728428
  52.2025348  62.6972920  52.9475599  52.8815733  63.5304854  53.1286533
  51.1730472  63.0533889  52.9856422  52.3711932  61.7488430  54.0967308
  52.4228777  60.3793011  53.9014294  52.3313238  59.9773926  52.8923766
  52.5881619  59.5282225  54.9676448  52.6398608  58.4529602  54.7966509
  52.6880399  60.0259338  56.2429482  52.8096038  59.3463888  57.0864770
  52.6345963  61.3832666  56.4557665  52.7141723  61.7844354  57.4661285
  52.4798493  62.2368770  55.3861514  52.4414892  63.3138863  55.5494898
  52.0563409  63.0606204  50.4939147  52.8617584  63.8422597  49.9823508
  50.7721762  63.0185596  50.1530146  50.1687363  62.2951916  50.5172925
  50.2118987  63.9738955  49.2097127  50.7615945  64.9127836  49.2762178
  50.3018154  63.4541800  47.7691525  51.3489086  63.2177799  47.5799170
  49.7093180  62.5404972  47.7219223  49.8052167  64.4356483  46.7164747
  49.6925950  63.8990241  45.7744281  48.8340052  64.8115712  47.0382390
  50.7267428  65.6083946  46.4957355  51.9339345  65.4436053  46.3760586
  50.1586269  66.8050909  46.4364963  50.7297407  67.6251693  46.2902020
  49.1574119  66.8909913  46.5379405  48.7674694  64.2587392  49.5871090
  48.0046102  63.3351248  49.8954099  48.4073889  65.5399834  49.5729244
  49.0995855  66.2521982  49.3893126  47.0437157  65.9599276  49.8529589
  46.6544904  65.4098919  50.7097341  47.0046973  67.4525303  50.1726976
  47.5943126  67.6342691  51.0712654  47.4383505  68.0017068  49.3369643
  45.6768798  67.8888004  50.3845351  45.6765395  68.8279480  50.5835365
  46.1310415  65.6618336  48.6685034  46.5716114  65.5705540  47.5199294
  44.8363159  65.5134368  48.9633982  44.5165774  65.5833770  49.9188955
  43.8536050  65.2140592  47.9241811  44.2517734  64.5094766  47.1940274
  42.5492808  64.6543731  48.5180793  41.8198991  64.5371589  47.7166034
  42.7908886  63.3138287  49.1804149  43.5198686  63.4303353  49.9823594
  41.8546583  62.9378145  49.5929520  43.1722595  62.6072476  48.4432592
  41.9490541  65.6642600  49.4970795  42.5984155  65.6916464  50.3721112
  41.9609395  66.6372262  49.0058615  40.5472711  65.3368018  49.9245024
  40.5346640  64.3641118  50.4162493  40.1909949  66.0985705  50.6179539
  39.8971881  65.3096894  49.0499986  43.4880962  66.4196024  47.0799520
  42.8700823  66.2560065  46.0215149  43.8539649  67.6232036  47.5107701
  44.4601686  67.7081265  48.3141408  43.3623063  68.8380364  46.8886984
  42.6311392  68.6003361  46.1160455  42.6842945  69.7144484  47.9534186
  42.2008083  69.0543428  48.6735581  43.4676321  70.2846126  48.4528133
  41.6587169  70.6665202  47.3739163  41.4025437  70.6159773  46.1510550
  41.1006991  71.4671178  48.1537371  44.4601338  69.6276295  46.1919126
  44.1587143  70.6066092  45.5023104  45.7199446  69.2278667  46.3424165
  45.9611649  68.4212310  46.9003152  46.7988049  70.0051820  45.7506569
  46.6007062  71.0634089  45.9209859  48.1252052  69.6440531  46.4148837
  48.3418066  68.5893461  46.2452457  48.9231968  70.2515544  45.9879742
  48.0589259  69.8330675  47.4863220  46.8761280  69.7965828  44.2430371
  46.9650637  70.7719215  43.4881392  46.8117642  68.5322649  43.8020047
  46.6416366  67.8191276  44.4966925  47.0757271  68.1087556  42.4174913
  47.1344066  67.0204971  42.4361794  45.9476031  68.5221567  41.4657698
  45.8824114  69.6095979  41.4294141  46.1547656  68.1375199  40.4671515
  45.0022395  68.1137566  41.8229761  48.4287245  68.6216568  41.9263749
  48.5702365  69.1036242  40.8025658  49.4344000  68.5155393  42.7903685
  49.2460410  68.1111936  43.6965279  50.7846324  68.9778720  42.5086350
  50.8276774  69.3843853  41.4981929  51.2142894  70.0674173  43.4925582
  52.2327160  70.3753825  43.2557779  50.2930335  71.2618793  43.4010364
  49.2744281  70.9547683  43.6381555  50.6158289  72.0254158  44.1087893
  50.3234273  71.6682018  42.3900573  51.1742074  69.5489130  44.8264696
  51.4438792  70.2328112  45.4438518  51.7441016  67.8022009  42.5914019
  51.8038024  67.1144071  43.6161055  52.5021890  67.5839410  41.5220212
  52.4353066  68.1916743  40.7181018  53.4391143  66.4806809  41.4726541
  52.9691234  65.6189517  41.9466062  53.6378783  66.2549681  40.4249680
  54.7503364  66.7728594  42.1710566  55.7651021  67.0319852  41.5185887
  54.7402250  66.7536040  43.5008088  53.8827536  66.6037406  44.0130422
  55.9585863  67.0108348  44.2548128  56.8236068  66.9541916  43.5940327
  55.9099638  68.4060068  44.8772626  56.8717926  68.6137362  45.3461264
  55.7260303  69.1350610  44.0881184  54.8833950  68.4930044  45.8482872
  54.8725411  69.3762765  46.2242026  56.1841483  65.9615540  45.3355370
  57.3305835  65.6940547  45.7102468  55.0890097  65.3594370  45.8214212
  54.2259532  65.6312450  45.3726971  55.0214380  64.4300970  46.9509398
  53.9668840  64.2893535  47.1880186  55.6248201  63.0725913  46.5790913
  56.6828630  63.1957548  46.3478428  55.5142653  62.3836217  47.4164674
  55.1074134  62.6707907  45.7079163  55.7060728  64.9789614  48.1977670
  56.8175122  64.5447234  48.5210233  55.1085661  65.9485215  48.9119043
  53.9576598  66.7925776  48.5565143  53.0395923  66.3441640  48.9362215
  53.8923185  66.8907063  47.4729091  54.2835218  68.0859403  49.2263896
  53.3715992  68.6509790  49.4193334  54.9510059  68.6773230  48.5996258
  54.9537524  67.6921086  50.4889222  54.1934532  67.4628843  51.2355818
  55.6263766  68.4561262  50.8787343  55.7456714  66.4238026  50.1445736
  56.7937138  66.6286787  49.9260987  55.6531143  65.4095534  51.2696037
  54.5952652  65.2416365  51.8835259  56.7605144  64.7362734  51.5511510
  57.5576749  64.7511448  50.9311401  56.8471016  63.9451833  52.7634526
  55.8975366  63.4348234  52.9245680  57.9557288  62.8989797  52.6834096
  57.6297572  62.1664074  53.4217724  57.9179204  62.4536296  51.6892598
  59.3929197  63.3327293  52.9943608  59.3936258  63.9670457  53.8807823
  60.2598385  62.1094195  53.2463111  60.2599971  61.4748071  52.3601024
  61.2795645  62.4252293  53.4665925  59.8623594  61.5499431  54.0931268
  59.9963311  64.1964448  51.8995731  59.3961682  65.0977519  51.7748753
  61.0141790  64.4734189  52.1741129  60.0121326  63.6386521  50.9632416
  57.1240749  64.8656935  53.9359728  57.5458569  66.0132268  53.7647327
  56.9057149  64.3489481  55.1239602  56.5608046  63.4398138  55.3971106
  57.1797318  65.3178854  56.1610143  57.2374976  66.3158902  55.7265622
  56.0724984  65.3069202  57.2132210  55.0907753  65.2935590  56.7397862
  56.1767880  64.4335000  57.8569297  56.0991345  66.4979227  58.1042484
  55.7536516  67.7396169  57.6049208  55.4524803  67.8309829  56.5613462
  55.7870278  68.8480644  58.4071154  55.5226866  69.8226887  57.9968329
  56.1520594  68.7345770  59.7246178  56.1712698  69.6171205  60.3640300
  56.4938633  67.5060701  60.2382479  56.7944165  67.4145681  61.2819889
  56.4561181  66.3887649  59.4312104  56.7095163  65.4112609  59.8415459
  58.5275149  65.0257098  56.8078567  58.8628086  63.8681854  57.0564960
  59.3480616  66.0443704  57.0632927  59.2001366  67.4479436  56.6432563
  58.2488544  67.8379716  57.0052516  59.2260137  67.5069983  55.5551654
  60.3811245  68.1228864  57.2818962  60.0938571  68.5123111  58.2585870
  60.7178343  68.9437547  56.6487271  61.4332471  67.0788748  57.4016242
  62.0878811  67.3120926  58.2413639  62.0312623  66.9558023  56.4986676
  60.6529926  65.7925062  57.6911698  61.0964369  64.9222185  57.2073779
  60.5411042  65.5385581  59.1845674  59.4380885  65.5866601  59.7346632
  61.6826232  65.2714984  59.8276308  62.5114014  65.1541841  59.2624200
  61.7863567  65.0347898  61.2715208  62.8191626  64.7383270  61.4546085
  61.4904690  66.3042883  62.0790870  60.4569886  66.6084259  61.9132000
  61.6442446  66.1049808  63.1396198  62.1595462  67.1031460  61.7593039
  60.8969721  63.8790849  61.7284093  60.0450643  64.0404225  62.6022635
  61.1130965  62.7000813  61.1489977  61.8274945  62.6114431  60.4405641
  60.3260659  61.5233041  61.4862174  59.2704797  61.7928522  61.5205812
  60.5129839  60.4116577  60.4537572  61.5449362  60.4969995  60.1133302
  60.3767869  59.4578523  60.9634685  59.5880220  60.4839440  59.2711528
  58.4370394  61.2510184  59.3217700  58.2191993  61.8142469  60.2291943
  57.5759845  61.3099593  58.2537684  56.6740160  61.9197373  58.3059733
  57.8630869  60.6040781  57.1098327  57.0024207  60.6721231  56.0401091
  56.2434341  61.2364548  56.2046347  58.9976869  59.8216895  57.0326244
  59.2228744  59.2539406  56.1298220  59.8506622  59.7633074  58.1145332
  60.7468208  59.1444790  58.0692425  60.6861498  60.9581105  62.8546610
  61.4993977  61.4939821  63.6059442  60.0372494  59.8476007  63.1622554
  59.2126997  59.6263332  62.6225723  60.3600229  59.0079578  64.3006674
  61.4365502  59.0063453  64.4715054  59.6626351  59.5455520  65.5627530
  59.7429028  60.6313016  65.5097983  58.6160406  59.2543448  65.4736556
  60.2134069  59.0596976  66.9006607  59.6257898  59.5077642  67.7019367
  60.1230331  57.9744682  66.9476895  61.6644149  59.4325196  67.0993447
  62.5537558  58.5919250  66.9825128  61.9134536  60.6982072  67.4063685
  62.8659644  61.0017707  67.5501527  61.1494876  61.3528804  67.4950263
  59.9818788  57.6084712  63.8262232  59.9294275  57.3586380  62.6166174
  59.7631204  56.6703920  64.7424246  59.8695384  56.8582032  65.7290864
  59.4117876  55.3192891  64.3312273  60.1335362  54.9724628  63.5917074
  59.4255678  54.3564195  65.5149643  60.3929137  54.4269159  66.0123297
  58.3216069  54.6938272  66.5043804  57.3538623  54.6230877  66.0078263
  58.3536178  53.9926608  67.3383110  58.4647491  55.7079772  66.8773557
  59.2188955  53.0239226  65.0315302  59.2260683  52.4108225  65.7702163
  58.0409980  55.2723181  63.6619966  57.2185309  56.1984333  63.7553526
  57.8083838  54.1569635  62.9786695  58.4718769  53.3988854  63.0507380
  56.6613243  53.9859640  62.1089623  55.9147455  54.7488343  62.3297521
  57.0747485  54.1163495  60.6395321  57.8802125  53.4015576  60.4710105
  56.2197625  53.8529759  60.0168496  57.5505894  55.5049667  60.2800470
  57.0966667  56.4824710  60.9077289  58.3748999  55.6167214  59.3472603
  56.0591716  52.6171335  62.3773002  56.4283069  51.9256278  63.3291033
  55.1217652  52.2301365  61.5256127  54.7430459  52.8858101  60.8572093
  54.6151270  50.8795592  61.5211782  55.4254974  50.1955097  61.2692350
  54.2324086  50.6389853  62.5130200  53.5038635  50.7168045  60.5132406
  52.5814107  51.5358637  60.4622815  53.5734028  49.6615862  59.7108132
  54.3970483  49.0780180  59.7448091  52.5299297  49.3296307  58.7469728
  51.7014230  50.0300926  58.8519917  53.0452698  49.4071902  57.3499481
  53.8894148  48.7258196  57.2438701  52.2528847  49.1130626  56.6616786
  53.4626092  50.7231982  57.0521514  53.7915304  50.7583629  56.1509444
  52.0547961  47.9313657  59.1032298  52.5070294  46.9388740  58.5329806
  51.1291411  47.8587490  60.0504920  50.7716761  48.7088370  60.4624003
  50.6877082  46.5855504  60.6022884  51.5079535  45.8795515  60.4724332
  50.3753743  46.7047115  62.1014379  49.7881267  45.8439720  62.4213865
  51.6707387  46.7489240  62.8813413  52.2583642  47.6097246  62.5622493
  51.4518685  46.8334953  63.9457867  52.2367275  45.8354550  62.6987689
  49.6481628  47.9967694  62.4187165  48.7081417  48.0299221  61.8679322
  49.4439268  48.0461537  63.4882718  50.2688873  48.8444090  62.1283564
  49.5044636  46.0831496  59.7789484  48.4121254  46.6547125  59.8015997
  49.7364375  45.0183185  59.0210138  50.6248094  44.5446613  59.1019062
  48.7766689  44.5263135  58.0365173  48.0641055  45.3134562  57.7900241
  49.4926373  44.1002073  56.7600378  50.1603264  43.2737277  57.0033934
  48.7425068  43.7621814  56.0450953  50.2406146  45.1592062  56.1931725
  50.6749882  44.8521828  55.3940130  48.0143384  43.3657987  58.6644850
  48.4506637  42.2170767  58.6177634  46.8536666  43.6648752  59.2380880
  46.4874474  44.6060409  59.2243084  46.0795818  42.6362112  59.9031123
  46.7643514  41.8414539  60.1990017  45.6307653  43.0782716  60.7926322
  44.9850631  42.0471953  59.0402433  43.9311614  42.6630382  58.8596758
  45.2146760  40.8529204  58.5050906  46.0954354  40.3937611  58.6882163
  44.2619909  40.1926767  57.6228614  43.4631436  40.8883814  57.3660790
  44.9347595  39.7240725  56.3332027  45.4981137  40.5676607  55.9343414
  45.6226272  38.9209460  56.5976375  43.9582212  39.2279532  55.2848403
  43.4478550  38.3622895  55.7070411  43.2323379  40.0170748  55.0886777
  44.6359150  38.8318012  53.9885164  45.8800301  38.8594860  53.9342565
  43.9240056  38.5079260  53.0167926  43.6444103  39.0170300  58.3649408
  44.3611480  38.1349561  58.8435311  42.3213637  39.0022471  58.4556611
  41.7728411  39.7629219  58.0806994  41.6297268  37.9395098  59.1699536
  42.2340325  37.5996301  60.0110217  40.2990942  38.4512905  59.7025656
  39.7476978  38.8825671  58.8670647  39.7476217  37.5992295  60.1000201
  40.4666094  39.4894720  60.7831815  40.9966666  39.0374297  61.6215120
  41.0555286  40.3155049  60.3845013  39.1340771  40.0049303  61.2523438
  38.5349187  39.1816319  61.6413014  39.2799735  40.7490301  62.0353694
  38.4126563  40.6262570  60.1450032  37.7433251  40.0479865  59.6574600
  38.5737533  41.8848292  59.7458756  39.4441177  42.6754351  60.3573836
  39.9879467  42.3200364  61.1307153  39.5595497  43.6296826  60.0472436
  37.8655448  42.3538191  58.7286956  37.2039417  41.7528817  58.2583174
  37.9906558  43.3100315  58.4285228  41.4660394  36.7386748  58.2442092
  41.9744485  36.7176455  57.1217262  40.7313433  35.7290261  58.6980914
  40.2330989  35.8040079  59.5734368  40.6854140  34.4629150  57.9851805
  40.6210670  34.6391176  56.9114434  41.9566752  33.6572418  58.2739114
  41.8358681  32.6821769  57.8019440  42.7877084  34.1858755  57.8069742
  42.2410310  33.4723297  59.7432127  42.2028652  34.4413044  60.2409399
  41.4557729  32.8291934  60.1405092  43.5822692  32.8355129  59.9880829
  44.2699150  32.5044185  59.0019629  43.9593210  32.6914204  61.1679741
  39.4307413  33.6897368  58.3680695  38.9995833  33.7236784  59.5234088
  38.8331345  33.0253931  57.3776340  39.1505599  33.1474798  56.4266159
  37.6884645  32.1512551  57.6185953  36.9451771  32.6789982  58.2161822
  37.0431258  31.7237561  56.3045129  37.8886953  31.4064579  55.6942398
  36.4126888  30.8627716  56.5266727  36.2280140  32.7685802  55.5416254
  36.8382288  33.6609546  55.4023177  35.8037375  32.2289179  54.1861800
  35.1930584  31.3367390  54.3246961  35.2247749  32.9864580  53.6579414
  36.6885695  31.9758492  53.6021176  35.0099137  33.1712057  56.3582068
  35.3330632  33.5923957  57.3101905  34.4335924  33.9157455  55.8090114
  34.3887686  32.2944689  56.5415377  38.1545744  30.9432580  58.4104184
  38.9301999  30.1230240  57.9098166  37.6878241  30.8314517  59.6472177
  36.9858941  31.4808460  59.9723034  38.1937264  29.8377720  60.5816825
  38.8836230  29.1662821  60.0705630  38.9338472  30.5158201  61.7284253
  39.7564830  31.1168461  61.3409497  38.2543511  31.1528748  62.2945934
  39.5279346  29.5566727  62.7004389  40.6420058  28.8114007  62.3566337
  41.0836444  28.9378180  61.3681632  41.1925124  27.9182164  63.2471084
  42.0675841  27.3321464  62.9662665  40.6325483  27.7657727  64.5000566
  41.0689467  27.0615580  65.2083913  39.5179918  28.5061235  64.8572239
  39.0722883  28.3872538  65.8448061  38.9731211  29.3951392  63.9587580
  38.0961505  29.9805746  64.2349608  37.0414137  28.9879784  61.0988791
  36.2505714  29.4467125  61.9287409  36.9660506  27.7457933  60.6196478
  37.5930154  27.4782742  59.8743640  35.9909643  26.7685119  61.0864494
  35.5406855  27.1159736  62.0162982  34.8820205  26.5682752  60.0510215
  35.3660912  26.4264817  59.0847558  34.3233365  25.6695490  60.3122940
  33.9350468  27.7451668  59.9723010  33.7499401  28.4349726  60.9927075
  33.3599791  27.9740218  58.8909747  36.6611100  25.4327257  61.3898134
  37.8930527  25.3378492  61.4148037  35.8562505  24.3997225  61.6329526
  34.8627656  24.5672334  61.7038558  36.3494742  23.0493818  61.8815739
  37.4203142  23.0017151  61.6837644  36.1028153  22.6574173  63.3471616
  35.0793851  22.9389688  63.5949892  36.2092058  21.5750955  63.4203774
  37.0656939  23.3302024  64.3223898  37.0975864  22.7015731  65.2122823
  38.0534719  23.3582173  63.8623800  36.6503082  24.7330984  64.7106728
  35.5453799  25.1615146  64.3238421  37.4405637  25.4173709  65.3888500
  35.7494153  22.0016554  60.9577538  36.4653284  21.0784313  60.5542318
  34.4548906  22.1243197  60.6253561  33.9183005  22.8002013  61.1500984
  33.7506769  21.2918452  59.6307947  32.6915669  21.5494950  59.6321373
  34.3076594  21.5090763  58.2133056  35.3640988  21.2440491  58.2556799
  33.7827404  20.8055266  57.5671029  34.1586522  22.9324283  57.6490416
  34.4147689  23.6310285  58.4455733  34.8653278  23.0447775  56.8267951
  32.7600587  23.2661412  57.1389105  32.1400159  22.4762775  56.4263802
  32.2637786  24.4466846  57.5017869  31.3418544  24.7200181  57.1928437
  32.8113986  25.0637367  58.0844192  33.7792729  19.8054445  59.9878536
  33.8035501  18.9547495  59.0927409  33.7628347  19.5061047  61.2970696
  33.6786905  20.2864616  61.9327284  33.9576237  18.1589198  61.8655281
  34.1198818  18.2443275  62.9399940  32.7475615  17.2465965  61.6232847
  32.8990360  16.3088826  62.1579326  31.4742385  17.9076781  62.1138034
  31.3218375  18.8452925  61.5792448  30.6275716  17.2453584  61.9332849
  31.5566354  18.1083017  63.1820082  32.6162351  16.9701506  60.2243948
  31.8577950  16.3993967  60.0808365  35.2382318  17.5054157  61.3452855
  35.2858366  16.3045269  61.0743964  36.2868178  18.3076491  61.2077148
  36.1823191  19.2814318  61.4545480  37.5638781  17.8671369  60.6542024
  37.6441792  16.7839709  60.7458667  37.6881555  18.2451121  59.1689149
  37.5063322  19.3180142  59.1062992  38.7180786  18.0342524  58.8809971
  36.7433052  17.5174483  58.2334021  35.7223814  17.6343404  58.5969288
  36.8253860  17.9509176  57.2366728  37.0912969  16.0476212  58.1735033
  38.1512851  15.9509037  57.9386213  36.8939562  15.6038827  59.1493375
  36.2750990  15.3328722  57.1210172  36.3436717  15.8930015  56.1884651
  36.6909478  14.3357018  56.9767250  34.8522468  15.2210541  57.5269597
  34.4666024  16.1449583  57.6602978  34.3332597  14.7404083  56.8060353
  34.7884500  14.7016904  58.3908406  38.6694531  18.4878640  61.4990668
  38.4321885  18.9783148  62.6082040  39.9005360  18.4578265  60.9775625
  40.0863772  17.9275554  60.1382921  41.0158764  19.1439102  61.6242827
  41.0627301  18.8634171  62.6765315  42.3407459  18.7592469  60.9552230
  42.2303509  18.9122452  59.8816758  43.1330799  19.4048024  61.3341229
  42.7341409  17.3112801  61.2017581  42.5713886  16.7900625  62.3031558
  43.2704014  16.6620406  60.1748434  43.5505542  15.6975819  60.2817721
  43.3956218  17.1357208  59.2916403  40.8581307  20.6602231  61.5925108
  41.4453505  21.3508420  62.4308946  40.0839033  21.1873840  60.6484651
  39.6191074  20.5793455  59.9894102  39.8790966  22.6148832  60.5273435
  38.9534192  22.8857295  61.0351454  40.7150520  23.1350677  60.9949822
  39.7864607  23.0358229  59.0773927  40.1488363  22.2689999  58.1822662
  39.2961519  24.2463015  58.8298289  38.8970099  24.7899383  59.5816561
  39.2389811  24.7884821  57.4806745  39.7878262  24.1332569  56.8042513
  37.7915738  24.9030878  56.9852156  37.2975167  23.9641572  57.2350478
  37.3299939  25.7162230  57.5454434  37.6470792  25.1728629  55.4775592
  36.5935798  25.3707780  55.2798995  38.2329404  26.0625308  55.2465618
  38.1214126  24.0064842  54.6003981  38.1677262  24.3531588  53.5680364
  39.1186043  23.7152898  54.9304194  37.2471284  22.8364853  54.6628127
  37.4813498  22.1155034  55.3302142  36.1700725  22.6694365  53.8994816
  35.8306195  23.5952199  53.0129616  36.3923657  24.4292029  52.9180222
  35.0118756  23.4621412  52.4367254  35.4311535  21.5762215  54.0191890
  35.6875190  20.8683241  54.6924333  34.6149182  21.4558001  53.4366451
  39.9722658  26.1231542  57.5445091  39.4481419  27.1778254  57.1740488
  41.1934309  26.0693878  58.0811748  41.5805706  25.1633343  58.3031865
  41.9638393  27.2549220  58.4334426  41.3162152  27.9713099  58.9388837
  43.1003803  26.8215183  59.3916487  42.7593753  25.9572570  59.9616210
  44.3711551  26.4580903  58.6286858  44.7130475  27.3220566  58.0587977
  45.1462548  26.1590717  59.3343125  44.1630764  25.6332043  57.9472420
  43.4876834  27.9249597  60.3575982  44.0758324  28.6676257  59.8184983
  42.5775152  28.3890354  60.7375021  44.2964446  27.3845537  61.5123569
  45.2070581  26.9207030  61.1332454  44.5582364  28.2001526  62.1864212
  43.7087411  26.6421105  62.0522481  42.5011250  27.9695178  57.1973654
  42.9661806  29.1113747  57.2898603  42.4186953  27.3289125  56.0276786
  41.9348994  26.4428676  55.9966117  43.0321545  27.8246986  54.8017920
  44.0611837  28.1295451  54.9922299  43.0376279  26.7117609  53.7383933
  42.0025178  26.3787654  53.8142895  43.1764809  27.2546585  52.8034698
  43.9755091  25.4858119  53.7653383  44.9864041  25.8459124  53.9564399
  43.5907214  24.4650028  54.8292185  42.5800491  24.1040764  54.6385027
  44.2871159  23.6270449  54.7982030  43.6293610  24.9326450  55.8130469
  44.0192268  24.7847956  52.4104210  44.3819510  25.4795084  51.6528559
  44.6889912  23.9266542  52.4661894  43.0180064  24.4468363  52.1431382
  42.3190698  29.0542652  54.2488751  42.8904789  29.7586235  53.4077331
  41.0943490  29.3264706  54.7066046  40.7350845  28.7841575  55.4792136
  40.2567359  30.3613094  54.1489193  40.2109844  30.2037173  53.0713430
  39.2603704  30.2447566  54.5752651  40.7474184  31.7672002  54.4207110
  41.2719999  32.0691451  55.4943774  40.5803338  32.6544892  53.4497141
  40.0164534  32.4044602  52.1137704  39.0224283  31.9687042  52.2144231
  40.6617310  31.7144447  51.5700844  39.9868549  33.7678443  51.4934400
  39.0158999  34.2288751  51.6745372  40.1533903  33.6825899  50.4196155
  41.0701060  34.5283421  52.1337713  40.8095848  35.5865975  52.1157890
  42.0509035  34.3883721  51.6793000  41.0864719  34.0218745  53.5754220
  42.0877006  33.9790152  54.0041439  40.1917211  34.8762012  54.4622618
  39.1597972  34.4389002  54.9644428  40.6126934  36.1268378  54.6338556
  41.4836230  36.4203910  54.2150386  39.8623160  37.0940748  55.4063207
  38.7957581  36.8822409  55.3309563  40.1676963  37.0514448  56.4517990
  40.1268856  38.4842430  54.8726201  40.9488110  38.6825809  53.9754514
  39.4084064  39.4509589  55.4305922  38.7049396  39.2461853  56.1257912
  39.5807320  40.8315422  55.0106510  39.6709441  40.8813759  53.9255346
  38.3774766  41.6678004  55.4390593  37.4830130  41.2480648  54.9787810
  38.2869481  41.6132493  56.5239228  38.5200509  43.0180071  55.0457661
  37.7500154  43.5166790  55.3285584  40.8686012  41.4055433  55.5921231
  41.2786442  41.0762145  56.7089580  41.5150808  42.2623202  54.8112637
  41.1495583  42.4453496  53.8876875  42.7887510  42.8656722  55.1823316
  43.2212694  42.3944987  56.0649542  43.8134995  42.7938170  54.0336884
  44.1584716  41.7627990  53.9556156  43.2222654  43.2385748  52.6883060
  42.8774734  44.2697225  52.7654671  43.9863444  43.1684734  51.9141163
  42.3826507  42.5937191  52.4288644  45.0461747  43.6254194  54.3641461
  45.5087011  43.2444661  55.2746658  45.7586461  43.5626424  53.5416237
  44.7545105  44.6650769  54.5129584  42.5328572  44.2922743  55.6610986
  42.0138561  45.1418466  54.9252149  42.8560607  44.5453488  56.9228172
  43.1280604  43.7762900  57.5183539  42.7906895  45.8790718  57.5040664
  42.4435403  46.6097151  56.7734864  41.8608890  45.9179012  58.7114989
  42.2009364  45.1979364  59.4558902  41.8682504  46.9182326  59.1443766
  40.8477138  45.6653368  58.3987904  44.2088794  46.2709371  57.8796525
  44.8003525  45.6904514  58.7949524  44.7581015  47.2393901  57.1637811
  44.2022108  47.7153326  56.4676751  46.1570635  47.6078219  57.2978901
  46.6615762  46.9058814  57.9618522  46.8507341  47.5780308  55.9386026
  46.5488263  46.6756135  55.4070069  46.4999579  48.4545381  55.3938171
  48.3628183  47.6203487  56.0436772  48.9072081  47.7451590  57.1597699
  49.0195960  47.4963022  54.9895991  46.2424278  48.9842102  57.9395421
  45.7217074  49.9698344  57.3970180  46.9137492  49.0367437  59.0813725
  47.3390629  48.1784877  59.4016915  47.0539268  50.2228442  59.9047442
  46.3935387  51.0087958  59.5383200  46.6834310  49.9098913  61.3530243
  47.3171486  49.0998751  61.7140990  46.8490772  50.7989440  61.9615033
  45.3267164  49.5228515  61.4442481  45.1098557  49.3298680  62.3593047
  48.4798670  50.7443552  59.8443797  49.3920853  50.0818883  59.3451760
  48.6628393  51.9475904  60.3725209  47.8826905  52.4727931  60.7407997
  49.9775557  52.5398435  60.4363251  50.7153198  51.7379484  60.4640295
  50.1282813  53.1406951  59.5394647  50.1595642  53.4174913  61.6523252
  49.3734174  54.3360010  61.8878888  51.1879616  53.1429226  62.4386405
  51.7026381  52.2846514  62.3023393  51.5721266  54.0108852  63.5451102
  50.7573773  54.7017604  63.7618456  51.8760145  53.2069616  64.8024864
  52.5188630  52.3769356  64.5093964  52.4181786  53.8627656  65.4837200
  50.6380694  52.6671361  65.4977866  50.0325723  52.1485289  64.7544693
  50.9660030  51.9577569  66.2576155  49.8091569  53.7632475  66.1516405
  50.3960178  54.7603962  66.6221421  48.5701441  53.6307689  66.1930857
  52.7708041  54.8248381  63.0875688  53.9050070  54.3425786  63.0952863
  52.5109624  56.0608465  62.6791382  51.5516570  56.3766150  62.6680625
  53.5425088  56.9719656  62.2074574  54.4977079  56.4658427  62.0676946
  53.1404060  57.6347503  60.8832336  52.1819505  58.1377181  61.0116300
  54.1862989  58.6431161  60.4666732  55.1449969  58.1407764  60.3376234
  53.8901670  59.1069296  59.5257783  54.2791096  59.4099154  61.2357679
  52.9384143  56.5828186  59.8237671  52.1501945  55.8980099  60.1365752
  52.6531541  57.0605015  58.8864597  53.8655489  56.0278005  59.6806690
  53.7775172  58.0178919  63.2809537  52.8492271  58.7387247  63.6629178
  55.0039664  58.0981975  63.7761854  55.7174078  57.4421779  63.4920395
  55.3488471  59.1055672  64.7647083  54.4512380  59.6690534  65.0194244
  55.8861055  58.4559365  66.0234725  56.1632883  59.2335520  66.7352197
  54.8363000  57.5590575  66.6406553  54.5589313  56.7808600  65.9296175
  55.2363292  57.0990559  67.5442450  53.9559648  58.1499553  66.8935394
  57.0186674  57.6564069  65.6792156  57.3680961  57.2391865  66.4700550
  56.3827812  60.0530063  64.1812860  57.2117832  59.6411581  63.3640158
  56.3264582  61.3183328  64.5928619  55.5474206  61.6324403  65.1536972
  57.3264347  62.3025944  64.1825205  58.3141449  61.8416854  64.1920444
  57.0431808  62.8263111  62.7677646  57.8988797  63.4634885  62.5444181
  57.0360253  61.9761628  62.0856380  55.7706026  63.6168292  62.5983844
  54.5779540  62.9839064  62.3105213  54.5615855  61.8975942  62.2224458
  53.4234796  63.7035811  62.1358784  52.4866626  63.1909947  61.9174039
  53.4506368  65.0740215  62.2317707  52.2997838  65.8036118  62.0592648
  51.5326600  65.2563524  61.8758857  54.6213046  65.7250489  62.5046982
  54.6421870  66.8115767  62.5890888  55.7747798  65.0017350  62.6726510
  56.7162792  65.5149502  62.8683267  57.3580202  63.4218037  65.2148498
  56.7073426  63.3419130  66.2577286  58.1317234  64.4686655  64.9339982
  58.7108517  64.4474183  64.1067991  58.2016670  65.6408109  65.7960795
  57.5670599  65.4733588  66.6663282  59.6279362  65.9350498  66.2787207
  60.2247282  65.8891131  65.3677716  59.6566105  66.9478693  66.6805595
  60.1914026  64.9724752  67.2988759  59.4145338  63.9747739  67.8633191
  58.3723430  63.8826345  67.5576263  59.9384605  63.1061179  68.7973354
  59.3226863  62.3066967  69.2094638  61.2341463  63.2530259  69.2096732
  61.7521840  62.3941715  70.1465616  61.1201069  61.7341000  70.4404726
  62.0163765  64.2482581  68.6897177  63.0490439  64.3640784  69.0187834
  61.4925471  65.1075662  67.7446286  62.1077279  65.9096423  67.3367970
  57.6718229  66.8555690  65.0500083  57.9481798  67.0349231  63.8608077
  56.9302314  67.6993035  65.7591968  56.8022592  67.5576573  66.7509925
  56.2867921  68.8392941  65.1398219  55.9064364  68.5148895  64.1712197
  55.4527018  69.1316345  65.7777324  57.1937478  70.0326848  64.9378316
  57.6886665  70.6185439  65.9030417  57.4159583  70.4001342  63.6826513
  57.0676463  69.8260895  62.9281641  58.1969221  71.5788813  63.3475084
  58.8958674  71.8039529  64.1530625  58.9938623  71.3356541  62.0613949
  59.4558792  70.3539360  62.1656497  58.2679736  71.3105575  61.2486491
  60.0651850  72.3693405  61.7519243  59.5882207  73.3454439  61.6634481
  60.7770772  72.3868525  62.5771544  60.7962549  72.0438756  60.4592497
  60.0589716  71.7793227  59.7012760  61.3444117  72.9297688  60.1385989
  61.7672055  70.8875150  60.6472844  62.4266389  71.1305973  61.4804465
  61.1893951  69.9957424  60.8901340  62.5813804  70.6337112  59.4287734
  63.1171972  71.4597839  59.2038199  63.2092567  69.8609784  59.5983472
  61.9705476  70.4080284  58.6567309  57.2622433  72.7754958  63.2051025
  56.0994136  72.6324023  62.8185273  57.7777881  73.9633627  63.5348292
  58.7639373  74.0305859  63.7424110  56.9586498  75.1639930  63.6702852
  56.0840761  74.9569238  64.2870042  57.7761753  76.2674156  64.3377556
  57.1052124  77.1083152  64.5132427  58.1281588  75.8785698  65.2932695
  58.9606377  76.7302028  63.5140276  59.5697921  75.8639220  63.2559787
  58.5928423  77.1998399  62.6017394  59.7993035  77.7233378  64.2896031
  60.5725013  78.1287371  63.6369811  59.1620032  78.5335677  64.6438279
  60.4405571  77.0957275  65.4402882  60.3732232  76.0908296  65.5160883
  61.0972843  77.7600696  66.3848241  61.6431331  77.1023333  67.3970918
  61.5578145  76.0971781  67.4469296  62.1420566  77.6091007  68.1142821
  61.2053614  79.0783701  66.3197152  60.7865986  79.5788671  65.5488451
  61.7060518  79.5771953  67.0412284  56.3918897  75.6796301  62.3532429
  55.4509106  76.4777506  62.3831068  56.9272677  75.2628741  61.2149434
  57.7317241  74.6525430  61.2360415  56.3947078  75.6551958  59.9226533
  55.4639650  76.2057322  60.0594986  57.1161239  76.2856907  59.4029086
  56.1205833  74.4245039  59.0830087  55.6909933  73.3857730  59.5890488
  56.3811185  74.5641384  57.7754779  56.4625189  75.5094011  57.4291375
  56.4465799  73.4611384  56.8095199  56.5834668  73.8609244  55.8047650
  57.6215201  72.5265003  57.1298777  58.4765940  73.1276944  57.4389300
  57.3031653  71.8950784  57.9593695  58.0165897  71.6528629  55.9515043
  57.3616933  71.7271993  54.8894752  59.0065019  70.9051173  56.0822921
  55.1127704  72.7072016  56.7402573  54.9598836  71.5973035  57.2414368
  54.1424378  73.3567988  56.0967147  54.4259856  74.1370859  55.5215173
  52.7122110  73.0648533  56.2147531  52.4957497  73.1495272  57.2796823
  51.9133289  74.1365989  55.4660370  52.1126080  74.0586403  54.3972479
  50.8486510  73.9903940  55.6482053  52.2095732  75.1243158  55.8192422
  52.2348646  71.6951734  55.7280012  51.0269356  71.5095504  55.5553005
  53.1493925  70.7654527  55.4307804  54.1329009  70.9914529  55.3891327
  52.7441294  69.3937308  55.1579861  52.0992001  69.3957315  54.2792589
  53.6391203  68.8074186  54.9498308  51.9972151  68.7601277  56.3173429
  50.9949706  68.0650261  56.1188672  52.4502790  69.0212380  57.5463244
  53.3413309  69.4721300  57.6973948  51.6902675  68.5869412  58.7099816
  51.4028113  67.5423864  58.5900929  52.5232114  68.7215352  59.9870645
  51.9630315  68.2232210  60.7782539  53.4551452  68.1849471  59.8090962
  52.8324956  70.1456148  60.4069973  53.3424977  70.6500602  59.5863064
  51.8962648  70.6601713  60.6233429  53.7148014  70.2084232  61.6368338
  54.0891484  69.1793738  62.1983868  54.0506062  71.4205306  62.0622838
  54.6374171  71.5214468  62.8781088  53.7176898  72.2360542  61.5681288
  50.3852357  69.3559001  58.8519403  49.4384624  68.8362000  59.4499011
  50.3036059  70.5709948  58.3040531  51.1160476  71.0479792  57.9400152
  49.0257866  71.2620497  58.2690811  48.5266477  71.1570605  59.2323759
  49.2187684  72.7484845  57.9790544  49.6777586  72.8244298  56.9933264
  48.2270510  73.2000720  57.9532614  50.0738956  73.4718474  58.9883050
  49.6297701  73.3582783  59.9772213  51.0724541  73.0348345  58.9866742
  50.1663279  74.9374395  58.6443674  50.5234835  75.0385166  57.6195151
  49.1755641  75.3838963  58.7290013  51.1148678  75.6412398  59.5776616
  51.0697669  76.7156574  59.3996355  50.8318241  75.4322206  60.6093091
  52.5023528  75.1559792  59.3357290  52.7649790  75.3499527  58.3799563
  53.1382842  75.6285039  59.9621567  52.5444586  74.1604921  59.5010518
  48.0998674  70.6561787  57.2314550  46.8836578  70.8049418  57.3462492
  48.6515057  69.9879697  56.2168970  49.6417188  70.0520549  56.0285612
  47.8278449  69.1967265  55.3158042  46.9293922  69.7647045  55.0743860
  48.5828658  68.9026211  54.0195335  49.4804927  68.3264440  54.2440015
  47.9430904  68.3305138  53.3476102  48.8641349  69.8409002  53.5413920
  47.3852607  67.9012283  55.9730255  46.2910104  67.4012414  55.6755792
  48.2193815  67.3512994  56.8613180  49.1729334  67.6736239  56.9446554
  47.7977270  66.2169627  57.6796106  47.3949312  65.4221461  57.0518198
  48.9858201  65.6743369  58.4947645  49.3555122  66.4632838  59.1497385
  48.5622593  64.4929126  59.3232613  48.1928545  63.7033190  58.6689046
  49.4151548  64.1230947  59.8923876  47.7713318  64.7948020  60.0098438
  50.1299405  65.2729990  57.5701492  50.4712820  66.1750863  57.0623842
  50.9331290  64.8823920  58.1949804  49.7435494  64.2434671  56.5526484
  48.9406674  64.6335562  55.9270999  50.6059473  64.0058812  55.9298145
  49.4025121  63.3408623  57.0596966  46.6398542  66.6192469  58.5828957
  45.6525910  65.8877268  58.7208219  46.7272129  67.8023303  59.1850095
  47.5574008  68.3705904  59.0957471  45.6539425  68.2786021  60.0461726
  45.2822917  67.4670023  60.6716968  46.1817626  69.3873800  60.9495160
  46.6071061  70.1639654  60.3138295  45.3386975  69.7959543  61.5066590
  47.2353771  68.8956786  61.9181894  46.7519650  68.2039277  62.6080403
  48.0024149  68.3669958  61.3522860  47.8702654  70.0185815  62.6962138
  47.5748817  71.1890509  62.3891311  48.6702938  69.7315524  63.6072742
  44.4523797  68.7640254  59.2478543  43.3401932  68.8077086  59.7806478
  44.6516200  69.1404290  57.9825648  45.5804006  69.3014370  57.6198770
  43.5144426  69.3854775  57.1038943  42.7809055  70.0071575  57.6172524
  43.9596041  70.1051947  55.8317075  44.8782813  69.6384037  55.4764082
  43.1737347  69.9716048  55.0882944  44.1971712  71.5774513  56.0522922
  43.5010595  72.1664673  56.8995246  45.0870682  72.1447341  55.3870190
  42.8080199  68.0901151  56.7475530  41.5877109  68.0832912  56.5458068
  43.5522151  66.9892547  56.6673736  44.5611618  67.0181909  56.7032712
  42.9068447  65.7048639  56.4496044  42.1378431  65.8279589  55.6869883
  43.9263932  64.6861024  55.9532972  44.6980930  64.5452835  56.7100994
  43.4278474  63.7358050  55.7622805  44.3833090  65.0477129  55.0321213
  42.2177531  65.2045075  57.7097525  41.1513360  64.5866459  57.6275731
  42.7995176  65.4664725  58.8776405  43.6487099  66.0105223  58.9322439
  42.2460427  64.9237878  60.1118576  41.8209585  63.9371075  59.9278340
  43.3429802  64.7935625  61.1651659  44.1117086  64.1296923  60.7696505
  43.7727246  65.7786630  61.3468162  42.8142149  64.2347041  62.4512757
  42.4490338  62.9065981  62.5296296  42.5542342  62.2833607  61.6415938
  41.9634918  62.3679792  63.6897548  41.6884748  61.3142501  63.7358246
  41.8239906  63.1624695  64.7994659  41.3261944  62.5968558  65.9465099
  41.1195249  61.6647701  65.8459936  42.1766392  64.4962707  64.7571051
  42.0700574  65.1288594  65.6383385  42.6689823  65.0272157  63.5817530
  42.9486357  66.0796569  63.5341962  41.1124085  65.7803720  60.6564758
  39.9667549  65.3279679  60.7569611  41.4224289  67.0236438  61.0184519
  42.3293797  67.4060252  60.7919039  40.5080418  67.8367010  61.8081050
  40.0367820  67.2332836  62.5839277  41.2853215  68.9669263  62.4746302
  42.1178686  68.5073585  63.0073234  41.6710515  69.6000196  61.6755649
  40.4796707  69.8014535  63.4296329  39.6859712  70.3177766  62.8896769
  40.0398903  69.1412630  64.1771914  41.3307673  70.8290485  64.1346820
  42.5375108  70.9090986  63.9138741  40.7067918  71.6337237  64.9746024
  41.2280393  72.3403408  65.4736964  39.7109849  71.5390973  65.1143017
  39.3617677  68.3828999  60.9672723  38.2080914  68.3775369  61.4114200
  39.6545646  68.8576375  59.7563391  40.6093264  69.0039056  59.4611529
  38.5826177  69.2377393  58.8433383  37.8319207  69.8245151  59.3727223
  39.1429409  70.0797240  57.7005904  39.9496178  69.5345552  57.2105267
  38.3389713  70.2575386  56.9863670  39.6760604  71.4125014  58.1685925
  40.8780636  71.6598817  58.1368380  38.7789245  72.2892310  58.5914416
  39.0788260  73.1973673  58.9161682  37.7986629  72.0459791  58.5873890
  37.8658485  68.0078762  58.3007476  36.6350821  67.9955793  58.1954674
  38.6183690  66.9666972  57.9566690  39.6227243  67.0327164  58.0404026
  38.0503739  65.7295060  57.4617604  38.5366381  64.9030715  57.9800772
  36.9858589  65.7286401  57.6960818  38.2264386  65.5467657  55.9691210
  37.4313291  66.0510729  55.1730607  39.2603449  64.8050007  55.5885969
  39.8530319  64.4439312  56.3223886  39.6234208  64.5199288  54.2005188
  38.7212850  64.5044917  53.5889537  40.5827347  65.5840122  53.6356425
  41.4088581  65.6362537  54.3447901  40.9417327  65.1787262  52.6896172
  40.0210351  66.9789196  53.4085814  39.2198692  66.9190898  52.6719306
  39.6205614  67.3536816  54.3505348  41.0975202  67.9197856  52.9080277
  41.9182590  67.9215662  53.6253028  41.4573685  67.5553888  51.9458304
  40.5661488  69.3260435  52.7472415  39.7609941  69.3195793  52.0125410
  40.1795918  69.6713865  53.7061007  41.6424960  70.2370335  52.2919581
  42.0005312  69.9174515  51.4032636  41.2720821  71.1710535  52.1894884
  42.3884793  70.2434967  52.9728151  40.2497489  63.1305041  54.1831089
  40.0621951  62.3460521  55.1160117  40.9832151  62.8118349  53.1197095
  40.9545210  63.4089444  52.3056233  41.7816896  61.5940758  53.0557000
  41.8431642  61.1471656  54.0479657  41.1594924  60.5762342  52.0990501
  41.0412708  61.0539782  51.1264847  41.8450554  59.7336805  52.0084591
  39.8211798  60.0841264  52.5820431  39.9999116  59.5588647  53.5202627
  39.1569318  60.9297244  52.7604828  39.1511053  59.1412824  51.6243336
  39.6937620  58.7997998  50.5755380  37.9360609  58.7427369  51.9631321
  37.4301850  58.1079803  51.3620704  37.5198653  59.0750437  52.8213015
  43.2067242  61.9365430  52.6362207  43.5389987  63.0954637  52.3766417
  44.0697713  60.9182247  52.6005610  43.7385754  59.9796620  52.7723413
  45.4952387  61.1145285  52.3503598  45.6592131  62.1326062  51.9971894
  46.3397563  60.8680756  53.6201405  46.1753700  59.8422391  53.9498935
  47.8250803  61.0845095  53.3557283  47.9903240  62.1103312  53.0263578
  48.3879575  60.9022573  54.2711813  48.1607253  60.3959479  52.5802771
  45.9171393  61.7916586  54.7491522  46.2091423  62.8073445  54.4822868
  44.8323542  61.7383967  54.8413691  46.5390908  61.4232752  56.0371902
  47.6239420  61.4767583  55.9458808  46.2058139  62.1130113  56.8126191
  46.2471554  60.4078089  56.3049620  45.9612463  60.1739562  51.2481739
  45.6790977  58.9714009  51.2761727  46.6989573  60.7181638  50.2796253
  46.7113121  61.7172955  50.1323751  47.4413571  59.8748315  49.3538077
  46.8847572  58.9522756  49.1889249  47.6619185  60.5589929  48.0067101
  48.0971840  61.5415276  48.1891073  48.3595702  59.9551645  47.4263883
  46.3678691  60.7157360  47.2355307  45.8189133  59.7784350  47.3261685
  45.8003292  61.5159828  47.7105102  46.5710192  61.0424606  45.7682840
  47.3208950  60.3598042  45.3685772  45.6246881  60.8852850  45.2507390
  47.0239591  62.4584639  45.5629402  47.9398262  62.6067761  46.1350341
  47.2325779  62.5961870  44.5019926  46.0053171  63.4433604  45.9977142
  45.8121780  63.3161952  46.9808856  46.3529375  64.3786313  45.8410987
  45.1567152  63.3063800  45.4674216  48.7584890  59.4826492  50.0103025
  49.5736540  60.3459517  50.3583769  48.9561190  58.1766437  50.1676014
  48.3369398  57.5520578  49.6710040  49.9736271  57.5962129  51.0335838
  50.5317933  58.3863566  51.5358015  49.3167045  56.7136899  52.0929340
  48.6708208  57.3085864  52.7387139  48.7270496  55.9364892  51.6067588
  50.2881746  56.0167687  52.9859623  50.9560001  56.7112649  53.9617640
  50.7676997  57.7789521  54.0744006  51.8532083  56.0793119  54.7924282
  52.3802031  56.6454631  55.5604451  52.0836249  54.7344472  54.6523704
  52.7928126  54.2305491  55.3090586  51.4194607  54.0224739  53.6831372
  51.5999185  52.9536795  53.5681860  50.5239942  54.6623463  52.8558271
  49.9927400  54.0993784  52.0884055  50.9641419  56.7871361  50.2078235
  50.5663667  55.8901938  49.4526286  52.2487276  57.0828863  50.3854000
  52.4793511  57.8001582  51.0580315  53.3364603  56.4371449  49.6646361
  52.9490784  55.5915963  49.0962330  54.0002692  57.4168276  48.6931071
  54.4059357  58.2919937  49.2006683  54.8137220  56.8519565  48.2377884
  53.1485546  57.9301192  47.5647455  52.3558978  59.0380724  47.5808923
  52.3108178  59.5957915  48.5163158  51.7613320  59.2143865  46.3561740
  51.1107232  59.9496422  46.1190944  52.1932048  58.2312065  45.5076718
  51.8782060  57.9976381  44.1714871  51.1849041  58.6746971  43.6724658
  52.4653040  56.9229013  43.5661915  52.2424592  56.7068134  42.5213250
  53.3507589  56.0877200  44.2581937  53.8130231  55.2330320  43.7643114
  53.6653222  56.3192628  45.5829895  54.3444145  55.6277173  46.0816869
  53.0798919  57.4104019  46.2300843  54.3706924  55.9454035  50.6682139
  54.8255828  56.7178673  51.5186135  54.7517534  54.6726831  50.5661094
  54.2561394  54.0628431  49.9316322  55.8360333  54.1048155  51.3701427
  56.1595204  54.8402302  52.1067705  55.3926251  52.8448669  52.1024675
  54.5494447  53.1014950  52.7437850  55.0743636  52.1126756  51.3603722
  56.5029487  52.2603330  52.9415716  57.3318915  52.0315107  52.2717992
  56.8119760  53.0263478  53.6527857  56.1041234  51.0198162  53.6850670
  55.2563564  51.2280184  54.3377859  55.8363732  50.2298140  52.9834218
  57.2181136  50.5613790  54.5000223  57.2751787  50.9039570  55.4484332
  58.1657378  49.7448820  54.0649681  58.1229924  49.2758938  52.8272392
  57.3651168  49.5427313  52.2152569  58.8484631  48.6535355  52.5009538
  59.1435178  49.3796753  54.8775064  59.1631059  49.7252064  55.8263608
  59.8660115  48.7569744  54.5453240  57.0099613  53.8035601  50.4453766
  57.0606984  52.7447812  49.8167503  57.9624543  54.7191294  50.3649908
  57.9368970  55.5488236  50.9403634  59.0335263  54.5880712  49.3929010
  58.8738795  53.7350969  48.7333202  59.1934460  55.8534706  48.5307508
  59.9893561  55.6927623  47.8035650  57.8997144  56.1562356  47.8040067
  57.1033782  56.3175306  48.5305970  58.0244776  57.0531775  47.1973520
  57.6388202  55.3162163  47.1602650  59.6295518  57.0269034  49.3812338
  60.5852159  56.7988837  49.8532668  59.7369155  57.9113774  48.7533178
  58.8810639  57.2167811  50.1505276  60.3361519  54.2602406  50.1029535
  60.5028423  54.4705844  51.3124922  61.2752061  53.7410872  49.3256723
  61.0763926  53.5273367  48.3587787  62.5868631  53.4071870  49.8482932
  62.5679125  53.4463503  50.9374242  63.0014321  52.0029622  49.4179559
  62.9249152  51.9753176  48.3309967  64.0342453  51.8188552  49.7137624
  62.1124098  50.9404277  50.0109514  61.4555240  51.2334102  51.0272591
  62.0940398  49.8096525  49.4919003  63.6265181  54.4246569  49.4000595
  63.4012868  55.2241826  48.4902719  64.7786947  54.3813066  50.0633353
  64.8831572  53.7011376  50.8026303  65.8756966  55.3060623  49.8161598
  65.5189584  56.1950478  49.2960234  66.4851127  55.7353358  51.1622955
  66.9324452  54.8527936  51.6195842  67.5418128  56.8234765  51.0189570
  67.0950827  57.7065641  50.5621331  67.9331092  57.0825239  52.0027663
  68.3543202  56.4609411  50.3892743  65.4433781  56.2378332  52.0083684
  65.8172264  56.5075675  52.8504380  66.9475869  54.7085703  48.9142687
  67.5844659  55.4406353  48.1490216  67.1248896  53.3855631  48.9556033
  66.5924164  52.8190454  49.6002964  68.1315131  52.7318985  48.1310871
  69.0899975  53.2487378  48.1788780  68.3358560  51.2744169  48.5802420
  69.0633325  50.7962872  47.9242930  68.8404130  51.2351520  50.0057337
  68.1132030  51.7127219  50.6623870  68.9815514  50.1990248  50.3133386
  69.7905792  51.7653780  50.0701249  67.0424889  50.4901202  48.4513498
  66.7150918  50.4966185  47.4117003  67.2068370  49.4618828  48.7735565
  66.2755533  50.9479217  49.0761125  67.7341290  52.8017863  46.6617183
  66.5539331  52.9375941  46.3113716  68.7327487  52.7312301  45.7927992
  69.6783281  52.6171860  46.1289138  68.5218867  52.8684192  44.3595559
  67.6309471  53.4680155  44.1729813  69.7192649  53.5569381  43.7066184
  69.7575172  54.5723888  44.1009479  70.6101470  53.0124113  44.0195397
  69.6625682  53.6050725  42.1904214  70.5968777  54.0348167  41.8291924
  69.5664402  52.5838590  41.8216607  68.4966666  54.4356777  41.6879388
  67.5692007  53.9397544  41.9742358  68.5429999  55.4179334  42.1581796
  68.5401867  54.5957074  40.1715387  67.7737274  55.3233004  39.9046132
  69.5227640  54.9950229  39.9201660  68.3095015  53.3308010  39.4151670
  67.3988984  52.9608488  39.6476258  68.3535624  53.5185778  38.4237546
  69.0198643  52.6566076  39.6620415  68.2803211  51.4980610  43.7412442
  69.1412948  50.6150868  43.8167226  67.1101736  51.3218592  43.1379012
  66.3648733  51.9963771  43.2361480  66.8559745  50.1250531  42.3599552
  67.2958035  49.2612321  42.8584159  65.3568118  49.8907362  42.2113557
  64.8999515  50.7802295  41.7775590  65.2027325  49.0420204  41.5449916
  64.6841949  49.5972753  43.5289915  63.8781799  50.3884705  44.0155497
  65.0068593  48.4510850  44.1152001  64.5862803  48.2037495  44.9995294
  65.6714966  47.8314571  43.6742701  67.5155290  50.2459141  40.9921232
  67.9767525  51.3124026  40.5853898  67.5619291  49.1302040  40.2700034
  67.2562850  48.2525709  40.6655299  68.1268268  49.1229968  38.9296238
  68.6428617  50.0639916  38.7390037  69.1327314  47.9738674  38.7833966
  68.6810916  47.0804374  39.2145621  69.3039791  47.8160555  37.7185635
  70.4603434  48.2551785  39.4745004  71.2056894  47.6212460  38.9941987
  70.7111419  49.3023039  39.3050079  70.4433461  47.9754456  40.9604259
  69.4262249  47.4562726  41.4645737  71.4480600  48.2898304  41.6269130
  67.0844362  49.0371795  37.8288898  67.4271388  49.2374218  36.6605683
  65.8317727  48.7486703  38.1701018  65.6401506  48.3651043  39.0845729
  64.7271280  48.8846352  37.2342526  65.0944901  48.8370311  36.2091292
  63.7252137  47.7456433  37.4486380  62.8303080  47.9354375  36.8559989
  64.1933122  46.8203475  37.1127639  63.3183092  47.5836208  38.9050069
  63.7568545  48.3393864  39.7726113  62.4629704  46.6083167  39.1746725
  62.1589032  46.4560352  40.1257000  62.1189721  46.0216404  38.4279618
  64.0568109  50.2504052  37.3536107  63.8583663  50.9392043  36.3487856
  63.7122159  50.6555800  38.5695616  63.7871971  49.9962076  39.3309454
  63.1859471  51.9747284  38.8530005  62.9952632  52.5017829  37.9181463
  61.8733985  51.8802193  39.6384261  62.0492654  51.2229681  40.4900075
  61.6189410  52.8777822  39.9965038  60.7293285  51.3350160  38.8078546
  60.7555591  51.5097042  37.5746985  59.7985492  50.7390475  39.3900569
  64.2352413  52.7615353  39.6253460  65.3474959  52.2869286  39.8631172
  63.8848499  53.9807660  40.0247572  63.0573038  54.4353354  39.6661021
  64.7196935  54.7112225  40.9699511  65.7705799  54.5968386  40.7041439
  64.3681492  56.1986233  40.9430942  63.3168205  56.2751798  41.2204861
  64.9807510  56.6772341  41.7071300  64.5902878  56.8875185  39.6144114
  65.6448631  56.8240959  39.3461775  63.9907890  56.3964316  38.8479018
  64.1821455  58.3447721  39.7185347  63.1629510  58.3853816  40.1028423
  64.8547614  58.8364612  40.4213355  64.2453937  59.0515215  38.3816016
  65.2796861  59.0567131  38.0376354  63.6284739  58.5053233  37.6680355
  63.7519445  60.4544092  38.4932132  64.3237299  60.9608218  39.1540515
  63.8045093  60.9026527  37.5896565  62.7934245  60.4498066  38.8115171
  64.5341698  54.1509120  42.3746361  65.4928610  53.7207328  43.0240266
  63.2912321  54.1470342  42.8517870  62.5490900  54.5169211  42.2751519
  62.9572315  53.6737824  44.1855536  63.7874252  53.0993914  44.5965922
  62.6798993  54.8611321  45.1088750  61.7382190  55.3207382  44.8087089
  62.5832901  54.4622159  46.1186436  63.7827278  55.9032340  45.0804000
  64.9849877  55.7061496  45.7488213  65.1313501  54.7853342  46.3134243
  65.9923054  56.6615694  45.7050849  66.9307086  56.4954689  46.2341519
  65.8011223  57.8232311  44.9899255  66.7877457  58.7778721  44.9408849
  67.5704615  58.5343797  45.4405519  64.6194396  58.0414646  44.3148483
  64.4670131  58.9602043  43.7484704  63.6219536  57.0827292  44.3601155
  62.6864912  57.2438047  43.8243312  61.7441499  52.7573047  44.0641061
  61.3385987  52.4167593  42.9491141  61.1590265  52.3468067  45.1869004
  61.5874909  52.5328958  46.0823826  59.9458416  51.5380070  45.1556218
  59.3328264  51.8412012  44.3068668  60.2679678  50.0461820  45.0188785
  59.3389125  49.4962666  45.1690403  60.6373570  49.8656084  44.0094010
  61.2937501  49.5810026  46.0192844  61.8514726  50.4352787  46.7313462
  61.5491456  48.3634572  46.0847086  59.1090055  51.8288552  46.3941373
  59.5624217  52.4796665  47.3426210  57.8745668  51.3260107  46.3774775
  57.6167955  50.6023750  45.7217300  56.8551688  51.8314153  47.2817108
  57.3257852  52.1124019  48.2238711  56.1681697  53.0678611  46.6891679
  55.6845198  52.8002143  45.7497276  55.4199993  53.4390904  47.3895464
  56.9110073  53.8443375  46.5064771  55.8046672  50.7724433  47.5777606
  55.6502286  49.7895209  46.8503280  55.0927053  50.9957757  48.6774019
  55.5035050  51.5845578  49.3878093  53.7896960  50.4040156  48.9405743
  53.4937952  49.7894220  48.0903881  53.8182232  49.5264904  50.1909285
  54.2568302  50.1147156  50.9969770  52.7873981  49.2774988  50.4429265
  54.6219179  48.2394873  50.0041672  54.2028121  47.6852552  49.1643589
  55.6519752  48.5156643  49.7787559  54.6171383  47.3391852  51.2322757
  54.0899187  47.7002304  52.2811283  55.2002076  46.1560409  51.0994011
  55.2261149  45.5184645  51.8822974  55.6158325  45.8976704  50.2158842
  52.7975156  51.5532368  49.0752847  52.9846614  52.4461436  49.9085306
  51.7616324  51.5353749  48.2406441  51.5884418  50.6816253  47.7295512
  50.8947874  52.6784199  47.9894453  51.3074479  53.5748139  48.4523582
  50.7829684  52.9154938  46.4695849  51.7563713  53.1651691  46.0473903
  50.4052521  52.0079132  45.9987050  49.8495349  54.0217275  46.0790021
  50.1938426  55.3478440  46.2839173  51.1554137  55.5880498  46.7375493
  49.3291389  56.3629134  45.9181598  49.6033590  57.4027843  46.0958466
  48.1163479  56.0588962  45.3268888  47.4367127  56.8584827  45.0321731
  47.7671324  54.7417474  45.1102053  46.8116244  54.4968916  44.6463625
  48.6323032  53.7324744  45.4829041  48.3617325  52.6909452  45.3093865
  49.5197755  52.4427832  48.6005857  49.0736799  51.2996943  48.7259554
  48.8478183  53.5251958  48.9921127  49.2526255  54.4500651  48.9630026
  47.4886315  53.3844758  49.4785560  46.9164787  52.8237461  48.7394197
  47.5158069  52.8274883  50.4151059  46.8131296  54.7151400  49.7171856
  47.4655082  55.7262958  49.9873244  45.4853713  54.6948878  49.6100931
  45.0331141  53.8777667  49.2255468  44.6518697  55.8262551  50.0033055
  45.2295938  56.7484834  49.9414260  43.4422279  55.9465240  49.0833075
  42.9378137  54.9845072  48.9928134  42.7472259  56.6843004  49.4842541
  43.7780980  56.3859522  47.6936708  43.9091096  57.7315756  47.3908447
  43.7700236  58.4713680  48.1791734  44.2124921  58.1395922  46.1065545
  44.3014040  59.2015901  45.8777405  44.4030583  57.2014139  45.1128181
  44.6498258  57.5212675  44.1004450  44.2809423  55.8563773  45.4015899
  44.4276680  55.1128508  44.6181742  43.9717769  55.4536333  46.6880611
  43.8781617  54.3925643  46.9192940  44.2003426  55.6310459  51.4431374
  43.3589209  54.7710939  51.7230123  44.7418047  56.4350589  52.3532780
  45.2985898  57.2238270  52.0567404  44.6009707  56.1878417  53.7793269
  44.1080026  55.2244489  53.9095420  45.9666644  56.1336955  54.4621718
  46.4687863  57.0944177  54.3482138  45.8350987  55.9165568  55.5221914
  46.5718081  55.3514291  54.0039584  43.7418397  57.2477800  54.4528874
  43.5367639  58.3454356  53.9234972  43.2632042  56.8977146  55.6445384
  43.5020262  55.9799278  55.9920017  42.4001533  57.7401216  56.4580909
  42.4819242  58.7771171  56.1324331  40.9416067  57.2987385  56.3226409
  40.7232629  57.2605052  55.2554186  40.8577695  56.2979069  56.7462060
  39.9616099  58.2132719  57.0015738  39.5700153  59.4026953  56.4036386
  39.9831329  59.6648163  55.4296130  38.6741473  60.2468278  57.0214564
  38.3629648  61.1724303  56.5371763  38.1662687  59.9115896  58.2547008
  37.2856236  60.7638551  58.8707533  37.1012335  61.5511077  58.3532273
  38.5387173  58.7376725  58.8739663  38.1325311  58.4706578  59.8495771
  39.4359604  57.8964721  58.2458280  39.7412625  56.9676150  58.7276114
  42.8694884  57.6315217  57.9027935  43.2390534  56.5438614  58.3485153
  42.8569164  58.7425450  58.6333215  42.4612760  59.5961259  58.2659420
  43.4545862  58.7735593  59.9670643  44.2811967  58.0642482  60.0081980
  43.9702012  60.1795249  60.3029525  43.1329938  60.8771068  60.2792116
  44.6090047  60.2025910  61.6806139  45.4466427  59.5055480  61.7049918
  44.9676524  61.2085549  61.8985799  43.8718438  59.9102469  62.4284293
  44.9991657  60.6429432  59.2877616  45.9019506  60.0470972  59.4221033
  44.5951036  60.4695696  58.2903775  45.3321447  62.0977506  59.4463376
  45.7367241  62.2718302  60.4433891  46.0720069  62.3851989  58.6992924
  44.4298760  62.6943027  59.3116654  42.4328054  58.3274227  61.0003310
  41.3064459  58.8349080  61.0354171  42.8276707  57.3903940  61.8619711
  43.6449944  56.8214229  61.6935871  42.0540317  57.1474138  63.0735161
  40.9928194  57.0977267  62.8296744  42.4688088  55.8270489  63.7184399
  43.5561291  55.8488477  63.7916436  42.0377378  55.8251051  64.7195762
  42.0421771  54.5890473  62.9886595  40.9538320  54.5652417  62.9335314
  42.4553806  54.6430085  61.9814602  42.5392109  53.3352440  63.6701399
  43.3537640  53.4513005  64.6057992  42.1059876  52.2364358  63.2874442
  42.2484795  58.2743376  64.0701473  41.3129953  59.0191990  64.3818201
  43.4737495  58.4357977  64.5586287  44.2468404  57.9102677  64.1762046
  43.7315127  59.3227585  65.6760362  42.9506214  60.0820049  65.7190814
  43.7508787  58.5642778  67.0072451  44.4798620  57.7566860  66.9403261
  44.0443040  59.2531958  67.7993269  42.4751841  58.0249472  67.2999988
  42.5106726  57.5551572  68.1364423  45.0505471  60.0481257  65.4817358
  45.9923319  59.5314529  64.8680162  45.0887081  61.2595012  66.0312648
  44.2218964  61.5967379  66.4249757  46.2490771  62.1433304  66.0547305
  47.1201057  61.6268166  65.6514666  45.9793096  63.3844751  65.2031418
  45.7316835  63.0007057  64.2134441  45.0957683  63.8448990  65.6452556
  47.0811013  64.4189735  65.0825467  48.0377321  63.9745311  65.3571905
  47.1328128  64.7868412  64.0578022  46.7749223  65.5629251  66.0109147
  46.8361416  65.2272880  67.0461436  47.4865269  66.3726238  65.8493402
  45.4298160  66.0666785  65.7620255  45.0480770  65.9285469  64.8372042
  44.6942131  66.7071020  66.6613319  45.1629570  66.9105228  67.8815356
  46.0838522  66.5766123  68.1276167  44.5977766  67.3988009  68.5614292
  43.4789779  67.1257365  66.3477180  43.1131091  66.9562711  65.4216934
  42.9227503  67.6128550  67.0357770  46.4810813  62.4455553  67.5330776
  45.8469132  63.3242433  68.1179702  47.3587323  61.6706849  68.1484462
  47.8530177  60.9790789  67.6030451  47.6342423  61.7501062  69.5742315
  46.9709447  62.4820319  70.0351221  47.4110637  60.3980280  70.2466473
  48.0788774  59.6890071  69.7573484  47.7051904  60.5128638  71.2899125
  45.9885967  59.8818218  70.1773014  45.3293065  60.6192218  70.6352078
  45.7332648  59.7717026  69.1233666  45.8201676  58.5470764  70.8805405
  46.8388076  57.9520153  71.2855602  44.6672558  58.0963869  71.0424618
  49.0757446  62.1944229  69.7399286  49.9979311  61.4160423  69.4809116
  49.2784971  63.4369070  70.1600593  48.5106758  64.0858091  70.2574033
  50.6255936  63.9226263  70.4031345  51.3340464  63.1358023  70.1440945
  50.9579864  65.1713776  69.5795835  51.9182243  65.4815631  69.9916846
  51.0975658  64.8246987  68.5556542  50.0158081  66.3290477  69.5884789
  49.1539377  66.5359383  68.5260667  49.1584437  65.8244643  67.7003041
  48.3079413  67.6074364  68.4994595  47.6384416  67.7710550  67.6550065
  48.3115844  68.4853317  69.5504907  47.4540557  69.5556507  69.5255000
  46.9108495  69.5826927  68.7344277  49.1600126  68.2971475  70.6228215
  49.1492780  68.9912932  71.4631470  50.0144356  67.2359349  70.6267307
  50.7069320  67.0968506  71.4569141  50.8746633  64.2005653  71.8754022
  49.9888043  64.6487908  72.6061914  52.1058082  63.9257611  72.2892644
  52.7581543  63.5204654  71.6333077  52.5502578  64.1491627  73.6525994
  51.6823334  64.2490358  74.3043906  53.4059612  62.9894900  74.1542645
  52.7951360  62.0874945  74.1916262  54.2366065  62.8368765  73.4651800
  53.9115323  63.2712900  75.4481531  54.4470176  62.5339208  75.7500505
  53.3454845  65.4407898  73.7316432  54.2508079  65.6777632  72.9181888
  52.9873628  66.2680248  74.7061253  52.1239219  66.0612299  75.1875866
  53.7350647  67.4515523  75.1071208  54.4962967  67.6729422  74.3590488
  52.8160576  68.6590793  75.2384964  52.2757864  68.7319190  74.2946210
  52.1082223  68.4872091  76.0493785  53.5703012  69.9533018  75.4910068
  54.8179912  69.9621813  75.4664721  52.9033481  70.9705362  75.7562573
  54.3925056  67.1105528  76.4381895  53.7587977  67.1956368  77.4935738
  55.6641042  66.7360640  76.3887327  56.1267764  66.6459297  75.4954748
  56.4234957  66.4477023  77.5873011  55.7737813  65.9411677  78.3010189
  57.2556773  65.7937638  77.3266530  56.9673019  67.7055105  78.2240823
  56.4586091  68.8116408  78.0136058  58.0161469  67.5399632  79.0211320
  58.3567465  66.6162290  79.2465345  58.6743473  68.6846834  79.6293991
  58.1826093  69.6207778  79.3647858  58.7137744  68.5667643  81.1589322
  59.2650725  67.6677574  81.4345339  59.3970214  69.7834479  81.7595880
  58.8459942  70.6828662  81.4847848  59.4194302  69.6891950  82.8452743
  60.4165611  69.8524829  81.3802799  57.3197190  68.3983812  81.7055414
  56.8727406  67.4950961  81.2903447  57.3622297  68.3159558  82.7915886
  56.7143246  69.2621146  81.4306538  60.0776830  68.7806350  79.0596691
  60.4249446  69.7603812  78.3921859  60.8870663  67.7567559  79.3082897
  60.5809843  66.9949940  79.8966195  62.2501839  67.7347254  78.8066533
  62.6413011  68.7506386  78.7514548  63.1464898  66.9155874  79.7380795
  62.6483750  65.9631188  79.9191442  64.0875829  66.7395780  79.2170569
  63.4242086  67.6045555  81.0693249  63.8669450  68.5816009  80.8757595
  62.4587648  67.7341727  81.5584228  64.3444439  66.8021468  81.9714848
  64.6153415  65.6252052  81.6575042  64.8227219  67.3532120  82.9812759
  62.3554554  67.1970887  77.3932787  63.1276298  67.7359946  76.5949598
  61.6012763  66.1567538  77.0585547  61.0560162  65.6544987  77.7445071
  61.5454889  65.7143238  75.6766399  62.5526164  65.6736942  75.2617392
  61.0914328  64.7247698  75.6245311  60.7146115  66.6813697  74.8596137
  59.7948531  67.3214050  75.3802175  61.0445504  66.8090469  73.5788628
  61.8708779  66.3725136  73.1958212  60.2350616  67.6389518  72.7030501
  59.9915705  68.5697504  73.2153245  60.9867010  67.9725103  71.4154749
  61.2294914  67.0507982  70.8867030  60.3611077  68.6006152  70.7812687
  61.9065310  68.5044354  71.6585130  58.9200198  66.9359159  72.3798311
  58.7314590  65.7490945  72.6619691  58.0000141  67.6992133  71.7860528
  58.1966789  68.6689471  71.5834731  56.6689462  67.1869527  71.4864122
  56.2511110  66.6734786  72.3523552  55.7308663  68.3424878  71.1004967
  54.7709857  67.9366841  70.7810409  55.5228634  69.2497495  72.2868963
  56.4823145  69.6563290  72.6066584  54.8574395  70.0667484  72.0079262
  55.0782716  68.6829013  73.1048956  56.3084360  69.1421928  69.9553020
  56.4416426  68.4936858  69.0893939  55.6281057  69.9543570  69.6990997
  57.2726677  69.5560581  70.2503845  56.7537410  66.1370172  70.3884035
  57.6232029  66.1978623  69.5067596  55.8833666  65.1343239  70.4634084
  55.2246244  65.0832995  71.2273158  55.9195219  64.0332612  69.5063046
  56.4485591  64.3519053  68.6081483  56.6377789  62.8092350  70.0902626
  56.5181829  62.0243819  69.3434014  57.6877207  63.0957427  70.1505581
  56.1743345  62.2946826  71.4447548  56.2257292  63.1047310  72.1722718
  55.1389959  61.9727743  71.3327364  57.0165707  61.1289289  71.9263288
  57.9073383  60.6972047  71.1677438  56.8098059  60.6567033  73.0631055
  54.5146366  63.6898811  69.0451079  53.6330609  63.4210140  69.8642928
  54.3112289  63.7047935  67.7342159  55.0741616  63.9526629  67.1205435
  53.0070891  63.4449493  67.1433230  52.2377439  63.6147151  67.8965738
  52.7498376  64.3556190  65.9358599  53.5803700  64.2603354  65.2364048
  51.4725918  63.9701892  65.2503732  50.6414817  64.0656705  65.9491149
  51.3056935  64.6264301  64.3962107  51.5411056  62.9379772  64.9069444
  52.6528057  65.8065525  66.3909651  51.7798799  65.8829976  67.0392377
  53.5524179  66.0243149  66.9666186  52.5283525  66.7906356  65.2682729
  51.6286583  66.5737809  64.6924046  52.4645252  67.8000466  65.6746161
  53.4011959  66.7150965  64.6197839  52.9127886  61.9783619  66.7556558
  53.7191721  61.4783749  65.9626541  51.9294103  61.2939319  67.3292624
  51.4266857  61.7293942  68.0893545  51.5556314  59.9449902  66.9395245
  52.3673684  59.4882985  66.3732959  51.2742900  59.0841067  68.1707595
  50.4702595  59.5491849  68.7411422  50.9575663  58.0961432  67.8365227
  52.4233378  58.9591920  68.9903793  52.2147931  58.4145246  69.7529056
  50.3197246  60.0248958  66.0557199  49.3935610  60.7830458  66.3526434
  50.3148323  59.2720809  64.9589575  51.1181384  58.6932609  64.7595432
  49.2172313  59.2871374  63.9975442  48.3166172  59.6597621  64.4855444
  49.5415180  60.1704995  62.7717321  50.5557418  59.9406382  62.4452137
  48.5811845  59.9331906  61.6330780  47.5667347  60.1632992  61.9587191
  48.8469916  60.5750358  60.7931482  48.6348541  58.8895016  61.3233489
  49.4934185  61.6448828  63.1371171  48.4538065  61.9036474  63.3379867
  50.0830706  61.7819448  64.0435518  50.0200218  62.5182094  62.0717427
  49.4305414  62.3820346  61.1650624  49.9594772  63.5586408  62.3910172
  51.0598056  62.2603302  61.8706259  48.9190808  57.8606439  63.5662004
  49.8285911  57.1189738  63.1761046  47.6463493  57.4764557  63.6357052
  46.9636026  58.0928849  64.0528037  47.2035839  56.1728231  63.1685467
  48.0461705  55.4815137  63.1531097  46.1266335  55.6086522  64.0914541
  45.2798071  56.2947299  64.1082380  45.8024112  54.6414410  63.7074197
  46.6302448  55.4498263  65.4032037  45.9413000  55.0947228  65.9696456
  46.6711668  56.2756306  61.7434429  46.1834105  57.3248585  61.3216331
  46.7790101  55.1790900  60.9948419  47.1913908  54.3479118  61.3938210
  46.3340391  55.1320639  59.6085853  45.6690167  55.9755932  59.4233756
  47.4978243  55.2018314  58.6210253  48.2598294  54.6243551  59.1444452
  47.1606292  54.6477184  57.7450355  48.0849977  56.5358484  58.1820866
  47.2635309  57.2263240  57.9909409  48.9935730  57.1162169  59.2307949
  49.8155962  56.4264652  59.4221571  49.3927123  58.0679576  58.8801125
  48.4318065  57.2754280  60.1512136  48.8244353  56.3312322  56.8844560
  48.1336282  55.9623720  56.1262824  49.2516978  57.2786306  56.5558463
  49.6234002  55.6045326  57.0316353  45.5667063  53.8515406  59.3221779
  45.9678418  52.7680513  59.7511992  44.4929345  53.9812241  58.5494067
  44.1648707  54.9128890  58.3385180  43.7567474  52.8503225  58.0035667
  44.2427475  51.9235621  58.3085557  42.3170751  52.8298350  58.4971665
  41.8717492  53.7907137  58.2392979  41.8007669  52.0346551  57.9593795
  42.1905641  52.6035994  59.9485260  42.6237704  53.4609400  60.4636960
  41.1424196  52.5027140  60.2301593  42.9180544  51.3753053  60.3737876
  43.8670338  51.4528538  61.1367747  42.5032824  50.2284220  59.8618737
  42.9645893  49.3676796  60.1195943  41.7271655  50.2186877  59.2156158
  43.7712072  52.9503596  56.4909582  43.5784992  54.0391344  55.9406356
  43.9888825  51.8280660  55.8179860  44.2771177  50.9940665  56.3093766
  43.9226599  51.7845196  54.3642941  43.3008628  52.5533705  53.9056700
  45.3424673  51.8711050  53.7586343  45.8328409  52.7575231  54.1609972
  46.1649806  50.6520569  54.0829101  45.6754424  49.7652258  53.6804378
  47.1553854  50.7527449  53.6389949  46.2603082  50.5545770  55.1643498
  45.3167591  52.1540626  52.2580514  44.8139451  53.1037624  52.0754303
  46.3377822  52.2055142  51.8799454  44.7801718  51.3551466  51.7462816
  43.1660067  50.5255345  53.9514231  43.1622263  49.5287088  54.6851105
  42.4543028  50.6085096  52.8182935  42.3562760  51.5033021  52.3602145
  41.7450716  49.4577210  52.2535354  41.0609242  49.0150087  52.9774465
  40.9603602  49.8808339  50.9986021  41.6056453  50.5082414  50.3837303
  40.5037395  48.6683246  50.1854443  39.8579929  48.0406387  50.7995472
  39.9531688  49.0055910  49.3072506  41.3742189  48.0935162  49.8692798
  39.7602196  50.7380905  51.3767077  40.1187185  51.5398722  52.0222505
  39.3577888  51.1645787  50.4578733  38.6733730  49.9630391  52.0912968
  39.0749582  49.5366107  53.0105291  37.8476118  50.6324451  52.3323639
  38.3140300  49.1613153  51.4461522  42.7134989  48.3243382  51.9405165
  42.5956642  47.2141458  52.4707004  43.6876331  48.5897430  51.0844272
  43.7952572  49.5135785  50.6906705  44.6224158  47.5659566  50.6905091
  44.9624152  47.0168991  51.5685954  44.1452436  46.8766613  49.9938901
  45.8124314  48.1985446  50.0166306  45.6651350  49.1778534  49.2805097
  46.9958288  47.6634301  50.2798284  47.0906790  46.9034203  50.9382264
  48.1965787  48.1927603  49.6635052  48.2198297  49.2777628  49.7651332
  49.4316113  47.6144719  50.3390316  49.3381511  46.5287805  50.3137605
  50.2970216  47.9179413  49.7499040  49.6101566  48.0703673  51.7658371
  48.6757103  47.8838649  52.2951083  50.4063620  47.4769209  52.2152560
  49.9596915  49.5377969  51.8630569  50.6369786  50.0554520  50.9507126
  49.5598922  50.1754499  52.8566088  48.2125599  47.8835056  48.1737636
  47.5716474  46.9422010  47.7023331  48.9381761  48.7087052  47.4296502
  49.3995883  49.5001373  47.8548953  49.0542024  48.5343418  45.9886560
  48.8409709  47.4975962  45.7282909  48.0652157  49.4400262  45.2441709
  47.1211887  49.2336586  45.7484770  48.3833624  50.4573962  45.4718573
  47.8788874  49.2902791  43.7315128  48.8311289  49.4754690  43.2344799
  47.4000058  47.8943710  43.3990163  46.4475160  47.7086011  43.8953545
  47.2714802  47.8010137  42.3206535  48.1354784  47.1662624  43.7411249
  46.8795126  50.3166867  43.2100501  47.2451527  51.3212378  43.4228500
  46.7605662  50.1943573  42.1334868  45.9172742  50.1693655  43.7004507
  50.4931904  48.8468468  45.6171722  51.0038842  49.9179794  45.9558180
  51.1448077  47.9064707  44.9342333  50.6379110  47.0989081  44.6010701
  52.5882537  47.9625217  44.7044270  53.0827784  48.4469334  45.5463830
  53.1449143  46.5546843  44.5582638  52.5726157  46.0563421  43.7758133
  54.1850778  46.6451726  44.2452592  53.0707920  45.7412206  45.8331982
  53.6437374  46.2544127  46.6055118  52.0272591  45.6730455  46.1405959
  53.6298896  44.3473128  45.6323081  54.2822654  44.3573367  44.7591504
  54.2089076  44.0749014  46.5147080  52.5189425  43.3318896  45.4225242
  52.9558161  42.3382629  45.5222635  51.7793257  43.4836170  46.2086825
  51.8620784  43.4529234  44.0947330  52.5471691  43.3119354  43.3661228
  51.1359065  42.7556520  44.0135733  51.4568265  44.3734245  44.0022792
  52.8849621  48.8151118  43.4734647  53.3587884  48.3379422  42.4408986
  52.6151428  50.1147385  43.6000707  52.1402730  50.4475306  44.4270214
  52.9293894  51.0780072  42.5464885  52.8960206  50.5799995  41.5774817
  51.9292781  52.2309419  42.5370173  51.8143825  52.5659420  43.5678777
  52.3107937  53.0514277  41.9292764  50.5725286  51.8268789  42.0062755
  50.4700774  51.0345839  41.0736612  49.5213993  52.4000615  42.5758429
  48.5905141  52.1671342  42.2607280  49.6563915  53.0669902  43.3222235
  54.3555660  51.5753729  42.7615508  54.5932340  52.6948780  43.2130197
  55.3180810  50.7200296  42.4328463  55.1103601  49.7734668  42.1482936
  56.7103639  51.1366773  42.4771520  56.9028622  51.6646770  43.4111006
  57.3549346  50.2597718  42.4166134  57.0226373  52.0602622  41.3143622
  57.0253802  51.6391984  40.1515402  57.2878947  53.3275649  41.6219710
  57.2801598  53.6044636  42.5932417  57.5006796  54.3556900  40.6125383
  57.4571308  53.9083400  39.6195224  56.4230455  55.4463009  40.7072926
  56.6807337  56.2041620  39.9674666  55.4789723  54.9763738  40.4316219
  56.2837348  56.1002814  42.0765147  55.2494453  56.4299413  42.1748526
  56.4986277  55.3483701  42.8358233  57.2073113  57.2800425  42.2615127
  57.6980482  57.8032161  41.2409992  57.4480900  57.6739063  43.4214398
  58.9095455  54.9234097  40.7560420  59.7239496  54.4281444  41.5392196
  59.1967165  55.9850344  39.9985864  58.4982396  56.3966937  39.3962858
  60.5703082  56.4637453  39.8923439  61.2629174  55.8248494  40.4402524
  60.9995823  56.5342888  38.4051171  61.8308009  57.2328257  38.3090843
  61.4280075  55.1705349  37.9113833  60.5971094  54.4715156  38.0066770
  61.7260136  55.2394313  36.8651776  62.2701217  54.8163436  38.5059347
  59.9077404  57.0901970  37.4728466  59.8880531  56.4317597  36.6044149
  58.9688656  56.9986160  38.0189479  60.0884775  58.5278975  37.0141514
  61.0269845  58.6201678  36.4675338  59.2604529  58.8090287  36.3634291
  60.1077993  59.1870241  37.8820677  60.8196608  57.7696861  40.6503616
  61.5844197  57.7754168  41.6198408  60.1694023  58.8678376  40.2722501
  59.4321001  58.8347466  39.5827650  60.5705507  60.1696986  40.7938225
  61.6534885  60.1904494  40.9159459  60.1626191  61.3042727  39.8481997
  60.3954968  62.2581054  40.3215605  60.7706927  61.1863101  38.9512987
  58.6914323  61.2728037  39.4699828  58.0257790  60.2447646  39.6947103
  58.1890954  62.3015078  38.9706347  59.9954330  60.4026910  42.1839071
  58.8020155  60.2062102  42.4216653  60.8591284  60.7907218  43.1173418
  61.8477201  60.8189373  42.9124283  60.4249719  61.1130256  44.4690283
  59.3375296  61.0805155  44.5361951  61.0075629  60.1256628  45.4838172
  60.6896625  60.4191972  46.4842557  60.5299261  58.7179599  45.1955172
  60.8478708  58.4235324  44.1953556  60.9554822  58.0321512  45.9280931
  59.4421129  58.6834352  45.2552760  62.4370366  60.1673280  45.4314843
  62.7987770  59.5472265  46.0688370  60.7876498  62.5349520  44.8693022
  60.6564211  62.8789470  46.0515358  61.2098974  63.3707677  43.9049417
  61.2655654  62.9598589  42.9839887  61.6472238  64.7560342  44.0736520
  62.0814204  65.1136569  43.1400147  60.4785240  65.6693517  44.4509449
  59.8756974  64.9955689  45.0598096  60.8442533  66.4885288  45.0700499
  59.6216536  66.2330535  43.3126728  58.8647455  66.8997509  43.7258381
  60.5017725  67.0054914  42.3418987  61.2586899  66.3392975  41.9279416
  59.8888417  67.4048227  41.5338447  60.9893755  67.8266692  42.8672660
  58.7832798  65.1814237  42.5862121  58.1046569  64.7048701  43.2936491
  58.2056136  65.6595504  41.7951382  59.4408889  64.4288848  42.1510864
  62.7534815  64.8345054  45.1180209  62.4963721  65.2418168  46.2581583
  63.9897610  64.4343727  44.7682127  64.4635159  64.1282809  43.4089673
  64.8714748  65.0274098  42.9471915  63.6380296  63.7525118  42.8044270
  65.5045704  63.0896095  43.6583833  66.2320387  63.0846121  42.8466790
  65.0418839  62.1058182  43.7369790  66.1350599  63.4877811  44.9540157
  66.9173332  64.2323226  44.8063492  66.5520168  62.6198463  45.4648345
  64.9948303  64.0875675  45.7869903  64.5305817  63.3489533  46.4404584
  65.5060523  65.2517137  46.6215889  66.6575324  65.6762612  46.4860599
  64.6432391  65.7655304  47.4947181  63.6632178  65.5410851  47.3983748
  65.0383189  66.6916044  48.5432832  66.0503952  67.0517446  48.3586215
  64.0919358  67.8900985  48.5748442  63.0768221  67.5102228  48.6903338
  64.3526424  68.4978913  49.4412851  64.1740291  68.7335408  47.3260581
  63.9914016  68.1032884  46.4556962  63.3921969  69.4897274  47.3969059
  65.5185197  69.4108589  47.1842864  66.0909007  69.8208431  48.2156598
  66.0156243  69.5124904  46.0434042  65.0797053  66.0059043  49.8972317
  65.1524352  66.6795077  50.9302399  65.0266957  64.6806531  49.9078222
  64.9330495  64.1837630  49.0335053  65.0498079  63.9108220  51.1374725
  65.4818505  64.5045097  51.9430613  63.6218080  63.5148953  51.5320664
  63.6622959  63.1344612  52.5527181  63.0164556  64.4209786  51.5063444
  62.9992259  62.4623075  50.6221772  63.7987379  61.7973059  50.2955974
  62.2805911  61.9001375  51.2185228  62.3015289  63.0470739  49.4093589
  62.5219266  64.2317309  49.0898615  61.5262837  62.3133755  48.7694281
  65.9092132  62.6620366  51.0271293  65.9386474  61.8676514  51.9715883
  66.5989098  62.4586710  49.9118809  66.5022335  63.1235544  49.1577701
  67.4278064  61.2831456  49.6930011  67.3900082  60.6039824  50.5447099
  66.9867825  60.5334889  48.4175173  67.1154305  61.1919622  47.5584696
  67.8150973  59.2800950  48.2212024  67.6865922  58.6208751  49.0796988
  67.4887087  58.7661776  47.3170674  68.8667343  59.5502481  48.1254111
  65.4970029  60.2029971  48.4896356  64.9576050  61.1493001  48.5303965
  65.2377891  59.6769109  47.5708641  65.1166807  59.3571682  49.6764955
  65.3751846  59.8828326  50.5957085  64.0438724  59.1652605  49.6577116
  65.6553710  58.4104438  49.6361772  68.9009400  61.6559632  49.6202253
  69.7402685  61.0522649  50.2887117  69.2307953  62.6532369  48.8091879
  68.5129192  63.1221170  48.2754232  70.6132171  63.0578265  48.6098108
  71.3327323  62.3781571  49.0663702  70.9247945  63.1662946  47.1048861
  70.3212741  63.9729478  46.6887455  72.4028469  63.4515789  46.8468572
  73.0070165  62.6450695  47.2623360  72.5781533  63.5201689  45.7732355
  72.6797357  64.3933921  47.3205892  70.4732575  61.9017111  46.3834203
  69.3995494  61.7701073  46.5173357  70.6982873  61.9891921  45.3204959
  70.9985944  61.0402789  46.7957994  70.8202112  64.3778364  49.3443802
  71.9312054  64.6881175  49.7936401  69.7328083  65.1454981  49.5007247
  68.8433109  64.8466911  49.1270831  69.8068275  66.4510629  50.1533002
  70.6088079  67.0440478  49.7136465  68.4874999  67.2015280  49.9700903
  68.1484457  67.0672353  48.9429063  67.7523699  66.7762640  50.6533432
  68.6080063  68.6952324  50.2520981  69.6867151  69.2058380  50.5528159
  67.4900764  69.4025231  50.1497334  67.5075198  70.3970657  50.3248920
  66.6268061  68.9431172  49.8971242  70.1402373  66.3209018  51.6345190
  70.8198756  67.1876296  52.1954402  69.6991950  65.2422515  52.2759411
  68.9684706  64.6633562  51.8873264  70.1608600  64.9568219  53.6266522
  70.3343596  65.8461210  54.2325764  69.1660673  64.0356806  54.3736268
  68.2953526  64.6347813  54.6401482  68.7195382  62.8291886  53.5341640
  69.5897191  62.2293164  53.2676319  68.0231912  62.2215473  54.1120683
  68.2284082  63.1793898  52.6262806  69.7366801  63.5921744  55.7163265
  69.9344251  64.4677358  56.3347044  69.0185988  62.9460458  56.2212786
  70.6654910  63.0452612  55.5541628  71.5884589  64.4150760  53.5208125
  71.8297389  63.2379900  53.2249366  72.5585205  65.3118612  53.6906176
  72.3294960  66.2643039  53.9365853  73.9577270  64.9740304  53.4653898
  74.0568795  63.9357445  53.1487982  74.5106603  65.8797665  52.3566294
  73.9700230  65.6662280  51.4345600  74.3432438  66.9179981  52.6432421
  75.8906115  65.6649265  52.1530233  76.2052083  66.2446507  51.4554930
  74.8004167  65.0934672  54.7260936  75.3676250  64.0968657  55.1827435
  74.9027271  66.2858437  55.2999924  74.4725071  67.0858126  54.8583365
  75.6657821  66.4992557  56.5244611  75.8422266  65.5503311  57.0309280
  77.0253934  67.1315034  56.1768495  77.4627358  66.4882522  55.4132667
  76.7953983  68.1047139  55.7431864  78.0170351  67.3071806  57.3219318
  78.8824071  67.8571187  56.9520667  77.5355353  67.8791818  58.1150740
  78.4644108  65.9723778  57.8653574  79.0583267  66.1403188  58.7637775
  77.5830264  65.3829488  58.1180119  79.2947386  65.2253038  56.8445977
  78.6703183  65.0069545  55.9782701  80.1281493  65.8587082  56.5407480
  79.8181116  63.9568848  57.4088705  79.0460041  63.3696329  57.6900911
  80.3675114  63.4785696  56.7092461  80.3970869  64.1590185  58.2113845
  74.9510403  67.3704189  57.5484951  75.1425062  67.1604712  58.7494800
  74.0894513  68.2933741  57.1284951  73.8088206  68.3137765  56.1584799
  73.5313160  69.2846473  58.0261329  72.5239761  69.5367988  57.6947945
  73.4886598  68.8684785  59.0326533  74.3720983  70.5435573  58.0487562
  73.8634471  71.6479473  57.8453486  75.6692764  70.3842609  58.2873826
  76.0592072  69.4699059  58.4662914  76.5594865  71.5224672  58.2968332
  76.0324227  72.3682515  58.7383669  77.4270984  71.2760371  58.9088961
  77.0295034  71.9053227  56.9049284  77.2629758  71.0638783  56.0391554
  77.1590354  73.2117618  56.6965820  76.8358292  73.8295606  57.4273089
  77.6354220  73.8015461  55.4558820  77.8095399  73.0238728  54.7122381
  76.5883320  74.7725370  54.9111545  76.3131718  75.4566398  55.7138932
  77.0543851  75.3329277  54.1006874  75.3439586  74.0744186  54.3929437
  75.3642233  72.7243478  54.0594588  76.2979600  72.1732761  54.1715083
  74.2398834  72.0840870  53.5972251  74.2731615  71.0258204  53.3382537
  73.0706047  72.7881994  53.4571749  71.9497774  72.1470608  52.9939972
  72.1008613  71.2185132  52.8027577  73.0163353  74.1247951  53.7825912
  72.0844231  74.6801050  53.6764266  74.1497963  74.7612309  54.2452441
  74.1142883  75.8202523  54.5008080  79.0001265  74.4455540  55.7105203
  79.5870035  74.2779967  56.7840923  79.5224656  75.1722606  54.7168702
  78.9723287  75.5266369  53.9475419  80.9682515  75.3967920  54.6971541
  81.4948944  74.5038794  55.0339827  81.4131147  75.7171947  53.2707829
  80.8735718  76.6049261  52.9407441  82.4825307  75.9274528  53.2863101
  81.1391420  74.5822932  52.3214607  81.0567807  73.4276721  52.7908440
  81.0087397  74.8431081  51.1076004  81.4171936  76.4957252  55.6572456
  81.9449848  76.1876538  56.7295331  81.1790425  77.7673254  55.2996062
  80.9129035  77.8786045  54.3316773  81.2927549  78.9728960  56.1345757
  80.5272363  78.9003749  56.9071177  82.6553844  79.1934890  56.8122228
  82.5493401  80.1105574  57.3917392  82.9491937  78.3783440  57.4735206
  83.8027680  79.4135913  55.8643168  84.4233218  78.3396836  55.2471455
  84.0534798  77.3313120  55.4328966  85.5001020  78.5362181  54.4037705
  85.9626706  77.6881367  53.8989051  85.9901694  79.8117846  54.2012635
  86.8424892  79.9689113  53.5402324  85.4018888  80.8857368  54.8346657
  85.7851844  81.8935753  54.6751469  84.3246783  80.6818386  55.6726938
  83.8728270  81.5253990  56.1945523  81.0002809  80.2066857  55.2900807
  80.8456059  80.1362151  54.0672334  80.9317108  81.3485099  55.9838182
  80.6790182  81.3004790  56.9605161  81.1725628  82.6662117  55.3932309
  81.9898134  82.5899516  54.6760246  79.9446283  83.2034443  54.6753013
  79.6562181  82.4614317  53.9307637  79.1528019  83.2986564  55.4182991
  80.1644284  84.5454848  53.9943512  80.4526326  85.2925238  54.7339267
  80.9741246  84.4144102  53.2764978  78.9338843  85.0449213  53.2531269
  77.8961602  84.3848141  53.2322422  79.0366592  86.2322781  52.6693161
  78.2496599  86.6126025  52.1632658  79.9014015  86.7501306  52.7337442
  81.5792445  83.5654006  56.5618610  80.7115541  84.0450934  57.2918023
  82.8906862  83.7941419  56.7268850  83.5760932  83.4513542  56.0689996
  83.3667815  84.4138379  57.9666306  82.8650614  83.9646801  58.8237382
  84.8788052  84.2019118  58.1171918  85.3405257  84.5305855  57.1861241
  85.2105047  84.8440570  58.9331114  85.2836252  82.7753315  58.4033006
  84.8399208  82.4704196  59.3510643  84.9136037  82.1312427  57.6055940
  86.7849532  82.6136181  58.4981007  87.5352003  83.5672621  58.2992629
  87.2321866  81.4019165  58.7962610  88.2259481  81.2382669  58.8721451
  86.5771274  80.6479125  58.9461837  82.9693273  85.8828598  58.1197057
  82.5019441  86.2497714  59.2130801  83.1070849  86.7878266  57.1013306
  83.9190396  86.7675387  55.8671851  83.2930122  86.4916941  55.0185983
  84.7288174  86.0452753  55.9706000  84.4163707  88.1705586  55.7797602
  84.6930697  88.4146089  54.7541013  85.2787185  88.3111780  56.4314378
  83.2748902  88.9812464  56.2361686  82.5919520  89.1427032  55.4021266
  83.5807515  89.9437522  56.6462066  82.5835298  88.1450408  57.3224025
  82.8710776  88.4541349  58.3273280  81.0712701  88.2231428  57.1820431
  80.4618634  89.2312099  57.5523525  80.4571840  87.1848666  56.6209418
  80.9418856  86.3182517  56.4361652  79.0589011  87.2798466  56.2587143
  78.6857135  88.1398337  56.8148190  79.0629960  87.5106274  55.1934337
  78.1401647  86.0960852  56.5043108  77.2465052  85.8568577  55.6864820
  78.3348451  85.3370333  57.5869264  79.0954988  85.5114222  58.2280923
  77.4775700  84.1769146  57.8273721  77.4065749  83.5765722  56.9203727
  78.0522245  83.3078237  58.9441793  79.0831072  83.0696258  58.6821834
  78.0376369  83.8949705  59.8624091  77.2779336  82.0286397  59.1528434
  77.7778710  81.4198085  59.9061615  76.2763643  82.2839665  59.4989202
  77.1576923  81.2178533  57.8757011  76.0945278  81.1679276  57.2585384
  78.2525398  80.5886462  57.4658020  78.2269316  80.0350538  56.6214199
  79.1060177  80.6664649  58.0002373  76.0536114  84.6003656  58.1605420
  75.1150946  84.2716240  57.4232184  75.8919525  85.3588160  59.2541546
  76.7199231  85.5113608  59.8120920  74.6129167  85.8987659  59.7417635
  74.7550496  86.3060551  60.7427695  74.0808399  87.0126629  58.8301174
  73.2199408  87.4815763  59.3066394  75.1500218  88.0506987  58.5901989
  76.0111192  87.5825912  58.1132438  74.7575721  88.8341506  57.9419046
  75.4545843  88.4860378  59.5419457  73.6798878  86.4647542  57.5670028
  73.3487198  87.1680906  57.0037568  73.5645088  84.8011919  59.9120139
  72.4432028  84.8949036  59.4110488  73.9428706  83.7299042  60.6019211
  74.8135453  83.7061841  61.1132549  73.1109442  82.5403045  60.6039484
  72.1179902  82.8555288  60.2833625  73.6413501  81.5036747  59.6071751
  74.4351539  80.9248718  60.0793648  72.5390225  80.5870556  59.1882489
  71.7450001  81.1651214  58.7155250  72.9248892  79.8538052  58.4800470
  72.1415707  80.0723552  60.0630152  74.0796281  82.1629479  58.4174754
  74.4113697  81.5120725  57.7946519  73.0749674  81.9445511  62.0048280
  74.0456944  82.0344053  62.7599654  71.9411621  81.3370819  62.3433478
  71.1257273  81.4272551  61.7542518  71.8341495  80.5393584  63.5448284
  72.4616085  80.9778032  64.3208184  70.7962179  80.5337282  63.8776433
  72.2800705  79.1136423  63.2977290  73.3960405  78.8830270  62.8256978
  71.4120933  78.1485623  63.6040790  70.4939938  78.3747262  63.9591035
  71.7851322  76.7401852  63.4955024  72.7860621  76.5825997  63.8972552
  70.7966282  75.8849836  64.2946058  70.7221634  76.3543182  65.2755641
  69.8412817  75.9723654  63.7771336  71.1518421  74.4061349  64.4627475
  72.2392067  74.3564760  64.5199580  70.7227203  74.0543283  65.4009297
  70.6674699  73.5336953  63.3297357  69.7036411  73.9362794  62.6476938
  71.2327407  72.4366441  63.1363948  71.8352517  76.2897434  62.0405428
  72.8920425  75.8916232  61.5400704  70.6879178  76.3267313  61.3545940
  69.8676061  76.6770153  61.8283969  70.5443769  75.8521509  59.9832463
  70.9553480  74.8468352  59.8908224  69.0749370  75.8179148  59.5727914
  68.6517817  76.8193463  59.6513705  68.9927280  75.4690455  58.5434070
  68.5292583  75.1408658  60.2300117  71.3369387  76.7538385  59.0506074
  70.8845731  77.8554767  58.7234002  72.4773173  76.2933522  58.5621578
  72.8725323  74.8789921  58.4484411  72.1385594  74.3444601  57.8453992
  72.9187096  74.4340493  59.4424193  74.2132639  74.9482264  57.7924331
  74.0946801  74.7827462  56.7216141  74.8548707  74.1725899  58.2105600
  74.7581825  76.2904366  58.0731258  75.4208673  76.5905606  57.2614156
  75.2933668  76.3535456  59.0205933  73.5342868  77.1987809  58.1056192
  73.6131830  78.0078529  58.8317571  73.2667454  77.7818748  56.7237795
  72.2261941  77.5634014  56.1091257  74.2508820  78.5423977  56.2506682
  74.9681758  78.8623055  56.8856863  74.3408870  78.9342601  54.8601043
  75.3446272  79.3359956  54.7214923  74.2329490  78.0188258  54.2783579
  73.3334848  79.9488100  54.3717015  72.4495409  79.6085426  53.5822726
  73.4337053  81.1938380  54.8274375  74.0213282  81.4150206  55.6185614
  72.6492567  82.2619258  54.2322151  72.2264624  81.8864665  53.3003489
  71.5013598  82.7215982  55.1415065  70.9795117  81.8420591  55.5185820
  72.0233043  83.5324108  56.3021304  72.5449109  84.4124228  55.9258258
  71.1899814  83.8458485  56.9309617  72.7125926  82.9254951  56.8891870
  70.6109200  83.5533763  54.3885735  69.8905762  83.8439379  54.9527358
  73.5584827  83.4348764  53.9040857  74.7085137  83.5128702  54.3448755
  73.0189119  84.3448823  53.1032739  72.1063995  84.1490662  52.7171696
  73.6891648  85.5766778  52.7030467  74.7520185  85.4035263  52.5343464
  73.0698649  86.1248639  51.4091805  73.5351579  87.0794206  51.1633696
  73.2950953  85.1507287  50.2802018  72.8296561  84.1960078  50.5251005
  72.8533556  85.5456279  49.3653131  74.3653001  85.0054608  50.1330270
  71.5886906  86.3581153  51.6024952  71.4356321  87.0785848  52.4059868
  71.1580879  86.7468642  50.6796977  71.1029392  85.4173040  51.8613784
  73.5806067  86.5669403  53.8570950  72.7225360  86.3847625  54.7339815
  74.4339303  87.6042805  53.9300625  75.7259781  87.7776551  53.2439594
  75.5632823  88.2263155  52.2639930  76.2099005  86.8084335  53.1234284
  76.4739563  88.6743618  54.1658030  77.1731711  89.2772563  53.5863929
  77.0262462  88.0671194  54.8829738  75.4814688  89.5103715  54.8437265
  75.2717148  90.3615886  54.1960137  75.7800808  89.8689276  55.8287991
  74.2340275  88.6276630  54.9644939  74.1479738  88.1364013  55.9336971
  72.9803480  89.4282555  54.6929405  72.9795257  90.2814933  53.8012805
  71.9421381  89.1733667  55.4862147  72.1141338  88.5571161  56.2677210
  70.5743058  89.6449879  55.2620854  69.9286230  89.0789429  55.9334914
  70.4490305  91.1289768  55.6004403  71.0829887  91.7097141  54.9304095
  69.4120192  91.4429718  55.4816343  70.7625464  91.2948970  56.6311088
  70.0943500  89.3793993  53.8355241  69.6264274  88.2919232  53.5049105
  70.1263591  90.2711669  52.9904410  39.2430314  27.0559165  43.2982276
  24.1932275  99.9487279  38.8305029  40.8643218  61.4876951  79.2088744
   6.1854569  62.8332133  16.0693664  59.0892807  22.4692514  93.3415211
   9.9534402  32.0361619  48.0848962  57.8064282  47.9009515   9.9065581
  10.7053028  44.7611532  27.3101328  29.3227072   5.9759272  68.6896911
  72.5145029  68.6695996  30.5555667  96.2248871  87.5885830  26.8919702
  76.2470725  72.5520408  26.2719138 107.9477417  82.9122705  45.9490609
  30.2905335  87.9336363  49.1279888  17.6120546  79.1285562  90.3381040
  75.9080777  66.4144997  34.0004806  64.9773138  31.2868541  61.7005715
  86.2164374  43.6847349  48.3730230  13.5398213  83.6614655  25.2024339
  90.4211126  17.9506267  48.0808014  41.2414083  97.2288491  85.9031304
   0.9606458  28.8907125  32.9245606  55.1336729  87.4814688  78.8093590
  64.4171655  71.6102119  17.5822784  33.7987852  52.2262338  46.2640199
  25.3332169   1.0295909  62.7174673  34.2071252  84.9633296  67.1068519
  14.9451203  30.8665944  70.8119050  50.5769952  56.6773693  93.6584913
  23.4256232  56.3302900  20.5035230 107.2464421  33.3142838  69.8935212
  89.9391783  56.8726842  85.3030549  61.9565121  59.4441082   8.7844899
  14.6962824  29.3756716  66.9822146  75.0125313  86.6280381  87.9725693
 102.8266242  32.4441541  81.8924925  75.6517768  37.6142988 108.4218771
  11.9406031  26.1322425  38.7418179  59.3830334  79.4858818  57.2375762
  21.4350245  22.1391262  82.0844911  88.1099374  74.4555548  34.5166686
  77.4174240  62.1886137   6.0818176  25.3545503  60.7299819  34.0184548
  26.9330687  32.6789165  92.5066143  42.5134628  44.4755320  17.6990613
  88.7776398  62.1435141  68.5991816  20.2451957  24.9253571  79.4294154
  79.6262562  44.1009558  95.6083952  18.5161085  51.7920097  74.9117863
  86.5372772  16.0416578  61.9740355  20.1686376  50.2119809  49.6285102
  97.8627335  59.6030488  80.3278516  74.3347982  63.1129958  33.5811663
  13.4097647  81.1863642  62.5086467  24.7306158   5.2156610  45.5843038
  34.3684346  68.6370236   1.8635151  14.1143275  71.2218148  97.9543512
  68.2305639  60.7067167  33.5770339  73.1341389  84.9384907  27.7200684
  62.5022132  33.1754107  58.7066814  85.1108747  68.9999407  98.8831169
   7.6955759  33.8237733  25.6293400   7.3082647  87.9441422  63.7822222
  52.7010866  79.1268158  21.8222009  60.3374700  88.1462938  80.2405432
  53.3324785  65.3536102  27.5574337  31.6700955  88.6348144  89.0999601
  69.7122401  46.8883035  68.2562348  73.1871784  57.6011278  23.2694621
  91.6993668  57.2520548  99.8602283  31.7378259  -3.2333819  56.1554400
  67.9089032  35.3636466  18.0170730  42.7367447  44.3176479  44.1045159
  56.5539262  23.0752400  25.3242042  42.2868220  19.5796656  46.7397164
   7.3076106  71.6307079  59.9277069  59.1273438 104.5917597  80.9412859
  63.5031860  24.2165098  73.3260802  28.5141598  83.9548675  86.2382990
  64.6399886  36.5958228  84.8483851  75.0198972  28.3240882  21.9675684
  73.6559529  29.0766616  67.9922974  35.5887237  54.1914331  17.4833937
  54.4865250  32.0435747  19.8781780  84.0507198  17.1863222  43.7986730
  94.5524222  52.9627382  42.5577005   4.5641609  23.1215635  81.0487661
  91.0895315  11.1276810  73.7282376 104.3475040  43.9324577  76.9286028
  25.5330710  59.0728176  95.0614672  37.0792900  98.9949313  99.8953594
  67.4236236  42.7319276  68.5199856  74.6072315  87.0689462  80.0444881
  62.3275062  90.6460618  88.2512456  86.3951731  22.7830025  96.5261436
  28.2443838  29.3426035  64.3439994  71.5077092  42.2384192  84.1858261
  60.9408770  76.0560800  37.9385448  50.4153236  71.1386449 111.9739371
   5.0567799  34.3338913  75.5517180  67.3372932  46.0385464 111.7036359
  52.2923227  72.3992921   6.3386837  58.3769206  39.8756700  83.3905175
  41.2637919 103.4521671  49.1279888  99.6364161  55.6066620  59.7530893
  70.2606808 107.7141315  56.2236953  39.6595303  37.7292927  19.7035988
  38.7885807  37.1877633  85.8328642  39.4594957  82.1764747  30.5310042
  82.6442390 104.1970921  57.5069075  46.0377140  25.3707755  72.0958245
  80.0576894  48.5564697  74.2127921  43.1807903  85.4667635  75.4131250
   1.5704810  75.0150862  59.0565513  47.7808736  36.3638740  69.3515430
  25.7412224  63.6862157  47.2604096  91.4115743  60.5272149  51.7211736
  16.7789375  33.1620666  37.8006588  76.5161802  70.7634608  11.0725772
  32.2048880  81.8766678  34.4866358   7.4828397  82.8715051  21.8274132
  67.0792936  13.9584551  78.5339217  31.8183212  39.8531525  61.4243554
  26.2109562  31.0854155  64.0038810  78.8308398  62.7458285   3.6556579
  15.4535081  67.6820862  37.8347864  40.9058008  67.6188318  94.8216818
  58.3346277  70.8052543  49.3780080   5.1669486  78.2221768  27.9877275
  71.8724753  47.6829028  -1.8258339  51.8163708  89.8920671  61.3219351
  86.0747913  67.0626901   8.6281091  22.7270720  35.2904808  89.2942281
  50.4237674  -3.9086246  52.6920312  72.2016423 118.1396318  67.0967659
  58.7634740  86.1579279  83.1170536  62.4116318  15.0801693  39.3474357
  88.8025284  45.1534008  52.1284671  80.1958491  97.9307811  36.8601306
  76.7621314  53.5276262   9.6604850  13.5923601  92.8466439  38.1573372
  75.2052130  37.9300671  55.6109680  12.2220027  89.2742789  75.6813049
  78.9455174  58.7418814  46.9956891  92.4904125  38.1975335  76.0073529
  31.0290067  32.3215471  48.7203987  72.8677307   6.1737357  67.3983279
  64.5159548  66.7001656  16.4105262  13.4529127  41.1232527  31.9452178
  62.8810657  84.7187894  19.3932891  34.2878008  50.0384313  53.3089248
  74.2657881  75.2010354  94.1242881  21.2957155  59.4015861  38.1466206
  22.2429810  76.4137051 103.2187612  69.9247809  32.0579272  39.9818207
  69.5857442  90.7788908  29.6066292  75.3248013  55.6450178  61.6978194
  26.8836451  13.6859328  40.7166910  25.7965917  87.7126660  21.3097348
  38.1883799  93.2847625  96.7890393   9.4409064  92.9566785  78.8364153
  86.6987827   9.8355752  82.6597033  47.0779039  48.5989035  21.1284189
  56.5764997  39.4990285 112.2905345  56.2416366  40.1767206 111.8549567
  57.0891868  39.1095596 111.7022217  56.6030578  39.5414863 112.1392137
  56.7497048  36.6367997 111.1358292  57.1648197  36.3053021 110.4442787
  55.9188978  36.4036899 111.0078428  56.6885057  36.5539253 111.0149139
  62.6381002  35.5435108 112.8555129  62.2587811  34.7572246 112.8484419
  61.9747247  36.0921965 112.7126773  62.4839477  35.5079932 112.8335926
  57.9846571  36.1260811 108.6743905  58.7519556  36.1860936 108.2649757
  57.5377880  35.5541252 108.1900223  58.0319998  36.0497386 108.5421615
  60.8841101  37.7880599 113.1906815  60.9660938  38.5947585 112.8668266
  61.3690843  37.8076558 113.9147588  60.9678259  37.9101261 113.2493714
  58.6393722  40.4237109 113.6842420  57.9223032  40.2497971 113.2189657
  59.2900460  40.1889681 113.1517906  58.6295573  40.3632901 113.5371638
  65.0214021  35.3940919 114.2499275  65.4047627  36.1432275 114.4797372
  64.2258134  35.6406739 113.9911264  64.9607803  35.5410613 114.2456849
  74.5131796  45.9711854 116.3429636  74.4825801  46.8256491 116.5147905
  75.1113145  45.6707147 116.9015780  74.5968954  46.0528351 116.4504438
  62.0972621  54.5950223 116.8619798  61.3455520  54.2165762 116.6335843
  62.5458633  54.6268657 116.1138608  62.0522288  54.5435830 116.7177300
  67.5497581  55.0175593 112.2905345  67.2148949  55.6952514 111.8549567
  68.0624451  54.6280904 111.7022217  67.5763162  55.0600171 112.1392137
  72.3348371  48.5464156 114.6147946  72.2187897  49.2971842 115.0440084
  73.1304258  48.2888110 114.8644033  72.4352960  48.6199003 114.7152038
  56.8722421  50.6288902 118.7534904  56.6372606  49.7956554 118.6467173
  57.0108062  50.9093568 117.9396105  56.8578084  50.5472405 118.6177259
  64.2178696  52.5358179 115.9017288  64.5394537  53.0763387 115.2978596
  64.8650793  51.9654951 116.0339578  64.3604752  52.5317355 115.8324324
  66.2680404  44.5374174 115.9851675  66.9660569  44.7162302 116.4773138
  66.5832737  44.0144514 115.3622064  66.4175742  44.4867946 115.9653685
  66.4568340  50.9244619 115.9731466  66.8961975  50.3161720 116.4186239
  66.3073003  50.5451993 115.2016932  66.4989806  50.7783090 115.9250634
  70.0577676  49.2771801 112.9262236  69.9728972  50.1332767 113.0711805
  70.5462060  49.0016125 113.5944395  70.1166574  49.3629122 113.0464317
  70.9896110  45.8956595 114.4259971  70.4607581  46.1116228 115.0857277
  71.5121130  46.5892733 114.3460940  70.9884563  46.0299732 114.5115570
  62.8795717  49.7919812 113.2267439  62.2952933  50.2969843 113.6333303
  62.4765813  49.5662199 112.4864031  62.7335021  49.8328060 113.1772464
  61.0020287  40.3749178 112.2474010  60.8195860  40.5921059 111.4215003
  61.8645900  40.4888191 112.3032625  61.1024876  40.4239076 112.1328497
  60.6134719  52.2137101 119.6896998  61.4523618  52.4460033 119.7370760
  60.6446488  51.3441412 119.6204034  60.7416436  52.1194047 119.6861643
  66.6820006  37.3775589 115.2823034  67.4106166  37.1991544 114.8361190
  66.7714899  38.2193669 115.4930212  66.8026668  37.4759467 115.2476552
  60.5482314  43.6523351 110.7596483  59.8340491  43.3661531 111.1718916
  61.0326283  43.9919977 111.4002871  60.5141677  43.6605001 110.9152118
  67.7229632  52.1553305 111.1358292  68.1380780  51.8238329 110.4442787
  66.8921561  51.9222207 111.0078428  67.6617640  52.0724561 111.0149139
  70.1640001  46.5615125 117.0882541  70.2586855  47.3004419 117.5422167
  69.5398844  46.1332600 117.5217106  70.0849031  46.6076445 117.2190689
  70.4163022  48.4063864 110.3219493  70.3343184  48.4766052 111.1874480
  71.0542742  48.9693608 110.1303234  70.4982859  48.5002836 110.4209443
  63.7756193  48.1724602 119.7894019  63.5175437  47.3396337 119.7625319
  63.8304676  48.3982215 118.9486520  63.7455971  48.0822374 119.6614156
  76.0587463  43.9560719 117.9099123  75.8024028  43.1440660 117.7197005
  76.9016777  43.9638286 117.6829310  76.1453488  43.8372716 117.8483940
  67.5203132  48.4284319 113.3328100  68.3343771  48.7199212 113.2210871
  67.4562273  47.7744181 112.7586393  67.6305871  48.3749513 113.2316937
  63.3911040  51.9005836 118.4600412  64.0284987  51.6617584 119.0052205
  63.8166112  52.1042995 117.7253572  63.5487207  51.8956846 118.4317569
  64.0313855  47.1208126 112.7975301  64.4159008  46.9015833 113.5491846
  63.7825476  47.9471071 112.9276377  64.0515928  47.2106272 112.9276377
  59.5338269  52.7236122 117.1688641  58.7076387  52.9697859 117.0422920
  59.5950260  52.6448202 118.0350699  59.4212436  52.7481071 117.2777586
  64.3137098  55.3413002 114.8707671  64.6035396  54.9501983 114.1466898
  65.0440579  55.5229707 115.3112947  64.4643982  55.3106816 114.8290478
  71.9537859  44.5488484 120.5205505  71.6102624  43.8278819 120.8712754
  72.0530901  44.3402335 119.6783863  71.9179901  44.4112687 120.4477185
  61.3692234  51.0448952 116.1265888  62.1238202  51.4261991 116.3401350
  60.7762847  51.4960095 116.5812584  61.3928948  51.1677779 116.2248766
  72.4150888  51.0114188 116.0629493  72.9808920  51.6707398 115.9788036
  71.7678791  51.3563886 116.5345895  72.4029644  51.1596130 116.1202249
  59.6781645  42.2663322 115.5700958  59.3906441  41.8964592 114.8332905
  60.3652113  42.7358177 115.3084663  59.7370542  42.2810291 115.4216034
  68.8857466  53.9552972 115.4866572  68.6444142  53.2220833 115.0793637
  69.0658799  54.5039829 114.8332905  68.8765090  53.9275364 115.3296795
  64.1156786  49.2461532 116.8987494  63.9199569  49.8536267 116.3047797
  64.3391132  48.5529476 116.4179168  64.1191427  49.2339058 116.7403575
  62.5135316  46.1316270 117.0168363  63.2357968  46.2957428 116.5572168
  62.0343309  46.8525935 116.9107702  62.5499047  46.2614500 116.9333977
  68.9198102  39.3665446 117.1292663  69.6224455  39.1673194 116.6512622
  68.6542291  38.5941388 117.4361507  68.9844735  39.2228412 117.1038105
  68.2212164  44.9958803 118.3051849  67.9746878  44.9154554 119.1388638
  68.5497287  44.2112271 118.1114376  68.2333407  44.8685068 118.3999372
  73.6113586  51.0620416 112.8555129  73.2320394  50.2757554 112.8484419
  72.9479831  51.6107273 112.7126773  73.4572060  51.0265240 112.8335926
  66.4360494  54.6133935 116.6943955  67.2010385  54.3443579 116.3726620
  66.3338584  54.1283945 117.4114018  66.5341989  54.5023500 116.7523783
  68.9579154  51.6446119 108.6743905  69.7252139  51.7046244 108.2649757
  68.5110463  51.0726560 108.1900223  69.0052581  51.5682694 108.5421615
  71.8573684  53.3065907 113.1906815  71.9393522  54.1132893 112.8668266
  72.3423427  53.3261866 113.9147588  71.9410842  53.4286569 113.2493714
  60.9552633  48.4802794 117.2904865  61.1117252  48.4149597 118.1460858
  61.2953226  49.2551347 117.0783545  61.0285867  48.5851992 117.3859460
  67.4931777  47.8560678 116.1598229  68.0347323  47.3531059 116.6236849
  67.8078336  47.8025873 115.3487714  67.6196174  47.7740099 116.1082041
  65.6618227  53.2478029 113.4438257  65.7311047  52.3892568 113.5831257
  66.4406682  53.4649910 113.1157281  65.7871077  53.1530893 113.4155414
  65.0053755  47.9164885 110.1381015  65.2946279  48.6929767 110.4124589
  65.0925553  47.4053616 110.8395514  65.0608011  47.9556803 110.2823513
  64.0400458  42.4680068 116.0523426  64.3160192  41.7498981 115.6400994
  64.6399127  43.0664988 115.8444532  64.1693722  42.4500439 115.9604188
  67.5410978  40.1393586 114.3270021  67.9954725  40.3104146 115.0517866
  68.0151024  39.5261697 113.9267797  67.6779298  40.0744471 114.3743783
  64.8823998  46.8436120 115.4315029  65.6266043  47.2310397 115.6697979
  65.0284694  45.9993546 115.5955516  65.0134583  46.7766593 115.4908998
  69.7985374  43.3098148 114.3934702  69.2708392  43.3926892 113.7040411
  70.2581082  44.0516020 114.3899346  69.7887224  43.4318811 114.2909397
  61.7918439  41.5800668 109.4175597  61.4431243  42.2320393 109.8807146
  61.3114885  41.5657781 108.6899468  61.6688683  41.6743721 109.3786688
  69.3522456  51.8801712 113.5244359  70.0756655  52.3459825 113.3808932
  68.9123047  51.9475321 112.7741956  69.3938148  51.9585548 113.3929140
  62.1642347  44.2059198 114.9301642  62.3045309  44.7031662 115.6330283
  62.6624880  43.5045493 115.0715855  62.2583428  44.1761177 115.0553221
  62.1942570  45.0726309 112.2594218  62.8287649  45.6686734 112.1943680
  62.2768181  44.7729767 113.0740088  62.2999121  45.1167217 112.3697305
  63.7721553  41.0040285 112.2339660  64.0937394  40.5243367 111.5798923
  64.0348496  41.8139931 112.0430472  63.8587578  41.0530182 112.1095152
  58.6995558  47.2694150 115.5283764  59.2087787  47.8658657 115.9095070
  59.1729830  47.0020124 114.8460184  58.8438933  47.3179965 115.4838287
  69.6126306  55.9422417 113.6842420  68.8955615  55.7683279 113.2189657
  70.2633043  55.7074989 113.1517906  69.6028156  55.8818209 113.5371638
  72.1974277  44.8187005 117.4283725  71.5265467  45.3616707 117.2996791
  72.8914027  45.2881860 117.1865420  72.2003145  44.9685276 117.3739253
  66.8332664  42.9448408 113.7330324  66.2397503  43.2665405 113.1814891
  66.8707942  42.0989504 113.5251430  66.7507053  42.8672737 113.6213096
  69.7090480  42.9027913 117.1632074  69.4804173  42.9260614 116.3210433
  69.9688557  42.0785380 117.2827085  69.7136668  42.7843993 117.0557272
  75.9946604  50.9126227 114.2499275  76.3780210  51.6617583 114.4797372
  75.1990718  51.1592047 113.9911264  75.9340387  51.0595921 114.2456849
  64.8061896  43.5845659 111.8259654  65.1860861  43.6025288 111.0410769
  64.0654492  44.0299648 111.7050501  64.7530734  43.6527434 111.6923222
  72.4347187  41.8927850 117.4135233  72.4341413  41.7376507 118.2719509
  72.2303367  42.7390837 117.3576618  72.4046964  41.9948471 117.5323172
  65.6046650  50.4223165 113.2168444  64.7957973  50.0989839 113.1701754
  66.1121559  49.7156387 113.1496693  65.5596317  50.2704482 113.1998738
  64.7981067  39.8107187 114.5087286  65.6196761  39.9805500 114.2668981
  64.3350718  39.9654448 113.7853583  64.8512229  39.8588920 114.3658930
  71.9752870  55.8934486 112.2474010  71.7928444  56.1106367 111.4215003
  72.8378483  56.0073499 112.3032625  72.0757460  55.9424384 112.1328497
  71.5214897  59.1708659 110.7596483  70.8073075  58.8846838 111.1718916
  72.0058866  59.5105285 111.4002871  71.4874261  59.1790309 110.9152118
  72.7651022  57.0985976 109.4175597  72.4163827  57.7505701 109.8807146
  72.2847468  57.0843089 108.6899468  72.6421266  57.1929029 109.3786688
  74.7454136  56.5225592 112.2339660  75.0669977  56.0428675 111.5798923
  75.0081080  57.3325239 112.0430472  74.8320162  56.5715490 112.1095152
  56.2715821  16.4368416  99.2245392  55.9367190  17.1145338  98.7889614
  56.7842692  16.0473727  98.6362264  56.2981402  16.4792994  99.0732183
  57.6797395  13.0638942  95.6083952  58.4470380  13.1239067  95.1989803
  57.2328704  12.4919383  95.1240270  57.7270822  12.9875518  95.4761662
  60.5791925  14.7258730 100.1246862  60.6611762  15.5325716  99.8008313
  61.0641667  14.7454689 100.8487635  60.6629083  14.8479393 100.1833760
  58.3344546  17.3615240 100.6182467  57.6173856  17.1876102 100.1529704
  58.9851284  17.1267812 100.0857953  58.3246397  17.3011032 100.4711685
  74.2082620  22.9089985 103.2769683  74.1776625  23.7634622 103.4487952
  74.8063969  22.6085278 103.8355827  74.2919778  22.9906482 103.3844485
  61.7923445  31.5328354 103.7959845  61.0406344  31.1543893 103.5675890
  62.2409457  31.5646788 103.0478655  61.7473112  31.4813962 103.6517347
  67.2448405  31.9553724  99.2245392  66.9099773  32.6330646  98.7889614
  67.7575275  31.5659035  98.6362264  67.2713986  31.9978302  99.0732183
  66.7852696  33.9067993 105.1656504  67.1692075  34.4754891 104.6261279
  66.7211837  33.1817503 104.6862320  66.8326123  33.8843456 105.0150366
  63.3708201  31.5446747 106.0622617  63.4718564  30.7347101 106.3719745
  62.7749946  31.4503693 105.4322296  63.2980740  31.4111775 106.0148856
  72.0299195  25.4842288 101.5487993  71.9138721  26.2349974 101.9780131
  72.8255082  25.2266241 101.7984080  72.1303784  25.5577134 101.6492084
  63.2108941  36.4624336 107.4637473  63.8546396  36.9037500 107.8533632
  63.5365196  35.6577762 107.3767732  63.3540769  36.4089530 107.5082951
  56.5673245  27.5667033 105.6874951  56.3323430  26.7334686 105.5807220
  56.7058886  27.8471699 104.8736152  56.5528908  27.4850537 105.5517306
  63.9129520  29.4736311 102.8357335  64.2345361  30.0141518 102.2318643
  64.5601617  28.9033082 102.9679625  64.0555576  29.4695486 102.7664370
  65.9631228  21.4752306 102.9191722  66.6611393  21.6540433 103.4113185
  66.2783561  20.9522645 102.2962111  66.1126566  21.4246078 102.8993732
  66.1519164  27.8622751 102.9071513  66.5912799  27.2539851 103.3526286
  66.0023827  27.4830124 102.1356978  66.1940630  27.7161222 102.8590681
  66.1576898  29.3021668 109.7597231  66.4400141  28.5073074 109.5383987
  66.8863059  29.7802256 109.7802292  66.3066462  29.2556265 109.7300247
  69.7528500  26.2149932  99.8602283  69.6679795  27.0710898 100.0051851
  70.2412884  25.9394256 100.5284442  69.8117398  26.3007253  99.9804364
  70.6846934  22.8334726 101.3600018  70.1558405  23.0494360 102.0197324
  71.2071954  23.5270864 101.2800987  70.6835387  22.9677863 101.4455617
  76.1394987  28.4081030 106.7333062  75.3092690  28.6191674 106.8966479
  76.0904239  27.5818085 106.4575346  76.0101722  28.3170637 106.7170428
  62.5746541  26.7297943 100.1607486  61.9903757  27.2347974 100.5673350
  62.1716637  26.5040330  99.4204078  62.4285845  26.7706191 100.1112511
  58.1290570  32.4452704 106.9631157  57.6458148  33.1703194 106.9390741
  58.9413888  32.7428834 107.0741315  58.1781318  32.5955058 106.9758436
  64.2004724  31.2384885 109.5680972  63.6831666  30.8792300 108.9642280
  64.8979115  30.7147059 109.5787038  64.2270305  31.1082573 109.4811230
  67.0323756  22.9763595  98.6376406  67.2719760  23.1841579  97.8251749
  67.3539597  22.1721104  98.7465351  67.1160914  22.8877696  98.5336959
  60.9834767  32.9608880 107.1151437  61.6855347  32.4460869 107.1724194
  60.9032250  33.2883031 107.9198312  61.0758528  32.9323106 107.2424229
  60.6971111  17.3127310  99.1814057  60.5146684  17.5299190  98.3555050
  61.5596724  17.4266322  99.2372672  60.7975700  17.3617208  99.0668544
  60.3085543  29.1515232 106.6237045  61.1474442  29.3838165 106.6710807
  60.3397312  28.2819543 106.5544080  60.4367260  29.0572178 106.6201690
  66.3770830  14.3153720 102.2163081  67.1056990  14.1369675 101.7701237
  66.4665723  15.1571800 102.4270259  66.4977492  14.4137599 102.1816599
  70.3579131  25.2507108 106.1195375  71.1136646  25.6838622 106.1584284
  70.4641455  24.6011877 106.6930011  70.4849301  25.2184591 106.2093401
  73.3959302  29.0780385 106.8697778  72.9594534  29.0817127 107.6256749
  73.0622217  29.7585884 106.4377355  73.2821922  29.1792841 106.9178611
  60.2433138  20.5901482  97.6936530  59.5291315  20.3039662  98.1058963
  60.7277106  20.9298108  98.3342918  60.2092501  20.5983132  97.8492165
  68.1258769  33.0298820 111.8407384  67.3274014  32.7898320 112.0981252
  68.5744780  33.0813213 112.5874432  68.0733380  33.0021211 111.9892308
  76.5303648  25.7961305 105.7617415  77.1920082  25.2351973 105.6613324
  75.8895060  25.3013336 106.0870106  76.5332515  25.6397714 105.7949755
  67.4180456  29.0931436  98.0698338  67.8331604  28.7616460  97.3782834
  66.5872385  28.8600338  97.9418475  67.3568464  29.0102692  97.9489186
  72.8168479  26.8126687 105.5029404  73.0524068  26.9571886 104.6756255
  72.9658042  27.5769095 105.8960918  72.8734282  26.9465742 105.4393008
  74.6458935  25.6528353 103.3399008  74.9767152  26.1855993 102.7339103
  75.2192023  25.7067241 103.9960959  74.7792614  25.7397922 103.3476790
  69.8590824  23.4993256 104.0222588  69.9537679  24.2382550 104.4762213
  69.2349668  23.0710731 104.4557152  69.7799855  23.5454576 104.1530735
  70.1113846  25.3441996  97.2559540  70.0294008  25.4144183  98.1214527
  70.7493566  25.9071740  97.0643281  70.1933683  25.4380967  97.3549489
  63.4707017  25.1102734 106.7234066  63.2126261  24.2774468 106.6965366
  63.5255500  25.3360347 105.8826567  63.4406795  25.0200505 106.5954203
  75.7538287  20.8938850 104.8439169  75.4974852  20.0818791 104.6537052
  76.5967601  20.9016417 104.6169357  75.8404312  20.7750847 104.7823987
  67.2153956  25.3662450 100.2668146  68.0294595  25.6577343 100.1550918
  67.1513097  24.7122312  99.6926439  67.3256695  25.3127645 100.1656984
  63.0861864  28.8383967 105.3940458  63.7235811  28.5995715 105.9392252
  63.5116936  29.0421126 104.6593619  63.2438031  28.8334978 105.3657616
  63.7264679  24.0586257  99.7315348  64.1109832  23.8393964 100.4831893
  63.4776300  24.8849203  99.8616424  63.7466752  24.1484403  99.8616424
  74.4599867  27.8332895 110.7426017  74.1545684  28.5660952 111.1039332
  73.7406082  27.4270824 110.4618803  74.3087209  27.8814628 110.7539154
  65.4683336  29.3156390 107.0734245  65.5422344  29.1531562 107.9276095
  66.2852843  29.5046580 106.8294726  65.5999695  29.3193132 107.1632270
  59.2289093  29.6614253 104.1028688  58.4027211  29.9075990 103.9762967
  59.2901084  29.5826334 104.9690746  59.1163260  29.6859202 104.2117633
  64.0087922  32.2791133 101.8047718  64.2986220  31.8880114 101.0806945
  64.7391403  32.4607838 102.2452993  64.1594806  32.2484947 101.7630525
  61.9493838  34.2558515 104.8707868  61.7294133  33.9655870 105.6634535
  61.7288360  33.5973470 104.3425780  61.8841432  34.1158224 104.9096777
  71.6488683  21.4866615 107.4545551  71.3053448  20.7656951 107.8052801
  71.7481725  21.2780467 106.6123910  71.6130725  21.3490819 107.3817231
  64.1161793  35.6287905 103.6538560  64.7685851  35.0964348 103.8829586
  63.4187402  35.2756558 104.0406434  64.1092511  35.4977428 103.7450728
  61.0643058  27.9827083 103.0605935  61.8189026  28.3640122 103.2741397
  60.4713671  28.4338227 103.5152631  61.0879772  28.1055910 103.1588813
  72.1101712  27.9492319 102.9969539  72.6759744  28.6085529 102.9128082
  71.4629615  28.2942018 103.4685942  72.0980468  28.0974261 103.0542296
  62.3841285  29.1535644 108.4346050  61.8622038  29.2935936 109.1197915
  62.7715305  28.3946309 108.6248167  62.3644986  29.0621168 108.5647126
  59.3732469  19.2041453 102.5041005  59.0857264  18.8342724 101.7672952
  60.0602937  19.6736308 102.2424710  59.4321366  19.2188422 102.3556080
  68.5808290  30.8931104 102.4206619  68.3394966  30.1598964 102.0133684
  68.7609623  31.4417961 101.7672952  68.5715914  30.8653495 102.2636842
  63.8107610  26.1839663 103.8327541  63.6150393  26.7914398 103.2387844
  64.0341956  25.4907607 103.3519215  63.8142251  26.1717189 103.6743622
  62.2086140  23.0694401 103.9508409  62.9308792  23.2335559 103.4912215
  61.7294133  23.7904066 103.8447749  62.2449871  23.1992631 103.8674023
  74.0437172  24.6126187 106.6166336  73.9571146  24.7681613 107.4701115
  73.5887652  25.2564262 106.2425741  73.9640428  24.7301942 106.6873443
  67.9162988  21.9336934 105.2391896  67.6697702  21.8532685 106.0728684
  68.2448111  21.1490402 105.0454423  67.9284231  21.8063199 105.3339419
  71.8111037  28.6420293 109.0278677  71.6725396  29.3401339 109.5327419
  71.0311035  28.4868950 108.6714859  71.6754263  28.7220460 109.0504951
  62.9487770  32.8596424 111.5175905  63.0977334  32.2999340 110.8649310
  63.7287772  32.9388426 111.9008424  63.0861864  32.7881990 111.4772855
  73.3064409  27.9998547  99.7895176  72.9271218  27.2135685  99.7824465
  72.6430655  28.5485404  99.6466820  73.1522884  27.9643371  99.7675973
  66.1311318  31.5512066 103.6284002  66.8961209  31.2821710 103.3066666
  66.0289408  31.0662076 104.3454065  66.2292813  31.4401631 103.6863830
  68.6529978  28.5824250  95.6083952  69.4202963  28.6424375  95.1989803
  68.2061287  28.0104691  95.1240270  68.7003405  28.5060826  95.4761662
  69.5507774  27.3878906 107.8936684  68.8752775  27.1564138 108.3950071
  69.5600150  26.7800089 107.2678789  69.4526278  27.2637831 107.8752836
  71.5524508  30.2444038 100.1246862  71.6344346  31.0511024  99.8008313
  72.0374250  30.2639997 100.8487635  71.6361666  30.3664701 100.1833760
  64.8632705  36.4379387 111.2538397  65.3528635  35.7390176 111.0714062
  64.2916937  36.1403257 111.8414454  64.8517235  36.2905611 111.3139438
  60.6503457  25.4180925 104.2244912  60.8068076  25.3527728 105.0800904
  60.9904050  26.1929478 104.0123592  60.7236691  25.5230124 104.3199506
  67.1882601  24.7938809 103.0938276  67.7298147  24.2909190 103.5576896
  67.5029160  24.7404004 102.2827761  67.3146998  24.7118230 103.0422088
  65.3569051  30.1856161 100.3778304  65.4261871  29.3270699 100.5171304
  66.1357506  30.4028041 100.0497328  65.4821901  30.0909025 100.3495461
  69.7476538  32.6093862 104.5914797  69.3556330  32.3060577 103.8737663
  69.9029611  33.4462952 104.4019751  69.7130128  32.6877699 104.4571294
  69.9116213  29.1743851 104.5320827  69.5530868  29.3458494 105.3084860
  69.4254924  29.6357056 103.9748826  69.7874910  29.2682822 104.5646096
  64.7004579  24.8543016  97.0721062  64.9897103  25.6307899  97.3464636
  64.7876377  24.3431748  97.7735561  64.7558835  24.8934934  97.2163560
  71.1275209  30.7567555 112.1193385  71.9167587  30.4056620 112.2395467
  71.3018807  31.5703943 111.8570019  71.2695491  30.8253412 112.0981253
  63.7351282  19.4058200 102.9863473  64.0111016  18.6877112 102.5741041
  64.3349951  20.0043120 102.7784579  63.8644546  19.3878570 102.8944234
  67.2361802  17.0771717 101.2610068  67.6905549  17.2482277 101.9857913
  67.7101848  16.4639828 100.8607844  67.3730122  17.0122602 101.3083830
  70.5166844  32.0129355 108.0244831  70.3186532  32.5020169 107.3301043
  69.8954555  32.2170596 108.6028965  70.3954408  32.1145893 108.0068054
  64.5774822  23.7814251 102.3655075  65.3216867  24.1688528 102.6038025
  64.7235518  22.9371677 102.5295563  64.7085407  23.7144724 102.4249045
  73.8289428  24.4142100 109.6755775  73.5887651  23.5748516 109.6798202
  74.3081436  24.4942267 110.3996549  73.8641612  24.3023500 109.7830578
  69.4936198  20.2476279 101.3274749  68.9659216  20.3305023 100.6380457
  69.9531906  20.9894151 101.3239393  69.4838048  20.3696942 101.2249444
  61.4869263  18.5178799  96.3515644  61.1382067  19.1698524  96.8147193
  61.0065709  18.5035912  95.6239515  61.3639507  18.6121852  96.3126735
  69.0473280  28.8179843 100.4584406  69.7707479  29.2837956 100.3148979
  68.6073871  28.8853452  99.7082003  69.0888972  28.8963680 100.3269187
  61.8593171  21.1437329 101.8641688  61.9996132  21.6409794 102.5670330
  62.3575704  20.4423624 102.0055902  61.9534252  21.1139308 101.9893267
  61.8893394  22.0104440  99.1934265  62.5238473  22.6064865  99.1283727
  61.9719005  21.7107898 100.0080135  61.9949945  22.0545349  99.3037352
  63.4672377  17.9418416  99.1679707  63.7888218  17.4621498  98.5138969
  63.7299320  18.7518062  98.9770519  63.5538402  17.9908314  99.0435199
  58.3946382  24.2072281 102.4623811  58.9038611  24.8036789 102.8435117
  58.8680654  23.9398255 101.7800231  58.5389757  24.2558097 102.4178334
  69.3077130  32.8800548 100.6182467  68.5906439  32.7061410 100.1529704
  69.9583867  32.6453120 100.0857953  69.2978980  32.8196340 100.4711685
  71.8925101  21.7565136 104.3623772  71.2216291  22.2994839 104.2336837
  72.5864851  22.2259992 104.1205467  71.8953968  21.9063408 104.3079300
  65.9411835  33.8961848 109.5935530  65.7177489  33.1380678 109.9619556
  65.4521678  33.9259870 108.8715970  65.8355284  33.7884073 109.5412271
  64.5890292  34.1162306 107.0472615  64.1750690  33.4536437 106.6576456
  65.2737666  34.2640165 106.5268309  64.6288663  34.0402965 106.9129112
  67.9555586  33.2752392 107.7996231  67.5571869  33.3854662 107.0317052
  67.3406805  33.4834458 108.3822791  67.8054475  33.3225960 107.7727531
  66.5283488  19.8826540 100.6670371  65.9348327  20.2043536 100.1154938
  66.5658765  19.0367635 100.4591477  66.4457877  19.8050868 100.5553142
  69.4041304  19.8406044 104.0972121  69.1754997  19.8638746 103.2550479
  69.6639381  19.0163511 104.2167132  69.4087492  19.7222124 103.9897319
  75.6897428  27.8504358 101.1839322  76.0731034  28.5995715 101.4137419
  74.8941542  28.0970178 100.9251311  75.6291211  27.9974052 101.1796896
  64.5012720  20.5223790  98.7599701  64.8811685  20.5403419  97.9750816
  63.7605316  20.9677779  98.6390548  64.4481558  20.5905565  98.6263269
  72.1298011  18.8305981 104.3475280  72.1292237  18.6754638 105.2059556
  71.9254191  19.6768968 104.2916665  72.0997788  18.9326602 104.4663219
  69.8538863  23.5103483 108.0011486  70.3492528  22.7926478 107.9615507
  69.0438638  23.2074281 107.8865973  69.8082756  23.3601129 107.9785212
  65.2997474  27.3601296 100.1508491  64.4908797  27.0367970 100.1041800
  65.8072383  26.6534518 100.0836740  65.2547141  27.2082613 100.1338785
  71.9190681  26.2607171 110.6888615  72.3445753  25.7381592 110.1359040
  71.5547601  26.8588008 110.1677238  71.9277284  26.2717398 110.5297625
  61.5544761  34.5571388 109.4485961  61.8691320  35.3707777 109.4563742
  61.9638175  34.1721607 110.1168120  61.6612859  34.6200091 109.5490052
  68.5069281  29.9741435 107.0189773  68.9780459  30.6881698 107.1879758
  68.8429459  29.3740185 107.5549642  68.6264396  29.9912899 107.1222149
  64.4931891  16.7485318 101.4427332  65.3147585  16.9183631 101.2009027
  64.0301542  16.9032579 100.7193630  64.5463053  16.7967051 101.2998977
  68.7101554  30.7710442 110.3126807  69.5299927  30.6273408 110.5743102
  68.4295631  31.3956641 110.8543244  68.7898297  30.8420794 110.4314746
  85.1815204  38.4275293 103.2769683  85.1509208  39.2819930 103.4487952
  85.7796553  38.1270586 103.8355827  85.2652362  38.5091790 103.3844485
  78.3814889  37.5150944 108.0322613  77.5252784  37.6759443 108.0831730
  78.4282542  36.6443008 108.0527674  78.2614000  37.4101746 108.0428679
  72.7656028  47.0513662 103.7959845  72.0138928  46.6729201 103.5675890
  73.2142040  47.0832096 103.0478655  72.7205695  46.9999269 103.6517347
  78.2180988  47.4739032  99.2245392  77.8832357  48.1515953  98.7889614
  78.7307859  47.0844343  98.6362264  78.2446569  47.5163610  99.0732183
  77.7585280  49.4253301 105.1656504  78.1424659  49.9940199 104.6261279
  77.6944421  48.7002811 104.6862320  77.8058707  49.4028764 105.0150366
  81.2266710  39.5742988 110.6754265  81.7722670  40.2528075 110.7348235
  81.1683586  39.4330449 109.8155846  81.2982624  39.6534990 110.5566326
  74.3440785  47.0632054 106.0622617  74.4451148  46.2532408 106.3719745
  73.7482530  46.9689001 105.4322296  74.2713323  46.9297083 106.0148856
  83.0031778  41.0027595 101.5487993  82.8871304  41.7535282 101.9780131
  83.7987665  40.7451549 101.7984080  83.1036368  41.0762442 101.6492084
  74.1841524  51.9809644 107.4637473  74.8278980  52.4222808 107.8533632
  74.5097780  51.1763070 107.3767732  74.3273353  51.9274838 107.5082951
  67.5405829  43.0852341 105.6874951  67.3056013  42.2519993 105.5807220
  67.6791470  43.3657007 104.8736152  67.5261491  43.0035844 105.5517306
  69.8395916  35.2538072 108.5859259  69.2200948  34.6630719 108.4169274
  69.7379780  35.8449507 107.9523582  69.7333592  35.2542154 108.4664248
  74.8862104  44.9921619 102.8357335  75.2077945  45.5326826 102.2318643
  75.5334200  44.4218390 102.9679625  75.0288159  44.9880794 102.7664370
  76.9363812  36.9937613 102.9191722  77.6343977  37.1725741 103.4113185
  77.2516145  36.4707953 102.2962111  77.0859149  36.9431386 102.8993732
  69.5665049  38.7990353 110.8302828  69.4423746  39.3852799 111.4652647
  70.2183334  38.3050549 111.1315103  69.6438699  38.8129158 110.9688757
  77.1251747  43.3808058 102.9071513  77.5645383  42.7725159 103.3526286
  76.9756410  43.0015432 102.1356978  77.1673213  43.2346530 102.8590681
  74.5923390  41.9752070 110.1090339  75.2372393  41.4824513 109.7901287
  74.8325167  42.1176857 110.9356417  74.7233975  41.9229513 110.1839872
  77.1309482  44.8206976 109.7597231  77.4132725  44.0258382 109.5383987
  77.8595642  45.2987564 109.7802292  77.2799045  44.7741573 109.7300247
  75.1090676  32.3630010 107.0012996  74.7794006  32.8141154 106.3316695
  74.4335677  32.2846173 107.5486003  74.9601112  32.4181145 106.9836220
  80.7261084  41.7335240  99.8602283  80.6412379  42.5896206 100.0051851
  81.2145467  41.4579564 100.5284442  80.7849981  41.8192561  99.9804364
  82.3167083  28.3515533 105.2462607  82.0020524  29.0419012 105.6783029
  81.7994025  28.2960315 104.5448108  82.1931554  28.4450422 105.2059556
  81.6579517  38.3520034 101.3600018  81.1290989  38.5679667 102.0197324
  82.1804537  39.0456172 101.2800987  81.6567970  38.4863171 101.4455617
  87.1127570  43.9266338 106.7333062  86.2825273  44.1376982 106.8966479
  87.0636822  43.1003393 106.4575346  86.9834305  43.8355945 106.7170428
  73.5479125  42.2483251 100.1607486  72.9636340  42.7533282 100.5673350
  73.1449220  42.0225638  99.4204078  73.4018429  42.2891499 100.1112511
  69.1023154  47.9638012 106.9631157  68.6190732  48.6888501 106.9390741
  69.9146472  48.2614142 107.0741315  69.1513901  48.1140366 106.9758436
  75.1737308  46.7570193 109.5680972  74.6564249  46.3977608 108.9642280
  75.8711699  46.2332367 109.5787038  75.2002889  46.6267880 109.4811230
  78.8300900  47.2065007 115.5297145  78.9184245  47.0191147 116.3775355
  79.2590612  46.5602436 115.1301991  78.9063002  47.0828014 115.5968896
  76.3971359  46.4896167 114.5114807  75.8342194  46.0768776 115.0354468
  77.1592383  46.4149072 114.9307950  76.4265808  46.4173567 114.6507807
  78.0056339  38.4948903  98.6376406  78.2452343  38.7026887  97.8251749
  78.3272180  37.6906411  98.7465351  78.0893497  38.4063004  98.5336959
  73.3146630  30.4242299 102.4835944  74.0692598  30.7920616 102.2452994
  73.1374164  30.7981853 103.2515124  73.4001108  30.5340486 102.5620833
  71.9567351  48.4794188 107.1151437  72.6587930  47.9646177 107.1724194
  71.8764834  48.8068339 107.9198312  72.0491111  48.4508414 107.2424229
  73.0046257  38.7169775 116.2431852  73.1766761  38.6075669 117.0917134
  73.5415615  39.3624180 116.0063044  73.1091261  38.7961776 116.3336949
  71.6703694  32.8312617  99.1814057  71.4879268  33.0484498  98.3555050
  72.5329307  32.9451630  99.2372672  71.7708284  32.8802515  99.0668544
  71.2818126  44.6700540 106.6237045  72.1207026  44.9023473 106.6710807
  71.3129895  43.8004851 106.5544080  71.4099844  44.5757486 106.6201690
  71.9070829  45.0901415 110.9250351  72.4469054  44.9472546 111.5953723
  71.2240776  45.4898166 111.2934377  71.8862983  45.1281086 111.0784772
  77.3503413  29.8339028 102.2163081  78.0789574  29.6554983 101.7701237
  77.4398306  30.6757108 102.4270259  77.4710076  29.9322907 102.1816599
  81.3311714  40.7692416 106.1195375  82.0869229  41.2023930 106.1584284
  81.4374039  40.1197185 106.6930011  81.4581885  40.7369899 106.2093401
  84.3691885  44.5965693 106.8697778  83.9327117  44.6002435 107.6256749
  84.0354801  45.2771192 106.4377355  84.2554505  44.6978149 106.9178611
  67.3107974  41.3101706 111.0784772  67.0446390  40.4940822 111.2375762
  67.3246538  41.3554861 110.2080288  67.2732697  41.1958611 110.9738254
  71.2165721  36.1086790  97.6936530  70.5023898  35.8224970  98.1058963
  71.7009690  36.4483416  98.3342918  71.1825085  36.1168440  97.8492165
  72.0606581  34.8480084 113.7251780  71.3678377  34.3777064 113.9712511
  72.6766908  34.6218389 114.2993487  72.0491111  34.7447216 113.8460932
  79.0991352  48.5484128 111.8407384  78.3006598  48.3083628 112.0981252
  79.5477364  48.5998521 112.5874432  79.0465963  48.5206519 111.9892308
  87.5036232  41.3146613 105.7617415  88.1652666  40.7537281 105.6613324
  86.8627643  40.8198643 106.0870106  87.5065099  41.1583022 105.7949755
  78.3913039  44.6116744  98.0698338  78.8064188  44.2801768  97.3782834
  77.5604969  44.3785646  97.9418475  78.3301048  44.5288000  97.9489186
  67.7201388  42.0960485 108.3596516  67.5376961  42.0707371 107.5068809
  68.4551057  42.5659423 108.3985425  67.8015452  42.1621847 108.2394435
  83.7901062  42.3311995 105.5029404  84.0256651  42.4757194 104.6756255
  83.9390626  43.0954403 105.8960918  83.8466865  42.4651049 105.4393008
  70.7847140  38.8145488 114.8678625  71.5087112  38.7998519 115.3543520
  70.8863276  39.5240843 114.3700593  70.9065349  38.9170191 114.8657412
  85.6191519  41.1713661 103.3399008  85.9499736  41.7041301 102.7339103
  86.1924607  41.2252549 103.9960959  85.7525198  41.2583230 103.3476790
  80.8323408  39.0178564 104.0222588  80.9270262  39.7567858 104.4762213
  80.2082252  38.5896039 104.4557152  80.7532438  39.0639884 104.1530735
  79.0875882  42.1964776 114.6712869  79.6614744  41.5592021 114.8261433
  79.0090686  42.1968859 113.8022526  79.1609117  42.1029888 114.5659280
  67.6872298  38.9753986 108.5095583  68.2645801  38.8390437 109.1487828
  66.9886360  38.5189770 108.7641167  67.6693320  38.8876252 108.6417873
  81.0846429  40.8627304  97.2559540  81.0026592  40.9329491  98.1214527
  81.7226150  41.4257047  97.0643281  81.1666267  40.9566275  97.3549489
  74.4439601  40.6288041 106.7234066  74.1858845  39.7959776 106.6965366
  74.4988083  40.8545654 105.8826567  74.4139378  40.5385813 106.5954203
  79.5240651  32.7316492 106.8238159  78.8196977  32.2425678 106.9822078
  79.5725625  32.7438967 105.9526603  79.4270702  32.6606140 106.7177499
  73.4174313  38.1825804 107.2098961  72.8423904  38.3417972 107.8462922
  73.0409989  37.5461213 106.7467412  73.2777125  38.1123617 107.2353519
  77.0847601  36.6549153 112.0691339  76.6962034  36.2303371 111.4143531
  76.4202300  36.9031303 112.5768366  76.9294529  36.6287874 112.0479207
  86.7270870  36.4124158 104.8439169  86.4707435  35.6004099 104.6537052
  87.5700184  36.4201725 104.6169357  86.8136896  36.2936155 104.7823987
  63.1631132  37.8265879 105.2243402  63.2491383  37.4497747 106.0056932
  63.7906929  37.4526324 104.7463360  63.2687683  37.7151361 105.2688879
  78.1886540  40.8847758 100.2668146  79.0027178  41.1762651 100.1550918
  78.1245681  40.2307620  99.6926439  78.2989279  40.8312953 100.1656984
  74.0594448  44.3569275 105.3940458  74.6968395  44.1181023 105.9392252
  74.4849519  44.5606434 104.6593619  74.2170614  44.3520285 105.3657616
  68.7507090  46.5957612 109.2774762  68.7911235  46.8672463 108.4494542
  69.3101614  47.1199520 109.6932550  68.8390436  46.7133367 109.2166650
  74.6997263  39.5771565  99.7315348  75.0842416  39.3579272 100.4831893
  74.4508883  40.4034510  99.8616424  74.7199335  39.6669711  99.8616424
  85.4332450  43.3518203 110.7426017  85.1278267  44.0846260 111.1039332
  84.7138666  42.9456132 110.4618803  85.2819793  43.3999936 110.7539154
  76.4415920  44.8341698 107.0734245  76.5154928  44.6716870 107.9276095
  77.2585426  45.0231887 106.8294726  76.5732278  44.8378440 107.1632270
  70.2021676  45.1799561 104.1028688  69.3759794  45.4261298 103.9762967
  70.2633668  45.1011642 104.9690746  70.0895843  45.2044510 104.2117633
  72.4197700  31.2468502 105.0624128  71.5520126  31.3191101 105.1281738
  72.7072905  32.0490581 105.2512103  72.3337448  31.3762649 105.0998895
  74.9820505  47.7976441 101.8047718  75.2718804  47.4065422 101.0806945
  75.7123986  47.9793146 102.2452993  75.1327390  47.7670255 101.7630525
  75.5715251  42.5994187 112.8900849  75.0726944  43.3109955 112.9685737
  76.3815475  42.9194853 112.8519011  75.6171357  42.7521035 112.8957417
  72.9226421  49.7743823 104.8707868  72.7026717  49.4841178 105.6634535
  72.7020943  49.1158778 104.3425780  72.8574015  49.6343532 104.9096777
  71.8343368  41.8617140 107.1363569  71.5456617  41.2354611 107.6709297
  72.7026716  41.8037427 107.2028250  71.9203620  41.7604684 107.2254524
  82.6221266  37.0051923 107.4545551  82.2786032  36.2842258 107.8052801
  82.7214309  36.7965774 106.6123910  82.5863309  36.8676127 107.3817231
  75.0894377  51.1473213 103.6538560  75.7418435  50.6149656 103.8829586
  74.3919986  50.7941866 104.0406434  75.0825095  51.0162736 103.7450728
  72.0375642  43.5012391 103.0605935  72.7921610  43.8825430 103.2741397
  71.4446254  43.9523535 103.5152631  72.0612355  43.6241218 103.1588813
  83.0834295  43.4677627 102.9969539  83.6492328  44.1270837 102.9128082
  82.4362199  43.8127325 103.4685942  83.0713052  43.6159569 103.0542296
  73.3573868  44.6720952 108.4346050  72.8354622  44.8121244 109.1197915
  73.7447889  43.9131617 108.6248167  73.3377569  44.5806476 108.5647126
  70.3465052  34.7226761 102.5041005  70.0589848  34.3528031 101.7672952
  71.0335521  35.1921616 102.2424710  70.4053950  34.7373730 102.3556080
  79.5540873  46.4116412 102.4206619  79.3127549  45.6784272 102.0133684
  79.7342206  46.9603269 101.7672952  79.5448497  46.3838803 102.2636842
  74.7840194  41.7024971 103.8327541  74.5882977  42.3099706 103.2387844
  75.0074539  41.0092915 103.3519215  74.7874835  41.6902497 103.6743622
  73.1818724  38.5879709 103.9508409  73.9041376  38.7520867 103.4912215
  72.7026717  39.3089374 103.8447749  73.2182455  38.7177939 103.8674023
  81.1412231  34.9243508 109.3305094  80.3023332  34.9504787 109.0943358
  81.2116599  35.5714243 109.9110441  81.0280625  35.0239634 109.3814211
  70.8326341  40.9937782 113.0562549  71.3447438  41.2722035 112.4071309
  70.5462683  41.7327076 113.4225362  70.8661204  41.1440135 113.0152427
  79.5881510  31.8228885 104.0632710  80.2907863  31.6236633 103.5852668
  79.3225698  31.0504827 104.3701554  79.6528142  31.6791851 104.0378152
  85.0169755  40.1311495 106.6166336  84.9303730  40.2866921 107.4701115
  84.5620235  40.7749570 106.2425741  84.9373012  40.2487250 106.6873443
  67.9193247  35.5007973 103.3526286  68.0209383  36.3034135 103.6807261
  68.7149134  35.2995309 103.0549366  68.0521153  35.5893872 103.3561641
  74.3510066  33.0864170 113.1163591  74.1593263  33.1019305 113.9663014
  75.2008662  33.2827845 113.0930246  74.4485788  33.1178521 113.2386886
  68.7356979  35.6155152 111.0947407  68.5942471  34.7639092 111.2191915
  69.0197542  35.6583812 110.2709613  68.7564825  35.4954902 110.9915031
  78.8895571  37.4522242 105.2391896  78.6430286  37.3717993 106.0728684
  79.2180694  36.6675710 105.0454423  78.9016815  37.3248507 105.3339419
  82.7843620  44.1605601 109.0278677  82.6457979  44.8586647 109.5327419
  82.0043618  44.0054258 108.6714859  82.6486847  44.2405768 109.0504951
  74.8492599  40.1878960 114.6514879  74.9935974  40.7680169 114.0157989
  75.1968247  40.5655257 115.3564733  74.9220060  40.3299665 114.6613874
  77.0212516  39.3869129 112.4340010  76.2735830  39.5800143 112.0288288
  77.1754041  38.5614348 112.1964131  76.9334944  39.2934240 112.3385416
  73.9220354  48.3781732 111.5175905  74.0709917  47.8184648 110.8649310
  74.7020356  48.4573734 111.9008424  74.0594447  48.3067298 111.4772855
  84.2796993  43.5183855  99.7895176  83.9003802  42.7320993  99.7824465
  83.6163238  44.0670712  99.6466820  84.1255468  43.4828679  99.7675973
  76.4473654  48.5496375 112.7960396  76.3717325  47.8805186 113.3511185
  76.3763513  49.2514163 113.3101062  76.4254261  48.5541283 112.9537244
  77.1043901  47.0697374 103.6284002  77.8693792  46.8007018 103.3066666
  77.0021991  46.5847384 104.3454065  77.2025397  46.9586939 103.6863830
  75.1396671  35.2721784 110.1677238  74.3492746  35.0913244 110.4894574
  75.5357294  34.4948736 110.1507532  75.0813547  35.1309244 110.2129786
  80.5240357  42.9064214 107.8936684  79.8485359  42.6749446 108.3950071
  80.5332733  42.2985397 107.2678789  80.4258862  42.7823139 107.8752836
  77.6534501  37.7482043 114.6500737  77.5893642  38.6091999 114.5220874
  77.7931689  37.4314036 113.8496288  77.6649971  37.8282209 114.5128950
  82.5257092  45.7629346 100.1246862  82.6076929  46.5696332  99.8008313
  83.0106834  45.7825305 100.8487635  82.6094250  45.8850008 100.1833760
  76.3353595  40.4414182 108.7916940  75.9115844  40.6418681 108.0555958
  76.1598450  39.5943030 108.9041240  76.2464476  40.3462963 108.6990630
  75.8365289  51.9564695 111.2538397  76.3261219  51.2575484 111.0714062
  75.2649521  51.6588565 111.8414454  75.8249819  51.8090919 111.3139438
  71.6236040  40.9366233 104.2244912  71.7800659  40.8713036 105.0800904
  71.9636633  41.7114786 104.0123592  71.6969275  41.0415432 104.3199506
  78.1615185  40.3124117 103.0938276  78.7030730  39.8094498 103.5576896
  78.4761744  40.2589312 102.2827761  78.2879582  40.2303538 103.0422088
  76.3301634  45.7041469 100.3778304  76.3994455  44.8456007 100.5171304
  77.1090090  45.9213349 100.0497328  76.4554485  45.6094332 100.3495461
  80.7209122  48.1279170 104.5914797  80.3288914  47.8245885 103.8737663
  80.8762194  48.9648260 104.4019751  80.6862712  48.2063007 104.4571294
  68.1970302  38.1201184 104.5405679  68.5769266  38.5385729 103.8765947
  67.6225666  38.7014640 104.8474523  68.1681626  38.2679043 104.4882420
  80.8848797  44.6929159 104.5320827  80.5263452  44.8643802 105.3084860
  80.3987508  45.1542364 103.9748826  80.7607494  44.7868130 104.5646096
  78.7019183  28.3160357 108.1347919  77.8312741  28.2899078 108.0881228
  78.9559524  28.1437549 107.3173764  78.6112743  28.2870501 108.0068056
  75.6737162  40.3728324  97.0721062  75.9629687  41.1493207  97.3464636
  75.7608961  39.8617056  97.7735561  75.7291418  40.4120242  97.2163560
  75.7268323  30.3266586 109.5921389  75.2106812  29.6346777 109.7172968
  75.1662252  30.9937363 109.5383988  75.5674836  30.3229843 109.6027455
  82.0453536  45.5833055 115.4788028  82.6833257  45.0893250 115.1450484
  81.4027628  45.5110455 114.8940255  82.0447763  45.4992063 115.3430383
  83.7710536  37.4322201 110.0453944  83.3438144  37.3448549 109.2902043
  83.1336589  37.5399976 110.6308788  83.6140143  37.4354860 110.0199385
  82.1007793  46.2752863 112.1193385  82.8900171  45.9241928 112.2395467
  82.2751391  47.0889251 111.8570019  82.2428074  46.3438720 112.0981253
  71.8401103  39.6861589 109.1721174  70.9989110  39.5865463 109.3800068
  72.0491111  40.4557069 109.5235495  71.7465796  39.7853632 109.2548489
  69.3176670  37.3081126 107.0005925  68.9233368  37.3824137 106.2256034
  68.7616787  37.6939072 107.5514286  69.1779482  37.3762900 106.9673584
  80.9541617  30.2862420 106.6809803  81.1591210  30.2184727 107.5266801
  80.6268041  31.0921241 106.6130981  80.9356865  30.3948360 106.7969459
  74.7083865  34.9243508 102.9863473  74.9843599  34.2062420 102.5741041
  75.3082534  35.5228428 102.7784579  74.8377130  34.9063878 102.8944234
  73.7136119  44.8292709 113.1290869  73.6056474  44.8394771 113.9952927
  73.9231901  45.6547489 112.9395823  73.7286230  44.9533783 113.2294961
  78.2094386  32.5957025 101.2610068  78.6638132  32.7667585 101.9857913
  78.6834431  31.9825136 100.8607844  78.3462706  32.5307910 101.3083830
  71.7309911  42.0805351 110.5912807  71.1397844  42.7214849 110.5615822
  72.4930935  42.5042968 110.5644106  71.7558172  42.2381189 110.5827954
  72.1270534  33.2407349 111.2580824  72.5872015  33.3146278 111.9955948
  72.1726641  34.0388603 110.9080646  72.2021089  33.3701496 111.3153581
  73.7753884  33.9074044 115.8252851  73.3839449  33.2607391 116.2608629
  73.9439746  34.4985479 116.4447107  73.7424794  33.8988311 115.9815557
  81.4899427  47.5314663 108.0244831  81.2919116  48.0205477 107.3301043
  80.8687138  47.7355904 108.6028965  81.3686992  47.6331201 108.0068054
  75.5507406  39.2999559 102.3655075  76.2949451  39.6873836 102.6038025
  75.6968102  38.4556985 102.5295563  75.6817991  39.2330032 102.4249045
  77.4686981  31.0949818 107.3986937  76.6223026  31.2672626 107.2728287
  77.4658114  30.2899162 107.7352765  77.3434131  31.0010847 107.4298064
  78.5385281  34.8725033 108.2648995  78.0645236  34.3466795 108.7754306
  78.9103417  34.3254505 107.6963856  78.5235170  34.7141029 108.2564142
  68.9158312  36.8696539 113.6332541  69.7783925  36.7692249 113.5469870
  68.5850095  36.2891249 113.0718113  68.9943508  36.7688166 113.5377946
  84.8022012  39.9327408 109.6755775  84.5620235  39.0933823 109.6798202
  85.2814019  40.0127575 110.3996549  84.8374196  39.8208808 109.7830578
  80.4668781  35.7661587 101.3274749  79.9391800  35.8490331 100.6380457
  80.9264489  36.5079459 101.3239393  80.4570632  35.8882250 101.2249444
  72.2760098  35.6938988 110.2942959  71.6513168  35.7057380 109.6868911
  71.9405692  36.1699163 110.9434199  72.1345589  35.7657505 110.2999527
  72.4601846  34.0364107  96.3515644  72.1114651  34.6883832  96.8147193
  71.9798292  34.0221220  95.6239515  72.3372090  34.1307160  96.3126735
  68.9885773  43.7539448 111.7346723  68.4585698  43.0631887 111.7841698
  69.2610866  43.7449634 110.9059432  68.9510495  43.6506580 111.6194139
  80.0205864  44.3365151 100.4584406  80.7440062  44.8023264 100.3148979
  79.5806455  44.4038760  99.7082003  80.0621556  44.4148988 100.3269187
  79.1892019  41.1962693 111.7085095  78.5749012  40.6520743 112.0033730
  79.7059304  40.6826930 111.2290911  79.1747681  41.0399102 111.6809323
  78.4288316  42.2666963 109.4429393  78.0015924  41.6416682 109.0094829
  78.4213260  41.9841885 110.2688401  78.3647457  42.1319744 109.5009221
  71.5450843  37.3032136 112.5117827  71.7044330  36.5475460 112.9169549
  71.3643737  37.8523076 113.1658565  71.5416202  37.2725950 112.6680533
  76.7574026  33.1435718 109.6571927  76.7816513  32.6095830 108.9684707
  77.0085499  32.6353026 110.3197518  76.7983944  32.9896622 109.6536572
  64.2681615  40.4267213 109.0915071  64.1625064  40.3814057 108.2267155
  63.5181835  40.7720993 109.3729356  64.1417218  40.4708121 109.0052401
  73.0375348  31.8706536 109.0377672  73.0773719  32.3715742 109.7512379
  72.2125012  31.9616930 108.7683595  72.9214874  31.9588352 109.1028210
  75.2204961  41.4367276 117.1397966  74.3700591  41.5738990 117.2755611
  75.3833088  40.7031054 117.5845668  75.1188824  41.3481377 117.2253565
  74.4589711  38.3867046 111.3351571  73.6281641  38.5540864 111.1286819
  74.4041228  38.0102996 112.1200456  74.3279126  38.3556777 111.4200099
  72.8325755  36.6622637 101.8641688  72.9728716  37.1595101 102.5670330
  73.3308288  35.9608932 102.0055902  72.9266836  36.6324616 101.9893267
  72.8625977  37.5289748  99.1934265  73.4971057  38.1250173  99.1283727
  72.9451588  37.2293206 100.0080135  72.9682528  37.5730656  99.3037352
  74.4404960  33.4603724  99.1679707  74.7620801  32.9806806  98.5138969
  74.7031904  34.2703370  98.9770519  74.5270986  33.5093622  99.0435199
  77.6701933  44.4822598 112.6878523  77.1627024  45.0358445 113.1319154
  77.3728579  44.5430888 111.8697298  77.5506818  44.5728909 112.6326980
  69.3678965  39.7257589 102.4623811  69.8771195  40.3222097 102.8435117
  69.8413238  39.4583563 101.7800231  69.5122341  39.7743404 102.4178334
  80.2809713  48.3985856 100.6182467  79.5639023  48.2246718 100.1529704
  80.9316451  48.1638428 100.0857953  80.2711564  48.3381648 100.4711685
  78.2758338  29.3191017 104.9393763  77.6326656  29.1688664 105.5078902
  77.9357745  29.0733363 104.1742868  78.1303415  29.2603140 104.9096778
  82.8657685  37.2750444 104.3623772  82.1948874  37.8180147 104.2336837
  83.5597435  37.7445300 104.1205467  82.8686552  37.4248715 104.3079300
  76.9144418  49.4147156 109.5935530  76.6910073  48.6565986 109.9619556
  76.4254262  49.4445177 108.8715970  76.8087867  49.3069381 109.5412271
  83.0285812  33.7306328 107.2714145  83.3813422  33.3036051 107.9459944
  82.1700613  33.6457171 107.4015221  82.9535257  33.6551069 107.3909155
  71.7269497  36.3613848 105.3296992  71.0081486  36.7777980 105.5969855
  72.0981859  36.9268086 104.7788630  71.6761429  36.5063129 105.2879799
  81.0269078  36.9941696 111.2198987  81.0067005  36.8124992 112.0733766
  81.0748279  37.8653715 111.1958571  81.0303719  37.0958235 111.3422282
  75.5622875  49.6347614 107.0472615  75.1483274  48.9721745 106.6576456
  76.2470249  49.7825473 106.5268309  75.6021247  49.5588273 106.9129112
  78.9288169  48.7937700 107.7996231  78.5304453  48.9039970 107.0317052
  78.3139389  49.0019766 108.3822791  78.7787059  48.8411268 107.7727531
  77.5016071  35.4011847 100.6670371  76.9080911  35.7228844 100.1154938
  77.5391349  34.5552943 100.4591477  77.4190460  35.3236176 100.5553142
  80.3773888  35.3591352 104.0972121  80.1487581  35.3824053 103.2550479
  80.6371964  34.5348819 104.2167132  80.3820076  35.2407432 103.9897319
  74.6593116  37.2125825 113.6997221  74.1472019  36.6047008 114.0582253
  74.4872613  37.9282418 114.1671197  74.5582753  37.2289124 113.8213445
  73.4318650  33.8967898 105.3926317  73.9076017  34.2584978 104.7576498
  72.9307250  34.5524366 105.6726460  73.4284009  34.0462087 105.3403058
  86.6630012  43.3689666 101.1839322  87.0463618  44.1181023 101.4137419
  85.8674125  43.6155486 100.9251311  86.6023794  43.5159360 101.1796896
  66.4060896  38.5610266 111.6088073  65.8587615  37.8910911 111.7268941
  67.1953274  38.1940114 111.6731540  66.4413079  38.4075252 111.6356774
  75.4745304  36.0409098  98.7599701  75.8544268  36.0588727  97.9750816
  74.7337900  36.4863087  98.6390548  75.4214141  36.1090873  98.6263269
  83.1030594  34.3491289 104.3475280  83.1024821  34.1939946 105.2059556
  82.8986774  35.1954276 104.2916665  83.0730372  34.4511910 104.4663219
  65.1647865  37.7731074 108.7634096  64.9869626  37.3207683 109.4889012
  64.8766887  38.5757235 108.9472574  65.0960818  37.8253632 108.8977599
  80.8271446  39.0288791 108.0011486  81.3225111  38.3111786 107.9615507
  80.0171222  38.7259589 107.8865973  80.7815339  38.8786437 107.9785212
  76.2730058  42.8786604 100.1508491  75.4641380  42.5553278 100.1041800
  76.7804967  42.1719826 100.0836740  76.2279724  42.7267921 100.1338785
  66.9020335  40.3058797 105.8755855  66.0365854  40.2944488 105.7638626
  67.0019151  40.1189020 106.7226994  66.7894502  40.2764859 105.9844800
  82.8923265  41.7792479 110.6888615  83.3178337  41.2566900 110.1359040
  82.5280185  42.3773316 110.1677238  82.9009868  41.7902706 110.5297625
  72.5277345  50.0756696 109.4485961  72.8423904  50.8893085 109.4563742
  72.9370758  49.6906915 110.1168120  72.6345443  50.1385398 109.5490052
  79.4801864  45.4926743 107.0189773  79.9513043  46.2067005 107.1879758
  79.8162043  44.8925493 107.5549642  79.5996980  45.5098207 107.1222149
  80.1175811  45.2844677 113.7817465  79.5696757  44.6602561 113.5137531
  80.5788840  45.4738949 113.0661545  80.1043020  45.2203727 113.6367896
  75.4664474  32.2670626 101.4427332  76.2880169  32.4368939 101.2009027
  75.0034125  32.4217887 100.7193630  75.5195637  32.3152359 101.2998977
  74.0559806  30.2613388 112.2225761  74.6004219  29.9204515 112.8130103
  74.1096742  31.1198850 112.3647046  74.1448926  30.3368648 112.3307635
  69.8690365  44.0229805 109.0964569  70.4735222  43.9825639 108.4678390
  69.6617677  44.8700957 109.1268625  69.9279262  44.1417807 109.0080686
  79.6834137  46.2895750 110.3126807  80.5032511  46.1458716 110.5743102
  79.4028215  46.9141949 110.8543244  79.7630880  46.3606102 110.4314746
  65.1041647  43.0064422 108.9663492  65.0065925  42.1960694 109.2753549
  65.8870517  42.9856215 108.5809760  65.2057784  42.8831512 108.9550355
  96.1547787  53.9460601 103.2769683  96.1241792  54.8005238 103.4487952
  96.7529136  53.6455894 103.8355827  96.2384945  54.0277098 103.3844485
  89.3547472  53.0336252 108.0322613  88.4985368  53.1944751 108.0831730
  89.4015126  52.1628316 108.0527674  89.2346584  52.9287054 108.0428679
  83.7388612  62.5698970 103.7959845  82.9871512  62.1914509 103.5675890
  84.1874624  62.6017404 103.0478655  83.6938279  62.5184577 103.6517347
  89.1913572  62.9924340  99.2245392  88.8564940  63.6701261  98.7889614
  89.7040442  62.6029651  98.6362264  89.2179153  63.0348918  99.0732183
  93.9764362  56.5212903 101.5487993  93.8603888  57.2720589 101.9780131
  94.7720249  56.2636857 101.7984080  94.0768951  56.5947750 101.6492084
  78.5138413  58.6037649 105.6874951  78.2788597  57.7705301 105.5807220
  78.6524053  58.8842315 104.8736152  78.4994075  58.5221152 105.5517306
  80.8128500  50.7723380 108.5859259  80.1933532  50.1816027 108.4169274
  80.7112364  51.3634815 107.9523582  80.7066175  50.7727462 108.4664248
  85.8594688  60.5106926 102.8357335  86.1810529  61.0512134 102.2318643
  86.5066784  59.9403698 102.9679625  86.0020743  60.5066102 102.7664370
  87.9096396  52.5122921 102.9191722  88.6076560  52.6911049 103.4113185
  88.2248728  51.9893261 102.2962111  88.0591733  52.4616693 102.8993732
  88.0984331  58.8993366 102.9071513  88.5377966  58.2910467 103.3526286
  87.9488994  58.5200740 102.1356978  88.1405797  58.7531838 102.8590681
  86.0823259  47.8815318 107.0012996  85.7526589  48.3326462 106.3316695
  85.4068261  47.8031481 107.5486003  85.9333695  47.9366453 106.9836220
  93.2899667  43.8700841 105.2462607  92.9753108  44.5604320 105.6783029
  92.7726609  43.8145623 104.5448108  93.1664137  43.9635729 105.2059556
  92.6312101  53.8705342 101.3600018  92.1023572  54.0864975 102.0197324
  93.1537121  54.5641480 101.2800987  92.6300554  54.0048479 101.4455617
  84.5211709  57.7668559 100.1607486  83.9368924  58.2718590 100.5673350
  84.1181804  57.5410946  99.4204078  84.3751012  57.8076807 100.1112511
  88.9788923  54.0134211  98.6376406  89.2184927  54.2212194  97.8251749
  89.3004764  53.2091719  98.7465351  89.0626081  53.9248312  98.5336959
  84.2879213  45.9427606 102.4835944  85.0425181  46.3105924 102.2452994
  84.1106748  46.3167161 103.2515124  84.3733692  46.0525794 102.5620833
  82.6436278  48.3497925  99.1814057  82.4611851  48.5669806  98.3555050
  83.5061891  48.4636938  99.2372672  82.7440867  48.3987823  99.0668544
  82.2550710  60.1885848 106.6237045  83.0939609  60.4208780 106.6710807
  82.2862479  59.3190159 106.5544080  82.3832427  60.0942794 106.6201690
  88.3235997  45.3524336 102.2163081  89.0522158  45.1740291 101.7701237
  88.4130890  46.1942416 102.4270259  88.4442659  45.4508215 102.1816599
  78.2840558  56.8287014 111.0784772  78.0178973  56.0126130 111.2375762
  78.2979122  56.8740169 110.2080288  78.2465280  56.7143918 110.9738254
  82.1898305  51.6272098  97.6936530  81.4756482  51.3410278  98.1058963
  82.6742274  51.9668724  98.3342918  82.1557668  51.6353748  97.8492165
  89.3645623  60.1302052  98.0698338  89.7796771  59.7987076  97.3782834
  88.5337552  59.8970954  97.9418475  89.3033632  60.0473308  97.9489186
  78.6933972  57.6145793 108.3596516  78.5109545  57.5892679 107.5068809
  79.4283641  58.0844731 108.3985425  78.7748035  57.6807155 108.2394435
  91.8055992  54.5363872 104.0222588  91.9002846  55.2753166 104.4762213
  91.1814835  54.1081347 104.4557152  91.7265022  54.5825192 104.1530735
  78.6604882  54.4939294 108.5095583  79.2378385  54.3575745 109.1487828
  77.9618944  54.0375078 108.7641167  78.6425903  54.4061560 108.6417873
  92.0579013  56.3812611  97.2559540  91.9759175  56.4514799  98.1214527
  92.6958733  56.9442355  97.0643281  92.1398850  56.4751583  97.3549489
  85.4172184  56.1473349 106.7234066  85.1591428  55.3145084 106.6965366
  85.4720667  56.3730962 105.8826567  85.3871962  56.0571121 106.5954203
  90.4973234  48.2501800 106.8238159  89.7929561  47.7610986 106.9822078
  90.5458209  48.2624275 105.9526603  90.4003286  48.1791448 106.7177499
  84.3906896  53.7011112 107.2098961  83.8156488  53.8603280 107.8462922
  84.0142573  53.0646521 106.7467412  84.2509709  53.6308925 107.2353519
  97.7003454  51.9309466 104.8439169  97.4440019  51.1189407 104.6537052
  98.5432768  51.9387033 104.6169357  97.7869479  51.8121463 104.7823987
  74.1363715  53.3451187 105.2243402  74.2223967  52.9683055 106.0056932
  74.7639513  52.9711632 104.7463360  74.2420266  53.2336669 105.2688879
  89.1619123  56.4033066 100.2668146  89.9759762  56.6947959 100.1550918
  89.0978264  55.7492928  99.6926439  89.2721862  56.3498260 100.1656984
  85.0327031  59.8754583 105.3940458  85.6700978  59.6366331 105.9392252
  85.4582103  60.0791742 104.6593619  85.1903198  59.8705593 105.3657616
  85.6729846  55.0956873  99.7315348  86.0574999  54.8764580 100.4831893
  85.4241467  55.9219818  99.8616424  85.6931919  55.1855019  99.8616424
  81.1754260  60.6984869 104.1028688  80.3492378  60.9446606 103.9762967
  81.2366251  60.6196950 104.9690746  81.0628427  60.7229818 104.2117633
  83.3930284  46.7653810 105.0624128  82.5252709  46.8376409 105.1281738
  83.6805488  47.5675889 105.2512103  83.3070032  46.8947957 105.0998895
  85.9553089  63.3161749 101.8047718  86.2451387  62.9250730 101.0806945
  86.6856570  63.4978454 102.2452993  86.1059973  63.2855563 101.7630525
  82.8075952  57.3802448 107.1363569  82.5189200  56.7539919 107.6709297
  83.6759300  57.3222735 107.2028250  82.8936204  57.2789992 107.2254524
  83.0108225  59.0197699 103.0605935  83.7654193  59.4010738 103.2741397
  82.4178838  59.4708843 103.5152631  83.0344939  59.1426526 103.1588813
  81.3197636  50.2412069 102.5041005  81.0322432  49.8713339 101.7672952
  82.0068104  50.7106924 102.2424710  81.3786533  50.2559038 102.3556080
  90.5273457  61.9301719 102.4206619  90.2860133  61.1969580 102.0133684
  90.7074790  62.4788576 101.7672952  90.5181081  61.9024111 102.2636842
  85.7572777  57.2210279 103.8327541  85.5615560  57.8285014 103.2387844
  85.9807123  56.5278223 103.3519215  85.7607418  57.2087805 103.6743622
  84.1551307  54.1065017 103.9508409  84.8773959  54.2706175 103.4912215
  83.6759300  54.8274682 103.8447749  84.1915038  54.2363247 103.8674023
  90.5614093  47.3414193 104.0632710  91.2640446  47.1421941 103.5852668
  90.2958282  46.5690135 104.3701554  90.6260726  47.1977159 104.0378152
  78.8925830  51.0193281 103.3526286  78.9941967  51.8219443 103.6807261
  79.6881717  50.8180617 103.0549366  79.0253736  51.1079180 103.3561641
  79.7089563  51.1340460 111.0947407  79.5675054  50.2824400 111.2191915
  79.9930126  51.1769120 110.2709613  79.7297409  51.0140210 110.9915031
  89.8628155  52.9707550 105.2391896  89.6162869  52.8903301 106.0728684
  90.1913278  52.1861018 105.0454423  89.8749399  52.8433815 105.3339419
  95.2529577  59.0369163  99.7895176  94.8736385  58.2506301  99.7824465
  94.5895822  59.5856020  99.6466820  95.0988051  59.0013987  99.7675973
  86.1129255  50.7907091 110.1677238  85.3225329  50.6098552 110.4894574
  86.5089877  50.0134044 110.1507532  86.0546131  50.6494552 110.2129786
  90.5995145  59.6194866  95.6083952  91.3668130  59.6794991  95.1989803
  90.1526454  59.0475307  95.1240270  90.6468573  59.5431441  95.4761662
  93.4989675  61.2814654 100.1246862  93.5809513  62.0881640  99.8008313
  93.9839418  61.3010613 100.8487635  93.5826833  61.4035316 100.1833760
  82.5968624  56.4551541 104.2244912  82.7533243  56.3898344 105.0800904
  82.9369217  57.2300094 104.0123592  82.6701859  56.5600739 104.3199506
  89.1347768  55.8309425 103.0938276  89.6763314  55.3279806 103.5576896
  89.4494327  55.7774620 102.2827761  89.2612165  55.7488846 103.0422088
  87.3034218  61.2226776 100.3778304  87.3727038  60.3641315 100.5171304
  88.0822673  61.4398657 100.0497328  87.4287068  61.1279640 100.3495461
  79.1702885  53.6386492 104.5405679  79.5501850  54.0571037 103.8765947
  78.5958250  54.2199947 104.8474523  79.1414210  53.7864351 104.4882420
  89.6751766  43.8345665 108.1347919  88.8045324  43.8084386 108.0881228
  89.9292108  43.6622857 107.3173764  89.5845326  43.8055809 108.0068056
  86.6469746  55.8913632  97.0721062  86.9362271  56.6678514  97.3464636
  86.7341545  55.3802363  97.7735561  86.7024002  55.9305550  97.2163560
  86.7000907  45.8451893 109.5921389  86.1839395  45.1532085 109.7172968
  86.1394836  46.5122671 109.5383988  86.5407420  45.8415151 109.6027455
  82.8133687  55.2046897 109.1721174  81.9721693  55.1050771 109.3800068
  83.0223695  55.9742377 109.5235495  82.7198379  55.3038940 109.2548489
  80.2909254  52.8266433 107.0005925  79.8965951  52.9009445 106.2256034
  79.7349371  53.2124380 107.5514286  80.1512066  52.8948208 106.9673584
  91.9274200  45.8047727 106.6809803  92.1323794  45.7370035 107.5266801
  91.6000624  46.6106549 106.6130981  91.9089448  45.9133668 106.7969459
  86.6250352  53.1328296 108.4218771  86.3213489  52.5784284 109.0229179
  85.9229772  53.3120506 107.9346806  86.4766561  53.0773078 108.4388477
  85.6816449  50.4428816 102.9863473  85.9576183  49.7247728 102.5741041
  86.2815118  51.0413735 102.7784579  85.8109713  50.4249186 102.8944234
  89.1826969  48.1142333 101.2610068  89.6370716  48.2852893 101.9857913
  89.6567015  47.5010444 100.8607844  89.3195289  48.0493218 101.3083830
  83.1003117  48.7592657 111.2580824  83.5604599  48.8331586 111.9955948
  83.1459224  49.5573911 110.9080646  83.1753673  48.8886804 111.3153581
  86.5239989  54.8184867 102.3655075  87.2682034  55.2059144 102.6038025
  86.6700685  53.9742293 102.5295563  86.6550574  54.7515340 102.4249045
  88.4419565  46.6135126 107.3986937  87.5955610  46.7857934 107.2728287
  88.4390697  45.8084470 107.7352765  88.3166715  46.5196155 107.4298064
  89.5117865  50.3910341 108.2648995  89.0377819  49.8652103 108.7754306
  89.8836001  49.8439813 107.6963856  89.4967754  50.2326337 108.2564142
  91.4401365  51.2846895 101.3274749  90.9124383  51.3675639 100.6380457
  91.8997073  52.0264767 101.3239393  91.4303215  51.4067558 101.2249444
  83.2492681  51.2124296 110.2942959  82.6245751  51.2242688 109.6868911
  82.9138276  51.6884471 110.9434199  83.1078173  51.2842813 110.2999527
  83.4334430  49.5549415  96.3515644  83.0847234  50.2069140  96.8147193
  82.9530876  49.5406528  95.6239515  83.3104674  49.6492468  96.3126735
  90.9938447  59.8550459 100.4584406  91.7172646  60.3208572 100.3148979
  90.5539038  59.9224068  99.7082003  91.0354139  59.9334295 100.3269187
  87.7306609  48.6621026 109.6571927  87.7549096  48.1281138 108.9684707
  87.9818083  48.1538334 110.3197518  87.7716528  48.5081929 109.6536572
  75.2414199  55.9452521 109.0915071  75.1357648  55.8999365 108.2267155
  74.4914419  56.2906301 109.3729356  75.1149802  55.9893429 109.0052401
  84.0107931  47.3891844 109.0377672  84.0506303  47.8901050 109.7512379
  83.1857596  47.4802237 108.7683595  83.8947457  47.4773660 109.1028210
  83.8058339  52.1807945 101.8641688  83.9461300  52.6780409 102.5670330
  84.3040871  51.4794240 102.0055902  83.8999419  52.1509924 101.9893267
  83.8358561  53.0475056  99.1934265  84.4703640  53.6435481  99.1283727
  83.9184172  52.7478514 100.0080135  83.9415112  53.0915964  99.3037352
  85.4137544  48.9789032  99.1679707  85.7353385  48.4992114  98.5138969
  85.6764488  49.7888678  98.9770519  85.5003569  49.0278930  99.0435199
  80.3411549  55.2442897 102.4623811  80.8503778  55.8407404 102.8435117
  80.8145821  54.9768871 101.7800231  80.4854925  55.2928712 102.4178334
  91.2542297  63.9171164 100.6182467  90.5371607  63.7432026 100.1529704
  91.9049034  63.6823736 100.0857953  91.2444147  63.8566956 100.4711685
  89.2490922  44.8376325 104.9393763  88.6059240  44.6873972 105.5078902
  88.9090329  44.5918671 104.1742868  89.1035999  44.7788448 104.9096778
  93.8390268  52.7935752 104.3623772  93.1681458  53.3365454 104.2336837
  94.5330018  53.2630608 104.1205467  93.8419136  52.9434023 104.3079300
  94.0018396  49.2491636 107.2714145  94.3546006  48.8221359 107.9459944
  93.1433197  49.1642479 107.4015221  93.9267840  49.1736376 107.3909155
  82.7002081  51.8799156 105.3296992  81.9814070  52.2963288 105.5969855
  83.0714443  52.4453394 104.7788630  82.6494012  52.0248437 105.2879799
  88.4748655  50.9197155 100.6670371  87.8813494  51.2414152 100.1154938
  88.5123933  50.0738251 100.4591477  88.3923044  50.8421484 100.5553142
  91.3506472  50.8776660 104.0972121  91.1220165  50.9009361 103.2550479
  91.6104548  50.0534127 104.2167132  91.3552660  50.7592740 103.9897319
  84.4051234  49.4153206 105.3926317  84.8808600  49.7770286 104.7576498
  83.9039834  50.0709674 105.6726460  84.4016593  49.5647395 105.3403058
  97.6362596  58.8874974 101.1839322  98.0196201  59.6366330 101.4137419
  96.8406709  59.1340794 100.9251311  97.5756378  59.0344668 101.1796896
  77.3793479  54.0795574 111.6088073  76.8320199  53.4096219 111.7268941
  78.1685857  53.7125422 111.6731540  77.4145663  53.9260560 111.6356774
  86.4477887  51.5594406  98.7599701  86.8276852  51.5774035  97.9750816
  85.7070483  52.0048395  98.6390548  86.3946725  51.6276181  98.6263269
  94.0763178  49.8676597 104.3475280  94.0757404  49.7125254 105.2059556
  93.8719358  50.7139584 104.2916665  94.0462956  49.9697218 104.4663219
  76.1380449  53.2916382 108.7634096  75.9602210  52.8392991 109.4889012
  75.8499471  54.0942543 108.9472574  76.0693402  53.3438939 108.8977599
  87.2462641  58.3971912 100.1508491  86.4373964  58.0738586 100.1041800
  87.7537550  57.6905134 100.0836740  87.2012308  58.2453229 100.1338785
  77.8752919  55.8244105 105.8755855  77.0098438  55.8129796 105.7638626
  77.9751734  55.6374328 106.7226994  77.7627085  55.7950167 105.9844800
  86.4397058  47.7855934 101.4427332  87.2612752  47.9554247 101.2009027
  85.9766709  47.9403195 100.7193630  86.4928220  47.8337667 101.2998977
  85.0292390  45.7798696 112.2225761  85.5736803  45.4389823 112.8130103
  85.0829326  46.6384158 112.3647046  85.1181509  45.8553956 112.3307635
  76.0774231  58.5249730 108.9663492  75.9798509  57.7146001 109.2753549
  76.8603101  58.5041523 108.5809760  76.1790367  58.4016820 108.9550355
  93.6168861  63.8683233  99.1814057  93.4344435  64.0855114  98.3555050
  94.4794474  63.9822246  99.2372672  93.7173451  63.9173131  99.0668544
  93.1630888  67.1457406  97.6936530  92.4489066  66.8595586  98.1058963
  93.6474857  67.4854032  98.3342918  93.1290252  67.1539056  97.8492165
  94.4067013  65.0734723  96.3515644  94.0579818  65.7254448  96.8147193
  93.9263459  65.0591836  95.6239515  94.2837257  65.1677776  96.3126735
  61.4874269   8.4706486  90.7299892  60.7357168   8.0922024  90.5015937
  61.9360280   8.5024919  89.9818702  61.4423936   8.4192093  90.5857394
  66.9399229   8.8931855  86.1585439  66.6050597   9.5708777  85.7229661
  67.4526099   8.5037166  85.5702310  66.9664810   8.9356433  86.0072230
  66.4803520  10.8446124  92.0996550  66.8642899  11.4133022  91.5601326
  66.4162661  10.1195634  91.6202366  66.5276947  10.8221587  91.9490413
  63.0659025   8.4824878  92.9962664  63.1669388   7.6725232  93.3059792
  62.4700770   8.3881824  92.3662343  62.9931564   8.3489906  92.9488903
  62.9059765  13.4002467  94.3977520  63.5497220  13.8415631  94.7873679
  63.2316020  12.5955893  94.3107779  63.0491593  13.3467662  94.4422998
  63.6080344   6.4114442  89.7697382  63.9296185   6.9519649  89.1658690
  64.2552441   5.8411213  89.9019672  63.7506399   6.4073617  89.7004417
  65.8469988   4.8000882  89.8411560  66.2863623   4.1917982  90.2866333
  65.6974651   4.4208255  89.0697025  65.8891453   4.6539353  89.7930728
  65.8527722   6.2399799  96.6937278  66.1350965   5.4451205  96.4724034
  66.5813883   6.7180387  96.7142339  66.0017286   6.1934396  96.6640293
  69.4479324   3.1528063  86.7942329  69.3630619   4.0089030  86.9391898
  69.9363708   2.8772387  87.4624489  69.5068222   3.2385384  86.9144411
  62.2697365   3.6676074  87.0947532  61.6854581   4.1726105  87.5013396
  61.8667461   3.4418461  86.3544124  62.1236669   3.7084322  87.0452558
  57.8241394   9.3830835  93.8971204  57.3408972  10.1081325  93.8730788
  58.6364712   9.6806965  94.0081362  57.8732142   9.5333189  93.9098483
  63.8955548   8.1763016  96.5021018  63.3782490   7.8170431  95.8982327
  64.5929939   7.6525190  96.5127085  63.9221129   8.0460704  96.4151277
  60.6785591   9.8987011  94.0491484  61.3806171   9.3839000  94.1064240
  60.5983074  10.2261162  94.8538359  60.7709352   9.8701237  94.1764276
  60.0036367   6.0893363  93.5577092  60.8425266   6.3216296  93.6050853
  60.0348136   5.2197674  93.4884127  60.1318084   5.9950309  93.5541737
  73.0910126   6.0158516  93.8037825  72.6545358   6.0195258  94.5596796
  72.7573041   6.6964015  93.3717402  72.9772746   6.1170972  93.8518657
  67.8209593   9.9676951  98.7747431  67.0224838   9.7276451  99.0321299
  68.2695604  10.0191344  99.5214478  67.7684204   9.9399342  98.9232355
  67.1131280   6.0309567  85.0038385  67.5282428   5.6994591  84.3122881
  66.2823209   5.7978470  84.8758522  67.0519288   5.9480823  84.8829233
  72.5119303   3.7504818  92.4369451  72.7474892   3.8950017  91.6096301
  72.6608866   4.5147226  92.8300964  72.5685106   3.8843873  92.3733055
  63.1657841   2.0480865  93.6574113  62.9077085   1.2152600  93.6305412
  63.2206324   2.2738478  92.8166613  63.1357619   1.9578636  93.5294250
  66.9104780   2.3040581  87.2008193  67.7245419   2.5955474  87.0890965
  66.8463921   1.6500443  86.6266486  67.0207519   2.2505776  87.0997030
  62.7812688   5.7762099  92.3280505  63.4186635   5.5373846  92.8732299
  63.2067760   5.9799257  91.5933666  62.9388854   5.7713109  92.2997663
  63.4215503   0.9964388  86.6655395  63.8060656   0.7772095  87.4171940
  63.1727124   1.8227334  86.7956471  63.4417576   1.0862535  86.7956471
  74.1550691   4.7711026  97.6766063  73.8496508   5.5039083  98.0379379
  73.4356906   4.3648955  97.3958849  74.0038033   4.8192759  97.6879200
  65.1634160   6.2534521  94.0074291  65.2373168   6.0909693  94.8616141
  65.9803666   6.4424711  93.7634773  65.2950519   6.2571264  94.0972317
  58.9239917   6.5992384  91.0368735  58.0978035   6.8454121  90.9103014
  58.9851908   6.5204465  91.9030793  58.8114084   6.6237333  91.1457679
  63.7038746   9.2169264  88.7387765  63.9937044   8.8258246  88.0146992
  64.4342227   9.3985969  89.1793040  63.8545630   9.1863078  88.6970572
  61.6444661  11.1936647  91.8047915  61.4244957  10.9034001  92.5974582
  61.4239183  10.5351602  91.2765827  61.5792256  11.0536355  91.8436823
  63.8112617  12.5666037  90.5878607  64.4636675  12.0342479  90.8169633
  63.1138226  12.2134689  90.9746481  63.8043335  12.4355560  90.6790775
  60.7593882   4.9205214  89.9945981  61.5139850   5.3018253  90.2081444
  60.1664495   5.3716358  90.4492678  60.7830596   5.0434042  90.0928860
  71.8052536   4.8870451  89.9309586  72.3710568   5.5463660  89.8468129
  71.1580439   5.2320149  90.4025988  71.7931292   5.0352392  89.9882343
  62.0792109   6.0913776  95.3686097  61.5572862   6.2314067  96.0537961
  62.4666129   5.3324440  95.5588214  62.0595810   5.9999299  95.4987173
  68.2759114   7.8309235  89.3546665  68.0345790   7.0977095  88.9473730
  68.4560447   8.3796092  88.7012999  68.2666738   7.8031626  89.1976888
  63.5058434   3.1217795  90.7667588  63.3101217   3.7292529  90.1727891
  63.7292780   2.4285739  90.2859262  63.5093075   3.1095320  90.6083669
  61.9036964   0.0072533  90.8848456  62.6259616   0.1713691  90.4252262
  61.4244957   0.7282197  90.7787796  61.9400695   0.1370762  90.8014070
  71.5061861   5.5798424  95.9618724  71.3676220   6.2779470  96.4667466
  70.7261858   5.4247081  95.6054905  71.3705087   5.6598591  95.9844998
  62.6438594   9.7974556  98.4515952  62.7928158   9.2377471  97.7989357
  63.4238596   9.8766557  98.8348471  62.7812688   9.7260121  98.4112901
  73.0015233   4.9376678  86.7235223  72.6222042   4.1513816  86.7164512
  72.3381479   5.4863535  86.5806867  72.8473708   4.9021502  86.7016020
  65.8262142   8.4890197  90.5624049  66.5912033   8.2199841  90.2406713
  65.7240232   8.0040208  91.2794112  65.9243637   8.3779762  90.6203877
  68.3480802   5.5202381  82.5423998  69.1153787   5.5802506  82.1329850
  67.9012111   4.9482823  82.0580317  68.3954229   5.4438957  82.4101709
  69.2458598   4.3257037  94.8276731  68.5703599   4.0942269  95.3290118
  69.2550974   3.7178220  94.2018836  69.1477102   4.2015962  94.8092883
  71.2475332   7.1822169  87.0586909  71.3295170   7.9889155  86.7348360
  71.7325074   7.2018129  87.7827682  71.3312490   7.3042832  87.1173807
  64.5583529  13.3757518  98.1878444  65.0479459  12.6768307  98.0054108
  63.9867761  13.0781388  98.7754501  64.5468059  13.2283742  98.2479485
  60.3454280   2.3559057  91.1584959  60.5018900   2.2905859  92.0140951
  60.6854874   3.1307609  90.9463639  60.4187515   2.4608255  91.2539553
  65.0519875   7.1234292  87.3118350  65.1212695   6.2648830  87.4511351
  65.8308330   7.3406173  86.9837375  65.1772725   7.0287156  87.2835508
  69.4427362   9.5471993  91.5254844  69.0507154   9.2438708  90.8077710
  69.5980435  10.3841083  91.3359797  69.4080952   9.6255830  91.3911341
  69.6067037   6.1121982  91.4660874  69.2481692   6.2836625  92.2424907
  69.1205748   6.5735188  90.9088873  69.4825734   6.2060953  91.4986143
  64.3955403   1.7921147  84.0061109  64.6847927   2.5686030  84.2804683
  64.4827201   1.2809879  84.7075608  64.4509659   1.8313066  84.1503606
  70.8226033   7.6945686  99.0533432  71.6118411   7.3434751  99.1735513
  70.9969631   8.5082075  98.7910066  70.9646315   7.7631543  99.0321300
  70.2117668   8.9507486  94.9584878  70.0137356   9.4398300  94.2641089
  69.5905379   9.1548727  95.5369011  70.0905232   9.0524024  94.9408101
  68.7424104   5.7557974  87.3924452  69.4658303   6.2216087  87.2489026
  68.3024695   5.8231584  86.6422049  68.7839796   5.8341811  87.2609234
  58.0897206   1.1450412  89.3963858  58.5989435   1.7414920  89.7775164
  58.5631478   0.8776386  88.7140278  58.2340581   1.1936228  89.3518381
  69.0027954   9.8178679  87.5522514  68.2857263   9.6439541  87.0869751
  69.6534691   9.5831251  87.0198000  68.9929804   9.7574471  87.4051731
  65.6362659  10.8339980  96.5275577  65.4128313  10.0758809  96.8959603
  65.1472502  10.8638001  95.8056017  65.5306108  10.7262204  96.4752318
  64.2841116  11.0540438  93.9812662  63.8701514  10.3914568  93.5916503
  64.9688490  11.2018296  93.4608356  64.3239487  10.9781096  93.8469159
  67.6506410  10.2130523  94.7336278  67.2522693  10.3232793  93.9657098
  67.0357629  10.4212589  95.3162838  67.5005299  10.2604091  94.7067578
  75.3848252   4.7882490  88.1179369  75.7681858   5.5373846  88.3477466
  74.5892366   5.0348309  87.8591358  75.3242035   4.9352183  88.1136942
  64.9948298   4.2979428  87.0848538  64.1859621   3.9746101  87.0381847
  65.5023207   3.5912650  87.0176786  64.9497965   4.1460744  87.0678832
  61.2495585  11.4949519  96.3826008  61.5642144  12.3085908  96.3903789
  61.6588999  11.1099738  97.0508167  61.3563683  11.5578222  96.4830099
  68.2020105   6.9119566  93.9529820  68.6731283   7.6259829  94.1219805
  68.5380283   6.3118316  94.4889689  68.3215220   6.9291030  94.0562195
  68.4052377   7.7088573  97.2466853  69.2250751   7.5651539  97.5083149
  68.1246455   8.3334772  97.7883291  68.4849121   7.7798925  97.3654793
  84.8766028  15.3653425  90.2109730  84.8460032  16.2198061  90.3827999
  85.4747377  15.0648717  90.7695873  84.9603186  15.4469921  90.3184532
  78.0765713  14.4529076  94.9662660  77.2203608  14.6137574  95.0171777
  78.1233366  13.5821140  94.9867721  77.9564824  14.3479878  94.9768726
  72.4606852  23.9891794  90.7299892  71.7089752  23.6107332  90.5015937
  72.9092864  24.0210227  89.9818702  72.4156519  23.9377401  90.5857394
  77.9131812  24.4117163  86.1585439  77.5783181  25.0894085  85.7229661
  78.4258683  24.0222474  85.5702310  77.9397393  24.4541741  86.0072230
  77.4536104  26.3631432  92.0996550  77.8375483  26.9318330  91.5601326
  77.3895245  25.6380942  91.6202366  77.5009531  26.3406895  91.9490413
  80.9217534  16.5121120  97.6094312  81.4673494  17.1906206  97.6688281
  80.8634410  16.3708580  96.7495893  80.9933448  16.5913121  97.4906372
  74.0391609  24.0010186  92.9962664  74.1401971  23.1910540  93.3059792
  73.4433354  23.9067132  92.3662343  73.9664147  23.8675214  92.9488903
  82.6982602  17.9405727  88.4828040  82.5822128  18.6913413  88.9120178
  83.4938489  17.6829680  88.7324127  82.7987192  18.0140574  88.5832131
  73.8792348  28.9187775  94.3977520  74.5229804  29.3600939  94.7873679
  74.2048604  28.1141201  94.3107779  74.0224177  28.8652970  94.4422998
  67.2356653  20.0230472  92.6214998  67.0006837  19.1898125  92.5147267
  67.3742294  20.3035138  91.8076199  67.2212315  19.9413976  92.4857353
  69.5346740  12.1916203  95.5199306  68.9151772  11.6008850  95.3509320
  69.4330604  12.7827638  94.8863629  69.4284416  12.1920285  95.4004295
  74.5812928  21.9299750  89.7697382  74.9028769  22.4704957  89.1658690
  75.2285024  21.3596521  89.9019672  74.7238983  21.9258925  89.7004417
  76.6314636  13.9315745  89.8531769  77.3294801  14.1103872  90.3453232
  76.9466968  13.4086084  89.2302158  76.7809973  13.8809517  89.8333779
  69.2615873  15.7368485  97.7642875  69.1374570  16.3230930  98.3992693
  69.9134158  15.2428680  98.0655150  69.3389523  15.7507289  97.9028804
  76.8202571  20.3186190  89.8411560  77.2596207  19.7103290  90.2866333
  76.6707234  19.9393563  89.0697025  76.8624037  20.1724661  89.7930728
  74.2874214  18.9130202  97.0430386  74.9323217  18.4202645  96.7241334
  74.5275991  19.0554988  97.8696464  74.4184799  18.8607644  97.1179919
  76.8260306  21.7585107  96.6937278  77.1083549  20.9636513  96.4724034
  77.5546466  22.2365695  96.7142339  76.9749869  21.7119704  96.6640293
  74.8041500   9.3008141  93.9353043  74.4744830   9.7519285  93.2656742
  74.1286501   9.2224305  94.4826050  74.6551936   9.3559276  93.9176267
  80.4211908  18.6713371  86.7942329  80.3363203  19.5274338  86.9391898
  80.9096291  18.3957695  87.4624489  80.4800805  18.7570692  86.9144411
  81.3530341  15.2898165  88.2940065  80.8241813  15.5057799  88.9537371
  81.8755361  15.9834304  88.2141034  81.3518794  15.4241302  88.3795664
  86.8078394  20.8644470  93.6673109  85.9776097  21.0755113  93.8306526
  86.7587646  20.0381524  93.3915393  86.6785129  20.7734076  93.6510474
  73.2429949  19.1861382  87.0947532  72.6587164  19.6911413  87.5013396
  72.8400044  18.9603769  86.3544124  73.0969253  19.2269630  87.0452558
  68.7973978  24.9016143  93.8971204  68.3141556  25.6266633  93.8730788
  69.6097296  25.1992273  94.0081362  68.8464725  25.0518497  93.9098483
  74.8688132  23.6948324  96.5021018  74.3515073  23.3355739  95.8982327
  75.5662523  23.1710498  96.5127085  74.8953713  23.5646012  96.4151277
  78.5251724  24.1443138 102.4637192  78.6135069  23.9569278 103.3115402
  78.9541436  23.4980567 102.0642038  78.6013826  24.0206145 102.5308943
  76.0922183  23.4274298 101.4454854  75.5293018  23.0146908 101.9694515
  76.8543207  23.3527203 101.8647997  76.1216632  23.3551698 101.5847854
  77.7007163  15.4327034  85.5716453  77.9403167  15.6405018  84.7591796
  78.0223004  14.6284543  85.6805398  77.7844321  15.3441135  85.4677006
  73.0097454   7.3620430  89.4175991  73.7643422   7.7298747  89.1793041
  72.8324988   7.7359984  90.1855171  73.0951932   7.4718618  89.4960880
  71.6518175  25.4172319  94.0491484  72.3538754  24.9024308  94.1064240
  71.5715658  25.7446470  94.8538359  71.7441935  25.3886545  94.1764276
  72.6997081  15.6547906 103.1771899  72.8717585  15.5453800 104.0257180
  73.2366439  16.3002311 102.9403091  72.8042085  15.7339908 103.2676996
  71.3654518   9.7690749  86.1154104  71.1830091   9.9862630  85.2895097
  72.2280131   9.8829761  86.1712718  71.4659108   9.8180647  86.0008591
  70.9768950  21.6078671  93.5577092  71.8157850  21.8401604  93.6050853
  71.0080719  20.7382982  93.4884127  71.1050668  21.5135617  93.5541737
  71.6021653  22.0279546  97.8590397  72.1419878  21.8850677  98.5293770
  70.9191600  22.4276297  98.2274424  71.5813807  22.0659217  98.0124819
  77.0454237   6.7717159  89.1503128  77.7740398   6.5933114  88.7041284
  77.1349130   7.6135239  89.3610306  77.1660900   6.8701038  89.1156645
  81.0262538  17.7070547  93.0535422  81.7820053  18.1402061  93.0924331
  81.1324863  17.0575316  93.6270058  81.1532709  17.6748031  93.1433447
  84.0642709  21.5343824  93.8037825  83.6277941  21.5380566  94.5596796
  83.7305625  22.2149323  93.3717402  83.9505329  21.6356280  93.8518657
  78.6371783  23.5752157 105.1280975  79.4212199  23.6883005 105.4936717
  78.4368377  22.7493294 105.3239661  78.7237808  23.4698876 105.2115361
  67.0058798  18.2479837  98.0124819  66.7397214  17.4318954  98.1715809
  67.0197362  18.2932992  97.1420334  66.9683521  18.1336742  97.9078301
  70.9116545  13.0464921  84.6276577  70.1974722  12.7603101  85.0399010
  71.3960514  13.3861547  85.2682965  70.8775909  13.0546571  84.7832212
  71.7557405  11.7858215 100.6591827  71.0629201  11.3155195 100.9052558
  72.3717732  11.5596520 101.2333534  71.7441935  11.6825347 100.7800979
  78.7942176  25.4862259  98.7747431  77.9957422  25.2461759  99.0321299
  79.2428188  25.5376652  99.5214478  78.7416787  25.4584650  98.9232355
  87.1987055  18.2524744  92.6957462  87.8603490  17.6915412  92.5953370
  86.5578467  17.7576775  93.0210153  87.2015923  18.0961153  92.7289802
  78.0863863  21.5494875  85.0038385  78.5015012  21.2179899  84.3122881
  77.2555793  21.3163778  84.8758522  78.0251872  21.4666131  84.8829233
  67.4152212  19.0338616  95.2936563  67.2327785  19.0085502  94.4408855
  68.1501881  19.5037554  95.3325472  67.4966276  19.0999979  95.1734482
  83.4851886  19.2690126  92.4369451  83.7207475  19.4135325  91.6096301
  83.6341450  20.0332534  92.8300964  83.5417689  19.4029181  92.3733055
  70.4797964  15.7523619 101.8018672  71.2037936  15.7376650 102.2883567
  70.5814100  16.4618974 101.3040640  70.6016173  15.8548322 101.7997459
  85.3142343  18.1091792  90.2739055  85.6450560  18.6419432  89.6679149
  85.8875431  18.1630680  90.9301006  85.4476022  18.1961361  90.2816836
  80.5274232  15.9556695  90.9562635  80.6221086  16.6945989  91.4102260
  79.9033076  15.5274170  91.3897199  80.4483262  16.0018016  91.0870782
  78.7826706  19.1342908 101.6052916  79.3565568  18.4970152 101.7601480
  78.7041510  19.1346990 100.7362573  78.8559941  19.0408019 101.4999326
  67.3823122  15.9132117  95.4435630  67.9596625  15.7768568  96.0827875
  66.6837184  15.4567901  95.6981214  67.3644144  15.8254383  95.5757919
  80.7797253  17.8005435  84.1899587  80.6977416  17.8707622  85.0554574
  81.4176974  18.3635179  83.9983327  80.8617091  17.8944406  84.2889536
  74.1390424  17.5666173  93.6574113  73.8809669  16.7337908  93.6305412
  74.1938907  17.7923786  92.8166613  74.1090202  17.4763944  93.5294250
  79.2191475   9.6694623  93.7578206  78.5147801   9.1803809  93.9162125
  79.2676449   9.6817098  92.8866650  79.1221526   9.5984271  93.6517545
  73.1125137  15.1203935  94.1439008  72.5374728  15.2796103  94.7802969
  72.7360813  14.4839344  93.6807458  72.9727949  15.0501748  94.1693566
  76.7798425  13.5927284  99.0031386  76.3912858  13.1681502  98.3483577
  76.1153124  13.8409434  99.5108413  76.6245353  13.5666006  98.9819254
  86.4221694  13.3502289  91.7779216  86.1658259  12.5382231  91.5877099
  87.2651008  13.3579856  91.5509404  86.5087720  13.2314287  91.7164033
  62.8581956  14.7644010  92.1583448  62.9442207  14.3875878  92.9396978
  63.4857753  14.3904456  91.6803407  62.9638506  14.6529492  92.2028926
  77.8837364  17.8225889  87.2008193  78.6978002  18.1140782  87.0890965
  77.8196505  17.1685751  86.6266486  77.9940103  17.7691084  87.0997030
  73.7545272  21.2947406  92.3280505  74.3919219  21.0559154  92.8732299
  74.1800343  21.4984565  91.5933666  73.9121438  21.2898417  92.2997663
  68.4457914  23.5335743  96.2114809  68.4862059  23.8050594  95.3834589
  69.0052438  24.0577651  96.6272597  68.5341260  23.6511498  96.1506697
  74.3948087  16.5149696  86.6655395  74.7793240  16.2957403  87.4171940
  74.1459707  17.3412642  86.7956471  74.4150159  16.6047842  86.7956471
  85.1283274  20.2896334  97.6766063  84.8229091  21.0224391  98.0379379
  84.4089490  19.8834263  97.3958849  84.9770617  20.3378067  97.6879200
  76.1366744  21.7719829  94.0074291  76.2105752  21.6095001  94.8616141
  76.9536250  21.9610019  93.7634773  76.2683102  21.7756571  94.0972317
  69.8972500  22.1177692  91.0368735  69.0710618  22.3639429  90.9103014
  69.9584492  22.0389773  91.9030793  69.7846667  22.1422641  91.1457679
  72.1148524   8.1846633  91.9964175  71.2470950   8.2569232  92.0621784
  72.4023729   8.9868712  92.1852150  72.0288272   8.3140780  92.0338942
  74.6771329  24.7354572  88.7387765  74.9669628  24.3443553  88.0146992
  75.4074810  24.9171277  89.1793040  74.8278214  24.7048386  88.6970572
  75.2666075  19.5372318  99.8240895  74.7677768  20.2488086  99.9025784
  76.0766299  19.8572985  99.7859058  75.3122181  19.6899167  99.8297464
  72.6177245  26.7121955  91.8047915  72.3977540  26.4219309  92.5974582
  72.3971767  26.0536910  91.2765827  72.5524839  26.5721663  91.8436823
  71.5294192  18.7995271  94.0703616  71.2407441  18.1732742  94.6049344
  72.3977540  18.7415558  94.1368297  71.6154444  18.6982815  94.1594571
  82.3172090  13.9430054  94.3885598  81.9736856  13.2220390  94.7392848
  82.4165133  13.7343906  93.5463956  82.2814133  13.8054258  94.3157278
  74.7845201  28.0851344  90.5878607  75.4369259  27.5527787  90.8169633
  74.0870809  27.7319997  90.9746481  74.7775919  27.9540867  90.6790775
  71.7326466  20.4390522  89.9945981  72.4872434  20.8203561  90.2081444
  71.1397078  20.8901666  90.4492678  71.7563179  20.5619349  90.0928860
  82.7785119  20.4055759  89.9309586  83.3443152  21.0648968  89.8468129
  82.1313023  20.7505457  90.4025988  82.7663876  20.5537700  89.9882343
  73.0524692  21.6099083  95.3686097  72.5305446  21.7499375  96.0537961
  73.4398713  20.8509748  95.5588214  73.0328393  21.5184607  95.4987173
  70.0415876  11.6604892  89.4381051  69.7540672  11.2906163  88.7012999
  70.7286344  12.1299748  89.1764756  70.1004774  11.6751862  89.2896127
  79.2491697  23.3494543  89.3546665  79.0078373  22.6162403  88.9473730
  79.4293030  23.8981400  88.7012999  79.2399321  23.3216934  89.1976888
  74.4791018  18.6403102  90.7667588  74.2833800  19.2477837  90.1727891
  74.7025363  17.9471046  90.2859262  74.4825659  18.6280628  90.6083669
  72.8769548  15.5257840  90.8848456  73.5992200  15.6898999  90.4252262
  72.3977541  16.2467505  90.7787796  72.9133279  15.6556070  90.8014070
  80.8363055  11.8621639  96.2645141  79.9974156  11.8882918  96.0283404
  80.9067423  12.5092375  96.8450488  80.7231449  11.9617765  96.3154258
  70.5277165  17.9315913  99.9902596  71.0398261  18.2100166  99.3411356
  70.2413507  18.6705207 100.3565409  70.5612028  18.0818267  99.9492474
  79.2832334   8.7607016  90.9972757  79.9858687   8.5614765  90.5192715
  79.0176522   7.9882959  91.3041600  79.3478966   8.6169982  90.9718199
  84.7120579  17.0689626  93.5506383  84.6254554  17.2245052  94.4041162
  84.2571059  17.7127702  93.1765788  84.6323836  17.1865381  93.6213490
  67.6144071  12.4386105  90.2866332  67.7160207  13.2412266  90.6147308
  68.4099958  12.2373441  89.9889413  67.7471976  12.5272003  90.2901688
  74.0460890  10.0242301 100.0503638  73.8544087  10.0397436 100.9003061
  74.8959486  10.2205976 100.0270292  74.1436612  10.0556653 100.1726932
  68.4307803  12.5533283  98.0287454  68.2893295  11.7017224  98.1531962
  68.7148366  12.5961944  97.2049660  68.4515649  12.4333033  97.9255078
  78.5846395  14.3900373  92.1731942  78.3381110  14.3096124  93.0068731
  78.9131518  13.6053841  91.9794470  78.5967639  14.2626638  92.2679465
  82.4794444  21.0983732  95.9618724  82.3408803  21.7964778  96.4667466
  81.6994442  20.9432389  95.6054905  82.3437671  21.1783899  95.9844998
  74.5443423  17.1257092 101.5854925  74.6886798  17.7058300 100.9498035
  74.8919071  17.5033388 102.2904780  74.6170884  17.2677796 101.5953920
  76.7163340  16.3247260  99.3680057  75.9686654  16.5178274  98.9628335
  76.8704865  15.4992480  99.1304178  76.6285768  16.2312371  99.2725463
  73.6171178  25.3159863  98.4515952  73.7660741  24.7562779  97.7989357
  74.3971180  25.3951865  98.8348471  73.7545271  25.2445429  98.4112901
  83.9747817  20.4561986  86.7235223  83.5954626  19.6699124  86.7164512
  83.3114062  21.0048843  86.5806867  83.8206292  20.4206810  86.7016020
  76.1424478  25.4874506  99.7300443  76.0668149  24.8183317 100.2851231
  76.0714337  26.1892295 100.2441109  76.1205085  25.4919414  99.8877291
  76.7994725  24.0075505  90.5624049  77.5644616  23.7385149  90.2406713
  76.6972815  23.5225516  91.2794112  76.8976221  23.8965070  90.6203877
  74.8347495  12.2099915  97.1017285  74.0443570  12.0291375  97.4234621
  75.2308118  11.4326867  97.0847579  74.7764371  12.0687376  97.1469833
  79.3213386  21.0387689  82.5423998  80.0886371  21.0987814  82.1329850
  78.8744695  20.4668130  82.0580317  79.3686813  20.9624265  82.4101709
  80.2191181  19.8442345  94.8276731  79.5436183  19.6127577  95.3290118
  80.2283557  19.2363528  94.2018836  80.1209686  19.7201270  94.8092883
  77.3485325  14.6860174 101.5840784  77.2844466  15.5470130 101.4560920
  77.4882513  14.3692167 100.7836335  77.3600795  14.7660340 101.4468997
  82.2207916  22.7007477  87.0586909  82.3027753  23.5074463  86.7348360
  82.7057658  22.7203436  87.7827682  82.3045074  22.8228140  87.1173807
  76.0304419  17.3792313  95.7256987  75.6066668  17.5796812  94.9896005
  75.8549274  16.5321161  95.8381286  75.9415300  17.2841095  95.6330677
  75.5316113  28.8942826  98.1878444  76.0212043  28.1953615  98.0054108
  74.9600345  28.5966696  98.7754501  75.5200642  28.7469050  98.2479485
  71.3186864  17.8744365  91.1584959  71.4751483  17.8091167  92.0140951
  71.6587457  18.6492917  90.9463639  71.3920099  17.9793563  91.2539553
  77.8566009  17.2502248  90.0278322  78.3981554  16.7472629  90.4916943
  78.1712568  17.1967443  89.2167808  77.9830406  17.1681669  89.9762134
  76.0252458  22.6419600  87.3118350  76.0945279  21.7834138  87.4511351
  76.8040914  22.8591481  86.9837375  76.1505308  22.5472464  87.2835508
  80.4159946  25.0657301  91.5254844  80.0239738  24.7624016  90.8077710
  80.5713018  25.9026391  91.3359797  80.3813536  25.1441138  91.3911341
  67.8921126  15.0579315  91.4745726  68.2720090  15.4763860  90.8105994
  67.3176490  15.6392771  91.7814570  67.8632450  15.2057174  91.4222467
  80.5799621  21.6307290  91.4660874  80.2214275  21.8021933  92.2424907
  80.0938331  22.0920495  90.9088873  80.4558318  21.7246261  91.4986143
  75.3687986  17.3106455  84.0061109  75.6580511  18.0871338  84.2804683
  75.4559785  16.7995187  84.7075608  75.4242242  17.3498374  84.1503606
  75.4219147   7.2644717  96.5261436  74.9057636   6.5724908  96.6513015
  74.8613076   7.9315494  96.4724035  75.2625660   7.2607974  96.5367502
  81.7404360  22.5211186 102.4128075  82.3784081  22.0271381 102.0790531
  81.0978452  22.4488586 101.8280302  81.7398587  22.4370194 102.2770430
  83.4661360  14.3700332  96.9793991  83.0388968  14.2826680  96.2242090
  82.8287413  14.4778107  97.5648835  83.3090967  14.3732992  96.9539432
  81.7958617  23.2130994  99.0533432  82.5850995  22.8620059  99.1735513
  81.9702214  24.0267382  98.7910066  81.9378898  23.2816851  99.0321300
  71.5351927  16.6239720  96.1061221  70.6939934  16.5243594  96.3140115
  71.7441935  17.3935200  96.4575541  71.4416620  16.7231763  96.1888536
  69.0127494  14.2459257  93.9345971  68.6184192  14.3202269  93.1596081
  68.4567611  14.6317203  94.4854333  68.8730306  14.3141031  93.9013631
  80.6492441   7.2240551  93.6149850  80.8542034   7.1562859  94.4606847
  80.3218865   8.0299372  93.5471028  80.6307689   7.3326491  93.7309505
  75.3468592  14.5521119  95.3558818  75.0431729  13.9977107  95.9569226
  74.6448013  14.7313329  94.8686852  75.1984802  14.4965901  95.3728524
  74.4034689  11.8621639  89.9203520  74.6794423  11.1440551  89.5081088
  75.0033358  12.4606559  89.7124626  74.5327954  11.8442010  89.8284281
  73.4086943  21.7670840 100.0630916  73.3007298  21.7772902 100.9292974
  73.6182724  22.5925620  99.8735870  73.4237054  21.8911914 100.1635008
  77.9045210   9.5335156  88.1950115  78.3588956   9.7045717  88.9197960
  78.3785255   8.9203267  87.7947891  78.0413530   9.4686041  88.2423877
  71.4260735  19.0183482  97.5252854  70.8348668  19.6592980  97.4955869
  72.1881758  19.4421099  97.4984153  71.4508996  19.1759321  97.5168001
  71.8221358  10.1785480  98.1920871  72.2822839  10.2524409  98.9295995
  71.8677464  10.9766734  97.8420693  71.8971913  10.3079627  98.2493628
  81.1850251  24.4692794  94.9584878  80.9869940  24.9583608  94.2641089
  80.5637962  24.6734035  95.5369011  81.0637816  24.5709332  94.9408101
  75.2458230  16.2377691  89.2995122  75.9900274  16.6251967  89.5378072
  75.3918926  15.3935116  89.4635610  75.3768815  16.1708163  89.3589092
  77.1637805   8.0327949  94.3326984  76.3173850   8.2050757  94.2068334
  77.1608937   7.2277293  94.6692812  77.0384955   7.9388978  94.3638111
  78.2336105  11.8103164  95.1989042  77.7596060  11.2844926  95.7094353
  78.6054241  11.2632637  94.6303903  78.2185994  11.6519160  95.1904189
  68.6109136  13.8074671 100.5672587  69.4734749  13.7070380 100.4809917
  68.2800919  13.2269380 100.0058160  68.6894332  13.7066297 100.4717993
  84.4972836  16.8705539  96.6095822  84.2571059  16.0311955  96.6138249
  84.9764843  16.9505706  97.3336596  84.5325020  16.7586939  96.7170624
  80.1619605  12.7039718  88.2614795  79.6342624  12.7868462  87.5720504
  80.6215313  13.4457590  88.2579440  80.1521456  12.8260381  88.1589491
  71.9710922  12.6317120  97.2283006  71.3463992  12.6435512  96.6208958
  71.6356516  13.1077295  97.8774246  71.8296413  12.7035637  97.2339574
  72.1552670  10.9742238  83.2855691  71.8065475  11.6261963  83.7487240
  71.6749116  10.9599351  82.5579562  72.0322914  11.0685292  83.2466782
  68.6836597  20.6917580  98.6686770  68.1536522  20.0010019  98.7181745
  68.9561690  20.6827765  97.8399478  68.6461319  20.5884711  98.5534186
  79.7156688  21.2743282  87.3924452  80.4390886  21.7401395  87.2489026
  79.2757279  21.3416892  86.6422049  79.7572380  21.3527119  87.2609234
  78.8842843  18.1340824  98.6425142  78.2699836  17.5898875  98.9373777
  79.4010128  17.6205061  98.1630958  78.8698505  17.9777233  98.6149370
  78.1239140  19.2045094  96.3769440  77.6966748  18.5794813  95.9434876
  78.1164084  18.9220016  97.2028447  78.0598281  19.0697875  96.4349268
  71.2401667  14.2410267  99.4457874  71.3995154  13.4853591  99.8509596
  71.0594560  14.7901207 100.0998612  71.2367026  14.2104081  99.6020580
  76.4524849  10.0813849  96.5911974  76.4767337   9.5473961  95.9024754
  76.7036323   9.5731158  97.2537565  76.4934768   9.9274753  96.5876619
  63.9632439  17.3645344  96.0255118  63.8575888  17.3192188  95.1607202
  63.2132659  17.7099124  96.3069403  63.8368042  17.4086252  95.9392448
  72.7326172   8.8084667  95.9717718  72.7724543   9.3093874  96.6852426
  71.9075836   8.8995061  95.7023642  72.6165698   8.8966483  96.0368257
  74.9155785  18.3745407 104.0738013  74.0651415  18.5117121 104.2095658
  75.0783912  17.6409185 104.5185715  74.8139648  18.2859508 104.1593612
  74.1540535  15.3245177  98.2691617  73.3232465  15.4918995  98.0626866
  74.0992052  14.9481128  99.0540503  74.0229950  15.2934908  98.3540146
  72.5276579  13.6000768  88.7981735  72.6679540  14.0973233  89.5010377
  73.0259112  12.8987063  88.9395949  72.6217660  13.5702747  88.9233314
  72.5576801  14.4667879  86.1274312  73.1921881  15.0628304  86.0623774
  72.6402412  14.1671337  86.9420182  72.6633352  14.5108788  86.2377399
  74.1355784  10.3981855  86.1019754  74.4571625   9.9184937  85.4479016
  74.3982728  11.2081501  85.9110566  74.2221810  10.4471753  85.9775246
  77.3652757  21.4200729  99.6218570  76.8577848  21.9736576 100.0659201
  77.0679403  21.4809019  98.8037345  77.2457642  21.5107040  99.5667027
  69.0629789  16.6635720  89.3963858  69.5722019  17.2600228  89.7775164
  69.5364061  16.3961694  88.7140278  69.2073165  16.7121536  89.3518381
  79.9760537  25.3363987  87.5522514  79.2589847  25.1624849  87.0869751
  80.6267275  25.1016559  87.0198000  79.9662388  25.2759779  87.4051731
  77.9709162   6.2569149  91.8733810  77.3277480   6.1066795  92.4418949
  77.6308569   6.0111494  91.1082915  77.8254239   6.1981271  91.8436825
  82.5608508  14.2128575  91.2963819  81.8899698  14.7558278  91.1676884
  83.2548259  14.6823431  91.0545513  82.5637376  14.3626847  91.2419346
  76.6095242  26.3525287  96.5275577  76.3860897  25.5944117  96.8959603
  76.1205085  26.3823309  95.8056017  76.5038691  26.2447512  96.4752318
  82.7236636  10.6684459  94.2054192  83.0764246  10.2414182  94.8799991
  81.8651437  10.5835303  94.3355268  82.6486081  10.5929200  94.3249202
  71.4220321  13.2991979  92.2637038  70.7032310  13.7156111  92.5309902
  71.7932683  13.8646218  91.7128677  71.3712253  13.4441260  92.2219845
  80.7219902  13.9319828  98.1539034  80.7017829  13.7503123  99.0073813
  80.7699102  14.8031846  98.1298618  80.7254543  14.0336366  98.2762329
  75.2573699  26.5725746  93.9812662  74.8434098  25.9099876  93.5916503
  75.9421073  26.7203604  93.4608356  75.2972071  26.4966404  93.8469159
  78.6238993  25.7315831  94.7336278  78.2255276  25.8418101  93.9657098
  78.0090213  25.9397897  95.3162838  78.4737883  25.7789399  94.7067578
  77.1966895  12.3389979  87.6010418  76.6031735  12.6606975  87.0494985
  77.2342173  11.4931074  87.3931524  77.1141284  12.2614307  87.4893189
  80.0724712  12.2969483  91.0312168  79.8438405  12.3202185  90.1890526
  80.3322788  11.4726950  91.1507179  80.0770900  12.1785563  90.9237366
  74.3543940  14.1503956 100.6337268  73.8422843  13.5425139 100.9922300
  74.1823436  14.8660549 101.1011244  74.2533577  14.1667255 100.7553492
  73.1269474  10.8346029  92.3266364  73.6026841  11.1963109  91.6916545
  72.6258074  11.4902497  92.6066507  73.1234833  10.9840218  92.2743105
  86.3580836  20.3067798  88.1179369  86.7414442  21.0559154  88.3477466
  85.5624949  20.5533617  87.8591358  86.2974618  20.4537491  88.1136942
  66.1011720  15.4988397  98.5428120  65.5538439  14.8289043  98.6608988
  66.8904098  15.1318245  98.6071587  66.1363903  15.3453383  98.5696820
  75.1696128  12.9787229  85.6939748  75.5495092  12.9966858  84.9090862
  74.4288724  13.4241218  85.5730595  75.1164965  13.0469004  85.5603316
  82.7981418  11.2869420  91.2815326  82.7975644  11.1318077  92.1399603
  82.5937598  12.1332408  91.2256712  82.7681196  11.3890041  91.4003266
  64.8598689  14.7109205  95.6974143  64.6820450  14.2585814  96.4229059
  64.5717711  15.5135366  95.8812621  64.7911642  14.7631763  95.8317646
  80.5222270  15.9666922  94.9351533  81.0175935  15.2489917  94.8955554
  79.7122046  15.6637720  94.8206020  80.4766163  15.8164569  94.9125259
  75.9680882  19.8164736  87.0848538  75.1592204  19.4931409  87.0381847
  76.4755790  19.1097958  87.0176786  75.9230548  19.6646052  87.0678832
  66.5971159  17.2436929  92.8095902  65.7316678  17.2322619  92.6978673
  66.6969975  17.0567152  93.6567041  66.4845326  17.2142990  92.9184846
  82.5874089  18.7170610  97.6228662  83.0129161  18.1945032  97.0699087
  82.2231009  19.3151447  97.1017285  82.5960692  18.7280837  97.4637672
  72.2228169  27.0134827  96.3826008  72.5374728  27.8271216  96.3903789
  72.6321582  26.6285046  97.0508167  72.3296267  27.0763530  96.4830099
  79.1752688  22.4304874  93.9529820  79.6463867  23.1445137  94.1219805
  79.5112867  21.8303624  94.4889689  79.2947803  22.4476338  94.0562195
  79.8126635  22.2222808 100.7157512  79.2647581  21.5980692 100.4477577
  80.2739663  22.4117080 100.0001592  79.7993844  22.1581858 100.5707943
  75.1615298   9.2048757  88.3767379  75.9830993   9.3747070  88.1349074
  74.6984949   9.3596018  87.6533677  75.2146460   9.2530490  88.2339024
  73.7510630   7.1991520  99.1565808  74.2955043   6.8582646  99.7470150
  73.8047566   8.0576981  99.2987093  73.8399750   7.2746779  99.2647681
  69.5641189  20.9607936  96.0304616  70.1686046  20.9203770  95.4018437
  69.3568501  21.8079088  96.0608672  69.6230086  21.0795938  95.9420732
  79.3784961  23.2273881  97.2466853  80.1983335  23.0836847  97.5083149
  79.0979039  23.8520080  97.7883291  79.4581704  23.2984233  97.3654793
  64.7992471  19.9442553  95.9003539  64.7016749  19.1338825  96.2093596
  65.5821341  19.9234347  95.5149807  64.9008608  19.8209643  95.8890402
  95.8498611  30.8838733  90.2109730  95.8192616  31.7383369  90.3827999
  96.4479960  30.5834025  90.7695873  95.9335769  30.9655229  90.3184532
  89.0498296  29.9714384  94.9662660  88.1936192  30.1322882  95.0171777
  89.0965950  29.1006448  94.9867721  88.9297408  29.8665185  94.9768726
  83.4339436  39.5077101  90.7299892  82.6822336  39.1292640  90.5015937
  83.8825448  39.5395535  89.9818702  83.3889103  39.4562709  90.5857394
  88.8864396  39.9302471  86.1585439  88.5515764  40.6079393  85.7229661
  89.3991266  39.5407782  85.5702310  88.9129977  39.9727049  86.0072230
  88.4268687  41.8816740  92.0996550  88.8108066  42.4503638  91.5601326
  88.3627828  41.1566250  91.6202366  88.4742114  41.8592203  91.9490413
  91.8950117  32.0306428  97.6094312  92.4406077  32.7091514  97.6688281
  91.8366994  31.8893888  96.7495893  91.9666032  32.1098429  97.4906372
  85.0124192  39.5195494  92.9962664  85.1134555  38.7095848  93.3059792
  84.4165937  39.4252440  92.3662343  84.9396731  39.3860522  92.9488903
  93.6715186  33.4591035  88.4828040  93.5554712  34.2098721  88.9120178
  94.4671073  33.2014988  88.7324127  93.7719775  33.5325882  88.5832131
  84.8524932  44.4373083  94.3977520  85.4962387  44.8786247  94.7873679
  85.1781187  43.6326509  94.3107779  84.9956760  44.3838278  94.4422998
  78.2089236  35.5415780  92.6214998  77.9739421  34.7083433  92.5147267
  78.3474877  35.8220446  91.8076199  78.1944899  35.4599284  92.4857353
  80.5079324  27.7101511  95.5199306  79.8884356  27.1194158  95.3509320
  80.4063187  28.3012946  94.8863629  80.4016999  27.7105593  95.4004295
  85.5545511  37.4485058  89.7697382  85.8761353  37.9890265  89.1658690
  86.2017608  36.8781829  89.9019672  85.6971567  37.4444233  89.7004417
  87.6047220  29.4501053  89.8531769  88.3027384  29.6289180  90.3453232
  87.9199552  28.9271392  89.2302158  87.7542557  29.3994825  89.8333779
  80.2348457  31.2553792  97.7642875  80.1107154  31.8416238  98.3992693
  80.8866741  30.7613988  98.0655150  80.3122106  31.2692597  97.9028804
  87.7935155  35.8371498  89.8411560  88.2328790  35.2288598  90.2866333
  87.6439818  35.4578871  89.0697025  87.8356621  35.6909969  89.7930728
  85.2606798  34.4315509  97.0430386  85.9055800  33.9387953  96.7241334
  85.5008575  34.5740296  97.8696464  85.3917383  34.3792952  97.1179919
  87.7992889  37.2770415  96.6937278  88.0816132  36.4821821  96.4724034
  88.5279050  37.7551003  96.7142339  87.9482453  37.2305012  96.6640293
  85.7774083  24.8193449  93.9353043  85.4477413  25.2704593  93.2656742
  85.1019085  24.7409613  94.4826050  85.6284519  24.8744584  93.9176267
  91.3944491  34.1898679  86.7942329  91.3095787  35.0459646  86.9391898
  91.8828875  33.9143003  87.4624489  91.4533389  34.2756000  86.9144411
  92.9850491  20.8078972  92.1802654  92.6703932  21.4982451  92.6123076
  92.4677433  20.7523754  91.4788155  92.8614961  20.9013861  92.1399603
  92.3262925  30.8083473  88.2940065  91.7974396  31.0243107  88.9537371
  92.8487945  31.5019612  88.2141034  92.3251378  30.9426610  88.3795664
  97.7810978  36.3829777  93.6673109  96.9508681  36.5940421  93.8306526
  97.7320230  35.5566832  93.3915393  97.6517713  36.2919384  93.6510474
  84.2162532  34.7046690  87.0947532  83.6319748  35.2096721  87.5013396
  83.8132628  34.4789077  86.3544124  84.0701836  34.7454938  87.0452558
  79.7706561  40.4201451  93.8971204  79.2874139  41.1451941  93.8730788
  80.5829879  40.7177581  94.0081362  79.8197309  40.5703805  93.9098483
  85.8420715  39.2133632  96.5021018  85.3247657  38.8541047  95.8982327
  86.5395106  38.6895806  96.5127085  85.8686296  39.0831320  96.4151277
  89.4984307  39.6628446 102.4637192  89.5867653  39.4754586 103.3115402
  89.9274020  39.0165875 102.0642038  89.5746410  39.5391453 102.5308943
  87.0654767  38.9459606 101.4454854  86.5025602  38.5332216 101.9694515
  87.8275790  38.8712511 101.8647997  87.0949216  38.8737006 101.5847854
  88.6739747  30.9512342  85.5716453  88.9135751  31.1590326  84.7591796
  88.9955588  30.1469851  85.6805398  88.7576905  30.8626443  85.4677006
  83.9830037  22.8805738  89.4175991  84.7376005  23.2484055  89.1793041
  83.8057572  23.2545292  90.1855171  84.0684516  22.9903926  89.4960880
  82.6250758  40.9357627  94.0491484  83.3271338  40.4209616  94.1064240
  82.5448241  41.2631778  94.8538359  82.7174519  40.9071853  94.1764276
  83.6729665  31.1733214 103.1771899  83.8450169  31.0639108 104.0257180
  84.2099022  31.8187619 102.9403091  83.7774669  31.2525215 103.2676996
  82.3387102  25.2876057  86.1154104  82.1562675  25.5047937  85.2895097
  83.2012715  25.4015069  86.1712718  82.4391691  25.3365955  86.0008591
  81.9501534  37.1263979  93.5577092  82.7890433  37.3586912  93.6050853
  81.9813303  36.2568290  93.4884127  82.0783251  37.0320925  93.5541737
  82.5754237  37.5464854  97.8590397  83.1152462  37.4035985  98.5293770
  81.8924183  37.9461605  98.2274424  82.5546391  37.5844525  98.0124819
  88.0186821  22.2902467  89.1503128  88.7472981  22.1118422  88.7041284
  88.1081714  23.1320547  89.3610306  88.1393483  22.3886346  89.1156645
  91.9995122  33.2255855  93.0535422  92.7552637  33.6587369  93.0924331
  92.1057446  32.5760624  93.6270058  92.1265292  33.1933339  93.1433447
  95.0375293  37.0529132  93.8037825  94.6010525  37.0565874  94.5596796
  94.7038208  37.7334631  93.3717402  94.9237913  37.1541588  93.8518657
  89.6104366  39.0937465 105.1280975  90.3944783  39.2068313 105.4936717
  89.4100961  38.2678602 105.3239661  89.6970392  38.9884184 105.2115361
  77.9791382  33.7665145  98.0124819  77.7129797  32.9504262  98.1715809
  77.9929946  33.8118300  97.1420334  77.9416104  33.6522050  97.9078301
  81.8849129  28.5650229  84.6276577  81.1707306  28.2788409  85.0399010
  82.3693098  28.9046855  85.2682965  81.8508492  28.5731879  84.7832212
  82.7289988  27.3043523 100.6591827  82.0361785  26.8340503 100.9052558
  83.3450316  27.0781828 101.2333534  82.7174518  27.2010655 100.7800979
  89.7674760  41.0047567  98.7747431  88.9690006  40.7647067  99.0321299
  90.2160771  41.0561960  99.5214478  89.7149371  40.9769958  98.9232355
  98.1719639  33.7710052  92.6957462  98.8336073  33.2100720  92.5953370
  97.5311051  33.2762083  93.0210153  98.1748507  33.6146461  92.7289802
  89.0596447  37.0680183  85.0038385  89.4747595  36.7365207  84.3122881
  88.2288376  36.8349085  84.8758522  88.9984455  36.9851439  84.8829233
  78.3884796  34.5523924  95.2936563  78.2060369  34.5270810  94.4408855
  79.1234464  35.0222862  95.3325472  78.4698859  34.6185286  95.1734482
  94.4584470  34.7875434  92.4369451  94.6940059  34.9320633  91.6096301
  94.6074033  35.5517842  92.8300964  94.5150273  34.9214489  92.3733055
  81.4530547  31.2708927 101.8018672  82.1770520  31.2561958 102.2883567
  81.5546684  31.9804282 101.3040640  81.5748756  31.3733630 101.7997459
  96.2874926  33.6277100  90.2739055  96.6183144  34.1604740  89.6679149
  96.8608015  33.6815988  90.9301006  96.4208606  33.7146669  90.2816836
  91.5006816  31.4742003  90.9562635  91.5953670  32.2131297  91.4102260
  90.8765659  31.0459478  91.3897199  91.4215846  31.5203323  91.0870782
  89.7559289  34.6528215 101.6052916  90.3298151  34.0155460 101.7601480
  89.6774093  34.6532298 100.7362573  89.8292524  34.5593327 101.4999326
  78.3555706  31.4317425  95.4435630  78.9329208  31.2953876  96.0827875
  77.6569768  30.9753209  95.6981214  78.3376727  31.3439691  95.5757919
  91.7529837  33.3190743  84.1899587  91.6709999  33.3892930  85.0554574
  92.3909557  33.8820487  83.9983327  91.8349674  33.4129714  84.2889536
  85.1123008  33.0851481  93.6574113  84.8542252  32.2523215  93.6305412
  85.1671491  33.3109094  92.8166613  85.0822786  32.9949252  93.5294250
  90.1924058  25.1879931  93.7578206  89.4880385  24.6989117  93.9162125
  90.2409033  25.2002406  92.8866650  90.0954110  25.1169579  93.6517545
  84.0857720  30.6389243  94.1439008  83.5107311  30.7981411  94.7802969
  83.7093396  30.0024652  93.6807458  83.9460533  30.5687056  94.1693566
  87.7531009  29.1112592  99.0031386  87.3645442  28.6866810  98.3483577
  87.0885707  29.3594742  99.5108413  87.5977937  29.0851313  98.9819254
  97.3954278  28.8687597  91.7779216  97.1390843  28.0567539  91.5877099
  98.2383592  28.8765164  91.5509404  97.4820303  28.7499594  91.7164033
  73.8314539  30.2829318  92.1583448  73.9174791  29.9061186  92.9396978
  74.4590337  29.9089763  91.6803407  73.9371090  30.1714800  92.2028926
  88.8569947  33.3411197  87.2008193  89.6710586  33.6326090  87.0890965
  88.7929088  32.6871059  86.6266486  88.9672686  33.2876392  87.0997030
  84.7277855  36.8132714  92.3280505  85.3651802  36.5744462  92.8732299
  85.1532927  37.0169873  91.5933666  84.8854022  36.8083725  92.2997663
  79.4190498  39.0521051  96.2114809  79.4594643  39.3235902  95.3834589
  79.9785022  39.5762959  96.6272597  79.5073844  39.1696806  96.1506697
  85.3680670  32.0335004  86.6655395  85.7525823  31.8142711  87.4171940
  85.1192291  32.8597950  86.7956471  85.3882743  32.1233150  86.7956471
  96.1015858  35.8081642  97.6766063  95.7961675  36.5409699  98.0379379
  95.3822074  35.4019571  97.3958849  95.9503200  35.8563375  97.6879200
  87.1099327  37.2905137  94.0074291  87.1838336  37.1280309  94.8616141
  87.9268834  37.4795327  93.7634773  87.2415686  37.2941879  94.0972317
  80.8705084  37.6363000  91.0368735  80.0443202  37.8824737  90.9103014
  80.9317075  37.5575081  91.9030793  80.7579251  37.6607949  91.1457679
  83.0881108  23.7031941  91.9964175  82.2203533  23.7754540  92.0621784
  83.3756312  24.5054020  92.1852150  83.0020856  23.8326088  92.0338942
  85.6503913  40.2539880  88.7387765  85.9402211  39.8628861  88.0146992
  86.3807394  40.4356585  89.1793040  85.8010797  40.2233694  88.6970572
  86.2398658  35.0557626  99.8240895  85.7410352  35.7673394  99.9025784
  87.0498882  35.3758293  99.7859058  86.2854765  35.2084475  99.8297464
  83.5909829  42.2307262  91.8047915  83.3710124  41.9404617  92.5974582
  83.3704351  41.5722218  91.2765827  83.5257423  42.0906971  91.8436823
  82.5026776  34.3180579  94.0703616  82.2140024  33.6918050  94.6049344
  83.3710124  34.2600866  94.1368297  82.5887028  34.2168123  94.1594571
  93.2904674  29.4615362  94.3885598  92.9469439  28.7405698  94.7392848
  93.3897716  29.2529214  93.5463956  93.2546716  29.3239566  94.3157278
  85.7577784  43.6036652  90.5878607  86.4101842  43.0713095  90.8169633
  85.0603393  43.2505305  90.9746481  85.7508502  43.4726175  90.6790775
  82.7059049  35.9575830  89.9945981  83.4605017  36.3388869  90.2081444
  82.1129662  36.4086974  90.4492678  82.7295763  36.0804657  90.0928860
  93.7517703  35.9241066  89.9309586  94.3175735  36.5834276  89.8468129
  93.1045606  36.2690765  90.4025988  93.7396459  36.0723008  89.9882343
  84.0257276  37.1284391  95.3686097  83.5038029  37.2684683  96.0537961
  84.4131296  36.3695056  95.5588214  84.0060977  37.0369915  95.4987173
  81.0148460  27.1790200  89.4381051  80.7273256  26.8091471  88.7012999
  81.7018928  27.6485055  89.1764756  81.0737357  27.1937169  89.2896127
  90.2224281  38.8679851  89.3546665  89.9810957  38.1347711  88.9473730
  90.4025614  39.4166708  88.7012999  90.2131905  38.8402242  89.1976888
  85.4523601  34.1588410  90.7667588  85.2566384  34.7663145  90.1727891
  85.6757947  33.4656354  90.2859262  85.4558242  34.1465936  90.6083669
  83.8502131  31.0443148  90.8848456  84.5724783  31.2084306  90.4252262
  83.3710124  31.7652813  90.7787796  83.8865862  31.1741378  90.8014070
  91.8095639  27.3806947  96.2645141  90.9706740  27.4068226  96.0283404
  91.8800006  28.0277683  96.8450488  91.6964032  27.4803073  96.3154258
  81.5009748  33.4501221  99.9902596  82.0130845  33.7285474  99.3411356
  81.2146091  34.1890515 100.3565409  81.5344611  33.6003574  99.9492474
  90.2564917  24.2792324  90.9972757  90.9591270  24.0800072  90.5192715
  89.9909106  23.5068267  91.3041600  90.3211550  24.1355290  90.9718199
  95.6853163  32.5874934  93.5506383  95.5987137  32.7430360  94.4041162
  95.2303643  33.2313009  93.1765788  95.6056419  32.7050689  93.6213490
  78.5876654  27.9571413  90.2866332  78.6892791  28.7597574  90.6147308
  79.3832541  27.7558748  89.9889413  78.7204560  28.0457311  90.2901688
  85.0193473  25.5427609 100.0503638  84.8276671  25.5582744 100.9003061
  85.8692069  25.7391284 100.0270292  85.1169195  25.5741961 100.1726932
  79.4040387  28.0718591  98.0287454  79.2625878  27.2202531  98.1531962
  79.6880950  28.1147251  97.2049660  79.4248233  27.9518341  97.9255078
  89.5578979  29.9085681  92.1731942  89.3113693  29.8281432  93.0068731
  89.8864102  29.1239149  91.9794470  89.5700222  29.7811946  92.2679465
  93.4527028  36.6169040  95.9618724  93.3141387  37.3150086  96.4667466
  92.6727026  36.4617697  95.6054905  93.3170255  36.6969207  95.9844998
  85.5176006  32.6442400 101.5854925  85.6619382  33.2243608 100.9498035
  85.8651655  33.0218696 102.2904780  85.5903468  32.7863104 101.5953920
  87.6895924  31.8432568  99.3680057  86.9419238  32.0363582  98.9628335
  87.8437449  31.0177788  99.1304178  87.6018351  31.7497679  99.2725463
  84.5903761  40.8345171  98.4515952  84.7393325  40.2748087  97.7989357
  85.3703763  40.9137173  98.8348471  84.7277855  40.7630737  98.4112901
  94.9480401  35.9747294  86.7235223  94.5687209  35.1884432  86.7164512
  94.2846646  36.5234151  86.5806867  94.7938875  35.9392118  86.7016020
  87.1157062  41.0059814  99.7300443  87.0400733  40.3368625 100.2851231
  87.0446921  41.7077602 100.2441109  87.0937669  41.0104722  99.8877291
  80.1730692  25.9848938 101.3464904  79.6372881  25.3729297 101.6625672
  80.2348457  26.5597074 101.9998571  80.1026324  25.9795866 101.4900331
  87.7727309  39.5260813  90.5624049  88.5377200  39.2570457  90.2406713
  87.6705399  39.0410824  91.2794112  87.8708804  39.4150378  90.6203877
  85.8080078  27.7285223  97.1017285  85.0176153  27.5476683  97.4234621
  86.2040701  26.9512175  97.0847579  85.7496955  27.5872684  97.1469833
  90.2945969  36.5572997  82.5423998  91.0618954  36.6173122  82.1329850
  89.8477278  35.9853438  82.0580317  90.3419396  36.4809573  82.4101709
  91.1923765  35.3627653  94.8276731  90.5168767  35.1312885  95.3290118
  91.2016141  34.7548836  94.2018836  91.0942269  35.2386578  94.8092883
  88.3217909  30.2045482 101.5840784  88.2577050  31.0655438 101.4560920
  88.4615096  29.8877475 100.7836335  88.3333379  30.2845648 101.4468997
  93.1940499  38.2192785  87.0586909  93.2760337  39.0259771  86.7348360
  93.6790242  38.2388744  87.7827682  93.2777657  38.3413448  87.1173807
  87.0037003  32.8977621  95.7256987  86.5799252  33.0982120  94.9896005
  86.8281858  32.0506469  95.8381286  86.9147883  32.8026403  95.6330677
  86.5048696  44.4128134  98.1878444  86.9944626  43.7138923  98.0054108
  85.9332928  44.1152004  98.7754501  86.4933226  44.2654358  98.2479485
  82.2919448  33.3929673  91.1584959  82.4484067  33.3276475  92.0140951
  82.6320041  34.1678225  90.9463639  82.3652682  33.4978871  91.2539553
  88.8298592  32.7687556  90.0278322  89.3714138  32.2657937  90.4916943
  89.1445151  32.7152751  89.2167808  88.9562989  32.6866977  89.9762134
  86.9985042  38.1604908  87.3118350  87.0677862  37.3019446  87.4511351
  87.7773497  38.3776789  86.9837375  87.1237892  38.0657772  87.2835508
  91.3892530  40.5842609  91.5254844  90.9972321  40.2809324  90.8077710
  91.5445602  41.4211699  91.3359797  91.3546119  40.6626446  91.3911341
  78.8653709  30.5764623  91.4745726  79.2452674  30.9949168  90.8105994
  78.2909074  31.1578079  91.7814570  78.8365034  30.7242482  91.4222467
  91.5532204  37.1492598  91.4660874  91.1946859  37.3207241  92.2424907
  91.0670915  37.6105803  90.9088873  91.4290901  37.2431569  91.4986143
  89.3702590  20.7723796  95.0687966  88.4996148  20.7462517  95.0221275
  89.6242932  20.6000988  94.2513811  89.2796150  20.7433940  94.9408102
  86.3420570  32.8291763  84.0061109  86.6313095  33.6056646  84.2804683
  86.4292369  32.3180495  84.7075608  86.3974826  32.8683682  84.1503606
  92.7136944  38.0396494 102.4128075  93.3516664  37.5456689 102.0790531
  92.0711035  37.9673894 101.8280302  92.7131170  37.9555502 102.2770430
  94.4393944  29.8885640  96.9793991  94.0121552  29.8011988  96.2242090
  93.8019997  29.9963415  97.5648835  94.2823551  29.8918300  96.9539432
  92.7691200  38.7316302  99.0533432  93.5583578  38.3805367  99.1735513
  92.9434798  39.5452690  98.7910066  92.9111482  38.8002159  99.0321300
  82.5084511  32.1425028  96.1061221  81.6672517  32.0428902  96.3140115
  82.7174519  32.9120508  96.4575541  82.4149203  32.2417071  96.1888536
  79.9860078  29.7644565  93.9345971  79.5916775  29.8387576  93.1596081
  79.4300194  30.1502511  94.4854333  79.8462890  29.8326339  93.9013631
  91.6225024  22.7425859  93.6149850  91.8274618  22.6748167  94.4606847
  91.2951448  23.5484680  93.5471028  91.6040272  22.8511799  93.7309505
  86.3201176  30.0706427  95.3558818  86.0164313  29.5162415  95.9569226
  85.6180596  30.2498637  94.8686852  86.1717385  30.0151209  95.3728524
  85.3767273  27.3806947  89.9203520  85.6527007  26.6625859  89.5081088
  85.9765942  27.9791867  89.7124626  85.5060537  27.3627317  89.8284281
  84.3819527  37.2856148 100.0630916  84.2739881  37.2958210 100.9292974
  84.5915308  38.1110928  99.8735870  84.3969638  37.4097222 100.1635008
  88.8777793  25.0520464  88.1950115  89.3321540  25.2231024  88.9197960
  89.3517839  24.4388575  87.7947891  89.0146113  24.9871349  88.2423877
  82.3993319  34.5368790  97.5252854  81.8081252  35.1778288  97.4955869
  83.1614342  34.9606407  97.4984153  82.4241579  34.6944628  97.5168001
  82.7953941  25.6970788  98.1920871  83.2555423  25.7709717  98.9295995
  82.8410048  26.4952042  97.8420693  82.8704497  25.8264935  98.2493628
  84.4437291  26.3637483 102.7592898  84.0522856  25.7170830 103.1948676
  84.6123154  26.9548918 103.3787154  84.4108201  26.3551751 102.9155604
  92.1582835  39.9878102  94.9584878  91.9602523  40.4768916  94.2641089
  91.5370546  40.1919343  95.5369011  92.0370399  40.0894640  94.9408101
  86.2190813  31.7562998  89.2995122  86.9632858  32.1437275  89.5378072
  86.3651509  30.9120424  89.4635610  86.3501398  31.6893471  89.3589092
  88.1370389  23.5513257  94.3326984  87.2906434  23.7236065  94.2068334
  88.1341521  22.7462601  94.6692812  88.0117538  23.4574286  94.3638111
  89.2068689  27.3288472  95.1989042  88.7328643  26.8030234  95.7094353
  89.5786825  26.7817945  94.6303903  89.1918578  27.1704468  95.1904189
  79.5841719  29.3259978 100.5672587  80.4467332  29.2255688 100.4809917
  79.2533502  28.7454688 100.0058160  79.6626915  29.2251605 100.4717993
  95.4705420  32.3890847  96.6095822  95.2303642  31.5497263  96.6138249
  95.9497427  32.4691014  97.3336596  95.5057603  32.2772247  96.7170624
  91.1352189  28.2225026  88.2614795  90.6075207  28.3053770  87.5720504
  91.5947897  28.9642898  88.2579440  91.1254039  28.3445689  88.1589491
  82.9443505  28.1502427  97.2283006  82.3196575  28.1620819  96.6208958
  82.6089100  28.6262603  97.8774246  82.8028997  28.2220944  97.2339574
  83.1285254  26.4927546  83.2855691  82.7798058  27.1447271  83.7487240
  82.6481700  26.4784659  82.5579562  83.0055498  26.5870599  83.2466782
  79.6569181  36.2102888  98.6686770  79.1269105  35.5195326  98.7181745
  79.9294274  36.2013073  97.8399478  79.6193903  36.1070019  98.5534186
  90.6889271  36.7928590  87.3924452  91.4123470  37.2586703  87.2489026
  90.2489862  36.8602200  86.6422049  90.7304963  36.8712427  87.2609234
  89.8575426  33.6526132  98.6425142  89.2432419  33.1084182  98.9373777
  90.3742711  33.1390369  98.1630958  89.8431089  33.4962541  98.6149370
  89.0971723  34.7230402  96.3769440  88.6699331  34.0980121  95.9434876
  89.0896668  34.4405324  97.2028447  89.0330865  34.5883183  96.4349268
  82.2134250  29.7595575  99.4457874  82.3727737  29.0038899  99.8509596
  82.0327144  30.3086515 100.0998612  82.2099609  29.7289389  99.6020580
  87.4257433  25.5999157  96.5911974  87.4499920  25.0659269  95.9024754
  87.6768907  25.0916466  97.2537565  87.4667352  25.4460061  96.5876619
  74.9365023  32.8830652  96.0255118  74.8308472  32.8377496  95.1607202
  74.1865243  33.2284432  96.3069403  74.8100626  32.9271560  95.9392448
  83.7058755  24.3269975  95.9717718  83.7457127  24.8279182  96.6852426
  82.8808420  24.4180369  95.7023642  83.5898281  24.4151791  96.0368257
  85.8888368  33.8930715 104.0738013  85.0383999  34.0302429 104.2095658
  86.0516496  33.1594493 104.5185715  85.7872232  33.8044816 104.1593612
  85.1273119  30.8430485  98.2691617  84.2965048  31.0104303  98.0626866
  85.0724636  30.4666436  99.0540503  84.9962534  30.8120216  98.3540146
  83.5009162  29.1186076  88.7981735  83.6412124  29.6158541  89.5010377
  83.9991695  28.4172371  88.9395949  83.5950243  29.0888055  88.9233314
  83.5309385  29.9853187  86.1274312  84.1654464  30.5813612  86.0623774
  83.6134996  29.6856645  86.9420182  83.6365936  30.0294096  86.2377399
  85.1088368  25.9167163  86.1019754  85.4304209  25.4370245  85.4479016
  85.3715311  26.7266809  85.9110566  85.1954393  25.9657061  85.9775246
  88.3385341  36.9386037  99.6218570  87.8310432  37.4921884 100.0659201
  88.0411987  36.9994327  98.8037345  88.2190225  37.0292348  99.5667027
  80.0362373  32.1821028  89.3963858  80.5454602  32.7785536  89.7775164
  80.5096645  31.9147002  88.7140278  80.1805748  32.2306844  89.3518381
  90.9493121  40.8549295  87.5522514  90.2322431  40.6810157  87.0869751
  91.5999858  40.6201867  87.0198000  90.9394971  40.7945087  87.4051731
  88.9441746  21.7754457  91.8733810  88.3010064  21.6252103  92.4418949
  88.6041153  21.5296802  91.1082915  88.7986823  21.7166579  91.8436825
  93.5341092  29.7313883  91.2963819  92.8632282  30.2743586  91.1676884
  94.2280842  30.2008739  91.0545513  93.5369960  29.8812155  91.2419346
  87.5827826  41.8710595  96.5275577  87.3593480  41.1129425  96.8959603
  87.0937669  41.9008617  95.8056017  87.4771275  41.7632820  96.4752318
  93.6969220  26.1869767  94.2054192  94.0496830  25.7599490  94.8799991
  92.8384021  26.1020611  94.3355268  93.6218664  26.1114508  94.3249202
  82.3952904  28.8177287  92.2637038  81.6764894  29.2341419  92.5309902
  82.7665267  29.3831525  91.7128677  82.3444836  28.9626568  92.2219845
  91.6952485  29.4505136  98.1539034  91.6750413  29.2688431  99.0073813
  91.7431686  30.3217154  98.1298618  91.6987126  29.5521674  98.2762329
  86.2306283  42.0911053  93.9812662  85.8166681  41.4285184  93.5916503
  86.9153657  42.2388912  93.4608356  86.2704654  42.0151712  93.8469159
  89.5971577  41.2501139  94.7336278  89.1987860  41.3603409  93.9657098
  88.9822796  41.4583205  95.3162838  89.4470466  41.2974707  94.7067578
  88.1699479  27.8575287  87.6010418  87.5764318  28.1792283  87.0494985
  88.2074757  27.0116382  87.3931524  88.0873868  27.7799615  87.4893189
  91.0457295  27.8154791  91.0312168  90.8170988  27.8387493  90.1890526
  91.3055372  26.9912258  91.1507179  91.0503483  27.6970871  90.9237366
  85.3276524  29.6689264 100.6337268  84.8155427  29.0610447 100.9922300
  85.1556020  30.3845857 101.1011244  85.2266161  29.6852563 100.7553492
  80.1742239  28.1126839 103.2839630  80.0044829  28.7728214 102.7387837
  79.7308188  28.3233401 104.0052119  80.0841572  28.2412822 103.3101260
  84.1002058  26.3531337  92.3266364  84.5759424  26.7148417  91.6916545
  83.5990658  27.0087805  92.6066507  84.0967417  26.5025526  92.2743105
  97.3313420  35.8253105  88.1179369  97.7147025  36.5744462  88.3477466
  96.5357533  36.0718925  87.8591358  97.2707202  35.9722799  88.1136942
  77.0744303  31.0173705  98.5428120  76.5271023  30.3474351  98.6608988
  77.8636681  30.6503553  98.6071587  77.1096487  30.8638691  98.5696820
  86.1428711  28.4972537  85.6939748  86.5227676  28.5152166  84.9090862
  85.4021307  28.9426526  85.5730595  86.0897549  28.5654312  85.5603316
  93.7714002  26.8054728  91.2815326  93.7708228  26.6503385  92.1399603
  93.5670182  27.6517715  91.2256712  93.7413779  26.9075349  91.4003266
  75.8331273  30.2294513  95.6974143  75.6553034  29.7771122  96.4229059
  75.5450295  31.0320674  95.8812621  75.7644226  30.2817071  95.8317646
  91.4954854  31.4852230  94.9351533  91.9908519  30.7675225  94.8955554
  90.6854629  31.1823028  94.8206020  91.4498747  31.3349876  94.9125259
  86.9413465  35.3350043  87.0848538  86.1324788  35.0116717  87.0381847
  87.4488374  34.6283266  87.0176786  86.8963132  35.1831360  87.0678832
  77.5703742  32.7622237  92.8095902  76.7049262  32.7507927  92.6978673
  77.6702558  32.5752459  93.6567041  77.4577909  32.7328298  92.9184846
  93.5606673  34.2355918  97.6228662  93.9861744  33.7130340  97.0699087
  93.1963592  34.8336755  97.1017285  93.5693275  34.2466145  97.4637672
  83.1960752  42.5320135  96.3826008  83.5107311  43.3456524  96.3903789
  83.6054166  42.1470354  97.0508167  83.3028850  42.5948838  96.4830099
  90.1485272  37.9490182  93.9529820  90.6196450  38.6630445  94.1219805
  90.4845451  37.3488932  94.4889689  90.2680387  37.9661646  94.0562195
  90.7859218  37.7408116 100.7157512  90.2380164  37.1166000 100.4477577
  91.2472247  37.9302388 100.0001592  90.7726428  37.6767166 100.5707943
  86.1347882  24.7234065  88.3767379  86.9563576  24.8932378  88.1349074
  85.6717533  24.8781326  87.6533677  86.1879044  24.7715798  88.2339024
  84.7243214  22.7176828  99.1565808  85.2687627  22.3767954  99.7470150
  84.7780149  23.5762289  99.2987093  84.8132333  22.7932087  99.2647681
  80.5373772  36.4793244  96.0304616  81.1418630  36.4389078  95.4018437
  80.3301085  37.3264396  96.0608672  80.5962670  36.5981246  95.9420732
  90.3517545  38.7459189  97.2466853  91.1715918  38.6022155  97.5083149
  90.0711622  39.3705388  97.7883291  90.4314288  38.8169541  97.3654793
  75.7725055  35.4627861  95.9003539  75.6749333  34.6524133  96.2093596
  76.5553924  35.4419655  95.5149807  75.8741191  35.3394951  95.8890402
 106.8231195  46.4024040  90.2109730 106.7925199  47.2568677  90.3827999
 107.4212544  46.1019333  90.7695873 106.9068353  46.4840537  90.3184532
 100.0230880  45.4899691  94.9662660  99.1668775  45.6508190  95.0171777
 100.0698534  44.6191755  94.9867721  99.9029991  45.3850493  94.9768726
  94.4072020  55.0262409  90.7299892  93.6554919  54.6477948  90.5015937
  94.8558031  55.0580843  89.9818702  94.3621686  54.9748017  90.5857394
  99.8596979  55.4487779  86.1585439  99.5248348  56.1264700  85.7229661
 100.3723850  55.0593090  85.5702310  99.8862561  55.4912357  86.0072230
  99.4001271  57.4002048  92.0996550  99.7840650  57.9688946  91.5601326
  99.3360412  56.6751558  91.6202366  99.4474698  57.3777511  91.9490413
 102.8682701  47.5491735  97.6094312 103.4138661  48.2276822  97.6688281
 102.8099577  47.4079196  96.7495893 102.9398615  47.6283737  97.4906372
  95.9856776  55.0380802  92.9962664  96.0867139  54.2281155  93.3059792
  95.3898521  54.9437748  92.3662343  95.9129314  54.9045830  92.9488903
 104.6447770  48.9776343  88.4828040 104.5287295  49.7284029  88.9120178
 105.4403656  48.7200296  88.7324127 104.7452359  49.0511189  88.5832131
  95.8257515  59.9558391  94.3977520  96.4694971  60.3971555  94.7873679
  96.1513771  59.1511817  94.3107779  95.9689344  59.9023585  94.4422998
  89.1821820  51.0601088  92.6214998  88.9472004  50.2268740  92.5147267
  89.3207461  51.3405754  91.8076199  89.1677482  50.9784591  92.4857353
  91.4811907  43.2286819  95.5199306  90.8616939  42.6379466  95.3509320
  91.3795771  43.8198254  94.8863629  91.3749583  43.2290901  95.4004295
  96.5278095  52.9670366  89.7697382  96.8493936  53.5075573  89.1658690
  97.1750192  52.3967137  89.9019672  96.6704150  52.9629541  89.7004417
  98.5779803  44.9686360  89.8531769  99.2759968  45.1474488  90.3453232
  98.8932136  44.4456700  89.2302158  98.7275140  44.9180133  89.8333779
  91.2081040  46.7739100  97.7642875  91.0839737  47.3601546  98.3992693
  91.8599325  46.2799296  98.0655150  91.2854690  46.7877905  97.9028804
  98.7667738  51.3556806  89.8411560  99.2061374  50.7473906  90.2866333
  98.6172401  50.9764179  89.0697025  98.8089204  51.2095277  89.7930728
  96.2339381  49.9500817  97.0430386  96.8788384  49.4573260  96.7241334
  96.4741159  50.0925604  97.8696464  96.3649967  49.8978260  97.1179919
  98.7725473  52.7955723  96.6937278  99.0548716  52.0007129  96.4724034
  99.5011633  53.2736311  96.7142339  98.9215037  52.7490320  96.6640293
  96.7506667  40.3378757  93.9353043  96.4209997  40.7889901  93.2656742
  96.0751668  40.2594920  94.4826050  96.6017103  40.3929892  93.9176267
 102.3677075  49.7083987  86.7942329 102.2828370  50.5644953  86.9391898
 102.8561458  49.4328311  87.4624489 102.4265972  49.7941308  86.9144411
 103.9583074  36.3264280  92.1802654 103.6436515  37.0167759  92.6123076
 103.4410016  36.2709062  91.4788155 103.8347545  36.4199169  92.1399603
 103.2995508  46.3268781  88.2940065 102.7706980  46.5428414  88.9537371
 103.8220528  47.0204919  88.2141034 103.2983961  46.4611918  88.3795664
 108.7543561  51.9015085  93.6673109 107.9241264  52.1125729  93.8306526
 108.7052813  51.0752140  93.3915393 108.6250297  51.8104692  93.6510474
  95.1895116  50.2231998  87.0947532  94.6052331  50.7282029  87.5013396
  94.7865211  49.9974385  86.3544124  95.0434420  50.2640246  87.0452558
  90.7439145  55.9386759  93.8971204  90.2606723  56.6637249  93.8730788
  91.5562463  56.2362889  94.0081362  90.7929892  56.0889113  93.9098483
  96.8153299  54.7318940  96.5021018  96.2980240  54.3726355  95.8982327
  97.5127690  54.2081114  96.5127085  96.8418880  54.6016628  96.4151277
  98.0387350  54.4644914 101.4454854  97.4758185  54.0517523 101.9694515
  98.8008374  54.3897819 101.8647997  98.0681799  54.3922314 101.5847854
  99.6472330  46.4697650  85.5716453  99.8868334  46.6775634  84.7591796
  99.9688171  45.6655159  85.6805398  99.7309488  46.3811751  85.4677006
  94.9562621  38.3991046  89.4175991  95.7108589  38.7669363  89.1793041
  94.7790155  38.7730600  90.1855171  95.0417099  38.5089233  89.4960880
  93.5983342  56.4542935  94.0491484  94.3003921  55.9394924  94.1064240
  93.5180825  56.7817086  94.8538359  93.6907102  56.4257161  94.1764276
  94.6462248  46.6918522 103.1771899  94.8182752  46.5824416 104.0257180
  95.1831606  47.3372927 102.9403091  94.7507252  46.7710523 103.2676996
  93.3119685  40.8061365  86.1154104  93.1295259  41.0233245  85.2895097
  94.1745298  40.9200377  86.1712718  93.4124275  40.8551262  86.0008591
  92.9234117  52.6449287  93.5577092  93.7623017  52.8772220  93.6050853
  92.9545887  51.7753598  93.4884127  93.0515835  52.5506233  93.5541737
  93.5486820  53.0650162  97.8590397  94.0885045  52.9221293  98.5293770
  92.8656767  53.4646913  98.2274424  93.5278974  53.1029833  98.0124819
  98.9919405  37.8087775  89.1503128  99.7205565  37.6303730  88.7041284
  99.0814297  38.6505855  89.3610306  99.1126067  37.9071654  89.1156645
 102.9727705  48.7441163  93.0535422 103.7285220  49.1772677  93.0924331
 103.0790030  48.0945932  93.6270058 103.0997876  48.7118646  93.1433447
 106.0107876  52.5714440  93.8037825 105.5743108  52.5751182  94.5596796
 105.6770792  53.2519939  93.3717402 105.8970496  52.6726896  93.8518657
  88.9523965  49.2850453  98.0124819  88.6862381  48.4689569  98.1715809
  88.9662530  49.3303608  97.1420334  88.9148688  49.1707358  97.9078301
  92.8581712  44.0835537  84.6276577  92.1439890  43.7973717  85.0399010
  93.3425681  44.4232163  85.2682965  92.8241076  44.0917187  84.7832212
  93.7022572  42.8228831 100.6591827  93.0094369  42.3525811 100.9052558
  94.3182899  42.5967136 101.2333534  93.6907102  42.7195963 100.7800979
 100.7407343  56.5232875  98.7747431  99.9422589  56.2832375  99.0321299
 101.1893355  56.5747268  99.5214478 100.6881955  56.4955266  98.9232355
 100.0329030  52.5865491  85.0038385 100.4480179  52.2550515  84.3122881
  99.2020960  52.3534393  84.8758522  99.9717039  52.5036747  84.8829233
  89.3617379  50.0709232  95.2936563  89.1792952  50.0456118  94.4408855
  90.0967048  50.5408170  95.3325472  89.4431443  50.1370594  95.1734482
 105.4317053  50.3060742  92.4369451 105.6672642  50.4505941  91.6096301
 105.5806617  51.0703150  92.8300964 105.4882857  50.4399797  92.3733055
  92.4263131  46.7894235 101.8018672  93.1503103  46.7747266 102.2883567
  92.5279267  47.4989590 101.3040640  92.5481340  46.8918938 101.7997459
 107.2607510  49.1462408  90.2739055 107.5915727  49.6790048  89.6679149
 107.8340598  49.2001296  90.9301006 107.3941189  49.2331977  90.2816836
 102.4739399  46.9927311  90.9562635 102.5686254  47.7316605  91.4102260
 101.8498243  46.5644786  91.3897199 102.3948429  47.0388631  91.0870782
 100.7291873  50.1713523 101.6052916 101.3030735  49.5340768 101.7601480
 100.6506677  50.1717606 100.7362573 100.8025108  50.0778635 101.4999326
  89.3288289  46.9502733  95.4435630  89.9061792  46.8139184  96.0827875
  88.6302351  46.4938517  95.6981214  89.3109311  46.8624999  95.5757919
 102.7262420  48.8376051  84.1899587 102.6442583  48.9078238  85.0554574
 103.3642141  49.4005794  83.9983327 102.8082258  48.9315022  84.2889536
  96.0855592  48.6036789  93.6574113  95.8274836  47.7708523  93.6305412
  96.1404074  48.8294401  92.8166613  96.0555369  48.5134560  93.5294250
 101.1656642  40.7065239  93.7578206 100.4612968  40.2174425  93.9162125
 101.2141616  40.7187714  92.8866650 101.0686693  40.6354887  93.6517545
  95.0590304  46.1574551  94.1439008  94.4839895  46.3166719  94.7802969
  94.6825980  45.5209960  93.6807458  94.9193116  46.0872364  94.1693566
  98.7263592  44.6297900  99.0031386  98.3378025  44.2052118  98.3483577
  98.0618291  44.8780050  99.5108413  98.5710520  44.6036621  98.9819254
 108.3686862  44.3872905  91.7779216 108.1123426  43.5752846  91.5877099
 109.2116176  44.3950472  91.5509404 108.4552887  44.2684902  91.7164033
  84.8047123  45.8014626  92.1583448  84.8907374  45.4246494  92.9396978
  85.4322920  45.4275071  91.6803407  84.9103674  45.6900108  92.2028926
  99.8302531  48.8596505  87.2008193 100.6443169  49.1511398  87.0890965
  99.7661672  48.2056367  86.6266486  99.9405270  48.8061700  87.0997030
  95.7010439  52.3318022  92.3280505  96.3384386  52.0929770  92.8732299
  96.1265510  52.5355181  91.5933666  95.8586605  52.3269033  92.2997663
  90.3923081  54.5706359  96.2114809  90.4327227  54.8421210  95.3834589
  90.9517605  55.0948267  96.6272597  90.4806427  54.6882114  96.1506697
  96.3413254  47.5520312  86.6655395  96.7258407  47.3328019  87.4171940
  96.0924874  48.3783257  86.7956471  96.3615327  47.6418458  86.7956471
 107.0748441  51.3266950  97.6766063 106.7694259  52.0595007  98.0379379
 106.3554657  50.9204879  97.3958849 106.9235784  51.3748683  97.6879200
  98.0831911  52.8090445  94.0074291  98.1570919  52.6465617  94.8616141
  98.9001417  52.9980635  93.7634773  98.2148269  52.8127187  94.0972317
  91.8437668  53.1548308  91.0368735  91.0175785  53.4010045  90.9103014
  91.9049659  53.0760389  91.9030793  91.7311835  53.1793257  91.1457679
  94.0613691  39.2217249  91.9964175  93.1936117  39.2939848  92.0621784
  94.3488896  40.0239328  92.1852150  93.9753439  39.3511396  92.0338942
  96.6236497  55.7725188  88.7387765  96.9134795  55.3814169  88.0146992
  97.3539977  55.9541893  89.1793040  96.7743381  55.7419002  88.6970572
  97.2131242  50.5742934  99.8240895  96.7142935  51.2858702  99.9025784
  98.0231466  50.8943600  99.7859058  97.2587348  50.7269783  99.8297464
  94.5642412  57.7492570  91.8047915  94.3442708  57.4589925  92.5974582
  94.3436934  57.0907525  91.2765827  94.4990006  57.6092279  91.8436823
  93.4759359  49.8365887  94.0703616  93.1872608  49.2103358  94.6049344
  94.3442707  49.7786174  94.1368297  93.5619611  49.7353431  94.1594571
 104.2637257  44.9800670  94.3885598 103.9202023  44.2591006  94.7392848
 104.3630300  44.7714521  93.5463956 104.2279300  44.8424874  94.3157278
  96.7310368  59.1221960  90.5878607  97.3834426  58.5898403  90.8169633
  96.0335977  58.7690613  90.9746481  96.7241086  58.9911483  90.6790775
  93.6791633  51.4761138  89.9945981  94.4337601  51.8574177  90.2081444
  93.0862245  51.9272282  90.4492678  93.7028346  51.5989965  90.0928860
 104.7250286  51.4426374  89.9309586 105.2908319  52.1019584  89.8468129
 104.0778190  51.7876072  90.4025988 104.7129043  51.5908316  89.9882343
  94.9989859  52.6469699  95.3686097  94.4770613  52.7869991  96.0537961
  95.3863880  51.8880364  95.5588214  94.9793560  52.5555223  95.4987173
  91.9881043  42.6975508  89.4381051  91.7005839  42.3276778  88.7012999
  92.6751512  43.1670363  89.1764756  92.0469941  42.7122477  89.2896127
 101.1956864  54.3865159  89.3546665 100.9543540  53.6533019  88.9473730
 101.3758197  54.9352016  88.7012999 101.1864488  54.3587550  89.1976888
  96.4256185  49.6773718  90.7667588  96.2298968  50.2848453  90.1727891
  96.6490531  48.9841662  90.2859262  96.4290826  49.6651244  90.6083669
  94.8234715  46.5628456  90.8848456  95.5457367  46.7269614  90.4252262
  94.3442708  47.2838121  90.7787796  94.8598446  46.6926686  90.8014070
 102.7828223  42.8992255  96.2645141 101.9439323  42.9253534  96.0283404
 102.8532590  43.5462991  96.8450488 102.6696616  42.9988381  96.3154258
  92.4742332  48.9686529  99.9902596  92.9863429  49.2470782  99.3411356
  92.1878674  49.7075823 100.3565409  92.5077195  49.1188882  99.9492474
 101.2297501  39.7977632  90.9972757 101.9323854  39.5985380  90.5192715
 100.9641690  39.0253574  91.3041600 101.2944133  39.6540598  90.9718199
 106.6585746  48.1060242  93.5506383 106.5719721  48.2615668  94.4041162
 106.2036226  48.7498317  93.1765788 106.5789003  48.2235997  93.6213490
  89.5609238  43.4756721  90.2866332  89.6625374  44.2782882  90.6147308
  90.3565125  43.2744056  89.9889413  89.6937144  43.5642619  90.2901688
  95.9926057  41.0612917 100.0503638  95.8009254  41.0768052 100.9003061
  96.8424653  41.2576592 100.0270292  96.0901779  41.0927268 100.1726932
  90.3772970  43.5903899  98.0287454  90.2358462  42.7387839  98.1531962
  90.6613533  43.6332559  97.2049660  90.3980816  43.4703649  97.9255078
 100.5311562  45.4270989  92.1731942 100.2846277  45.3466740  93.0068731
 100.8596686  44.6424457  91.9794470 100.5432806  45.2997254  92.2679465
 104.4259611  52.1354348  95.9618724 104.2873971  52.8335394  96.4667466
 103.6459609  51.9803005  95.6054905 104.2902838  52.2154515  95.9844998
  96.4908590  48.1627708 101.5854925  96.6351965  48.7428916 100.9498035
  96.8384238  48.5404004 102.2904780  96.5636051  48.3048412 101.5953920
  98.6628507  47.3617876  99.3680057  97.9151821  47.5548890  98.9628335
  98.8170032  46.5363095  99.1304178  98.5750935  47.2682987  99.2725463
  95.5636345  56.3530479  98.4515952  95.7125908  55.7933395  97.7989357
  96.3436347  56.4322481  98.8348471  95.7010438  56.2816045  98.4112901
 105.9212984  51.4932602  86.7235223 105.5419793  50.7069740  86.7164512
 105.2579230  52.0419459  86.5806867 105.7671459  51.4577426  86.7016020
  98.0889645  56.5245122  99.7300443  98.0133316  55.8553933 100.2851231
  98.0179504  57.2262910 100.2441109  98.0670252  56.5290030  99.8877291
  91.1463275  41.5034246 101.3464904  90.6105465  40.8914604 101.6625672
  91.2081040  42.0782382 101.9998571  91.0758908  41.4981174 101.4900331
  98.7459892  55.0446121  90.5624049  99.5109783  54.7755765  90.2406713
  98.6437982  54.5596131  91.2794112  98.8441388  54.9335686  90.6203877
  96.7812662  43.2470531  97.1017285  95.9908737  43.0661991  97.4234621
  97.1773285  42.4697483  97.0847579  96.7229538  43.1057991  97.1469833
 101.2678553  52.0758305  82.5423998 102.0351538  52.1358430  82.1329850
 100.8209862  51.5038746  82.0580317 101.3151980  51.9994881  82.4101709
 102.1656348  50.8812961  94.8276731 101.4901350  50.6498193  95.3290118
 102.1748724  50.2734144  94.2018836 102.0674853  50.7571886  94.8092883
  99.2950492  45.7230790 101.5840784  99.2309634  46.5840746 101.4560920
  99.4347680  45.4062783 100.7836335  99.3065962  45.8030956 101.4468997
 104.1673083  53.7378093  87.0586909 104.2492920  54.5445079  86.7348360
 104.6522825  53.7574052  87.7827682 104.2510241  53.8598755  87.1173807
  97.9769586  48.4162929  95.7256987  97.5531835  48.6167428  94.9896005
  97.8014441  47.5691777  95.8381286  97.8880467  48.3211710  95.6330677
  97.4781280  59.9313442  98.1878444  97.9677210  59.2324231  98.0054108
  96.9065512  59.6337312  98.7754501  97.4665810  59.7839666  98.2479485
  93.2652031  48.9114980  91.1584959  93.4216650  48.8461783  92.0140951
  93.6052624  49.6863533  90.9463639  93.3385266  49.0164179  91.2539553
  99.8031176  48.2872864  90.0278322 100.3446721  47.7843245  90.4916943
 100.1177735  48.2338059  89.2167808  99.9295573  48.2052285  89.9762134
  97.9717626  53.6790216  87.3118350  98.0410446  52.8204754  87.4511351
  98.7506081  53.8962096  86.9837375  98.0970476  53.5843080  87.2835508
 102.3625113  56.1027917  91.5254844 101.9704905  55.7994632  90.8077710
 102.5178185  56.9397007  91.3359797 102.3278703  56.1811754  91.3911341
  89.8386293  46.0949931  91.4745726  90.2185258  46.5134476  90.8105994
  89.2641657  46.6763387  91.7814570  89.8097618  46.2427790  91.4222467
 102.5264788  52.6677906  91.4660874 102.1679443  52.8392549  92.2424907
 102.0403499  53.1291111  90.9088873 102.4023485  52.7616877  91.4986143
 100.3435174  36.2909104  95.0687966  99.4728732  36.2647825  95.0221275
 100.5975515  36.1186296  94.2513811 100.2528734  36.2619248  94.9408102
  97.3153153  48.3477071  84.0061109  97.6045678  49.1241954  84.2804683
  97.4024952  47.8365803  84.7075608  97.3707410  48.3868989  84.1503606
  97.3684314  38.3015333  96.5261436  96.8522803  37.6095524  96.6513015
  96.8078243  38.9686110  96.4724035  97.2090828  38.2978590  96.5367502
 103.6869527  53.5581802 102.4128075 104.3249248  53.0641997 102.0790531
 103.0443619  53.4859202 101.8280302 103.6863754  53.4740810 102.2770430
 105.4126527  45.4070948  96.9793991 104.9854135  45.3197296  96.2242090
 104.7752580  45.5148723  97.5648835 105.2556135  45.4103607  96.9539432
 103.7423784  54.2501610  99.0533432 104.5316162  53.8990675  99.1735513
 103.9167382  55.0637998  98.7910066 103.8844065  54.3187467  99.0321300
  93.4817094  47.6610336  96.1061221  92.6405101  47.5614210  96.3140115
  93.6907102  48.4305816  96.4575541  93.3881787  47.7602379  96.1888536
  90.9592661  45.2829873  93.9345971  90.5649359  45.3572884  93.1596081
  90.4032778  45.6687819  94.4854333  90.8195474  45.3511647  93.9013631
 102.5957608  38.2611167  93.6149850 102.8007201  38.1933474  94.4606847
 102.2684032  39.0669988  93.5471028 102.5772856  38.3697107  93.7309505
  97.2933759  45.5891735  95.3558818  96.9896897  45.0347723  95.9569226
  96.5913180  45.7683945  94.8686852  97.1449969  45.5336517  95.3728524
  96.3499856  42.8992255  89.9203520  96.6259591  42.1811167  89.5081088
  96.9498526  43.4977175  89.7124626  96.4793121  42.8812625  89.8284281
  95.3552110  52.8041456 100.0630916  95.2472465  52.8143518 100.9292974
  95.5647892  53.6296236  99.8735870  95.3702221  52.9282530 100.1635008
  99.8510377  40.5705772  88.1950115 100.3054123  40.7416332  88.9197960
 100.3250422  39.9573883  87.7947891  99.9878697  40.5056657  88.2423877
  93.3725902  50.0554098  97.5252854  92.7813835  50.6963596  97.4955869
  94.1346926  50.4791715  97.4984153  93.3974163  50.2129936  97.5168001
  93.7686525  41.2156096  98.1920871  94.2288006  41.2895025  98.9295995
  93.8142632  42.0137350  97.8420693  93.8437080  41.3450243  98.2493628
  95.4169875  41.8822791 102.7592898  95.0255440  41.2356138 103.1948676
  95.5855737  42.4734226 103.3787154  95.3840785  41.8737058 102.9155604
 103.1315418  55.5063410  94.9584878 102.9335107  55.9954224  94.2641089
 102.5103129  55.7104651  95.5369011 103.0102983  55.6079948  94.9408101
  97.1923397  47.2748306  89.2995122  97.9365442  47.6622583  89.5378072
  97.3384093  46.4305732  89.4635610  97.3233982  47.2078779  89.3589092
  99.1102972  39.0698565  94.3326984  98.2639017  39.2421373  94.2068334
  99.1074105  38.2647909  94.6692812  98.9850122  38.9759594  94.3638111
 100.1801273  42.8473780  95.1989042  99.7061227  42.3215542  95.7094353
 100.5519408  42.3003253  94.6303903 100.1651161  42.6889776  95.1904189
  90.5574303  44.8445286 100.5672587  91.4199916  44.7440996 100.4809917
  90.2266086  44.2639996 100.0058160  90.6359499  44.7436913 100.4717993
 106.4438003  47.9076155  96.6095822 106.2036226  47.0682571  96.6138249
 106.9230010  47.9876322  97.3336596 106.4790187  47.7957555  96.7170624
 102.1084772  43.7410334  88.2614795 101.5807791  43.8239078  87.5720504
 102.5680480  44.4828206  88.2579440 102.0986623  43.8630997  88.1589491
  93.9176089  43.6687735  97.2283006  93.2929159  43.6806127  96.6208958
  93.5821684  44.1447911  97.8774246  93.7761581  43.7406252  97.2339574
  94.1017837  42.0112854  83.2855691  93.7530642  42.6632579  83.7487240
  93.6214283  41.9969967  82.5579562  93.9788081  42.1055907  83.2466782
  90.6301764  51.7288195  98.6686770  90.1001689  51.0380634  98.7181745
  90.9026858  51.7198381  97.8399478  90.5926487  51.6255327  98.5534186
 101.6621855  52.3113898  87.3924452 102.3856054  52.7772011  87.2489026
 101.2222446  52.3787507  86.6422049 101.7037547  52.3897735  87.2609234
 100.8308010  49.1711440  98.6425142 100.2165003  48.6269490  98.9373777
 101.3475295  48.6575677  98.1630958 100.8163672  49.0147849  98.6149370
 100.0704307  50.2415710  96.3769440  99.6431915  49.6165429  95.9434876
 100.0629251  49.9590632  97.2028447 100.0063448  50.1068491  96.4349268
  93.1866834  45.2780883  99.4457874  93.3460321  44.5224207  99.8509596
  93.0059728  45.8271823 100.0998612  93.1832193  45.2474697  99.6020580
  98.3990017  41.1184465  96.5911974  98.4232504  40.5844577  95.9024754
  98.6501490  40.6101773  97.2537565  98.4399935  40.9645369  96.5876619
  85.9097606  48.4015960  96.0255118  85.8041056  48.3562804  95.1607202
  85.1597826  48.7469740  96.3069403  85.7833209  48.4456868  95.9392448
  94.6791339  39.8455283  95.9717718  94.7189710  40.3464489  96.6852426
  93.8541004  39.9365677  95.7023642  94.5630865  39.9337099  96.0368257
  96.8620952  49.4116023 104.0738013  96.0116582  49.5487737 104.2095658
  97.0249079  48.6779801 104.5185715  96.7604815  49.3230124 104.1593612
  96.1005702  46.3615793  98.2691617  95.2697632  46.5289611  98.0626866
  96.0457219  45.9851744  99.0540503  95.9695117  46.3305524  98.3540146
  94.4741746  44.6371384  88.7981735  94.6144707  45.1343849  89.5010377
  94.9724279  43.9357679  88.9395949  94.5682827  44.6073363  88.9233314
  94.5041968  45.5038495  86.1274312  95.1387048  46.0998920  86.0623774
  94.5867579  45.2041953  86.9420182  94.6098519  45.5479403  86.2377399
  96.0820951  41.4352471  86.1019754  96.4036792  40.9555553  85.4479016
  96.3447895  42.2452117  85.9110566  96.1686977  41.4842369  85.9775246
  99.3117924  52.4571345  99.6218570  98.8043015  53.0107192 100.0659201
  99.0144570  52.5179635  98.8037345  99.1922809  52.5477656  99.5667027
  91.0094956  47.7006336  89.3963858  91.5187186  48.2970844  89.7775164
  91.4829229  47.4332310  88.7140278  91.1538332  47.7492152  89.3518381
 101.9225704  56.3734603  87.5522514 101.2055014  56.1995465  87.0869751
 102.5732442  56.1387175  87.0198000 101.9127555  56.3130395  87.4051731
  99.9174329  37.2939764  91.8733810  99.2742647  37.1437411  92.4418949
  99.5773736  37.0482110  91.1082915  99.7719406  37.2351887  91.8436825
 104.5073676  45.2499191  91.2963819 103.8364865  45.7928894  91.1676884
 105.2013426  45.7194047  91.0545513 104.5102543  45.3997463  91.2419346
  98.5560409  57.3895903  96.5275577  98.3326064  56.6314733  96.8959603
  98.0670253  57.4193924  95.8056017  98.4503858  57.2818128  96.4752318
 104.6701803  41.7055075  94.2054192 105.0229413  41.2784798  94.8799991
 103.8116605  41.6205918  94.3355268 104.5951248  41.6299816  94.3249202
  93.3685488  44.3362595  92.2637038  92.6497477  44.7526727  92.5309902
  93.7397850  44.9016833  91.7128677  93.3177420  44.4811876  92.2219845
 102.6685069  44.9690444  98.1539034 102.6482996  44.7873739  99.0073813
 102.7164270  45.8402462  98.1298618 102.6719710  45.0706982  98.2762329
  97.2038866  57.6096361  93.9812662  96.7899265  56.9470492  93.5916503
  97.8886241  57.7574220  93.4608356  97.2437238  57.5337020  93.8469159
 100.5704160  56.7686447  94.7336278 100.1720444  56.8788717  93.9657098
  99.9555380  56.9768513  95.3162838 100.4203050  56.8160015  94.7067578
  99.1432062  43.3760595  87.6010418  98.5496902  43.6977591  87.0494985
  99.1807340  42.5301690  87.3931524  99.0606452  43.2984923  87.4893189
 102.0189879  43.3340099  91.0312168 101.7903572  43.3572800  90.1890526
 102.2787955  42.5097566  91.1507179 102.0236067  43.2156179  90.9237366
  96.3009107  45.1874572 100.6337268  95.7888011  44.5795755 100.9922300
  96.1288604  45.9031165 101.1011244  96.1998744  45.2037871 100.7553492
  91.1474822  43.6312147 103.2839630  90.9777412  44.2913522 102.7387837
  90.7040772  43.8418709 104.0052119  91.0574156  43.7598129 103.3101260
  95.0734642  41.8716645  92.3266364  95.5492008  42.2333725  91.6916545
  94.5723241  42.5273113  92.6066507  95.0700001  42.0210834  92.2743105
 108.3046003  51.3438413  88.1179369 108.6879609  52.0929770  88.3477466
 107.5090116  51.5904233  87.8591358 108.2439785  51.4908107  88.1136942
  88.0476887  46.5359013  98.5428120  87.5003606  45.8659658  98.6608988
  88.8369265  46.1688861  98.6071587  88.0829070  46.3823999  98.5696820
  97.1161295  44.0157845  85.6939748  97.4960260  44.0337474  84.9090862
  96.3753891  44.4611834  85.5730595  97.0630132  44.0839620  85.5603316
 104.7446585  42.3240036  91.2815326 104.7440812  42.1688693  92.1399603
 104.5402765  43.1703023  91.2256712 104.7146363  42.4260657  91.4003266
  86.8063856  45.7479821  95.6974143  86.6285617  45.2956430  96.4229059
  86.5182878  46.5505982  95.8812621  86.7376809  45.8002379  95.8317646
 102.4687437  47.0037538  94.9351533 102.9641103  46.2860533  94.8955554
 101.6587213  46.7008336  94.8206020 102.4231331  46.8535184  94.9125259
  97.9146049  50.8535351  87.0848538  97.1057371  50.5302025  87.0381847
  98.4220958  50.1468573  87.0176786  97.8695716  50.7016668  87.0678832
  88.5436326  48.2807544  92.8095902  87.6781846  48.2693235  92.6978673
  88.6435142  48.0937767  93.6567041  88.4310493  48.2513606  92.9184846
 104.5339256  49.7541226  97.6228662 104.9594328  49.2315647  97.0699087
 104.1696176  50.3522063  97.1017285 104.5425859  49.7651453  97.4637672
  94.1693336  58.0505443  96.3826008  94.4839895  58.8641832  96.3903789
  94.5786749  57.6655662  97.0508167  94.2761434  58.1134145  96.4830099
 101.1217856  53.4675490  93.9529820 101.5929034  54.1815752  94.1219805
 101.4578034  52.8674240  94.4889689 101.2412971  53.4846954  94.0562195
 101.7591802  53.2593424 100.7157512 101.2112748  52.6351308 100.4477577
 102.2204831  53.4487696 100.0001592 101.7459011  53.1952474 100.5707943
  97.1080465  40.2419373  88.3767379  97.9296160  40.4117686  88.1349074
  96.6450116  40.3966634  87.6533677  97.1611628  40.2901106  88.2339024
  95.6975797  38.2362136  99.1565808  96.2420210  37.8953262  99.7470150
  95.7512733  39.0947597  99.2987093  95.7864917  38.3117395  99.2647681
  91.5106356  51.9978552  96.0304616  92.1151213  51.9574386  95.4018437
  91.3033669  52.8449704  96.0608672  91.5695253  52.1166554  95.9420732
 101.3250128  54.2644497  97.2466853 102.1448502  54.1207463  97.5083149
 101.0444206  54.8890696  97.7883291 101.4046872  54.3354849  97.3654793
  86.7457638  50.9813169  95.9003539  86.6481916  50.1709441  96.2093596
  87.5286508  50.9604962  95.5149807  86.8473775  50.8580259  95.8890402
 105.3804603  70.5447717  90.7299892 104.6287503  70.1663256  90.5015937
 105.8290615  70.5766151  89.9818702 105.3354270  70.4933324  90.5857394
 100.1554404  66.5786396  92.6214998  99.9204588  65.7454048  92.5147267
 100.2940044  66.8591062  91.8076199 100.1410066  66.4969899  92.4857353
 102.4544491  58.7472127  95.5199306 101.8349523  58.1564774  95.3509320
 102.3528355  59.3383562  94.8863629 102.3482167  58.7476209  95.4004295
 107.5010679  68.4855673  89.7697382 107.8226520  69.0260881  89.1658690
 108.1482775  67.9152445  89.9019672 107.6436734  68.4814849  89.7004417
 107.7239250  55.8564065  93.9353043 107.3942580  56.3075209  93.2656742
 107.0484252  55.7780228  94.4826050 107.5749687  55.9115200  93.9176267
 106.1627700  65.7417306  87.0947532 105.5784915  66.2467337  87.5013396
 105.7597795  65.5159693  86.3544124 106.0167003  65.7825554  87.0452558
 105.9295204  53.9176353  89.4175991 106.6841172  54.2854671  89.1793041
 105.7522739  54.2915908  90.1855171 106.0149683  54.0274541  89.4960880
 104.2852269  56.3246672  86.1154104 104.1027842  56.5418553  85.2895097
 105.1477882  56.4385685  86.1712718 104.3856858  56.3736570  86.0008591
 103.8966701  68.1634595  93.5577092 104.7355600  68.3957527  93.6050853
 103.9278470  67.2938906  93.4884127 104.0248419  68.0691541  93.5541737
 103.8314296  59.6020845  84.6276577 103.1172473  59.3159025  85.0399010
 104.3158265  59.9417471  85.2682965 103.7973659  59.6102495  84.7832212
 100.3349963  65.5894540  95.2936563 100.1525536  65.5641426  94.4408855
 101.0699632  66.0593478  95.3325472 100.4164027  65.6555902  95.1734482
 100.3020873  62.4688041  95.4435630 100.8794376  62.3324492  96.0827875
  99.6034935  62.0123825  95.6981214 100.2841894  62.3810307  95.5757919
 107.0588175  64.1222096  93.6574113 106.8007419  63.2893831  93.6305412
 107.1136658  64.3479709  92.8166613 107.0287953  64.0319868  93.5294250
 106.0322887  61.6759859  94.1439008 105.4572479  61.8352027  94.7802969
 105.6558564  61.0395268  93.6807458 105.8925700  61.6057672  94.1693566
  95.7779706  61.3199934  92.1583448  95.8639958  60.9431802  92.9396978
  96.4055504  60.9460379  91.6803407  95.8836257  61.2085416  92.2028926
 106.6743023  67.8503330  92.3280505 107.3116969  67.6115078  92.8732299
 107.0998094  68.0540489  91.5933666 106.8319189  67.8454340  92.2997663
 107.3145838  63.0705620  86.6655395 107.6990990  62.8513327  87.4171940
 107.0657458  63.8968565  86.7956471 107.3347910  63.1603766  86.7956471
 102.8170251  68.6733616  91.0368735 101.9908369  68.9195353  90.9103014
 102.8782242  68.5945697  91.9030793 102.7044418  68.6978565  91.1457679
 105.0346275  54.7402557  91.9964175 104.1668700  54.8125156  92.0621784
 105.3221479  55.5424636  92.1852150 104.9486023  54.8696704  92.0338942
 107.5969080  71.2910496  88.7387765 107.8867379  70.8999477  88.0146992
 108.3272561  71.4727201  89.1793040 107.7475964  71.2604310  88.6970572
 104.4491943  65.3551195  94.0703616 104.1605192  64.7288666  94.6049344
 105.3175291  65.2971482  94.1368297 104.5352195  65.2538739  94.1594571
 104.6524216  66.9946446  89.9945981 105.4070184  67.3759485  90.2081444
 104.0594829  67.4457590  90.4492678 104.6760930  67.1175273  90.0928860
 102.9613627  58.2160816  89.4381051 102.6738423  57.8462086  88.7012999
 103.6484095  58.6855671  89.1764756 103.0202524  58.2307785  89.2896127
 107.3988769  65.1959026  90.7667588 107.2031551  65.8033761  90.1727891
 107.6223114  64.5026970  90.2859262 107.4023410  65.1836552  90.6083669
 105.7967299  62.0813764  90.8848456 106.5189950  62.2454922  90.4252262
 105.3175291  62.8023429  90.7787796 105.8331029  62.2111994  90.8014070
 100.5341822  58.9942028  90.2866332 100.6357958  59.7968190  90.6147308
 101.3297708  58.7929364  89.9889413 100.6669727  59.0827927  90.2901688
 101.3505554  59.1089207  98.0287454 101.2091045  58.2573147  98.1531962
 101.6346117  59.1517867  97.2049660 101.3713400  58.9888957  97.9255078
 107.7545246  58.7655838  97.1017285 106.9641320  58.5847299  97.4234621
 108.1505868  57.9882791  97.0847579 107.6962122  58.6243299  97.1469833
 104.2384615  64.4300288  91.1584959 104.3949234  64.3647091  92.0140951
 104.5785208  65.2048841  90.9463639 104.3117850  64.5349486  91.2539553
 100.8118876  61.6135239  91.4745726 101.1917841  62.0319784  90.8105994
 100.2374241  62.1948695  91.7814570 100.7830201  61.7613098  91.4222467
 108.2885737  63.8662379  84.0061109 108.5778262  64.6427262  84.2804683
 108.3757536  63.3551110  84.7075608 108.3439993  63.9054297  84.1503606
 108.3416898  53.8200641  96.5261436 107.8255386  53.1280832  96.6513015
 107.7810827  54.4871418  96.4724035 108.1823411  53.8163898  96.5367502
 101.9325245  60.8015181  93.9345971 101.5381942  60.8758192  93.1596081
 101.3765362  61.1873127  94.4854333 101.7928057  60.8696955  93.9013631
 108.2666343  61.1077043  95.3558818 107.9629480  60.5533031  95.9569226
 107.5645763  61.2869253  94.8686852 108.1182552  61.0521825  95.3728524
 107.3232440  58.4177563  89.9203520 107.5992174  57.6996475  89.5081088
 107.9231109  59.0162482  89.7124626 107.4525704  58.3997933  89.8284281
 104.7419108  56.7341404  98.1920871 105.2020590  56.8080333  98.9295995
 104.7875215  57.5322658  97.8420693 104.8169664  56.8635551  98.2493628
 108.1655980  62.7933614  89.2995122 108.9098025  63.1807891  89.5378072
 108.3116676  61.9491040  89.4635610 108.2966565  62.7264087  89.3589092
 104.8908672  59.1873043  97.2283006 104.2661742  59.1991435  96.6208958
 104.5554267  59.6633218  97.8774246 104.7494164  59.2591560  97.2339574
 105.0750421  57.5298162  83.2855691 104.7263225  58.1817887  83.7487240
 104.5946867  57.5155275  82.5579562 104.9520665  57.6241215  83.2466782
  96.8830190  63.9201268  96.0255118  96.7773639  63.8748112  95.1607202
  96.1330410  64.2655048  96.3069403  96.7565793  63.9642176  95.9392448
 105.6523922  55.3640591  95.9717718 105.6922294  55.8649797  96.6852426
 104.8273587  55.4550985  95.7023642 105.5363448  55.4522407  96.0368257
 105.4474330  60.1556692  88.7981735 105.5877291  60.6529156  89.5010377
 105.9456862  59.4542987  88.9395949 105.5415411  60.1258671  88.9233314
 105.4774552  61.0223803  86.1274312 106.1119631  61.6184228  86.0623774
 105.5600163  60.7227261  86.9420182 105.5831103  61.0664711  86.2377399
 107.0553535  56.9537779  86.1019754 107.3769376  56.4740861  85.4479016
 107.3180479  57.7637425  85.9110566 107.1419560  57.0027677  85.9775246
 101.9827540  63.2191644  89.3963858 102.4919769  63.8156152  89.7775164
 102.4561812  62.9517618  88.7140278 102.1270916  63.2677459  89.3518381
 104.3418072  59.8547903  92.2637038 103.6230061  60.2712035  92.5309902
 104.7130434  60.4202141  91.7128677 104.2910003  59.9997184  92.2219845
 106.0467225  57.3901953  92.3266364 106.5224591  57.7519033  91.6916545
 105.5455825  58.0458421  92.6066507 106.0432584  57.5396142  92.2743105
  99.0209470  62.0544321  98.5428120  98.4736190  61.3844966  98.6608988
  99.8101848  61.6874169  98.6071587  99.0561654  61.9009307  98.5696820
 108.0893878  59.5343153  85.6939748 108.4692843  59.5522782  84.9090862
 107.3486474  59.9797142  85.5730595 108.0362716  59.6024928  85.5603316
  97.7796440  61.2665129  95.6974143  97.6018201  60.8141738  96.4229059
  97.4915462  62.0691290  95.8812621  97.7109393  61.3187686  95.8317646
 108.8878632  66.3720659  87.0848538 108.0789955  66.0487333  87.0381847
 109.3953541  65.6653881  87.0176786 108.8428299  66.2201976  87.0678832
  99.5168910  63.7992852  92.8095902  98.6514429  63.7878543  92.6978673
  99.6167725  63.6123075  93.6567041  99.4043077  63.7698914  92.9184846
 108.0813049  55.7604681  88.3767379 108.9028743  55.9302994  88.1349074
 107.6182700  55.9151942  87.6533677 108.1344211  55.8086414  88.2339024
 106.6708381  53.7547443  99.1565808 107.2152794  53.4138570  99.7470150
 106.7245317  54.6132905  99.2987093 106.7597500  53.8302703  99.2647681
  97.7190222  66.4998477  95.9003539  97.6214500  65.6894748  96.2093596
  98.5019092  66.4790270  95.5149807  97.8206358  66.3765567  95.8890402
  73.5743172   5.8565906  81.3317567  74.2180628   6.2979070  81.7213725
  73.8999428   5.0519332  81.2447826  73.7175001   5.8031101  81.3763044
  74.4796025   5.0229476  77.5218654  75.1320083   4.4905918  77.7509680
  73.7821633   4.6698128  77.9086528  74.4726743   4.8918999  77.6130822
  75.2266936   5.8320957  85.1218491  75.7162867   5.1331747  84.9394155
  74.6551169   5.5344827  85.7094548  75.2151466   5.6847181  85.1819531
  71.9178993   3.9512958  83.3166054  72.2325552   4.7649347  83.3243836
  72.3272406   3.5663177  83.9848214  72.0247091   4.0141661  83.4170146
  83.1290260  16.4455233  77.6639939  82.3773159  16.0670771  77.4355984
  83.5776272  16.4773666  76.9158749  83.0839927  16.3940840  77.5197441
  88.5815220  16.8680602  73.0925486  88.2466588  17.5457524  72.6569708
  89.0942090  16.4785913  72.5042357  88.6080801  16.9105180  72.9412277
  88.1219511  18.8194871  79.0336597  88.5058890  19.3881769  78.4941372
  88.0578652  18.0944381  78.5542413  88.1692938  18.7970334  78.8830460
  84.7075016  16.4573625  79.9302711  84.8085379  15.6473979  80.2399839
  84.1116761  16.3630571  79.3002390  84.6347555  16.3238653  79.8828949
  84.5475756  21.3751214  81.3317567  85.1913211  21.8164378  81.7213725
  84.8732011  20.5704640  81.2447826  84.6907584  21.3216409  81.3763044
  77.9040060  12.4793911  79.5555045  77.6690245  11.6461564  79.4487313
  78.0425701  12.7598577  78.7416246  77.8895723  12.3977415  79.4197400
  85.2496335  14.3863189  76.7037429  85.5712176  14.9268396  76.0998737
  85.8968432  13.8159960  76.8359719  85.3922391  14.3822364  76.6344464
  79.9299281   8.1931924  84.6982921  79.8057978   8.7794369  85.3332740
  80.5817565   7.6992119  84.9995196  80.0072930   8.2070728  84.8368851
  87.4885979  12.7749629  76.7751607  87.9279614  12.1666729  77.2206380
  87.3390642  12.3957002  76.0037072  87.5307445  12.6288100  76.7270774
  84.9557622  11.3693641  83.9770432  85.6006624  10.8766084  83.6581381
  85.1959399  11.5118427  84.8036511  85.0868207  11.3171083  84.0519966
  87.4943713  14.2148546  83.6277325  87.7766956  13.4199952  83.4064081
  88.2229874  14.6929134  83.6482386  87.6433277  14.1683143  83.5980340
  97.4761802  13.3207909  80.6013156  96.6459505  13.5318552  80.7646572
  97.4271054  12.4944963  80.3255439  97.3468537  13.2297515  80.5850521
  83.9113356  11.6424821  74.0287579  83.3270572  12.1474852  74.4353443
  83.5083452  11.4167208  73.2884171  83.7652660  11.6833069  73.9792605
  79.4657385  17.3579582  80.8311251  78.9824963  18.0830072  80.8070834
  80.2780703  17.6555712  80.9421409  79.5148133  17.5081936  80.8438530
  85.5371539  16.1511763  83.4361065  85.0198481  15.7919178  82.8322373
  86.2345930  15.6273937  83.4467131  85.5637120  16.0209451  83.3491324
  89.1935131  16.6006577  89.3977238  89.2818477  16.4132717  90.2455449
  89.6224844  15.9544006  88.9982085  89.2697233  16.4769585  89.4648990
  86.7605591  15.8837737  88.3794901  86.1976426  15.4710347  88.9034562
  87.5226614  15.8090643  88.7988044  86.7900039  15.8115137  88.5187901
  82.3201582  17.8735758  80.9831531  83.0222162  17.3587747  81.0404287
  82.2399065  18.2009909  81.7878406  82.4125343  17.8449984  81.1104323
  83.3680489   8.1111345  90.1111946  83.5400993   8.0017240  90.9597227
  83.9049846   8.7565750  89.8743138  83.4725493   8.1903347  90.2017042
  81.6452358  14.0642110  80.4917139  82.4841257  14.2965043  80.5390900
  81.6764127  13.1946421  80.4224174  81.7734075  13.9699056  80.4881783
  82.2705061  14.4842985  84.7930444  82.8103286  14.3414116  85.4633817
  81.5875007  14.8839736  85.1614470  82.2497215  14.5222656  84.9464866
  94.7326117  13.9907263  80.7377872  94.2961349  13.9944006  81.4936843
  94.3989032  14.6712762  80.3057449  94.6188737  14.0919719  80.7858704
  89.3055190  16.0315596  92.0621022  90.0895607  16.1446444  92.4276764
  89.1051785  15.2056733  92.2579708  89.3921216  15.9262315  92.1455408
  77.6742206  10.7043276  84.9464866  77.4080621   9.8882393  85.1055856
  77.6880770  10.7496432  84.0760381  77.6366928  10.5900181  84.8418348
  89.4625584  17.9425698  85.7087477  88.6640829  17.7025198  85.9661346
  89.9111595  17.9940091  86.4554525  89.4100195  17.9148089  85.8572402
  88.7547271  14.0058314  71.9378432  89.1698419  13.6743338  71.2462928
  87.9239200  13.7727217  71.8098569  88.6935279  13.9229570  71.8169279
  78.0835619  11.4902055  82.2276610  77.9011193  11.4648941  81.3748902
  78.8185288  11.9600993  82.2665519  78.1649683  11.5563418  82.1074528
  94.1535294  11.7253565  79.3709498  94.3890883  11.8698764  78.5436348
  94.3024857  12.4895973  79.7641011  94.2101097  11.8592620  79.3073101
  81.1481371   8.2087058  88.7358719  81.8721343   8.1940089  89.2223613
  81.2497508   8.9182414  88.2380687  81.2699580   8.3111761  88.7337505
  89.4510113  11.5906347  88.5392962  90.0248975  10.9533591  88.6941526
  89.3724917  11.5910429  87.6702620  89.5243348  11.4971458  88.4339373
  78.0506530   8.3695556  82.3775677  78.6280032   8.2332007  83.0167922
  77.3520592   7.9131340  82.6321261  78.0327551   8.2817822  82.5097966
  91.4480661  10.2568874  71.1239634  91.3660823  10.3271061  71.9894621
  92.0860381  10.8198618  70.9323374  91.5300498  10.3507845  71.2229583
  84.8073832  10.0229612  80.5914160  84.5493076   9.1901347  80.5645459
  84.8622315  10.2487225  79.7506660  84.7773610   9.9327383  80.4634297
  73.5265363   7.2207449  79.0923495  73.6125615   6.8439317  79.8737025
  74.1541160   6.8467895  78.6143453  73.6321914   7.1092931  79.1368972
  88.5520771  10.2789328  74.1348240  89.3661410  10.5704221  74.0231011
  88.4879912   9.6249190  73.5606533  88.6623510  10.2254523  74.0337077
  84.4228679  13.7510846  79.2620552  85.0602626  13.5122593  79.8072345
  84.8483751  13.9548004  78.5273713  84.5804846  13.7461856  79.2337709
  79.1141322  15.9899182  83.1454856  79.1545467  16.2614033  82.3174635
  79.6735846  16.5141090  83.5612644  79.2024668  16.1074937  83.0846744
  85.0631494   8.9713135  73.5995441  85.4476647   8.7520842  74.3511987
  84.8143115   9.7976081  73.7296518  85.0833567   9.0611282  73.7296518
  95.7966682  12.7459773  84.6106110  95.4912499  13.4787830  84.9719426
  95.0772898  12.3397702  84.3298896  95.6454024  12.7941506  84.6219247
  86.8050151  14.2283268  80.9414338  86.8789160  14.0658440  81.7956188
  87.6219658  14.4173458  80.6974820  86.9366510  14.2320011  81.0312364
  80.5655908  14.5741131  77.9708782  79.7394026  14.8202868  77.8443061
  80.6267899  14.4953212  78.8370840  80.4530075  14.5986080  78.0797726
  85.3454737  17.1918011  75.6727812  85.6353035  16.8006993  74.9487038
  86.0758218  17.3734716  76.1133087  85.4961621  17.1611825  75.6310619
  85.9349482  11.9935757  86.7580942  85.4361176  12.7051525  86.8365831
  86.7449706  12.3136424  86.7199105  85.9805589  12.1462606  86.7637511
  83.2860653  19.1685394  78.7387961  83.0660948  18.8782748  79.5314628
  83.0655175  18.5100349  78.2105874  83.2208247  19.0285102  78.7776870
  82.1977600  11.2558710  81.0043663  81.9090848  10.6296181  81.5389390
  83.0660948  11.1978998  81.0708344  82.2837852  11.1546254  81.0934618
  85.4528608  20.5414784  77.5218654  86.1052666  20.0091226  77.7509680
  84.7554217  20.1883436  77.9086528  85.4459326  20.4104307  77.6130822
  82.4009873  12.8953961  76.9286028  83.1555841  13.2767000  77.1421491
  81.8080486  13.3465105  77.3832725  82.4246587  13.0182789  77.0268907
  93.4468527  12.8619198  76.8649633  94.0126559  13.5212408  76.7808176
  92.7996430  13.2068896  77.3366035  93.4347283  13.0101139  76.9222390
  83.7208100  14.0662523  82.3026144  83.1988853  14.2062814  82.9878008
  84.1082120  13.3073187  82.4928261  83.7011801  13.9748046  82.4327220
  89.9175105  15.8057982  76.2886712  89.6761781  15.0725842  75.8813777
  90.0976438  16.3544839  75.6353046  89.9082729  15.7780373  76.1316935
  85.1474425  11.0966542  77.7007635  84.9517208  11.7041276  77.1067938
  85.3708771  10.4034486  77.2199309  85.1509066  11.0844067  77.5423715
  83.5452955   7.9821280  77.8188503  84.2675607   8.1462438  77.3592309
  83.0660948   8.7030944  77.7127843  83.5816686   8.1119509  77.7354117
  81.1960572  10.3879352  86.9242643  81.7081669  10.6663605  86.2751403
  80.9096915  11.1268646  87.2905456  81.2295435  10.5381706  86.8832521
  93.1477852  13.5547172  82.8958770  93.0092211  14.2528217  83.4007513
  92.3677850  13.3995828  82.5394952  93.0121079  13.6347338  82.9185045
  85.2126830   9.5820531  88.5194972  85.3570206  10.1621739  87.8838082
  85.5602479   9.9596827  89.2244827  85.2854291   9.7241235  88.5293967
  84.2854585  17.7723303  85.3855999  84.4344149  17.2126218  84.7329403
  85.0654587  17.8515304  85.7688518  84.4228679  17.7008868  85.3452948
  94.6431224  12.9125425  73.6575270  94.2638033  12.1262563  73.6504559
  93.9797470  13.4612282  73.5146914  94.4889699  12.8770249  73.6356066
  86.8107886  17.9437945  86.6640490  86.7351557  17.2746756  87.2191278
  86.7397745  18.6455734  87.1781156  86.7888493  17.9482853  86.8217338
  87.4678133  16.4638944  77.4964096  88.2328024  16.1948588  77.1746760
  87.3656223  15.9788955  78.2134159  87.5659628  16.3528509  77.5543923
  89.9896793  13.4951128  69.4764045  90.7569778  13.5551253  69.0669897
  89.5428102  12.9231570  68.9920364  90.0370220  13.4187704  69.3441755
  90.8874589  12.3005784  81.7616777  90.2119591  12.0691016  82.2630165
  90.8966965  11.6926967  81.1358883  90.7893093  12.1764709  81.7432930
  92.8891323  15.1570916  73.9926955  92.9711161  15.9637903  73.6688406
  93.3741065  15.1766876  74.7167729  92.9728481  15.2791579  74.0513854
  86.1999520  21.3506265  85.1218491  86.6895450  20.6517054  84.9394155
  85.6283752  21.0530135  85.7094548  86.1884050  21.2032489  85.1819531
  81.9870272  10.3307804  78.0925006  82.1434891  10.2654606  78.9480998
  82.3270865  11.1056356  77.8803686  82.0603506  10.4357002  78.1879600
  86.6935866  15.0983039  74.2458397  86.7628686  14.2397577  74.3851398
  87.4724321  15.3154920  73.9177422  86.8188716  15.0035903  74.2175554
  91.0843353  17.5220740  78.4594890  90.6923145  17.2187455  77.7417757
  91.2396426  18.3589830  78.2699844  91.0496943  17.6004577  78.3251388
  78.5604533   7.5142754  78.4085773  78.9403498   7.9327299  77.7446040
  77.9859898   8.0956210  78.7154616  78.5315858   7.6620613  78.3562514
  91.2483028  14.0870729  78.4000921  90.8897683  14.2585372  79.1764953
  90.7621739  14.5483935  77.8428920  91.1241725  14.1809700  78.4326190
  86.0371394   9.7669894  70.9401155  86.3263918  10.5434777  71.2144730
  86.1243192   9.2558626  71.6415655  86.0925650   9.8061813  71.0843653
  92.4087768  14.9774625  89.3468122  93.0467488  14.4834821  89.0130578
  91.7661859  14.9052025  88.7620349  92.4081994  14.8933633  89.2110477
  92.4642024  15.6694433  85.9873479  93.2534402  15.3183498  86.1075560
  92.6385622  16.4830822  85.7250112  92.6062306  15.7380290  85.9661347
  82.2035335   9.0803159  83.0401267  81.3623341   8.9807033  83.2480161
  82.4125343   9.8498639  83.3915588  82.1100027   9.1795202  83.1228582
  79.6810902   6.7022696  80.8686018  79.2867599   6.7765708  80.0936128
  79.1251018   7.0880642  81.4194380  79.5413714   6.7704470  80.8353678
  84.0770350  14.2234279  86.9970963  83.9690705  14.2336341  87.8633021
  84.2866132  15.0489059  86.8075917  84.0920462  14.3475354  87.0975054
  82.0944142  11.4746921  84.4592900  81.5032076  12.1156419  84.4295915
  82.8565166  11.8984538  84.4324200  82.1192403  11.6322760  84.4508048
  91.8533659  16.9256233  81.8924925  91.6553347  17.4147047  81.1981136
  91.2321370  17.1297474  82.4709058  91.7321223  17.0272771  81.8748148
  79.3520005  13.1481019  85.6026817  78.8219929  12.4573458  85.6521791
  79.6245098  13.1391204  84.7739525  79.3144727  13.0448151  85.4874233
  90.3840095  13.7306721  74.3264499  91.1074294  14.1964834  74.1829073
  89.9440686  13.7980331  73.5762096  90.4255787  13.8090558  74.1949281
  89.5526250  10.5904263  85.5765188  88.9383243  10.0462314  85.8713824
  90.0693535  10.0768500  85.0971004  89.5381913  10.4340672  85.5489417
  88.7922547  11.6608533  83.3109487  88.3650155  11.0358252  82.8774922
  88.7847492  11.3783455  84.1368494  88.7281688  11.5261314  83.3689314
  74.6315847   9.8208783  82.9595165  74.5259296   9.7755627  82.0947249
  73.8816067  10.1662563  83.2409450  74.5051450   9.8649691  82.8732495
  85.5839192  10.8308846  91.0078060  84.7334823  10.9680560  91.1435705
  85.7467320  10.0972624  91.4525762  85.4823056  10.7422947  91.0933659
  88.0336164  13.8764168  86.5558617  87.5261256  14.4300015  86.9999247
  87.7362811  13.9372458  85.7377391  87.9141049  13.9670479  86.5007074
  79.7313197   9.1199159  76.3303905  80.2405426   9.7163667  76.7115210
  80.2047469   8.8525133  75.6480324  79.8756572   9.1684975  76.2858428
  90.6443945  17.7927426  74.4862560  89.9273254  17.6188288  74.0209798
  91.2950682  17.5579998  73.9538046  90.6345795  17.7323219  74.3391778
  87.2778650  18.8088727  83.4615624  87.0544304  18.0507556  83.8299650
  86.7888493  18.8386748  82.7396063  87.1722099  18.7010951  83.4092365
  85.9257107  19.0289185  80.9152708  85.5117505  18.3663315  80.5256550
  86.6104481  19.1767043  80.3948403  85.9655478  18.9529843  80.7809206
  89.2922401  18.1879270  81.6676325  88.8938684  18.2981540  80.8997145
  88.6773620  18.3961336  82.2502885  89.1421290  18.2352838  81.6407624
  97.0264243  12.7631237  75.0519416  97.4097849  13.5122593  75.2817513
  96.2308357  13.0097056  74.7931405  96.9658026  12.9100930  75.0476989
  76.7695127   7.9551836  85.4768167  76.2221846   7.2852482  85.5949035
  77.5587505   7.5881684  85.5411634  76.8047311   7.8016823  85.5036867
  75.5282097   7.1672644  82.6314190  75.3503858   6.7149253  83.3569105
  75.2401119   7.9698805  82.8152667  75.4595050   7.2195202  82.7657693
  86.6364289  12.2728175  74.0188585  85.8275612  11.9494848  73.9721894
  87.1439198  11.5661397  73.9516833  86.5913956  12.1209491  74.0018879
  77.2654566   9.7000368  79.7435949  76.4000086   9.6886058  79.6318720
  77.3653382   9.5130591  80.5907088  77.1528733   9.6706429  79.8524893
  82.8911576  19.4698266  83.3166054  83.2058135  20.2834655  83.3243836
  83.3004990  19.0848485  83.9848214  82.9979674  19.5326969  83.4170146
  89.8436096  14.8868313  80.8869866  90.3147274  15.6008576  81.0559852
  90.1796274  14.2867063  81.4229736  89.9631211  14.9039777  80.9902242
  90.4810042  14.6786247  87.6497559  89.9330988  14.0544131  87.3817624
  90.9423071  14.8680519  86.9341638  90.4677252  14.6145297  87.5047990
  80.2324596  13.4171375  82.9644663  80.8369454  13.3767209  82.3358484
  80.0251909  14.2642527  82.9948719  80.2913494  13.5359377  82.8760779
  90.0468369  15.6837320  84.1806900  90.8666742  15.5400286  84.4423195
  89.7662446  16.3083519  84.7223338  90.1265112  15.7547672  84.2994840
  75.4675879  12.4005992  82.8343586  75.3700157  11.5902264  83.1433643
  76.2504748  12.3797786  82.4489854  75.5692015  12.2773083  82.8230449
 106.5182019  23.3402172  77.1449776 106.4876023  24.1946808  77.3168046
 107.1163368  23.0397464  77.7035920 106.6019177  23.4218668  77.2524579
  99.7181704  22.4277823  81.9002707  98.8619599  22.5886321  81.9511824
  99.7649358  21.5569887  81.9207768  99.5980815  22.3228625  81.9108773
  94.1022844  31.9640541  77.6639939  93.3505743  31.5856079  77.4355984
  94.5508855  31.9958974  76.9158749  94.0572510  31.9126148  77.5197441
  99.5547803  32.3865910  73.0925486  99.2199172  33.0642832  72.6569708
 100.0674674  31.9971221  72.5042357  99.5813384  32.4290488  72.9412277
  99.0952095  34.3380179  79.0336597  99.4791474  34.9067077  78.4941372
  99.0311236  33.6129689  78.5542413  99.1425522  34.3155642  78.8830460
 102.5633525  24.4869867  84.5434359 103.1089485  25.1654953  84.6028328
 102.5050401  24.3457327  83.6835940 102.6349439  24.5661868  84.4246419
  95.6807600  31.9758933  79.9302711  95.7817963  31.1659287  80.2399839
  95.0849345  31.8815879  79.3002390  95.6080138  31.8423961  79.8828949
 104.3398593  25.9154474  75.4168086 104.2238119  26.6662160  75.8460224
 105.1354480  25.6578427  75.6664173 104.4403183  25.9889321  75.5172178
  95.5208339  36.8936522  81.3317567  96.1645795  37.3349686  81.7213725
  95.8464595  36.0889948  81.2447826  95.6640168  36.8401717  81.3763044
  88.8772644  27.9979219  79.5555045  88.6422828  27.1646872  79.4487313
  89.0158285  28.2783885  78.7416246  88.8628306  27.9162723  79.4197400
  91.1762731  20.1664950  82.4539352  90.5567763  19.5757597  82.2849367
  91.0746595  20.7576385  81.8203676  91.0700407  20.1669032  82.3344342
  96.2228919  29.9048497  76.7037429  96.5444760  30.4453704  76.0998737
  96.8701015  29.3345268  76.8359719  96.3654974  29.9007672  76.6344464
  98.2730627  21.9064492  76.7871815  98.9710792  22.0852619  77.2793279
  98.5882960  21.3834831  76.1642205  98.4225964  21.8558264  76.7673826
  90.9031864  23.7117232  84.6982921  90.7790561  24.2979677  85.3332740
  91.5550149  23.2177427  84.9995196  90.9805514  23.7256036  84.8368851
  98.4618562  28.2934937  76.7751607  98.9012198  27.6852037  77.2206380
  98.3123225  27.9142310  76.0037072  98.5040028  28.1473408  76.7270774
  95.9290205  26.8878949  83.9770432  96.5739208  26.3951392  83.6581381
  96.1691982  27.0303735  84.8036511  96.0600791  26.8356391  84.0519966
  98.4676297  29.7333854  83.6277325  98.7499540  28.9385260  83.4064081
  99.1962457  30.2114442  83.6482386  98.6165860  29.6868451  83.5980340
  96.4457491  17.2756888  80.8693090  96.1160821  17.7268032  80.1996789
  95.7702492  17.1973052  81.4166097  96.2967927  17.3308024  80.8516313
 102.0627899  26.6462118  73.7282376 101.9779194  27.5023085  73.8731945
 102.5512282  26.3706442  74.3964535 102.1216796  26.7319439  73.8484458
 102.9946332  23.2646912  75.2280111 102.4657804  23.4806546  75.8877418
 103.5171352  23.9583051  75.1481081 102.9934785  23.3990049  75.3135711
 108.4494385  28.8393217  80.6013156 107.6192088  29.0503860  80.7646572
 108.4003637  28.0130271  80.3255439 108.3201121  28.7482823  80.5850521
  94.8845940  27.1610129  74.0287579  94.3003155  27.6660160  74.4353443
  94.4816035  26.9352516  73.2884171  94.7385244  27.2018377  73.9792605
  90.4389969  32.8764890  80.8311251  89.9557547  33.6015380  80.8070834
  91.2513287  33.1741020  80.9421409  90.4880716  33.0267244  80.8438530
  96.5104123  31.6697071  83.4361065  95.9931064  31.3104486  82.8322373
  97.2078514  31.1459245  83.4467131  96.5369704  31.5394759  83.3491324
 100.1667715  32.1191885  89.3977238 100.2551061  31.9318025  90.2455449
 100.5957427  31.4729314  88.9982085 100.2429817  31.9954893  89.4648990
  97.7338174  31.4023045  88.3794901  97.1709009  30.9895655  88.9034562
  98.4959198  31.3275950  88.7988044  97.7632623  31.3300445  88.5187901
  99.3423154  23.4075781  72.5056500  99.5819158  23.6153765  71.6931843
  99.6638995  22.6033290  72.6145444  99.4260312  23.3189882  72.4017053
  94.6513445  15.3369177  76.3516038  95.4059413  15.7047494  76.1133088
  94.4740979  15.7108731  77.1195217  94.7367923  15.4467365  76.4300926
  93.2934166  33.3921066  80.9831531  93.9954745  32.8773055  81.0404287
  93.2131649  33.7195217  81.7878406  93.3857926  33.3635292  81.1104323
  94.3413072  23.6296653  90.1111946  94.5133576  23.5202548  90.9597227
  94.8782430  24.2751058  89.8743138  94.4458076  23.7088655  90.2017042
  93.0070509  17.7439496  73.0494151  92.8246083  17.9611377  72.2235144
  93.8696122  17.8578508  73.1052765  93.1075099  17.7929394  72.9348638
  92.6184941  29.5827418  80.4917139  93.4573841  29.8150351  80.5390900
  92.6496710  28.7131729  80.4224174  92.7466659  29.4884364  80.4881783
  93.2437644  30.0028293  84.7930444  93.7835869  29.8599424  85.4633817
  92.5607591  30.4025044  85.1614470  93.2229798  30.0407964  84.9464866
  98.6870229  14.7465906  76.0843175  99.4156389  14.5681861  75.6381331
  98.7765121  15.5883986  76.2950353  98.8076891  14.8449785  76.0496692
 102.6678529  25.6819294  79.9875469 103.4236044  26.1150808  80.0264377
 102.7740854  25.0324064  80.5610105 102.7948700  25.6496778  80.0773494
 105.7058700  29.5092571  80.7377872 105.2693932  29.5129313  81.4936843
 105.3721616  30.1898070  80.3057449 105.5921320  29.6105027  80.7858704
 100.2787774  31.5500904  92.0621022 101.0628191  31.6631752  92.4276764
 100.0784368  30.7242041  92.2579708 100.3653799  31.4447623  92.1455408
  88.6474789  26.2228584  84.9464866  88.3813205  25.4067701  85.1055856
  88.6613354  26.2681739  84.0760381  88.6099512  26.1085489  84.8418348
  92.5532536  21.0213668  71.5616624  91.8390713  20.7351848  71.9739056
  93.0376505  21.3610294  72.2023011  92.5191900  21.0295318  71.7172259
  93.3973396  19.7606962  87.5931873  92.7045193  19.2903942  87.8392605
  94.0133723  19.5345267  88.1673581  93.3857926  19.6574094  87.7141026
 100.4358167  33.4611006  85.7087477  99.6373413  33.2210506  85.9661346
 100.8844179  33.5125399  86.4554525 100.3832779  33.4333397  85.8572402
  99.7279854  29.5243622  71.9378432 100.1431003  29.1928646  71.2462928
  98.8971784  29.2912525  71.8098569  99.6667863  29.4414878  71.8169279
  89.0568203  27.0087363  82.2276610  88.8743776  26.9834249  81.3748902
  89.7917872  27.4786301  82.2665519  89.1382267  27.0748726  82.1074528
 105.1267877  27.2438873  79.3709498 105.3623466  27.3884072  78.5436348
 105.2757441  28.0081281  79.7641011 105.1833681  27.3777928  79.3073101
  92.1213955  23.7272366  88.7358719  92.8453927  23.7125397  89.2223613
  92.2230091  24.4367721  88.2380687  92.2432164  23.8297069  88.7337505
 106.9558334  26.0840539  77.2079101 107.2866551  26.6168179  76.6019196
 107.5291422  26.1379427  77.8641052 107.0892013  26.1710108  77.2156883
 102.1690223  23.9305442  77.8902682 102.2637077  24.6694736  78.3442307
 101.5449067  23.5022917  78.3237246 102.0899253  23.9766763  78.0210829
 100.4242697  27.1091655  88.5392962 100.9981559  26.4718899  88.6941526
 100.3457501  27.1095737  87.6702620 100.4975932  27.0156766  88.4339373
  89.0239113  23.8880864  82.3775677  89.6012616  23.7517315  83.0167922
  88.3253175  23.4316648  82.6321261  89.0060135  23.8003130  82.5097966
 102.4213244  25.7754182  71.1239634 102.3393407  25.8456369  71.9894621
 103.0592965  26.3383926  70.9323374 102.5033082  25.8693153  71.2229583
  95.7806416  25.5414920  80.5914160  95.5225660  24.7086655  80.5645459
  95.8354898  25.7672533  79.7506660  95.7506193  25.4512691  80.4634297
 100.8607466  17.6443370  80.6918252 100.1563792  17.1552556  80.8502172
 100.9092440  17.6565845  79.8206697 100.7637517  17.5733018  80.5857592
  94.7541128  23.0952682  81.0779055  94.1790719  23.2544851  81.7143016
  94.3776804  22.4588091  80.6147505  94.6143940  23.0250495  81.1033613
  98.4214416  21.5676031  85.9371433  98.0328849  21.1430249  85.2823624
  97.7569115  21.8158181  86.4448460  98.2661344  21.5414753  85.9159301
 108.0637686  21.3251036  78.7119263 107.8074250  20.5130978  78.5217146
 108.9066999  21.3328603  78.4849450 108.1503711  21.2063034  78.6504080
  84.4997947  22.7392757  79.0923495  84.5858198  22.3624625  79.8737025
  85.1273744  22.3653203  78.6143453  84.6054498  22.6278239  79.1368972
  99.5253355  25.7974636  74.1348240 100.3393993  26.0889529  74.0231011
  99.4612496  25.1434498  73.5606533  99.6356094  25.7439831  74.0337077
  95.3961263  29.2696153  79.2620552  96.0335210  29.0307901  79.8072345
  95.8216334  29.4733312  78.5273713  95.5537429  29.2647164  79.2337709
  90.0873905  31.5084490  83.1454856  90.1278051  31.7799341  82.3174635
  90.6468429  32.0326398  83.5612644  90.1757251  31.6260245  83.0846744
  96.0364078  24.4898443  73.5995441  96.4209231  24.2706150  74.3511987
  95.7875698  25.3161389  73.7296518  96.0566150  24.5796590  73.7296518
 106.7699265  28.2645081  84.6106110 106.4645082  28.9973138  84.9719426
 106.0505481  27.8583010  84.3298896 106.6186608  28.3126814  84.6219247
  97.7782735  29.7468576  80.9414338  97.8521743  29.5843748  81.7956188
  98.5952241  29.9358766  80.6974820  97.9099093  29.7505318  81.0312364
  91.5388492  30.0926439  77.9708782  90.7126609  30.3388176  77.8443061
  91.6000483  30.0138520  78.8370840  91.4262658  30.1171388  78.0797726
  93.7564515  16.1595380  78.9304222  92.8886941  16.2317979  78.9961831
  94.0439720  16.9617459  79.1192197  93.6704263  16.2889527  78.9678989
  96.3187321  32.7103319  75.6727812  96.6085619  32.3192300  74.9487038
  97.0490801  32.8920024  76.1133087  96.4694205  32.6797133  75.6310619
  96.9082066  27.5121065  86.7580942  96.4093759  28.2236833  86.8365831
  97.7182290  27.8321732  86.7199105  96.9538172  27.6647914  86.7637511
  94.2593236  34.6870702  78.7387961  94.0393532  34.3968056  79.5314628
  94.0387758  34.0285657  78.2105874  94.1940830  34.5470410  78.7776870
  93.1710183  26.7744018  81.0043663  92.8823432  26.1481489  81.5389390
  94.0393531  26.7164306  81.0708344  93.2570435  26.6731562  81.0934618
 103.9588081  21.9178801  81.3225645 103.6152847  21.1969137  81.6732895
 104.0581124  21.7092653  80.4804003 103.9230124  21.7803005  81.2497325
  96.4261192  36.0600092  77.5218654  97.0785250  35.5276534  77.7509680
  95.7286801  35.7068744  77.9086528  96.4191910  35.9289615  77.6130822
  93.3742457  28.4139269  76.9286028  94.1288425  28.7952308  77.1421491
  92.7813069  28.8650413  77.3832725  93.3979170  28.5368097  77.0268907
 104.4201110  28.3804506  76.8649633 104.9859143  29.0397715  76.7808176
 103.7729014  28.7254204  77.3366035 104.4079867  28.5286447  76.9222390
  94.6940683  29.5847830  82.3026144  94.1721437  29.7248122  82.9878008
  95.0814704  28.8258495  82.4928261  94.6744384  29.4933354  82.4327220
  91.6831867  19.6353639  76.3721098  91.3956663  19.2654910  75.6353046
  92.3702336  20.1048495  76.1104803  91.7420765  19.6500609  76.2236174
 100.8907688  31.3243290  76.2886712 100.6494364  30.5911150  75.8813777
 101.0709021  31.8730147  75.6353046 100.8815312  31.2965681  76.1316935
  96.1207009  26.6151850  77.7007635  95.9249792  27.2226584  77.1067938
  96.3441354  25.9219794  77.2199309  96.1241650  26.6029375  77.5423715
  94.5185539  23.5006587  77.8188503  95.2408191  23.6647746  77.3592309
  94.0393532  24.2216252  77.7127843  94.5549270  23.6304817  77.7354117
 102.4779047  19.8370386  83.1985188 101.6390147  19.8631665  82.9623451
 102.5483414  20.4841122  83.7790535 102.3647440  19.9366512  83.2494305
  92.1693156  25.9064660  86.9242643  92.6814253  26.1848913  86.2751403
  91.8829498  26.6453954  87.2905456  92.2028019  26.0567014  86.8832521
 100.9248325  16.7355763  77.9312804 101.6274678  16.5363512  77.4532762
 100.6592514  15.9631706  78.2381647 100.9894957  16.5918729  77.9058245
 106.3536570  25.0438373  80.4846430 106.2670545  25.1993799  81.3381208
 105.8987050  25.6876449  80.1105835 106.2739827  25.1614128  80.5553536
  89.2560062  20.4134852  77.2206379  89.3576198  21.2161013  77.5487355
  90.0515949  20.2122188  76.9229460  89.3887968  20.5020750  77.2241735
  95.6876881  17.9991048  86.9843684  95.4960078  18.0146183  87.8343108
  96.5375477  18.1954723  86.9610339  95.7852603  18.0305400  87.1066979
  90.0723794  20.5282030  84.9627501  89.9309286  19.6765971  85.0872009
  90.3564357  20.5710691  84.1389707  90.0931640  20.4081780  84.8595125
 100.2262386  22.3649120  79.1071989  99.9797101  22.2844871  79.9408778
 100.5547509  21.5802588  78.9134517 100.2383630  22.2375385  79.2019512
 104.1210435  29.0732479  82.8958770 103.9824795  29.7713525  83.4007513
 103.3410433  28.9181136  82.5394952 103.9853662  29.1532646  82.9185045
  96.1859414  25.1005839  88.5194972  96.3302789  25.6807047  87.8838082
  96.5335062  25.4782135  89.2244827  96.2586875  25.2426543  88.5293967
  98.3579331  24.2996007  86.3020104  97.6102645  24.4927021  85.8968382
  98.5120856  23.4741227  86.0644225  98.2701759  24.2061118  86.2065510
  95.2587169  33.2908611  85.3855999  95.4076732  32.7311526  84.7329403
  96.0387171  33.3700612  85.7688518  95.3961262  33.2194176  85.3452948
 105.6163808  28.4310733  73.6575270 105.2370617  27.6447871  73.6504559
 104.9530053  28.9797590  73.5146914 105.4622283  28.3955557  73.6356066
  97.7840469  33.4623253  86.6640490  97.7084140  32.7932064  87.2191278
  97.7130328  34.1641042  87.1781156  97.7621076  33.4668161  86.8217338
  90.8414099  18.4412378  88.2804951  90.3056289  17.8292736  88.5965719
  90.9031864  19.0160513  88.9338618  90.7709732  18.4359305  88.4240378
  98.4410716  31.9824252  77.4964096  99.2060607  31.7133896  77.1746760
  98.3388806  31.4974263  78.2134159  98.5392212  31.8713817  77.5543923
  96.4763486  20.1848662  84.0357332  95.6859561  20.0040122  84.3574667
  96.8724109  19.4075614  84.0187626  96.4180362  20.0436123  84.0809880
 100.9629377  29.0136436  69.4764045 101.7302362  29.0736561  69.0669897
 100.5160686  28.4416877  68.9920364 101.0102804  28.9373012  69.3441755
 101.8607172  27.8191092  81.7616777 101.1852174  27.5876324  82.2630165
 101.8699548  27.2112275  81.1358883 101.7625677  27.6950017  81.7432930
  98.9901316  22.6608921  88.5180831  98.9260457  23.5218877  88.3900967
  99.1298504  22.3440914  87.7176382  99.0016786  22.7409087  88.3809043
 103.8623907  30.6756224  73.9926955 103.9443744  31.4823210  73.6688406
 104.3473649  30.6952183  74.7167729 103.9461065  30.7976887  74.0513854
  97.6720410  25.3541060  82.6597033  97.2482659  25.5545559  81.9236052
  97.4965265  24.5069908  82.7721333  97.5831291  25.2589842  82.5670723
  97.1732104  36.8691573  85.1218491  97.6628034  36.1702362  84.9394155
  96.6016336  36.5715443  85.7094548  97.1616634  36.7217797  85.1819531
  92.9602855  25.8493112  78.0925006  93.1167474  25.7839914  78.9480998
  93.3003448  26.6241664  77.8803686  93.0336090  25.9542310  78.1879600
  99.4982000  25.2250995  76.9618369 100.0397545  24.7221376  77.4256990
  99.8128559  25.1716190  76.1507854  99.6246397  25.1430416  76.9102181
  97.6668449  30.6168347  74.2458397  97.7361270  29.7582885  74.3851398
  98.4456905  30.8340228  73.9177422  97.7921300  30.5221211  74.2175554
 102.0575937  33.0406048  78.4594890 101.6655729  32.7372763  77.7417757
 102.2129009  33.8775138  78.2699844 102.0229527  33.1189885  78.3251388
  89.5337117  23.0328062  78.4085773  89.9136081  23.4512607  77.7446040
  88.9592481  23.6141518  78.7154616  89.5048442  23.1805921  78.3562514
 102.2215612  29.6056037  78.4000921 101.8630267  29.7770680  79.1764953
 101.7354323  30.0669243  77.8428920 102.0974309  29.6995008  78.4326190
  97.0103977  25.2855202  70.9401155  97.2996502  26.0620085  71.2144730
  97.0975776  24.7743934  71.6415655  97.0658233  25.3247121  71.0843653
  97.0635138  15.2393464  83.4601483  96.5473627  14.5473655  83.5853062
  96.5029067  15.9064241  83.4064082  96.9041652  15.2356721  83.4707549
 103.3820351  30.4959933  89.3468122 104.0200072  30.0020128  89.0130578
 102.7394443  30.4237333  88.7620349 103.3814578  30.4118941  89.2110477
 105.1077351  22.3449079  83.9134038 104.6804959  22.2575427  83.1582137
 104.4703404  22.4526854  84.4988882 104.9506958  22.3481739  83.8879479
 103.4374608  31.1879741  85.9873479 104.2266986  30.8368806  86.1075560
 103.6118206  32.0016130  85.7250112 103.5794889  31.2565598  85.9661347
  93.1767918  24.5988467  83.0401267  92.3355925  24.4992341  83.2480161
  93.3857926  25.3683947  83.3915588  93.0832611  24.6980510  83.1228582
  90.6543485  22.2208004  80.8686018  90.2600183  22.2951016  80.0936128
  90.0983602  22.6065950  81.4194380  90.5146297  22.2889778  80.8353678
 102.2908432  15.1989298  80.5489897 102.4958025  15.1311606  81.3946894
 101.9634856  16.0048119  80.4811074 102.2723680  15.3075238  80.6649552
  96.9884583  22.5269866  82.2898865  96.6847721  21.9725854  82.8909273
  96.2864004  22.7062076  81.8026899  96.8400793  22.4714648  82.3068571
  96.0450680  19.8370386  76.8543567  96.3210414  19.1189298  76.4421134
  96.6449349  20.4355306  76.6464673  96.1743945  19.8190757  76.7624328
  95.0502934  29.7419587  86.9970963  94.9423289  29.7521649  87.8633021
  95.2598716  30.5674367  86.8075917  95.0653045  29.8660662  87.0975054
  99.5461201  17.5083903  75.1290162 100.0004947  17.6794464  75.8538006
 100.0201246  16.8952014  74.7287938  99.6829521  17.4434788  75.1763923
  93.0676726  26.9932229  84.4592900  92.4764659  27.6341727  84.4295915
  93.8297750  27.4169846  84.4324200  93.0924987  27.1508068  84.4508048
  93.4637349  18.1534227  85.1260918  93.9238830  18.2273156  85.8636042
  93.5093456  18.9515481  84.7760739  93.5387904  18.2828374  85.1833674
  95.1120699  18.8200922  89.6932945  94.7206264  18.1734269  90.1288723
  95.2806561  19.4112357  90.3127200  95.0791609  18.8115190  89.8495651
  96.8874221  24.2126438  76.2335169  97.6316266  24.6000714  76.4718119
  97.0334917  23.3683863  76.3975657  97.0184806  24.1456910  76.2929139
  98.8053796  16.0076696  81.2667031  97.9589841  16.1799504  81.1408380
  98.8024929  15.2026040  81.6032859  98.6800946  15.9137725  81.2978157
  99.8752096  19.7851911  82.1329088  99.4012051  19.2593673  82.6434399
 100.2470232  19.2381384  81.5643950  99.8601985  19.6267907  82.1244236
  90.2525127  21.7823418  87.5012634  91.1150740  21.6819127  87.4149964
  89.9216910  21.2018127  86.9398206  90.3310323  21.6815044  87.4058040
 106.1388827  24.8454287  83.5435869 105.8987050  24.0060702  83.5478295
 106.6180834  24.9254453  84.2676642 106.1741011  24.7335686  83.6510671
 101.8035596  20.6788465  75.1954842 101.2758615  20.7617209  74.5060551
 102.2631304  21.4206337  75.1919487 101.7937447  20.8009128  75.0929537
  93.6126913  20.6065867  84.1623052  92.9879983  20.6184259  83.5549005
  93.2772507  21.0826042  84.8114293  93.4712404  20.6784384  84.1679621
  93.7968661  18.9490985  70.2195737  93.4481466  19.6010710  70.6827287
  93.3165107  18.9348098  69.4919609  93.6738905  19.0434039  70.1806829
  90.3252588  28.6666327  85.6026817  89.7952513  27.9758766  85.6521791
  90.5977681  28.6576512  84.7739525  90.2877310  28.5633458  85.4874233
 101.3572679  29.2492029  74.3264499 102.0806878  29.7150142  74.1829073
 100.9173270  29.3165639  73.5762096 101.3988371  29.3275866  74.1949281
 100.5258834  26.1089571  85.5765188  99.9115827  25.5647622  85.8713824
 101.0426119  25.5953808  85.0971004 100.5114496  25.9525980  85.5489417
  99.7655131  27.1793841  83.3109487  99.3382739  26.5543560  82.8774922
  99.7580075  26.8968763  84.1368494  99.7014272  27.0446622  83.3689314
  92.8817658  22.2159014  86.3797921  93.0411145  21.4602339  86.7849643
  92.7010552  22.7649954  87.0338659  92.8783017  22.1852828  86.5360627
  98.0940841  18.0562596  83.5252021  98.1183328  17.5222708  82.8364801
  98.3452314  17.5479905  84.1877612  98.1350759  17.9023500  83.5216666
  85.6048430  25.3394091  82.9595165  85.4991879  25.2940935  82.0947249
  84.8548650  25.6847871  83.2409450  85.4784033  25.3834999  82.8732495
  94.3742163  16.7833414  82.9057765  94.4140534  17.2842621  83.6192473
  93.5491827  16.8743808  82.6363688  94.2581689  16.8715230  82.9708303
  96.5571776  26.3494154  91.0078060  95.7067406  26.4865868  91.1435705
  96.7199903  25.6157932  91.4525762  96.4555639  26.2608255  91.0933659
  95.7956526  23.2993924  85.2031664  94.9648456  23.4667742  84.9966912
  95.7408043  22.9229875  85.9880550  95.6645941  23.2683655  85.2880192
  94.1692570  21.5749515  75.7321782  94.3095531  22.0721980  76.4350423
  94.6675103  20.8735810  75.8735996  94.2633651  21.5451494  75.8573361
  94.1992792  22.4416626  73.0614359  94.8337872  23.0377052  72.9963821
  94.2818403  22.1420084  73.8760229  94.3049343  22.4857535  73.1717445
  95.7771775  18.3730602  73.0359801  96.0987616  17.8933684  72.3819063
  96.0398719  19.1830248  72.8450612  95.8637801  18.4220500  72.9115293
  99.0068748  29.3949476  86.5558617  98.4993839  29.9485323  86.9999247
  98.7095394  29.4557766  85.7377391  98.8873633  29.4855787  86.5007074
  90.7045780  24.6384467  76.3303905  91.2138010  25.2348975  76.7115210
  91.1780053  24.3710441  75.6480324  90.8489156  24.6870283  76.2858428
 101.6176528  33.3112734  74.4862560 100.9005838  33.1373596  74.0209798
 102.2683266  33.0765306  73.9538046 101.6078379  33.2508526  74.3391778
  99.6125153  14.2317896  78.8073857  98.9693471  14.0815542  79.3758995
  99.2724560  13.9860241  78.0422961  99.4670230  14.1730018  78.7776872
 104.2024500  22.1877322  78.2303865 103.5315689  22.7307025  78.1016931
 104.8964250  22.6572178  77.9885560 104.2053367  22.3375594  78.1759393
  98.2511233  34.3274034  83.4615624  98.0276888  33.5692864  83.8299650
  97.7621077  34.3572056  82.7396063  98.1454682  34.2196259  83.4092365
 104.3652627  18.6433206  81.1394239 104.7180237  18.2162929  81.8140037
 103.5067429  18.5584050  81.2695315 104.2902072  18.5677947  81.2589249
  93.0636312  21.2740726  79.1977085  92.3448301  21.6904858  79.4649949
  93.4348674  21.8394965  78.6468723  93.0128244  21.4190007  79.1559892
 102.3635893  21.9068575  85.0879081 102.3433820  21.7251870  85.9413860
 102.4115094  22.7780593  85.0638665 102.3670534  22.0085113  85.2102376
  96.8989690  34.5474493  80.9152708  96.4850089  33.8848623  80.5256550
  97.5837064  34.6952351  80.3948403  96.9388062  34.4715151  80.7809206
 100.2654984  33.7064578  81.6676325  99.8671268  33.8166848  80.8997145
  99.6506204  33.9146644  82.2502885 100.1153874  33.7538146  81.6407624
  98.8382886  20.3138726  74.5350465  98.2447726  20.6355722  73.9835032
  98.8758164  19.4679821  74.3271571  98.7557276  20.2363054  74.4233236
 101.7140703  20.2718230  77.9652215 101.4854396  20.2950932  77.1230573
 101.9738779  19.4475697  78.0847225 101.7186891  20.1534310  77.8577413
  95.9959931  22.1252703  87.5677315  95.4838834  21.5173886  87.9262346
  95.8239428  22.8409296  88.0351291  95.8949568  22.1416003  87.6893539
  90.8425646  20.5690279  90.2179677  90.6728236  21.2291653  89.6727884
  90.3991596  20.7796840  90.9392166  90.7524980  20.6976261  90.2441306
  94.7685465  18.8094777  79.2606411  95.2442832  19.1711856  78.6256592
  94.2674065  19.4651244  79.5406553  94.7650824  18.9588965  79.2083152
 107.9996827  28.2816545  75.0519416 108.3830433  29.0307901  75.2817513
 107.2040940  28.5282364  74.7931405 107.9390609  28.4286238  75.0476989
  87.7427711  23.4737144  85.4768167  87.1954430  22.8037790  85.5949035
  88.5320089  23.1066992  85.5411634  87.7779894  23.3202131  85.5036867
  96.8112119  20.9535976  72.6279795  97.1911083  20.9715605  71.8430909
  96.0704715  21.3989965  72.5070642  96.7580956  21.0217751  72.4943363
 104.4397409  19.2618167  78.2155373 104.4391636  19.1066824  79.0739650
 104.2353589  20.1081155  78.1596759 104.4097187  19.3638788  78.3343313
  86.5014680  22.6857952  82.6314190  86.3236441  22.2334561  83.3569105
  86.2133702  23.4884113  82.8152667  86.4327633  22.7380510  82.7657693
 102.1638261  23.9415669  81.8691580 102.6591927  23.2238664  81.8295600
 101.3538037  23.6386467  81.7546067 102.1182154  23.7913316  81.8465306
  97.6096873  27.7913483  74.0188585  96.8008195  27.4680156  73.9721894
  98.1171782  27.0846705  73.9516833  97.5646539  27.6394799  74.0018879
  88.2387150  25.2185676  79.7435949  87.3732669  25.2071366  79.6318720
  88.3385966  25.0315899  80.5907088  88.1261317  25.1891737  79.8524893
 104.2290080  26.6919357  84.5568709 104.6545152  26.1693779  84.0039134
 103.8647000  27.2900194  84.0357332 104.2376683  26.7029584  84.3977719
  93.8644160  34.9883574  83.3166054  94.1790719  35.8019963  83.3243836
  94.2737573  34.6033793  83.9848214  93.9712258  35.0512277  83.4170146
 100.8168680  30.4053621  80.8869866 101.2879858  31.1193884  81.0559852
 101.1528858  29.8052371  81.4229736 100.9363795  30.4225085  80.9902242
 101.4542626  30.1971555  87.6497559 100.9063572  29.5729439  87.3817624
 101.9155655  30.3865827  86.9341638 101.4409835  30.1330605  87.5047990
  96.8031289  17.1797504  75.3107426  97.6246984  17.3495817  75.0689121
  96.3400940  17.3344765  74.5873724  96.8562452  17.2279237  75.1679070
  95.3926621  15.1740267  86.0905855  95.9371034  14.8331394  86.6810197
  95.4463557  16.0325728  86.2327139  95.4815741  15.2495526  86.1987728
  91.2057180  28.9356683  82.9644663  91.8102037  28.8952517  82.3358484
  90.9984493  29.7827835  82.9948719  91.2646077  29.0544685  82.8760779
 101.0200952  31.2022628  84.1806900 101.8399326  31.0585594  84.4423195
 100.7395030  31.8268827  84.7223338 101.0997696  31.2732980  84.2994840
  86.4408462  27.9191300  82.8343586  86.3432740  27.1087572  83.1433643
  87.2237332  27.8983094  82.4489854  86.5424599  27.7958390  82.8230449
 105.0755427  47.4825848  77.6639939 104.3238327  47.1041387  77.4355984
 105.5241439  47.5144282  76.9158749 105.0305094  47.4311456  77.5197441
 106.6540183  47.4944241  79.9302711 106.7550546  46.6844595  80.2399839
 106.0581929  47.4001187  79.3002390 106.5812722  47.3609269  79.8828949
 106.4940923  52.4121830  81.3317567 107.1378378  52.8534994  81.7213725
 106.8197178  51.6075256  81.2447826 106.6372752  52.3587025  81.3763044
  99.8505228  43.5164527  79.5555045  99.6155412  42.6832180  79.4487313
  99.9890868  43.7969193  78.7416246  99.8360890  43.4348031  79.4197400
 102.1495315  35.6850258  82.4539352 101.5300347  35.0942905  82.2849367
 102.0479179  36.2761693  81.8203676 102.0432991  35.6854340  82.3344342
 107.1961503  45.4233805  76.7037429 107.5177344  45.9639012  76.0998737
 107.8433599  44.8530576  76.8359719 107.3387558  45.4192980  76.6344464
 101.8764448  39.2302540  84.6982921 101.7523145  39.8164985  85.3332740
 102.5282733  38.7362735  84.9995196 101.9538097  39.2441344  84.8368851
 106.9022789  42.4064256  83.9770432 107.5471792  41.9136700  83.6581381
 107.1424566  42.5489043  84.8036511 107.0333374  42.3541699  84.0519966
 107.4190074  32.7942196  80.8693090 107.0893404  33.2453340  80.1996789
 106.7435076  32.7158360  81.4166097 107.2700511  32.8493331  80.8516313
 105.8578524  42.6795437  74.0287579 105.2735739  43.1845468  74.4353443
 105.4548619  42.4537824  73.2884171 105.7117827  42.7203685  73.9792605
 101.4122552  48.3950198  80.8311251 100.9290130  49.1200688  80.8070834
 102.2245870  48.6926328  80.9421409 101.4613300  48.5452552  80.8438530
 107.4836706  47.1882379  83.4361065 106.9663648  46.8289794  82.8322373
 108.1811098  46.6644553  83.4467131 107.5102287  47.0580067  83.3491324
 108.7070758  46.9208353  88.3794901 108.1441593  46.5080963  88.9034562
 109.4691782  46.8461258  88.7988044 108.7365207  46.8485753  88.5187901
 105.6246028  30.8554485  76.3516038 106.3791996  31.2232802  76.1133088
 105.4473563  31.2294039  77.1195217 105.7100507  30.9652673  76.4300926
 104.2666749  48.9106374  80.9831531 104.9687329  48.3958363  81.0404287
 104.1864233  49.2380525  81.7878406 104.3590510  48.8820600  81.1104323
 105.3145656  39.1481961  90.1111946 105.4866160  39.0387855  90.9597227
 105.8515014  39.7936366  89.8743138 105.4190660  39.2273962  90.2017042
 103.9803093  33.2624804  73.0494151 103.7978666  33.4796684  72.2235144
 104.8428706  33.3763816  73.1052765 104.0807682  33.3114702  72.9348638
 103.5917525  45.1012726  80.4917139 104.4306424  45.3335659  80.5390900
 103.6229294  44.2317037  80.4224174 103.7199242  45.0069672  80.4881783
 104.2170228  45.5213601  84.7930444 104.7568453  45.3784732  85.4633817
 103.5340174  45.9210352  85.1614470 104.1962382  45.5593272  84.9464866
  99.6207373  41.7413892  84.9464866  99.3545788  40.9253009  85.1055856
  99.6345937  41.7867047  84.0760381  99.5832095  41.6270797  84.8418348
 103.5265120  36.5398976  71.5616624 102.8123297  36.2537156  71.9739056
 104.0109089  36.8795602  72.2023011 103.4924483  36.5480626  71.7172259
 104.3705979  35.2792270  87.5931873 103.6777776  34.8089250  87.8392605
 104.9866307  35.0530575  88.1673581 104.3590509  35.1759402  87.7141026
 100.0300787  42.5272671  82.2276610  99.8476360  42.5019557  81.3748902
 100.7650456  42.9971609  82.2665519 100.1114851  42.5934034  82.1074528
 103.0946538  39.2457674  88.7358719 103.8186511  39.2310705  89.2223613
 103.1962675  39.9553029  88.2380687 103.2164747  39.3482377  88.7337505
  99.9971697  39.4066172  82.3775677 100.5745200  39.2702623  83.0167922
  99.2985759  38.9501956  82.6321261  99.9792718  39.3188438  82.5097966
 106.7538999  41.0600228  80.5914160 106.4958243  40.2271962  80.5645459
 106.8087482  41.2857841  79.7506660 106.7238777  40.9697999  80.4634297
 105.7273711  38.6137990  81.0779055 105.1523303  38.7730158  81.7143016
 105.3509388  37.9773399  80.6147505 105.5876524  38.5435803  81.1033613
 109.3947000  37.0861339  85.9371433 109.0061433  36.6615557  85.2823624
 108.7301698  37.3343489  86.4448460 109.2393928  37.0600060  85.9159301
  95.4730530  38.2578065  79.0923495  95.5590782  37.8809933  79.8737025
  96.1006328  37.8838510  78.6143453  95.5787081  38.1463547  79.1368972
 106.3693846  44.7881461  79.2620552 107.0067793  44.5493209  79.8072345
 106.7948918  44.9918620  78.5273713 106.5270013  44.7832472  79.2337709
 101.0606489  47.0269798  83.1454856 101.1010634  47.2984649  82.3174635
 101.6201013  47.5511706  83.5612644 101.1489835  47.1445553  83.0846744
 107.0096661  40.0083751  73.5995441 107.3941814  39.7891458  74.3511987
 106.7608282  40.8346697  73.7296518 107.0298734  40.0981897  73.7296518
 102.5121075  45.6111747  77.9708782 101.6859193  45.8573484  77.8443061
 102.5733066  45.5323828  78.8370840 102.3995242  45.6356696  78.0797726
 104.7297099  31.6780688  78.9304222 103.8619524  31.7503287  78.9961831
 105.0172303  32.4802767  79.1192197 104.6436847  31.8074835  78.9678989
 107.2919904  48.2288627  75.6727812 107.5818203  47.8377608  74.9487038
 108.0223385  48.4105332  76.1133087 107.4426788  48.1982441  75.6310619
 107.8814649  43.0306373  86.7580942 107.3826343  43.7422141  86.8365831
 108.6914874  43.3507040  86.7199105 107.9270756  43.1833222  86.7637511
 105.2325820  50.2056010  78.7387961 105.0126115  49.9153364  79.5314628
 105.0120342  49.5470965  78.2105874 105.1673414  50.0655718  78.7776870
 104.1442767  42.2929326  81.0043663 103.8556016  41.6666797  81.5389390
 105.0126115  42.2349613  81.0708344 104.2303019  42.1916870  81.0934618
 107.3993775  51.5785399  77.5218654 108.0517833  51.0461842  77.7509680
 106.7019384  51.2254052  77.9086528 107.3924493  51.4474922  77.6130822
 105.6673267  45.1033138  82.3026144 105.1454020  45.2433430  82.9878008
 106.0547287  44.3443803  82.4928261 105.6476968  45.0118662  82.4327220
 102.6564451  35.1538947  76.3721098 102.3689247  34.7840218  75.6353046
 103.3434919  35.6233802  76.1104803 102.7153348  35.1685917  76.2236174
 107.0939592  42.1337157  77.7007635 106.8982375  42.7411892  77.1067938
 107.3173938  41.4405101  77.2199309 107.0974234  42.1214683  77.5423715
 105.4918123  39.0191895  77.8188503 106.2140774  39.1833053  77.3592309
 105.0126115  39.7401560  77.7127843 105.5281853  39.1490125  77.7354117
 103.1425739  41.4249968  86.9242643 103.6546836  41.7034221  86.2751403
 102.8562082  42.1639262  87.2905456 103.1760602  41.5752321  86.8832521
 100.2292646  35.9320160  77.2206379 100.3308782  36.7346321  77.5487355
 101.0248532  35.7307496  76.9229460 100.3620551  36.0206058  77.2241735
 106.6609465  33.5176356  86.9843684 106.4692662  33.5331491  87.8343108
 107.5108061  33.7140031  86.9610339 106.7585187  33.5490708  87.1066979
 101.0456378  36.0467338  84.9627501 100.9041869  35.1951279  85.0872009
 101.3296941  36.0895998  84.1389707 101.0664224  35.9267088  84.8595125
 107.1591997  40.6191147  88.5194972 107.3035373  41.1992355  87.8838082
 107.5067646  40.9967443  89.2244827 107.2319459  40.7611851  88.5293967
 106.2319752  48.8093918  85.3855999 106.3809316  48.2496834  84.7329403
 107.0119754  48.8885920  85.7688518 106.3693846  48.7379484  85.3452948
 108.7573053  48.9808561  86.6640490 108.6816724  48.3117372  87.2191278
 108.6862912  49.6826349  87.1781156 108.7353660  48.9853469  86.8217338
 101.8146683  33.9597685  88.2804951 101.2788872  33.3478044  88.5965719
 101.8764448  34.5345821  88.9338618 101.7442316  33.9544613  88.4240378
 107.4496070  35.7033970  84.0357332 106.6592144  35.5225430  84.3574667
 107.8456692  34.9260922  84.0187626 107.3912946  35.5621431  84.0809880
 108.6452994  40.8726368  82.6597033 108.2215243  41.0730867  81.9236052
 108.4697849  40.0255216  82.7721333 108.5563874  40.7775150  82.5670723
 108.1464687  52.3876881  85.1218491 108.6360617  51.6887670  84.9394155
 107.5748919  52.0900751  85.7094548 108.1349217  52.2403105  85.1819531
 103.9335439  41.3678420  78.0925006 104.0900058  41.3025222  78.9480998
 104.2736032  42.1426972  77.8803686 104.0068674  41.4727618  78.1879600
 108.6401033  46.1353655  74.2458397 108.7093853  45.2768193  74.3851398
 109.4189488  46.3525536  73.9177422 108.7653883  46.0406519  74.2175554
 100.5069700  38.5513370  78.4085773 100.8868665  38.9697915  77.7446040
  99.9325065  39.1326826  78.7154616 100.4781025  38.6991229  78.3562514
 107.9836561  40.8040510  70.9401155 108.2729086  41.5805393  71.2144730
 108.0708360  40.2929242  71.6415655 108.0390817  40.8432429  71.0843653
 108.0367722  30.7578772  83.4601483 107.5206210  30.0658963  83.5853062
 107.4761651  31.4249549  83.4064082 107.8774235  30.7542029  83.4707549
 104.1500502  40.1173775  83.0401267 103.3088508  40.0177649  83.2480161
 104.3590510  40.8869255  83.3915588 104.0565194  40.2165818  83.1228582
 101.6276069  37.7393312  80.8686018 101.2332766  37.8136324  80.0936128
 101.0716186  38.1251258  81.4194380 101.4878881  37.8075086  80.8353678
 107.9617167  38.0455174  82.2898865 107.6580304  37.4911162  82.8909273
 107.2596587  38.2247384  81.8026899 107.8133376  37.9899956  82.3068571
 107.0183264  35.3555694  76.8543567 107.2942998  34.6374606  76.4421134
 107.6181933  35.9540614  76.6464673 107.1476528  35.3376064  76.7624328
 106.0235518  45.2604895  86.9970963 105.9155873  45.2706957  87.8633021
 106.2331299  46.0859675  86.8075917 106.0385629  45.3845969  87.0975054
 104.0409310  42.5117537  84.4592900 103.4497243  43.1527035  84.4295915
 104.8030333  42.9355154  84.4324200 104.0657570  42.6693375  84.4508048
 104.4369932  33.6719535  85.1260918 104.8971414  33.7458464  85.8636042
 104.4826039  34.4700789  84.7760739 104.5120488  33.8013682  85.1833674
 106.0853282  34.3386230  89.6932945 105.6938847  33.6919577  90.1288723
 106.2539145  34.9297665  90.3127200 106.0524192  34.3300498  89.8495651
 107.8606804  39.7311745  76.2335169 108.6048849  40.1186022  76.4718119
 108.0067500  38.8869171  76.3975657 107.9917389  39.6642218  76.2929139
 101.2257710  37.3008725  87.5012634 102.0883323  37.2004435  87.4149964
 100.8949493  36.7203435  86.9398206 101.3042907  37.2000352  87.4058040
 104.5859496  36.1251175  84.1623052 103.9612566  36.1369566  83.5549005
 104.2505091  36.6011350  84.8114293 104.4444988  36.1969691  84.1679621
 104.7701245  34.4676293  70.2195737 104.4214049  35.1196018  70.6827287
 104.2897691  34.4533406  69.4919609 104.6471489  34.5619347  70.1806829
 101.2985172  44.1851635  85.6026817 100.7685096  43.4944074  85.6521791
 101.5710265  44.1761820  84.7739525 101.2609894  44.0818766  85.4874233
 103.8550242  37.7344322  86.3797921 104.0143728  36.9787646  86.7849643
 103.6743135  38.2835262  87.0338659 103.8515601  37.7038136  86.5360627
 109.0673424  33.5747904  83.5252021 109.0915911  33.0408016  82.8364801
 109.3184898  33.0665213  84.1877612 109.1083343  33.4208808  83.5216666
  96.5781014  40.8579399  82.9595165  96.4724463  40.8126243  82.0947249
  95.8281234  41.2033179  83.2409450  96.4516617  40.9020307  82.8732495
 105.3474746  32.3018722  82.9057765 105.3873118  32.8027929  83.6192473
 104.5224411  32.3929116  82.6363688 105.2314272  32.3900538  82.9708303
 107.5304359  41.8679462  91.0078060 106.6799990  42.0051176  91.1435705
 107.6932487  41.1343240  91.4525762 107.4288223  41.7793563  91.0933659
 106.7689110  38.8179232  85.2031664 105.9381039  38.9853050  84.9966912
 106.7140627  38.4415183  85.9880550 106.6378525  38.7868963  85.2880192
 105.1425154  37.0934823  75.7321782 105.2828115  37.5907288  76.4350423
 105.6407686  36.3921118  75.8735996 105.2366235  37.0636802  75.8573361
 105.1725376  37.9601934  73.0614359 105.8070455  38.5562359  72.9963821
 105.2550987  37.6605392  73.8760229 105.2781927  38.0042843  73.1717445
 106.7504359  33.8915910  73.0359801 107.0720200  33.4118992  72.3819063
 107.0131303  34.7015556  72.8450612 106.8370384  33.9405808  72.9115293
 101.6778364  40.1569775  76.3303905 102.1870593  40.7534283  76.7115210
 102.1512636  39.8895749  75.6480324 101.8221740  40.2055591  76.2858428
 109.2243817  49.8459342  83.4615624 109.0009471  49.0878172  83.8299650
 108.7353660  49.8757364  82.7396063 109.1187266  49.7381567  83.4092365
 104.0368896  36.7926034  79.1977085 103.3180885  37.2090166  79.4649949
 104.4081258  37.3580273  78.6468723 103.9860827  36.9375315  79.1559892
 107.8722274  50.0659801  80.9152708 107.4582672  49.4033931  80.5256550
 108.5569648  50.2137659  80.3948403 107.9120646  49.9900459  80.7809206
 106.9692515  37.6438011  87.5677315 106.4571418  37.0359194  87.9262346
 106.7972011  38.3594604  88.0351291 106.8682152  37.6601310  87.6893539
 101.8158230  36.0875586  90.2179677 101.6460820  36.7476961  89.6727884
 101.3724180  36.2982148  90.9392166 101.7257563  36.2161569  90.2441306
 105.7418049  34.3280084  79.2606411 106.2175415  34.6897164  78.6256592
 105.2406649  34.9836552  79.5406553 105.7383408  34.4774273  79.2083152
  98.7160294  38.9922452  85.4768167  98.1687014  38.3223098  85.5949035
  99.5052672  38.6252300  85.5411634  98.7512478  38.8387438  85.5036867
 107.7844702  36.4721284  72.6279795 108.1643667  36.4900913  71.8430909
 107.0437298  36.9175273  72.5070642 107.7313540  36.5403059  72.4943363
  97.4747264  38.2043260  82.6314190  97.2969025  37.7519869  83.3569105
  97.1866286  39.0069421  82.8152667  97.4060217  38.2565818  82.7657693
 108.5829456  43.3098790  74.0188585 107.7740779  42.9865464  73.9721894
 109.0904365  42.6032013  73.9516833 108.5379123  43.1580107  74.0018879
  99.2119734  40.7370984  79.7435949  98.3465253  40.7256674  79.6318720
  99.3118549  40.5501206  80.5907088  99.0993901  40.7077045  79.8524893
 104.8376743  50.5068882  83.3166054 105.1523302  51.3205271  83.3243836
 105.2470157  50.1219101  83.9848214 104.9444841  50.5697585  83.4170146
 107.7763873  32.6982812  75.3107426 108.5979567  32.8681125  75.0689121
 107.3133524  32.8530073  74.5873724 107.8295035  32.7464545  75.1679070
 106.3659205  30.6925575  86.0905855 106.9103618  30.3516701  86.6810197
 106.4196141  31.5511036  86.2327139 106.4548324  30.7680834  86.1987728
 102.1789764  44.4541991  82.9644663 102.7834621  44.4137825  82.3358484
 101.9717076  45.3013143  82.9948719 102.2378661  44.5729993  82.8760779
  97.4141046  43.4376608  82.8343586  97.3165324  42.6272880  83.1433643
  98.1969916  43.4168402  82.4489854  97.5157182  43.3143698  82.8230449
 106.4463114  53.7763373  79.0923495 106.5323366  53.3995241  79.8737025
 107.0738911  53.4023818  78.6143453 106.5519665  53.6648855  79.1368972
 107.5513598  56.3764707  82.9595165 107.4457047  56.3311551  82.0947249
 106.8013818  56.7218487  83.2409450 107.4249200  56.4205615  82.8732495
 108.4479847  53.7228568  82.6314190 108.2701608  53.2705177  83.3569105
 108.1598869  54.5254729  82.8152667 108.3792800  53.7751126  82.7657693
 108.3873629  58.9561916  82.8343586 108.2897907  58.1458188  83.1433643
 109.1702499  58.9353709  82.4489854 108.4889766  58.8329006  82.8230449
  95.2159163  13.8314653  68.2657614  95.8596619  14.2727817  68.6553772
  95.5415419  13.0268079  68.1787873  95.3590992  13.7779848  68.3103091
  90.1340793   9.8143021  67.7651298  89.6508371  10.5393511  67.7410881
  90.9464111  10.1119151  67.8761455  90.1831540   9.9645375  67.7778577
  96.1212016  12.9978223  64.4558701  96.7736074  12.4654665  64.6849727
  95.4237625  12.6446875  64.8426575  96.1142734  12.8667746  64.5470868
  96.8682928  13.8069704  72.0558537  97.3578858  13.1080494  71.8734202
  96.2967160  13.5093574  72.6434595  96.8567457  13.6595928  72.1159578
  93.5594984  11.9261705  70.2506101  93.8741543  12.7398094  70.2583883
  93.9688397  11.5411924  70.9188260  93.6663082  11.9890408  70.3510193
 104.7706251  24.4203980  64.5979985 104.0189151  24.0419518  64.3696030
 105.2192263  24.4522413  63.8498796 104.7255918  24.3689587  64.4537487
 106.3491007  24.4322372  66.8642758 106.4501370  23.6222726  67.1739886
 105.7532752  24.3379318  66.2342436 106.2763546  24.2987400  66.8168996
 106.1891747  29.3499961  68.2657614 106.8329202  29.7913125  68.6553772
 106.5148002  28.5453387  68.1787873 106.3323575  29.2965156  68.3103091
  99.5456051  20.4542658  66.4895091  99.3106236  19.6210311  66.3827360
  99.6841692  20.7347324  65.6756292  99.5311714  20.3726162  66.3537446
 106.8912326  22.3611936  63.6377476 107.2128168  22.9017143  63.0338784
 107.5384423  21.7908707  63.7699765 107.0338382  22.3571111  63.5684511
 101.5715272  16.1680671  71.6322968 101.4473969  16.7543116  72.2672787
 102.2233556  15.6740866  71.9335243 101.6488921  16.1819475  71.7708897
 106.5973613  19.3442388  70.9110479 107.2422615  18.8514831  70.5921428
 106.8375390  19.4867174  71.7376558 106.7284198  19.2919830  70.9860012
 105.5529348  19.6173568  60.9627626 104.9686563  20.1223599  61.3693490
 105.1499443  19.3915955  60.2224218 105.4068651  19.6581816  60.9132651
 101.1073376  25.3328329  67.7651298 100.6240954  26.0578819  67.7410881
 101.9196694  25.6304459  67.8761455 101.1564124  25.4830683  67.7778577
 107.1787530  24.1260510  70.3701112 106.6614472  23.7667925  69.7662420
 107.8761921  23.6022684  70.3807178 107.2053111  23.9958198  70.2831371
 108.4021582  23.8586484  75.3134947 107.8392417  23.4459094  75.8374609
 109.1642605  23.7839390  75.7328091 108.4316031  23.7863884  75.4527948
 103.9617573  25.8484505  67.9171577 104.6638153  25.3336494  67.9744334
 103.8815056  26.1758656  68.7218453 104.0541334  25.8198731  68.0444370
 105.0096480  16.0860092  77.0451993 105.1816984  15.9765987  77.8937274
 105.5465837  16.7314497  76.8083185 105.1141484  16.1652094  77.1357089
 103.2868349  22.0390857  67.4257186 104.1257248  22.2713790  67.4730947
 103.3180118  21.1695168  67.3564221 103.4150066  21.9447804  67.4221830
 103.9121052  22.4591732  71.7270491 104.4519277  22.3162863  72.3973863
 103.2290998  22.8588483  72.0954517 103.8913206  22.4971403  71.8804913
  99.3158197  18.6792023  71.8804913  99.0496612  17.8631140  72.0395903
  99.3296761  18.7245179  71.0100428  99.2782919  18.5648928  71.7758395
  99.7251611  19.4650802  69.1616657  99.5427184  19.4397688  68.3088949
 100.4601279  19.9349740  69.2005566  99.8065674  19.5312165  69.0414575
 102.7897362  16.1835805  75.6698765 103.5137335  16.1688836  76.1563660
 102.8913499  16.8931161  75.1720734 102.9115571  16.2860509  75.6677552
  99.6922521  16.3444303  69.3115723 100.2696024  16.2080754  69.9507969
  98.9936583  15.8880087  69.5661308  99.6743542  16.2566569  69.4438013
 106.4489823  17.9978359  67.5254207 106.1909067  17.1650094  67.4985506
 106.5038306  18.2235972  66.6846707 106.4189601  17.9076130  67.3974343
  95.1681354  15.1956196  66.0263542  95.2541606  14.8188064  66.8077072
  95.7957152  14.8216642  65.5483500  95.2737905  15.0841678  66.0709019
 106.0644670  21.7259593  66.1960599 106.7018617  21.4871340  66.7412392
 106.4899742  21.9296752  65.4613759 106.2220837  21.7210603  66.1677756
 100.7557313  23.9647929  70.0794903 100.7961458  24.2362780  69.2514682
 101.3151837  24.4889837  70.4952691 100.8440659  24.0823684  70.0186791
 106.7047485  16.9461882  60.5335488 107.0892638  16.7269589  61.2852033
 106.4559106  17.7724828  60.6636565 106.7249558  17.0360029  60.6636565
 108.4466142  22.2032015  67.8754385 108.5205151  22.0407187  68.7296235
 109.2635649  22.3922205  67.6314867 108.5782501  22.2068758  67.9652411
 102.2071899  22.5489878  64.9048829 101.3810017  22.7951615  64.7783107
 102.2683890  22.4701959  65.7710887 102.0946066  22.5734827  65.0137773
 106.9870728  25.1666758  62.6067859 107.2769026  24.7755740  61.8827085
 107.7174209  25.3483463  63.0473134 107.1377612  25.1360572  62.5650666
 107.5765473  19.9684504  73.6920989 107.0777167  20.6800272  73.7705877
 108.3865698  20.2885171  73.6539151 107.6221580  20.1211353  73.6977558
 104.9276644  27.1434141  65.6728008 104.7076939  26.8531495  66.4654675
 104.7071166  26.4849096  65.1445921 104.8624238  27.0033849  65.7116917
 103.8393591  19.2307457  67.9383710 103.5506839  18.6044928  68.4729437
 104.7076939  19.1727745  68.0048390 103.9253843  19.1295001  68.0274664
 107.0944599  28.5163531  64.4558701 107.7468657  27.9839973  64.6849727
 106.3970208  28.1632183  64.8426575 107.0875317  28.3853054  64.5470868
 104.0425864  20.8702708  63.8626075 104.7971832  21.2515747  64.0761537
 103.4496477  21.3213852  64.3172771 104.0662578  20.9931536  63.9608953
 105.3624091  22.0411270  69.2366190 104.8404844  22.1811561  69.9218055
 105.7498111  21.2821934  69.4268308 105.3427792  21.9496793  69.3667267
 106.7890416  19.0715289  64.6347681 106.5933199  19.6790023  64.0407984
 107.0124762  18.3783233  64.1539355 106.7925057  19.0592814  64.4763762
 105.1868946  15.9570027  64.7528550 105.9091598  16.1211185  64.2932356
 104.7076939  16.6779691  64.6467890 105.2232677  16.0868256  64.6694164
 102.8376563  18.3628099  73.8582690 103.3497660  18.6412352  73.2091449
 102.5512906  19.1017393  74.2245503 102.8711426  18.5130453  73.8172568
 106.8542821  17.5569278  75.4535019 106.9986197  18.1370486  74.8178129
 107.2018470  17.9345575  76.1584874 106.9270283  17.6989982  75.4634014
 105.9270576  25.7472050  72.3196046 106.0760140  25.1874966  71.6669450
 106.7070578  25.8264051  72.7028565 106.0644670  25.6757615  72.2792995
 108.4523877  25.9186693  73.5980537 108.3767548  25.2495503  74.1531325
 108.3813736  26.6204481  74.1121203 108.4304484  25.9231600  73.7557385
 108.3403818  17.8104499  69.5937080 107.9166067  18.0108998  68.8576099
 108.1648673  16.9633347  69.7061380 108.2514698  17.7153281  69.5010770
 107.8415511  29.3255012  72.0558537 108.3311441  28.6265802  71.8734202
 107.2699743  29.0278882  72.6434595 107.8300041  29.1781236  72.1159578
 103.6286263  18.3056551  65.0265053 103.7850882  18.2403354  65.8821045
 103.9686856  19.0805103  64.8143732 103.7019497  18.4105749  65.1219647
 108.3351857  23.0731786  61.1798444 108.4044677  22.2146324  61.3191444
 109.1140312  23.2903667  60.8517469 108.4604707  22.9784650  61.1515601
 100.2020524  15.4891501  65.3425820 100.5819489  15.9076046  64.6786087
  99.6275889  16.0704957  65.6494663 100.1731849  15.6369360  65.2902561
 107.6787385  17.7418641  57.8741202 107.9679910  18.5183524  58.1484777
 107.7659184  17.2307373  58.5755702 107.7341641  17.7810560  58.0183700
 103.8451326  17.0551906  69.9741314 103.0039332  16.9555780  70.1820208
 104.0541334  17.8247386  70.3255635 103.7516018  17.1543949  70.0568629
 101.3226893  14.6771443  67.8026065 100.9283590  14.7514455  67.0276175
 100.7667009  15.0629389  68.3534427 101.1829705  14.7453218  67.7693725
 105.7186342  22.1983026  73.9311010 105.6106696  22.2085088  74.7973068
 105.9282123  23.0237806  73.7415963 105.7336453  22.3224101  74.0315101
 103.7360134  19.4495668  71.3932947 103.1448067  20.0905166  71.3635962
 104.4981157  19.8733286  71.3664247 103.7608394  19.6071507  71.3848094
 100.9208534  14.2386857  74.4352681 101.7834147  14.1382566  74.3490011
 100.5900317  13.6581566  73.8738253 100.9993731  14.1378483  74.3398087
 100.9935996  21.1229766  72.5366864 100.4635920  20.4322205  72.5861838
 101.2661089  21.1139951  71.7079572 100.9560718  21.0196898  72.4214279
  96.2731838  17.7957530  69.8935212  96.1675287  17.7504374  69.0287296
  95.5232058  18.1411310  70.1749497  96.1467441  17.8398438  69.8072542
 107.2255183  18.8057593  77.9418107 106.3750814  18.9429307  78.0775752
 107.3883311  18.0721371  78.3865808 107.1239047  18.7171694  78.0273706
 101.3729188  17.0947906  63.2643952 101.8821417  17.6912414  63.6455257
 101.8463460  16.8273880  62.5820371 101.5172563  17.1433722  63.2198474
 108.9194641  26.7837474  70.3955671 108.6960295  26.0256303  70.7639697
 108.4304484  26.8135495  69.6736110 108.8138090  26.6759698  70.3432412
 107.5673098  27.0037932  67.8492755 107.1533496  26.3412062  67.4596597
 108.2520472  27.1515790  67.3288449 107.6071469  26.9278590  67.7149252
  98.4111118  15.9300583  72.4108214  97.8637838  15.2601229  72.5289082
  99.2003496  15.5630431  72.4751681  98.4463302  15.7765570  72.4376914
  97.1698088  15.1421391  69.5654237  96.9919849  14.6898000  70.2909152
  96.8817110  15.9447552  69.7492714  97.1011041  15.1943949  69.6997739
 108.2780280  20.2476922  60.9528631 107.4691603  19.9243595  60.9061941
 108.7855189  19.5410144  60.8856880 108.2329947  20.0958238  60.9358926
  98.9070557  17.6749115  66.6775996  98.0416077  17.6634805  66.5658767
  99.0069373  17.4879338  67.5247135  98.7944724  17.6455176  66.7864940
 104.5327567  27.4447013  70.2506101 104.8474126  28.2583402  70.2583883
 104.9420981  27.0597232  70.9188260 104.6395665  27.5075716  70.3510193
 101.8740588  21.3920122  69.8984710 102.4785445  21.3515956  69.2698530
 101.6667900  22.2391274  69.9288765 101.9329485  21.5108124  69.8100826
  97.1091870  20.3754739  69.7683633  97.0116148  19.5651011  70.0773689
  97.8920739  20.3546533  69.3829901  97.2108006  20.2521830  69.7570496
 106.1413938  30.7141504  66.0263542 106.2274190  30.3373372  66.8077072
 106.7689735  30.3401950  65.5483500 106.2470489  30.6026986  66.0709019
 108.1430671  30.6606699  69.5654237 107.9652432  30.2083308  70.2909152
 107.8549693  31.4632860  69.7492714 108.0743624  30.7129257  69.6997739
 108.0824453  35.8940047  69.7683633 107.9848731  35.0836319  70.0773689
 108.8653323  35.8731841  69.3829901 108.1840590  35.7707137  69.7570496
  35.0165363  54.7442248 112.0170706  34.6816732  55.4219170 111.5814928
  35.5292234  54.3547559 111.4287577  35.0430945  54.7866826 111.8657497
  35.1897414  51.8819960 110.8623652  35.6048563  51.5504984 110.1708148
  34.3589344  51.6488862 110.7343789  35.1285423  51.7991216 110.7414499
  41.0781368  50.7887071 112.5820490  40.6988177  50.0024209 112.5749779
  40.4147613  51.3373928 112.4392134  40.9239843  50.7531895 112.5601287
  36.4246937  51.3712774 108.4009265  37.1919922  51.4312899 107.9915117
  35.9778246  50.7993215 107.9165584  36.4720364  51.2949350 108.2686976
  39.3241467  53.0332562 112.9172175  39.4061304  53.8399548 112.5933626
  39.8091209  53.0528521 113.6412949  39.4078625  53.1553225 112.9759074
  37.0794088  55.6689072 113.4107780  36.3623398  55.4949934 112.9455018
  37.7300826  55.4341644 112.8783266  37.0695939  55.6084864 113.2636998
  43.4614387  50.6392882 113.9764636  43.8447993  51.3884239 114.2062733
  42.6658500  50.8858702 113.7176625  43.4008169  50.7862576 113.9722209
  52.9532163  61.2163817 116.0694996  52.9226167  62.0708454 116.2413266
  53.5513511  60.9159110 116.6281140  53.0369320  61.2980314 116.1769799
  40.5372987  69.8402186 116.5885159  39.7855887  69.4617725 116.3601204
  40.9858999  69.8720620 115.8403969  40.4922654  69.7887794 116.4442661
  45.9897947  70.2627556 112.0170706  45.6549315  70.9404477 111.5814928
  46.5024817  69.8732867 111.4287577  46.0163528  70.3052134 111.8657497
  50.7748737  63.7916119 114.3413306  50.6588263  64.5423806 114.7705444
  51.5704624  63.5340073 114.5909393  50.8753326  63.8650966 114.4417398
  35.3122788  65.8740865 118.4800265  35.0772972  65.0408517 118.3732533
  35.4508428  66.1545531 117.6661466  35.2978450  65.7924368 118.3442620
  42.6579063  67.7810143 115.6282649  42.9794904  68.3215350 115.0243957
  43.3051159  67.2106914 115.7604939  42.8005118  67.7769318 115.5589684
  44.7080771  59.7826137 115.7117036  45.4060935  59.9614265 116.2038499
  45.0233103  59.2596477 115.0887425  44.8576108  59.7319910 115.6919046
  44.8968706  66.1696583 115.6996827  45.3362342  65.5613683 116.1451600
  44.7473369  65.7903956 114.9282292  44.9390172  66.0235054 115.6515994
  48.4978043  64.5223764 112.6527596  48.4129338  65.3784730 112.7977165
  48.9862426  64.2468088 113.3209755  48.5566940  64.6081085 112.7729678
  49.4296476  61.1408558 114.1525331  48.9007947  61.3568191 114.8122638
  49.9521496  61.8344696 114.0726301  49.4284929  61.2751695 114.2380931
  41.3196084  65.0371775 112.9532799  40.7353299  65.5421806 113.3598663
  40.9166179  64.8114162 112.2129391  41.1735387  65.0780023 112.9037825
  45.7773298  61.2837427 111.4301720  46.0169302  61.4915411 110.6177063
  46.0989139  60.4794936 111.5390664  45.8610456  61.1951528 111.3262273
  39.4420653  55.6201142 111.9739371  39.2596226  55.8373022 111.1480364
  40.3046266  55.7340154 112.0297985  39.5425242  55.6691039 111.8593858
  39.0535085  67.4589064 119.4162359  39.8923984  67.6911997 119.4636120
  39.0846854  66.5893375 119.3469394  39.1816802  67.3646010 119.4127003
  45.1220372  52.6227552 115.0088395  45.8506533  52.4443507 114.5626551
  45.2115265  53.4645632 115.2195573  45.2427034  52.7211431 114.9741912
  38.9882680  58.8975314 110.4861844  38.2740857  58.6113494 110.8984276
  39.4726649  59.2371940 111.1268231  38.9542043  58.9056964 110.6417479
  46.1629998  67.4005268 110.8623652  46.5781146  67.0690292 110.1708148
  45.3321927  67.1674170 110.7343789  46.1018007  67.3176524 110.7414499
  53.3908478  63.9602185 116.1324321  53.7216695  64.4929825 115.5264416
  53.9641566  64.0141073 116.7886272  53.5242157  64.0471754 116.1402103
  48.6040367  61.8067088 116.8147902  48.6987221  62.5456382 117.2687527
  47.9799210  61.3784563 117.2482466  48.5249397  61.8528408 116.9456049
  48.8563388  63.6515828 110.0484854  48.7743551  63.7218015 110.9139841
  49.4943108  64.2145571 109.8568594  48.9383225  63.7454799 110.1474803
  42.2156559  63.4176566 119.5159380  41.9575803  62.5848300 119.4890679
  42.2705042  63.6434178 118.6751880  42.1856337  63.3274337 119.3879517
  54.4987829  59.2012682 117.6364483  54.2424394  58.3892623 117.4462366
  55.3417143  59.2090249 117.4094670  54.5853854  59.0824679 117.5749300
  45.9603498  63.6736282 113.0593460  46.7744137  63.9651175 112.9476231
  45.8962639  63.0196144 112.4851753  46.0706237  63.6201477 112.9582297
  41.8311406  67.1457799 118.1865772  42.4685353  66.9069547 118.7317565
  42.2566478  67.3494958 117.4518933  41.9887573  67.1408810 118.1582929
  42.4714221  62.3660089 112.5240661  42.8559374  62.1467796 113.2757207
  42.2225842  63.1923034 112.6541738  42.4916294  62.4558235 112.6541738
  37.9738635  67.9688085 116.8954002  37.1476753  68.2149822 116.7688281
  38.0350626  67.8900166 117.7616060  37.8612802  67.9933034 117.0042946
  42.7537464  70.5864965 114.5973032  43.0435763  70.1953946 113.8732258
  43.4840945  70.7681670 115.0378307  42.9044348  70.5558779 114.5555839
  50.3938225  59.7940447 120.2470865  50.0502991  59.0730783 120.5978115
  50.4931267  59.5854298 119.4049223  50.3580268  59.6564651 120.1742545
  39.8092600  66.2900915 115.8531248  40.5638568  66.6713954 116.0666711
  39.2163213  66.7412059 116.3077945  39.8329314  66.4129742 115.9514127
  50.8551254  66.2566151 115.7894853  51.4209286  66.9159361 115.7053396
  50.2079157  66.6015849 116.2611255  50.8430010  66.4048093 115.8467610
  38.1182011  57.5115285 115.2966318  37.8306807  57.1416555 114.5598266
  38.8052479  57.9810140 115.0350023  38.1770908  57.5262254 115.1481394
  47.3257832  69.2004936 115.2131932  47.0844508  68.4672796 114.8058997
  47.5059165  69.7491793 114.5598266  47.3165456  69.1727327 115.0562155
  42.5557152  64.4913495 116.6252855  42.3599935  65.0988230 116.0313158
  42.7791498  63.7981439 116.1444529  42.5591794  64.4791021 116.4668935
  40.9535683  61.3768233 116.7433723  41.6758334  61.5409391 116.2837529
  40.4743675  62.0977898 116.6373063  40.9899413  61.5066463 116.6599337
  47.3598468  54.6117409 116.8558024  48.0624821  54.4125157 116.3777982
  47.0942657  53.8393351 117.1626867  47.4245101  54.4680375 116.8303465
  46.6612530  60.2410766 118.0317209  46.4147244  60.1606517 118.8653998
  46.9897653  59.4564234 117.8379737  46.6733774  60.1137031 118.1264732
  52.0513952  66.3072379 112.5820490  51.6720760  65.5209517 112.5749779
  51.3880197  66.8559236 112.4392134  51.8972426  66.2717203 112.5601287
  44.8760860  69.8585898 116.4209316  45.6410751  69.5895542 116.0991980
  44.7738950  69.3735908 117.1379379  44.9742355  69.7475463 116.4789143
  47.3979520  66.8898082 108.4009265  48.1652505  66.9498207 107.9915117
  46.9510829  66.3178523 107.9165584  47.4452948  66.8134658 108.2686976
  50.2974050  68.5517870 112.9172175  50.3793888  69.3584856 112.5933626
  50.7823793  68.5713829 113.6412949  50.3811208  68.6738532 112.9759074
  39.3952999  63.7254757 117.0170226  39.5517618  63.6601560 117.8726218
  39.7353592  64.5003310 116.8048906  39.4686234  63.8303956 117.1124820
  45.9332143  63.1012641 115.8863589  46.4747689  62.5983022 116.3502210
  46.2478702  63.0477836 115.0753074  46.0596540  63.0192062 115.8347401
  44.1018593  68.4929993 113.1703617  44.1711413  67.6344531 113.3096618
  44.8807048  68.7101873 112.8422642  44.2271443  68.3982857 113.1420774
  43.4454121  63.1616848 109.8646375  43.7346646  63.9381731 110.1389950
  43.5325920  62.6505580 110.5660875  43.5008377  63.2008766 110.0088873
  42.4800824  57.7132032 115.7788787  42.7560558  56.9950944 115.3666354
  43.0799493  58.3116952 115.5709893  42.6094088  57.6952402 115.6869548
  45.9811344  55.3845549 114.0535382  46.4355091  55.5556109 114.7783226
  46.4551390  54.7713660 113.6533158  46.1179664  55.3196434 114.1009143
  43.3224364  62.0888083 115.1580389  44.0666409  62.4762360 115.3963339
  43.4685060  61.2445509 115.3220877  43.4534949  62.0218556 115.2174359
  48.2385740  58.5550111 114.1200062  47.7108758  58.6378855 113.4305771
  48.6981448  59.2967983 114.1164707  48.2287590  58.6770774 114.0174757
  40.2318805  56.8252631 109.1440957  39.8831609  57.4772356 109.6072507
  39.7515251  56.8109744 108.4164829  40.1089049  56.9195684 109.1052049
  47.7922822  67.1253675 113.2509719  48.5157021  67.5911788 113.1074293
  47.3523413  67.1927284 112.5007316  47.8338514  67.2037512 113.1194501
  40.6042714  59.4511161 114.6567002  40.7445675  59.9483626 115.3595643
  41.1025246  58.7497456 114.7981216  40.6983795  59.4213140 114.7818581
  40.6342936  60.3178272 111.9859579  41.2688015  60.9138697 111.9209041
  40.7168547  60.0181730 112.8005449  40.7399487  60.3619180 112.0962665
  42.2121919  56.2492248 111.9605021  42.5337760  55.7695330 111.3064283
  42.4748863  57.0591894 111.7695832  42.2987944  56.2982146 111.8360513
  37.1395924  62.5146113 115.2549125  37.6488153  63.1110621 115.6360430
  37.6130196  62.2472087 114.5725544  37.2839300  62.5631928 115.2103648
  48.0526672  71.1874380 113.4107780  47.3355982  71.0135242 112.9455018
  48.7033410  70.9526952 112.8783266  48.0428522  71.1270172 113.2636998
  50.6374643  60.0638968 117.1549085  49.9665833  60.6068671 117.0262151
  51.3314393  60.5333824 116.9130780  50.6403511  60.2137240 117.1004613
  45.2733030  58.1900372 113.4595685  44.6797869  58.5117368 112.9080252
  45.3108308  57.3441467 113.2516791  45.1907419  58.1124700 113.3478456
  48.1490847  58.1479876 116.8897435  47.9204540  58.1712577 116.0475793
  48.4088923  57.3237343 117.0092445  48.1537035  58.0295956 116.7822633
  54.4346971  66.1578190 113.9764636  54.8180576  66.9069547 114.2062733
  53.6391084  66.4044010 113.7176625  54.3740753  66.3047884 113.9722209
  43.2462262  58.8297622 111.5525015  43.6261227  58.8477251 110.7676129
  42.5054858  59.2751611 111.4315862  43.1931100  58.8979397 111.4188583
  50.8747553  57.1379813 117.1400593  50.8741779  56.9828470 117.9984870
  50.6703733  57.9842800 117.0841979  50.8447331  57.2400434 117.2588533
  44.0447016  65.6675128 112.9433805  43.2358339  65.3441802 112.8967114
  44.5521925  64.9608350 112.8762053  43.9996683  65.5156445 112.9264099
  43.2381433  55.0559150 114.2352646  44.0597127  55.2257463 113.9934341
  42.7751084  55.2106411 113.5118944  43.2912595  55.1040883 114.0924290
  49.9615264  74.4160622 110.4861844  49.2473441  74.1298802 110.8984276
  50.4459232  74.7557248 111.1268231  49.9274627  74.4242272 110.6417479
  51.2051388  72.3437939 109.1440957  50.8564193  72.9957664 109.6072507
  50.7247834  72.3295052 108.4164829  51.0821632  72.4380992 109.1052049
  53.1854502  71.7677556 111.9605021  53.5070343  71.2880638 111.3064283
  53.4481446  72.5777202 111.7695832  53.2720528  71.8167454 111.8360513
  34.7116187  31.6820379  98.9510752  34.3767556  32.3597301  98.5154975
  35.2243058  31.2925690  98.3627624  34.7381768  31.7244957  98.7997544
  34.8848238  28.8198091  97.7963699  35.2999387  28.4883115  97.1048195
  34.0540168  28.5866994  97.6683836  34.8236247  28.7369347  97.6754546
  36.1197761  28.3090905  95.3349312  36.8870746  28.3691030  94.9255164
  35.6729070  27.7371347  94.8505631  36.1671188  28.2327481  95.2027022
  39.0192291  29.9710693  99.8512222  39.1012128  30.7777680  99.5273673
  39.5042033  29.9906653 100.5752996  39.1029449  30.0931356  99.9099121
  36.7744912  32.6067203 100.3447827  36.0574222  32.4328065  99.8795065
  37.4251650  32.3719775  99.8123313  36.7646763  32.5462996 100.1977045
  43.1565211  27.5771014 100.9104682  43.5398817  28.3262370 101.1402779
  42.3609324  27.8236833 100.6516671  43.0958993  27.7240707 100.9062256
  52.6482986  38.1541949 103.0035043  52.6176991  39.0086585 103.1753313
  53.2464335  37.8537241 103.5621187  52.7320144  38.2358445 103.1109846
  40.2323811  46.7780318 103.5225205  39.4806711  46.3995856 103.2941250
  40.6809823  46.8098751 102.7744016  40.1873478  46.7265925 103.3782707
  45.6848771  47.2005687  98.9510752  45.3500139  47.8782609  98.5154975
  46.1975641  46.8110998  98.3627624  45.7114352  47.2430265  98.7997544
  45.2253062  49.1519956 104.8921864  45.6092442  49.7206854 104.3526639
  45.1612203  48.4269466 104.4127680  45.2726489  49.1295419 104.7415727
  41.8108567  46.7898710 105.7887978  41.9118930  45.9799064 106.0985106
  41.2150312  46.6955656 105.1587656  41.7381106  46.6563738 105.7414216
  50.4699561  40.7294251 101.2753353  50.3539087  41.4801937 101.7045491
  51.2655448  40.4718204 101.5249440  50.5704150  40.8029098 101.3757445
  41.6509307  51.7076299 107.1902834  42.2946762  52.1489463 107.5798992
  41.9765562  50.9029725 107.1033093  41.7941135  51.6541494 107.2348311
  35.0073611  42.8118996 105.4140311  34.7723796  41.9786649 105.3072580
  35.1459252  43.0923662 104.6001512  34.9929274  42.7302500 105.2782666
  42.3529887  44.7188274 102.5622696  42.6745728  45.2593481 101.9584004
  43.0001983  44.1485045 102.6944985  42.4955942  44.7147449 102.4929731
  44.4031595  36.7204269 102.6457082  45.1011759  36.8992396 103.1378546
  44.7183927  36.1974608 102.0227472  44.5526932  36.6698041 102.6259092
  44.5919530  43.1074714 102.6336874  45.0313165  42.4991814 103.0791647
  44.4424193  42.7282087 101.8622339  44.6340996  42.9613185 102.5856041
  44.5977264  44.5473631 109.4862592  44.8800507  43.7525037 109.2649348
  45.3263425  45.0254219 109.5067653  44.7466828  44.5008228 109.4565607
  48.1928867  41.4601895  99.5867643  48.1080162  42.3162862  99.7317212
  48.6813250  41.1846219 100.2549802  48.2517764  41.5459216  99.7069725
  49.1247300  38.0786689 101.0865378  48.5958771  38.2946323 101.7462684
  49.6472320  38.7722828 101.0066347  49.1235753  38.2129826 101.1720977
  54.5795353  43.6532994 106.4598423  53.7493056  43.8643637 106.6231839
  54.5304605  42.8270048 106.1840706  54.4502088  43.5622600 106.4435788
  41.0146908  41.9749906  99.8872846  40.4304123  42.4799937 100.2938710
  40.6117003  41.7492293  99.1469438  40.8686211  42.0158154  99.8377871
  36.5690936  47.6904667 106.6896518  36.0858514  48.4155157 106.6656101
  37.3814254  47.9880797 106.8006675  36.6181684  47.8407021 106.7023797
  42.6405090  46.4836848 109.2946332  42.1232032  46.1244263 108.6907640
  43.3379481  45.9599022 109.3052398  42.6670671  46.3534536 109.2076591
  45.4724122  38.2215558  98.3641767  45.7120126  38.4293542  97.5517110
  45.7939963  37.4173067  98.4730711  45.5561280  38.1329659  98.2602320
  39.4235133  48.2060843 106.8416797  40.1255713  47.6912832 106.8989554
  39.3432616  48.5334994 107.6463673  39.5158894  48.1775069 106.9689590
  39.1371477  32.5579273  98.9079418  38.9547050  32.7751154  98.0820410
  39.9997090  32.6718285  98.9638032  39.2376066  32.6069171  98.7933905
  38.7485909  44.3967195 106.3502406  39.5874808  44.6290128 106.3976167
  38.7797678  43.5271506 106.2809441  38.8767626  44.3024141 106.3467050
  44.8171196  29.5605683 101.9428441  45.5457356  29.3821638 101.4966598
  44.9066089  30.4023763 102.1535620  44.9377858  29.6589562 101.9081959
  48.7979497  40.4959071 105.8460735  49.5537012  40.9290585 105.8849644
  48.9041821  39.8463840 106.4195371  48.9249667  40.4636555 105.9358761
  51.8359668  44.3232348 106.5963138  51.3994900  44.3269090 107.3522110
  51.5022583  45.0037847 106.1642716  51.7222288  44.4244804 106.6443971
  38.6833504  35.8353445  97.4201891  37.9691681  35.5491625  97.8324323
  39.1677473  36.1750071  98.0608278  38.6492867  35.8435095  97.5757526
  46.5659135  48.2750783 111.5672744  45.7674381  48.0350283 111.8246613
  47.0145146  48.3265176 112.3139792  46.5133746  48.2473174 111.7157669
  54.9704014  41.0413268 105.4882776  55.6320448  40.4803936 105.3878684
  54.3295426  40.5465299 105.8135467  54.9732882  40.8849677 105.5215116
  45.8580822  44.3383399  97.7963699  46.2731970  44.0068423  97.1048195
  45.0272751  44.1052302  97.6683836  45.7968831  44.2554655  97.6754546
  51.2568845  42.0578650 105.2294764  51.4924434  42.2023849 104.4021615
  51.4058408  42.8221058 105.6226278  51.3134648  42.1917705 105.1658368
  53.0859301  40.8980316 103.0664368  53.4167519  41.4307956 102.4604463
  53.6592390  40.9519204 103.7226319  53.2192981  40.9849885 103.0742150
  48.2991191  38.7445219 103.7487948  48.3938045  39.4834513 104.2027574
  47.6750034  38.3162694 104.1822513  48.2200221  38.7906540 103.8796096
  48.5514212  40.5893959  96.9824900  48.4694374  40.6596146  97.8479887
  49.1893932  41.1523703  96.7908641  48.6334049  40.6832930  97.0814850
  41.9107383  40.3554697 106.4499427  41.6526627  39.5226432 106.4230726
  41.9655866  40.5812310 105.6091927  41.8807161  40.2652468 106.3219563
  54.1938653  36.1390813 104.5704530  53.9375218  35.3270755 104.3802413
  55.0367967  36.1468380 104.3434717  54.2804678  36.0202811 104.5089347
  45.6554322  40.6114413  99.9933507  46.4694961  40.9029306  99.8816278
  45.5913463  39.9574275  99.4191800  45.7657061  40.5579608  99.8922344
  41.5262230  44.0835930 105.1205819  42.1636177  43.8447678 105.6657612
  41.9517302  44.2873089 104.3858979  41.6838397  44.0786941 105.0922976
  42.1665045  39.3038220  99.4580708  42.5510198  39.0845927 100.2097253
  41.9176666  40.1301166  99.5881785  42.1867118  39.3936366  99.5881785
  52.9000233  43.0784858 110.4691377  52.5946050  43.8112915 110.8304693
  52.1806449  42.6722787 110.1884163  52.7487575  43.1266591 110.4804514
  43.9083702  44.5608353 106.7999605  43.9822711  44.3983525 107.6541455
  44.7253209  44.7498543 106.5560087  44.0400061  44.5645095 106.8897631
  58.6002025  39.7177859 109.7959721  58.5326525  39.7373818 108.9262308
  58.5857687  40.5608186 110.0215392  58.5880782  39.8451593 109.7012198
  37.6689459  44.9066216 103.8294049  36.8427577  45.1527953 103.7028327
  37.7301450  44.8278297 104.6956107  37.5563626  44.9311165 103.9382993
  42.4488288  47.5243096 101.5313079  42.7386586  47.1332077 100.8072305
  43.1791769  47.7059801 101.9718354  42.5995172  47.4936910 101.4895886
  56.3860642  38.4922245 108.0706316  56.9368564  37.8590314 108.3103408
  56.3704758  39.0237638 108.7621820  56.4645839  38.4771193 108.2085174
  40.3894204  49.5010479 104.5973228  40.1694499  49.2107833 105.3899895
  40.1688726  48.8425434 104.0691141  40.3241798  49.3610187 104.6362137
  50.0889049  36.7318578 107.1810912  49.7453814  36.0108914 107.5318161
  50.1882091  36.5232430 106.3389270  50.0531091  36.5942782 107.1082592
  42.5562159  50.8739869 103.3803921  43.2086217  50.3416311 103.6094947
  41.8587768  50.5208521 103.7671795  42.5492877  50.7429392 103.4716088
  39.5043424  43.2279046 102.7871295  40.2589392  43.6092085 103.0006758
  38.9114037  43.6790190 103.2417991  39.5280138  43.3507874 102.8854173
  50.5502078  43.1944283 102.7234900  51.1160110  43.8537492 102.6393443
  49.9029981  43.5393981 103.1951302  50.5380834  43.3426224 102.7807656
  40.8241651  44.3987607 108.1611410  40.3022404  44.5387899 108.8463275
  41.2115671  43.6398272 108.3513528  40.8045352  44.3073131 108.2912487
  37.8132835  34.4493416 102.2306365  37.5257631  34.0794687 101.4938312
  38.5003303  34.9188272 101.9690070  37.8721732  34.4640386 102.0821441
  47.0208656  46.1383067 102.1471979  46.7795332  45.4050927 101.7399044
  47.2009989  46.6869924 101.4938312  47.0116280  46.1105458 101.9902202
  42.2507976  41.4291627 103.5592901  42.0550759  42.0366361 102.9653204
  42.4742322  40.7359571 103.0784575  42.2542617  41.4169152 103.4008982
  40.6486506  38.3146364 103.6773770  41.3709158  38.4787523 103.2177576
  40.1694499  39.0356029 103.5713110  40.6850237  38.4444594 103.5939384
  47.0549292  31.5495540 103.7898071  47.7575645  31.3503289 103.3118029
  46.7893481  30.7771483 104.0966914  47.1195925  31.4058506 103.7643512
  52.4837538  39.8578150 106.3431696  52.3971512  40.0133576 107.1966475
  52.0288018  40.5016226 105.9691101  52.4040795  39.9753905 106.4138803
  46.3563354  37.1788897 104.9657256  46.1098068  37.0984648 105.7994045
  46.6848477  36.3942365 104.7719783  46.3684597  37.0515162 105.0604779
  50.2511403  43.8872256 108.7544037  50.1125762  44.5853302 109.2592780
  49.4711401  43.7320913 108.3980219  50.1154630  43.9672423 108.7770311
  41.3888136  48.1048387 111.2441266  41.5377700  47.5451303 110.5914670
  42.1688138  48.1840389 111.6273785  41.5262230  48.0333953 111.2038215
  51.7464776  43.2450510  99.5160536  51.3671584  42.4587648  99.5089826
  51.0831021  43.7937367  99.3732181  51.5923250  43.2095334  99.4941333
  44.5711684  46.7964029 103.3549363  45.3361575  46.5273673 103.0332027
  44.4689774  46.3114040 104.0719425  44.6693179  46.6853594 103.4129190
  47.0930344  43.8276213  95.3349312  47.8603329  43.8876338  94.9255164
  46.6461653  43.2556654  94.8505631  47.1403772  43.7512789  95.2027022
  47.9908140  42.6330869 107.6202044  47.3153142  42.4016101 108.1215431
  48.0000516  42.0252052 106.9944149  47.8926644  42.5089794 107.6018197
  49.9924874  45.4896001  99.8512222  50.0744712  46.2962987  99.5273673
  50.4774617  45.5091960 100.5752996  50.0762032  45.6116664  99.9099121
  43.3033071  51.6831350 110.9803758  43.7929001  50.9842139 110.7979422
  42.7317303  51.3855220 111.5679815  43.2917601  51.5357574 111.0404798
  39.0903823  40.6632889 103.9510273  39.2468442  40.5979691 104.8066265
  39.4304416  41.4381441 103.7388952  39.1637057  40.7682087 104.0464867
  45.6282967  40.0390772 102.8203636  46.1698513  39.5361153 103.2842257
  45.9429526  39.9855967 102.0093121  45.7547364  39.9570193 102.7687448
  43.7969417  45.4308124 100.1043664  43.8662237  44.5722662 100.2436664
  44.5757872  45.6480005  99.7762689  43.9222267  45.3360988 100.0760821
  48.1876905  47.8545825 104.3180157  47.7956696  47.5512540 103.6003023
  48.3429977  48.6914915 104.1285111  48.1530494  47.9329662 104.1836654
  48.3516579  44.4195814 104.2586188  47.9931234  44.5910457 105.0350220
  47.8655290  44.8809019 103.7014186  48.2275276  44.5134785 104.2911457
  43.1404945  40.0994979  96.7986422  43.4297470  40.8759862  97.0729997
  43.2276744  39.5883711  97.5000922  43.1959201  40.1386898  96.9428920
  49.5675575  46.0019518 111.8458745  50.3567953  45.6508583 111.9660827
  49.7419173  46.8155907 111.5835379  49.7095857  46.0705375 111.8246613
  42.1751648  34.6510163 102.7128834  42.4511382  33.9329075 102.3006401
  42.7750317  35.2495083 102.5049940  42.3044912  34.6330534 102.6209595
  45.6762168  32.3223680 100.9875429  46.1305915  32.4934241 101.7123273
  46.1502214  31.7091791 100.5873204  45.8130488  32.2574565 101.0349190
  55.3168115  41.6377776 111.3155445  55.3751239  42.0864425 112.0615422
  54.6834583  42.0476589 110.8785525  55.2319410  41.7651510 111.3607994
  48.9567210  47.2581318 107.7510192  48.7586898  47.7472132 107.0566403
  48.3354921  47.4622559 108.3294325  48.8354774  47.3597856 107.7333415
  43.0175188  39.0266215 102.0920436  43.7617233  39.4140491 102.3303386
  43.1635884  38.1823640 102.2560924  43.1485773  38.9596687 102.1514406
  52.2689795  39.6594064 109.4021136  52.0288017  38.8200479 109.4063562
  52.7481802  39.7394230 110.1261909  52.3041978  39.5475463 109.5095938
  47.9336564  35.4928242 101.0540109  47.4059582  35.5756986 100.3645818
  48.3932272  36.2346114 101.0504754  47.9238414  35.6148905 100.9514804
  54.2694982  36.4395521 107.3550395  54.0304752  36.3991355 106.5171180
  54.4328883  37.2866673 107.4816116  54.2585285  36.5587606 107.2503877
  39.9269629  33.7630762  96.0781004  39.5782433  34.4150487  96.5412554
  39.4466075  33.7487875  95.3504875  39.8039873  33.8573816  96.0392096
  47.4873646  44.0631806 100.1849766  48.2107845  44.5289919 100.0414339
  47.0474237  44.1305416  99.4347363  47.5289338  44.1415643 100.0534548
  45.8956098  41.9933618 109.1694754  45.4683706  41.3683337 108.7360189
  45.8881043  41.7108540 109.9953761  45.8315240  41.8586399 109.2274581
  40.2993538  36.3889292 101.5907049  40.4396499  36.8861757 102.2935690
  40.7976070  35.6875587 101.7321262  40.3934618  36.3591271 101.7158628
  40.3293760  37.2556403  98.9199626  40.9638839  37.8516829  98.8549087
  40.4119371  36.9559861  99.7345496  40.4350311  37.2997312  99.0302712
  41.9072743  33.1870379  98.8945068  42.2288584  32.7073461  98.2404330
  42.1699687  33.9970025  98.7035879  41.9938768  33.2360277  98.7700560
  36.8346748  39.4524244 102.1889172  37.3438977  40.0488752 102.5700477
  37.3081020  39.1850218 101.5065591  36.9790123  39.5010060 102.1443694
  47.7477496  48.1252511 100.3447827  47.0306806  47.9513373  99.8795065
  48.3984233  47.8905083  99.8123313  47.7379346  48.0648303 100.1977045
  50.3325467  37.0017099 104.0889132  49.6616657  37.5446802 103.9602198
  51.0265217  37.4711955 103.8470827  50.3354335  37.1515371 104.0344660
  44.3812201  49.1413811 109.3200891  44.1577855  48.3832641 109.6884917
  43.8922044  49.1711833 108.5981330  44.2755650  49.0336036 109.2677632
  43.0290658  49.3614270 106.7737975  42.6151056  48.6988400 106.3841817
  43.7138032  49.5092128 106.2533669  43.0689029  49.2854928 106.6394472
  46.3955952  48.5204355 107.5261592  45.9972235  48.6306625 106.7582412
  45.7807171  48.7286421 108.1088152  46.2454841  48.5677923 107.4992891
  44.9683854  35.1278503 100.3935731  44.3748693  35.4495499  99.8420299
  45.0059132  34.2819598 100.1856838  44.8858243  35.0502831 100.2818503
  47.8441670  35.0858007 103.8237482  47.6155363  35.1090709 102.9815840
  48.1039747  34.2615474 103.9432492  47.8487859  34.9674087 103.7162679
  54.1297795  43.0956322 100.9104682  54.5131400  43.8447678 101.1402779
  53.3341908  43.3422141 100.6516671  54.0691577  43.2426015 100.9062256
  42.9413086  35.7675753  98.4865061  43.3212051  35.7855382  97.7016176
  42.2005682  36.2129742  98.3655909  42.8881924  35.8357528  98.3528630
  50.5698377  34.0757944 104.0740640  50.5692603  33.9206601 104.9324916
  50.3654557  34.9220932 104.0182026  50.5398155  34.1778565 104.1928579
  48.2939229  38.7555446 107.7276847  48.7892894  38.0378441 107.6880867
  47.4839004  38.4526244 107.6131334  48.2483122  38.6053093 107.7050573
  43.7397840  42.6053260  99.8773851  42.9309163  42.2819933  99.8307161
  44.2472749  41.8986482  99.8102100  43.6947507  42.4534576  99.8604146
  50.3591048  41.5059134 110.4153976  50.7846119  40.9833556 109.8624401
  49.9947967  42.1039971 109.8942599  50.3677650  41.5169361 110.2562985
  39.9945127  49.8023351 109.1751321  40.3091686  50.6159740 109.1829103
  40.4038541  49.4173570 109.8433480  40.1013225  49.8652054 109.2755413
  46.9469647  45.2193398 106.7455133  47.4180825  45.9333661 106.9145118
  47.2829826  44.6192148 107.2815003  47.0664762  45.2364862 106.8487509
  42.9332257  31.9937281 101.1692693  43.7547951  32.1635594 100.9274388
  42.4701908  32.1484542 100.4458990  42.9863419  32.0419014 101.0264337
  47.1501920  46.0162405 110.0392167  47.9700293  45.8725371 110.3008462
  46.8695997  46.6408604 110.5808605  47.2298663  46.0872757 110.1580106
  63.6215570  53.6727257 103.0035043  63.5909574  54.5271893 103.1753313
  64.2196919  53.3722549 103.5621187  63.7052728  53.7543753 103.1109846
  56.8215255  52.7602908 107.7587974  55.9653150  52.9211406 107.8097091
  56.8682909  51.8894972 107.7793035  56.7014366  52.6553709 107.7694040
  51.2056395  62.2965625 103.5225205  50.4539294  61.9181164 103.2941250
  51.6542406  62.3284059 102.7744016  51.1606061  62.2451233 103.3782707
  56.6581354  62.7190995  98.9510752  56.3232723  63.3967917  98.5154975
  57.1708225  62.3296306  98.3627624  56.6846936  62.7615573  98.7997544
  56.1985646  64.6705264 104.8921864  56.5825025  65.2392162 104.3526639
  56.1344787  63.9454774 104.4127680  56.2459073  64.6480727 104.7415727
  59.6667076  54.8194952 110.4019625  60.2123036  55.4980038 110.4613595
  59.6083952  54.6782412 109.5421207  59.7382990  54.8986953 110.2831686
  52.7841151  62.3084018 105.7887978  52.8851514  61.4984372 106.0985106
  52.1882896  62.2140964 105.1587656  52.7113689  62.1749046 105.7414216
  61.4432145  56.2479559 101.2753353  61.3271670  56.9987245 101.7045491
  62.2388031  55.9903512 101.5249440  61.5436734  56.3214406 101.3757445
  52.6241890  67.2261607 107.1902834  53.2679346  67.6674771 107.5798992
  52.9498146  66.4215033 107.1033093  52.7673719  67.1726802 107.2348311
  45.9806195  58.3304304 105.4140311  45.7456379  57.4971957 105.3072580
  46.1191836  58.6108970 104.6001512  45.9661858  58.2487808 105.2782666
  48.2796283  50.4990035 108.3124619  47.6601314  49.9082682 108.1434634
  48.1780146  51.0901470 107.6788942  48.1733958  50.4994117 108.1929609
  53.3262470  60.2373582 102.5622696  53.6478311  60.7778789 101.9584004
  53.9734567  59.6670353 102.6944985  53.4688525  60.2332757 102.4929731
  55.3764178  52.2389577 102.6457082  56.0744343  52.4177704 103.1378546
  55.6916511  51.7159916 102.0227472  55.5259515  52.1883349 102.6259092
  48.0065416  54.0442317 110.5568188  47.8824112  54.6304762 111.1918007
  48.6583700  53.5502512 110.8580463  48.0839065  54.0581121 110.6954117
  55.5652114  58.6260022 102.6336874  56.0045749  58.0177122 103.0791647
  55.4156776  58.2467395 101.8622339  55.6073579  58.4798493 102.5856041
  53.0323757  57.2204033 109.8355699  53.6772759  56.7276477 109.5166648
  53.2725534  57.3628820 110.6621778  53.1634342  57.1681476 109.9105232
  55.5709848  60.0658939 109.4862592  55.8533091  59.2710345 109.2649348
  56.2996008  60.5439527 109.5067653  55.7199412  60.0193536 109.4565607
  53.5491042  47.6081973 106.7278357  53.2194372  48.0593117 106.0582056
  52.8736044  47.5298137 107.2751363  53.4001478  47.6633108 106.7101580
  59.1661450  56.9787203  99.5867643  59.0812745  57.8348170  99.7317212
  59.6545833  56.7031527 100.2549802  59.2250347  57.0644524  99.7069725
  60.7567449  43.5967496 104.9727968  60.4420890  44.2870975 105.4048390
  60.2394391  43.5412278 104.2713468  60.6331920  43.6902385 104.9324917
  60.0979883  53.5971997 101.0865378  59.5691355  53.8131631 101.7462684
  60.6204903  54.2908136 101.0066347  60.0968336  53.7315134 101.1720977
  65.5527936  59.1718302 106.4598423  64.7225639  59.3828945 106.6231839
  65.5037189  58.3455356 106.1840706  65.4234672  59.0807908 106.4435788
  51.9879491  57.4935214  99.8872846  51.4036706  57.9985245 100.2938710
  51.5849586  57.2677601  99.1469438  51.8418795  57.5343462  99.8377871
  47.5423520  63.2089975 106.6896518  47.0591098  63.9340465 106.6656101
  48.3546838  63.5066105 106.8006675  47.5914267  63.3592329 106.7023797
  53.6137674  62.0022156 109.2946332  53.0964615  61.6429571 108.6907640
  54.3112065  61.4784330 109.3052398  53.6403255  61.8719844 109.2076591
  57.2701266  62.4516970 115.2562505  57.3584612  62.2643110 116.1040715
  57.6990978  61.8054399 114.8567352  57.3463368  62.3279977 115.3234257
  54.8371726  61.7348130 114.2380167  54.2742560  61.3220740 114.7619829
  55.5992749  61.6601035 114.6573311  54.8666174  61.6625530 114.3773168
  56.4456706  53.7400866  98.3641767  56.6852709  53.9478850  97.5517110
  56.7672547  52.9358375  98.4730711  56.5293863  53.6514967  98.2602320
  51.7546996  45.6694262 102.2101305  52.5092964  46.0372579 101.9718355
  51.5774530  46.0433816 102.9780484  51.8401474  45.7792450 102.2886193
  50.3967717  63.7246151 106.8416797  51.0988296  63.2098140 106.8989554
  50.3165200  64.0520302 107.6463673  50.4891477  63.6960377 106.9689590
  65.0481895  51.8188702 110.2548844  64.2110316  51.8890889 110.4896438
  65.0170125  51.8213197 109.3823146  64.9200177  51.8298929 110.1608392
  51.4446624  53.9621738 115.9697213  51.6167127  53.8527632 116.8182494
  51.9815981  54.6076143 115.7328405  51.5491628  54.0413739 116.0602309
  50.1104060  48.0764581  98.9079418  49.9279634  48.2936461  98.0820410
  50.9729673  48.1903593  98.9638032  50.2108650  48.1254479  98.7933905
  49.7218492  59.9152503 106.3502406  50.5607392  60.1475436 106.3976167
  49.7530262  59.0456814 106.2809441  49.8500210  59.8209449 106.3467050
  50.3471195  60.3353378 110.6515711  50.8869420  60.1924509 111.3219083
  49.6641142  60.7350129 111.0199737  50.3263349  60.3733049 110.8050133
  55.7903780  45.0790991 101.9428441  56.5189940  44.9006946 101.4966598
  55.8798673  45.9209071 102.1535620  55.9110442  45.1774870 101.9081959
  59.7712080  56.0144379 105.8460735  60.5269595  56.4475893 105.8849644
  59.8774405  55.3649148 106.4195371  59.8982251  55.9821863 105.9358761
  62.8092251  59.8417656 106.5963138  62.3727483  59.8454398 107.3522110
  62.4755167  60.5223155 106.1642716  62.6954871  59.9430112 106.6443971
  45.7508340  56.5553669 110.8050133  45.4846756  55.7392786 110.9641123
  45.7646905  56.6006824 109.9345648  45.7133063  56.4410574 110.7003615
  62.7289734  46.8831484 108.8392566  63.3715643  46.9529588 109.4254482
  62.9812755  46.2160707 108.3372108  62.8611866  46.7957832 108.8519846
  49.6566087  51.3538753  97.4201891  48.9424265  51.0676933  97.8324323
  50.1410056  51.6935379  98.0608278  49.6225451  51.3620403  97.5757526
  50.5006947  50.0932047 113.4517140  49.8078744  49.6229027 113.6977872
  51.1167274  49.8670352 114.0258847  50.4891477  49.9899179 113.5726293
  57.5391718  63.7936091 111.5672744  56.7406964  63.5535591 111.8246613
  57.9877730  63.8450484 112.3139792  57.4866330  63.7658482 111.7157669
  65.9436598  56.5598576 105.4882776  66.6053032  55.9989244 105.3878684
  65.3028010  56.0650607 105.8135467  65.9465465  56.4034985 105.5215116
  56.8313405  59.8568707  97.7963699  57.2464554  59.5253731  97.1048195
  56.0005335  59.6237609  97.6683836  56.7701414  59.7739963  97.6754546
  46.1601754  57.3412448 108.0861877  45.9777327  57.3159334 107.2334169
  46.8951423  57.8111386 108.1250786  46.2415818  57.4073810 107.9659795
  62.2301428  57.5763958 105.2294764  62.4657018  57.7209157 104.4021615
  62.3790992  58.3406366 105.6226278  62.2867232  57.7103013 105.1658368
  49.2247506  54.0597451 114.5943985  49.9487478  54.0450482 115.0808880
  49.3263642  54.7692806 114.0965954  49.3465715  54.1622154 114.5922772
  64.0591885  56.4165624 103.0664368  64.3900102  56.9493264 102.4604463
  64.6324973  56.4704512 103.7226319  64.1925564  56.5035193 103.0742150
  56.5992455  57.5396536 119.4592933  55.8065436  57.8540048 119.6445552
  56.7141382  57.7548004 118.6213717  56.4987866  57.6180372 119.3631267
  59.2723774  54.2630527 103.7487948  59.3670629  55.0019821 104.2027574
  58.6482618  53.8348002 104.1822513  59.1932804  54.3091847 103.8796096
  57.5276248  57.4416739 114.3978229  58.1015110  56.8043984 114.5526793
  57.4491052  57.4420822 113.5287887  57.6009483  57.3481851 114.2924640
  46.1272664  54.2205949 108.2360943  46.7046167  54.0842400 108.8753189
  45.4286726  53.7641733 108.4906528  46.1093686  54.1328215 108.3683233
  59.5246796  56.1079267  96.9824900  59.4426958  56.1781454  97.8479887
  60.1626516  56.6709011  96.7908641  59.6066633  56.2018238  97.0814850
  52.8839967  55.8740005 106.4499427  52.6259211  55.0411739 106.4230726
  52.9388449  56.0997618 105.6091927  52.8539745  55.7837776 106.3219563
  57.9641017  47.9768455 106.5503519  57.2597344  47.4877641 106.7087438
  58.0125991  47.9890930 105.6791964  57.8671068  47.9058103 106.4442859
  51.8574679  53.4277767 106.9364321  51.2824270  53.5869935 107.5728282
  51.4810355  52.7913176 106.4732772  51.7177491  53.3575580 106.9618880
  55.5247967  51.9001116 111.7956700  55.1362400  51.4755334 111.1408891
  54.8602666  52.1483266 112.3033726  55.3694895  51.8739837 111.7744568
  65.1671237  51.6576121 104.5704530  64.9107801  50.8456063 104.3802413
  66.0100551  51.6653688 104.3434717  65.2537262  51.5388119 104.5089347
  41.6031498  53.0717842 104.9508762  41.6891750  52.6949710 105.7322292
  42.2307295  52.6978287 104.4728720  41.7088049  52.9603324 104.9954239
  59.3474329  45.5975745 109.3080684  59.7284841  44.9153916 109.6948558
  58.5437613  45.3085347 109.1256349  59.2850791  45.4542794 109.3384740
  56.6286906  56.1299721  99.9933507  57.4427545  56.4214614  99.8816278
  56.5646047  55.4759583  99.4191800  56.7389645  56.0764916  99.8922344
  62.8496396  58.8125717 114.4063082  62.6135033  57.9813782 114.2875143
  63.4939625  58.7611324 114.9917927  62.9091067  58.6823405 114.4748976
  52.4994814  59.6021238 105.1205819  53.1368761  59.3632986 105.6657612
  52.9249886  59.8058397 104.3858979  52.6570980  59.5972249 105.0922976
  47.1907456  61.8409575 109.0040123  47.2311602  62.1124426 108.1759902
  47.7501980  62.3651483 109.4197911  47.2790802  61.9585330 108.9432011
  53.1397629  54.8223528  99.4580708  53.5242782  54.6031235 100.2097253
  52.8909249  55.6486474  99.5881785  53.1599702  54.9121674  99.5881785
  63.8732817  58.5970166 110.4691377  63.5678634  59.3298223 110.8304693
  63.1539032  58.1908095 110.1884163  63.7220159  58.6451899 110.4804514
  54.8816286  60.0793661 106.7999605  54.9555294  59.9168833 107.6541455
  55.6985792  60.2683851 106.5560087  55.0132645  60.0830403 106.8897631
  69.5734609  55.2363167 109.7959721  69.5059109  55.2559126 108.9262308
  69.5590271  56.0793494 110.0215392  69.5613365  55.3636901 109.7012198
  48.6422043  60.4251524 103.8294049  47.8160160  60.6713261 103.7028327
  48.7034034  60.3463605 104.6956107  48.5296210  60.4496473 103.9382993
  50.8598066  46.4920465 104.7889489  49.9920492  46.5643064 104.8547098
  51.1473271  47.2942544 104.9777464  50.7737814  46.6214612 104.8264255
  59.9830955  46.6398324 113.1200811  60.7284547  46.4508135 112.7064236
  59.5668260  47.1656562 112.5614667  60.0315929  46.6900470 112.9765384
  53.4220872  63.0428404 101.5313079  53.7119170  62.6517385 100.8072305
  54.1524352  63.2245109 101.9718354  53.5727756  63.0122218 101.4895886
  67.3593226  54.0107553 108.0706316  67.9101148  53.3775622 108.3103408
  67.3437341  54.5422946 108.7621820  67.4378422  53.9956501 108.2085174
  54.0115617  57.8446150 112.6166209  53.5127310  58.5561918 112.6951097
  54.8215841  58.1646817 112.5784371  54.0571724  57.9972999 112.6222778
  51.3626787  65.0195787 104.5973228  51.1427083  64.7293141 105.3899895
  51.1421309  64.3610742 104.0691141  51.2974381  64.8795495 104.6362137
  50.2743734  57.1069103 106.8628930  49.9856983  56.4806574 107.3974657
  51.1427082  57.0489390 106.9293610  50.3603986  57.0056647 106.9519884
  61.0621632  52.2503886 107.1810912  60.7186398  51.5294222 107.5318161
  61.1614675  52.0417738 106.3389270  61.0263675  52.1128090 107.1082592
  53.5294743  66.3925176 103.3803921  54.1818801  65.8601619 103.6094947
  52.8320352  66.0393829 103.7671795  53.5225461  66.2614699 103.4716088
  50.4776008  58.7464354 102.7871295  51.2321976  59.1277393 103.0006758
  49.8846620  59.1975498 103.2417991  50.5012721  58.8693181 102.8854173
  61.5234661  58.7129590 102.7234900  62.0892694  59.3722800 102.6393443
  60.8762565  59.0579289 103.1951302  61.5113418  58.8611532 102.7807656
  52.9382675  50.7027194 117.9128507  52.1282451  51.0084974 117.8018350
  53.4157362  51.4232777 118.0281091  52.8886154  50.8541796 117.9135578
  51.7974234  59.9172915 108.1611410  51.2754988  60.0573207 108.8463275
  52.1848255  59.1583580 108.3513528  51.7777935  59.8258439 108.2912487
  48.7865418  49.9678724 102.2306365  48.4990214  49.5979995 101.4938312
  49.4735887  50.4373579 101.9690070  48.8454316  49.9825694 102.0821441
  57.9941239  61.6568375 102.1471979  57.7527915  60.9236235 101.7399044
  58.1742572  62.2055232 101.4938312  57.9848863  61.6290766 101.9902202
  53.2240560  56.9476934 103.5592901  53.0283343  57.5551669 102.9653204
  53.4474906  56.2544878 103.0784575  53.2275201  56.9354460 103.4008982
  51.6219090  53.8331672 103.6773770  52.3441742  53.9972830 103.2177576
  51.1427083  54.5541337 103.5713110  51.6582821  53.9629902 103.5939384
  59.5812598  50.1695471 109.0570455  58.7423698  50.1956750 108.8208718
  59.6516965  50.8166207 109.6375801  59.4680991  50.2691597 109.1079572
  49.2726707  56.2389745 112.7827910  49.7847804  56.5173998 112.1336669
  48.9863049  56.9779039 113.1490723  49.3061570  56.3892098 112.7417788
  58.0281876  47.0680848 103.7898071  58.7308229  46.8688596 103.3118029
  57.7626065  46.2956791 104.0966914  58.0928508  46.9243814 103.7643512
  63.4570121  55.3763458 106.3431696  63.3704096  55.5318884 107.1966475
  63.0020601  56.0201533 105.9691101  63.3773378  55.4939213 106.4138803
  46.3593613  50.7459937 103.0791646  46.4609749  51.5486098 103.4072622
  47.1549500  50.5447273 102.7814727  46.4921519  50.8345835 103.0827001
  52.7910432  48.3316133 112.8428951  52.5993629  48.3471268 113.6928375
  53.6409028  48.5279808 112.8195606  52.8886154  48.3630485 112.9652246
  47.1757345  50.8607115 110.8212768  47.0342837  50.0091056 110.9457276
  47.4597909  50.9035775 109.9974974  47.1965191  50.7406865 110.7180392
  57.3295938  52.6974205 104.9657256  57.0830652  52.6169956 105.7994045
  57.6581061  51.9127673 104.7719783  57.3417181  52.5700470 105.0604779
  61.2243986  59.4057564 108.7544037  61.0858346  60.1038610 109.2592780
  60.4443984  59.2506221 108.3980219  61.0887213  59.4857731 108.7770311
  59.5622071  55.7053940 115.0066419  59.5570110  54.8333756 115.0108845
  60.2683065  55.9042109 114.5335875  59.6667075  55.6057814 114.9373454
  53.2892965  55.4330924 114.3780239  53.4336341  56.0132132 113.7423349
  53.6368613  55.8107220 115.0830094  53.3620426  55.5751628 114.3879234
  55.4612882  54.6321092 112.1605371  54.7136196  54.8252106 111.7553649
  55.6154407  53.8066312 111.9229492  55.3735310  54.5386203 112.0650776
  52.3620720  63.6233695 111.2441266  52.5110284  63.0636611 110.5914670
  53.1420722  63.7025697 111.6273785  52.4994813  63.5519261 111.2038215
  62.7197359  58.7635818  99.5160536  62.3404168  57.9772956  99.5089826
  62.0563605  59.3122675  99.3732181  62.5655834  58.7280642  99.4941333
  54.8874020  63.7948338 112.5225757  54.8117692  63.1257149 113.0776545
  54.8163880  64.4966126 113.0366423  54.8654627  63.7993246 112.6802605
  55.7014659  48.5271643 113.0500774  56.1587273  49.2595617 113.1773567
  55.7770988  48.1038108 113.8088030  55.7805629  48.5728881 113.1801851
  47.9447650  48.7737462 114.1390218  47.4089840  48.1617821 114.4550985
  48.0065415  49.3485598 114.7923885  47.8743283  48.7684390 114.2825645
  60.1741985  41.7061518 106.9194617  60.2925553  42.1637981 106.1861920
  60.0004161  40.9006779 106.6330835  60.1661156  41.6555290 106.7695551
  55.5444267  62.3149337 103.3549363  56.3094158  62.0458981 103.0332027
  55.4422357  61.8299348 104.0719425  55.6425763  62.2038902 103.4129190
  53.5797037  50.5173747 109.8942598  52.7893112  50.3365207 110.2159934
  53.9757660  49.7400699 109.8772893  53.5213913  50.3761208 109.9395147
  58.0662928  59.3461521  95.3349312  58.8335913  59.4061646  94.9255164
  57.6194237  58.7741962  94.8505631  58.1136355  59.2698097  95.2027022
  58.9640723  58.1516177 107.6202044  58.2885725  57.9201409 108.1215431
  58.9733099  57.5437360 106.9944149  58.8659228  58.0275102 107.6018197
  56.0934867  52.9934006 114.3766097  56.0294009  53.8543962 114.2486234
  56.2332055  52.6765999 113.5761649  56.1050337  53.0734172 114.2394310
  60.9657458  61.0081309  99.8512222  61.0477295  61.8148295  99.5273673
  61.4507200  61.0277268 100.5752996  61.0494616  61.1301972  99.9099121
  54.7753961  55.6866145 108.5182300  54.3516210  55.8870644 107.7821319
  54.5998816  54.8394993 108.6306600  54.6864842  55.5914927 108.4255990
  54.2765655  67.2016658 110.9803758  54.7661585  66.5027447 110.7979422
  53.7049887  66.9040528 111.5679815  54.2650185  67.0542882 111.0404798
  50.0636406  56.1818197 103.9510273  50.2201025  56.1164999 104.8066265
  50.4036999  56.9566749 103.7388952  50.1369641  56.2867395 104.0464867
  56.6015551  55.5576080 102.8203636  57.1431096  55.0546461 103.2842257
  56.9162110  55.5041275 102.0093121  56.7279948  55.4755501 102.7687448
  54.7702001  60.9493432 100.1043664  54.8394821  60.0907970 100.2436664
  55.5490456  61.1665313  99.7762689  54.8954851  60.8546296 100.0760821
  57.7504820  50.4512385 112.8725936  57.9646790  49.8123299 112.3189290
  57.1338719  50.8958208 112.4433798  57.6910149  50.4222528 112.7276368
  59.1609488  63.3731133 104.3180157  58.7689280  63.0697848 103.6003023
  59.3162560  64.2100223 104.1285111  59.1263078  63.4514970 104.1836654
  46.6370668  53.3653147 104.2671040  47.0169633  53.7837692 103.6031307
  46.0626033  53.9466603 104.5739883  46.6081993  53.5131006 104.2147781
  59.9143908  52.0601450 113.8109244  59.1020590  51.7527340 113.8922416
  60.3733843  51.5800450 114.3751956  59.8624293  51.9437942 113.9063838
  59.3249163  59.9381122 104.2586188  58.9663818  60.1095765 105.0350220
  58.8387874  60.3994327 103.7014186  59.2007860  60.0320093 104.2911457
  57.1419549  43.5612320 107.8613279  56.2713107  43.5351041 107.8146589
  57.3959890  43.3889512 107.0439125  57.0513109  43.5322464 107.7333416
  54.1137528  55.6180287  96.7986422  54.4030053  56.3945170  97.0729997
  54.2009327  55.1069019  97.5000922  54.1691785  55.6572206  96.9428920
  57.0097416  53.4661521 118.5937946  57.4797047  54.0903638 118.9805820
  57.0559296  52.7978497 119.1531161  57.0865292  53.4596202 118.7338017
  54.1668689  45.5718549 109.3186750  53.6507178  44.8798740 109.4438329
  53.6062618  46.2389326 109.2649348  54.0075203  45.5681806 109.3292816
  56.2360923  46.1111509 111.1479602  55.8492676  46.1360540 111.9293132
  55.7493860  45.5453187 110.6954119  56.1073432  46.0307260 111.1967506
  60.4853902  60.8285018 115.2053389  61.1233623  60.3345213 114.8715845
  59.8427994  60.7562418 114.6205616  60.4848129  60.7444026 115.0695744
  62.2110902  52.6774164 109.7719304  61.7838510  52.5900512 109.0167404
  61.5736955  52.7851939 110.3574148  62.0540510  52.6806824 109.7464746
  55.9018065  42.9978494 113.4389862  56.5311183  43.5338794 113.1610932
  56.0703927  42.9055853 114.2903428  56.0195859  43.0639856 113.5238390
  55.7031979  47.7849689 115.7116274  56.5305409  47.5134838 115.7674888
  55.7239825  48.5810531 116.0680092  55.8284829  47.8629443 115.7731457
  60.5408159  61.5204826 111.8458745  61.3300537  61.1693891 111.9660827
  60.7151757  62.3341214 111.5835379  60.6828441  61.5890683 111.8246613
  50.2801469  54.9313552 108.8986534  49.4389476  54.8317426 109.1065428
  50.4891477  55.7009032 109.2500855  50.1866162  55.0305595 108.9813849
  47.7577036  52.5533089 106.7271285  47.3633734  52.6276101 105.9521395
  47.2017153  52.9391035 107.2779647  47.6179849  52.6214863 106.6938945
  59.3941983  45.5314383 106.4075164  59.5991576  45.4636691 107.2532161
  59.0668407  46.3373204 106.3396341  59.3757231  45.6400323 106.5234819
  54.0918134  52.8594951 108.1484132  53.7881272  52.3050939 108.7494540
  53.3897555  53.0387161 107.6612166  53.9434344  52.8039733 108.1653837
  53.1484231  50.1695471 102.7128834  53.4243966  49.4514383 102.3006401
  53.7482901  50.7680391 102.5049940  53.2777496  50.1515841 102.6209595
  52.1536485  60.0744672 112.8556230  52.0456840  60.0846734 113.7218288
  52.3632267  60.8999452 112.6661183  52.1686596  60.1985746 112.9560321
  62.6475671  46.0846147 105.8877929  62.0349984  46.5716549 106.2731661
  62.7439846  45.4089638 106.4315581  62.5713568  46.0564456 106.0256788
  56.6494752  47.8408988 100.9875429  57.1038498  48.0119549 101.7123273
  57.1234797  47.2277099 100.5873204  56.7863072  47.7759873 101.0349190
  50.1710277  57.3257314 110.3178167  49.5798210  57.9666812 110.2881182
  50.9331301  57.7494931 110.2909467  50.1958538  57.4833152 110.3093314
  50.5670900  48.4859312 110.9846185  51.0272381  48.5598241 111.7221309
  50.6127007  49.2840566 110.6346006  50.6421455  48.6153459 111.0418941
  52.2154250  49.1526007 115.5518212  51.8239815  48.5059354 115.9873990
  52.3840112  49.7437442 116.1712467  52.1825160  49.1440275 115.7080918
  66.2900699  57.1563084 111.3155445  66.3483822  57.6049732 112.0615422
  65.6567166  57.5661897 110.8785525  66.2051994  57.2836818 111.3607994
  59.9299793  62.7766626 107.7510192  59.7319482  63.2657440 107.0566403
  59.3087504  62.9807867 108.3294325  59.8087358  62.8783164 107.7333415
  53.9907772  54.5451522 102.0920436  54.7349817  54.9325799 102.3303386
  54.1368468  53.7008948 102.2560924  54.1218357  54.4781995 102.1514406
  55.9087347  46.3401781 107.1252297  55.0623392  46.5124589 106.9993647
  55.9058480  45.5351125 107.4618126  55.7834497  46.2462810 107.1563424
  56.9785648  50.1176996 107.9914355  56.5045602  49.5918758 108.5019666
  57.3503783  49.5706469 107.4229217  56.9635537  49.9592992 107.9829502
  47.3558678  52.1148502 113.3597901  48.2184291  52.0144212 113.2735231
  47.0250461  51.5343212 112.7983473  47.4343874  52.0140129 113.2643307
  63.2422378  55.1779371 109.4021136  63.0020601  54.3385787 109.4063562
  63.7214385  55.2579538 110.1261909  63.2774562  55.0660771 109.5095938
  58.9069147  51.0113550 101.0540109  58.3792166  51.0942294 100.3645818
  59.3664855  51.7531422 101.0504754  58.8970998  51.1334213 100.9514804
  65.2427565  51.9580829 107.3550395  65.0037335  51.9176663 106.5171180
  65.4061466  52.8051981 107.4816116  65.2317869  52.0772914 107.2503877
  61.8473595  56.3430778 113.2855440  62.5707794  55.8903304 113.1066460
  61.5823558  56.6235444 112.5027768  61.9154869  56.3181746 113.1434155
  50.7160464  50.9390951 110.0208319  50.0913534  50.9509343 109.4134272
  50.3806059  51.4151127 110.6699559  50.5745956  51.0109468 110.0264888
  50.9002212  49.2816070  96.0781004  50.5515017  49.9335795  96.5412554
  50.4198658  49.2673183  95.3504875  50.7772456  49.3759124  96.0392096
  47.4286139  58.9991412 111.4612084  46.8986064  58.3083851 111.5107058
  47.7011233  58.9901597 110.6324792  47.3910862  58.8958543 111.3459499
  58.4606230  59.5817114 100.1849766  59.1840429  60.0475227 100.0414339
  58.0206821  59.6490724  99.4347363  58.5021922  59.6600951 100.0534548
  57.6292385  56.4414656 111.4350455  57.0149378  55.8972706 111.7299090
  58.1459670  55.9278893 110.9556271  57.6148047  56.2851065 111.4074684
  56.8688682  57.5118926 109.1694754  56.4416290  56.8868645 108.7360189
  56.8613626  57.2293848 109.9953761  56.8047823  57.3771707 109.2274581
  49.9851209  52.5484099 112.2383188  50.1444696  51.7927423 112.6434910
  49.8044103  53.0975039 112.8923925  49.9816568  52.5177913 112.3945894
  57.9271512  44.7145335 112.7933977  57.4312073  44.9109009 112.1025544
  58.6840574  45.1138003 112.6222779  57.9658337  44.8023069 112.6654114
  55.1974392  48.3887681 109.3837288  55.2216879  47.8547793 108.6950068
  55.4485865  47.8804990 110.0462878  55.2384310  48.2348585 109.3801932
  42.7081981  55.6719176 108.8180432  42.6025431  55.6266020 107.9532516
  41.9582201  56.0172956 109.0994717  42.5817584  55.7160084 108.7317762
  51.4775714  47.1158499 108.7643032  51.5174085  47.6167706 109.4777739
  50.6525379  47.2068893 108.4948955  51.3615240  47.2040315 108.8293570
  53.6605327  56.6819239 116.8663327  52.8100957  56.8190953 117.0020972
  53.8233454  55.9483017 117.3111028  53.5589190  56.5933340 116.9518926
  52.8990077  53.6319009 111.0616931  52.0682007  53.7992827 110.8552179
  52.8441594  53.2554960 111.8465816  52.7679492  53.6008740 111.1465459
  51.2726121  51.9074600 101.5907049  51.4129082  52.4047065 102.2935690
  51.7708654  51.2060895 101.7321262  51.3667202  51.8776579 101.7158628
  51.3026343  52.7741711  98.9199626  51.9371423  53.3702136  98.8549087
  51.3851954  52.4745169  99.7345496  51.4082894  52.8182620  99.0302712
  64.2808909  55.3057189 111.7885990  64.8726750  55.9454439 111.8204188
  64.7167904  54.6080225 112.0778057  64.4327340  55.2975539 111.8366822
  52.8805326  48.7055687  98.8945068  53.2021167  48.2258769  98.2404330
  53.1432270  49.5155333  98.7035879  52.9671352  48.7545585  98.7700560
  56.1102299  59.7274561 112.4143884  55.6027390  60.2810408 112.8584514
  55.8128945  59.7882851 111.5962658  55.9907184  59.8180872 112.3592340
  58.2764481  48.0927881 111.2568547  58.7019553  47.6400407 110.6452073
  57.6621474  47.5387951 111.5333334  58.2493127  47.9441857 111.2073572
  47.8079331  54.9709552 102.1889172  48.3171561  55.5674060 102.5700477
  48.2813604  54.7035526 101.5065591  47.9522707  55.0195368 102.1443694
  58.7210079  63.6437819 100.3447827  58.0039389  63.4698681  99.8795065
  59.3716817  63.4090391  99.8123313  58.7111930  63.5833611 100.1977045
  56.7158704  44.5642981 104.6659124  56.0727022  44.4140627 105.2344262
  56.3758111  44.3185326 103.9008228  56.5703782  44.5055103 104.6362139
  61.3058051  52.5202407 104.0889132  60.6349241  53.0632110 103.9602198
  61.9997801  52.9897263 103.8470827  61.3086918  52.6700679 104.0344660
  55.3544784  64.6599119 109.3200891  55.1310439  63.9017949 109.6884917
  54.8654628  64.6897141 108.5981330  55.2488233  64.5521344 109.2677632
  61.4686178  48.9758291 106.9979505  61.8213788  48.5488014 107.6725304
  60.6100980  48.8909135 107.1280582  61.3935623  48.9003032 107.1174516
  50.1669863  51.6065811 105.0562352  49.4481852  52.0229943 105.3235216
  50.5382225  52.1720049 104.5053990  50.1161795  51.7515092 105.0145159
  59.4669444  52.2393660 110.9464348  59.4467371  52.0576955 111.7999127
  59.5148645  53.1105678 110.9223931  59.4704085  52.3410198 111.0687642
  57.4115774  58.8280852 116.8712824  57.3711629  58.1830529 116.2857980
  58.2239092  58.7717469 117.1838236  57.5258927  58.7239818 116.8309773
  54.0023241  64.8799578 106.7737975  53.5883640  64.2173708 106.3841817
  54.6870616  65.0277436 106.2533669  54.0421613  64.8040236 106.6394472
  57.3688535  64.0389663 107.5261592  56.9704819  64.1491933 106.7582412
  56.7539755  64.2471729 108.1088152  57.2187425  64.0863231 107.4992891
  55.9416437  50.6463811 100.3935731  55.3481277  50.9680807  99.8420299
  55.9791715  49.8004906 100.1856838  55.8590827  50.5688139 100.2818503
  62.9010238  44.0976703 107.9263818  62.3941103  43.3905842 107.8584995
  63.6977672  43.7669892 108.0564895  62.9437477  43.9449854 107.9362813
  58.8174254  50.6043315 103.8237482  58.5887947  50.6276017 102.9815840
  59.0772330  49.7800782 103.9432492  58.8220442  50.4859395 103.7162679
  53.0993482  52.4577788 113.4262582  52.5872386  51.8498971 113.7847613
  52.9272979  53.1734381 113.8936558  52.9983120  52.4741087 113.5478806
  51.8719017  49.1419861 105.1191677  52.3476383  49.5036941 104.4841859
  51.3707616  49.7976329 105.3991820  51.8684376  49.2914050 105.0668418
  65.1030378  58.6141629 100.9104682  65.4863984  59.3632986 101.1402779
  64.3074491  58.8607449 100.6516671  65.0424160  58.7611323 100.9062256
  56.9762553  50.3802033 115.8664837  57.5333983  50.1515842 115.2343303
  56.6523618  51.1407698 115.5900050  57.0108963  50.4585869 115.7321335
  44.8461262  53.8062229 111.3353434  44.2987981  53.1362875 111.4534302
  45.6353640  53.4392077 111.3996901  44.8813445  53.6527215 111.3622134
  54.6945670  53.4669686 116.8316845  55.4456997  53.7821363 117.1456399
  54.8868247  53.2648857 116.0050766  54.8337084  53.4837068 116.7560240
  53.9145670  51.2861061  98.4865061  54.2944635  51.3040690  97.7016176
  53.1738266  51.7315050  98.3655909  53.8614507  51.3542836  98.3528630
  61.5430960  49.5943252 104.0740640  61.5425187  49.4391909 104.9324916
  61.3387140  50.4406239 104.0182026  61.5130738  49.6963873 104.1928579
  43.6048231  53.0183037 108.4899457  43.4269992  52.5659646 109.2154372
  43.3167253  53.8209198 108.6737934  43.5361184  53.0705595 108.6242959
  59.2671812  54.2740754 107.7276847  59.7625478  53.5563749 107.6880867
  58.4571588  53.9711552 107.6131334  59.2215706  54.1238400 107.7050573
  54.7130424  58.1238567  99.8773851  53.9041747  57.8005241  99.8307161
  55.2205333  57.4171790  99.8102100  54.6680091  57.9719884  99.8604146
  45.3420701  55.5510761 105.6021216  44.4766221  55.5396451 105.4903987
  45.4419517  55.3640983 106.4492355  45.2294868  55.5216822 105.7110160
  61.3323631  57.0244442 110.4153976  61.7578703  56.5018864 109.8624401
  60.9680551  57.6225279 109.8942599  61.3410234  57.0354669 110.2562985
  50.9677711  65.3208659 109.1751321  51.2824270  66.1345048 109.1829103
  51.3771124  64.9358878 109.8433480  51.0745809  65.3837362 109.2755413
  57.9202231  60.7378706 106.7455133  58.3913409  61.4518969 106.9145118
  58.2562409  60.1377456 107.2815003  58.0397346  60.7550170 106.8487509
  54.8371726  45.5106177 113.7013228  54.9699631  44.7137170 114.0294203
  55.2216878  46.0372580 114.2811504  54.9128054  45.4706093 113.8356731
  58.5576177  60.5296640 113.5082826  58.0097123  59.9054524 113.2402891
  59.0189206  60.7190912 112.7926905  58.5443386  60.4655690 113.3633257
  57.9104081  42.4336503 110.2994321  57.1050044  42.3234232 110.6162160
  57.7810816  42.5348958 109.4424187  57.7724214  42.4320173 110.2202362
  61.3670041  48.5981995 110.8934018  60.7833030  49.0991201 110.4811585
  61.6874335  48.0911551 110.2598341  61.3283217  48.5973830 110.7392525
  53.9064840  47.5122589 101.1692693  54.7280535  47.6820902 100.9274388
  53.4434491  47.6669850 100.4458990  53.9596003  47.5604322 101.0264337
  52.4960172  45.5065352 111.9491122  53.0404585  45.1656478 112.5395463
  52.5497108  46.3650813 112.0912406  52.5849292  45.5820611 112.0572995
  48.3090731  59.2681768 108.8229930  48.9135588  59.2277602 108.1943750
  48.1018044  60.1152920 108.8533985  48.3679628  59.3869770 108.7346046
  58.1234503  61.5347713 110.0392167  58.9432877  61.3910679 110.3008462
  57.8428581  62.1593912 110.5808605  58.2031247  61.6058065 110.1580106
  43.5442013  58.2516385 108.6928853  43.4466291  57.4412657 109.0018909
  44.3270883  58.2308179 108.3075121  43.6458150  58.1283475 108.6815716
  74.5948154  69.1912564 103.0035043  74.5642158  70.0457201 103.1753313
  75.1929502  68.8907857 103.5621187  74.6785311  69.2729061 103.1109846
  67.7947838  68.2788216 107.7587974  66.9385734  68.4396714 107.8097091
  67.8415492  67.4080279 107.7793035  67.6746950  68.1739017 107.7694040
  62.1788978  77.8150933 103.5225205  61.4271878  77.4366472 103.2941250
  62.6274990  77.8469367 102.7744016  62.1338645  77.7636541 103.3782707
  67.6313938  78.2376303  98.9510752  67.2965307  78.9153224  98.5154975
  68.1440808  77.8481614  98.3627624  67.6579519  78.2800881  98.7997544
  72.4164728  71.7664867 101.2753353  72.3004254  72.5172553 101.7045491
  73.2120615  71.5088820 101.5249440  72.5169318  71.8399713 101.3757445
  56.9538779  73.8489612 105.4140311  56.7188963  73.0157264 105.3072580
  57.0924419  74.1294278 104.6001512  56.9394441  73.7673116 105.2782666
  59.2528866  66.0175343 108.3124619  58.6333898  65.4267990 108.1434634
  59.1512730  66.6086778 107.6788942  59.1466542  66.0179425 108.1929609
  64.2995054  75.7558890 102.5622696  64.6210895  76.2964097 101.9584004
  64.9467150  75.1855661 102.6944985  64.4421109  75.7518065 102.4929731
  66.3496762  67.7574884 102.6457082  67.0476926  67.9363012 103.1378546
  66.6649094  67.2345224 102.0227472  66.4992099  67.7068657 102.6259092
  58.9797999  69.5627624 110.5568188  58.8556696  70.1490070 111.1918007
  59.6316284  69.0687820 110.8580463  59.0571648  69.5766429 110.6954117
  66.5384697  74.1445330 102.6336874  66.9778333  73.5362430 103.0791647
  66.3889360  73.7652703 101.8622339  66.5806163  73.9983801 102.5856041
  64.5223625  63.1267281 106.7278357  64.1926955  63.5778425 106.0582056
  63.8468627  63.0483445 107.2751363  64.3734062  63.1818416 106.7101580
  70.1394034  72.4972511  99.5867643  70.0545329  73.3533477  99.7317212
  70.6278417  72.2216835 100.2549802  70.1982931  72.5829832  99.7069725
  71.7300033  59.1152804 104.9727968  71.4153474  59.8056283 105.4048390
  71.2126975  59.0597586 104.2713468  71.6064503  59.2087693 104.9324917
  71.0712467  69.1157305 101.0865378  70.5423938  69.3316939 101.7462684
  71.5937487  69.8093443 101.0066347  71.0700920  69.2500442 101.1720977
  62.9612075  73.0120522  99.8872846  62.3769290  73.5170553 100.2938710
  62.5582170  72.7862909  99.1469438  62.8151378  73.0528770  99.8377871
  67.4189289  69.2586174  98.3641767  67.6585293  69.4664158  97.5517110
  67.7405130  68.4543683  98.4730711  67.5026447  69.1700275  98.2602320
  62.7279579  61.1879570 102.2101305  63.4825547  61.5557887 101.9718355
  62.5507114  61.5619124 102.9780484  62.8134058  61.2977757 102.2886193
  61.0836644  63.5949889  98.9079418  60.9012217  63.8121769  98.0820410
  61.9462257  63.7088901  98.9638032  61.1841233  63.6439786  98.7933905
  60.6951076  75.4337811 106.3502406  61.5339975  75.6660744 106.3976167
  60.7262845  74.5642122 106.2809441  60.8232794  75.3394757 106.3467050
  66.7636363  60.5976299 101.9428441  67.4922524  60.4192254 101.4966598
  66.8531256  61.4394379 102.1535620  66.8843025  60.6960178 101.9081959
  56.7240924  72.0738977 110.8050133  56.4579339  71.2578093 110.9641123
  56.7379488  72.1192132 109.9345648  56.6865646  71.9595882 110.7003615
  73.7022318  62.4016792 108.8392566  74.3448226  62.4714896 109.4254482
  73.9545339  61.7346015 108.3372108  73.8344450  62.3143140 108.8519846
  60.6298671  66.8724061  97.4201891  59.9156848  66.5862241  97.8324323
  61.1142640  67.2120687  98.0608278  60.5958034  66.8805711  97.5757526
  67.8045989  75.3754015  97.7963699  68.2197137  75.0439039  97.1048195
  66.9737919  75.1422917  97.6683836  67.7433998  75.2925271  97.6754546
  57.1334338  72.8597756 108.0861877  56.9509911  72.8344642 107.2334169
  57.8684007  73.3296694 108.1250786  57.2148402  72.9259118 107.9659795
  70.2456358  69.7815835 103.7487948  70.3403212  70.5205129 104.2027574
  69.6215201  69.3533310 104.1822513  70.1665388  69.8277155 103.8796096
  57.1005248  69.7391257 108.2360943  57.6778751  69.6027708 108.8753189
  56.4019310  69.2827041 108.4906528  57.0826269  69.6513523 108.3683233
  70.4979379  71.6264575  96.9824900  70.4159542  71.6966762  97.8479887
  71.1359100  72.1894319  96.7908641  70.5799216  71.7203546  97.0814850
  63.8572550  71.3925313 106.4499427  63.5991795  70.5597047 106.4230726
  63.9121033  71.6182926 105.6091927  63.8272328  71.3023084 106.3219563
  68.9373600  63.4953763 106.5503519  68.2329927  63.0062949 106.7087438
  68.9858575  63.5076238 105.6791964  68.8403652  63.4243411 106.4442859
  62.8307262  68.9463075 106.9364321  62.2556854  69.1055243 107.5728282
  62.4542939  68.3098484 106.4732772  62.6910075  68.8760888 106.9618880
  76.1403820  67.1761429 104.5704530  75.8840385  66.3641370 104.3802413
  76.9833134  67.1838996 104.3434717  76.2269846  67.0573426 104.5089347
  52.5764081  68.5903150 104.9508762  52.6624333  68.2135018 105.7322292
  53.2039879  68.2163595 104.4728720  52.6820632  68.4788632 104.9954239
  70.3206913  61.1161053 109.3080684  70.7017424  60.4339224 109.6948558
  69.5170197  60.8270655 109.1256349  70.2583374  60.9728102 109.3384740
  67.6019489  71.6485029  99.9933507  68.4160128  71.9399922  99.8816278
  67.5378631  70.9944891  99.4191800  67.7122228  71.5950224  99.8922344
  63.4727398  75.1206546 105.1205819  64.1101344  74.8818294 105.6657612
  63.8982469  75.3243705 104.3858979  63.6303564  75.1157557 105.0922976
  64.1130213  70.3408836  99.4580708  64.4975365  70.1216543 100.2097253
  63.8641833  71.1671782  99.5881785  64.1332285  70.4306982  99.5881785
  59.6154626  75.9436832 103.8294049  58.7892744  76.1898569 103.7028327
  59.6766617  75.8648913 104.6956107  59.5028793  75.9681781 103.9382993
  61.8330650  62.0105773 104.7889489  60.9653075  62.0828372 104.8547098
  62.1205854  62.8127852 104.9777464  61.7470398  62.1399920 104.8264255
  64.3953455  78.5613712 101.5313079  64.6851754  78.1702693 100.8072305
  65.1256936  78.7430417 101.9718354  64.5460339  78.5307526 101.4895886
  61.2476318  72.6254411 106.8628930  60.9589567  71.9991882 107.3974657
  62.1159666  72.5674698 106.9293610  61.3336570  72.5241955 106.9519884
  72.0354216  67.7689194 107.1810912  71.6918982  67.0479530 107.5318161
  72.1347258  67.5603046 106.3389270  71.9996259  67.6313398 107.1082592
  61.4508591  74.2649662 102.7871295  62.2054559  74.6462701 103.0006758
  60.8579204  74.7160806 103.2417991  61.4745305  74.3878489 102.8854173
  72.4967245  74.2314898 102.7234900  73.0625278  74.8908108 102.6393443
  71.8495148  74.5764596 103.1951302  72.4846001  74.3796840 102.7807656
  59.7598002  65.4864032 102.2306365  59.4722798  65.1165303 101.4938312
  60.4468470  65.9558887 101.9690070  59.8186899  65.5011001 102.0821441
  68.9673823  77.1753683 102.1471979  68.7260499  76.4421543 101.7399044
  69.1475156  77.7240540 101.4938312  68.9581447  77.1476074 101.9902202
  64.1973144  72.4662242 103.5592901  64.0015926  73.0736977 102.9653204
  64.4207489  71.7730186 103.0784575  64.2007785  72.4539768 103.4008982
  62.5951674  69.3516980 103.6773770  63.3174326  69.5158138 103.2177576
  62.1159666  70.0726645 103.5713110  62.6315404  69.4815210 103.5939384
  69.0014459  62.5866156 103.7898071  69.7040812  62.3873904 103.3118029
  68.7358648  61.8142098 104.0966914  69.0661092  62.4429122 103.7643512
  57.3326197  66.2645245 103.0791646  57.4342333  67.0671406 103.4072622
  58.1282083  66.0632580 102.7814727  57.4654102  66.3531143 103.0827001
  58.1489929  66.3792423 110.8212768  58.0075421  65.5276363 110.9457276
  58.4330492  66.4221083 109.9974974  58.1697775  66.2592173 110.7180392
  68.3028521  68.2159513 104.9657256  68.0563235  68.1355264 105.7994045
  68.6313644  67.4312981 104.7719783  68.3149765  68.0885778 105.0604779
  73.6929943  74.2821126  99.5160536  73.3136751  73.4958264  99.5089826
  73.0296188  74.8307983  99.3732181  73.5388418  74.2465950  99.4941333
  71.1474569  57.2246826 106.9194617  71.2658137  57.6823289 106.1861920
  70.9736744  56.4192087 106.6330835  71.1393740  57.1740598 106.7695551
  66.5176851  77.8334645 103.3549363  67.2826742  77.5644289 103.0332027
  66.4154941  77.3484655 104.0719425  66.6158346  77.7224210 103.4129190
  64.5529621  66.0359055 109.8942598  63.7625695  65.8550515 110.2159934
  64.9490243  65.2586007 109.8772893  64.4946497  65.8946515 109.9395147
  69.0395511  74.8646829  95.3349312  69.8068497  74.9246954  94.9255164
  68.5926820  74.2927270  94.8505631  69.0868939  74.7883405  95.2027022
  71.9390042  76.5266617  99.8512222  72.0209879  77.3333603  99.5273673
  72.4239784  76.5462576 100.5752996  72.0227199  76.6487279  99.9099121
  61.0368990  71.7003504 103.9510273  61.1933609  71.6350307 104.8066265
  61.3769583  72.4752057 103.7388952  61.1102225  71.8052703 104.0464867
  67.5748134  71.0761388 102.8203636  68.1163680  70.5731769 103.2842257
  67.8894693  71.0226583 102.0093121  67.7012531  70.9940809 102.7687448
  65.7434584  76.4678740 100.1043664  65.8127404  75.6093278 100.2436664
  66.5223039  76.6850620  99.7762689  65.8687434  76.3731604 100.0760821
  57.6103251  68.8838455 104.2671040  57.9902216  69.3023000 103.6031307
  57.0358616  69.4651911 104.5739883  57.5814576  69.0316314 104.2147781
  68.1152132  59.0797628 107.8613279  67.2445690  59.0536349 107.8146589
  68.3692474  58.9074820 107.0439125  68.0245693  59.0507772 107.7333416
  65.0870112  71.1365595  96.7986422  65.3762637  71.9130478  97.0729997
  65.1741911  70.6254327  97.5000922  65.1424368  71.1757513  96.9428920
  65.1401273  61.0903857 109.3186750  64.6239762  60.3984048 109.4438329
  64.5795202  61.7574634 109.2649348  64.9807786  61.0867114 109.3292816
  67.2093506  61.6296817 111.1479602  66.8225260  61.6545848 111.9293132
  66.7226444  61.0638495 110.6954119  67.0806015  61.5492568 111.1967506
  66.8750648  58.5163802 113.4389862  67.5043766  59.0524102 113.1610932
  67.0436511  58.4241161 114.2903428  66.9928443  58.5825164 113.5238390
  61.2534053  70.4498860 108.8986534  60.4122059  70.3502734 109.1065428
  61.4624061  71.2194340 109.2500855  61.1598745  70.5490903 108.9813849
  58.7309620  68.0718397 106.7271285  58.3366318  68.1461408 105.9521395
  58.1749737  68.4576343 107.2779647  58.5912432  68.1400171 106.6938945
  70.3674567  61.0499691 106.4075164  70.5724160  60.9821999 107.2532161
  70.0400991  61.8558512 106.3396341  70.3489814  61.1585631 106.5234819
  65.0650718  68.3780259 108.1484132  64.7613855  67.8236247 108.7494540
  64.3630138  68.5572469 107.6612166  64.9166928  68.3225041 108.1653837
  64.1216815  65.6880779 102.7128834  64.3976549  64.9699691 102.3006401
  64.7215484  66.2865699 102.5049940  64.2510079  65.6701149 102.6209595
  73.6208254  61.6031455 105.8877929  73.0082568  62.0901857 106.2731661
  73.7172429  60.9274946 106.4315581  73.5446152  61.5749764 106.0256788
  67.6227335  63.3594296 100.9875429  68.0771082  63.5304856 101.7123273
  68.0967381  62.7462407 100.5873204  67.7595655  63.2945181 101.0349190
  61.5403483  64.0044620 110.9846185  62.0004965  64.0783549 111.7221309
  61.5859590  64.8025874 110.6346006  61.6154039  64.1338767 111.0418941
  64.9640355  70.0636830 102.0920436  65.7082400  70.4511107 102.3303386
  65.1101051  69.2194256 102.2560924  65.0950940  69.9967303 102.1514406
  66.8819931  61.8587089 107.1252297  66.0355976  62.0309897 106.9993647
  66.8791063  61.0536433 107.4618126  66.7567081  61.7648118 107.1563424
  67.9518231  65.6362304 107.9914355  67.4778185  65.1104066 108.5019666
  68.3236367  65.0891777 107.4229217  67.9368120  65.4778300 107.9829502
  69.8801731  66.5298858 101.0540109  69.3524749  66.6127602 100.3645818
  70.3397439  67.2716730 101.0504754  69.8703581  66.6519521 100.9514804
  61.6893047  66.4576259 110.0208319  61.0646117  66.4694651 109.4134272
  61.3538642  66.9336435 110.6699559  61.5478539  66.5294776 110.0264888
  61.8734796  64.8001378  96.0781004  61.5247600  65.4521103  96.5412554
  61.3931242  64.7858491  95.3504875  61.7505040  64.8944431  96.0392096
  69.4338813  75.1002422 100.1849766  70.1573012  75.5660535 100.0414339
  68.9939404  75.1676031  99.4347363  69.4754506  75.1786259 100.0534548
  66.1706975  63.9072989 109.3837288  66.1949462  63.3733101 108.6950068
  66.4218449  63.3990298 110.0462878  66.2116894  63.7533893 109.3801932
  53.6814565  71.1904484 108.8180432  53.5758014  71.1451328 107.9532516
  52.9314785  71.5358264 109.0994717  53.5550168  71.2345392 108.7317762
  62.4508297  62.6343807 108.7643032  62.4906669  63.1353014 109.4777739
  61.6257962  62.7254201 108.4948955  62.3347823  62.7225623 108.8293570
  62.2458705  67.4259908 101.5907049  62.3861666  67.9232373 102.2935690
  62.7441237  66.7246203 101.7321262  62.3399786  67.3961887 101.7158628
  62.2758927  68.2927019  98.9199626  62.9104007  68.8887444  98.8549087
  62.3584538  67.9930477  99.7345496  62.3815478  68.3367927  99.0302712
  63.8537910  64.2240995  98.8945068  64.1753751  63.7444077  98.2404330
  64.1164854  65.0340641  98.7035879  63.9403935  64.2730893  98.7700560
  58.7811915  70.4894860 102.1889172  59.2904144  71.0859368 102.5700477
  59.2546187  70.2220834 101.5065591  58.9255291  70.5380676 102.1443694
  69.6942663  79.1623127 100.3447827  68.9771973  78.9883989  99.8795065
  70.3449401  78.9275699  99.8123313  69.6844513  79.1018919 100.1977045
  67.6891288  60.0828289 104.6659124  67.0459606  59.9325935 105.2344262
  67.3490695  59.8370634 103.9008228  67.5436365  60.0240411 104.6362139
  72.2790634  68.0387715 104.0889132  71.6081824  68.5817418 103.9602198
  72.9730384  68.5082571 103.8470827  72.2819502  68.1885987 104.0344660
  72.4418762  64.4943599 106.9979505  72.7946372  64.0673322 107.6725304
  71.5833563  64.4094442 107.1280582  72.3668206  64.4188340 107.1174516
  61.1402447  67.1251119 105.0562352  60.4214436  67.5415251 105.3235216
  61.5114809  67.6905357 104.5053990  61.0894378  67.2700400 105.0145159
  66.9149021  66.1649119 100.3935731  66.3213860  66.4866115  99.8420299
  66.9524299  65.3190214 100.1856838  66.8323410  66.0873447 100.2818503
  73.8742822  59.6162011 107.9263818  73.3673686  58.9091150 107.8584995
  74.6710255  59.2855200 108.0564895  73.9170061  59.4635162 107.9362813
  69.7906838  66.1228623 103.8237482  69.5620531  66.1461324 102.9815840
  70.0504914  65.2986090 103.9432492  69.7953026  66.0044703 103.7162679
  62.8451600  64.6605169 105.1191677  63.3208966  65.0222249 104.4841859
  62.3440200  65.3161637 105.3991820  62.8416959  64.8099358 105.0668418
  76.0762962  74.1326937 100.9104682  76.4596567  74.8818294 101.1402779
  75.2807075  74.3792757 100.6516671  76.0156744  74.2796631 100.9062256
  55.8193845  69.3247537 111.3353434  55.2720565  68.6548183 111.4534302
  56.6086223  68.9577385 111.3996901  55.8546029  69.1712523 111.3622134
  64.8878253  66.8046369  98.4865061  65.2677218  66.8225998  97.7016176
  64.1470849  67.2500358  98.3655909  64.8347091  66.8728144  98.3528630
  72.5163544  65.1128560 104.0740640  72.5157770  64.9577217 104.9324916
  72.3119724  65.9591547 104.0182026  72.4863322  65.2149181 104.1928579
  54.5780815  68.5368345 108.4899457  54.4002576  68.0844954 109.2154372
  54.2899837  69.3394506 108.6737934  54.5093768  68.5890903 108.6242959
  65.6863007  73.6423875  99.8773851  64.8774330  73.3190549  99.8307161
  66.1937916  72.9357097  99.8102100  65.6412674  73.4905192  99.8604146
  56.3153285  71.0696069 105.6021216  55.4498804  71.0581759 105.4903987
  56.4152101  70.8826291 106.4492355  56.2027452  71.0402130 105.7110160
  68.8836664  57.9521811 110.2994321  68.0782628  57.8419540 110.6162160
  68.7543400  58.0534266 109.4424187  68.7456797  57.9505481 110.2202362
  64.8797424  63.0307897 101.1692693  65.7013118  63.2006210 100.9274388
  64.4167075  63.1855158 100.4458990  64.9328586  63.0789630 101.0264337
  63.4692756  61.0250660 111.9491122  64.0137169  60.6841786 112.5395463
  63.5229692  61.8836121 112.0912406  63.5581875  61.1005919 112.0572995
  54.5174597  73.7701693 108.6928853  54.4198875  72.9597965 109.0018909
  55.3003467  73.7493486 108.3075121  54.6190733  73.6468783 108.6815716
  72.0569228  79.1135196  98.9079418  71.8744801  79.3307077  98.0820410
  72.9194841  79.2274209  98.9638032  72.1573817  79.1625094  98.7933905
  71.6031255  82.3909369  97.4201891  70.8889432  82.1047549  97.8324323
  72.0875223  82.7305995  98.0608278  71.5690618  82.3991019  97.5757526
  72.8467380  80.3186686  96.0781004  72.4980184  80.9706411  96.5412554
  72.3663825  80.3043799  95.3504875  72.7237623  80.4129739  96.0392096
  74.8270494  79.7426303  98.8945068  75.1486335  79.2629385  98.2404330
  75.0897437  80.5525949  98.7035879  74.9136519  79.7916201  98.7700560
  34.4067011   8.6198510  85.8850799  34.0718380   9.2975432  85.4495021
  34.9193882   8.2303822  85.2967671  34.4332592   8.6623089  85.7337591
  35.8148585   5.2469036  82.2689359  36.5821570   5.3069161  81.8595211
  35.3679894   4.6749478  81.7845677  35.8622012   5.1705612  82.1367069
  36.4695736   9.5445334  87.2787874  35.7525046   9.3706196  86.8135111
  37.1202474   9.3097906  86.7463360  36.4597587   9.4841127  87.1317092
  52.3433810  15.0920080  89.9375090  52.3127815  15.9464717  90.1093360
  52.9415159  14.7915372  90.4961234  52.4270968  15.1736576  90.0449892
  39.9274635  23.7158449  90.4565252  39.1757534  23.3373987  90.2281297
  40.3760647  23.7476882  89.7084062  39.8824302  23.6644056  90.3122754
  45.3799595  24.1383818  85.8850799  45.0450963  24.8160740  85.4495021
  45.8926465  23.7489129  85.2967671  45.4065176  24.1808396  85.7337591
  44.9203886  26.0898087  91.8261911  45.3043265  26.6584986  91.2866686
  44.8563027  25.3647597  91.3467727  44.9677313  26.0673550  91.6755773
  41.5059391  23.7276841  92.7228025  41.6069754  22.9177195  93.0325152
  40.9101136  23.6333787  92.0927703  41.4331930  23.5941869  92.6754263
  50.1650385  17.6672382  88.2093400  50.0489911  18.4180068  88.6385538
  50.9606272  17.4096335  88.4589487  50.2654974  17.7407229  88.3097492
  41.3460131  28.6454430  94.1242881  41.9897586  29.0867594  94.5139039
  41.6716386  27.8407856  94.0373139  41.4891959  28.5919625  94.1688358
  34.7024435  19.7497127  92.3480358  34.4674620  18.9164780  92.2412627
  34.8410076  20.0301793  91.5341559  34.6880098  19.6680631  92.2122713
[truncated: 4,117,420 more chars]
