# Supplementary material for: Conformational dynamics control assembly of an extremely long bacteriophage tail tube
Source: J Biol Chem. 2023 Feb 13;299(3):103021. doi: 10.1016/j.jbc.2023.103021 (PMC10034513; doi:10.1016/j.jbc.2023.103021)
Supplement: ysd1_11mer.pdb [file mmc29.zip › jbc_103021_mmc29.pdb]

CRYST1  153.775  153.775  153.775 109.47 109.47 109.47               1
ATOM      1  N   ASN     1     101.621  45.841 102.833  1.00  0.00           N  
ATOM      2  H1  ASN     1     100.874  45.490 102.252  1.00  0.00           H  
ATOM      3  H2  ASN     1     101.821  46.778 102.514  1.00  0.00           H  
ATOM      4  H3  ASN     1     101.275  45.713 103.773  1.00  0.00           H  
ATOM      5  CA  ASN     1     102.812  44.981 102.724  1.00  0.00           C  
ATOM      6  HA  ASN     1     102.434  43.976 102.907  1.00  0.00           H  
ATOM      7  CB  ASN     1     103.390  44.866 101.310  1.00  0.00           C  
ATOM      8  HB2 ASN     1     103.629  45.801 100.803  1.00  0.00           H  
ATOM      9  HB3 ASN     1     104.381  44.424 101.406  1.00  0.00           H  
ATOM     10  CG  ASN     1     102.525  44.042 100.428  1.00  0.00           C  
ATOM     11  OD1 ASN     1     101.339  44.103 100.515  1.00  0.00           O  
ATOM     12  ND2 ASN     1     103.090  43.252  99.554  1.00  0.00           N  
ATOM     13 HD21 ASN     1     102.449  42.739  98.966  1.00  0.00           H  
ATOM     14 HD22 ASN     1     104.097  43.310  99.511  1.00  0.00           H  
ATOM     15  C   ASN     1     103.909  45.485 103.625  1.00  0.00           C  
ATOM     16  O   ASN     1     104.355  46.623 103.569  1.00  0.00           O  
ATOM     17  N   ASP     2     104.578  44.521 104.263  1.00  0.00           N  
ATOM     18  H   ASP     2     104.153  43.606 104.310  1.00  0.00           H  
ATOM     19  CA  ASP     2     106.007  44.656 104.786  1.00  0.00           C  
ATOM     20  HA  ASP     2     106.144  45.550 105.394  1.00  0.00           H  
ATOM     21  CB  ASP     2     106.227  43.340 105.587  1.00  0.00           C  
ATOM     22  HB2 ASP     2     105.740  42.522 105.057  1.00  0.00           H  
ATOM     23  HB3 ASP     2     107.303  43.205 105.691  1.00  0.00           H  
ATOM     24  CG  ASP     2     105.618  43.318 106.966  1.00  0.00           C  
ATOM     25  OD1 ASP     2     105.138  42.251 107.426  1.00  0.00           O  
ATOM     26  OD2 ASP     2     105.673  44.373 107.606  1.00  0.00           O  
ATOM     27  C   ASP     2     107.151  44.833 103.819  1.00  0.00           C  
ATOM     28  O   ASP     2     108.090  45.579 104.069  1.00  0.00           O  
ATOM     29  N   ASN     3     107.223  44.009 102.732  1.00  0.00           N  
ATOM     30  H   ASN     3     106.568  43.241 102.710  1.00  0.00           H  
ATOM     31  CA  ASN     3     108.040  44.226 101.558  1.00  0.00           C  
ATOM     32  HA  ASN     3     109.001  44.587 101.923  1.00  0.00           H  
ATOM     33  CB  ASN     3     108.113  42.921 100.809  1.00  0.00           C  
ATOM     34  HB2 ASN     3     108.539  43.111  99.823  1.00  0.00           H  
ATOM     35  HB3 ASN     3     108.655  42.089 101.258  1.00  0.00           H  
ATOM     36  CG  ASN     3     106.742  42.243 100.415  1.00  0.00           C  
ATOM     37  OD1 ASN     3     105.772  42.315 101.177  1.00  0.00           O  
ATOM     38  ND2 ASN     3     106.717  41.563  99.244  1.00  0.00           N  
ATOM     39 HD21 ASN     3     105.872  41.187  98.838  1.00  0.00           H  
ATOM     40 HD22 ASN     3     107.518  41.578  98.630  1.00  0.00           H  
ATOM     41  C   ASN     3     107.611  45.345 100.524  1.00  0.00           C  
ATOM     42  O   ASN     3     106.489  45.824 100.538  1.00  0.00           O  
ATOM     43  N   TYR     4     108.461  45.671  99.517  1.00  0.00           N  
ATOM     44  H   TYR     4     109.314  45.151  99.367  1.00  0.00           H  
ATOM     45  CA  TYR     4     108.104  46.799  98.610  1.00  0.00           C  
ATOM     46  HA  TYR     4     107.829  47.624  99.267  1.00  0.00           H  
ATOM     47  CB  TYR     4     109.316  47.118  97.778  1.00  0.00           C  
ATOM     48  HB2 TYR     4     110.014  47.660  98.415  1.00  0.00           H  
ATOM     49  HB3 TYR     4     109.752  46.162  97.488  1.00  0.00           H  
ATOM     50  CG  TYR     4     108.860  47.905  96.531  1.00  0.00           C  
ATOM     51  CD1 TYR     4     108.583  49.264  96.630  1.00  0.00           C  
ATOM     52  HD1 TYR     4     108.610  49.746  97.596  1.00  0.00           H  
ATOM     53  CE1 TYR     4     108.274  49.972  95.465  1.00  0.00           C  
ATOM     54  HE1 TYR     4     108.249  51.051  95.444  1.00  0.00           H  
ATOM     55  CZ  TYR     4     108.105  49.271  94.231  1.00  0.00           C  
ATOM     56  OH  TYR     4     107.656  49.915  93.167  1.00  0.00           O  
ATOM     57  HH  TYR     4     107.446  49.322  92.442  1.00  0.00           H  
ATOM     58  CE2 TYR     4     108.227  47.876  94.198  1.00  0.00           C  
ATOM     59  HE2 TYR     4     108.001  47.310  93.307  1.00  0.00           H  
ATOM     60  CD2 TYR     4     108.583  47.218  95.382  1.00  0.00           C  
ATOM     61  HD2 TYR     4     108.766  46.162  95.247  1.00  0.00           H  
ATOM     62  C   TYR     4     106.856  46.387  97.792  1.00  0.00           C  
ATOM     63  O   TYR     4     106.782  45.295  97.319  1.00  0.00           O  
ATOM     64  N   GLN     5     105.915  47.353  97.522  1.00  0.00           N  
ATOM     65  H   GLN     5     106.217  48.315  97.583  1.00  0.00           H  
ATOM     66  CA  GLN     5     104.590  47.178  96.842  1.00  0.00           C  
ATOM     67  HA  GLN     5     104.735  46.301  96.211  1.00  0.00           H  
ATOM     68  CB  GLN     5     103.556  47.064  97.942  1.00  0.00           C  
ATOM     69  HB2 GLN     5     103.691  46.083  98.397  1.00  0.00           H  
ATOM     70  HB3 GLN     5     103.621  47.736  98.798  1.00  0.00           H  
ATOM     71  CG  GLN     5     102.053  47.248  97.525  1.00  0.00           C  
ATOM     72  HG2 GLN     5     101.458  47.184  98.435  1.00  0.00           H  
ATOM     73  HG3 GLN     5     101.822  48.213  97.074  1.00  0.00           H  
ATOM     74  CD  GLN     5     101.511  46.069  96.694  1.00  0.00           C  
ATOM     75  OE1 GLN     5     101.580  44.844  96.917  1.00  0.00           O  
ATOM     76  NE2 GLN     5     101.158  46.404  95.515  1.00  0.00           N  
ATOM     77 HE21 GLN     5     100.806  45.760  94.821  1.00  0.00           H  
ATOM     78 HE22 GLN     5     100.931  47.381  95.403  1.00  0.00           H  
ATOM     79  C   GLN     5     104.476  48.361  95.898  1.00  0.00           C  
ATOM     80  O   GLN     5     104.163  49.525  96.362  1.00  0.00           O  
ATOM     81  N   ASN     6     104.562  48.117  94.589  1.00  0.00           N  
ATOM     82  H   ASN     6     104.792  47.197  94.240  1.00  0.00           H  
ATOM     83  CA  ASN     6     104.057  49.044  93.539  1.00  0.00           C  
ATOM     84  HA  ASN     6     104.865  49.763  93.407  1.00  0.00           H  
ATOM     85  CB  ASN     6     103.827  48.262  92.249  1.00  0.00           C  
ATOM     86  HB2 ASN     6     103.351  47.312  92.493  1.00  0.00           H  
ATOM     87  HB3 ASN     6     103.276  48.809  91.484  1.00  0.00           H  
ATOM     88  CG  ASN     6     105.156  47.785  91.621  1.00  0.00           C  
ATOM     89  OD1 ASN     6     105.994  48.603  91.369  1.00  0.00           O  
ATOM     90  ND2 ASN     6     105.316  46.513  91.313  1.00  0.00           N  
ATOM     91 HD21 ASN     6     106.188  46.269  90.866  1.00  0.00           H  
ATOM     92 HD22 ASN     6     104.556  45.871  91.483  1.00  0.00           H  
ATOM     93  C   ASN     6     102.786  49.811  93.909  1.00  0.00           C  
ATOM     94  O   ASN     6     101.837  49.165  94.376  1.00  0.00           O  
ATOM     95  N   ASN     7     102.730  51.106  93.543  1.00  0.00           N  
ATOM     96  H   ASN     7     103.608  51.572  93.365  1.00  0.00           H  
ATOM     97  CA  ASN     7     101.506  51.875  93.792  1.00  0.00           C  
ATOM     98  HA  ASN     7     100.898  51.532  94.629  1.00  0.00           H  
ATOM     99  CB  ASN     7     101.891  53.337  94.062  1.00  0.00           C  
ATOM    100  HB2 ASN     7     102.281  53.760  93.136  1.00  0.00           H  
ATOM    101  HB3 ASN     7     100.927  53.823  94.212  1.00  0.00           H  
ATOM    102  CG  ASN     7     102.798  53.511  95.282  1.00  0.00           C  
ATOM    103  OD1 ASN     7     102.363  53.516  96.441  1.00  0.00           O  
ATOM    104  ND2 ASN     7     104.107  53.588  94.986  1.00  0.00           N  
ATOM    105 HD21 ASN     7     104.787  53.707  95.724  1.00  0.00           H  
ATOM    106 HD22 ASN     7     104.357  53.446  94.018  1.00  0.00           H  
ATOM    107  C   ASN     7     100.451  51.785  92.634  1.00  0.00           C  
ATOM    108  O   ASN     7     100.376  52.659  91.778  1.00  0.00           O  
ATOM    109  N   TYR     8      99.734  50.678  92.597  1.00  0.00           N  
ATOM    110  H   TYR     8      99.904  49.874  93.185  1.00  0.00           H  
ATOM    111  CA  TYR     8      98.757  50.504  91.532  1.00  0.00           C  
ATOM    112  HA  TYR     8      99.046  50.999  90.605  1.00  0.00           H  
ATOM    113  CB  TYR     8      98.388  49.036  91.210  1.00  0.00           C  
ATOM    114  HB2 TYR     8      97.810  48.631  92.041  1.00  0.00           H  
ATOM    115  HB3 TYR     8      97.785  49.134  90.306  1.00  0.00           H  
ATOM    116  CG  TYR     8      99.503  48.104  90.744  1.00  0.00           C  
ATOM    117  CD1 TYR     8     100.249  47.301  91.657  1.00  0.00           C  
ATOM    118  HD1 TYR     8     100.158  47.424  92.726  1.00  0.00           H  
ATOM    119  CE1 TYR     8     101.193  46.384  91.209  1.00  0.00           C  
ATOM    120  HE1 TYR     8     101.868  45.908  91.905  1.00  0.00           H  
ATOM    121  CZ  TYR     8     101.528  46.374  89.826  1.00  0.00           C  
ATOM    122  OH  TYR     8     102.518  45.607  89.437  1.00  0.00           O  
ATOM    123  HH  TYR     8     102.768  45.046  90.175  1.00  0.00           H  
ATOM    124  CE2 TYR     8     100.845  47.194  88.881  1.00  0.00           C  
ATOM    125  HE2 TYR     8     100.924  47.020  87.818  1.00  0.00           H  
ATOM    126  CD2 TYR     8      99.772  48.007  89.331  1.00  0.00           C  
ATOM    127  HD2 TYR     8      99.179  48.583  88.636  1.00  0.00           H  
ATOM    128  C   TYR     8      97.560  51.361  92.020  1.00  0.00           C  
ATOM    129  O   TYR     8      97.315  51.383  93.190  1.00  0.00           O  
ATOM    130  N   VAL     9      96.802  51.997  91.098  1.00  0.00           N  
ATOM    131  H   VAL     9      97.057  51.921  90.124  1.00  0.00           H  
ATOM    132  CA  VAL     9      95.724  52.920  91.380  1.00  0.00           C  
ATOM    133  HA  VAL     9      95.443  52.847  92.430  1.00  0.00           H  
ATOM    134  CB  VAL     9      96.169  54.431  91.334  1.00  0.00           C  
ATOM    135  HB  VAL     9      96.399  54.850  90.354  1.00  0.00           H  
ATOM    136  CG1 VAL     9      95.036  55.347  91.893  1.00  0.00           C  
ATOM    137 HG11 VAL     9      94.052  55.003  91.572  1.00  0.00           H  
ATOM    138 HG12 VAL     9      95.045  55.351  92.983  1.00  0.00           H  
ATOM    139 HG13 VAL     9      95.296  56.376  91.648  1.00  0.00           H  
ATOM    140  CG2 VAL     9      97.435  54.650  92.225  1.00  0.00           C  
ATOM    141 HG21 VAL     9      97.455  55.719  92.438  1.00  0.00           H  
ATOM    142 HG22 VAL     9      97.065  54.239  93.165  1.00  0.00           H  
ATOM    143 HG23 VAL     9      98.340  54.278  91.746  1.00  0.00           H  
ATOM    144  C   VAL     9      94.498  52.677  90.537  1.00  0.00           C  
ATOM    145  O   VAL     9      94.516  53.002  89.333  1.00  0.00           O  
ATOM    146  N   VAL    10      93.398  52.113  91.120  1.00  0.00           N  
ATOM    147  H   VAL    10      93.244  51.936  92.102  1.00  0.00           H  
ATOM    148  CA  VAL    10      92.178  52.112  90.325  1.00  0.00           C  
ATOM    149  HA  VAL    10      92.466  51.588  89.414  1.00  0.00           H  
ATOM    150  CB  VAL    10      91.032  51.412  91.083  1.00  0.00           C  
ATOM    151  HB  VAL    10      90.801  52.013  91.963  1.00  0.00           H  
ATOM    152  CG1 VAL    10      89.817  51.210  90.212  1.00  0.00           C  
ATOM    153 HG11 VAL    10      89.424  52.131  89.781  1.00  0.00           H  
ATOM    154 HG12 VAL    10      90.110  50.477  89.460  1.00  0.00           H  
ATOM    155 HG13 VAL    10      89.065  50.732  90.839  1.00  0.00           H  
ATOM    156  CG2 VAL    10      91.460  50.039  91.662  1.00  0.00           C  
ATOM    157 HG21 VAL    10      92.418  50.106  92.179  1.00  0.00           H  
ATOM    158 HG22 VAL    10      90.750  49.619  92.375  1.00  0.00           H  
ATOM    159 HG23 VAL    10      91.655  49.360  90.832  1.00  0.00           H  
ATOM    160  C   VAL    10      91.693  53.575  89.931  1.00  0.00           C  
ATOM    161  O   VAL    10      91.719  54.492  90.745  1.00  0.00           O  
ATOM    162  N   GLY    11      91.258  53.821  88.712  1.00  0.00           N  
ATOM    163  H   GLY    11      91.281  53.005  88.118  1.00  0.00           H  
ATOM    164  CA  GLY    11      90.833  55.083  88.138  1.00  0.00           C  
ATOM    165  HA2 GLY    11      91.644  55.790  88.307  1.00  0.00           H  
ATOM    166  HA3 GLY    11      90.803  55.128  87.049  1.00  0.00           H  
ATOM    167  C   GLY    11      89.463  55.650  88.634  1.00  0.00           C  
ATOM    168  O   GLY    11      88.426  55.198  88.243  1.00  0.00           O  
ATOM    169  N   ARG    12      89.489  56.696  89.453  1.00  0.00           N  
ATOM    170  H   ARG    12      90.361  57.075  89.795  1.00  0.00           H  
ATOM    171  CA  ARG    12      88.321  57.344  90.137  1.00  0.00           C  
ATOM    172  HA  ARG    12      87.530  57.291  89.389  1.00  0.00           H  
ATOM    173  CB  ARG    12      87.897  56.709  91.462  1.00  0.00           C  
ATOM    174  HB2 ARG    12      88.711  56.655  92.185  1.00  0.00           H  
ATOM    175  HB3 ARG    12      87.140  57.303  91.975  1.00  0.00           H  
ATOM    176  CG  ARG    12      87.264  55.309  91.403  1.00  0.00           C  
ATOM    177  HG2 ARG    12      86.212  55.444  91.152  1.00  0.00           H  
ATOM    178  HG3 ARG    12      87.859  54.703  90.719  1.00  0.00           H  
ATOM    179  CD  ARG    12      87.271  54.701  92.856  1.00  0.00           C  
ATOM    180  HD2 ARG    12      88.229  54.272  93.152  1.00  0.00           H  
ATOM    181  HD3 ARG    12      86.873  55.397  93.595  1.00  0.00           H  
ATOM    182  NE  ARG    12      86.318  53.528  92.814  1.00  0.00           N  
ATOM    183  HE  ARG    12      86.076  53.175  91.899  1.00  0.00           H  
ATOM    184  CZ  ARG    12      85.918  52.672  93.804  1.00  0.00           C  
ATOM    185  NH1 ARG    12      86.103  52.802  95.050  1.00  0.00           N  
ATOM    186 HH11 ARG    12      86.389  53.695  95.426  1.00  0.00           H  
ATOM    187 HH12 ARG    12      85.825  52.008  95.609  1.00  0.00           H  
ATOM    188  NH2 ARG    12      85.196  51.638  93.424  1.00  0.00           N  
ATOM    189 HH21 ARG    12      85.200  51.456  92.431  1.00  0.00           H  
ATOM    190 HH22 ARG    12      84.856  51.021  94.148  1.00  0.00           H  
ATOM    191  C   ARG    12      88.556  58.768  90.459  1.00  0.00           C  
ATOM    192  O   ARG    12      89.681  59.109  90.859  1.00  0.00           O  
ATOM    193  N   GLY    13      87.541  59.609  90.404  1.00  0.00           N  
ATOM    194  H   GLY    13      86.616  59.245  90.224  1.00  0.00           H  
ATOM    195  CA  GLY    13      87.664  60.937  91.025  1.00  0.00           C  
ATOM    196  HA2 GLY    13      87.785  60.925  92.108  1.00  0.00           H  
ATOM    197  HA3 GLY    13      88.582  61.329  90.587  1.00  0.00           H  
ATOM    198  C   GLY    13      86.527  61.869  90.701  1.00  0.00           C  
ATOM    199  O   GLY    13      85.745  61.635  89.754  1.00  0.00           O  
ATOM    200  N   THR    14      86.498  63.004  91.436  1.00  0.00           N  
ATOM    201  H   THR    14      87.067  63.089  92.266  1.00  0.00           H  
ATOM    202  CA  THR    14      85.532  64.110  91.319  1.00  0.00           C  
ATOM    203  HA  THR    14      84.847  63.846  90.513  1.00  0.00           H  
ATOM    204  CB  THR    14      84.753  64.243  92.638  1.00  0.00           C  
ATOM    205  HB  THR    14      84.165  65.156  92.551  1.00  0.00           H  
ATOM    206  CG2 THR    14      83.937  62.972  92.981  1.00  0.00           C  
ATOM    207 HG21 THR    14      83.103  62.906  92.281  1.00  0.00           H  
ATOM    208 HG22 THR    14      84.482  62.038  92.853  1.00  0.00           H  
ATOM    209 HG23 THR    14      83.642  63.073  94.026  1.00  0.00           H  
ATOM    210  OG1 THR    14      85.621  64.471  93.660  1.00  0.00           O  
ATOM    211  HG1 THR    14      85.851  63.613  94.024  1.00  0.00           H  
ATOM    212  C   THR    14      86.338  65.420  91.089  1.00  0.00           C  
ATOM    213  O   THR    14      87.465  65.621  91.591  1.00  0.00           O  
ATOM    214  N   VAL    15      85.780  66.477  90.390  1.00  0.00           N  
ATOM    215  H   VAL    15      84.879  66.338  89.957  1.00  0.00           H  
ATOM    216  CA  VAL    15      86.488  67.689  90.053  1.00  0.00           C  
ATOM    217  HA  VAL    15      87.491  67.696  90.480  1.00  0.00           H  
ATOM    218  CB  VAL    15      86.527  67.614  88.422  1.00  0.00           C  
ATOM    219  HB  VAL    15      85.525  67.595  87.992  1.00  0.00           H  
ATOM    220  CG1 VAL    15      87.043  68.894  87.831  1.00  0.00           C  
ATOM    221 HG11 VAL    15      86.396  69.765  87.936  1.00  0.00           H  
ATOM    222 HG12 VAL    15      88.089  69.060  88.090  1.00  0.00           H  
ATOM    223 HG13 VAL    15      87.119  68.758  86.752  1.00  0.00           H  
ATOM    224  CG2 VAL    15      87.296  66.367  87.824  1.00  0.00           C  
ATOM    225 HG21 VAL    15      88.353  66.398  88.085  1.00  0.00           H  
ATOM    226 HG22 VAL    15      86.871  65.469  88.273  1.00  0.00           H  
ATOM    227 HG23 VAL    15      87.114  66.264  86.754  1.00  0.00           H  
ATOM    228  C   VAL    15      85.928  68.993  90.543  1.00  0.00           C  
ATOM    229  O   VAL    15      84.690  69.153  90.639  1.00  0.00           O  
ATOM    230  N   TYR    16      86.776  69.914  90.889  1.00  0.00           N  
ATOM    231  H   TYR    16      87.750  69.786  90.653  1.00  0.00           H  
ATOM    232  CA  TYR    16      86.438  71.218  91.510  1.00  0.00           C  
ATOM    233  HA  TYR    16      85.372  71.424  91.606  1.00  0.00           H  
ATOM    234  CB  TYR    16      86.982  71.132  92.948  1.00  0.00           C  
ATOM    235  HB2 TYR    16      88.070  71.132  93.015  1.00  0.00           H  
ATOM    236  HB3 TYR    16      86.759  72.111  93.373  1.00  0.00           H  
ATOM    237  CG  TYR    16      86.528  69.953  93.771  1.00  0.00           C  
ATOM    238  CD1 TYR    16      85.169  70.072  94.260  1.00  0.00           C  
ATOM    239  HD1 TYR    16      84.604  70.992  94.248  1.00  0.00           H  
ATOM    240  CE1 TYR    16      84.539  68.917  94.776  1.00  0.00           C  
ATOM    241  HE1 TYR    16      83.542  68.969  95.188  1.00  0.00           H  
ATOM    242  CZ  TYR    16      85.186  67.664  94.713  1.00  0.00           C  
ATOM    243  OH  TYR    16      84.613  66.607  95.296  1.00  0.00           O  
ATOM    244  HH  TYR    16      84.716  65.799  94.788  1.00  0.00           H  
ATOM    245  CE2 TYR    16      86.504  67.564  94.199  1.00  0.00           C  
ATOM    246  HE2 TYR    16      87.057  66.638  94.218  1.00  0.00           H  
ATOM    247  CD2 TYR    16      87.227  68.754  93.787  1.00  0.00           C  
ATOM    248  HD2 TYR    16      88.166  68.656  93.263  1.00  0.00           H  
ATOM    249  C   TYR    16      87.090  72.391  90.774  1.00  0.00           C  
ATOM    250  O   TYR    16      88.274  72.342  90.458  1.00  0.00           O  
ATOM    251  N   PHE    17      86.369  73.463  90.547  1.00  0.00           N  
ATOM    252  H   PHE    17      85.402  73.418  90.836  1.00  0.00           H  
ATOM    253  CA  PHE    17      86.783  74.530  89.645  1.00  0.00           C  
ATOM    254  HA  PHE    17      87.842  74.385  89.436  1.00  0.00           H  
ATOM    255  CB  PHE    17      86.138  74.275  88.301  1.00  0.00           C  
ATOM    256  HB2 PHE    17      86.593  73.435  87.777  1.00  0.00           H  
ATOM    257  HB3 PHE    17      85.066  74.101  88.383  1.00  0.00           H  
ATOM    258  CG  PHE    17      86.298  75.418  87.249  1.00  0.00           C  
ATOM    259  CD1 PHE    17      85.150  76.065  86.781  1.00  0.00           C  
ATOM    260  HD1 PHE    17      84.160  75.829  87.143  1.00  0.00           H  
ATOM    261  CE1 PHE    17      85.290  77.132  85.940  1.00  0.00           C  
ATOM    262  HE1 PHE    17      84.385  77.534  85.509  1.00  0.00           H  
ATOM    263  CZ  PHE    17      86.564  77.512  85.470  1.00  0.00           C  
ATOM    264  HZ  PHE    17      86.501  78.338  84.776  1.00  0.00           H  
ATOM    265  CE2 PHE    17      87.674  76.842  85.828  1.00  0.00           C  
ATOM    266  HE2 PHE    17      88.593  77.092  85.320  1.00  0.00           H  
ATOM    267  CD2 PHE    17      87.580  75.829  86.799  1.00  0.00           C  
ATOM    268  HD2 PHE    17      88.451  75.252  87.075  1.00  0.00           H  
ATOM    269  C   PHE    17      86.448  75.974  90.100  1.00  0.00           C  
ATOM    270  O   PHE    17      85.336  76.116  90.720  1.00  0.00           O  
ATOM    271  N   ASP    18      87.405  76.887  90.084  1.00  0.00           N  
ATOM    272  H   ASP    18      88.366  76.661  89.870  1.00  0.00           H  
ATOM    273  CA  ASP    18      87.078  78.231  90.610  1.00  0.00           C  
ATOM    274  HA  ASP    18      86.045  78.253  90.958  1.00  0.00           H  
ATOM    275  CB  ASP    18      87.944  78.406  91.896  1.00  0.00           C  
ATOM    276  HB2 ASP    18      87.823  77.547  92.557  1.00  0.00           H  
ATOM    277  HB3 ASP    18      88.995  78.399  91.606  1.00  0.00           H  
ATOM    278  CG  ASP    18      87.640  79.688  92.617  1.00  0.00           C  
ATOM    279  OD1 ASP    18      86.952  80.599  92.115  1.00  0.00           O  
ATOM    280  OD2 ASP    18      87.977  79.711  93.866  1.00  0.00           O  
ATOM    281  C   ASP    18      87.221  79.397  89.577  1.00  0.00           C  
ATOM    282  O   ASP    18      88.372  79.858  89.402  1.00  0.00           O  
ATOM    283  N   ARG    19      86.133  79.752  88.873  1.00  0.00           N  
ATOM    284  H   ARG    19      85.264  79.386  89.236  1.00  0.00           H  
ATOM    285  CA  ARG    19      86.161  80.772  87.837  1.00  0.00           C  
ATOM    286  HA  ARG    19      86.984  80.441  87.204  1.00  0.00           H  
ATOM    287  CB  ARG    19      84.924  80.682  86.937  1.00  0.00           C  
ATOM    288  HB2 ARG    19      84.989  81.430  86.147  1.00  0.00           H  
ATOM    289  HB3 ARG    19      84.742  79.675  86.561  1.00  0.00           H  
ATOM    290  CG  ARG    19      83.519  81.181  87.519  1.00  0.00           C  
ATOM    291  HG2 ARG    19      83.333  80.762  88.508  1.00  0.00           H  
ATOM    292  HG3 ARG    19      83.721  82.233  87.720  1.00  0.00           H  
ATOM    293  CD  ARG    19      82.407  81.083  86.578  1.00  0.00           C  
ATOM    294  HD2 ARG    19      82.525  80.219  85.925  1.00  0.00           H  
ATOM    295  HD3 ARG    19      81.490  80.849  87.118  1.00  0.00           H  
ATOM    296  NE  ARG    19      82.198  82.264  85.748  1.00  0.00           N  
ATOM    297  HE  ARG    19      82.785  83.025  86.059  1.00  0.00           H  
ATOM    298  CZ  ARG    19      81.625  82.322  84.561  1.00  0.00           C  
ATOM    299  NH1 ARG    19      81.201  81.317  83.901  1.00  0.00           N  
ATOM    300 HH11 ARG    19      81.166  80.377  84.268  1.00  0.00           H  
ATOM    301 HH12 ARG    19      80.897  81.564  82.969  1.00  0.00           H  
ATOM    302  NH2 ARG    19      81.601  83.438  83.978  1.00  0.00           N  
ATOM    303 HH21 ARG    19      81.781  84.292  84.487  1.00  0.00           H  
ATOM    304 HH22 ARG    19      81.293  83.457  83.017  1.00  0.00           H  
ATOM    305  C   ARG    19      86.494  82.159  88.446  1.00  0.00           C  
ATOM    306  O   ARG    19      86.013  82.552  89.551  1.00  0.00           O  
ATOM    307  N   PHE    20      87.368  82.879  87.808  1.00  0.00           N  
ATOM    308  H   PHE    20      87.860  82.487  87.018  1.00  0.00           H  
ATOM    309  CA  PHE    20      87.922  84.103  88.479  1.00  0.00           C  
ATOM    310  HA  PHE    20      88.112  83.833  89.518  1.00  0.00           H  
ATOM    311  CB  PHE    20      89.252  84.552  87.809  1.00  0.00           C  
ATOM    312  HB2 PHE    20      89.017  84.751  86.763  1.00  0.00           H  
ATOM    313  HB3 PHE    20      89.550  85.515  88.224  1.00  0.00           H  
ATOM    314  CG  PHE    20      90.414  83.606  87.916  1.00  0.00           C  
ATOM    315  CD1 PHE    20      90.665  82.821  89.013  1.00  0.00           C  
ATOM    316  HD1 PHE    20      89.970  82.845  89.839  1.00  0.00           H  
ATOM    317  CE1 PHE    20      91.754  81.996  89.096  1.00  0.00           C  
ATOM    318  HE1 PHE    20      91.979  81.501  90.029  1.00  0.00           H  
ATOM    319  CZ  PHE    20      92.763  82.117  88.053  1.00  0.00           C  
ATOM    320  HZ  PHE    20      93.711  81.605  88.128  1.00  0.00           H  
ATOM    321  CE2 PHE    20      92.549  82.922  86.893  1.00  0.00           C  
ATOM    322  HE2 PHE    20      93.365  83.005  86.190  1.00  0.00           H  
ATOM    323  CD2 PHE    20      91.376  83.707  86.847  1.00  0.00           C  
ATOM    324  HD2 PHE    20      91.281  84.419  86.041  1.00  0.00           H  
ATOM    325  C   PHE    20      86.993  85.322  88.398  1.00  0.00           C  
ATOM    326  O   PHE    20      86.110  85.435  87.543  1.00  0.00           O  
ATOM    327  N   GLN    21      87.254  86.304  89.247  1.00  0.00           N  
ATOM    328  H   GLN    21      87.997  86.038  89.877  1.00  0.00           H  
ATOM    329  CA  GLN    21      86.595  87.625  89.232  1.00  0.00           C  
ATOM    330  HA  GLN    21      85.537  87.362  89.251  1.00  0.00           H  
ATOM    331  CB  GLN    21      87.011  88.279  90.540  1.00  0.00           C  
ATOM    332  HB2 GLN    21      86.796  87.652  91.405  1.00  0.00           H  
ATOM    333  HB3 GLN    21      88.087  88.400  90.408  1.00  0.00           H  
ATOM    334  CG  GLN    21      86.375  89.638  90.612  1.00  0.00           C  
ATOM    335  HG2 GLN    21      86.487  90.243  89.712  1.00  0.00           H  
ATOM    336  HG3 GLN    21      85.301  89.563  90.786  1.00  0.00           H  
ATOM    337  CD  GLN    21      87.049  90.393  91.763  1.00  0.00           C  
ATOM    338  OE1 GLN    21      87.067  89.935  92.907  1.00  0.00           O  
ATOM    339  NE2 GLN    21      87.461  91.641  91.543  1.00  0.00           N  
ATOM    340 HE21 GLN    21      88.011  92.106  92.251  1.00  0.00           H  
ATOM    341 HE22 GLN    21      87.564  91.886  90.569  1.00  0.00           H  
ATOM    342  C   GLN    21      86.871  88.313  87.829  1.00  0.00           C  
ATOM    343  O   GLN    21      87.864  88.045  87.147  1.00  0.00           O  
ATOM    344  N   ASP    22      85.900  89.144  87.453  1.00  0.00           N  
ATOM    345  H   ASP    22      85.118  89.400  88.039  1.00  0.00           H  
ATOM    346  CA  ASP    22      85.939  89.809  86.174  1.00  0.00           C  
ATOM    347  HA  ASP    22      85.971  89.072  85.372  1.00  0.00           H  
ATOM    348  CB  ASP    22      84.560  90.499  85.935  1.00  0.00           C  
ATOM    349  HB2 ASP    22      83.846  89.683  86.041  1.00  0.00           H  
ATOM    350  HB3 ASP    22      84.417  91.142  86.803  1.00  0.00           H  
ATOM    351  CG  ASP    22      84.620  91.345  84.614  1.00  0.00           C  
ATOM    352  OD1 ASP    22      84.334  92.572  84.669  1.00  0.00           O  
ATOM    353  OD2 ASP    22      84.953  90.882  83.525  1.00  0.00           O  
ATOM    354  C   ASP    22      87.056  90.823  86.082  1.00  0.00           C  
ATOM    355  O   ASP    22      87.343  91.560  86.979  1.00  0.00           O  
ATOM    356  N   GLY    23      87.845  90.910  85.003  1.00  0.00           N  
ATOM    357  H   GLY    23      87.489  90.420  84.195  1.00  0.00           H  
ATOM    358  CA  GLY    23      88.952  91.792  84.660  1.00  0.00           C  
ATOM    359  HA2 GLY    23      89.031  91.789  83.573  1.00  0.00           H  
ATOM    360  HA3 GLY    23      88.832  92.825  84.987  1.00  0.00           H  
ATOM    361  C   GLY    23      90.229  91.432  85.494  1.00  0.00           C  
ATOM    362  O   GLY    23      91.116  92.268  85.531  1.00  0.00           O  
ATOM    363  N   THR    24      90.385  90.283  86.178  1.00  0.00           N  
ATOM    364  H   THR    24      89.616  89.630  86.145  1.00  0.00           H  
ATOM    365  CA  THR    24      91.366  90.058  87.229  1.00  0.00           C  
ATOM    366  HA  THR    24      92.301  90.525  86.918  1.00  0.00           H  
ATOM    367  CB  THR    24      90.898  90.727  88.618  1.00  0.00           C  
ATOM    368  HB  THR    24      90.609  91.760  88.426  1.00  0.00           H  
ATOM    369  CG2 THR    24      89.646  90.105  89.235  1.00  0.00           C  
ATOM    370 HG21 THR    24      88.888  90.053  88.453  1.00  0.00           H  
ATOM    371 HG22 THR    24      89.937  89.094  89.521  1.00  0.00           H  
ATOM    372 HG23 THR    24      89.333  90.766  90.043  1.00  0.00           H  
ATOM    373  OG1 THR    24      91.996  90.633  89.581  1.00  0.00           O  
ATOM    374  HG1 THR    24      91.871  91.351  90.205  1.00  0.00           H  
ATOM    375  C   THR    24      91.671  88.530  87.477  1.00  0.00           C  
ATOM    376  O   THR    24      90.959  87.624  87.001  1.00  0.00           O  
ATOM    377  N   ASN    25      92.780  88.166  88.039  1.00  0.00           N  
ATOM    378  H   ASN    25      93.370  88.908  88.388  1.00  0.00           H  
ATOM    379  CA  ASN    25      93.378  86.814  88.251  1.00  0.00           C  
ATOM    380  HA  ASN    25      92.842  86.165  87.558  1.00  0.00           H  
ATOM    381  CB  ASN    25      94.901  86.931  88.040  1.00  0.00           C  
ATOM    382  HB2 ASN    25      95.262  87.746  88.668  1.00  0.00           H  
ATOM    383  HB3 ASN    25      95.465  86.119  88.498  1.00  0.00           H  
ATOM    384  CG  ASN    25      95.281  86.935  86.568  1.00  0.00           C  
ATOM    385  OD1 ASN    25      94.958  86.012  85.847  1.00  0.00           O  
ATOM    386  ND2 ASN    25      96.012  87.906  86.138  1.00  0.00           N  
ATOM    387 HD21 ASN    25      96.300  87.884  85.170  1.00  0.00           H  
ATOM    388 HD22 ASN    25      96.091  88.649  86.818  1.00  0.00           H  
ATOM    389  C   ASN    25      93.114  86.267  89.648  1.00  0.00           C  
ATOM    390  O   ASN    25      94.107  85.847  90.357  1.00  0.00           O  
ATOM    391  N   ARG    26      91.884  86.364  90.103  1.00  0.00           N  
ATOM    392  H   ARG    26      91.151  86.677  89.482  1.00  0.00           H  
ATOM    393  CA  ARG    26      91.431  86.264  91.545  1.00  0.00           C  
ATOM    394  HA  ARG    26      92.309  85.879  92.063  1.00  0.00           H  
ATOM    395  CB  ARG    26      91.032  87.783  91.993  1.00  0.00           C  
ATOM    396  HB2 ARG    26      91.976  88.254  91.720  1.00  0.00           H  
ATOM    397  HB3 ARG    26      90.177  88.297  91.552  1.00  0.00           H  
ATOM    398  CG  ARG    26      90.768  87.722  93.482  1.00  0.00           C  
ATOM    399  HG2 ARG    26      89.994  86.989  93.710  1.00  0.00           H  
ATOM    400  HG3 ARG    26      91.614  87.186  93.910  1.00  0.00           H  
ATOM    401  CD  ARG    26      90.663  89.112  94.206  1.00  0.00           C  
ATOM    402  HD2 ARG    26      91.201  89.161  95.153  1.00  0.00           H  
ATOM    403  HD3 ARG    26      91.181  89.825  93.564  1.00  0.00           H  
ATOM    404  NE  ARG    26      89.290  89.525  94.484  1.00  0.00           N  
ATOM    405  HE  ARG    26      88.552  89.137  93.915  1.00  0.00           H  
ATOM    406  CZ  ARG    26      88.951  90.474  95.302  1.00  0.00           C  
ATOM    407  NH1 ARG    26      89.807  90.848  96.296  1.00  0.00           N  
ATOM    408 HH11 ARG    26      90.537  90.199  96.552  1.00  0.00           H  
ATOM    409 HH12 ARG    26      89.435  91.375  97.072  1.00  0.00           H  
ATOM    410  NH2 ARG    26      87.768  91.153  95.241  1.00  0.00           N  
ATOM    411 HH21 ARG    26      87.190  90.862  94.465  1.00  0.00           H  
ATOM    412 HH22 ARG    26      87.510  91.946  95.811  1.00  0.00           H  
ATOM    413  C   ARG    26      90.245  85.243  91.581  1.00  0.00           C  
ATOM    414  O   ARG    26      89.257  85.321  90.883  1.00  0.00           O  
ATOM    415  N   LYS    27      90.362  84.250  92.483  1.00  0.00           N  
ATOM    416  H   LYS    27      91.218  84.070  92.988  1.00  0.00           H  
ATOM    417  CA  LYS    27      89.289  83.249  92.789  1.00  0.00           C  
ATOM    418  HA  LYS    27      89.072  82.659  91.899  1.00  0.00           H  
ATOM    419  CB  LYS    27      89.729  82.390  93.974  1.00  0.00           C  
ATOM    420  HB2 LYS    27      90.221  83.012  94.721  1.00  0.00           H  
ATOM    421  HB3 LYS    27      88.906  81.908  94.503  1.00  0.00           H  
ATOM    422  CG  LYS    27      90.785  81.325  93.564  1.00  0.00           C  
ATOM    423  HG2 LYS    27      90.286  80.487  93.077  1.00  0.00           H  
ATOM    424  HG3 LYS    27      91.538  81.817  92.949  1.00  0.00           H  
ATOM    425  CD  LYS    27      91.544  80.830  94.776  1.00  0.00           C  
ATOM    426  HD2 LYS    27      92.433  80.277  94.472  1.00  0.00           H  
ATOM    427  HD3 LYS    27      91.835  81.706  95.355  1.00  0.00           H  
ATOM    428  CE  LYS    27      90.717  79.976  95.767  1.00  0.00           C  
ATOM    429  HE2 LYS    27      91.269  79.852  96.699  1.00  0.00           H  
ATOM    430  HE3 LYS    27      89.871  80.556  96.138  1.00  0.00           H  
ATOM    431  NZ  LYS    27      90.061  78.785  95.203  1.00  0.00           N  
ATOM    432  HZ1 LYS    27      90.797  78.217  94.808  1.00  0.00           H  
ATOM    433  HZ2 LYS    27      89.632  78.177  95.886  1.00  0.00           H  
ATOM    434  HZ3 LYS    27      89.303  78.977  94.565  1.00  0.00           H  
ATOM    435  C   LYS    27      87.978  83.933  93.304  1.00  0.00           C  
ATOM    436  O   LYS    27      87.921  85.140  93.653  1.00  0.00           O  
ATOM    437  N   THR    28      86.853  83.070  93.286  1.00  0.00           N  
ATOM    438  H   THR    28      86.924  82.101  93.011  1.00  0.00           H  
ATOM    439  CA  THR    28      85.506  83.597  93.725  1.00  0.00           C  
ATOM    440  HA  THR    28      85.665  84.416  94.426  1.00  0.00           H  
ATOM    441  CB  THR    28      84.688  84.094  92.582  1.00  0.00           C  
ATOM    442  HB  THR    28      83.767  84.528  92.972  1.00  0.00           H  
ATOM    443  CG2 THR    28      85.384  85.308  91.784  1.00  0.00           C  
ATOM    444 HG21 THR    28      84.766  85.705  90.978  1.00  0.00           H  
ATOM    445 HG22 THR    28      85.585  86.158  92.436  1.00  0.00           H  
ATOM    446 HG23 THR    28      86.323  84.974  91.343  1.00  0.00           H  
ATOM    447  OG1 THR    28      84.424  83.033  91.705  1.00  0.00           O  
ATOM    448  HG1 THR    28      85.140  82.853  91.090  1.00  0.00           H  
ATOM    449  C   THR    28      84.805  82.539  94.476  1.00  0.00           C  
ATOM    450  O   THR    28      83.572  82.566  94.662  1.00  0.00           O  
ATOM    451  N   GLY    29      85.495  81.554  95.017  1.00  0.00           N  
ATOM    452  H   GLY    29      86.486  81.734  94.948  1.00  0.00           H  
ATOM    453  CA  GLY    29      85.141  80.406  95.797  1.00  0.00           C  
ATOM    454  HA2 GLY    29      85.858  80.283  96.607  1.00  0.00           H  
ATOM    455  HA3 GLY    29      84.230  80.568  96.373  1.00  0.00           H  
ATOM    456  C   GLY    29      84.894  79.158  94.928  1.00  0.00           C  
ATOM    457  O   GLY    29      84.264  79.135  93.859  1.00  0.00           O  
ATOM    458  N   GLU    30      85.397  78.000  95.363  1.00  0.00           N  
ATOM    459  H   GLU    30      85.837  78.042  96.272  1.00  0.00           H  
ATOM    460  CA  GLU    30      85.707  76.855  94.517  1.00  0.00           C  
ATOM    461  HA  GLU    30      85.900  77.094  93.471  1.00  0.00           H  
ATOM    462  CB  GLU    30      86.876  76.078  95.013  1.00  0.00           C  
ATOM    463  HB2 GLU    30      87.757  76.718  95.065  1.00  0.00           H  
ATOM    464  HB3 GLU    30      86.593  75.738  96.009  1.00  0.00           H  
ATOM    465  CG  GLU    30      87.224  74.802  94.315  1.00  0.00           C  
ATOM    466  HG2 GLU    30      86.308  74.218  94.230  1.00  0.00           H  
ATOM    467  HG3 GLU    30      87.497  75.066  93.293  1.00  0.00           H  
ATOM    468  CD  GLU    30      88.352  74.006  95.046  1.00  0.00           C  
ATOM    469  OE1 GLU    30      89.368  73.955  94.363  1.00  0.00           O  
ATOM    470  OE2 GLU    30      88.106  73.510  96.211  1.00  0.00           O  
ATOM    471  C   GLU    30      84.381  76.101  94.415  1.00  0.00           C  
ATOM    472  O   GLU    30      83.733  75.881  95.458  1.00  0.00           O  
ATOM    473  N   MET    31      83.975  75.565  93.293  1.00  0.00           N  
ATOM    474  H   MET    31      84.468  75.675  92.419  1.00  0.00           H  
ATOM    475  CA  MET    31      82.789  74.813  93.140  1.00  0.00           C  
ATOM    476  HA  MET    31      82.318  74.731  94.120  1.00  0.00           H  
ATOM    477  CB  MET    31      81.776  75.544  92.177  1.00  0.00           C  
ATOM    478  HB2 MET    31      81.768  76.599  92.449  1.00  0.00           H  
ATOM    479  HB3 MET    31      82.123  75.571  91.144  1.00  0.00           H  
ATOM    480  CG  MET    31      80.341  74.990  92.263  1.00  0.00           C  
ATOM    481  HG2 MET    31      80.382  73.938  91.980  1.00  0.00           H  
ATOM    482  HG3 MET    31      79.783  75.130  93.188  1.00  0.00           H  
ATOM    483  SD  MET    31      79.119  75.559  91.041  1.00  0.00           S  
ATOM    484  CE  MET    31      79.631  74.888  89.412  1.00  0.00           C  
ATOM    485  HE1 MET    31      79.767  73.807  89.450  1.00  0.00           H  
ATOM    486  HE2 MET    31      78.802  75.058  88.726  1.00  0.00           H  
ATOM    487  HE3 MET    31      80.569  75.289  89.029  1.00  0.00           H  
ATOM    488  C   MET    31      82.955  73.292  92.622  1.00  0.00           C  
ATOM    489  O   MET    31      83.749  72.978  91.731  1.00  0.00           O  
ATOM    490  N   TYR    32      82.129  72.388  93.234  1.00  0.00           N  
ATOM    491  H   TYR    32      81.347  72.648  93.818  1.00  0.00           H  
ATOM    492  CA  TYR    32      82.010  71.017  92.625  1.00  0.00           C  
ATOM    493  HA  TYR    32      83.053  70.701  92.584  1.00  0.00           H  
ATOM    494  CB  TYR    32      81.096  70.156  93.442  1.00  0.00           C  
ATOM    495  HB2 TYR    32      81.414  70.185  94.485  1.00  0.00           H  
ATOM    496  HB3 TYR    32      80.094  70.582  93.494  1.00  0.00           H  
ATOM    497  CG  TYR    32      80.895  68.780  92.886  1.00  0.00           C  
ATOM    498  CD1 TYR    32      81.991  68.032  92.434  1.00  0.00           C  
ATOM    499  HD1 TYR    32      82.973  68.474  92.355  1.00  0.00           H  
ATOM    500  CE1 TYR    32      81.859  66.779  91.741  1.00  0.00           C  
ATOM    501  HE1 TYR    32      82.689  66.210  91.348  1.00  0.00           H  
ATOM    502  CZ  TYR    32      80.597  66.195  91.651  1.00  0.00           C  
ATOM    503  OH  TYR    32      80.397  65.050  90.923  1.00  0.00           O  
ATOM    504  HH  TYR    32      79.479  64.774  90.967  1.00  0.00           H  
ATOM    505  CE2 TYR    32      79.534  67.040  91.979  1.00  0.00           C  
ATOM    506  HE2 TYR    32      78.551  66.714  91.672  1.00  0.00           H  
ATOM    507  CD2 TYR    32      79.629  68.273  92.652  1.00  0.00           C  
ATOM    508  HD2 TYR    32      78.815  68.944  92.882  1.00  0.00           H  
ATOM    509  C   TYR    32      81.486  71.110  91.247  1.00  0.00           C  
ATOM    510  O   TYR    32      80.394  71.661  91.087  1.00  0.00           O  
ATOM    511  N   PHE    33      82.223  70.539  90.309  1.00  0.00           N  
ATOM    512  H   PHE    33      83.138  70.165  90.517  1.00  0.00           H  
ATOM    513  CA  PHE    33      81.759  70.620  88.892  1.00  0.00           C  
ATOM    514  HA  PHE    33      81.344  71.600  88.655  1.00  0.00           H  
ATOM    515  CB  PHE    33      82.943  70.245  88.057  1.00  0.00           C  
ATOM    516  HB2 PHE    33      83.937  70.433  88.460  1.00  0.00           H  
ATOM    517  HB3 PHE    33      83.030  69.167  87.920  1.00  0.00           H  
ATOM    518  CG  PHE    33      82.872  70.856  86.666  1.00  0.00           C  
ATOM    519  CD1 PHE    33      83.659  72.001  86.352  1.00  0.00           C  
ATOM    520  HD1 PHE    33      84.114  72.572  87.147  1.00  0.00           H  
ATOM    521  CE1 PHE    33      83.659  72.446  85.053  1.00  0.00           C  
ATOM    522  HE1 PHE    33      84.206  73.341  84.795  1.00  0.00           H  
ATOM    523  CZ  PHE    33      83.002  71.743  83.993  1.00  0.00           C  
ATOM    524  HZ  PHE    33      83.066  72.105  82.978  1.00  0.00           H  
ATOM    525  CE2 PHE    33      82.147  70.649  84.335  1.00  0.00           C  
ATOM    526  HE2 PHE    33      81.630  70.180  83.511  1.00  0.00           H  
ATOM    527  CD2 PHE    33      82.099  70.224  85.710  1.00  0.00           C  
ATOM    528  HD2 PHE    33      81.444  69.402  85.957  1.00  0.00           H  
ATOM    529  C   PHE    33      80.557  69.679  88.531  1.00  0.00           C  
ATOM    530  O   PHE    33      79.719  70.128  87.780  1.00  0.00           O  
ATOM    531  N   GLY    34      80.487  68.494  89.176  1.00  0.00           N  
ATOM    532  H   GLY    34      81.275  68.238  89.754  1.00  0.00           H  
ATOM    533  CA  GLY    34      79.543  67.554  88.643  1.00  0.00           C  
ATOM    534  HA2 GLY    34      78.991  67.129  89.482  1.00  0.00           H  
ATOM    535  HA3 GLY    34      78.875  67.988  87.900  1.00  0.00           H  
ATOM    536  C   GLY    34      80.189  66.429  87.907  1.00  0.00           C  
ATOM    537  O   GLY    34      81.388  66.345  87.680  1.00  0.00           O  
ATOM    538  N   ASN    35      79.380  65.410  87.535  1.00  0.00           N  
ATOM    539  H   ASN    35      78.406  65.563  87.755  1.00  0.00           H  
ATOM    540  CA  ASN    35      79.908  64.230  86.949  1.00  0.00           C  
ATOM    541  HA  ASN    35      80.588  63.788  87.677  1.00  0.00           H  
ATOM    542  CB  ASN    35      78.706  63.173  86.703  1.00  0.00           C  
ATOM    543  HB2 ASN    35      78.240  63.054  87.682  1.00  0.00           H  
ATOM    544  HB3 ASN    35      77.988  63.547  85.974  1.00  0.00           H  
ATOM    545  CG  ASN    35      79.199  61.861  86.232  1.00  0.00           C  
ATOM    546  OD1 ASN    35      80.043  61.210  86.855  1.00  0.00           O  
ATOM    547  ND2 ASN    35      78.785  61.498  85.000  1.00  0.00           N  
ATOM    548 HD21 ASN    35      79.034  60.550  84.757  1.00  0.00           H  
ATOM    549 HD22 ASN    35      78.105  61.984  84.434  1.00  0.00           H  
ATOM    550  C   ASN    35      80.661  64.501  85.657  1.00  0.00           C  
ATOM    551  O   ASN    35      80.148  64.954  84.632  1.00  0.00           O  
ATOM    552  N   THR    36      81.951  64.138  85.700  1.00  0.00           N  
ATOM    553  H   THR    36      82.247  63.689  86.555  1.00  0.00           H  
ATOM    554  CA  THR    36      83.006  64.159  84.664  1.00  0.00           C  
ATOM    555  HA  THR    36      82.622  64.623  83.755  1.00  0.00           H  
ATOM    556  CB  THR    36      84.231  65.068  85.087  1.00  0.00           C  
ATOM    557  HB  THR    36      84.931  64.983  84.255  1.00  0.00           H  
ATOM    558  CG2 THR    36      83.929  66.522  85.214  1.00  0.00           C  
ATOM    559 HG21 THR    36      83.292  66.566  86.097  1.00  0.00           H  
ATOM    560 HG22 THR    36      84.774  67.155  85.483  1.00  0.00           H  
ATOM    561 HG23 THR    36      83.233  66.955  84.495  1.00  0.00           H  
ATOM    562  OG1 THR    36      84.813  64.627  86.343  1.00  0.00           O  
ATOM    563  HG1 THR    36      84.964  63.700  86.144  1.00  0.00           H  
ATOM    564  C   THR    36      83.455  62.724  84.346  1.00  0.00           C  
ATOM    565  O   THR    36      84.470  62.205  84.896  1.00  0.00           O  
ATOM    566  N   PRO    37      82.814  61.984  83.378  1.00  0.00           N  
ATOM    567  CD  PRO    37      81.668  62.451  82.621  1.00  0.00           C  
ATOM    568  HD2 PRO    37      81.873  63.096  81.766  1.00  0.00           H  
ATOM    569  HD3 PRO    37      80.907  62.885  83.269  1.00  0.00           H  
ATOM    570  CG  PRO    37      81.067  61.223  81.798  1.00  0.00           C  
ATOM    571  HG2 PRO    37      80.761  61.547  80.803  1.00  0.00           H  
ATOM    572  HG3 PRO    37      80.290  60.734  82.385  1.00  0.00           H  
ATOM    573  CB  PRO    37      82.280  60.312  81.678  1.00  0.00           C  
ATOM    574  HB2 PRO    37      82.867  60.634  80.818  1.00  0.00           H  
ATOM    575  HB3 PRO    37      82.126  59.236  81.592  1.00  0.00           H  
ATOM    576  CA  PRO    37      83.101  60.598  83.003  1.00  0.00           C  
ATOM    577  HA  PRO    37      82.895  59.904  83.817  1.00  0.00           H  
ATOM    578  C   PRO    37      84.592  60.358  82.697  1.00  0.00           C  
ATOM    579  O   PRO    37      85.217  59.368  83.111  1.00  0.00           O  
ATOM    580  N   GLU    38      85.185  61.153  81.823  1.00  0.00           N  
ATOM    581  H   GLU    38      84.699  61.884  81.323  1.00  0.00           H  
ATOM    582  CA  GLU    38      86.674  60.976  81.462  1.00  0.00           C  
ATOM    583  HA  GLU    38      87.072  60.256  82.177  1.00  0.00           H  
ATOM    584  CB  GLU    38      86.689  60.423  80.101  1.00  0.00           C  
ATOM    585  HB2 GLU    38      86.184  60.960  79.298  1.00  0.00           H  
ATOM    586  HB3 GLU    38      87.751  60.390  79.857  1.00  0.00           H  
ATOM    587  CG  GLU    38      86.430  58.874  80.047  1.00  0.00           C  
ATOM    588  HG2 GLU    38      86.939  58.449  79.183  1.00  0.00           H  
ATOM    589  HG3 GLU    38      86.804  58.518  81.007  1.00  0.00           H  
ATOM    590  CD  GLU    38      84.972  58.461  79.923  1.00  0.00           C  
ATOM    591  OE1 GLU    38      84.602  57.392  80.471  1.00  0.00           O  
ATOM    592  OE2 GLU    38      84.228  59.028  79.118  1.00  0.00           O  
ATOM    593  C   GLU    38      87.510  62.187  81.575  1.00  0.00           C  
ATOM    594  O   GLU    38      87.071  63.297  81.343  1.00  0.00           O  
ATOM    595  N   PHE    39      88.774  62.025  82.020  1.00  0.00           N  
ATOM    596  H   PHE    39      89.127  61.080  82.057  1.00  0.00           H  
ATOM    597  CA  PHE    39      89.678  63.102  82.384  1.00  0.00           C  
ATOM    598  HA  PHE    39      89.376  64.023  81.885  1.00  0.00           H  
ATOM    599  CB  PHE    39      89.611  63.329  83.928  1.00  0.00           C  
ATOM    600  HB2 PHE    39      88.568  63.259  84.238  1.00  0.00           H  
ATOM    601  HB3 PHE    39      90.210  62.567  84.427  1.00  0.00           H  
ATOM    602  CG  PHE    39      89.996  64.751  84.206  1.00  0.00           C  
ATOM    603  CD1 PHE    39      91.404  65.036  84.284  1.00  0.00           C  
ATOM    604  HD1 PHE    39      92.126  64.286  83.997  1.00  0.00           H  
ATOM    605  CE1 PHE    39      91.855  66.357  84.604  1.00  0.00           C  
ATOM    606  HE1 PHE    39      92.897  66.641  84.639  1.00  0.00           H  
ATOM    607  CZ  PHE    39      90.873  67.367  84.947  1.00  0.00           C  
ATOM    608  HZ  PHE    39      91.158  68.396  85.107  1.00  0.00           H  
ATOM    609  CE2 PHE    39      89.520  67.061  84.931  1.00  0.00           C  
ATOM    610  HE2 PHE    39      88.810  67.823  85.216  1.00  0.00           H  
ATOM    611  CD2 PHE    39      89.115  65.772  84.620  1.00  0.00           C  
ATOM    612  HD2 PHE    39      88.056  65.559  84.600  1.00  0.00           H  
ATOM    613  C   PHE    39      91.089  62.678  81.922  1.00  0.00           C  
ATOM    614  O   PHE    39      91.626  61.604  82.333  1.00  0.00           O  
ATOM    615  N   THR    40      91.795  63.632  81.262  1.00  0.00           N  
ATOM    616  H   THR    40      91.294  64.458  80.970  1.00  0.00           H  
ATOM    617  CA  THR    40      93.208  63.300  80.805  1.00  0.00           C  
ATOM    618  HA  THR    40      93.585  62.487  81.426  1.00  0.00           H  
ATOM    619  CB  THR    40      93.323  62.798  79.349  1.00  0.00           C  
ATOM    620  HB  THR    40      93.147  63.654  78.698  1.00  0.00           H  
ATOM    621  CG2 THR    40      94.772  62.400  78.995  1.00  0.00           C  
ATOM    622 HG21 THR    40      95.443  63.244  79.153  1.00  0.00           H  
ATOM    623 HG22 THR    40      95.218  61.588  79.569  1.00  0.00           H  
ATOM    624 HG23 THR    40      94.854  62.158  77.936  1.00  0.00           H  
ATOM    625  OG1 THR    40      92.463  61.817  78.998  1.00  0.00           O  
ATOM    626  HG1 THR    40      91.628  62.211  78.734  1.00  0.00           H  
ATOM    627  C   THR    40      94.078  64.536  81.068  1.00  0.00           C  
ATOM    628  O   THR    40      93.966  65.589  80.451  1.00  0.00           O  
ATOM    629  N   ILE    41      95.133  64.397  81.920  1.00  0.00           N  
ATOM    630  H   ILE    41      95.166  63.486  82.354  1.00  0.00           H  
ATOM    631  CA  ILE    41      96.369  65.234  81.974  1.00  0.00           C  
ATOM    632  HA  ILE    41      95.968  66.246  81.924  1.00  0.00           H  
ATOM    633  CB  ILE    41      97.142  65.175  83.245  1.00  0.00           C  
ATOM    634  HB  ILE    41      97.656  64.215  83.296  1.00  0.00           H  
ATOM    635  CG2 ILE    41      98.185  66.310  83.283  1.00  0.00           C  
ATOM    636 HG21 ILE    41      98.733  66.338  84.224  1.00  0.00           H  
ATOM    637 HG22 ILE    41      98.858  66.216  82.431  1.00  0.00           H  
ATOM    638 HG23 ILE    41      97.706  67.289  83.288  1.00  0.00           H  
ATOM    639  CG1 ILE    41      96.243  65.400  84.473  1.00  0.00           C  
ATOM    640 HG12 ILE    41      95.906  66.434  84.549  1.00  0.00           H  
ATOM    641 HG13 ILE    41      95.304  64.853  84.396  1.00  0.00           H  
ATOM    642  CD1 ILE    41      96.824  65.004  85.804  1.00  0.00           C  
ATOM    643 HD11 ILE    41      96.032  65.019  86.554  1.00  0.00           H  
ATOM    644 HD12 ILE    41      97.240  63.998  85.760  1.00  0.00           H  
ATOM    645 HD13 ILE    41      97.614  65.701  86.082  1.00  0.00           H  
ATOM    646  C   ILE    41      97.143  64.909  80.670  1.00  0.00           C  
ATOM    647  O   ILE    41      97.547  63.843  80.346  1.00  0.00           O  
ATOM    648  N   ASN    42      97.267  65.953  79.844  1.00  0.00           N  
ATOM    649  H   ASN    42      96.984  66.842  80.233  1.00  0.00           H  
ATOM    650  CA  ASN    42      97.984  65.954  78.614  1.00  0.00           C  
ATOM    651  HA  ASN    42      98.125  64.936  78.251  1.00  0.00           H  
ATOM    652  CB  ASN    42      97.170  66.752  77.612  1.00  0.00           C  
ATOM    653  HB2 ASN    42      97.009  67.795  77.884  1.00  0.00           H  
ATOM    654  HB3 ASN    42      97.816  66.793  76.735  1.00  0.00           H  
ATOM    655  CG  ASN    42      95.846  66.040  77.116  1.00  0.00           C  
ATOM    656  OD1 ASN    42      94.826  66.697  77.101  1.00  0.00           O  
ATOM    657  ND2 ASN    42      95.779  64.775  76.588  1.00  0.00           N  
ATOM    658 HD21 ASN    42      94.864  64.463  76.295  1.00  0.00           H  
ATOM    659 HD22 ASN    42      96.658  64.367  76.303  1.00  0.00           H  
ATOM    660  C   ASN    42      99.508  66.392  78.765  1.00  0.00           C  
ATOM    661  O   ASN    42      99.846  67.297  79.547  1.00  0.00           O  
ATOM    662  N   THR    43     100.373  65.789  78.015  1.00  0.00           N  
ATOM    663  H   THR    43     100.159  65.090  77.318  1.00  0.00           H  
ATOM    664  CA  THR    43     101.805  66.244  78.009  1.00  0.00           C  
ATOM    665  HA  THR    43     101.806  67.287  78.325  1.00  0.00           H  
ATOM    666  CB  THR    43     102.634  65.320  79.020  1.00  0.00           C  
ATOM    667  HB  THR    43     102.328  65.530  80.045  1.00  0.00           H  
ATOM    668  CG2 THR    43     102.431  63.801  78.695  1.00  0.00           C  
ATOM    669 HG21 THR    43     101.377  63.528  78.747  1.00  0.00           H  
ATOM    670 HG22 THR    43     102.852  63.525  77.729  1.00  0.00           H  
ATOM    671 HG23 THR    43     102.897  63.274  79.528  1.00  0.00           H  
ATOM    672  OG1 THR    43     103.978  65.604  78.915  1.00  0.00           O  
ATOM    673  HG1 THR    43     104.361  65.035  78.243  1.00  0.00           H  
ATOM    674  C   THR    43     102.348  66.019  76.575  1.00  0.00           C  
ATOM    675  O   THR    43     102.052  65.030  75.909  1.00  0.00           O  
ATOM    676  N   ASP    44     103.256  66.821  76.064  1.00  0.00           N  
ATOM    677  H   ASP    44     103.447  67.630  76.637  1.00  0.00           H  
ATOM    678  CA  ASP    44     104.074  66.518  74.933  1.00  0.00           C  
ATOM    679  HA  ASP    44     103.782  65.514  74.625  1.00  0.00           H  
ATOM    680  CB  ASP    44     103.912  67.441  73.707  1.00  0.00           C  
ATOM    681  HB2 ASP    44     104.328  68.439  73.841  1.00  0.00           H  
ATOM    682  HB3 ASP    44     104.501  67.092  72.858  1.00  0.00           H  
ATOM    683  CG  ASP    44     102.459  67.519  73.197  1.00  0.00           C  
ATOM    684  OD1 ASP    44     101.933  66.464  72.789  1.00  0.00           O  
ATOM    685  OD2 ASP    44     101.971  68.635  73.139  1.00  0.00           O  
ATOM    686  C   ASP    44     105.530  66.575  75.304  1.00  0.00           C  
ATOM    687  O   ASP    44     106.253  65.746  74.719  1.00  0.00           O  
ATOM    688  N   SER    45     106.058  67.518  76.025  1.00  0.00           N  
ATOM    689  H   SER    45     105.549  68.174  76.599  1.00  0.00           H  
ATOM    690  CA  SER    45     107.576  67.512  76.237  1.00  0.00           C  
ATOM    691  HA  SER    45     107.699  68.438  76.799  1.00  0.00           H  
ATOM    692  CB  SER    45     107.927  66.468  77.293  1.00  0.00           C  
ATOM    693  HB2 SER    45     107.418  66.761  78.211  1.00  0.00           H  
ATOM    694  HB3 SER    45     107.782  65.427  77.003  1.00  0.00           H  
ATOM    695  OG  SER    45     109.351  66.456  77.460  1.00  0.00           O  
ATOM    696  HG  SER    45     109.726  65.792  76.877  1.00  0.00           H  
ATOM    697  C   SER    45     108.418  67.576  74.940  1.00  0.00           C  
ATOM    698  O   SER    45     109.204  66.694  74.609  1.00  0.00           O  
ATOM    699  N   GLU    46     108.296  68.754  74.375  1.00  0.00           N  
ATOM    700  H   GLU    46     107.685  69.503  74.671  1.00  0.00           H  
ATOM    701  CA  GLU    46     109.207  69.088  73.273  1.00  0.00           C  
ATOM    702  HA  GLU    46     109.237  68.246  72.581  1.00  0.00           H  
ATOM    703  CB  GLU    46     108.833  70.356  72.494  1.00  0.00           C  
ATOM    704  HB2 GLU    46     108.794  71.153  73.237  1.00  0.00           H  
ATOM    705  HB3 GLU    46     109.616  70.613  71.780  1.00  0.00           H  
ATOM    706  CG  GLU    46     107.566  70.308  71.629  1.00  0.00           C  
ATOM    707  HG2 GLU    46     106.669  70.283  72.248  1.00  0.00           H  
ATOM    708  HG3 GLU    46     107.516  71.299  71.180  1.00  0.00           H  
ATOM    709  CD  GLU    46     107.443  69.254  70.524  1.00  0.00           C  
ATOM    710  OE1 GLU    46     107.761  68.081  70.810  1.00  0.00           O  
ATOM    711  OE2 GLU    46     106.935  69.488  69.431  1.00  0.00           O  
ATOM    712  C   GLU    46     110.700  69.163  73.678  1.00  0.00           C  
ATOM    713  O   GLU    46     111.009  69.798  74.677  1.00  0.00           O  
ATOM    714  N   THR    47     111.614  68.588  72.883  1.00  0.00           N  
ATOM    715  H   THR    47     111.305  68.192  72.006  1.00  0.00           H  
ATOM    716  CA  THR    47     113.057  68.575  73.150  1.00  0.00           C  
ATOM    717  HA  THR    47     113.363  69.332  73.872  1.00  0.00           H  
ATOM    718  CB  THR    47     113.519  67.184  73.651  1.00  0.00           C  
ATOM    719  HB  THR    47     114.552  67.397  73.927  1.00  0.00           H  
ATOM    720  CG2 THR    47     112.852  66.604  74.912  1.00  0.00           C  
ATOM    721 HG21 THR    47     113.502  65.820  75.301  1.00  0.00           H  
ATOM    722 HG22 THR    47     112.787  67.382  75.672  1.00  0.00           H  
ATOM    723 HG23 THR    47     111.904  66.133  74.649  1.00  0.00           H  
ATOM    724  OG1 THR    47     113.464  66.224  72.601  1.00  0.00           O  
ATOM    725  HG1 THR    47     112.581  66.237  72.223  1.00  0.00           H  
ATOM    726  C   THR    47     113.793  69.001  71.902  1.00  0.00           C  
ATOM    727  O   THR    47     113.330  68.823  70.727  1.00  0.00           O  
ATOM    728  N   LEU    48     115.065  69.472  72.091  1.00  0.00           N  
ATOM    729  H   LEU    48     115.404  69.734  73.005  1.00  0.00           H  
ATOM    730  CA  LEU    48     115.997  69.460  71.030  1.00  0.00           C  
ATOM    731  HA  LEU    48     115.680  68.762  70.255  1.00  0.00           H  
ATOM    732  CB  LEU    48     116.061  70.924  70.577  1.00  0.00           C  
ATOM    733  HB2 LEU    48     115.026  71.107  70.289  1.00  0.00           H  
ATOM    734  HB3 LEU    48     116.188  71.564  71.450  1.00  0.00           H  
ATOM    735  CG  LEU    48     116.987  71.357  69.399  1.00  0.00           C  
ATOM    736  HG  LEU    48     118.001  70.981  69.538  1.00  0.00           H  
ATOM    737  CD1 LEU    48     116.483  70.875  68.057  1.00  0.00           C  
ATOM    738 HD11 LEU    48     116.648  69.802  68.157  1.00  0.00           H  
ATOM    739 HD12 LEU    48     115.423  71.052  67.870  1.00  0.00           H  
ATOM    740 HD13 LEU    48     117.096  71.289  67.256  1.00  0.00           H  
ATOM    741  CD2 LEU    48     116.970  72.930  69.527  1.00  0.00           C  
ATOM    742 HD21 LEU    48     117.576  73.422  68.766  1.00  0.00           H  
ATOM    743 HD22 LEU    48     115.991  73.389  69.392  1.00  0.00           H  
ATOM    744 HD23 LEU    48     117.440  73.268  70.450  1.00  0.00           H  
ATOM    745  C   LEU    48     117.421  68.976  71.423  1.00  0.00           C  
ATOM    746  O   LEU    48     117.974  69.285  72.487  1.00  0.00           O  
ATOM    747  N   ASP    49     117.947  68.295  70.408  1.00  0.00           N  
ATOM    748  H   ASP    49     117.379  68.273  69.573  1.00  0.00           H  
ATOM    749  CA  ASP    49     119.128  67.457  70.557  1.00  0.00           C  
ATOM    750  HA  ASP    49     119.305  67.287  71.619  1.00  0.00           H  
ATOM    751  CB  ASP    49     118.911  66.129  69.884  1.00  0.00           C  
ATOM    752  HB2 ASP    49     119.136  66.264  68.826  1.00  0.00           H  
ATOM    753  HB3 ASP    49     119.649  65.431  70.279  1.00  0.00           H  
ATOM    754  CG  ASP    49     117.614  65.475  70.270  1.00  0.00           C  
ATOM    755  OD1 ASP    49     116.972  65.011  69.305  1.00  0.00           O  
ATOM    756  OD2 ASP    49     117.250  65.491  71.449  1.00  0.00           O  
ATOM    757  C   ASP    49     120.425  68.153  70.085  1.00  0.00           C  
ATOM    758  O   ASP    49     120.351  69.227  69.559  1.00  0.00           O  
ATOM    759  N   HIE    50     121.637  67.654  70.354  1.00  0.00           N  
ATOM    760  H   HIE    50     121.598  66.846  70.958  1.00  0.00           H  
ATOM    761  CA  HIE    50     122.955  68.028  69.805  1.00  0.00           C  
ATOM    762  HA  HIE    50     122.824  68.161  68.731  1.00  0.00           H  
ATOM    763  CB  HIE    50     123.476  69.417  70.351  1.00  0.00           C  
ATOM    764  HB2 HIE    50     122.644  70.119  70.301  1.00  0.00           H  
ATOM    765  HB3 HIE    50     123.721  69.267  71.403  1.00  0.00           H  
ATOM    766  CG  HIE    50     124.716  69.875  69.634  1.00  0.00           C  
ATOM    767  ND1 HIE    50     124.877  69.928  68.253  1.00  0.00           N  
ATOM    768  CE1 HIE    50     126.113  70.471  68.045  1.00  0.00           C  
ATOM    769  HE1 HIE    50     126.529  70.630  67.061  1.00  0.00           H  
ATOM    770  NE2 HIE    50     126.650  70.774  69.223  1.00  0.00           N  
ATOM    771  HE2 HIE    50     127.569  71.170  69.365  1.00  0.00           H  
ATOM    772  CD2 HIE    50     125.828  70.317  70.234  1.00  0.00           C  
ATOM    773  HD2 HIE    50     126.032  70.412  71.290  1.00  0.00           H  
ATOM    774  C   HIE    50     124.029  66.931  69.925  1.00  0.00           C  
ATOM    775  O   HIE    50     123.810  65.983  70.667  1.00  0.00           O  
ATOM    776  N   TYR    51     124.968  66.911  68.941  1.00  0.00           N  
ATOM    777  H   TYR    51     124.958  67.715  68.330  1.00  0.00           H  
ATOM    778  CA  TYR    51     125.697  65.689  68.466  1.00  0.00           C  
ATOM    779  HA  TYR    51     125.376  64.833  69.060  1.00  0.00           H  
ATOM    780  CB  TYR    51     125.369  65.386  67.036  1.00  0.00           C  
ATOM    781  HB2 TYR    51     125.740  66.222  66.443  1.00  0.00           H  
ATOM    782  HB3 TYR    51     125.866  64.490  66.666  1.00  0.00           H  
ATOM    783  CG  TYR    51     123.915  65.112  66.729  1.00  0.00           C  
ATOM    784  CD1 TYR    51     123.421  63.875  66.880  1.00  0.00           C  
ATOM    785  HD1 TYR    51     124.090  63.089  67.198  1.00  0.00           H  
ATOM    786  CE1 TYR    51     122.159  63.507  66.299  1.00  0.00           C  
ATOM    787  HE1 TYR    51     121.918  62.461  66.178  1.00  0.00           H  
ATOM    788  CZ  TYR    51     121.284  64.497  65.733  1.00  0.00           C  
ATOM    789  OH  TYR    51     120.056  64.113  65.364  1.00  0.00           O  
ATOM    790  HH  TYR    51     120.027  63.155  65.413  1.00  0.00           H  
ATOM    791  CE2 TYR    51     121.759  65.901  65.799  1.00  0.00           C  
ATOM    792  HE2 TYR    51     121.016  66.647  65.557  1.00  0.00           H  
ATOM    793  CD2 TYR    51     123.088  66.153  66.214  1.00  0.00           C  
ATOM    794  HD2 TYR    51     123.508  67.141  66.090  1.00  0.00           H  
ATOM    795  C   TYR    51     127.223  65.770  68.760  1.00  0.00           C  
ATOM    796  O   TYR    51     127.824  66.845  68.825  1.00  0.00           O  
ATOM    797  N   SER    52     127.878  64.647  69.124  1.00  0.00           N  
ATOM    798  H   SER    52     127.297  63.826  69.221  1.00  0.00           H  
ATOM    799  CA  SER    52     129.334  64.513  69.298  1.00  0.00           C  
ATOM    800  HA  SER    52     129.791  65.348  69.829  1.00  0.00           H  
ATOM    801  CB  SER    52     129.616  63.134  69.938  1.00  0.00           C  
ATOM    802  HB2 SER    52     129.346  63.146  70.994  1.00  0.00           H  
ATOM    803  HB3 SER    52     129.018  62.389  69.414  1.00  0.00           H  
ATOM    804  OG  SER    52     130.976  62.662  69.811  1.00  0.00           O  
ATOM    805  HG  SER    52     131.393  63.010  70.603  1.00  0.00           H  
ATOM    806  C   SER    52     130.006  64.685  67.867  1.00  0.00           C  
ATOM    807  O   SER    52     129.408  64.192  66.922  1.00  0.00           O  
ATOM    808  N   SER    53     131.264  65.254  67.732  1.00  0.00           N  
ATOM    809  H   SER    53     131.847  65.351  68.552  1.00  0.00           H  
ATOM    810  CA  SER    53     131.816  65.389  66.359  1.00  0.00           C  
ATOM    811  HA  SER    53     131.098  65.341  65.540  1.00  0.00           H  
ATOM    812  CB  SER    53     132.554  66.745  66.215  1.00  0.00           C  
ATOM    813  HB2 SER    53     133.040  66.923  65.256  1.00  0.00           H  
ATOM    814  HB3 SER    53     131.763  67.490  66.297  1.00  0.00           H  
ATOM    815  OG  SER    53     133.578  66.826  67.189  1.00  0.00           O  
ATOM    816  HG  SER    53     133.270  66.898  68.095  1.00  0.00           H  
ATOM    817  C   SER    53     132.886  64.282  65.985  1.00  0.00           C  
ATOM    818  O   SER    53     133.186  64.014  64.839  1.00  0.00           O  
ATOM    819  N   ASP    54     133.462  63.593  67.002  1.00  0.00           N  
ATOM    820  H   ASP    54     133.028  63.821  67.885  1.00  0.00           H  
ATOM    821  CA  ASP    54     134.694  62.852  66.916  1.00  0.00           C  
ATOM    822  HA  ASP    54     135.500  63.497  66.567  1.00  0.00           H  
ATOM    823  CB  ASP    54     135.248  62.528  68.307  1.00  0.00           C  
ATOM    824  HB2 ASP    54     134.560  61.929  68.903  1.00  0.00           H  
ATOM    825  HB3 ASP    54     136.180  61.975  68.186  1.00  0.00           H  
ATOM    826  CG  ASP    54     135.380  63.859  69.099  1.00  0.00           C  
ATOM    827  OD1 ASP    54     136.529  64.345  69.125  1.00  0.00           O  
ATOM    828  OD2 ASP    54     134.510  64.193  69.911  1.00  0.00           O  
ATOM    829  C   ASP    54     134.642  61.622  66.084  1.00  0.00           C  
ATOM    830  O   ASP    54     135.333  61.359  65.125  1.00  0.00           O  
ATOM    831  N   HIE    55     133.690  60.716  66.430  1.00  0.00           N  
ATOM    832  H   HIE    55     132.860  61.022  66.918  1.00  0.00           H  
ATOM    833  CA  HIE    55     133.516  59.470  65.813  1.00  0.00           C  
ATOM    834  HA  HIE    55     134.489  59.011  65.639  1.00  0.00           H  
ATOM    835  CB  HIE    55     132.778  58.577  66.766  1.00  0.00           C  
ATOM    836  HB2 HIE    55     133.471  58.533  67.606  1.00  0.00           H  
ATOM    837  HB3 HIE    55     131.840  59.085  66.991  1.00  0.00           H  
ATOM    838  CG  HIE    55     132.527  57.158  66.247  1.00  0.00           C  
ATOM    839  ND1 HIE    55     133.546  56.203  65.994  1.00  0.00           N  
ATOM    840  CE1 HIE    55     132.910  55.217  65.234  1.00  0.00           C  
ATOM    841  HE1 HIE    55     133.450  54.367  64.844  1.00  0.00           H  
ATOM    842  NE2 HIE    55     131.594  55.559  65.211  1.00  0.00           N  
ATOM    843  HE2 HIE    55     130.861  54.913  64.960  1.00  0.00           H  
ATOM    844  CD2 HIE    55     131.388  56.782  65.696  1.00  0.00           C  
ATOM    845  HD2 HIE    55     130.401  57.208  65.793  1.00  0.00           H  
ATOM    846  C   HIE    55     132.714  59.636  64.503  1.00  0.00           C  
ATOM    847  O   HIE    55     131.940  60.591  64.348  1.00  0.00           O  
ATOM    848  N   GLY    56     132.916  58.745  63.515  1.00  0.00           N  
ATOM    849  H   GLY    56     133.520  57.981  63.781  1.00  0.00           H  
ATOM    850  CA  GLY    56     132.471  58.942  62.136  1.00  0.00           C  
ATOM    851  HA2 GLY    56     132.789  59.940  61.835  1.00  0.00           H  
ATOM    852  HA3 GLY    56     133.023  58.295  61.454  1.00  0.00           H  
ATOM    853  C   GLY    56     130.951  58.921  61.965  1.00  0.00           C  
ATOM    854  O   GLY    56     130.451  59.400  60.960  1.00  0.00           O  
ATOM    855  N   MET    57     130.237  58.423  62.978  1.00  0.00           N  
ATOM    856  H   MET    57     130.715  57.950  63.732  1.00  0.00           H  
ATOM    857  CA  MET    57     128.756  58.461  63.049  1.00  0.00           C  
ATOM    858  HA  MET    57     128.379  58.720  62.059  1.00  0.00           H  
ATOM    859  CB  MET    57     128.149  57.193  63.503  1.00  0.00           C  
ATOM    860  HB2 MET    57     128.555  56.362  62.927  1.00  0.00           H  
ATOM    861  HB3 MET    57     128.334  56.886  64.533  1.00  0.00           H  
ATOM    862  CG  MET    57     126.558  57.362  63.260  1.00  0.00           C  
ATOM    863  HG2 MET    57     126.197  58.317  63.643  1.00  0.00           H  
ATOM    864  HG3 MET    57     126.329  57.443  62.198  1.00  0.00           H  
ATOM    865  SD  MET    57     125.650  55.989  63.958  1.00  0.00           S  
ATOM    866  CE  MET    57     126.212  54.713  62.753  1.00  0.00           C  
ATOM    867  HE1 MET    57     125.498  53.950  62.444  1.00  0.00           H  
ATOM    868  HE2 MET    57     126.595  55.034  61.784  1.00  0.00           H  
ATOM    869  HE3 MET    57     127.109  54.298  63.212  1.00  0.00           H  
ATOM    870  C   MET    57     128.418  59.597  63.988  1.00  0.00           C  
ATOM    871  O   MET    57     128.933  59.699  65.122  1.00  0.00           O  
ATOM    872  N   ARG    58     127.454  60.449  63.636  1.00  0.00           N  
ATOM    873  H   ARG    58     127.122  60.550  62.687  1.00  0.00           H  
ATOM    874  CA  ARG    58     127.028  61.623  64.441  1.00  0.00           C  
ATOM    875  HA  ARG    58     127.860  62.131  64.930  1.00  0.00           H  
ATOM    876  CB  ARG    58     126.326  62.609  63.495  1.00  0.00           C  
ATOM    877  HB2 ARG    58     127.063  62.981  62.784  1.00  0.00           H  
ATOM    878  HB3 ARG    58     125.606  62.054  62.894  1.00  0.00           H  
ATOM    879  CG  ARG    58     125.677  63.873  64.038  1.00  0.00           C  
ATOM    880  HG2 ARG    58     124.857  63.552  64.680  1.00  0.00           H  
ATOM    881  HG3 ARG    58     126.398  64.457  64.610  1.00  0.00           H  
ATOM    882  CD  ARG    58     125.265  64.882  62.847  1.00  0.00           C  
ATOM    883  HD2 ARG    58     125.045  65.837  63.324  1.00  0.00           H  
ATOM    884  HD3 ARG    58     126.128  64.967  62.186  1.00  0.00           H  
ATOM    885  NE  ARG    58     124.149  64.486  61.971  1.00  0.00           N  
ATOM    886  HE  ARG    58     123.246  64.416  62.418  1.00  0.00           H  
ATOM    887  CZ  ARG    58     124.112  64.290  60.670  1.00  0.00           C  
ATOM    888  NH1 ARG    58     125.165  64.593  59.931  1.00  0.00           N  
ATOM    889 HH11 ARG    58     126.063  64.488  60.382  1.00  0.00           H  
ATOM    890 HH12 ARG    58     125.094  64.452  58.933  1.00  0.00           H  
ATOM    891  NH2 ARG    58     123.025  63.913  60.147  1.00  0.00           N  
ATOM    892 HH21 ARG    58     122.252  63.843  60.792  1.00  0.00           H  
ATOM    893 HH22 ARG    58     122.845  64.105  59.172  1.00  0.00           H  
ATOM    894  C   ARG    58     126.192  61.156  65.560  1.00  0.00           C  
ATOM    895  O   ARG    58     124.975  61.264  65.628  1.00  0.00           O  
ATOM    896  N   VAL    59     126.856  60.554  66.495  1.00  0.00           N  
ATOM    897  H   VAL    59     127.863  60.550  66.425  1.00  0.00           H  
ATOM    898  CA  VAL    59     126.337  60.168  67.893  1.00  0.00           C  
ATOM    899  HA  VAL    59     125.611  59.355  67.912  1.00  0.00           H  
ATOM    900  CB  VAL    59     127.518  59.445  68.616  1.00  0.00           C  
ATOM    901  HB  VAL    59     128.450  60.005  68.537  1.00  0.00           H  
ATOM    902  CG1 VAL    59     127.179  59.109  69.971  1.00  0.00           C  
ATOM    903 HG11 VAL    59     126.183  58.668  70.007  1.00  0.00           H  
ATOM    904 HG12 VAL    59     127.884  58.389  70.385  1.00  0.00           H  
ATOM    905 HG13 VAL    59     127.177  60.032  70.552  1.00  0.00           H  
ATOM    906  CG2 VAL    59     127.805  58.112  67.872  1.00  0.00           C  
ATOM    907 HG21 VAL    59     128.778  57.651  68.040  1.00  0.00           H  
ATOM    908 HG22 VAL    59     127.146  57.295  68.164  1.00  0.00           H  
ATOM    909 HG23 VAL    59     127.685  58.072  66.789  1.00  0.00           H  
ATOM    910  C   VAL    59     125.766  61.368  68.628  1.00  0.00           C  
ATOM    911  O   VAL    59     126.331  62.430  68.533  1.00  0.00           O  
ATOM    912  N   MET    60     124.555  61.199  69.143  1.00  0.00           N  
ATOM    913  H   MET    60     124.185  60.260  69.123  1.00  0.00           H  
ATOM    914  CA  MET    60     123.738  62.032  70.082  1.00  0.00           C  
ATOM    915  HA  MET    60     123.716  63.057  69.712  1.00  0.00           H  
ATOM    916  CB  MET    60     122.336  61.433  70.245  1.00  0.00           C  
ATOM    917  HB2 MET    60     121.855  61.177  69.301  1.00  0.00           H  
ATOM    918  HB3 MET    60     122.561  60.499  70.759  1.00  0.00           H  
ATOM    919  CG  MET    60     121.510  62.410  71.086  1.00  0.00           C  
ATOM    920  HG2 MET    60     122.086  62.466  72.009  1.00  0.00           H  
ATOM    921  HG3 MET    60     121.511  63.392  70.613  1.00  0.00           H  
ATOM    922  SD  MET    60     119.798  61.902  71.376  1.00  0.00           S  
ATOM    923  CE  MET    60     119.037  62.251  69.807  1.00  0.00           C  
ATOM    924  HE1 MET    60     118.935  63.323  69.641  1.00  0.00           H  
ATOM    925  HE2 MET    60     119.624  61.794  69.010  1.00  0.00           H  
ATOM    926  HE3 MET    60     118.100  61.732  69.605  1.00  0.00           H  
ATOM    927  C   MET    60     124.580  62.261  71.469  1.00  0.00           C  
ATOM    928  O   MET    60     124.896  61.330  72.217  1.00  0.00           O  
ATOM    929  N   ASP    61     125.009  63.506  71.755  1.00  0.00           N  
ATOM    930  H   ASP    61     124.979  64.238  71.059  1.00  0.00           H  
ATOM    931  CA  ASP    61     125.829  63.923  72.840  1.00  0.00           C  
ATOM    932  HA  ASP    61     126.117  63.022  73.381  1.00  0.00           H  
ATOM    933  CB  ASP    61     127.016  64.783  72.461  1.00  0.00           C  
ATOM    934  HB2 ASP    61     127.643  64.221  71.770  1.00  0.00           H  
ATOM    935  HB3 ASP    61     126.647  65.607  71.850  1.00  0.00           H  
ATOM    936  CG  ASP    61     127.891  65.191  73.624  1.00  0.00           C  
ATOM    937  OD1 ASP    61     128.277  66.406  73.750  1.00  0.00           O  
ATOM    938  OD2 ASP    61     128.200  64.319  74.483  1.00  0.00           O  
ATOM    939  C   ASP    61     124.920  64.671  73.863  1.00  0.00           C  
ATOM    940  O   ASP    61     125.318  64.693  74.996  1.00  0.00           O  
ATOM    941  N   ALA    62     123.770  65.161  73.435  1.00  0.00           N  
ATOM    942  H   ALA    62     123.510  65.041  72.466  1.00  0.00           H  
ATOM    943  CA  ALA    62     122.989  66.113  74.132  1.00  0.00           C  
ATOM    944  HA  ALA    62     123.101  65.740  75.150  1.00  0.00           H  
ATOM    945  CB  ALA    62     123.724  67.496  74.096  1.00  0.00           C  
ATOM    946  HB1 ALA    62     123.160  68.203  74.705  1.00  0.00           H  
ATOM    947  HB2 ALA    62     124.701  67.472  74.577  1.00  0.00           H  
ATOM    948  HB3 ALA    62     123.975  67.661  73.048  1.00  0.00           H  
ATOM    949  C   ALA    62     121.498  66.074  73.806  1.00  0.00           C  
ATOM    950  O   ALA    62     121.164  65.822  72.630  1.00  0.00           O  
ATOM    951  N   SER    63     120.653  66.462  74.727  1.00  0.00           N  
ATOM    952  H   SER    63     121.096  66.807  75.567  1.00  0.00           H  
ATOM    953  CA  SER    63     119.188  66.762  74.501  1.00  0.00           C  
ATOM    954  HA  SER    63     119.111  67.382  73.608  1.00  0.00           H  
ATOM    955  CB  SER    63     118.419  65.424  74.371  1.00  0.00           C  
ATOM    956  HB2 SER    63     118.836  64.854  73.541  1.00  0.00           H  
ATOM    957  HB3 SER    63     118.578  64.806  75.255  1.00  0.00           H  
ATOM    958  OG  SER    63     117.039  65.679  74.207  1.00  0.00           O  
ATOM    959  HG  SER    63     117.007  65.822  73.258  1.00  0.00           H  
ATOM    960  C   SER    63     118.623  67.642  75.567  1.00  0.00           C  
ATOM    961  O   SER    63     118.978  67.505  76.761  1.00  0.00           O  
ATOM    962  N   VAL    64     117.748  68.669  75.349  1.00  0.00           N  
ATOM    963  H   VAL    64     117.514  68.827  74.379  1.00  0.00           H  
ATOM    964  CA  VAL    64     117.329  69.640  76.364  1.00  0.00           C  
ATOM    965  HA  VAL    64     117.315  69.162  77.343  1.00  0.00           H  
ATOM    966  CB  VAL    64     118.266  70.797  76.356  1.00  0.00           C  
ATOM    967  HB  VAL    64     119.280  70.416  76.480  1.00  0.00           H  
ATOM    968  CG1 VAL    64     118.344  71.555  75.056  1.00  0.00           C  
ATOM    969 HG11 VAL    64     117.376  72.005  74.839  1.00  0.00           H  
ATOM    970 HG12 VAL    64     119.124  72.316  75.077  1.00  0.00           H  
ATOM    971 HG13 VAL    64     118.557  70.948  74.176  1.00  0.00           H  
ATOM    972  CG2 VAL    64     117.963  71.792  77.480  1.00  0.00           C  
ATOM    973 HG21 VAL    64     118.127  71.415  78.490  1.00  0.00           H  
ATOM    974 HG22 VAL    64     118.632  72.619  77.242  1.00  0.00           H  
ATOM    975 HG23 VAL    64     116.958  72.179  77.316  1.00  0.00           H  
ATOM    976  C   VAL    64     115.874  70.073  76.124  1.00  0.00           C  
ATOM    977  O   VAL    64     115.442  70.181  75.004  1.00  0.00           O  
ATOM    978  N   LEU    65     115.070  70.107  77.151  1.00  0.00           N  
ATOM    979  H   LEU    65     115.513  69.979  78.050  1.00  0.00           H  
ATOM    980  CA  LEU    65     113.666  70.434  77.063  1.00  0.00           C  
ATOM    981  HA  LEU    65     113.162  69.749  76.380  1.00  0.00           H  
ATOM    982  CB  LEU    65     113.041  70.433  78.447  1.00  0.00           C  
ATOM    983  HB2 LEU    65     113.162  69.463  78.928  1.00  0.00           H  
ATOM    984  HB3 LEU    65     113.435  71.300  78.978  1.00  0.00           H  
ATOM    985  CG  LEU    65     111.470  70.648  78.487  1.00  0.00           C  
ATOM    986  HG  LEU    65     111.205  71.487  77.844  1.00  0.00           H  
ATOM    987  CD1 LEU    65     110.734  69.403  78.069  1.00  0.00           C  
ATOM    988 HD11 LEU    65     110.998  68.589  78.744  1.00  0.00           H  
ATOM    989 HD12 LEU    65     109.704  69.647  78.330  1.00  0.00           H  
ATOM    990 HD13 LEU    65     110.788  69.195  77.001  1.00  0.00           H  
ATOM    991  CD2 LEU    65     110.954  71.094  79.935  1.00  0.00           C  
ATOM    992 HD21 LEU    65     109.872  71.224  79.937  1.00  0.00           H  
ATOM    993 HD22 LEU    65     111.383  70.366  80.623  1.00  0.00           H  
ATOM    994 HD23 LEU    65     111.236  72.096  80.259  1.00  0.00           H  
ATOM    995  C   LEU    65     113.489  71.826  76.305  1.00  0.00           C  
ATOM    996  O   LEU    65     114.298  72.749  76.601  1.00  0.00           O  
ATOM    997  N   LEU    66     112.728  71.860  75.245  1.00  0.00           N  
ATOM    998  H   LEU    66     112.116  71.057  75.202  1.00  0.00           H  
ATOM    999  CA  LEU    66     112.254  73.153  74.645  1.00  0.00           C  
ATOM   1000  HA  LEU    66     113.064  73.881  74.612  1.00  0.00           H  
ATOM   1001  CB  LEU    66     111.753  72.983  73.135  1.00  0.00           C  
ATOM   1002  HB2 LEU    66     110.928  72.286  72.988  1.00  0.00           H  
ATOM   1003  HB3 LEU    66     111.235  73.913  72.901  1.00  0.00           H  
ATOM   1004  CG  LEU    66     112.761  72.869  72.042  1.00  0.00           C  
ATOM   1005  HG  LEU    66     113.296  71.921  72.099  1.00  0.00           H  
ATOM   1006  CD1 LEU    66     112.082  73.122  70.646  1.00  0.00           C  
ATOM   1007 HD11 LEU    66     112.774  72.983  69.815  1.00  0.00           H  
ATOM   1008 HD12 LEU    66     111.458  72.251  70.446  1.00  0.00           H  
ATOM   1009 HD13 LEU    66     111.610  74.104  70.659  1.00  0.00           H  
ATOM   1010  CD2 LEU    66     113.923  73.918  72.094  1.00  0.00           C  
ATOM   1011 HD21 LEU    66     113.546  74.904  72.367  1.00  0.00           H  
ATOM   1012 HD22 LEU    66     114.689  73.598  72.800  1.00  0.00           H  
ATOM   1013 HD23 LEU    66     114.509  73.836  71.178  1.00  0.00           H  
ATOM   1014  C   LEU    66     111.198  73.823  75.468  1.00  0.00           C  
ATOM   1015  O   LEU    66     111.369  74.904  75.918  1.00  0.00           O  
ATOM   1016  N   GLU    67     110.115  73.131  75.814  1.00  0.00           N  
ATOM   1017  H   GLU    67     110.103  72.143  75.606  1.00  0.00           H  
ATOM   1018  CA  GLU    67     108.795  73.739  76.307  1.00  0.00           C  
ATOM   1019  HA  GLU    67     109.052  74.581  76.950  1.00  0.00           H  
ATOM   1020  CB  GLU    67     108.014  74.421  75.180  1.00  0.00           C  
ATOM   1021  HB2 GLU    67     108.726  75.093  74.701  1.00  0.00           H  
ATOM   1022  HB3 GLU    67     107.799  73.652  74.439  1.00  0.00           H  
ATOM   1023  CG  GLU    67     106.772  75.179  75.732  1.00  0.00           C  
ATOM   1024  HG2 GLU    67     105.952  74.520  76.019  1.00  0.00           H  
ATOM   1025  HG3 GLU    67     107.103  75.651  76.657  1.00  0.00           H  
ATOM   1026  CD  GLU    67     106.285  76.278  74.842  1.00  0.00           C  
ATOM   1027  OE1 GLU    67     105.084  76.419  74.840  1.00  0.00           O  
ATOM   1028  OE2 GLU    67     106.941  76.868  73.941  1.00  0.00           O  
ATOM   1029  C   GLU    67     108.015  72.628  77.010  1.00  0.00           C  
ATOM   1030  O   GLU    67     107.724  71.590  76.343  1.00  0.00           O  
ATOM   1031  N   ALA    68     107.657  72.795  78.267  1.00  0.00           N  
ATOM   1032  H   ALA    68     108.053  73.624  78.686  1.00  0.00           H  
ATOM   1033  CA  ALA    68     107.048  71.682  79.075  1.00  0.00           C  
ATOM   1034  HA  ALA    68     107.740  70.845  78.975  1.00  0.00           H  
ATOM   1035  CB  ALA    68     106.680  72.231  80.536  1.00  0.00           C  
ATOM   1036  HB1 ALA    68     106.204  71.453  81.133  1.00  0.00           H  
ATOM   1037  HB2 ALA    68     107.577  72.417  81.126  1.00  0.00           H  
ATOM   1038  HB3 ALA    68     106.017  73.078  80.358  1.00  0.00           H  
ATOM   1039  C   ALA    68     105.801  70.979  78.309  1.00  0.00           C  
ATOM   1040  O   ALA    68     105.702  69.733  78.308  1.00  0.00           O  
ATOM   1041  N   SER    69     104.953  71.801  77.658  1.00  0.00           N  
ATOM   1042  H   SER    69     105.051  72.805  77.700  1.00  0.00           H  
ATOM   1043  CA  SER    69     103.739  71.389  76.906  1.00  0.00           C  
ATOM   1044  HA  SER    69     103.223  72.317  76.661  1.00  0.00           H  
ATOM   1045  CB  SER    69     104.201  70.720  75.610  1.00  0.00           C  
ATOM   1046  HB2 SER    69     104.727  69.851  76.005  1.00  0.00           H  
ATOM   1047  HB3 SER    69     103.291  70.417  75.092  1.00  0.00           H  
ATOM   1048  OG  SER    69     105.089  71.481  74.724  1.00  0.00           O  
ATOM   1049  HG  SER    69     105.862  71.569  75.286  1.00  0.00           H  
ATOM   1050  C   SER    69     102.813  70.467  77.726  1.00  0.00           C  
ATOM   1051  O   SER    69     102.444  69.389  77.238  1.00  0.00           O  
ATOM   1052  N   GLN    70     102.510  71.016  78.950  1.00  0.00           N  
ATOM   1053  H   GLN    70     102.574  72.015  79.089  1.00  0.00           H  
ATOM   1054  CA  GLN    70     101.630  70.171  79.797  1.00  0.00           C  
ATOM   1055  HA  GLN    70     101.191  69.347  79.235  1.00  0.00           H  
ATOM   1056  CB  GLN    70     102.241  69.626  81.063  1.00  0.00           C  
ATOM   1057  HB2 GLN    70     102.525  70.379  81.798  1.00  0.00           H  
ATOM   1058  HB3 GLN    70     101.575  68.890  81.514  1.00  0.00           H  
ATOM   1059  CG  GLN    70     103.493  68.826  80.827  1.00  0.00           C  
ATOM   1060  HG2 GLN    70     103.334  68.159  79.980  1.00  0.00           H  
ATOM   1061  HG3 GLN    70     104.302  69.501  80.548  1.00  0.00           H  
ATOM   1062  CD  GLN    70     104.031  67.976  81.957  1.00  0.00           C  
ATOM   1063  OE1 GLN    70     103.901  68.364  83.092  1.00  0.00           O  
ATOM   1064  NE2 GLN    70     104.737  66.854  81.653  1.00  0.00           N  
ATOM   1065 HE21 GLN    70     105.198  66.339  82.389  1.00  0.00           H  
ATOM   1066 HE22 GLN    70     104.591  66.618  80.682  1.00  0.00           H  
ATOM   1067  C   GLN    70     100.358  70.884  80.182  1.00  0.00           C  
ATOM   1068  O   GLN    70     100.496  72.022  80.532  1.00  0.00           O  
ATOM   1069  N   GLY    71      99.183  70.171  80.316  1.00  0.00           N  
ATOM   1070  H   GLY    71      99.231  69.192  80.071  1.00  0.00           H  
ATOM   1071  CA  GLY    71      97.834  70.682  80.586  1.00  0.00           C  
ATOM   1072  HA2 GLY    71      97.869  71.185  81.553  1.00  0.00           H  
ATOM   1073  HA3 GLY    71      97.571  71.423  79.831  1.00  0.00           H  
ATOM   1074  C   GLY    71      96.874  69.549  80.603  1.00  0.00           C  
ATOM   1075  O   GLY    71      97.145  68.516  81.130  1.00  0.00           O  
ATOM   1076  N   GLY    72      95.660  69.776  80.103  1.00  0.00           N  
ATOM   1077  H   GLY    72      95.374  70.654  79.694  1.00  0.00           H  
ATOM   1078  CA  GLY    72      94.640  68.775  80.156  1.00  0.00           C  
ATOM   1079  HA2 GLY    72      95.004  67.859  79.690  1.00  0.00           H  
ATOM   1080  HA3 GLY    72      94.368  68.457  81.162  1.00  0.00           H  
ATOM   1081  C   GLY    72      93.253  68.853  79.350  1.00  0.00           C  
ATOM   1082  O   GLY    72      93.018  69.920  78.801  1.00  0.00           O  
ATOM   1083  N   THR    73      92.482  67.843  79.374  1.00  0.00           N  
ATOM   1084  H   THR    73      92.804  67.075  79.945  1.00  0.00           H  
ATOM   1085  CA  THR    73      91.249  67.627  78.555  1.00  0.00           C  
ATOM   1086  HA  THR    73      90.719  68.576  78.465  1.00  0.00           H  
ATOM   1087  CB  THR    73      91.675  66.930  77.321  1.00  0.00           C  
ATOM   1088  HB  THR    73      92.277  66.027  77.429  1.00  0.00           H  
ATOM   1089  CG2 THR    73      90.477  66.700  76.456  1.00  0.00           C  
ATOM   1090 HG21 THR    73      90.764  66.274  75.494  1.00  0.00           H  
ATOM   1091 HG22 THR    73      89.721  66.015  76.839  1.00  0.00           H  
ATOM   1092 HG23 THR    73      89.964  67.648  76.296  1.00  0.00           H  
ATOM   1093  OG1 THR    73      92.448  67.825  76.554  1.00  0.00           O  
ATOM   1094  HG1 THR    73      93.317  67.431  76.652  1.00  0.00           H  
ATOM   1095  C   THR    73      90.232  66.710  79.309  1.00  0.00           C  
ATOM   1096  O   THR    73      90.635  65.637  79.765  1.00  0.00           O  
ATOM   1097  N   PHE    74      88.946  66.999  79.479  1.00  0.00           N  
ATOM   1098  H   PHE    74      88.662  67.837  78.991  1.00  0.00           H  
ATOM   1099  CA  PHE    74      87.913  66.343  80.229  1.00  0.00           C  
ATOM   1100  HA  PHE    74      88.105  65.286  80.045  1.00  0.00           H  
ATOM   1101  CB  PHE    74      87.979  66.494  81.761  1.00  0.00           C  
ATOM   1102  HB2 PHE    74      87.272  65.807  82.227  1.00  0.00           H  
ATOM   1103  HB3 PHE    74      88.953  66.189  82.143  1.00  0.00           H  
ATOM   1104  CG  PHE    74      87.660  67.917  82.242  1.00  0.00           C  
ATOM   1105  CD1 PHE    74      88.493  68.967  81.857  1.00  0.00           C  
ATOM   1106  HD1 PHE    74      89.382  68.700  81.306  1.00  0.00           H  
ATOM   1107  CE1 PHE    74      88.094  70.263  82.382  1.00  0.00           C  
ATOM   1108  HE1 PHE    74      88.812  71.068  82.341  1.00  0.00           H  
ATOM   1109  CZ  PHE    74      86.941  70.535  83.083  1.00  0.00           C  
ATOM   1110  HZ  PHE    74      86.717  71.488  83.538  1.00  0.00           H  
ATOM   1111  CE2 PHE    74      86.099  69.430  83.457  1.00  0.00           C  
ATOM   1112  HE2 PHE    74      85.199  69.558  84.042  1.00  0.00           H  
ATOM   1113  CD2 PHE    74      86.549  68.138  83.079  1.00  0.00           C  
ATOM   1114  HD2 PHE    74      85.967  67.252  83.286  1.00  0.00           H  
ATOM   1115  C   PHE    74      86.469  66.531  79.704  1.00  0.00           C  
ATOM   1116  O   PHE    74      86.192  67.513  79.020  1.00  0.00           O  
ATOM   1117  N   THR    75      85.568  65.721  80.146  1.00  0.00           N  
ATOM   1118  H   THR    75      85.981  64.928  80.616  1.00  0.00           H  
ATOM   1119  CA  THR    75      84.186  65.774  79.613  1.00  0.00           C  
ATOM   1120  HA  THR    75      84.025  66.643  78.975  1.00  0.00           H  
ATOM   1121  CB  THR    75      83.786  64.571  78.752  1.00  0.00           C  
ATOM   1122  HB  THR    75      82.918  64.897  78.179  1.00  0.00           H  
ATOM   1123  CG2 THR    75      84.915  64.146  77.835  1.00  0.00           C  
ATOM   1124 HG21 THR    75      85.800  63.712  78.300  1.00  0.00           H  
ATOM   1125 HG22 THR    75      84.503  63.369  77.191  1.00  0.00           H  
ATOM   1126 HG23 THR    75      85.258  64.921  77.150  1.00  0.00           H  
ATOM   1127  OG1 THR    75      83.663  63.423  79.527  1.00  0.00           O  
ATOM   1128  HG1 THR    75      83.297  62.725  78.978  1.00  0.00           H  
ATOM   1129  C   THR    75      83.110  66.081  80.722  1.00  0.00           C  
ATOM   1130  O   THR    75      83.437  66.121  81.917  1.00  0.00           O  
ATOM   1131  N   CYS    76      81.772  66.333  80.453  1.00  0.00           N  
ATOM   1132  H   CYS    76      81.407  66.324  79.511  1.00  0.00           H  
ATOM   1133  CA  CYS    76      80.736  66.532  81.416  1.00  0.00           C  
ATOM   1134  HA  CYS    76      80.939  65.796  82.195  1.00  0.00           H  
ATOM   1135  CB  CYS    76      80.842  67.881  82.062  1.00  0.00           C  
ATOM   1136  HB2 CYS    76      81.863  68.227  82.225  1.00  0.00           H  
ATOM   1137  HB3 CYS    76      80.466  68.625  81.360  1.00  0.00           H  
ATOM   1138  SG  CYS    76      79.770  67.825  83.543  1.00  0.00           S  
ATOM   1139  HG  CYS    76      80.458  66.859  84.157  1.00  0.00           H  
ATOM   1140  C   CYS    76      79.340  66.317  80.875  1.00  0.00           C  
ATOM   1141  O   CYS    76      78.868  66.951  79.955  1.00  0.00           O  
ATOM   1142  N   ASP    77      78.709  65.345  81.398  1.00  0.00           N  
ATOM   1143  H   ASP    77      79.086  64.832  82.182  1.00  0.00           H  
ATOM   1144  CA  ASP    77      77.445  64.785  80.850  1.00  0.00           C  
ATOM   1145  HA  ASP    77      77.339  64.954  79.779  1.00  0.00           H  
ATOM   1146  CB  ASP    77      77.498  63.280  80.921  1.00  0.00           C  
ATOM   1147  HB2 ASP    77      76.563  63.004  80.434  1.00  0.00           H  
ATOM   1148  HB3 ASP    77      78.371  62.932  80.369  1.00  0.00           H  
ATOM   1149  CG  ASP    77      77.444  62.574  82.238  1.00  0.00           C  
ATOM   1150  OD1 ASP    77      77.379  61.333  82.287  1.00  0.00           O  
ATOM   1151  OD2 ASP    77      77.398  63.270  83.307  1.00  0.00           O  
ATOM   1152  C   ASP    77      76.331  65.460  81.560  1.00  0.00           C  
ATOM   1153  O   ASP    77      75.177  65.377  81.061  1.00  0.00           O  
ATOM   1154  N   ASN    78      76.528  66.052  82.711  1.00  0.00           N  
ATOM   1155  H   ASN    78      77.467  65.984  83.077  1.00  0.00           H  
ATOM   1156  CA  ASN    78      75.648  66.953  83.426  1.00  0.00           C  
ATOM   1157  HA  ASN    78      74.640  66.560  83.290  1.00  0.00           H  
ATOM   1158  CB  ASN    78      75.971  67.027  84.922  1.00  0.00           C  
ATOM   1159  HB2 ASN    78      76.135  66.025  85.318  1.00  0.00           H  
ATOM   1160  HB3 ASN    78      76.870  67.626  85.068  1.00  0.00           H  
ATOM   1161  CG  ASN    78      74.776  67.615  85.684  1.00  0.00           C  
ATOM   1162  OD1 ASN    78      73.992  68.421  85.182  1.00  0.00           O  
ATOM   1163  ND2 ASN    78      74.635  67.297  86.964  1.00  0.00           N  
ATOM   1164 HD21 ASN    78      73.765  67.545  87.412  1.00  0.00           H  
ATOM   1165 HD22 ASN    78      75.306  66.673  87.390  1.00  0.00           H  
ATOM   1166  C   ASN    78      75.700  68.322  82.724  1.00  0.00           C  
ATOM   1167  O   ASN    78      76.555  69.204  83.058  1.00  0.00           O  
ATOM   1168  N   ILE    79      74.922  68.537  81.705  1.00  0.00           N  
ATOM   1169  H   ILE    79      74.243  67.827  81.469  1.00  0.00           H  
ATOM   1170  CA  ILE    79      75.075  69.724  80.883  1.00  0.00           C  
ATOM   1171  HA  ILE    79      76.043  70.193  81.056  1.00  0.00           H  
ATOM   1172  CB  ILE    79      74.964  69.426  79.287  1.00  0.00           C  
ATOM   1173  HB  ILE    79      74.018  68.945  79.039  1.00  0.00           H  
ATOM   1174  CG2 ILE    79      75.140  70.701  78.411  1.00  0.00           C  
ATOM   1175 HG21 ILE    79      76.189  70.980  78.511  1.00  0.00           H  
ATOM   1176 HG22 ILE    79      74.881  70.531  77.367  1.00  0.00           H  
ATOM   1177 HG23 ILE    79      74.483  71.475  78.809  1.00  0.00           H  
ATOM   1178  CG1 ILE    79      76.116  68.531  78.828  1.00  0.00           C  
ATOM   1179 HG12 ILE    79      76.976  68.968  79.336  1.00  0.00           H  
ATOM   1180 HG13 ILE    79      75.981  67.577  79.337  1.00  0.00           H  
ATOM   1181  CD1 ILE    79      76.233  68.175  77.324  1.00  0.00           C  
ATOM   1182 HD11 ILE    79      75.278  67.898  76.878  1.00  0.00           H  
ATOM   1183 HD12 ILE    79      76.689  69.018  76.805  1.00  0.00           H  
ATOM   1184 HD13 ILE    79      76.985  67.386  77.307  1.00  0.00           H  
ATOM   1185  C   ILE    79      74.050  70.763  81.296  1.00  0.00           C  
ATOM   1186  O   ILE    79      73.035  71.071  80.695  1.00  0.00           O  
ATOM   1187  N   ASN    80      74.234  71.342  82.492  1.00  0.00           N  
ATOM   1188  H   ASN    80      75.096  71.069  82.942  1.00  0.00           H  
ATOM   1189  CA  ASN    80      73.454  72.433  83.088  1.00  0.00           C  
ATOM   1190  HA  ASN    80      72.401  72.201  82.929  1.00  0.00           H  
ATOM   1191  CB  ASN    80      73.742  72.275  84.628  1.00  0.00           C  
ATOM   1192  HB2 ASN    80      73.066  72.866  85.245  1.00  0.00           H  
ATOM   1193  HB3 ASN    80      73.458  71.245  84.848  1.00  0.00           H  
ATOM   1194  CG  ASN    80      75.152  72.427  85.147  1.00  0.00           C  
ATOM   1195  OD1 ASN    80      75.793  73.446  84.900  1.00  0.00           O  
ATOM   1196  ND2 ASN    80      75.737  71.487  85.819  1.00  0.00           N  
ATOM   1197 HD21 ASN    80      76.681  71.675  86.125  1.00  0.00           H  
ATOM   1198 HD22 ASN    80      75.176  70.671  86.018  1.00  0.00           H  
ATOM   1199  C   ASN    80      73.704  73.837  82.590  1.00  0.00           C  
ATOM   1200  O   ASN    80      74.675  73.917  81.779  1.00  0.00           O  
ATOM   1201  N   ALA    81      72.936  74.840  82.997  1.00  0.00           N  
ATOM   1202  H   ALA    81      72.093  74.638  83.515  1.00  0.00           H  
ATOM   1203  CA  ALA    81      73.286  76.242  82.705  1.00  0.00           C  
ATOM   1204  HA  ALA    81      73.078  76.328  81.639  1.00  0.00           H  
ATOM   1205  CB  ALA    81      72.352  77.212  83.509  1.00  0.00           C  
ATOM   1206  HB1 ALA    81      71.329  76.895  83.309  1.00  0.00           H  
ATOM   1207  HB2 ALA    81      72.522  77.142  84.583  1.00  0.00           H  
ATOM   1208  HB3 ALA    81      72.425  78.262  83.224  1.00  0.00           H  
ATOM   1209  C   ALA    81      74.843  76.656  82.931  1.00  0.00           C  
ATOM   1210  O   ALA    81      75.326  77.260  82.036  1.00  0.00           O  
ATOM   1211  N   ASP    82      75.444  76.431  84.078  1.00  0.00           N  
ATOM   1212  H   ASP    82      74.884  75.923  84.748  1.00  0.00           H  
ATOM   1213  CA  ASP    82      76.813  76.885  84.388  1.00  0.00           C  
ATOM   1214  HA  ASP    82      76.836  77.967  84.263  1.00  0.00           H  
ATOM   1215  CB  ASP    82      77.221  76.371  85.763  1.00  0.00           C  
ATOM   1216  HB2 ASP    82      77.045  75.298  85.836  1.00  0.00           H  
ATOM   1217  HB3 ASP    82      78.280  76.579  85.914  1.00  0.00           H  
ATOM   1218  CG  ASP    82      76.483  77.045  86.929  1.00  0.00           C  
ATOM   1219  OD1 ASP    82      76.549  78.317  87.065  1.00  0.00           O  
ATOM   1220  OD2 ASP    82      75.996  76.286  87.826  1.00  0.00           O  
ATOM   1221  C   ASP    82      77.806  76.302  83.364  1.00  0.00           C  
ATOM   1222  O   ASP    82      78.679  77.040  82.844  1.00  0.00           O  
ATOM   1223  N   ASN    83      77.694  75.037  82.986  1.00  0.00           N  
ATOM   1224  H   ASN    83      77.014  74.487  83.493  1.00  0.00           H  
ATOM   1225  CA  ASN    83      78.470  74.431  81.937  1.00  0.00           C  
ATOM   1226  HA  ASN    83      79.519  74.720  82.000  1.00  0.00           H  
ATOM   1227  CB  ASN    83      78.307  72.905  81.991  1.00  0.00           C  
ATOM   1228  HB2 ASN    83      77.244  72.701  81.871  1.00  0.00           H  
ATOM   1229  HB3 ASN    83      78.910  72.483  81.186  1.00  0.00           H  
ATOM   1230  CG  ASN    83      78.856  72.402  83.320  1.00  0.00           C  
ATOM   1231  OD1 ASN    83      79.700  73.014  84.029  1.00  0.00           O  
ATOM   1232  ND2 ASN    83      78.527  71.183  83.570  1.00  0.00           N  
ATOM   1233 HD21 ASN    83      79.025  70.684  84.293  1.00  0.00           H  
ATOM   1234 HD22 ASN    83      77.987  70.660  82.896  1.00  0.00           H  
ATOM   1235  C   ASN    83      78.243  74.845  80.522  1.00  0.00           C  
ATOM   1236  O   ASN    83      79.067  74.747  79.639  1.00  0.00           O  
ATOM   1237  N   LEU    84      76.996  75.309  80.252  1.00  0.00           N  
ATOM   1238  H   LEU    84      76.280  75.280  80.964  1.00  0.00           H  
ATOM   1239  CA  LEU    84      76.782  76.010  78.948  1.00  0.00           C  
ATOM   1240  HA  LEU    84      77.227  75.507  78.090  1.00  0.00           H  
ATOM   1241  CB  LEU    84      75.139  76.002  78.725  1.00  0.00           C  
ATOM   1242  HB2 LEU    84      74.809  76.331  79.710  1.00  0.00           H  
ATOM   1243  HB3 LEU    84      74.871  76.754  77.982  1.00  0.00           H  
ATOM   1244  CG  LEU    84      74.589  74.650  78.472  1.00  0.00           C  
ATOM   1245  HG  LEU    84      74.922  73.879  79.168  1.00  0.00           H  
ATOM   1246  CD1 LEU    84      73.093  74.577  78.602  1.00  0.00           C  
ATOM   1247 HD11 LEU    84      72.729  74.590  79.629  1.00  0.00           H  
ATOM   1248 HD12 LEU    84      72.538  75.312  78.018  1.00  0.00           H  
ATOM   1249 HD13 LEU    84      72.697  73.630  78.235  1.00  0.00           H  
ATOM   1250  CD2 LEU    84      75.019  74.297  77.058  1.00  0.00           C  
ATOM   1251 HD21 LEU    84      74.582  73.350  76.741  1.00  0.00           H  
ATOM   1252 HD22 LEU    84      74.590  75.098  76.456  1.00  0.00           H  
ATOM   1253 HD23 LEU    84      76.095  74.251  76.894  1.00  0.00           H  
ATOM   1254  C   LEU    84      77.465  77.340  78.925  1.00  0.00           C  
ATOM   1255  O   LEU    84      77.976  77.752  77.916  1.00  0.00           O  
ATOM   1256  N   ALA    85      77.512  78.086  80.087  1.00  0.00           N  
ATOM   1257  H   ALA    85      77.058  77.709  80.907  1.00  0.00           H  
ATOM   1258  CA  ALA    85      78.234  79.348  80.098  1.00  0.00           C  
ATOM   1259  HA  ALA    85      77.841  79.942  79.272  1.00  0.00           H  
ATOM   1260  CB  ALA    85      78.003  80.059  81.503  1.00  0.00           C  
ATOM   1261  HB1 ALA    85      78.428  79.486  82.327  1.00  0.00           H  
ATOM   1262  HB2 ALA    85      78.422  81.064  81.445  1.00  0.00           H  
ATOM   1263  HB3 ALA    85      76.928  80.130  81.666  1.00  0.00           H  
ATOM   1264  C   ALA    85      79.645  79.126  79.709  1.00  0.00           C  
ATOM   1265  O   ALA    85      80.255  79.908  78.937  1.00  0.00           O  
ATOM   1266  N   LEU    86      80.293  78.045  80.178  1.00  0.00           N  
ATOM   1267  H   LEU    86      79.922  77.531  80.965  1.00  0.00           H  
ATOM   1268  CA  LEU    86      81.652  77.797  79.794  1.00  0.00           C  
ATOM   1269  HA  LEU    86      82.250  78.678  80.028  1.00  0.00           H  
ATOM   1270  CB  LEU    86      82.325  76.619  80.564  1.00  0.00           C  
ATOM   1271  HB2 LEU    86      81.649  75.825  80.246  1.00  0.00           H  
ATOM   1272  HB3 LEU    86      83.353  76.448  80.243  1.00  0.00           H  
ATOM   1273  CG  LEU    86      82.359  76.589  82.114  1.00  0.00           C  
ATOM   1274  HG  LEU    86      81.347  76.778  82.475  1.00  0.00           H  
ATOM   1275  CD1 LEU    86      82.765  75.228  82.623  1.00  0.00           C  
ATOM   1276 HD11 LEU    86      82.822  75.276  83.711  1.00  0.00           H  
ATOM   1277 HD12 LEU    86      81.990  74.504  82.371  1.00  0.00           H  
ATOM   1278 HD13 LEU    86      83.742  74.997  82.199  1.00  0.00           H  
ATOM   1279  CD2 LEU    86      83.317  77.708  82.505  1.00  0.00           C  
ATOM   1280 HD21 LEU    86      84.284  77.516  82.039  1.00  0.00           H  
ATOM   1281 HD22 LEU    86      82.947  78.701  82.251  1.00  0.00           H  
ATOM   1282 HD23 LEU    86      83.392  77.800  83.589  1.00  0.00           H  
ATOM   1283  C   LEU    86      81.889  77.550  78.274  1.00  0.00           C  
ATOM   1284  O   LEU    86      82.865  77.971  77.638  1.00  0.00           O  
ATOM   1285  N   TRP    87      80.959  76.720  77.732  1.00  0.00           N  
ATOM   1286  H   TRP    87      80.281  76.282  78.340  1.00  0.00           H  
ATOM   1287  CA  TRP    87      80.936  76.298  76.314  1.00  0.00           C  
ATOM   1288  HA  TRP    87      81.937  75.892  76.171  1.00  0.00           H  
ATOM   1289  CB  TRP    87      79.876  75.174  76.025  1.00  0.00           C  
ATOM   1290  HB2 TRP    87      79.616  74.713  76.978  1.00  0.00           H  
ATOM   1291  HB3 TRP    87      79.040  75.814  75.743  1.00  0.00           H  
ATOM   1292  CG  TRP    87      80.332  74.152  74.990  1.00  0.00           C  
ATOM   1293  CD1 TRP    87      81.131  73.028  75.333  1.00  0.00           C  
ATOM   1294  HD1 TRP    87      81.455  72.885  76.353  1.00  0.00           H  
ATOM   1295  NE1 TRP    87      81.295  72.266  74.173  1.00  0.00           N  
ATOM   1296  HE1 TRP    87      81.767  71.376  74.100  1.00  0.00           H  
ATOM   1297  CE2 TRP    87      80.819  72.979  73.071  1.00  0.00           C  
ATOM   1298  CZ2 TRP    87      80.974  72.823  71.687  1.00  0.00           C  
ATOM   1299  HZ2 TRP    87      81.493  71.933  71.362  1.00  0.00           H  
ATOM   1300  CH2 TRP    87      80.552  73.726  70.813  1.00  0.00           C  
ATOM   1301  HH2 TRP    87      80.582  73.552  69.748  1.00  0.00           H  
ATOM   1302  CZ3 TRP    87      79.952  74.940  71.280  1.00  0.00           C  
ATOM   1303  HZ3 TRP    87      79.717  75.687  70.536  1.00  0.00           H  
ATOM   1304  CE3 TRP    87      79.858  75.162  72.676  1.00  0.00           C  
ATOM   1305  HE3 TRP    87      79.749  76.196  72.967  1.00  0.00           H  
ATOM   1306  CD2 TRP    87      80.209  74.131  73.586  1.00  0.00           C  
ATOM   1307  C   TRP    87      80.730  77.463  75.339  1.00  0.00           C  
ATOM   1308  O   TRP    87      81.482  77.488  74.337  1.00  0.00           O  
ATOM   1309  N   PHE    88      80.000  78.481  75.710  1.00  0.00           N  
ATOM   1310  H   PHE    88      79.490  78.527  76.581  1.00  0.00           H  
ATOM   1311  CA  PHE    88      79.724  79.659  74.865  1.00  0.00           C  
ATOM   1312  HA  PHE    88      80.166  79.499  73.882  1.00  0.00           H  
ATOM   1313  CB  PHE    88      78.195  79.696  74.652  1.00  0.00           C  
ATOM   1314  HB2 PHE    88      77.709  79.835  75.618  1.00  0.00           H  
ATOM   1315  HB3 PHE    88      77.939  80.611  74.118  1.00  0.00           H  
ATOM   1316  CG  PHE    88      77.657  78.475  73.896  1.00  0.00           C  
ATOM   1317  CD1 PHE    88      77.715  78.522  72.501  1.00  0.00           C  
ATOM   1318  HD1 PHE    88      78.137  79.410  72.054  1.00  0.00           H  
ATOM   1319  CE1 PHE    88      76.990  77.622  71.715  1.00  0.00           C  
ATOM   1320  HE1 PHE    88      76.801  77.739  70.658  1.00  0.00           H  
ATOM   1321  CZ  PHE    88      76.242  76.642  72.382  1.00  0.00           C  
ATOM   1322  HZ  PHE    88      75.595  75.994  71.810  1.00  0.00           H  
ATOM   1323  CE2 PHE    88      76.248  76.515  73.757  1.00  0.00           C  
ATOM   1324  HE2 PHE    88      75.522  75.849  74.199  1.00  0.00           H  
ATOM   1325  CD2 PHE    88      76.980  77.451  74.512  1.00  0.00           C  
ATOM   1326  HD2 PHE    88      76.831  77.381  75.580  1.00  0.00           H  
ATOM   1327  C   PHE    88      80.446  80.993  75.224  1.00  0.00           C  
ATOM   1328  O   PHE    88      80.148  82.099  74.716  1.00  0.00           O  
ATOM   1329  N   LEU    89      81.526  80.835  76.032  1.00  0.00           N  
ATOM   1330  H   LEU    89      81.582  79.908  76.430  1.00  0.00           H  
ATOM   1331  CA  LEU    89      82.449  81.857  76.457  1.00  0.00           C  
ATOM   1332  HA  LEU    89      83.073  81.432  77.243  1.00  0.00           H  
ATOM   1333  CB  LEU    89      83.357  82.369  75.365  1.00  0.00           C  
ATOM   1334  HB2 LEU    89      82.660  82.549  74.547  1.00  0.00           H  
ATOM   1335  HB3 LEU    89      83.781  83.309  75.719  1.00  0.00           H  
ATOM   1336  CG  LEU    89      84.522  81.393  74.967  1.00  0.00           C  
ATOM   1337  HG  LEU    89      85.228  81.402  75.798  1.00  0.00           H  
ATOM   1338  CD1 LEU    89      84.105  79.960  74.646  1.00  0.00           C  
ATOM   1339 HD11 LEU    89      84.940  79.403  74.223  1.00  0.00           H  
ATOM   1340 HD12 LEU    89      83.776  79.382  75.510  1.00  0.00           H  
ATOM   1341 HD13 LEU    89      83.265  79.932  73.953  1.00  0.00           H  
ATOM   1342  CD2 LEU    89      85.005  81.935  73.693  1.00  0.00           C  
ATOM   1343 HD21 LEU    89      84.337  81.608  72.897  1.00  0.00           H  
ATOM   1344 HD22 LEU    89      85.101  83.021  73.682  1.00  0.00           H  
ATOM   1345 HD23 LEU    89      85.989  81.509  73.498  1.00  0.00           H  
ATOM   1346  C   LEU    89      81.623  83.000  77.190  1.00  0.00           C  
ATOM   1347  O   LEU    89      81.542  84.074  76.658  1.00  0.00           O  
ATOM   1348  N   GLY    90      81.051  82.730  78.379  1.00  0.00           N  
ATOM   1349  H   GLY    90      81.050  81.821  78.820  1.00  0.00           H  
ATOM   1350  CA  GLY    90      80.185  83.625  79.109  1.00  0.00           C  
ATOM   1351  HA2 GLY    90      80.602  84.632  79.131  1.00  0.00           H  
ATOM   1352  HA3 GLY    90      79.211  83.605  78.621  1.00  0.00           H  
ATOM   1353  C   GLY    90      79.797  83.210  80.557  1.00  0.00           C  
ATOM   1354  O   GLY    90      80.520  82.519  81.309  1.00  0.00           O  
ATOM   1355  N   GLU    91      78.571  83.613  80.919  1.00  0.00           N  
ATOM   1356  H   GLU    91      78.139  84.174  80.199  1.00  0.00           H  
ATOM   1357  CA  GLU    91      77.970  83.551  82.282  1.00  0.00           C  
ATOM   1358  HA  GLU    91      78.337  82.713  82.875  1.00  0.00           H  
ATOM   1359  CB  GLU    91      78.253  84.915  82.876  1.00  0.00           C  
ATOM   1360  HB2 GLU    91      78.323  84.868  83.962  1.00  0.00           H  
ATOM   1361  HB3 GLU    91      79.268  85.257  82.676  1.00  0.00           H  
ATOM   1362  CG  GLU    91      77.278  86.053  82.486  1.00  0.00           C  
ATOM   1363  HG2 GLU    91      76.951  85.939  81.453  1.00  0.00           H  
ATOM   1364  HG3 GLU    91      76.342  85.837  83.000  1.00  0.00           H  
ATOM   1365  CD  GLU    91      77.551  87.546  82.776  1.00  0.00           C  
ATOM   1366  OE1 GLU    91      76.740  88.324  82.235  1.00  0.00           O  
ATOM   1367  OE2 GLU    91      78.507  87.820  83.570  1.00  0.00           O  
ATOM   1368  C   GLU    91      76.428  83.273  82.291  1.00  0.00           C  
ATOM   1369  O   GLU    91      75.790  83.306  81.244  1.00  0.00           O  
ATOM   1370  N   VAL    92      75.881  82.768  83.382  1.00  0.00           N  
ATOM   1371  H   VAL    92      76.489  82.638  84.178  1.00  0.00           H  
ATOM   1372  CA  VAL    92      74.436  82.470  83.454  1.00  0.00           C  
ATOM   1373  HA  VAL    92      74.206  82.102  82.454  1.00  0.00           H  
ATOM   1374  CB  VAL    92      73.925  81.401  84.500  1.00  0.00           C  
ATOM   1375  HB  VAL    92      74.110  81.864  85.469  1.00  0.00           H  
ATOM   1376  CG1 VAL    92      72.419  81.107  84.385  1.00  0.00           C  
ATOM   1377 HG11 VAL    92      71.842  81.945  84.776  1.00  0.00           H  
ATOM   1378 HG12 VAL    92      72.211  80.873  83.341  1.00  0.00           H  
ATOM   1379 HG13 VAL    92      72.120  80.266  85.011  1.00  0.00           H  
ATOM   1380  CG2 VAL    92      74.787  80.170  84.272  1.00  0.00           C  
ATOM   1381 HG21 VAL    92      74.915  79.998  83.203  1.00  0.00           H  
ATOM   1382 HG22 VAL    92      75.771  80.152  84.739  1.00  0.00           H  
ATOM   1383 HG23 VAL    92      74.208  79.386  84.758  1.00  0.00           H  
ATOM   1384  C   VAL    92      73.626  83.755  83.740  1.00  0.00           C  
ATOM   1385  O   VAL    92      74.038  84.427  84.676  1.00  0.00           O  
ATOM   1386  N   SER    93      72.511  84.026  82.976  1.00  0.00           N  
ATOM   1387  H   SER    93      72.252  83.375  82.249  1.00  0.00           H  
ATOM   1388  CA  SER    93      71.744  85.230  83.043  1.00  0.00           C  
ATOM   1389  HA  SER    93      72.130  86.064  83.630  1.00  0.00           H  
ATOM   1390  CB  SER    93      71.607  85.743  81.615  1.00  0.00           C  
ATOM   1391  HB2 SER    93      71.366  84.908  80.956  1.00  0.00           H  
ATOM   1392  HB3 SER    93      70.841  86.512  81.511  1.00  0.00           H  
ATOM   1393  OG  SER    93      72.728  86.311  81.007  1.00  0.00           O  
ATOM   1394  HG  SER    93      72.673  87.222  81.303  1.00  0.00           H  
ATOM   1395  C   SER    93      70.297  85.107  83.667  1.00  0.00           C  
ATOM   1396  O   SER    93      69.366  84.809  82.879  1.00  0.00           O  
ATOM   1397  N   ASN    94      70.062  85.250  84.977  1.00  0.00           N  
ATOM   1398  H   ASN    94      70.860  85.686  85.417  1.00  0.00           H  
ATOM   1399  CA  ASN    94      68.761  85.124  85.626  1.00  0.00           C  
ATOM   1400  HA  ASN    94      68.343  84.303  85.042  1.00  0.00           H  
ATOM   1401  CB  ASN    94      69.034  84.741  87.106  1.00  0.00           C  
ATOM   1402  HB2 ASN    94      69.499  85.597  87.595  1.00  0.00           H  
ATOM   1403  HB3 ASN    94      68.070  84.541  87.575  1.00  0.00           H  
ATOM   1404  CG  ASN    94      69.798  83.534  87.293  1.00  0.00           C  
ATOM   1405  OD1 ASN    94      71.015  83.627  87.536  1.00  0.00           O  
ATOM   1406  ND2 ASN    94      69.173  82.375  87.177  1.00  0.00           N  
ATOM   1407 HD21 ASN    94      69.714  81.565  86.912  1.00  0.00           H  
ATOM   1408 HD22 ASN    94      68.175  82.407  87.025  1.00  0.00           H  
ATOM   1409  C   ASN    94      67.955  86.401  85.486  1.00  0.00           C  
ATOM   1410  O   ASN    94      68.495  87.491  85.779  1.00  0.00           O  
ATOM   1411  N   THR    95      66.715  86.307  84.933  1.00  0.00           N  
ATOM   1412  H   THR    95      66.264  85.403  84.913  1.00  0.00           H  
ATOM   1413  CA  THR    95      66.033  87.374  84.255  1.00  0.00           C  
ATOM   1414  HA  THR    95      66.560  88.297  84.499  1.00  0.00           H  
ATOM   1415  CB  THR    95      66.237  87.148  82.781  1.00  0.00           C  
ATOM   1416  HB  THR    95      65.732  86.191  82.649  1.00  0.00           H  
ATOM   1417  CG2 THR    95      65.746  88.170  81.725  1.00  0.00           C  
ATOM   1418 HG21 THR    95      66.264  89.115  81.888  1.00  0.00           H  
ATOM   1419 HG22 THR    95      66.005  87.848  80.716  1.00  0.00           H  
ATOM   1420 HG23 THR    95      64.680  88.394  81.768  1.00  0.00           H  
ATOM   1421  OG1 THR    95      67.617  86.964  82.354  1.00  0.00           O  
ATOM   1422  HG1 THR    95      68.004  86.213  82.809  1.00  0.00           H  
ATOM   1423  C   THR    95      64.574  87.385  84.586  1.00  0.00           C  
ATOM   1424  O   THR    95      64.113  86.345  85.044  1.00  0.00           O  
ATOM   1425  N   THR    96      63.879  88.529  84.521  1.00  0.00           N  
ATOM   1426  H   THR    96      64.416  89.352  84.289  1.00  0.00           H  
ATOM   1427  CA  THR    96      62.387  88.578  84.817  1.00  0.00           C  
ATOM   1428  HA  THR    96      61.986  87.593  84.580  1.00  0.00           H  
ATOM   1429  CB  THR    96      62.043  88.828  86.276  1.00  0.00           C  
ATOM   1430  HB  THR    96      62.420  89.773  86.669  1.00  0.00           H  
ATOM   1431  CG2 THR    96      60.564  88.801  86.414  1.00  0.00           C  
ATOM   1432 HG21 THR    96      60.130  89.436  85.642  1.00  0.00           H  
ATOM   1433 HG22 THR    96      60.264  87.769  86.235  1.00  0.00           H  
ATOM   1434 HG23 THR    96      60.199  89.220  87.352  1.00  0.00           H  
ATOM   1435  OG1 THR    96      62.489  87.738  87.072  1.00  0.00           O  
ATOM   1436  HG1 THR    96      62.948  88.140  87.812  1.00  0.00           H  
ATOM   1437  C   THR    96      61.769  89.574  83.804  1.00  0.00           C  
ATOM   1438  O   THR    96      62.137  90.722  83.681  1.00  0.00           O  
ATOM   1439  N   GLN    97      60.841  89.102  82.993  1.00  0.00           N  
ATOM   1440  H   GLN    97      60.595  88.130  83.112  1.00  0.00           H  
ATOM   1441  CA  GLN    97      60.014  89.798  81.992  1.00  0.00           C  
ATOM   1442  HA  GLN    97      60.647  90.264  81.236  1.00  0.00           H  
ATOM   1443  CB  GLN    97      59.289  88.719  81.207  1.00  0.00           C  
ATOM   1444  HB2 GLN    97      60.041  88.152  80.658  1.00  0.00           H  
ATOM   1445  HB3 GLN    97      58.838  87.991  81.882  1.00  0.00           H  
ATOM   1446  CG  GLN    97      58.233  89.248  80.107  1.00  0.00           C  
ATOM   1447  HG2 GLN    97      57.441  89.835  80.571  1.00  0.00           H  
ATOM   1448  HG3 GLN    97      58.780  89.848  79.380  1.00  0.00           H  
ATOM   1449  CD  GLN    97      57.735  88.051  79.443  1.00  0.00           C  
ATOM   1450  OE1 GLN    97      58.331  87.504  78.466  1.00  0.00           O  
ATOM   1451  NE2 GLN    97      56.560  87.551  79.772  1.00  0.00           N  
ATOM   1452 HE21 GLN    97      56.232  86.769  79.224  1.00  0.00           H  
ATOM   1453 HE22 GLN    97      56.126  87.948  80.594  1.00  0.00           H  
ATOM   1454  C   GLN    97      59.017  90.806  82.627  1.00  0.00           C  
ATOM   1455  O   GLN    97      58.504  90.587  83.740  1.00  0.00           O  
ATOM   1456  N   THR    98      58.843  91.955  81.941  1.00  0.00           N  
ATOM   1457  H   THR    98      59.505  92.144  81.202  1.00  0.00           H  
ATOM   1458  CA  THR    98      57.862  92.961  82.428  1.00  0.00           C  
ATOM   1459  HA  THR    98      58.024  92.998  83.505  1.00  0.00           H  
ATOM   1460  CB  THR    98      58.212  94.376  81.932  1.00  0.00           C  
ATOM   1461  HB  THR    98      58.256  94.277  80.848  1.00  0.00           H  
ATOM   1462  CG2 THR    98      57.247  95.485  82.274  1.00  0.00           C  
ATOM   1463 HG21 THR    98      57.582  96.414  81.812  1.00  0.00           H  
ATOM   1464 HG22 THR    98      56.239  95.305  81.900  1.00  0.00           H  
ATOM   1465 HG23 THR    98      57.300  95.574  83.359  1.00  0.00           H  
ATOM   1466  OG1 THR    98      59.475  94.695  82.550  1.00  0.00           O  
ATOM   1467  HG1 THR    98      60.092  94.099  82.120  1.00  0.00           H  
ATOM   1468  C   THR    98      56.466  92.645  81.980  1.00  0.00           C  
ATOM   1469  O   THR    98      56.303  92.603  80.774  1.00  0.00           O  
ATOM   1470  N   GLN    99      55.455  92.576  82.857  1.00  0.00           N  
ATOM   1471  H   GLN    99      55.639  92.693  83.843  1.00  0.00           H  
ATOM   1472  CA  GLN    99      54.026  92.453  82.463  1.00  0.00           C  
ATOM   1473  HA  GLN    99      53.896  91.566  81.843  1.00  0.00           H  
ATOM   1474  CB  GLN    99      53.143  92.238  83.714  1.00  0.00           C  
ATOM   1475  HB2 GLN    99      53.169  91.151  83.784  1.00  0.00           H  
ATOM   1476  HB3 GLN    99      53.586  92.773  84.554  1.00  0.00           H  
ATOM   1477  CG  GLN    99      51.612  92.405  83.561  1.00  0.00           C  
ATOM   1478  HG2 GLN    99      51.378  91.927  82.609  1.00  0.00           H  
ATOM   1479  HG3 GLN    99      51.125  91.709  84.244  1.00  0.00           H  
ATOM   1480  CD  GLN    99      51.129  93.808  83.639  1.00  0.00           C  
ATOM   1481  OE1 GLN    99      51.704  94.788  84.121  1.00  0.00           O  
ATOM   1482  NE2 GLN    99      49.891  93.944  83.224  1.00  0.00           N  
ATOM   1483 HE21 GLN    99      49.624  94.918  83.254  1.00  0.00           H  
ATOM   1484 HE22 GLN    99      49.477  93.185  82.702  1.00  0.00           H  
ATOM   1485  C   GLN    99      53.538  93.593  81.498  1.00  0.00           C  
ATOM   1486  O   GLN    99      53.850  94.710  81.709  1.00  0.00           O  
ATOM   1487  N   GLN   100      52.695  93.289  80.544  1.00  0.00           N  
ATOM   1488  H   GLN   100      52.409  92.330  80.408  1.00  0.00           H  
ATOM   1489  CA  GLN   100      51.960  94.247  79.756  1.00  0.00           C  
ATOM   1490  HA  GLN   100      51.959  95.181  80.318  1.00  0.00           H  
ATOM   1491  CB  GLN   100      52.565  94.469  78.348  1.00  0.00           C  
ATOM   1492  HB2 GLN   100      52.646  93.464  77.934  1.00  0.00           H  
ATOM   1493  HB3 GLN   100      51.887  95.066  77.738  1.00  0.00           H  
ATOM   1494  CG  GLN   100      53.936  95.149  78.316  1.00  0.00           C  
ATOM   1495  HG2 GLN   100      54.715  94.448  78.614  1.00  0.00           H  
ATOM   1496  HG3 GLN   100      54.154  95.545  77.324  1.00  0.00           H  
ATOM   1497  CD  GLN   100      54.038  96.328  79.167  1.00  0.00           C  
ATOM   1498  OE1 GLN   100      53.075  97.037  79.475  1.00  0.00           O  
ATOM   1499  NE2 GLN   100      55.174  96.747  79.544  1.00  0.00           N  
ATOM   1500 HE21 GLN   100      55.143  97.536  80.175  1.00  0.00           H  
ATOM   1501 HE22 GLN   100      56.006  96.244  79.272  1.00  0.00           H  
ATOM   1502  C   GLN   100      50.504  93.747  79.514  1.00  0.00           C  
ATOM   1503  O   GLN   100      50.209  92.577  79.706  1.00  0.00           O  
ATOM   1504  N   THR   101      49.587  94.603  79.143  1.00  0.00           N  
ATOM   1505  H   THR   101      49.893  95.538  79.370  1.00  0.00           H  
ATOM   1506  CA  THR   101      48.372  94.354  78.286  1.00  0.00           C  
ATOM   1507  HA  THR   101      48.493  93.319  77.965  1.00  0.00           H  
ATOM   1508  CB  THR   101      47.084  94.457  79.082  1.00  0.00           C  
ATOM   1509  HB  THR   101      47.037  93.697  79.862  1.00  0.00           H  
ATOM   1510  CG2 THR   101      46.708  95.813  79.876  1.00  0.00           C  
ATOM   1511 HG21 THR   101      45.735  95.582  80.310  1.00  0.00           H  
ATOM   1512 HG22 THR   101      47.469  95.979  80.639  1.00  0.00           H  
ATOM   1513 HG23 THR   101      46.756  96.614  79.139  1.00  0.00           H  
ATOM   1514  OG1 THR   101      45.950  94.255  78.253  1.00  0.00           O  
ATOM   1515  HG1 THR   101      46.136  93.409  77.839  1.00  0.00           H  
ATOM   1516  C   THR   101      48.423  95.177  76.955  1.00  0.00           C  
ATOM   1517  O   THR   101      48.994  96.258  76.948  1.00  0.00           O  
ATOM   1518  N   ASP   102      47.816  94.687  75.863  1.00  0.00           N  
ATOM   1519  H   ASP   102      47.383  93.775  75.885  1.00  0.00           H  
ATOM   1520  CA  ASP   102      47.697  95.369  74.539  1.00  0.00           C  
ATOM   1521  HA  ASP   102      47.171  94.685  73.873  1.00  0.00           H  
ATOM   1522  CB  ASP   102      46.706  96.523  74.774  1.00  0.00           C  
ATOM   1523  HB2 ASP   102      46.996  97.063  75.676  1.00  0.00           H  
ATOM   1524  HB3 ASP   102      46.771  97.291  74.002  1.00  0.00           H  
ATOM   1525  CG  ASP   102      45.278  96.096  74.933  1.00  0.00           C  
ATOM   1526  OD1 ASP   102      44.489  96.953  75.384  1.00  0.00           O  
ATOM   1527  OD2 ASP   102      44.782  95.023  74.534  1.00  0.00           O  
ATOM   1528  C   ASP   102      49.006  95.720  73.916  1.00  0.00           C  
ATOM   1529  O   ASP   102      49.088  96.694  73.137  1.00  0.00           O  
ATOM   1530  N   ALA   103      50.085  94.954  74.177  1.00  0.00           N  
ATOM   1531  H   ALA   103      50.031  94.329  74.969  1.00  0.00           H  
ATOM   1532  CA  ALA   103      51.290  94.896  73.326  1.00  0.00           C  
ATOM   1533  HA  ALA   103      51.811  95.853  73.293  1.00  0.00           H  
ATOM   1534  CB  ALA   103      52.280  94.000  73.964  1.00  0.00           C  
ATOM   1535  HB1 ALA   103      52.626  94.360  74.933  1.00  0.00           H  
ATOM   1536  HB2 ALA   103      51.885  93.031  74.269  1.00  0.00           H  
ATOM   1537  HB3 ALA   103      53.135  93.939  73.291  1.00  0.00           H  
ATOM   1538  C   ALA   103      50.915  94.449  71.847  1.00  0.00           C  
ATOM   1539  O   ALA   103      49.944  93.649  71.760  1.00  0.00           O  
ATOM   1540  N   LYS   104      51.573  95.043  70.803  1.00  0.00           N  
ATOM   1541  H   LYS   104      52.280  95.737  70.998  1.00  0.00           H  
ATOM   1542  CA  LYS   104      51.097  94.732  69.408  1.00  0.00           C  
ATOM   1543  HA  LYS   104      50.490  93.828  69.461  1.00  0.00           H  
ATOM   1544  CB  LYS   104      50.242  95.909  68.903  1.00  0.00           C  
ATOM   1545  HB2 LYS   104      50.870  96.787  69.057  1.00  0.00           H  
ATOM   1546  HB3 LYS   104      50.034  95.704  67.853  1.00  0.00           H  
ATOM   1547  CG  LYS   104      48.872  96.103  69.606  1.00  0.00           C  
ATOM   1548  HG2 LYS   104      48.161  95.434  69.120  1.00  0.00           H  
ATOM   1549  HG3 LYS   104      48.882  95.749  70.636  1.00  0.00           H  
ATOM   1550  CD  LYS   104      48.265  97.566  69.449  1.00  0.00           C  
ATOM   1551  HD2 LYS   104      49.046  98.301  69.645  1.00  0.00           H  
ATOM   1552  HD3 LYS   104      48.026  97.596  68.386  1.00  0.00           H  
ATOM   1553  CE  LYS   104      47.042  97.591  70.402  1.00  0.00           C  
ATOM   1554  HE2 LYS   104      46.128  97.153  70.002  1.00  0.00           H  
ATOM   1555  HE3 LYS   104      47.382  96.985  71.242  1.00  0.00           H  
ATOM   1556  NZ  LYS   104      46.731  98.993  70.754  1.00  0.00           N  
ATOM   1557  HZ1 LYS   104      46.280  99.453  69.977  1.00  0.00           H  
ATOM   1558  HZ2 LYS   104      46.075  99.077  71.518  1.00  0.00           H  
ATOM   1559  HZ3 LYS   104      47.614  99.437  70.963  1.00  0.00           H  
ATOM   1560  C   LYS   104      52.182  94.523  68.381  1.00  0.00           C  
ATOM   1561  O   LYS   104      53.322  95.047  68.569  1.00  0.00           O  
ATOM   1562  N   GLU   105      51.970  93.764  67.366  1.00  0.00           N  
ATOM   1563  H   GLU   105      51.001  93.478  67.348  1.00  0.00           H  
ATOM   1564  CA  GLU   105      52.933  93.227  66.327  1.00  0.00           C  
ATOM   1565  HA  GLU   105      53.748  93.945  66.237  1.00  0.00           H  
ATOM   1566  CB  GLU   105      53.585  91.815  66.724  1.00  0.00           C  
ATOM   1567  HB2 GLU   105      52.691  91.235  66.953  1.00  0.00           H  
ATOM   1568  HB3 GLU   105      54.137  91.390  65.885  1.00  0.00           H  
ATOM   1569  CG  GLU   105      54.414  91.811  67.970  1.00  0.00           C  
ATOM   1570  HG2 GLU   105      54.258  92.742  68.514  1.00  0.00           H  
ATOM   1571  HG3 GLU   105      54.029  91.045  68.644  1.00  0.00           H  
ATOM   1572  CD  GLU   105      55.922  91.601  67.727  1.00  0.00           C  
ATOM   1573  OE1 GLU   105      56.340  90.441  67.502  1.00  0.00           O  
ATOM   1574  OE2 GLU   105      56.671  92.624  67.803  1.00  0.00           O  
ATOM   1575  C   GLU   105      52.229  93.208  64.938  1.00  0.00           C  
ATOM   1576  O   GLU   105      51.075  92.992  64.823  1.00  0.00           O  
ATOM   1577  N   VAL   106      53.062  93.160  63.838  1.00  0.00           N  
ATOM   1578  H   VAL   106      54.046  93.381  63.900  1.00  0.00           H  
ATOM   1579  CA  VAL   106      52.583  92.977  62.474  1.00  0.00           C  
ATOM   1580  HA  VAL   106      51.616  92.474  62.509  1.00  0.00           H  
ATOM   1581  CB  VAL   106      52.408  94.287  61.592  1.00  0.00           C  
ATOM   1582  HB  VAL   106      53.468  94.369  61.352  1.00  0.00           H  
ATOM   1583  CG1 VAL   106      51.516  94.348  60.415  1.00  0.00           C  
ATOM   1584 HG11 VAL   106      50.491  94.065  60.656  1.00  0.00           H  
ATOM   1585 HG12 VAL   106      51.478  95.365  60.026  1.00  0.00           H  
ATOM   1586 HG13 VAL   106      51.889  93.743  59.589  1.00  0.00           H  
ATOM   1587  CG2 VAL   106      51.998  95.474  62.529  1.00  0.00           C  
ATOM   1588 HG21 VAL   106      51.808  96.405  61.995  1.00  0.00           H  
ATOM   1589 HG22 VAL   106      51.035  95.244  62.985  1.00  0.00           H  
ATOM   1590 HG23 VAL   106      52.760  95.500  63.308  1.00  0.00           H  
ATOM   1591  C   VAL   106      53.532  92.065  61.635  1.00  0.00           C  
ATOM   1592  O   VAL   106      54.729  92.120  61.751  1.00  0.00           O  
ATOM   1593  N   PHE   107      52.879  91.215  60.848  1.00  0.00           N  
ATOM   1594  H   PHE   107      51.885  91.044  60.893  1.00  0.00           H  
ATOM   1595  CA  PHE   107      53.498  90.118  60.058  1.00  0.00           C  
ATOM   1596  HA  PHE   107      54.577  90.122  60.217  1.00  0.00           H  
ATOM   1597  CB  PHE   107      53.142  88.822  60.716  1.00  0.00           C  
ATOM   1598  HB2 PHE   107      52.057  88.741  60.785  1.00  0.00           H  
ATOM   1599  HB3 PHE   107      53.505  88.052  60.034  1.00  0.00           H  
ATOM   1600  CG  PHE   107      53.799  88.518  62.130  1.00  0.00           C  
ATOM   1601  CD1 PHE   107      55.055  87.991  62.224  1.00  0.00           C  
ATOM   1602  HD1 PHE   107      55.578  87.593  61.367  1.00  0.00           H  
ATOM   1603  CE1 PHE   107      55.639  87.817  63.588  1.00  0.00           C  
ATOM   1604  HE1 PHE   107      56.628  87.391  63.664  1.00  0.00           H  
ATOM   1605  CZ  PHE   107      54.966  88.226  64.740  1.00  0.00           C  
ATOM   1606  HZ  PHE   107      55.382  88.165  65.734  1.00  0.00           H  
ATOM   1607  CE2 PHE   107      53.748  88.814  64.605  1.00  0.00           C  
ATOM   1608  HE2 PHE   107      53.240  89.148  65.498  1.00  0.00           H  
ATOM   1609  CD2 PHE   107      53.205  88.954  63.318  1.00  0.00           C  
ATOM   1610  HD2 PHE   107      52.247  89.451  63.273  1.00  0.00           H  
ATOM   1611  C   PHE   107      53.147  90.219  58.526  1.00  0.00           C  
ATOM   1612  O   PHE   107      52.039  89.805  58.080  1.00  0.00           O  
ATOM   1613  N   ASN   108      53.990  90.730  57.757  1.00  0.00           N  
ATOM   1614  H   ASN   108      54.904  90.962  58.118  1.00  0.00           H  
ATOM   1615  CA  ASN   108      53.780  90.993  56.346  1.00  0.00           C  
ATOM   1616  HA  ASN   108      52.731  91.045  56.053  1.00  0.00           H  
ATOM   1617  CB  ASN   108      54.404  92.317  55.931  1.00  0.00           C  
ATOM   1618  HB2 ASN   108      55.386  92.517  56.360  1.00  0.00           H  
ATOM   1619  HB3 ASN   108      54.481  92.437  54.850  1.00  0.00           H  
ATOM   1620  CG  ASN   108      53.632  93.526  56.386  1.00  0.00           C  
ATOM   1621  OD1 ASN   108      52.915  94.175  55.650  1.00  0.00           O  
ATOM   1622  ND2 ASN   108      53.644  94.001  57.657  1.00  0.00           N  
ATOM   1623 HD21 ASN   108      53.255  94.913  57.847  1.00  0.00           H  
ATOM   1624 HD22 ASN   108      54.325  93.589  58.279  1.00  0.00           H  
ATOM   1625  C   ASN   108      54.251  89.792  55.445  1.00  0.00           C  
ATOM   1626  O   ASN   108      53.701  89.681  54.378  1.00  0.00           O  
ATOM   1627  N   PRO   109      55.279  88.975  55.770  1.00  0.00           N  
ATOM   1628  CD  PRO   109      56.316  89.171  56.759  1.00  0.00           C  
ATOM   1629  HD2 PRO   109      56.078  88.615  57.666  1.00  0.00           H  
ATOM   1630  HD3 PRO   109      56.446  90.248  56.864  1.00  0.00           H  
ATOM   1631  CG  PRO   109      57.622  88.708  56.012  1.00  0.00           C  
ATOM   1632  HG2 PRO   109      58.147  88.154  56.790  1.00  0.00           H  
ATOM   1633  HG3 PRO   109      58.290  89.559  55.880  1.00  0.00           H  
ATOM   1634  CB  PRO   109      57.029  87.866  54.864  1.00  0.00           C  
ATOM   1635  HB2 PRO   109      57.544  86.943  54.597  1.00  0.00           H  
ATOM   1636  HB3 PRO   109      57.193  88.428  53.944  1.00  0.00           H  
ATOM   1637  CA  PRO   109      55.545  87.839  54.995  1.00  0.00           C  
ATOM   1638  HA  PRO   109      55.214  87.930  53.961  1.00  0.00           H  
ATOM   1639  C   PRO   109      54.992  86.489  55.488  1.00  0.00           C  
ATOM   1640  O   PRO   109      55.716  85.505  55.715  1.00  0.00           O  
ATOM   1641  N   ILE   110      53.688  86.475  55.638  1.00  0.00           N  
ATOM   1642  H   ILE   110      53.166  87.323  55.472  1.00  0.00           H  
ATOM   1643  CA  ILE   110      52.924  85.245  55.848  1.00  0.00           C  
ATOM   1644  HA  ILE   110      53.244  84.671  56.717  1.00  0.00           H  
ATOM   1645  CB  ILE   110      51.493  85.712  55.999  1.00  0.00           C  
ATOM   1646  HB  ILE   110      51.283  86.281  55.093  1.00  0.00           H  
ATOM   1647  CG2 ILE   110      50.392  84.647  56.083  1.00  0.00           C  
ATOM   1648 HG21 ILE   110      50.119  84.137  55.160  1.00  0.00           H  
ATOM   1649 HG22 ILE   110      50.705  83.872  56.783  1.00  0.00           H  
ATOM   1650 HG23 ILE   110      49.502  84.941  56.641  1.00  0.00           H  
ATOM   1651  CG1 ILE   110      51.350  86.581  57.255  1.00  0.00           C  
ATOM   1652 HG12 ILE   110      51.972  87.475  57.202  1.00  0.00           H  
ATOM   1653 HG13 ILE   110      50.362  87.038  57.311  1.00  0.00           H  
ATOM   1654  CD1 ILE   110      51.685  85.907  58.575  1.00  0.00           C  
ATOM   1655 HD11 ILE   110      52.716  85.554  58.532  1.00  0.00           H  
ATOM   1656 HD12 ILE   110      51.663  86.649  59.372  1.00  0.00           H  
ATOM   1657 HD13 ILE   110      50.945  85.135  58.785  1.00  0.00           H  
ATOM   1658  C   ILE   110      53.007  84.236  54.687  1.00  0.00           C  
ATOM   1659  O   ILE   110      52.875  84.574  53.451  1.00  0.00           O  
ATOM   1660  N   MET   111      53.071  82.969  55.026  1.00  0.00           N  
ATOM   1661  H   MET   111      53.162  82.738  56.005  1.00  0.00           H  
ATOM   1662  CA  MET   111      53.039  81.751  54.191  1.00  0.00           C  
ATOM   1663  HA  MET   111      52.296  81.835  53.398  1.00  0.00           H  
ATOM   1664  CB  MET   111      54.405  81.582  53.564  1.00  0.00           C  
ATOM   1665  HB2 MET   111      54.590  82.368  52.832  1.00  0.00           H  
ATOM   1666  HB3 MET   111      55.204  81.641  54.303  1.00  0.00           H  
ATOM   1667  CG  MET   111      54.648  80.291  52.624  1.00  0.00           C  
ATOM   1668  HG2 MET   111      55.695  80.209  52.334  1.00  0.00           H  
ATOM   1669  HG3 MET   111      54.589  79.369  53.202  1.00  0.00           H  
ATOM   1670  SD  MET   111      53.534  80.190  51.236  1.00  0.00           S  
ATOM   1671  CE  MET   111      54.042  78.679  50.358  1.00  0.00           C  
ATOM   1672  HE1 MET   111      53.402  78.497  49.495  1.00  0.00           H  
ATOM   1673  HE2 MET   111      55.068  78.886  50.054  1.00  0.00           H  
ATOM   1674  HE3 MET   111      54.051  77.810  51.015  1.00  0.00           H  
ATOM   1675  C   MET   111      52.641  80.463  54.982  1.00  0.00           C  
ATOM   1676  O   MET   111      52.765  80.483  56.204  1.00  0.00           O  
ATOM   1677  N   ARG   112      52.103  79.460  54.335  1.00  0.00           N  
ATOM   1678  H   ARG   112      52.087  79.427  53.326  1.00  0.00           H  
ATOM   1679  CA  ARG   112      51.842  78.175  54.953  1.00  0.00           C  
ATOM   1680  HA  ARG   112      51.127  78.432  55.735  1.00  0.00           H  
ATOM   1681  CB  ARG   112      51.140  77.244  53.996  1.00  0.00           C  
ATOM   1682  HB2 ARG   112      51.015  76.289  54.506  1.00  0.00           H  
ATOM   1683  HB3 ARG   112      50.118  77.557  53.784  1.00  0.00           H  
ATOM   1684  CG  ARG   112      51.654  77.150  52.611  1.00  0.00           C  
ATOM   1685  HG2 ARG   112      51.849  78.084  52.083  1.00  0.00           H  
ATOM   1686  HG3 ARG   112      52.668  76.763  52.717  1.00  0.00           H  
ATOM   1687  CD  ARG   112      50.813  76.275  51.701  1.00  0.00           C  
ATOM   1688  HD2 ARG   112      51.484  75.882  50.937  1.00  0.00           H  
ATOM   1689  HD3 ARG   112      50.384  75.484  52.316  1.00  0.00           H  
ATOM   1690  NE  ARG   112      49.956  77.002  50.920  1.00  0.00           N  
ATOM   1691  HE  ARG   112      50.382  77.573  50.204  1.00  0.00           H  
ATOM   1692  CZ  ARG   112      48.670  77.113  51.001  1.00  0.00           C  
ATOM   1693  NH1 ARG   112      47.963  76.392  51.705  1.00  0.00           N  
ATOM   1694 HH11 ARG   112      48.371  75.805  52.418  1.00  0.00           H  
ATOM   1695 HH12 ARG   112      46.960  76.511  51.741  1.00  0.00           H  
ATOM   1696  NH2 ARG   112      48.019  77.794  50.173  1.00  0.00           N  
ATOM   1697 HH21 ARG   112      48.475  78.403  49.509  1.00  0.00           H  
ATOM   1698 HH22 ARG   112      47.031  77.977  50.277  1.00  0.00           H  
ATOM   1699  C   ARG   112      53.026  77.515  55.469  1.00  0.00           C  
ATOM   1700  O   ARG   112      54.085  77.392  54.829  1.00  0.00           O  
ATOM   1701  N   GLY   113      52.859  76.916  56.668  1.00  0.00           N  
ATOM   1702  H   GLY   113      51.914  76.985  57.017  1.00  0.00           H  
ATOM   1703  CA  GLY   113      53.758  76.103  57.407  1.00  0.00           C  
ATOM   1704  HA2 GLY   113      53.224  75.562  58.188  1.00  0.00           H  
ATOM   1705  HA3 GLY   113      54.140  75.394  56.672  1.00  0.00           H  
ATOM   1706  C   GLY   113      54.949  76.870  57.951  1.00  0.00           C  
ATOM   1707  O   GLY   113      55.995  76.325  57.952  1.00  0.00           O  
ATOM   1708  N   ARG   114      54.768  78.064  58.499  1.00  0.00           N  
ATOM   1709  H   ARG   114      53.791  78.304  58.589  1.00  0.00           H  
ATOM   1710  CA  ARG   114      55.791  78.969  59.117  1.00  0.00           C  
ATOM   1711  HA  ARG   114      56.709  78.387  59.198  1.00  0.00           H  
ATOM   1712  CB  ARG   114      56.016  80.218  58.265  1.00  0.00           C  
ATOM   1713  HB2 ARG   114      55.134  80.820  58.044  1.00  0.00           H  
ATOM   1714  HB3 ARG   114      56.787  80.880  58.659  1.00  0.00           H  
ATOM   1715  CG  ARG   114      56.569  79.995  56.818  1.00  0.00           C  
ATOM   1716  HG2 ARG   114      55.818  79.520  56.188  1.00  0.00           H  
ATOM   1717  HG3 ARG   114      56.639  80.945  56.289  1.00  0.00           H  
ATOM   1718  CD  ARG   114      57.867  79.158  56.757  1.00  0.00           C  
ATOM   1719  HD2 ARG   114      58.634  79.847  57.111  1.00  0.00           H  
ATOM   1720  HD3 ARG   114      57.760  78.247  57.345  1.00  0.00           H  
ATOM   1721  NE  ARG   114      58.215  78.805  55.449  1.00  0.00           N  
ATOM   1722  HE  ARG   114      59.001  79.314  55.070  1.00  0.00           H  
ATOM   1723  CZ  ARG   114      58.059  77.606  54.870  1.00  0.00           C  
ATOM   1724  NH1 ARG   114      57.445  76.558  55.408  1.00  0.00           N  
ATOM   1725 HH11 ARG   114      56.929  76.662  56.269  1.00  0.00           H  
ATOM   1726 HH12 ARG   114      57.565  75.616  55.064  1.00  0.00           H  
ATOM   1727  NH2 ARG   114      58.597  77.358  53.759  1.00  0.00           N  
ATOM   1728 HH21 ARG   114      59.344  77.954  53.432  1.00  0.00           H  
ATOM   1729 HH22 ARG   114      58.500  76.487  53.258  1.00  0.00           H  
ATOM   1730  C   ARG   114      55.447  79.481  60.545  1.00  0.00           C  
ATOM   1731  O   ARG   114      54.332  79.819  60.809  1.00  0.00           O  
ATOM   1732  N   TYR   115      56.501  79.440  61.370  1.00  0.00           N  
ATOM   1733  H   TYR   115      57.342  79.207  60.862  1.00  0.00           H  
ATOM   1734  CA  TYR   115      56.340  79.851  62.771  1.00  0.00           C  
ATOM   1735  HA  TYR   115      55.293  79.749  63.055  1.00  0.00           H  
ATOM   1736  CB  TYR   115      57.417  79.151  63.602  1.00  0.00           C  
ATOM   1737  HB2 TYR   115      58.356  79.032  63.062  1.00  0.00           H  
ATOM   1738  HB3 TYR   115      57.601  79.671  64.542  1.00  0.00           H  
ATOM   1739  CG  TYR   115      57.023  77.710  63.882  1.00  0.00           C  
ATOM   1740  CD1 TYR   115      56.117  77.425  64.880  1.00  0.00           C  
ATOM   1741  HD1 TYR   115      56.004  78.180  65.644  1.00  0.00           H  
ATOM   1742  CE1 TYR   115      55.601  76.157  64.973  1.00  0.00           C  
ATOM   1743  HE1 TYR   115      54.900  75.863  65.740  1.00  0.00           H  
ATOM   1744  CZ  TYR   115      55.935  75.090  64.044  1.00  0.00           C  
ATOM   1745  OH  TYR   115      55.393  73.870  64.138  1.00  0.00           O  
ATOM   1746  HH  TYR   115      54.741  73.762  64.834  1.00  0.00           H  
ATOM   1747  CE2 TYR   115      56.972  75.359  63.177  1.00  0.00           C  
ATOM   1748  HE2 TYR   115      57.318  74.614  62.477  1.00  0.00           H  
ATOM   1749  CD2 TYR   115      57.468  76.689  63.028  1.00  0.00           C  
ATOM   1750  HD2 TYR   115      58.174  76.850  62.227  1.00  0.00           H  
ATOM   1751  C   TYR   115      56.804  81.354  62.843  1.00  0.00           C  
ATOM   1752  O   TYR   115      57.666  81.767  62.069  1.00  0.00           O  
ATOM   1753  N   TYR   116      56.278  81.987  63.904  1.00  0.00           N  
ATOM   1754  H   TYR   116      55.649  81.459  64.493  1.00  0.00           H  
ATOM   1755  CA  TYR   116      56.697  83.368  64.163  1.00  0.00           C  
ATOM   1756  HA  TYR   116      57.645  83.601  63.679  1.00  0.00           H  
ATOM   1757  CB  TYR   116      55.736  84.377  63.527  1.00  0.00           C  
ATOM   1758  HB2 TYR   116      54.773  84.152  63.984  1.00  0.00           H  
ATOM   1759  HB3 TYR   116      56.164  85.339  63.809  1.00  0.00           H  
ATOM   1760  CG  TYR   116      55.653  84.245  61.919  1.00  0.00           C  
ATOM   1761  CD1 TYR   116      56.486  84.918  61.129  1.00  0.00           C  
ATOM   1762  HD1 TYR   116      57.070  85.700  61.591  1.00  0.00           H  
ATOM   1763  CE1 TYR   116      56.392  84.861  59.678  1.00  0.00           C  
ATOM   1764  HE1 TYR   116      56.997  85.517  59.070  1.00  0.00           H  
ATOM   1765  CZ  TYR   116      55.716  83.760  59.085  1.00  0.00           C  
ATOM   1766  OH  TYR   116      55.737  83.615  57.758  1.00  0.00           O  
ATOM   1767  HH  TYR   116      56.241  84.290  57.299  1.00  0.00           H  
ATOM   1768  CE2 TYR   116      54.843  83.049  59.960  1.00  0.00           C  
ATOM   1769  HE2 TYR   116      54.201  82.308  59.505  1.00  0.00           H  
ATOM   1770  CD2 TYR   116      54.755  83.397  61.333  1.00  0.00           C  
ATOM   1771  HD2 TYR   116      54.088  82.795  61.932  1.00  0.00           H  
ATOM   1772  C   TYR   116      56.772  83.637  65.663  1.00  0.00           C  
ATOM   1773  O   TYR   116      55.758  83.818  66.347  1.00  0.00           O  
ATOM   1774  N   GLN   117      57.967  83.737  66.206  1.00  0.00           N  
ATOM   1775  H   GLN   117      58.678  83.513  65.524  1.00  0.00           H  
ATOM   1776  CA  GLN   117      58.296  84.115  67.568  1.00  0.00           C  
ATOM   1777  HA  GLN   117      57.698  83.451  68.191  1.00  0.00           H  
ATOM   1778  CB  GLN   117      59.807  83.822  67.869  1.00  0.00           C  
ATOM   1779  HB2 GLN   117      59.987  82.747  67.834  1.00  0.00           H  
ATOM   1780  HB3 GLN   117      60.386  84.324  67.094  1.00  0.00           H  
ATOM   1781  CG  GLN   117      60.263  84.429  69.194  1.00  0.00           C  
ATOM   1782  HG2 GLN   117      61.308  84.170  69.366  1.00  0.00           H  
ATOM   1783  HG3 GLN   117      60.305  85.517  69.254  1.00  0.00           H  
ATOM   1784  CD  GLN   117      59.444  83.700  70.283  1.00  0.00           C  
ATOM   1785  OE1 GLN   117      59.486  82.482  70.330  1.00  0.00           O  
ATOM   1786  NE2 GLN   117      58.917  84.362  71.251  1.00  0.00           N  
ATOM   1787 HE21 GLN   117      58.161  83.879  71.716  1.00  0.00           H  
ATOM   1788 HE22 GLN   117      58.965  85.360  71.398  1.00  0.00           H  
ATOM   1789  C   GLN   117      57.874  85.514  67.762  1.00  0.00           C  
ATOM   1790  O   GLN   117      58.311  86.374  66.995  1.00  0.00           O  
ATOM   1791  N   LEU   118      57.168  85.834  68.867  1.00  0.00           N  
ATOM   1792  H   LEU   118      56.803  85.005  69.315  1.00  0.00           H  
ATOM   1793  CA  LEU   118      56.764  87.197  69.237  1.00  0.00           C  
ATOM   1794  HA  LEU   118      56.550  87.831  68.377  1.00  0.00           H  
ATOM   1795  CB  LEU   118      55.542  86.973  70.056  1.00  0.00           C  
ATOM   1796  HB2 LEU   118      55.747  86.101  70.677  1.00  0.00           H  
ATOM   1797  HB3 LEU   118      55.442  87.857  70.686  1.00  0.00           H  
ATOM   1798  CG  LEU   118      54.256  86.665  69.243  1.00  0.00           C  
ATOM   1799  HG  LEU   118      54.497  85.898  68.507  1.00  0.00           H  
ATOM   1800  CD1 LEU   118      53.202  86.086  70.089  1.00  0.00           C  
ATOM   1801 HD11 LEU   118      52.868  86.937  70.682  1.00  0.00           H  
ATOM   1802 HD12 LEU   118      52.346  85.696  69.539  1.00  0.00           H  
ATOM   1803 HD13 LEU   118      53.452  85.198  70.670  1.00  0.00           H  
ATOM   1804  CD2 LEU   118      53.716  87.968  68.535  1.00  0.00           C  
ATOM   1805 HD21 LEU   118      53.368  88.731  69.231  1.00  0.00           H  
ATOM   1806 HD22 LEU   118      54.483  88.403  67.895  1.00  0.00           H  
ATOM   1807 HD23 LEU   118      52.975  87.777  67.759  1.00  0.00           H  
ATOM   1808  C   LEU   118      57.814  87.976  70.103  1.00  0.00           C  
ATOM   1809  O   LEU   118      58.661  87.395  70.786  1.00  0.00           O  
ATOM   1810  N   GLY   119      57.742  89.291  70.050  1.00  0.00           N  
ATOM   1811  H   GLY   119      57.211  89.692  69.290  1.00  0.00           H  
ATOM   1812  CA  GLY   119      58.483  90.308  70.760  1.00  0.00           C  
ATOM   1813  HA2 GLY   119      58.096  91.293  70.498  1.00  0.00           H  
ATOM   1814  HA3 GLY   119      58.273  90.222  71.826  1.00  0.00           H  
ATOM   1815  C   GLY   119      60.067  90.256  70.703  1.00  0.00           C  
ATOM   1816  O   GLY   119      60.686  90.635  71.658  1.00  0.00           O  
ATOM   1817  N   THR   120      60.623  89.739  69.631  1.00  0.00           N  
ATOM   1818  H   THR   120      59.950  89.539  68.906  1.00  0.00           H  
ATOM   1819  CA  THR   120      62.027  89.755  69.224  1.00  0.00           C  
ATOM   1820  HA  THR   120      62.683  89.368  70.004  1.00  0.00           H  
ATOM   1821  CB  THR   120      62.163  88.892  68.036  1.00  0.00           C  
ATOM   1822  HB  THR   120      61.497  89.235  67.244  1.00  0.00           H  
ATOM   1823  CG2 THR   120      63.610  88.909  67.495  1.00  0.00           C  
ATOM   1824 HG21 THR   120      63.708  89.855  66.964  1.00  0.00           H  
ATOM   1825 HG22 THR   120      64.353  88.959  68.291  1.00  0.00           H  
ATOM   1826 HG23 THR   120      63.782  88.030  66.874  1.00  0.00           H  
ATOM   1827  OG1 THR   120      61.779  87.608  68.295  1.00  0.00           O  
ATOM   1828  HG1 THR   120      60.849  87.668  68.523  1.00  0.00           H  
ATOM   1829  C   THR   120      62.439  91.309  68.917  1.00  0.00           C  
ATOM   1830  O   THR   120      61.907  91.916  67.995  1.00  0.00           O  
ATOM   1831  N   THR   121      63.419  91.716  69.674  1.00  0.00           N  
ATOM   1832  H   THR   121      63.818  91.071  70.341  1.00  0.00           H  
ATOM   1833  CA  THR   121      63.846  93.137  69.671  1.00  0.00           C  
ATOM   1834  HA  THR   121      63.689  93.576  68.686  1.00  0.00           H  
ATOM   1835  CB  THR   121      63.188  93.984  70.820  1.00  0.00           C  
ATOM   1836  HB  THR   121      63.638  94.971  70.929  1.00  0.00           H  
ATOM   1837  CG2 THR   121      61.747  94.216  70.479  1.00  0.00           C  
ATOM   1838 HG21 THR   121      61.757  95.031  69.755  1.00  0.00           H  
ATOM   1839 HG22 THR   121      61.174  93.387  70.064  1.00  0.00           H  
ATOM   1840 HG23 THR   121      61.243  94.595  71.367  1.00  0.00           H  
ATOM   1841  OG1 THR   121      63.188  93.288  71.997  1.00  0.00           O  
ATOM   1842  HG1 THR   121      62.957  92.387  71.757  1.00  0.00           H  
ATOM   1843  C   THR   121      65.311  93.117  69.967  1.00  0.00           C  
ATOM   1844  O   THR   121      65.846  92.151  70.507  1.00  0.00           O  
ATOM   1845  N   ASP   122      66.059  94.206  69.707  1.00  0.00           N  
ATOM   1846  H   ASP   122      65.530  95.000  69.376  1.00  0.00           H  
ATOM   1847  CA  ASP   122      67.401  94.445  70.248  1.00  0.00           C  
ATOM   1848  HA  ASP   122      68.106  93.738  69.810  1.00  0.00           H  
ATOM   1849  CB  ASP   122      67.822  95.882  70.021  1.00  0.00           C  
ATOM   1850  HB2 ASP   122      67.089  96.483  70.559  1.00  0.00           H  
ATOM   1851  HB3 ASP   122      68.765  96.097  70.523  1.00  0.00           H  
ATOM   1852  CG  ASP   122      68.078  96.274  68.537  1.00  0.00           C  
ATOM   1853  OD1 ASP   122      68.002  95.415  67.651  1.00  0.00           O  
ATOM   1854  OD2 ASP   122      68.463  97.463  68.267  1.00  0.00           O  
ATOM   1855  C   ASP   122      67.519  94.124  71.713  1.00  0.00           C  
ATOM   1856  O   ASP   122      68.482  93.524  72.247  1.00  0.00           O  
ATOM   1857  N   ASP   123      66.436  94.526  72.410  1.00  0.00           N  
ATOM   1858  H   ASP   123      65.684  94.967  71.899  1.00  0.00           H  
ATOM   1859  CA  ASP   123      66.238  94.369  73.885  1.00  0.00           C  
ATOM   1860  HA  ASP   123      67.238  94.493  74.300  1.00  0.00           H  
ATOM   1861  CB  ASP   123      65.226  95.381  74.423  1.00  0.00           C  
ATOM   1862  HB2 ASP   123      64.373  95.354  73.744  1.00  0.00           H  
ATOM   1863  HB3 ASP   123      64.820  95.218  75.421  1.00  0.00           H  
ATOM   1864  CG  ASP   123      65.649  96.903  74.283  1.00  0.00           C  
ATOM   1865  OD1 ASP   123      66.778  97.249  74.707  1.00  0.00           O  
ATOM   1866  OD2 ASP   123      64.782  97.703  73.829  1.00  0.00           O  
ATOM   1867  C   ASP   123      65.849  93.042  74.375  1.00  0.00           C  
ATOM   1868  O   ASP   123      65.966  92.768  75.596  1.00  0.00           O  
ATOM   1869  N   ASN   124      65.321  92.139  73.521  1.00  0.00           N  
ATOM   1870  H   ASN   124      65.459  92.375  72.548  1.00  0.00           H  
ATOM   1871  CA  ASN   124      65.052  90.740  73.835  1.00  0.00           C  
ATOM   1872  HA  ASN   124      65.872  90.394  74.464  1.00  0.00           H  
ATOM   1873  CB  ASN   124      63.670  90.761  74.605  1.00  0.00           C  
ATOM   1874  HB2 ASN   124      63.858  91.509  75.375  1.00  0.00           H  
ATOM   1875  HB3 ASN   124      62.936  91.108  73.878  1.00  0.00           H  
ATOM   1876  CG  ASN   124      63.154  89.473  75.237  1.00  0.00           C  
ATOM   1877  OD1 ASN   124      63.881  88.602  75.587  1.00  0.00           O  
ATOM   1878  ND2 ASN   124      61.859  89.484  75.445  1.00  0.00           N  
ATOM   1879 HD21 ASN   124      61.459  88.558  75.500  1.00  0.00           H  
ATOM   1880 HD22 ASN   124      61.412  90.306  75.065  1.00  0.00           H  
ATOM   1881  C   ASN   124      65.049  89.827  72.651  1.00  0.00           C  
ATOM   1882  O   ASN   124      64.009  89.445  72.115  1.00  0.00           O  
ATOM   1883  N   PRO   125      66.269  89.351  72.275  1.00  0.00           N  
ATOM   1884  CD  PRO   125      67.562  89.942  72.578  1.00  0.00           C  
ATOM   1885  HD2 PRO   125      67.878  89.339  73.430  1.00  0.00           H  
ATOM   1886  HD3 PRO   125      67.449  91.005  72.793  1.00  0.00           H  
ATOM   1887  CG  PRO   125      68.355  89.853  71.335  1.00  0.00           C  
ATOM   1888  HG2 PRO   125      69.392  89.770  71.661  1.00  0.00           H  
ATOM   1889  HG3 PRO   125      68.142  90.666  70.641  1.00  0.00           H  
ATOM   1890  CB  PRO   125      67.900  88.545  70.648  1.00  0.00           C  
ATOM   1891  HB2 PRO   125      68.312  87.659  71.132  1.00  0.00           H  
ATOM   1892  HB3 PRO   125      68.170  88.387  69.604  1.00  0.00           H  
ATOM   1893  CA  PRO   125      66.368  88.631  70.957  1.00  0.00           C  
ATOM   1894  HA  PRO   125      65.982  89.287  70.177  1.00  0.00           H  
ATOM   1895  C   PRO   125      65.702  87.260  70.897  1.00  0.00           C  
ATOM   1896  O   PRO   125      65.300  86.778  69.774  1.00  0.00           O  
ATOM   1897  N   THR   126      65.606  86.592  72.030  1.00  0.00           N  
ATOM   1898  H   THR   126      66.011  87.039  72.840  1.00  0.00           H  
ATOM   1899  CA  THR   126      64.752  85.416  72.155  1.00  0.00           C  
ATOM   1900  HA  THR   126      64.943  84.708  71.349  1.00  0.00           H  
ATOM   1901  CB  THR   126      65.202  84.573  73.416  1.00  0.00           C  
ATOM   1902  HB  THR   126      64.728  83.591  73.407  1.00  0.00           H  
ATOM   1903  CG2 THR   126      66.661  84.328  73.535  1.00  0.00           C  
ATOM   1904 HG21 THR   126      67.012  83.853  74.451  1.00  0.00           H  
ATOM   1905 HG22 THR   126      66.913  83.666  72.707  1.00  0.00           H  
ATOM   1906 HG23 THR   126      67.258  85.231  73.409  1.00  0.00           H  
ATOM   1907  OG1 THR   126      64.800  85.112  74.645  1.00  0.00           O  
ATOM   1908  HG1 THR   126      65.416  85.828  74.821  1.00  0.00           H  
ATOM   1909  C   THR   126      63.272  85.574  72.196  1.00  0.00           C  
ATOM   1910  O   THR   126      62.598  84.542  72.151  1.00  0.00           O  
ATOM   1911  N   GLY   127      62.702  86.758  72.138  1.00  0.00           N  
ATOM   1912  H   GLY   127      63.357  87.525  72.087  1.00  0.00           H  
ATOM   1913  CA  GLY   127      61.310  87.065  72.245  1.00  0.00           C  
ATOM   1914  HA2 GLY   127      61.189  88.136  72.084  1.00  0.00           H  
ATOM   1915  HA3 GLY   127      60.776  86.499  71.482  1.00  0.00           H  
ATOM   1916  C   GLY   127      60.584  86.848  73.650  1.00  0.00           C  
ATOM   1917  O   GLY   127      61.184  86.195  74.488  1.00  0.00           O  
ATOM   1918  N   VAL   128      59.354  87.365  73.795  1.00  0.00           N  
ATOM   1919  H   VAL   128      59.051  87.938  73.021  1.00  0.00           H  
ATOM   1920  CA  VAL   128      58.521  87.182  74.996  1.00  0.00           C  
ATOM   1921  HA  VAL   128      59.105  87.447  75.878  1.00  0.00           H  
ATOM   1922  CB  VAL   128      57.170  88.006  74.847  1.00  0.00           C  
ATOM   1923  HB  VAL   128      56.624  87.882  75.782  1.00  0.00           H  
ATOM   1924  CG1 VAL   128      57.424  89.491  74.918  1.00  0.00           C  
ATOM   1925 HG11 VAL   128      57.965  89.836  74.036  1.00  0.00           H  
ATOM   1926 HG12 VAL   128      56.483  90.031  74.817  1.00  0.00           H  
ATOM   1927 HG13 VAL   128      57.815  89.805  75.885  1.00  0.00           H  
ATOM   1928  CG2 VAL   128      56.195  87.621  73.724  1.00  0.00           C  
ATOM   1929 HG21 VAL   128      55.982  86.555  73.802  1.00  0.00           H  
ATOM   1930 HG22 VAL   128      55.249  88.140  73.883  1.00  0.00           H  
ATOM   1931 HG23 VAL   128      56.652  87.888  72.771  1.00  0.00           H  
ATOM   1932  C   VAL   128      58.044  85.749  75.181  1.00  0.00           C  
ATOM   1933  O   VAL   128      57.958  84.956  74.238  1.00  0.00           O  
ATOM   1934  N   ARG   129      57.553  85.588  76.428  1.00  0.00           N  
ATOM   1935  H   ARG   129      57.680  86.407  77.005  1.00  0.00           H  
ATOM   1936  CA  ARG   129      56.967  84.349  76.977  1.00  0.00           C  
ATOM   1937  HA  ARG   129      56.647  83.650  76.205  1.00  0.00           H  
ATOM   1938  CB  ARG   129      57.957  83.812  77.984  1.00  0.00           C  
ATOM   1939  HB2 ARG   129      58.077  84.499  78.821  1.00  0.00           H  
ATOM   1940  HB3 ARG   129      57.638  82.841  78.362  1.00  0.00           H  
ATOM   1941  CG  ARG   129      59.378  83.444  77.409  1.00  0.00           C  
ATOM   1942  HG2 ARG   129      59.728  84.299  76.831  1.00  0.00           H  
ATOM   1943  HG3 ARG   129      60.166  83.138  78.096  1.00  0.00           H  
ATOM   1944  CD  ARG   129      59.250  82.312  76.346  1.00  0.00           C  
ATOM   1945  HD2 ARG   129      58.864  81.378  76.754  1.00  0.00           H  
ATOM   1946  HD3 ARG   129      58.521  82.649  75.610  1.00  0.00           H  
ATOM   1947  NE  ARG   129      60.524  82.017  75.642  1.00  0.00           N  
ATOM   1948  HE  ARG   129      61.126  81.295  76.012  1.00  0.00           H  
ATOM   1949  CZ  ARG   129      60.887  82.511  74.465  1.00  0.00           C  
ATOM   1950  NH1 ARG   129      62.035  82.226  73.956  1.00  0.00           N  
ATOM   1951 HH11 ARG   129      62.625  81.565  74.440  1.00  0.00           H  
ATOM   1952 HH12 ARG   129      62.203  82.622  73.042  1.00  0.00           H  
ATOM   1953  NH2 ARG   129      60.199  83.149  73.611  1.00  0.00           N  
ATOM   1954 HH21 ARG   129      59.289  83.530  73.829  1.00  0.00           H  
ATOM   1955 HH22 ARG   129      60.647  83.582  72.817  1.00  0.00           H  
ATOM   1956  C   ARG   129      55.667  84.697  77.631  1.00  0.00           C  
ATOM   1957  O   ARG   129      55.343  85.840  77.937  1.00  0.00           O  
ATOM   1958  N   GLY   130      54.967  83.593  78.056  1.00  0.00           N  
ATOM   1959  H   GLY   130      55.376  82.687  77.878  1.00  0.00           H  
ATOM   1960  CA  GLY   130      53.821  83.726  79.015  1.00  0.00           C  
ATOM   1961  HA2 GLY   130      53.284  82.783  79.121  1.00  0.00           H  
ATOM   1962  HA3 GLY   130      54.231  84.103  79.952  1.00  0.00           H  
ATOM   1963  C   GLY   130      52.650  84.665  78.575  1.00  0.00           C  
ATOM   1964  O   GLY   130      52.176  85.560  79.380  1.00  0.00           O  
ATOM   1965  N   VAL   131      52.236  84.626  77.267  1.00  0.00           N  
ATOM   1966  H   VAL   131      52.669  83.913  76.697  1.00  0.00           H  
ATOM   1967  CA  VAL   131      51.073  85.262  76.716  1.00  0.00           C  
ATOM   1968  HA  VAL   131      51.287  86.317  76.886  1.00  0.00           H  
ATOM   1969  CB  VAL   131      50.951  85.059  75.211  1.00  0.00           C  
ATOM   1970  HB  VAL   131      50.916  83.985  75.025  1.00  0.00           H  
ATOM   1971  CG1 VAL   131      49.664  85.645  74.620  1.00  0.00           C  
ATOM   1972 HG11 VAL   131      49.488  86.666  74.960  1.00  0.00           H  
ATOM   1973 HG12 VAL   131      49.669  85.619  73.530  1.00  0.00           H  
ATOM   1974 HG13 VAL   131      48.761  85.226  75.063  1.00  0.00           H  
ATOM   1975  CG2 VAL   131      52.255  85.501  74.605  1.00  0.00           C  
ATOM   1976 HG21 VAL   131      52.066  85.761  73.564  1.00  0.00           H  
ATOM   1977 HG22 VAL   131      52.581  86.403  75.123  1.00  0.00           H  
ATOM   1978 HG23 VAL   131      52.943  84.655  74.606  1.00  0.00           H  
ATOM   1979  C   VAL   131      49.783  84.917  77.470  1.00  0.00           C  
ATOM   1980  O   VAL   131      49.676  83.823  77.978  1.00  0.00           O  
ATOM   1981  N   THR   132      48.905  85.893  77.705  1.00  0.00           N  
ATOM   1982  H   THR   132      49.211  86.814  77.425  1.00  0.00           H  
ATOM   1983  CA  THR   132      47.749  85.855  78.663  1.00  0.00           C  
ATOM   1984  HA  THR   132      47.538  84.794  78.799  1.00  0.00           H  
ATOM   1985  CB  THR   132      48.068  86.410  80.106  1.00  0.00           C  
ATOM   1986  HB  THR   132      47.208  86.173  80.733  1.00  0.00           H  
ATOM   1987  CG2 THR   132      49.300  85.775  80.776  1.00  0.00           C  
ATOM   1988 HG21 THR   132      50.235  86.329  80.701  1.00  0.00           H  
ATOM   1989 HG22 THR   132      49.059  85.750  81.839  1.00  0.00           H  
ATOM   1990 HG23 THR   132      49.590  84.779  80.442  1.00  0.00           H  
ATOM   1991  OG1 THR   132      48.243  87.732  80.129  1.00  0.00           O  
ATOM   1992  HG1 THR   132      47.369  88.086  79.947  1.00  0.00           H  
ATOM   1993  C   THR   132      46.360  86.460  78.171  1.00  0.00           C  
ATOM   1994  O   THR   132      45.367  86.551  78.912  1.00  0.00           O  
ATOM   1995  N   ASN   133      46.388  86.812  76.931  1.00  0.00           N  
ATOM   1996  H   ASN   133      47.213  86.640  76.376  1.00  0.00           H  
ATOM   1997  CA  ASN   133      45.314  87.153  75.960  1.00  0.00           C  
ATOM   1998  HA  ASN   133      44.643  86.295  75.910  1.00  0.00           H  
ATOM   1999  CB  ASN   133      44.422  88.384  76.527  1.00  0.00           C  
ATOM   2000  HB2 ASN   133      43.956  88.010  77.439  1.00  0.00           H  
ATOM   2001  HB3 ASN   133      45.008  89.291  76.676  1.00  0.00           H  
ATOM   2002  CG  ASN   133      43.299  88.665  75.534  1.00  0.00           C  
ATOM   2003  OD1 ASN   133      42.890  87.855  74.771  1.00  0.00           O  
ATOM   2004  ND2 ASN   133      42.602  89.762  75.697  1.00  0.00           N  
ATOM   2005 HD21 ASN   133      41.713  89.987  75.272  1.00  0.00           H  
ATOM   2006 HD22 ASN   133      43.093  90.434  76.269  1.00  0.00           H  
ATOM   2007  C   ASN   133      46.002  87.347  74.578  1.00  0.00           C  
ATOM   2008  O   ASN   133      47.182  87.728  74.476  1.00  0.00           O  
ATOM   2009  N   PHE   134      45.229  87.101  73.491  1.00  0.00           N  
ATOM   2010  H   PHE   134      44.253  87.136  73.750  1.00  0.00           H  
ATOM   2011  CA  PHE   134      45.688  87.095  72.112  1.00  0.00           C  
ATOM   2012  HA  PHE   134      46.421  87.892  71.985  1.00  0.00           H  
ATOM   2013  CB  PHE   134      46.301  85.699  71.755  1.00  0.00           C  
ATOM   2014  HB2 PHE   134      46.952  85.284  72.525  1.00  0.00           H  
ATOM   2015  HB3 PHE   134      45.471  84.998  71.658  1.00  0.00           H  
ATOM   2016  CG  PHE   134      47.175  85.734  70.571  1.00  0.00           C  
ATOM   2017  CD1 PHE   134      48.400  86.395  70.644  1.00  0.00           C  
ATOM   2018  HD1 PHE   134      48.694  86.885  71.560  1.00  0.00           H  
ATOM   2019  CE1 PHE   134      49.259  86.341  69.580  1.00  0.00           C  
ATOM   2020  HE1 PHE   134      50.238  86.773  69.731  1.00  0.00           H  
ATOM   2021  CZ  PHE   134      48.984  85.642  68.392  1.00  0.00           C  
ATOM   2022  HZ  PHE   134      49.619  85.696  67.521  1.00  0.00           H  
ATOM   2023  CE2 PHE   134      47.746  85.015  68.348  1.00  0.00           C  
ATOM   2024  HE2 PHE   134      47.343  84.503  67.486  1.00  0.00           H  
ATOM   2025  CD2 PHE   134      46.814  85.000  69.428  1.00  0.00           C  
ATOM   2026  HD2 PHE   134      45.921  84.408  69.561  1.00  0.00           H  
ATOM   2027  C   PHE   134      44.584  87.405  71.119  1.00  0.00           C  
ATOM   2028  O   PHE   134      43.470  86.817  71.172  1.00  0.00           O  
ATOM   2029  N   GLN   135      44.905  88.225  70.131  1.00  0.00           N  
ATOM   2030  H   GLN   135      45.724  88.816  70.123  1.00  0.00           H  
ATOM   2031  CA  GLN   135      44.014  88.463  68.970  1.00  0.00           C  
ATOM   2032  HA  GLN   135      43.357  87.607  68.816  1.00  0.00           H  
ATOM   2033  CB  GLN   135      43.131  89.649  69.361  1.00  0.00           C  
ATOM   2034  HB2 GLN   135      42.603  89.462  70.296  1.00  0.00           H  
ATOM   2035  HB3 GLN   135      43.789  90.503  69.523  1.00  0.00           H  
ATOM   2036  CG  GLN   135      42.113  90.075  68.267  1.00  0.00           C  
ATOM   2037  HG2 GLN   135      41.554  90.964  68.558  1.00  0.00           H  
ATOM   2038  HG3 GLN   135      42.668  90.352  67.370  1.00  0.00           H  
ATOM   2039  CD  GLN   135      41.196  88.930  67.808  1.00  0.00           C  
ATOM   2040  OE1 GLN   135      41.607  87.838  67.279  1.00  0.00           O  
ATOM   2041  NE2 GLN   135      39.929  89.195  68.007  1.00  0.00           N  
ATOM   2042 HE21 GLN   135      39.186  88.571  67.727  1.00  0.00           H  
ATOM   2043 HE22 GLN   135      39.659  90.063  68.446  1.00  0.00           H  
ATOM   2044  C   GLN   135      44.819  88.753  67.658  1.00  0.00           C  
ATOM   2045  O   GLN   135      45.865  89.362  67.734  1.00  0.00           O  
ATOM   2046  N   MET   136      44.301  88.196  66.586  1.00  0.00           N  
ATOM   2047  H   MET   136      43.512  87.597  66.787  1.00  0.00           H  
ATOM   2048  CA  MET   136      44.909  88.129  65.266  1.00  0.00           C  
ATOM   2049  HA  MET   136      45.711  88.865  65.221  1.00  0.00           H  
ATOM   2050  CB  MET   136      45.462  86.710  65.004  1.00  0.00           C  
ATOM   2051  HB2 MET   136      46.275  86.553  65.714  1.00  0.00           H  
ATOM   2052  HB3 MET   136      44.658  85.987  65.147  1.00  0.00           H  
ATOM   2053  CG  MET   136      46.160  86.659  63.600  1.00  0.00           C  
ATOM   2054  HG2 MET   136      45.414  86.922  62.849  1.00  0.00           H  
ATOM   2055  HG3 MET   136      47.034  87.305  63.510  1.00  0.00           H  
ATOM   2056  SD  MET   136      46.658  84.926  63.078  1.00  0.00           S  
ATOM   2057  CE  MET   136      48.094  84.712  64.219  1.00  0.00           C  
ATOM   2058  HE1 MET   136      47.806  84.890  65.255  1.00  0.00           H  
ATOM   2059  HE2 MET   136      48.594  83.752  64.089  1.00  0.00           H  
ATOM   2060  HE3 MET   136      48.856  85.425  63.904  1.00  0.00           H  
ATOM   2061  C   MET   136      43.909  88.525  64.158  1.00  0.00           C  
ATOM   2062  O   MET   136      42.762  88.036  64.153  1.00  0.00           O  
ATOM   2063  N   VAL   137      44.354  89.446  63.247  1.00  0.00           N  
ATOM   2064  H   VAL   137      45.311  89.741  63.384  1.00  0.00           H  
ATOM   2065  CA  VAL   137      43.643  90.155  62.194  1.00  0.00           C  
ATOM   2066  HA  VAL   137      42.665  89.706  62.019  1.00  0.00           H  
ATOM   2067  CB  VAL   137      43.427  91.573  62.670  1.00  0.00           C  
ATOM   2068  HB  VAL   137      44.259  91.928  63.277  1.00  0.00           H  
ATOM   2069  CG1 VAL   137      43.117  92.566  61.670  1.00  0.00           C  
ATOM   2070 HG11 VAL   137      42.322  92.242  60.998  1.00  0.00           H  
ATOM   2071 HG12 VAL   137      42.711  93.434  62.188  1.00  0.00           H  
ATOM   2072 HG13 VAL   137      43.964  93.038  61.173  1.00  0.00           H  
ATOM   2073  CG2 VAL   137      42.285  91.598  63.701  1.00  0.00           C  
ATOM   2074 HG21 VAL   137      42.014  92.611  64.000  1.00  0.00           H  
ATOM   2075 HG22 VAL   137      41.368  91.183  63.283  1.00  0.00           H  
ATOM   2076 HG23 VAL   137      42.653  90.977  64.518  1.00  0.00           H  
ATOM   2077  C   VAL   137      44.413  90.135  60.916  1.00  0.00           C  
ATOM   2078  O   VAL   137      45.636  90.262  60.970  1.00  0.00           O  
ATOM   2079  N   LYS   138      43.693  89.957  59.826  1.00  0.00           N  
ATOM   2080  H   LYS   138      42.707  89.877  60.030  1.00  0.00           H  
ATOM   2081  CA  LYS   138      44.245  89.960  58.453  1.00  0.00           C  
ATOM   2082  HA  LYS   138      45.294  90.248  58.529  1.00  0.00           H  
ATOM   2083  CB  LYS   138      44.047  88.572  57.844  1.00  0.00           C  
ATOM   2084  HB2 LYS   138      44.581  88.507  56.897  1.00  0.00           H  
ATOM   2085  HB3 LYS   138      44.504  87.849  58.520  1.00  0.00           H  
ATOM   2086  CG  LYS   138      42.602  88.283  57.493  1.00  0.00           C  
ATOM   2087  HG2 LYS   138      41.996  88.543  58.361  1.00  0.00           H  
ATOM   2088  HG3 LYS   138      42.350  88.945  56.666  1.00  0.00           H  
ATOM   2089  CD  LYS   138      42.286  86.818  57.175  1.00  0.00           C  
ATOM   2090  HD2 LYS   138      42.924  86.425  56.383  1.00  0.00           H  
ATOM   2091  HD3 LYS   138      42.348  86.093  57.986  1.00  0.00           H  
ATOM   2092  CE  LYS   138      40.747  86.752  56.784  1.00  0.00           C  
ATOM   2093  HE2 LYS   138      40.231  86.091  57.481  1.00  0.00           H  
ATOM   2094  HE3 LYS   138      40.271  87.705  57.012  1.00  0.00           H  
ATOM   2095  NZ  LYS   138      40.499  86.346  55.376  1.00  0.00           N  
ATOM   2096  HZ1 LYS   138      39.532  86.066  55.290  1.00  0.00           H  
ATOM   2097  HZ2 LYS   138      40.749  87.135  54.798  1.00  0.00           H  
ATOM   2098  HZ3 LYS   138      40.938  85.474  55.116  1.00  0.00           H  
ATOM   2099  C   LYS   138      43.588  91.068  57.563  1.00  0.00           C  
ATOM   2100  O   LYS   138      42.550  91.658  57.823  1.00  0.00           O  
ATOM   2101  N   ALA   139      44.238  91.428  56.506  1.00  0.00           N  
ATOM   2102  H   ALA   139      45.198  91.144  56.374  1.00  0.00           H  
ATOM   2103  CA  ALA   139      43.658  92.351  55.527  1.00  0.00           C  
ATOM   2104  HA  ALA   139      42.623  92.044  55.378  1.00  0.00           H  
ATOM   2105  CB  ALA   139      43.842  93.822  55.953  1.00  0.00           C  
ATOM   2106  HB1 ALA   139      44.796  94.331  55.818  1.00  0.00           H  
ATOM   2107  HB2 ALA   139      43.201  94.428  55.313  1.00  0.00           H  
ATOM   2108  HB3 ALA   139      43.525  93.876  56.994  1.00  0.00           H  
ATOM   2109  C   ALA   139      44.387  92.137  54.157  1.00  0.00           C  
ATOM   2110  O   ALA   139      45.553  91.690  54.104  1.00  0.00           O  
ATOM   2111  N   ASP   140      43.713  92.570  53.089  1.00  0.00           N  
ATOM   2112  H   ASP   140      42.789  92.944  53.249  1.00  0.00           H  
ATOM   2113  CA  ASP   140      44.317  92.870  51.830  1.00  0.00           C  
ATOM   2114  HA  ASP   140      44.531  91.888  51.407  1.00  0.00           H  
ATOM   2115  CB  ASP   140      43.391  93.587  50.815  1.00  0.00           C  
ATOM   2116  HB2 ASP   140      42.531  92.931  50.681  1.00  0.00           H  
ATOM   2117  HB3 ASP   140      43.015  94.463  51.344  1.00  0.00           H  
ATOM   2118  CG  ASP   140      44.065  94.106  49.574  1.00  0.00           C  
ATOM   2119  OD1 ASP   140      43.208  94.277  48.633  1.00  0.00           O  
ATOM   2120  OD2 ASP   140      45.216  94.477  49.416  1.00  0.00           O  
ATOM   2121  C   ASP   140      45.638  93.674  52.115  1.00  0.00           C  
ATOM   2122  O   ASP   140      45.750  94.699  52.779  1.00  0.00           O  
ATOM   2123  N   ALA   141      46.696  93.221  51.534  1.00  0.00           N  
ATOM   2124  H   ALA   141      46.689  92.362  51.005  1.00  0.00           H  
ATOM   2125  CA  ALA   141      48.094  93.632  51.816  1.00  0.00           C  
ATOM   2126  HA  ALA   141      48.127  93.398  52.880  1.00  0.00           H  
ATOM   2127  CB  ALA   141      49.092  92.701  51.125  1.00  0.00           C  
ATOM   2128  HB1 ALA   141      48.930  92.844  50.057  1.00  0.00           H  
ATOM   2129  HB2 ALA   141      50.130  92.956  51.342  1.00  0.00           H  
ATOM   2130  HB3 ALA   141      48.912  91.678  51.457  1.00  0.00           H  
ATOM   2131  C   ALA   141      48.262  95.049  51.403  1.00  0.00           C  
ATOM   2132  O   ALA   141      49.147  95.698  51.931  1.00  0.00           O  
ATOM   2133  N   SER   142      47.436  95.643  50.559  1.00  0.00           N  
ATOM   2134  H   SER   142      46.707  95.063  50.171  1.00  0.00           H  
ATOM   2135  CA  SER   142      47.492  97.083  50.170  1.00  0.00           C  
ATOM   2136  HA  SER   142      48.534  97.324  49.959  1.00  0.00           H  
ATOM   2137  CB  SER   142      46.810  97.212  48.796  1.00  0.00           C  
ATOM   2138  HB2 SER   142      46.922  98.260  48.517  1.00  0.00           H  
ATOM   2139  HB3 SER   142      47.201  96.594  47.988  1.00  0.00           H  
ATOM   2140  OG  SER   142      45.324  96.999  48.833  1.00  0.00           O  
ATOM   2141  HG  SER   142      45.206  96.058  48.982  1.00  0.00           H  
ATOM   2142  C   SER   142      47.013  98.107  51.192  1.00  0.00           C  
ATOM   2143  O   SER   142      47.496  99.259  51.164  1.00  0.00           O  
ATOM   2144  N   ILE   143      46.222  97.708  52.181  1.00  0.00           N  
ATOM   2145  H   ILE   143      45.904  96.749  52.193  1.00  0.00           H  
ATOM   2146  CA  ILE   143      45.595  98.599  53.128  1.00  0.00           C  
ATOM   2147  HA  ILE   143      45.109  99.369  52.528  1.00  0.00           H  
ATOM   2148  CB  ILE   143      44.384  97.950  53.891  1.00  0.00           C  
ATOM   2149  HB  ILE   143      44.746  97.060  54.405  1.00  0.00           H  
ATOM   2150  CG2 ILE   143      43.595  98.777  54.947  1.00  0.00           C  
ATOM   2151 HG21 ILE   143      44.301  99.396  55.501  1.00  0.00           H  
ATOM   2152 HG22 ILE   143      42.801  99.346  54.464  1.00  0.00           H  
ATOM   2153 HG23 ILE   143      43.161  98.064  55.648  1.00  0.00           H  
ATOM   2154  CG1 ILE   143      43.340  97.463  52.818  1.00  0.00           C  
ATOM   2155 HG12 ILE   143      43.066  98.215  52.078  1.00  0.00           H  
ATOM   2156 HG13 ILE   143      43.772  96.645  52.241  1.00  0.00           H  
ATOM   2157  CD1 ILE   143      41.990  97.042  53.334  1.00  0.00           C  
ATOM   2158 HD11 ILE   143      42.035  96.418  54.227  1.00  0.00           H  
ATOM   2159 HD12 ILE   143      41.418  97.877  53.737  1.00  0.00           H  
ATOM   2160 HD13 ILE   143      41.424  96.562  52.536  1.00  0.00           H  
ATOM   2161  C   ILE   143      46.594  99.317  53.998  1.00  0.00           C  
ATOM   2162  O   ILE   143      47.428  98.654  54.615  1.00  0.00           O  
ATOM   2163  N   ALA   144      46.468 100.632  54.105  1.00  0.00           N  
ATOM   2164  H   ALA   144      45.849 101.171  53.516  1.00  0.00           H  
ATOM   2165  CA  ALA   144      47.307 101.446  55.090  1.00  0.00           C  
ATOM   2166  HA  ALA   144      48.332 101.073  55.083  1.00  0.00           H  
ATOM   2167  CB  ALA   144      47.396 102.893  54.749  1.00  0.00           C  
ATOM   2168  HB1 ALA   144      47.939 103.373  55.563  1.00  0.00           H  
ATOM   2169  HB2 ALA   144      48.028 103.032  53.872  1.00  0.00           H  
ATOM   2170  HB3 ALA   144      46.363 103.239  54.732  1.00  0.00           H  
ATOM   2171  C   ALA   144      46.711 101.339  56.521  1.00  0.00           C  
ATOM   2172  O   ALA   144      46.279 102.321  57.176  1.00  0.00           O  
ATOM   2173  N   ILE   145      46.826 100.198  57.100  1.00  0.00           N  
ATOM   2174  H   ILE   145      47.281  99.436  56.618  1.00  0.00           H  
ATOM   2175  CA  ILE   145      46.085  99.732  58.382  1.00  0.00           C  
ATOM   2176  HA  ILE   145      45.013  99.818  58.202  1.00  0.00           H  
ATOM   2177  CB  ILE   145      46.300  98.248  58.559  1.00  0.00           C  
ATOM   2178  HB  ILE   145      45.870  98.015  59.533  1.00  0.00           H  
ATOM   2179  CG2 ILE   145      45.379  97.477  57.562  1.00  0.00           C  
ATOM   2180 HG21 ILE   145      44.360  97.775  57.808  1.00  0.00           H  
ATOM   2181 HG22 ILE   145      45.653  97.526  56.508  1.00  0.00           H  
ATOM   2182 HG23 ILE   145      45.345  96.408  57.774  1.00  0.00           H  
ATOM   2183  CG1 ILE   145      47.810  97.838  58.529  1.00  0.00           C  
ATOM   2184 HG12 ILE   145      48.186  97.903  57.508  1.00  0.00           H  
ATOM   2185 HG13 ILE   145      48.444  98.543  59.067  1.00  0.00           H  
ATOM   2186  CD1 ILE   145      48.230  96.467  59.061  1.00  0.00           C  
ATOM   2187 HD11 ILE   145      47.984  96.370  60.118  1.00  0.00           H  
ATOM   2188 HD12 ILE   145      47.674  95.709  58.509  1.00  0.00           H  
ATOM   2189 HD13 ILE   145      49.300  96.281  58.966  1.00  0.00           H  
ATOM   2190  C   ILE   145      46.492 100.575  59.526  1.00  0.00           C  
ATOM   2191  O   ILE   145      45.563 101.003  60.234  1.00  0.00           O  
ATOM   2192  N   SER   146      47.756 101.053  59.622  1.00  0.00           N  
ATOM   2193  H   SER   146      48.379 100.985  58.831  1.00  0.00           H  
ATOM   2194  CA  SER   146      48.100 102.151  60.523  1.00  0.00           C  
ATOM   2195  HA  SER   146      49.169 102.289  60.358  1.00  0.00           H  
ATOM   2196  CB  SER   146      47.454 103.552  60.236  1.00  0.00           C  
ATOM   2197  HB2 SER   146      46.432 103.685  60.591  1.00  0.00           H  
ATOM   2198  HB3 SER   146      47.986 104.261  60.870  1.00  0.00           H  
ATOM   2199  OG  SER   146      47.648 103.925  58.926  1.00  0.00           O  
ATOM   2200  HG  SER   146      46.955 103.517  58.403  1.00  0.00           H  
ATOM   2201  C   SER   146      47.951 101.752  61.963  1.00  0.00           C  
ATOM   2202  O   SER   146      47.349 102.566  62.733  1.00  0.00           O  
ATOM   2203  N   VAL   147      48.445 100.579  62.321  1.00  0.00           N  
ATOM   2204  H   VAL   147      48.951 100.051  61.624  1.00  0.00           H  
ATOM   2205  CA  VAL   147      48.494 100.185  63.803  1.00  0.00           C  
ATOM   2206  HA  VAL   147      47.495  99.930  64.157  1.00  0.00           H  
ATOM   2207  CB  VAL   147      49.301  98.806  63.932  1.00  0.00           C  
ATOM   2208  HB  VAL   147      50.295  98.928  63.501  1.00  0.00           H  
ATOM   2209  CG1 VAL   147      49.379  98.442  65.421  1.00  0.00           C  
ATOM   2210 HG11 VAL   147      49.678  97.399  65.526  1.00  0.00           H  
ATOM   2211 HG12 VAL   147      50.112  99.024  65.981  1.00  0.00           H  
ATOM   2212 HG13 VAL   147      48.398  98.386  65.893  1.00  0.00           H  
ATOM   2213  CG2 VAL   147      48.674  97.654  63.147  1.00  0.00           C  
ATOM   2214 HG21 VAL   147      47.620  97.594  63.417  1.00  0.00           H  
ATOM   2215 HG22 VAL   147      48.769  97.841  62.077  1.00  0.00           H  
ATOM   2216 HG23 VAL   147      49.183  96.707  63.325  1.00  0.00           H  
ATOM   2217  C   VAL   147      49.092 101.214  64.766  1.00  0.00           C  
ATOM   2218  O   VAL   147      50.186 101.772  64.497  1.00  0.00           O  
ATOM   2219  N   GLY   148      48.359 101.463  65.894  1.00  0.00           N  
ATOM   2220  H   GLY   148      47.447 101.033  65.834  1.00  0.00           H  
ATOM   2221  CA  GLY   148      48.831 102.291  67.050  1.00  0.00           C  
ATOM   2222  HA2 GLY   148      49.768 101.811  67.334  1.00  0.00           H  
ATOM   2223  HA3 GLY   148      48.927 103.337  66.761  1.00  0.00           H  
ATOM   2224  C   GLY   148      47.823 102.094  68.229  1.00  0.00           C  
ATOM   2225  O   GLY   148      47.421 101.000  68.626  1.00  0.00           O  
ATOM   2226  N   SER   149      47.563 103.283  68.907  1.00  0.00           N  
ATOM   2227  H   SER   149      47.859 104.150  68.481  1.00  0.00           H  
ATOM   2228  CA  SER   149      46.611 103.453  70.068  1.00  0.00           C  
ATOM   2229  HA  SER   149      46.951 102.871  70.924  1.00  0.00           H  
ATOM   2230  CB  SER   149      46.593 104.914  70.390  1.00  0.00           C  
ATOM   2231  HB2 SER   149      46.095 104.965  71.358  1.00  0.00           H  
ATOM   2232  HB3 SER   149      47.535 105.155  70.883  1.00  0.00           H  
ATOM   2233  OG  SER   149      46.123 105.811  69.448  1.00  0.00           O  
ATOM   2234  HG  SER   149      45.225 106.137  69.536  1.00  0.00           H  
ATOM   2235  C   SER   149      45.150 102.914  69.725  1.00  0.00           C  
ATOM   2236  O   SER   149      44.720 103.266  68.604  1.00  0.00           O  
ATOM   2237  N   GLY   150      44.503 102.121  70.582  1.00  0.00           N  
ATOM   2238  H   GLY   150      44.937 102.025  71.489  1.00  0.00           H  
ATOM   2239  CA  GLY   150      43.222 101.345  70.248  1.00  0.00           C  
ATOM   2240  HA2 GLY   150      42.718 101.131  71.190  1.00  0.00           H  
ATOM   2241  HA3 GLY   150      42.523 101.984  69.709  1.00  0.00           H  
ATOM   2242  C   GLY   150      43.467 100.017  69.692  1.00  0.00           C  
ATOM   2243  O   GLY   150      44.453  99.721  69.040  1.00  0.00           O  
ATOM   2244  N   ASP   151      42.414  99.185  69.836  1.00  0.00           N  
ATOM   2245  H   ASP   151      41.580  99.541  70.280  1.00  0.00           H  
ATOM   2246  CA  ASP   151      42.387  97.774  69.310  1.00  0.00           C  
ATOM   2247  HA  ASP   151      43.165  97.271  69.884  1.00  0.00           H  
ATOM   2248  CB  ASP   151      41.070  97.075  69.666  1.00  0.00           C  
ATOM   2249  HB2 ASP   151      40.274  97.458  69.028  1.00  0.00           H  
ATOM   2250  HB3 ASP   151      41.201  96.031  69.379  1.00  0.00           H  
ATOM   2251  CG  ASP   151      40.765  97.040  71.128  1.00  0.00           C  
ATOM   2252  OD1 ASP   151      39.953  97.918  71.632  1.00  0.00           O  
ATOM   2253  OD2 ASP   151      41.478  96.344  71.841  1.00  0.00           O  
ATOM   2254  C   ASP   151      42.716  97.682  67.832  1.00  0.00           C  
ATOM   2255  O   ASP   151      42.059  98.280  67.023  1.00  0.00           O  
ATOM   2256  N   ILE   152      43.517  96.754  67.481  1.00  0.00           N  
ATOM   2257  H   ILE   152      44.308  96.511  68.061  1.00  0.00           H  
ATOM   2258  CA  ILE   152      43.687  96.374  66.109  1.00  0.00           C  
ATOM   2259  HA  ILE   152      43.926  97.259  65.519  1.00  0.00           H  
ATOM   2260  CB  ILE   152      44.875  95.418  65.921  1.00  0.00           C  
ATOM   2261  HB  ILE   152      44.945  95.268  64.844  1.00  0.00           H  
ATOM   2262  CG2 ILE   152      46.227  95.818  66.475  1.00  0.00           C  
ATOM   2263 HG21 ILE   152      46.296  95.845  67.563  1.00  0.00           H  
ATOM   2264 HG22 ILE   152      47.028  95.126  66.217  1.00  0.00           H  
ATOM   2265 HG23 ILE   152      46.497  96.810  66.115  1.00  0.00           H  
ATOM   2266  CG1 ILE   152      44.575  94.025  66.530  1.00  0.00           C  
ATOM   2267 HG12 ILE   152      44.458  93.937  67.610  1.00  0.00           H  
ATOM   2268 HG13 ILE   152      43.602  93.636  66.230  1.00  0.00           H  
ATOM   2269  CD1 ILE   152      45.491  92.854  66.044  1.00  0.00           C  
ATOM   2270 HD11 ILE   152      46.524  93.201  66.079  1.00  0.00           H  
ATOM   2271 HD12 ILE   152      45.342  91.985  66.684  1.00  0.00           H  
ATOM   2272 HD13 ILE   152      45.283  92.426  65.064  1.00  0.00           H  
ATOM   2273  C   ILE   152      42.388  95.931  65.409  1.00  0.00           C  
ATOM   2274  O   ILE   152      42.276  95.965  64.251  1.00  0.00           O  
ATOM   2275  N   THR   153      41.380  95.432  66.122  1.00  0.00           N  
ATOM   2276  H   THR   153      41.476  95.379  67.126  1.00  0.00           H  
ATOM   2277  CA  THR   153      40.099  95.037  65.477  1.00  0.00           C  
ATOM   2278  HA  THR   153      40.193  94.382  64.611  1.00  0.00           H  
ATOM   2279  CB  THR   153      39.227  94.098  66.309  1.00  0.00           C  
ATOM   2280  HB  THR   153      38.284  93.888  65.805  1.00  0.00           H  
ATOM   2281  CG2 THR   153      39.957  92.752  66.667  1.00  0.00           C  
ATOM   2282 HG21 THR   153      40.479  92.450  65.759  1.00  0.00           H  
ATOM   2283 HG22 THR   153      40.744  92.918  67.403  1.00  0.00           H  
ATOM   2284 HG23 THR   153      39.194  91.995  66.847  1.00  0.00           H  
ATOM   2285  OG1 THR   153      38.936  94.686  67.530  1.00  0.00           O  
ATOM   2286  HG1 THR   153      38.094  95.133  67.414  1.00  0.00           H  
ATOM   2287  C   THR   153      39.247  96.243  65.030  1.00  0.00           C  
ATOM   2288  O   THR   153      38.314  96.006  64.264  1.00  0.00           O  
ATOM   2289  N   SER   154      39.504  97.415  65.554  1.00  0.00           N  
ATOM   2290  H   SER   154      40.268  97.538  66.204  1.00  0.00           H  
ATOM   2291  CA  SER   154      38.784  98.591  65.208  1.00  0.00           C  
ATOM   2292  HA  SER   154      37.744  98.328  65.015  1.00  0.00           H  
ATOM   2293  CB  SER   154      38.777  99.642  66.290  1.00  0.00           C  
ATOM   2294  HB2 SER   154      38.388 100.583  65.902  1.00  0.00           H  
ATOM   2295  HB3 SER   154      38.239  99.357  67.195  1.00  0.00           H  
ATOM   2296  OG  SER   154      40.108  99.988  66.654  1.00  0.00           O  
ATOM   2297  HG  SER   154      40.577  99.225  67.000  1.00  0.00           H  
ATOM   2298  C   SER   154      39.226  99.138  63.913  1.00  0.00           C  
ATOM   2299  O   SER   154      38.427  99.866  63.294  1.00  0.00           O  
ATOM   2300  N   ILE   155      40.346  98.745  63.273  1.00  0.00           N  
ATOM   2301  H   ILE   155      40.717  97.842  63.529  1.00  0.00           H  
ATOM   2302  CA  ILE   155      40.902  99.325  62.038  1.00  0.00           C  
ATOM   2303  HA  ILE   155      41.066 100.373  62.290  1.00  0.00           H  
ATOM   2304  CB  ILE   155      42.305  98.624  61.729  1.00  0.00           C  
ATOM   2305  HB  ILE   155      42.188  97.543  61.648  1.00  0.00           H  
ATOM   2306  CG2 ILE   155      42.939  98.950  60.405  1.00  0.00           C  
ATOM   2307 HG21 ILE   155      42.410  98.787  59.466  1.00  0.00           H  
ATOM   2308 HG22 ILE   155      43.304  99.977  60.426  1.00  0.00           H  
ATOM   2309 HG23 ILE   155      43.850  98.388  60.203  1.00  0.00           H  
ATOM   2310  CG1 ILE   155      43.241  98.932  62.943  1.00  0.00           C  
ATOM   2311 HG12 ILE   155      43.290 100.019  62.887  1.00  0.00           H  
ATOM   2312 HG13 ILE   155      42.742  98.786  63.901  1.00  0.00           H  
ATOM   2313  CD1 ILE   155      44.566  98.376  62.950  1.00  0.00           C  
ATOM   2314 HD11 ILE   155      44.543  97.307  62.739  1.00  0.00           H  
ATOM   2315 HD12 ILE   155      45.158  98.820  62.149  1.00  0.00           H  
ATOM   2316 HD13 ILE   155      45.090  98.507  63.897  1.00  0.00           H  
ATOM   2317  C   ILE   155      40.039  99.164  60.894  1.00  0.00           C  
ATOM   2318  O   ILE   155      39.451  98.101  60.618  1.00  0.00           O  
ATOM   2319  N   VAL   156      39.806 100.235  60.179  1.00  0.00           N  
ATOM   2320  H   VAL   156      40.110 101.152  60.475  1.00  0.00           H  
ATOM   2321  CA  VAL   156      38.915 100.201  58.979  1.00  0.00           C  
ATOM   2322  HA  VAL   156      37.948  99.883  59.369  1.00  0.00           H  
ATOM   2323  CB  VAL   156      38.667 101.622  58.522  1.00  0.00           C  
ATOM   2324  HB  VAL   156      39.674 102.023  58.410  1.00  0.00           H  
ATOM   2325  CG1 VAL   156      37.810 101.805  57.214  1.00  0.00           C  
ATOM   2326 HG11 VAL   156      38.309 101.337  56.366  1.00  0.00           H  
ATOM   2327 HG12 VAL   156      36.844 101.302  57.258  1.00  0.00           H  
ATOM   2328 HG13 VAL   156      37.639 102.881  57.166  1.00  0.00           H  
ATOM   2329  CG2 VAL   156      38.083 102.561  59.607  1.00  0.00           C  
ATOM   2330 HG21 VAL   156      38.242 103.593  59.294  1.00  0.00           H  
ATOM   2331 HG22 VAL   156      37.022 102.369  59.770  1.00  0.00           H  
ATOM   2332 HG23 VAL   156      38.648 102.343  60.513  1.00  0.00           H  
ATOM   2333  C   VAL   156      39.449  99.284  57.835  1.00  0.00           C  
ATOM   2334  O   VAL   156      40.537  99.422  57.230  1.00  0.00           O  
ATOM   2335  N   GLY   157      38.529  98.443  57.339  1.00  0.00           N  
ATOM   2336  H   GLY   157      37.719  98.422  57.942  1.00  0.00           H  
ATOM   2337  CA  GLY   157      38.599  97.483  56.224  1.00  0.00           C  
ATOM   2338  HA2 GLY   157      37.557  97.261  55.995  1.00  0.00           H  
ATOM   2339  HA3 GLY   157      39.024  97.916  55.319  1.00  0.00           H  
ATOM   2340  C   GLY   157      39.443  96.294  56.503  1.00  0.00           C  
ATOM   2341  O   GLY   157      39.510  95.378  55.641  1.00  0.00           O  
ATOM   2342  N   ALA   158      40.167  96.167  57.640  1.00  0.00           N  
ATOM   2343  H   ALA   158      40.112  97.007  58.199  1.00  0.00           H  
ATOM   2344  CA  ALA   158      40.816  94.959  58.204  1.00  0.00           C  
ATOM   2345  HA  ALA   158      41.299  94.446  57.372  1.00  0.00           H  
ATOM   2346  CB  ALA   158      41.801  95.379  59.293  1.00  0.00           C  
ATOM   2347  HB1 ALA   158      42.494  96.199  59.103  1.00  0.00           H  
ATOM   2348  HB2 ALA   158      41.255  95.757  60.158  1.00  0.00           H  
ATOM   2349  HB3 ALA   158      42.281  94.482  59.683  1.00  0.00           H  
ATOM   2350  C   ALA   158      39.734  93.945  58.703  1.00  0.00           C  
ATOM   2351  O   ALA   158      38.536  94.230  58.689  1.00  0.00           O  
ATOM   2352  N   THR   159      40.075  92.715  59.137  1.00  0.00           N  
ATOM   2353  H   THR   159      41.066  92.529  59.082  1.00  0.00           H  
ATOM   2354  CA  THR   159      39.138  91.640  59.721  1.00  0.00           C  
ATOM   2355  HA  THR   159      38.534  92.260  60.384  1.00  0.00           H  
ATOM   2356  CB  THR   159      38.297  91.053  58.597  1.00  0.00           C  
ATOM   2357  HB  THR   159      37.893  91.907  58.054  1.00  0.00           H  
ATOM   2358  CG2 THR   159      39.091  90.151  57.645  1.00  0.00           C  
ATOM   2359 HG21 THR   159      38.418  89.844  56.844  1.00  0.00           H  
ATOM   2360 HG22 THR   159      39.984  90.634  57.249  1.00  0.00           H  
ATOM   2361 HG23 THR   159      39.342  89.302  58.281  1.00  0.00           H  
ATOM   2362  OG1 THR   159      37.237  90.238  58.949  1.00  0.00           O  
ATOM   2363  HG1 THR   159      36.420  90.711  58.773  1.00  0.00           H  
ATOM   2364  C   THR   159      39.779  90.475  60.556  1.00  0.00           C  
ATOM   2365  O   THR   159      40.986  90.147  60.383  1.00  0.00           O  
ATOM   2366  N   VAL   160      39.041  89.921  61.507  1.00  0.00           N  
ATOM   2367  H   VAL   160      38.102  90.291  61.547  1.00  0.00           H  
ATOM   2368  CA  VAL   160      39.600  88.976  62.490  1.00  0.00           C  
ATOM   2369  HA  VAL   160      40.580  89.215  62.903  1.00  0.00           H  
ATOM   2370  CB  VAL   160      38.687  88.814  63.698  1.00  0.00           C  
ATOM   2371  HB  VAL   160      37.658  88.650  63.377  1.00  0.00           H  
ATOM   2372  CG1 VAL   160      39.053  87.579  64.533  1.00  0.00           C  
ATOM   2373 HG11 VAL   160      38.405  87.553  65.409  1.00  0.00           H  
ATOM   2374 HG12 VAL   160      38.913  86.636  64.004  1.00  0.00           H  
ATOM   2375 HG13 VAL   160      40.092  87.731  64.822  1.00  0.00           H  
ATOM   2376  CG2 VAL   160      38.660  90.084  64.386  1.00  0.00           C  
ATOM   2377 HG21 VAL   160      38.049  90.188  65.283  1.00  0.00           H  
ATOM   2378 HG22 VAL   160      39.671  90.317  64.722  1.00  0.00           H  
ATOM   2379 HG23 VAL   160      38.372  90.850  63.667  1.00  0.00           H  
ATOM   2380  C   VAL   160      39.889  87.630  61.809  1.00  0.00           C  
ATOM   2381  O   VAL   160      39.171  87.264  60.944  1.00  0.00           O  
ATOM   2382  N   VAL   161      40.996  86.965  62.165  1.00  0.00           N  
ATOM   2383  H   VAL   161      41.549  87.429  62.871  1.00  0.00           H  
ATOM   2384  CA  VAL   161      41.343  85.597  61.742  1.00  0.00           C  
ATOM   2385  HA  VAL   161      41.024  85.429  60.714  1.00  0.00           H  
ATOM   2386  CB  VAL   161      42.886  85.415  61.772  1.00  0.00           C  
ATOM   2387  HB  VAL   161      43.246  85.558  62.791  1.00  0.00           H  
ATOM   2388  CG1 VAL   161      43.285  84.061  61.261  1.00  0.00           C  
ATOM   2389 HG11 VAL   161      43.057  83.958  60.200  1.00  0.00           H  
ATOM   2390 HG12 VAL   161      44.347  83.862  61.408  1.00  0.00           H  
ATOM   2391 HG13 VAL   161      42.774  83.290  61.838  1.00  0.00           H  
ATOM   2392  CG2 VAL   161      43.564  86.504  60.971  1.00  0.00           C  
ATOM   2393 HG21 VAL   161      44.640  86.340  60.915  1.00  0.00           H  
ATOM   2394 HG22 VAL   161      43.110  86.599  59.985  1.00  0.00           H  
ATOM   2395 HG23 VAL   161      43.407  87.499  61.388  1.00  0.00           H  
ATOM   2396  C   VAL   161      40.615  84.642  62.792  1.00  0.00           C  
ATOM   2397  O   VAL   161      40.975  84.500  63.925  1.00  0.00           O  
ATOM   2398  N   ASN   162      39.509  84.012  62.325  1.00  0.00           N  
ATOM   2399  H   ASN   162      39.110  84.334  61.455  1.00  0.00           H  
ATOM   2400  CA  ASN   162      38.988  82.804  63.058  1.00  0.00           C  
ATOM   2401  HA  ASN   162      38.639  83.086  64.051  1.00  0.00           H  
ATOM   2402  CB  ASN   162      37.656  82.359  62.499  1.00  0.00           C  
ATOM   2403  HB2 ASN   162      37.737  82.037  61.461  1.00  0.00           H  
ATOM   2404  HB3 ASN   162      37.474  81.391  62.966  1.00  0.00           H  
ATOM   2405  CG  ASN   162      36.478  83.352  62.539  1.00  0.00           C  
ATOM   2406  OD1 ASN   162      35.823  83.455  63.598  1.00  0.00           O  
ATOM   2407  ND2 ASN   162      36.063  83.841  61.430  1.00  0.00           N  
ATOM   2408 HD21 ASN   162      35.195  84.359  61.428  1.00  0.00           H  
ATOM   2409 HD22 ASN   162      36.537  83.671  60.555  1.00  0.00           H  
ATOM   2410  C   ASN   162      40.013  81.739  63.076  1.00  0.00           C  
ATOM   2411  O   ASN   162      40.520  81.368  61.992  1.00  0.00           O  
ATOM   2412  N   PRO   163      40.372  81.114  64.257  1.00  0.00           N  
ATOM   2413  CD  PRO   163      39.796  81.480  65.508  1.00  0.00           C  
ATOM   2414  HD2 PRO   163      38.743  81.198  65.541  1.00  0.00           H  
ATOM   2415  HD3 PRO   163      39.991  82.551  65.563  1.00  0.00           H  
ATOM   2416  CG  PRO   163      40.613  80.767  66.601  1.00  0.00           C  
ATOM   2417  HG2 PRO   163      40.027  80.299  67.391  1.00  0.00           H  
ATOM   2418  HG3 PRO   163      41.158  81.577  67.086  1.00  0.00           H  
ATOM   2419  CB  PRO   163      41.439  79.722  65.914  1.00  0.00           C  
ATOM   2420  HB2 PRO   163      40.872  78.791  65.929  1.00  0.00           H  
ATOM   2421  HB3 PRO   163      42.473  79.664  66.254  1.00  0.00           H  
ATOM   2422  CA  PRO   163      41.436  80.182  64.452  1.00  0.00           C  
ATOM   2423  HA  PRO   163      42.335  80.752  64.219  1.00  0.00           H  
ATOM   2424  C   PRO   163      41.548  78.998  63.505  1.00  0.00           C  
ATOM   2425  O   PRO   163      42.633  78.632  63.160  1.00  0.00           O  
ATOM   2426  N   ALA   164      40.403  78.345  63.213  1.00  0.00           N  
ATOM   2427  H   ALA   164      39.526  78.683  63.584  1.00  0.00           H  
ATOM   2428  CA  ALA   164      40.334  77.140  62.295  1.00  0.00           C  
ATOM   2429  HA  ALA   164      40.811  76.335  62.854  1.00  0.00           H  
ATOM   2430  CB  ALA   164      38.823  76.857  62.102  1.00  0.00           C  
ATOM   2431  HB1 ALA   164      38.794  76.225  61.215  1.00  0.00           H  
ATOM   2432  HB2 ALA   164      38.467  76.321  62.982  1.00  0.00           H  
ATOM   2433  HB3 ALA   164      38.346  77.816  61.900  1.00  0.00           H  
ATOM   2434  C   ALA   164      41.072  77.251  60.981  1.00  0.00           C  
ATOM   2435  O   ALA   164      40.696  78.094  60.210  1.00  0.00           O  
ATOM   2436  N   GLY   165      41.999  76.363  60.677  1.00  0.00           N  
ATOM   2437  H   GLY   165      42.361  75.771  61.411  1.00  0.00           H  
ATOM   2438  CA  GLY   165      42.581  76.149  59.338  1.00  0.00           C  
ATOM   2439  HA2 GLY   165      43.014  75.149  59.348  1.00  0.00           H  
ATOM   2440  HA3 GLY   165      41.859  76.133  58.522  1.00  0.00           H  
ATOM   2441  C   GLY   165      43.687  77.228  59.037  1.00  0.00           C  
ATOM   2442  O   GLY   165      44.277  77.246  57.960  1.00  0.00           O  
ATOM   2443  N   ASN   166      43.815  78.292  59.839  1.00  0.00           N  
ATOM   2444  H   ASN   166      43.320  78.171  60.710  1.00  0.00           H  
ATOM   2445  CA  ASN   166      44.638  79.507  59.613  1.00  0.00           C  
ATOM   2446  HA  ASN   166      44.969  79.637  58.583  1.00  0.00           H  
ATOM   2447  CB  ASN   166      43.745  80.684  59.952  1.00  0.00           C  
ATOM   2448  HB2 ASN   166      43.124  80.629  60.846  1.00  0.00           H  
ATOM   2449  HB3 ASN   166      44.434  81.526  60.015  1.00  0.00           H  
ATOM   2450  CG  ASN   166      42.640  80.905  58.914  1.00  0.00           C  
ATOM   2451  OD1 ASN   166      42.957  81.014  57.733  1.00  0.00           O  
ATOM   2452  ND2 ASN   166      41.371  81.009  59.242  1.00  0.00           N  
ATOM   2453 HD21 ASN   166      40.698  81.063  58.491  1.00  0.00           H  
ATOM   2454 HD22 ASN   166      41.084  81.047  60.209  1.00  0.00           H  
ATOM   2455  C   ASN   166      45.858  79.612  60.554  1.00  0.00           C  
ATOM   2456  O   ASN   166      46.981  79.752  60.155  1.00  0.00           O  
ATOM   2457  N   TYR   167      45.710  79.658  61.909  1.00  0.00           N  
ATOM   2458  H   TYR   167      44.771  79.592  62.275  1.00  0.00           H  
ATOM   2459  CA  TYR   167      46.788  79.950  62.887  1.00  0.00           C  
ATOM   2460  HA  TYR   167      47.662  79.624  62.323  1.00  0.00           H  
ATOM   2461  CB  TYR   167      47.007  81.388  63.203  1.00  0.00           C  
ATOM   2462  HB2 TYR   167      48.024  81.465  63.591  1.00  0.00           H  
ATOM   2463  HB3 TYR   167      46.900  82.027  62.327  1.00  0.00           H  
ATOM   2464  CG  TYR   167      46.186  81.935  64.317  1.00  0.00           C  
ATOM   2465  CD1 TYR   167      44.862  82.258  64.016  1.00  0.00           C  
ATOM   2466  HD1 TYR   167      44.533  82.148  62.993  1.00  0.00           H  
ATOM   2467  CE1 TYR   167      44.050  82.821  65.000  1.00  0.00           C  
ATOM   2468  HE1 TYR   167      43.165  83.327  64.643  1.00  0.00           H  
ATOM   2469  CZ  TYR   167      44.528  82.976  66.271  1.00  0.00           C  
ATOM   2470  OH  TYR   167      43.827  83.699  67.244  1.00  0.00           O  
ATOM   2471  HH  TYR   167      42.977  83.998  66.914  1.00  0.00           H  
ATOM   2472  CE2 TYR   167      45.826  82.490  66.665  1.00  0.00           C  
ATOM   2473  HE2 TYR   167      46.126  82.515  67.702  1.00  0.00           H  
ATOM   2474  CD2 TYR   167      46.624  81.943  65.656  1.00  0.00           C  
ATOM   2475  HD2 TYR   167      47.624  81.596  65.871  1.00  0.00           H  
ATOM   2476  C   TYR   167      46.665  79.077  64.140  1.00  0.00           C  
ATOM   2477  O   TYR   167      45.610  78.479  64.371  1.00  0.00           O  
ATOM   2478  N   GLU   168      47.804  78.989  64.903  1.00  0.00           N  
ATOM   2479  H   GLU   168      48.628  79.471  64.574  1.00  0.00           H  
ATOM   2480  CA  GLU   168      47.991  78.276  66.198  1.00  0.00           C  
ATOM   2481  HA  GLU   168      47.016  78.273  66.686  1.00  0.00           H  
ATOM   2482  CB  GLU   168      48.586  76.880  65.924  1.00  0.00           C  
ATOM   2483  HB2 GLU   168      49.471  76.929  65.289  1.00  0.00           H  
ATOM   2484  HB3 GLU   168      48.893  76.465  66.884  1.00  0.00           H  
ATOM   2485  CG  GLU   168      47.640  75.912  65.202  1.00  0.00           C  
ATOM   2486  HG2 GLU   168      47.448  76.390  64.241  1.00  0.00           H  
ATOM   2487  HG3 GLU   168      48.141  74.953  65.076  1.00  0.00           H  
ATOM   2488  CD  GLU   168      46.355  75.822  65.918  1.00  0.00           C  
ATOM   2489  OE1 GLU   168      45.425  75.454  65.152  1.00  0.00           O  
ATOM   2490  OE2 GLU   168      46.221  76.023  67.121  1.00  0.00           O  
ATOM   2491  C   GLU   168      48.933  79.176  67.088  1.00  0.00           C  
ATOM   2492  O   GLU   168      49.686  80.050  66.555  1.00  0.00           O  
ATOM   2493  N   ILE   169      48.969  78.887  68.412  1.00  0.00           N  
ATOM   2494  H   ILE   169      48.179  78.315  68.674  1.00  0.00           H  
ATOM   2495  CA  ILE   169      49.672  79.691  69.437  1.00  0.00           C  
ATOM   2496  HA  ILE   169      50.506  80.139  68.895  1.00  0.00           H  
ATOM   2497  CB  ILE   169      48.795  80.904  69.747  1.00  0.00           C  
ATOM   2498  HB  ILE   169      48.618  81.534  68.875  1.00  0.00           H  
ATOM   2499  CG2 ILE   169      47.446  80.557  70.404  1.00  0.00           C  
ATOM   2500 HG21 ILE   169      46.832  80.104  69.624  1.00  0.00           H  
ATOM   2501 HG22 ILE   169      47.584  79.824  71.199  1.00  0.00           H  
ATOM   2502 HG23 ILE   169      46.818  81.385  70.732  1.00  0.00           H  
ATOM   2503  CG1 ILE   169      49.384  81.849  70.769  1.00  0.00           C  
ATOM   2504 HG12 ILE   169      48.661  82.639  70.971  1.00  0.00           H  
ATOM   2505 HG13 ILE   169      49.631  81.359  71.711  1.00  0.00           H  
ATOM   2506  CD1 ILE   169      50.682  82.558  70.293  1.00  0.00           C  
ATOM   2507 HD11 ILE   169      50.499  82.829  69.253  1.00  0.00           H  
ATOM   2508 HD12 ILE   169      50.879  83.398  70.960  1.00  0.00           H  
ATOM   2509 HD13 ILE   169      51.428  81.771  70.181  1.00  0.00           H  
ATOM   2510  C   ILE   169      50.096  78.898  70.657  1.00  0.00           C  
ATOM   2511  O   ILE   169      49.295  78.316  71.403  1.00  0.00           O  
ATOM   2512  N   ASP   170      51.417  78.855  70.938  1.00  0.00           N  
ATOM   2513  H   ASP   170      51.981  79.502  70.406  1.00  0.00           H  
ATOM   2514  CA  ASP   170      52.014  78.363  72.152  1.00  0.00           C  
ATOM   2515  HA  ASP   170      51.309  77.608  72.501  1.00  0.00           H  
ATOM   2516  CB  ASP   170      53.348  77.646  72.034  1.00  0.00           C  
ATOM   2517  HB2 ASP   170      54.025  78.333  71.525  1.00  0.00           H  
ATOM   2518  HB3 ASP   170      53.786  77.551  73.028  1.00  0.00           H  
ATOM   2519  CG  ASP   170      53.234  76.330  71.309  1.00  0.00           C  
ATOM   2520  OD1 ASP   170      52.283  76.021  70.598  1.00  0.00           O  
ATOM   2521  OD2 ASP   170      54.029  75.415  71.718  1.00  0.00           O  
ATOM   2522  C   ASP   170      52.173  79.616  73.075  1.00  0.00           C  
ATOM   2523  O   ASP   170      53.124  80.429  72.969  1.00  0.00           O  
ATOM   2524  N   LEU   171      51.184  79.674  73.958  1.00  0.00           N  
ATOM   2525  H   LEU   171      50.607  78.851  74.055  1.00  0.00           H  
ATOM   2526  CA  LEU   171      51.012  80.844  74.891  1.00  0.00           C  
ATOM   2527  HA  LEU   171      51.135  81.753  74.302  1.00  0.00           H  
ATOM   2528  CB  LEU   171      49.557  80.895  75.585  1.00  0.00           C  
ATOM   2529  HB2 LEU   171      49.337  79.898  75.965  1.00  0.00           H  
ATOM   2530  HB3 LEU   171      49.468  81.599  76.412  1.00  0.00           H  
ATOM   2531  CG  LEU   171      48.392  81.076  74.583  1.00  0.00           C  
ATOM   2532  HG  LEU   171      48.670  80.518  73.688  1.00  0.00           H  
ATOM   2533  CD1 LEU   171      47.063  80.455  75.123  1.00  0.00           C  
ATOM   2534 HD11 LEU   171      47.173  79.372  75.169  1.00  0.00           H  
ATOM   2535 HD12 LEU   171      46.695  81.020  75.979  1.00  0.00           H  
ATOM   2536 HD13 LEU   171      46.400  80.477  74.258  1.00  0.00           H  
ATOM   2537  CD2 LEU   171      48.078  82.552  74.249  1.00  0.00           C  
ATOM   2538 HD21 LEU   171      47.165  82.622  73.657  1.00  0.00           H  
ATOM   2539 HD22 LEU   171      47.888  83.099  75.172  1.00  0.00           H  
ATOM   2540 HD23 LEU   171      48.945  83.016  73.779  1.00  0.00           H  
ATOM   2541  C   LEU   171      52.228  80.932  75.839  1.00  0.00           C  
ATOM   2542  O   LEU   171      52.817  82.068  75.953  1.00  0.00           O  
ATOM   2543  N   GLU   172      52.617  79.891  76.528  1.00  0.00           N  
ATOM   2544  H   GLU   172      52.181  78.991  76.389  1.00  0.00           H  
ATOM   2545  CA  GLU   172      53.784  79.900  77.479  1.00  0.00           C  
ATOM   2546  HA  GLU   172      53.651  80.744  78.156  1.00  0.00           H  
ATOM   2547  CB  GLU   172      53.804  78.544  78.258  1.00  0.00           C  
ATOM   2548  HB2 GLU   172      54.365  78.671  79.184  1.00  0.00           H  
ATOM   2549  HB3 GLU   172      52.791  78.331  78.600  1.00  0.00           H  
ATOM   2550  CG  GLU   172      54.219  77.321  77.421  1.00  0.00           C  
ATOM   2551  HG2 GLU   172      53.748  77.439  76.445  1.00  0.00           H  
ATOM   2552  HG3 GLU   172      55.305  77.316  77.334  1.00  0.00           H  
ATOM   2553  CD  GLU   172      53.752  75.972  78.010  1.00  0.00           C  
ATOM   2554  OE1 GLU   172      54.522  75.021  77.968  1.00  0.00           O  
ATOM   2555  OE2 GLU   172      52.564  75.746  78.375  1.00  0.00           O  
ATOM   2556  C   GLU   172      55.174  80.266  76.778  1.00  0.00           C  
ATOM   2557  O   GLU   172      56.001  80.775  77.495  1.00  0.00           O  
ATOM   2558  N   ALA   173      55.249  80.239  75.427  1.00  0.00           N  
ATOM   2559  H   ALA   173      54.461  79.867  74.916  1.00  0.00           H  
ATOM   2560  CA  ALA   173      56.492  80.408  74.649  1.00  0.00           C  
ATOM   2561  HA  ALA   173      57.248  80.518  75.426  1.00  0.00           H  
ATOM   2562  CB  ALA   173      56.863  79.224  73.828  1.00  0.00           C  
ATOM   2563  HB1 ALA   173      56.739  78.313  74.412  1.00  0.00           H  
ATOM   2564  HB2 ALA   173      56.170  79.175  72.988  1.00  0.00           H  
ATOM   2565  HB3 ALA   173      57.845  79.314  73.364  1.00  0.00           H  
ATOM   2566  C   ALA   173      56.411  81.713  73.843  1.00  0.00           C  
ATOM   2567  O   ALA   173      57.378  82.262  73.273  1.00  0.00           O  
ATOM   2568  N   GLY   174      55.186  82.128  73.536  1.00  0.00           N  
ATOM   2569  H   GLY   174      54.452  81.452  73.695  1.00  0.00           H  
ATOM   2570  CA  GLY   174      54.966  83.157  72.556  1.00  0.00           C  
ATOM   2571  HA2 GLY   174      53.915  83.436  72.483  1.00  0.00           H  
ATOM   2572  HA3 GLY   174      55.432  84.096  72.855  1.00  0.00           H  
ATOM   2573  C   GLY   174      55.479  82.804  71.121  1.00  0.00           C  
ATOM   2574  O   GLY   174      56.230  83.630  70.510  1.00  0.00           O  
ATOM   2575  N   ARG   175      55.182  81.564  70.662  1.00  0.00           N  
ATOM   2576  H   ARG   175      54.601  80.933  71.194  1.00  0.00           H  
ATOM   2577  CA  ARG   175      55.373  81.169  69.201  1.00  0.00           C  
ATOM   2578  HA  ARG   175      55.962  81.929  68.688  1.00  0.00           H  
ATOM   2579  CB  ARG   175      56.171  79.843  69.245  1.00  0.00           C  
ATOM   2580  HB2 ARG   175      55.681  79.140  69.918  1.00  0.00           H  
ATOM   2581  HB3 ARG   175      56.243  79.445  68.233  1.00  0.00           H  
ATOM   2582  CG  ARG   175      57.593  80.050  69.700  1.00  0.00           C  
ATOM   2583  HG2 ARG   175      58.173  80.725  69.070  1.00  0.00           H  
ATOM   2584  HG3 ARG   175      57.528  80.560  70.661  1.00  0.00           H  
ATOM   2585  CD  ARG   175      58.324  78.702  69.808  1.00  0.00           C  
ATOM   2586  HD2 ARG   175      59.272  78.915  70.302  1.00  0.00           H  
ATOM   2587  HD3 ARG   175      57.772  77.989  70.422  1.00  0.00           H  
ATOM   2588  NE  ARG   175      58.431  78.071  68.448  1.00  0.00           N  
ATOM   2589  HE  ARG   175      57.802  77.315  68.217  1.00  0.00           H  
ATOM   2590  CZ  ARG   175      59.310  78.344  67.539  1.00  0.00           C  
ATOM   2591  NH1 ARG   175      60.277  79.259  67.691  1.00  0.00           N  
ATOM   2592 HH11 ARG   175      60.577  79.675  68.561  1.00  0.00           H  
ATOM   2593 HH12 ARG   175      60.856  79.483  66.894  1.00  0.00           H  
ATOM   2594  NH2 ARG   175      59.380  77.835  66.330  1.00  0.00           N  
ATOM   2595 HH21 ARG   175      58.962  76.936  66.134  1.00  0.00           H  
ATOM   2596 HH22 ARG   175      60.105  78.214  65.739  1.00  0.00           H  
ATOM   2597  C   ARG   175      53.958  80.959  68.533  1.00  0.00           C  
ATOM   2598  O   ARG   175      53.094  80.248  69.059  1.00  0.00           O  
ATOM   2599  N   ILE   176      53.754  81.718  67.461  1.00  0.00           N  
ATOM   2600  H   ILE   176      54.462  82.419  67.298  1.00  0.00           H  
ATOM   2601  CA  ILE   176      52.732  81.563  66.380  1.00  0.00           C  
ATOM   2602  HA  ILE   176      51.833  81.275  66.924  1.00  0.00           H  
ATOM   2603  CB  ILE   176      52.316  82.917  65.674  1.00  0.00           C  
ATOM   2604  HB  ILE   176      53.176  83.262  65.101  1.00  0.00           H  
ATOM   2605  CG2 ILE   176      51.193  82.777  64.638  1.00  0.00           C  
ATOM   2606 HG21 ILE   176      50.782  83.742  64.341  1.00  0.00           H  
ATOM   2607 HG22 ILE   176      51.551  82.320  63.715  1.00  0.00           H  
ATOM   2608 HG23 ILE   176      50.317  82.244  65.006  1.00  0.00           H  
ATOM   2609  CG1 ILE   176      52.000  84.056  66.692  1.00  0.00           C  
ATOM   2610 HG12 ILE   176      51.004  83.934  67.116  1.00  0.00           H  
ATOM   2611 HG13 ILE   176      52.773  83.998  67.459  1.00  0.00           H  
ATOM   2612  CD1 ILE   176      52.072  85.475  66.008  1.00  0.00           C  
ATOM   2613 HD11 ILE   176      53.106  85.748  65.799  1.00  0.00           H  
ATOM   2614 HD12 ILE   176      51.525  85.496  65.066  1.00  0.00           H  
ATOM   2615 HD13 ILE   176      51.573  86.140  66.713  1.00  0.00           H  
ATOM   2616  C   ILE   176      53.138  80.471  65.419  1.00  0.00           C  
ATOM   2617  O   ILE   176      54.334  80.311  65.076  1.00  0.00           O  
ATOM   2618  N   TYR   177      52.191  79.833  64.831  1.00  0.00           N  
ATOM   2619  H   TYR   177      51.292  79.949  65.277  1.00  0.00           H  
ATOM   2620  CA  TYR   177      52.280  79.032  63.595  1.00  0.00           C  
ATOM   2621  HA  TYR   177      53.245  79.326  63.182  1.00  0.00           H  
ATOM   2622  CB  TYR   177      52.346  77.526  64.075  1.00  0.00           C  
ATOM   2623  HB2 TYR   177      53.252  77.517  64.681  1.00  0.00           H  
ATOM   2624  HB3 TYR   177      51.461  77.236  64.642  1.00  0.00           H  
ATOM   2625  CG  TYR   177      52.540  76.438  62.979  1.00  0.00           C  
ATOM   2626  CD1 TYR   177      53.587  76.599  62.063  1.00  0.00           C  
ATOM   2627  HD1 TYR   177      54.139  77.523  61.976  1.00  0.00           H  
ATOM   2628  CE1 TYR   177      53.842  75.592  61.080  1.00  0.00           C  
ATOM   2629  HE1 TYR   177      54.490  75.961  60.298  1.00  0.00           H  
ATOM   2630  CZ  TYR   177      53.009  74.396  61.013  1.00  0.00           C  
ATOM   2631  OH  TYR   177      53.109  73.569  59.891  1.00  0.00           O  
ATOM   2632  HH  TYR   177      52.465  72.861  59.816  1.00  0.00           H  
ATOM   2633  CE2 TYR   177      51.925  74.334  61.885  1.00  0.00           C  
ATOM   2634  HE2 TYR   177      51.155  73.580  61.811  1.00  0.00           H  
ATOM   2635  CD2 TYR   177      51.692  75.322  62.856  1.00  0.00           C  
ATOM   2636  HD2 TYR   177      50.883  75.155  63.552  1.00  0.00           H  
ATOM   2637  C   TYR   177      51.134  79.272  62.643  1.00  0.00           C  
ATOM   2638  O   TYR   177      50.019  79.293  63.113  1.00  0.00           O  
ATOM   2639  N   ILE   178      51.469  79.379  61.344  1.00  0.00           N  
ATOM   2640  H   ILE   178      52.457  79.283  61.155  1.00  0.00           H  
ATOM   2641  CA  ILE   178      50.521  79.602  60.282  1.00  0.00           C  
ATOM   2642  HA  ILE   178      49.582  79.947  60.716  1.00  0.00           H  
ATOM   2643  CB  ILE   178      50.908  80.728  59.258  1.00  0.00           C  
ATOM   2644  HB  ILE   178      51.906  80.467  58.906  1.00  0.00           H  
ATOM   2645  CG2 ILE   178      50.087  80.750  57.982  1.00  0.00           C  
ATOM   2646 HG21 ILE   178      49.030  80.564  58.170  1.00  0.00           H  
ATOM   2647 HG22 ILE   178      50.222  81.775  57.637  1.00  0.00           H  
ATOM   2648 HG23 ILE   178      50.525  80.147  57.187  1.00  0.00           H  
ATOM   2649  CG1 ILE   178      51.119  82.104  60.089  1.00  0.00           C  
ATOM   2650 HG12 ILE   178      51.860  81.923  60.867  1.00  0.00           H  
ATOM   2651 HG13 ILE   178      51.479  82.888  59.423  1.00  0.00           H  
ATOM   2652  CD1 ILE   178      49.923  82.551  60.900  1.00  0.00           C  
ATOM   2653 HD11 ILE   178      48.966  82.753  60.419  1.00  0.00           H  
ATOM   2654 HD12 ILE   178      49.779  81.724  61.594  1.00  0.00           H  
ATOM   2655 HD13 ILE   178      50.235  83.444  61.442  1.00  0.00           H  
ATOM   2656  C   ILE   178      50.304  78.270  59.546  1.00  0.00           C  
ATOM   2657  O   ILE   178      51.329  77.589  59.370  1.00  0.00           O  
ATOM   2658  N   GLU   179      49.100  77.748  59.433  1.00  0.00           N  
ATOM   2659  H   GLU   179      48.322  78.377  59.577  1.00  0.00           H  
ATOM   2660  CA  GLU   179      48.840  76.286  59.159  1.00  0.00           C  
ATOM   2661  HA  GLU   179      49.407  75.732  59.906  1.00  0.00           H  
ATOM   2662  CB  GLU   179      47.375  75.962  59.538  1.00  0.00           C  
ATOM   2663  HB2 GLU   179      46.798  76.735  59.030  1.00  0.00           H  
ATOM   2664  HB3 GLU   179      46.950  75.088  59.044  1.00  0.00           H  
ATOM   2665  CG  GLU   179      47.147  75.784  61.021  1.00  0.00           C  
ATOM   2666  HG2 GLU   179      47.569  74.837  61.358  1.00  0.00           H  
ATOM   2667  HG3 GLU   179      47.489  76.565  61.700  1.00  0.00           H  
ATOM   2668  CD  GLU   179      45.682  75.691  61.353  1.00  0.00           C  
ATOM   2669  OE1 GLU   179      45.055  76.648  61.887  1.00  0.00           O  
ATOM   2670  OE2 GLU   179      45.109  74.646  61.135  1.00  0.00           O  
ATOM   2671  C   GLU   179      49.100  75.857  57.674  1.00  0.00           C  
ATOM   2672  O   GLU   179      49.166  76.701  56.741  1.00  0.00           O  
ATOM   2673  N   PRO   180      49.297  74.533  57.375  1.00  0.00           N  
ATOM   2674  CD  PRO   180      49.429  73.532  58.368  1.00  0.00           C  
ATOM   2675  HD2 PRO   180      48.646  73.699  59.108  1.00  0.00           H  
ATOM   2676  HD3 PRO   180      50.380  73.520  58.901  1.00  0.00           H  
ATOM   2677  CG  PRO   180      49.248  72.161  57.590  1.00  0.00           C  
ATOM   2678  HG2 PRO   180      48.177  72.009  57.721  1.00  0.00           H  
ATOM   2679  HG3 PRO   180      49.817  71.397  58.121  1.00  0.00           H  
ATOM   2680  CB  PRO   180      49.766  72.538  56.144  1.00  0.00           C  
ATOM   2681  HB2 PRO   180      49.198  71.939  55.432  1.00  0.00           H  
ATOM   2682  HB3 PRO   180      50.837  72.343  56.092  1.00  0.00           H  
ATOM   2683  CA  PRO   180      49.498  74.020  56.004  1.00  0.00           C  
ATOM   2684  HA  PRO   180      50.389  74.478  55.575  1.00  0.00           H  
ATOM   2685  C   PRO   180      48.296  74.518  55.161  1.00  0.00           C  
ATOM   2686  O   PRO   180      48.449  74.874  53.962  1.00  0.00           O  
ATOM   2687  N   ASP   181      47.034  74.438  55.657  1.00  0.00           N  
ATOM   2688  H   ASP   181      46.931  73.836  56.461  1.00  0.00           H  
ATOM   2689  CA  ASP   181      45.801  74.796  54.945  1.00  0.00           C  
ATOM   2690  HA  ASP   181      45.804  74.172  54.052  1.00  0.00           H  
ATOM   2691  CB  ASP   181      44.579  74.490  55.801  1.00  0.00           C  
ATOM   2692  HB2 ASP   181      44.171  75.442  56.139  1.00  0.00           H  
ATOM   2693  HB3 ASP   181      43.876  74.143  55.043  1.00  0.00           H  
ATOM   2694  CG  ASP   181      44.617  73.555  56.954  1.00  0.00           C  
ATOM   2695  OD1 ASP   181      45.615  72.934  57.487  1.00  0.00           O  
ATOM   2696  OD2 ASP   181      43.468  73.198  57.385  1.00  0.00           O  
ATOM   2697  C   ASP   181      45.754  76.371  54.591  1.00  0.00           C  
ATOM   2698  O   ASP   181      45.478  76.779  53.475  1.00  0.00           O  
ATOM   2699  N   SER   182      46.087  77.227  55.616  1.00  0.00           N  
ATOM   2700  H   SER   182      46.378  76.760  56.463  1.00  0.00           H  
ATOM   2701  CA  SER   182      46.024  78.662  55.648  1.00  0.00           C  
ATOM   2702  HA  SER   182      46.048  78.926  56.705  1.00  0.00           H  
ATOM   2703  CB  SER   182      47.263  79.231  54.886  1.00  0.00           C  
ATOM   2704  HB2 SER   182      47.304  78.658  53.960  1.00  0.00           H  
ATOM   2705  HB3 SER   182      47.164  80.294  54.670  1.00  0.00           H  
ATOM   2706  OG  SER   182      48.427  79.218  55.747  1.00  0.00           O  
ATOM   2707  HG  SER   182      48.639  78.302  55.941  1.00  0.00           H  
ATOM   2708  C   SER   182      44.675  79.120  55.066  1.00  0.00           C  
ATOM   2709  O   SER   182      44.763  80.009  54.203  1.00  0.00           O  
ATOM   2710  N   THR   183      43.592  78.453  55.472  1.00  0.00           N  
ATOM   2711  H   THR   183      43.739  77.759  56.190  1.00  0.00           H  
ATOM   2712  CA  THR   183      42.353  78.266  54.701  1.00  0.00           C  
ATOM   2713  HA  THR   183      42.535  77.747  53.760  1.00  0.00           H  
ATOM   2714  CB  THR   183      41.393  77.365  55.468  1.00  0.00           C  
ATOM   2715  HB  THR   183      41.927  76.418  55.546  1.00  0.00           H  
ATOM   2716  CG2 THR   183      40.904  77.862  56.822  1.00  0.00           C  
ATOM   2717 HG21 THR   183      40.218  77.163  57.300  1.00  0.00           H  
ATOM   2718 HG22 THR   183      41.737  78.129  57.472  1.00  0.00           H  
ATOM   2719 HG23 THR   183      40.357  78.779  56.606  1.00  0.00           H  
ATOM   2720  OG1 THR   183      40.286  77.067  54.689  1.00  0.00           O  
ATOM   2721  HG1 THR   183      40.558  77.053  53.768  1.00  0.00           H  
ATOM   2722  C   THR   183      41.626  79.586  54.443  1.00  0.00           C  
ATOM   2723  O   THR   183      40.615  79.571  53.686  1.00  0.00           O  
ATOM   2724  N   ASP   184      41.943  80.712  55.112  1.00  0.00           N  
ATOM   2725  H   ASP   184      42.593  80.630  55.881  1.00  0.00           H  
ATOM   2726  CA  ASP   184      41.338  82.042  54.848  1.00  0.00           C  
ATOM   2727  HA  ASP   184      40.749  82.017  53.931  1.00  0.00           H  
ATOM   2728  CB  ASP   184      40.357  82.493  55.980  1.00  0.00           C  
ATOM   2729  HB2 ASP   184      40.937  82.462  56.903  1.00  0.00           H  
ATOM   2730  HB3 ASP   184      40.013  83.525  55.907  1.00  0.00           H  
ATOM   2731  CG  ASP   184      39.044  81.719  56.077  1.00  0.00           C  
ATOM   2732  OD1 ASP   184      38.589  81.228  57.154  1.00  0.00           O  
ATOM   2733  OD2 ASP   184      38.326  81.585  55.071  1.00  0.00           O  
ATOM   2734  C   ASP   184      42.366  83.134  54.527  1.00  0.00           C  
ATOM   2735  O   ASP   184      41.998  84.328  54.375  1.00  0.00           O  
ATOM   2736  N   LEU   185      43.601  82.783  54.333  1.00  0.00           N  
ATOM   2737  H   LEU   185      43.714  81.782  54.408  1.00  0.00           H  
ATOM   2738  CA  LEU   185      44.748  83.542  53.960  1.00  0.00           C  
ATOM   2739  HA  LEU   185      44.473  84.595  54.018  1.00  0.00           H  
ATOM   2740  CB  LEU   185      46.017  83.297  54.858  1.00  0.00           C  
ATOM   2741  HB2 LEU   185      46.522  82.419  54.458  1.00  0.00           H  
ATOM   2742  HB3 LEU   185      46.744  84.095  54.707  1.00  0.00           H  
ATOM   2743  CG  LEU   185      45.796  83.093  56.327  1.00  0.00           C  
ATOM   2744  HG  LEU   185      45.183  82.228  56.581  1.00  0.00           H  
ATOM   2745  CD1 LEU   185      47.139  82.826  56.982  1.00  0.00           C  
ATOM   2746 HD11 LEU   185      47.620  81.930  56.588  1.00  0.00           H  
ATOM   2747 HD12 LEU   185      47.800  83.676  56.807  1.00  0.00           H  
ATOM   2748 HD13 LEU   185      47.132  82.563  58.039  1.00  0.00           H  
ATOM   2749  CD2 LEU   185      45.233  84.354  56.876  1.00  0.00           C  
ATOM   2750 HD21 LEU   185      45.858  85.213  56.632  1.00  0.00           H  
ATOM   2751 HD22 LEU   185      44.193  84.573  56.635  1.00  0.00           H  
ATOM   2752 HD23 LEU   185      45.234  84.283  57.963  1.00  0.00           H  
ATOM   2753  C   LEU   185      44.989  83.422  52.438  1.00  0.00           C  
ATOM   2754  O   LEU   185      46.071  83.104  51.984  1.00  0.00           O  
ATOM   2755  N   SER   186      44.011  83.825  51.615  1.00  0.00           N  
ATOM   2756  H   SER   186      43.223  84.328  51.997  1.00  0.00           H  
ATOM   2757  CA  SER   186      43.932  83.831  50.163  1.00  0.00           C  
ATOM   2758  HA  SER   186      44.482  82.947  49.841  1.00  0.00           H  
ATOM   2759  CB  SER   186      42.497  83.709  49.586  1.00  0.00           C  
ATOM   2760  HB2 SER   186      42.335  82.634  49.661  1.00  0.00           H  
ATOM   2761  HB3 SER   186      41.728  84.209  50.175  1.00  0.00           H  
ATOM   2762  OG  SER   186      42.544  84.191  48.299  1.00  0.00           O  
ATOM   2763  HG  SER   186      42.273  83.421  47.794  1.00  0.00           H  
ATOM   2764  C   SER   186      44.687  84.962  49.511  1.00  0.00           C  
ATOM   2765  O   SER   186      44.402  86.183  49.614  1.00  0.00           O  
ATOM   2766  N   GLY   187      45.798  84.612  48.922  1.00  0.00           N  
ATOM   2767  H   GLY   187      45.895  83.616  48.785  1.00  0.00           H  
ATOM   2768  CA  GLY   187      46.551  85.484  48.033  1.00  0.00           C  
ATOM   2769  HA2 GLY   187      47.195  84.768  47.523  1.00  0.00           H  
ATOM   2770  HA3 GLY   187      46.020  86.087  47.297  1.00  0.00           H  
ATOM   2771  C   GLY   187      47.542  86.335  48.881  1.00  0.00           C  
ATOM   2772  O   GLY   187      48.242  85.769  49.763  1.00  0.00           O  
ATOM   2773  N   ASN   188      47.654  87.565  48.603  1.00  0.00           N  
ATOM   2774  H   ASN   188      47.143  88.000  47.849  1.00  0.00           H  
ATOM   2775  CA  ASN   188      48.542  88.513  49.378  1.00  0.00           C  
ATOM   2776  HA  ASN   188      49.349  88.020  49.922  1.00  0.00           H  
ATOM   2777  CB  ASN   188      49.136  89.640  48.479  1.00  0.00           C  
ATOM   2778  HB2 ASN   188      48.278  90.119  48.008  1.00  0.00           H  
ATOM   2779  HB3 ASN   188      49.599  90.363  49.151  1.00  0.00           H  
ATOM   2780  CG  ASN   188      50.143  89.166  47.412  1.00  0.00           C  
ATOM   2781  OD1 ASN   188      51.068  88.468  47.848  1.00  0.00           O  
ATOM   2782  ND2 ASN   188      49.931  89.509  46.190  1.00  0.00           N  
ATOM   2783 HD21 ASN   188      50.389  89.070  45.404  1.00  0.00           H  
ATOM   2784 HD22 ASN   188      49.057  89.956  45.953  1.00  0.00           H  
ATOM   2785  C   ASN   188      47.779  89.120  50.564  1.00  0.00           C  
ATOM   2786  O   ASN   188      46.747  89.785  50.363  1.00  0.00           O  
ATOM   2787  N   VAL   189      48.179  88.800  51.827  1.00  0.00           N  
ATOM   2788  H   VAL   189      49.047  88.306  51.975  1.00  0.00           H  
ATOM   2789  CA  VAL   189      47.413  89.076  53.039  1.00  0.00           C  
ATOM   2790  HA  VAL   189      46.807  89.958  52.833  1.00  0.00           H  
ATOM   2791  CB  VAL   189      46.547  87.917  53.390  1.00  0.00           C  
ATOM   2792  HB  VAL   189      47.135  86.999  53.408  1.00  0.00           H  
ATOM   2793  CG1 VAL   189      45.983  87.973  54.711  1.00  0.00           C  
ATOM   2794 HG11 VAL   189      45.087  87.354  54.758  1.00  0.00           H  
ATOM   2795 HG12 VAL   189      46.673  87.554  55.443  1.00  0.00           H  
ATOM   2796 HG13 VAL   189      45.618  88.969  54.962  1.00  0.00           H  
ATOM   2797  CG2 VAL   189      45.553  87.727  52.196  1.00  0.00           C  
ATOM   2798 HG21 VAL   189      44.730  87.074  52.486  1.00  0.00           H  
ATOM   2799 HG22 VAL   189      44.999  88.652  52.034  1.00  0.00           H  
ATOM   2800 HG23 VAL   189      46.060  87.287  51.337  1.00  0.00           H  
ATOM   2801  C   VAL   189      48.320  89.350  54.230  1.00  0.00           C  
ATOM   2802  O   VAL   189      49.044  88.494  54.713  1.00  0.00           O  
ATOM   2803  N   GLN   190      48.251  90.634  54.597  1.00  0.00           N  
ATOM   2804  H   GLN   190      47.614  91.272  54.143  1.00  0.00           H  
ATOM   2805  CA  GLN   190      48.957  91.224  55.783  1.00  0.00           C  
ATOM   2806  HA  GLN   190      49.964  90.816  55.865  1.00  0.00           H  
ATOM   2807  CB  GLN   190      49.251  92.701  55.632  1.00  0.00           C  
ATOM   2808  HB2 GLN   190      49.932  93.031  56.417  1.00  0.00           H  
ATOM   2809  HB3 GLN   190      49.744  92.684  54.660  1.00  0.00           H  
ATOM   2810  CG  GLN   190      47.995  93.617  55.604  1.00  0.00           C  
ATOM   2811  HG2 GLN   190      47.340  93.240  54.819  1.00  0.00           H  
ATOM   2812  HG3 GLN   190      47.450  93.443  56.532  1.00  0.00           H  
ATOM   2813  CD  GLN   190      48.275  95.116  55.434  1.00  0.00           C  
ATOM   2814  OE1 GLN   190      49.167  95.712  56.046  1.00  0.00           O  
ATOM   2815  NE2 GLN   190      47.320  95.833  54.844  1.00  0.00           N  
ATOM   2816 HE21 GLN   190      47.531  96.820  54.811  1.00  0.00           H  
ATOM   2817 HE22 GLN   190      46.602  95.388  54.291  1.00  0.00           H  
ATOM   2818  C   GLN   190      48.241  90.832  57.051  1.00  0.00           C  
ATOM   2819  O   GLN   190      47.028  90.738  57.156  1.00  0.00           O  
ATOM   2820  N   ILE   191      49.051  90.684  58.099  1.00  0.00           N  
ATOM   2821  H   ILE   191      50.054  90.654  57.991  1.00  0.00           H  
ATOM   2822  CA  ILE   191      48.546  90.187  59.384  1.00  0.00           C  
ATOM   2823  HA  ILE   191      47.490  90.456  59.381  1.00  0.00           H  
ATOM   2824  CB  ILE   191      48.771  88.683  59.652  1.00  0.00           C  
ATOM   2825  HB  ILE   191      49.815  88.440  59.454  1.00  0.00           H  
ATOM   2826  CG2 ILE   191      48.390  88.208  61.065  1.00  0.00           C  
ATOM   2827 HG21 ILE   191      47.324  88.272  61.281  1.00  0.00           H  
ATOM   2828 HG22 ILE   191      48.727  87.172  61.106  1.00  0.00           H  
ATOM   2829 HG23 ILE   191      49.007  88.712  61.810  1.00  0.00           H  
ATOM   2830  CG1 ILE   191      47.940  87.866  58.698  1.00  0.00           C  
ATOM   2831 HG12 ILE   191      46.902  88.108  58.924  1.00  0.00           H  
ATOM   2832 HG13 ILE   191      48.197  88.191  57.689  1.00  0.00           H  
ATOM   2833  CD1 ILE   191      47.954  86.323  58.823  1.00  0.00           C  
ATOM   2834 HD11 ILE   191      48.991  85.988  58.822  1.00  0.00           H  
ATOM   2835 HD12 ILE   191      47.470  86.002  59.746  1.00  0.00           H  
ATOM   2836 HD13 ILE   191      47.548  85.881  57.914  1.00  0.00           H  
ATOM   2837  C   ILE   191      49.044  90.967  60.637  1.00  0.00           C  
ATOM   2838  O   ILE   191      50.171  91.244  60.740  1.00  0.00           O  
ATOM   2839  N   ALA   192      48.181  91.377  61.540  1.00  0.00           N  
ATOM   2840  H   ALA   192      47.246  91.150  61.235  1.00  0.00           H  
ATOM   2841  CA  ALA   192      48.345  92.236  62.681  1.00  0.00           C  
ATOM   2842  HA  ALA   192      49.374  92.597  62.661  1.00  0.00           H  
ATOM   2843  CB  ALA   192      47.279  93.389  62.467  1.00  0.00           C  
ATOM   2844  HB1 ALA   192      47.687  94.153  61.805  1.00  0.00           H  
ATOM   2845  HB2 ALA   192      46.336  92.972  62.113  1.00  0.00           H  
ATOM   2846  HB3 ALA   192      47.078  93.859  63.430  1.00  0.00           H  
ATOM   2847  C   ALA   192      47.949  91.391  64.013  1.00  0.00           C  
ATOM   2848  O   ALA   192      47.139  90.513  63.946  1.00  0.00           O  
ATOM   2849  N   VAL   193      48.641  91.681  65.128  1.00  0.00           N  
ATOM   2850  H   VAL   193      49.409  92.336  65.087  1.00  0.00           H  
ATOM   2851  CA  VAL   193      48.527  90.863  66.323  1.00  0.00           C  
ATOM   2852  HA  VAL   193      47.537  90.408  66.363  1.00  0.00           H  
ATOM   2853  CB  VAL   193      49.637  89.802  66.396  1.00  0.00           C  
ATOM   2854  HB  VAL   193      50.623  90.257  66.299  1.00  0.00           H  
ATOM   2855  CG1 VAL   193      49.729  89.009  67.694  1.00  0.00           C  
ATOM   2856 HG11 VAL   193      48.829  88.401  67.791  1.00  0.00           H  
ATOM   2857 HG12 VAL   193      50.540  88.300  67.527  1.00  0.00           H  
ATOM   2858 HG13 VAL   193      49.894  89.642  68.565  1.00  0.00           H  
ATOM   2859  CG2 VAL   193      49.629  88.854  65.198  1.00  0.00           C  
ATOM   2860 HG21 VAL   193      48.754  88.203  65.194  1.00  0.00           H  
ATOM   2861 HG22 VAL   193      49.722  89.410  64.266  1.00  0.00           H  
ATOM   2862 HG23 VAL   193      50.469  88.160  65.214  1.00  0.00           H  
ATOM   2863  C   VAL   193      48.524  91.749  67.587  1.00  0.00           C  
ATOM   2864  O   VAL   193      49.213  92.794  67.597  1.00  0.00           O  
ATOM   2865  N   GLN   194      47.768  91.369  68.603  1.00  0.00           N  
ATOM   2866  H   GLN   194      47.265  90.504  68.469  1.00  0.00           H  
ATOM   2867  CA  GLN   194      47.552  92.146  69.857  1.00  0.00           C  
ATOM   2868  HA  GLN   194      48.290  92.932  70.019  1.00  0.00           H  
ATOM   2869  CB  GLN   194      46.248  92.920  69.715  1.00  0.00           C  
ATOM   2870  HB2 GLN   194      46.482  93.648  68.938  1.00  0.00           H  
ATOM   2871  HB3 GLN   194      45.430  92.263  69.420  1.00  0.00           H  
ATOM   2872  CG  GLN   194      45.694  93.531  71.006  1.00  0.00           C  
ATOM   2873  HG2 GLN   194      45.292  92.772  71.678  1.00  0.00           H  
ATOM   2874  HG3 GLN   194      46.466  94.142  71.473  1.00  0.00           H  
ATOM   2875  CD  GLN   194      44.581  94.593  70.775  1.00  0.00           C  
ATOM   2876  OE1 GLN   194      44.364  95.280  69.736  1.00  0.00           O  
ATOM   2877  NE2 GLN   194      43.925  95.043  71.757  1.00  0.00           N  
ATOM   2878 HE21 GLN   194      43.188  95.722  71.627  1.00  0.00           H  
ATOM   2879 HE22 GLN   194      44.120  94.577  72.631  1.00  0.00           H  
ATOM   2880  C   GLN   194      47.434  91.221  71.064  1.00  0.00           C  
ATOM   2881  O   GLN   194      46.663  90.257  70.965  1.00  0.00           O  
ATOM   2882  N   TYR   195      48.053  91.539  72.166  1.00  0.00           N  
ATOM   2883  H   TYR   195      48.685  92.324  72.225  1.00  0.00           H  
ATOM   2884  CA  TYR   195      48.287  90.492  73.121  1.00  0.00           C  
ATOM   2885  HA  TYR   195      47.414  89.856  73.267  1.00  0.00           H  
ATOM   2886  CB  TYR   195      49.428  89.613  72.611  1.00  0.00           C  
ATOM   2887  HB2 TYR   195      49.318  88.751  73.269  1.00  0.00           H  
ATOM   2888  HB3 TYR   195      49.070  89.218  71.659  1.00  0.00           H  
ATOM   2889  CG  TYR   195      50.900  90.179  72.604  1.00  0.00           C  
ATOM   2890  CD1 TYR   195      51.364  90.904  71.410  1.00  0.00           C  
ATOM   2891  HD1 TYR   195      50.751  91.033  70.530  1.00  0.00           H  
ATOM   2892  CE1 TYR   195      52.737  91.347  71.394  1.00  0.00           C  
ATOM   2893  HE1 TYR   195      53.191  91.831  70.542  1.00  0.00           H  
ATOM   2894  CZ  TYR   195      53.468  91.252  72.557  1.00  0.00           C  
ATOM   2895  OH  TYR   195      54.729  91.812  72.602  1.00  0.00           O  
ATOM   2896  HH  TYR   195      54.939  91.969  73.525  1.00  0.00           H  
ATOM   2897  CE2 TYR   195      53.031  90.661  73.671  1.00  0.00           C  
ATOM   2898  HE2 TYR   195      53.610  90.517  74.571  1.00  0.00           H  
ATOM   2899  CD2 TYR   195      51.693  90.108  73.726  1.00  0.00           C  
ATOM   2900  HD2 TYR   195      51.417  89.600  74.638  1.00  0.00           H  
ATOM   2901  C   TYR   195      48.568  91.014  74.544  1.00  0.00           C  
ATOM   2902  O   TYR   195      49.133  92.106  74.668  1.00  0.00           O  
ATOM   2903  N   ASP   196      48.506  90.227  75.593  1.00  0.00           N  
ATOM   2904  H   ASP   196      48.033  89.342  75.482  1.00  0.00           H  
ATOM   2905  CA  ASP   196      48.965  90.601  76.925  1.00  0.00           C  
ATOM   2906  HA  ASP   196      49.367  91.607  77.044  1.00  0.00           H  
ATOM   2907  CB  ASP   196      47.803  90.400  77.965  1.00  0.00           C  
ATOM   2908  HB2 ASP   196      47.389  89.392  77.928  1.00  0.00           H  
ATOM   2909  HB3 ASP   196      48.190  90.655  78.951  1.00  0.00           H  
ATOM   2910  CG  ASP   196      46.572  91.242  77.683  1.00  0.00           C  
ATOM   2911  OD1 ASP   196      45.527  90.919  78.353  1.00  0.00           O  
ATOM   2912  OD2 ASP   196      46.575  92.196  76.899  1.00  0.00           O  
ATOM   2913  C   ASP   196      50.038  89.590  77.389  1.00  0.00           C  
ATOM   2914  O   ASP   196      49.922  88.370  77.065  1.00  0.00           O  
ATOM   2915  N   VAL   197      50.989  89.964  78.317  1.00  0.00           N  
ATOM   2916  H   VAL   197      50.967  90.904  78.686  1.00  0.00           H  
ATOM   2917  CA  VAL   197      51.913  88.993  78.941  1.00  0.00           C  
ATOM   2918  HA  VAL   197      51.452  88.008  78.883  1.00  0.00           H  
ATOM   2919  CB  VAL   197      53.363  88.926  78.268  1.00  0.00           C  
ATOM   2920  HB  VAL   197      54.035  88.265  78.814  1.00  0.00           H  
ATOM   2921  CG1 VAL   197      53.286  88.550  76.746  1.00  0.00           C  
ATOM   2922 HG11 VAL   197      52.795  87.576  76.743  1.00  0.00           H  
ATOM   2923 HG12 VAL   197      52.718  89.307  76.205  1.00  0.00           H  
ATOM   2924 HG13 VAL   197      54.268  88.436  76.287  1.00  0.00           H  
ATOM   2925  CG2 VAL   197      54.084  90.245  78.263  1.00  0.00           C  
ATOM   2926 HG21 VAL   197      54.383  90.478  79.285  1.00  0.00           H  
ATOM   2927 HG22 VAL   197      55.032  90.307  77.728  1.00  0.00           H  
ATOM   2928 HG23 VAL   197      53.539  91.073  77.810  1.00  0.00           H  
ATOM   2929  C   VAL   197      52.085  89.216  80.449  1.00  0.00           C  
ATOM   2930  O   VAL   197      51.851  90.293  81.008  1.00  0.00           O  
ATOM   2931  N   ASP   198      52.403  88.134  81.157  1.00  0.00           N  
ATOM   2932  H   ASP   198      52.267  87.251  80.685  1.00  0.00           H  
ATOM   2933  CA  ASP   198      52.855  88.127  82.515  1.00  0.00           C  
ATOM   2934  HA  ASP   198      52.263  88.819  83.114  1.00  0.00           H  
ATOM   2935  CB  ASP   198      52.417  86.782  83.128  1.00  0.00           C  
ATOM   2936  HB2 ASP   198      51.370  86.564  82.917  1.00  0.00           H  
ATOM   2937  HB3 ASP   198      53.059  86.128  82.538  1.00  0.00           H  
ATOM   2938  CG  ASP   198      52.600  86.635  84.633  1.00  0.00           C  
ATOM   2939  OD1 ASP   198      52.689  85.422  84.982  1.00  0.00           O  
ATOM   2940  OD2 ASP   198      52.455  87.679  85.362  1.00  0.00           O  
ATOM   2941  C   ASP   198      54.255  88.587  82.841  1.00  0.00           C  
ATOM   2942  O   ASP   198      55.145  88.586  81.997  1.00  0.00           O  
ATOM   2943  N   ALA   199      54.545  88.862  84.086  1.00  0.00           N  
ATOM   2944  H   ALA   199      53.863  88.768  84.826  1.00  0.00           H  
ATOM   2945  CA  ALA   199      55.819  89.311  84.542  1.00  0.00           C  
ATOM   2946  HA  ALA   199      56.279  90.049  83.885  1.00  0.00           H  
ATOM   2947  CB  ALA   199      55.463  90.099  85.807  1.00  0.00           C  
ATOM   2948  HB1 ALA   199      56.427  90.490  86.132  1.00  0.00           H  
ATOM   2949  HB2 ALA   199      54.686  90.851  85.671  1.00  0.00           H  
ATOM   2950  HB3 ALA   199      55.095  89.443  86.596  1.00  0.00           H  
ATOM   2951  C   ALA   199      56.755  88.169  84.799  1.00  0.00           C  
ATOM   2952  O   ALA   199      57.307  88.082  85.924  1.00  0.00           O  
ATOM   2953  N   GLN   200      56.934  87.233  83.865  1.00  0.00           N  
ATOM   2954  H   GLN   200      56.722  87.480  82.909  1.00  0.00           H  
ATOM   2955  CA  GLN   200      57.459  85.904  84.147  1.00  0.00           C  
ATOM   2956  HA  GLN   200      56.978  85.596  85.075  1.00  0.00           H  
ATOM   2957  CB  GLN   200      57.018  84.817  83.084  1.00  0.00           C  
ATOM   2958  HB2 GLN   200      55.934  84.920  83.127  1.00  0.00           H  
ATOM   2959  HB3 GLN   200      57.234  85.210  82.091  1.00  0.00           H  
ATOM   2960  CG  GLN   200      57.437  83.390  83.219  1.00  0.00           C  
ATOM   2961  HG2 GLN   200      58.508  83.391  83.015  1.00  0.00           H  
ATOM   2962  HG3 GLN   200      57.189  82.981  84.198  1.00  0.00           H  
ATOM   2963  CD  GLN   200      56.744  82.586  82.050  1.00  0.00           C  
ATOM   2964  OE1 GLN   200      55.687  82.878  81.486  1.00  0.00           O  
ATOM   2965  NE2 GLN   200      57.318  81.488  81.588  1.00  0.00           N  
ATOM   2966 HE21 GLN   200      57.223  81.324  80.596  1.00  0.00           H  
ATOM   2967 HE22 GLN   200      58.135  81.126  82.059  1.00  0.00           H  
ATOM   2968  C   GLN   200      58.958  85.835  84.344  1.00  0.00           C  
ATOM   2969  O   GLN   200      59.785  86.254  83.475  1.00  0.00           O  
ATOM   2970  N   LYS   201      59.428  85.137  85.392  1.00  0.00           N  
ATOM   2971  H   LYS   201      58.668  84.771  85.946  1.00  0.00           H  
ATOM   2972  CA  LYS   201      60.864  84.732  85.589  1.00  0.00           C  
ATOM   2973  HA  LYS   201      61.410  85.661  85.755  1.00  0.00           H  
ATOM   2974  CB  LYS   201      60.870  83.869  86.875  1.00  0.00           C  
ATOM   2975  HB2 LYS   201      60.337  84.517  87.571  1.00  0.00           H  
ATOM   2976  HB3 LYS   201      60.301  82.947  86.758  1.00  0.00           H  
ATOM   2977  CG  LYS   201      62.246  83.529  87.444  1.00  0.00           C  
ATOM   2978  HG2 LYS   201      62.611  82.715  86.818  1.00  0.00           H  
ATOM   2979  HG3 LYS   201      62.914  84.389  87.492  1.00  0.00           H  
ATOM   2980  CD  LYS   201      62.101  82.892  88.868  1.00  0.00           C  
ATOM   2981  HD2 LYS   201      61.785  83.673  89.560  1.00  0.00           H  
ATOM   2982  HD3 LYS   201      61.328  82.124  88.876  1.00  0.00           H  
ATOM   2983  CE  LYS   201      63.513  82.406  89.319  1.00  0.00           C  
ATOM   2984  HE2 LYS   201      64.227  82.002  88.602  1.00  0.00           H  
ATOM   2985  HE3 LYS   201      63.976  83.312  89.709  1.00  0.00           H  
ATOM   2986  NZ  LYS   201      63.492  81.464  90.478  1.00  0.00           N  
ATOM   2987  HZ1 LYS   201      63.189  80.525  90.262  1.00  0.00           H  
ATOM   2988  HZ2 LYS   201      64.370  81.319  90.955  1.00  0.00           H  
ATOM   2989  HZ3 LYS   201      62.885  81.784  91.218  1.00  0.00           H  
ATOM   2990  C   LYS   201      61.464  83.836  84.453  1.00  0.00           C  
ATOM   2991  O   LYS   201      60.744  83.017  83.893  1.00  0.00           O  
ATOM   2992  N   ARG   202      62.820  83.941  84.163  1.00  0.00           N  
ATOM   2993  H   ARG   202      63.373  84.592  84.702  1.00  0.00           H  
ATOM   2994  CA  ARG   202      63.607  83.341  83.064  1.00  0.00           C  
ATOM   2995  HA  ARG   202      63.124  82.437  82.695  1.00  0.00           H  
ATOM   2996  CB  ARG   202      63.600  84.327  81.808  1.00  0.00           C  
ATOM   2997  HB2 ARG   202      63.940  85.298  82.168  1.00  0.00           H  
ATOM   2998  HB3 ARG   202      64.266  83.783  81.139  1.00  0.00           H  
ATOM   2999  CG  ARG   202      62.117  84.361  81.160  1.00  0.00           C  
ATOM   3000  HG2 ARG   202      61.715  83.348  81.179  1.00  0.00           H  
ATOM   3001  HG3 ARG   202      61.471  85.024  81.735  1.00  0.00           H  
ATOM   3002  CD  ARG   202      62.255  84.894  79.722  1.00  0.00           C  
ATOM   3003  HD2 ARG   202      61.247  85.032  79.330  1.00  0.00           H  
ATOM   3004  HD3 ARG   202      62.729  85.874  79.677  1.00  0.00           H  
ATOM   3005  NE  ARG   202      62.886  83.986  78.704  1.00  0.00           N  
ATOM   3006  HE  ARG   202      63.296  83.159  79.114  1.00  0.00           H  
ATOM   3007  CZ  ARG   202      62.988  84.153  77.405  1.00  0.00           C  
ATOM   3008  NH1 ARG   202      62.504  85.168  76.798  1.00  0.00           N  
ATOM   3009 HH11 ARG   202      62.261  86.007  77.306  1.00  0.00           H  
ATOM   3010 HH12 ARG   202      62.695  85.192  75.806  1.00  0.00           H  
ATOM   3011  NH2 ARG   202      63.524  83.271  76.760  1.00  0.00           N  
ATOM   3012 HH21 ARG   202      63.776  82.360  77.116  1.00  0.00           H  
ATOM   3013 HH22 ARG   202      63.489  83.548  75.789  1.00  0.00           H  
ATOM   3014  C   ARG   202      65.042  82.985  83.428  1.00  0.00           C  
ATOM   3015  O   ARG   202      65.672  83.833  84.157  1.00  0.00           O  
ATOM   3016  N   THR   203      65.719  82.015  82.758  1.00  0.00           N  
ATOM   3017  H   THR   203      65.228  81.410  82.116  1.00  0.00           H  
ATOM   3018  CA  THR   203      67.196  81.871  82.798  1.00  0.00           C  
ATOM   3019  HA  THR   203      67.661  82.767  83.209  1.00  0.00           H  
ATOM   3020  CB  THR   203      67.578  80.709  83.748  1.00  0.00           C  
ATOM   3021  HB  THR   203      66.769  79.991  83.608  1.00  0.00           H  
ATOM   3022  CG2 THR   203      68.956  80.068  83.592  1.00  0.00           C  
ATOM   3023 HG21 THR   203      69.697  80.791  83.931  1.00  0.00           H  
ATOM   3024 HG22 THR   203      68.928  79.151  84.180  1.00  0.00           H  
ATOM   3025 HG23 THR   203      69.163  79.766  82.565  1.00  0.00           H  
ATOM   3026  OG1 THR   203      67.289  81.228  85.078  1.00  0.00           O  
ATOM   3027  HG1 THR   203      67.070  80.469  85.623  1.00  0.00           H  
ATOM   3028  C   THR   203      67.781  81.723  81.376  1.00  0.00           C  
ATOM   3029  O   THR   203      67.245  80.912  80.621  1.00  0.00           O  
ATOM   3030  N   LEU   204      68.716  82.652  80.989  1.00  0.00           N  
ATOM   3031  H   LEU   204      69.029  83.370  81.627  1.00  0.00           H  
ATOM   3032  CA  LEU   204      69.383  82.588  79.764  1.00  0.00           C  
ATOM   3033  HA  LEU   204      69.042  81.684  79.258  1.00  0.00           H  
ATOM   3034  CB  LEU   204      68.964  83.818  78.900  1.00  0.00           C  
ATOM   3035  HB2 LEU   204      69.150  84.756  79.424  1.00  0.00           H  
ATOM   3036  HB3 LEU   204      69.691  83.722  78.094  1.00  0.00           H  
ATOM   3037  CG  LEU   204      67.605  83.808  78.251  1.00  0.00           C  
ATOM   3038  HG  LEU   204      67.203  82.841  77.948  1.00  0.00           H  
ATOM   3039  CD1 LEU   204      66.492  84.381  79.221  1.00  0.00           C  
ATOM   3040 HD11 LEU   204      65.506  84.342  78.757  1.00  0.00           H  
ATOM   3041 HD12 LEU   204      66.352  83.738  80.090  1.00  0.00           H  
ATOM   3042 HD13 LEU   204      66.835  85.391  79.443  1.00  0.00           H  
ATOM   3043  CD2 LEU   204      67.573  84.633  76.962  1.00  0.00           C  
ATOM   3044 HD21 LEU   204      67.887  85.625  77.286  1.00  0.00           H  
ATOM   3045 HD22 LEU   204      68.313  84.242  76.264  1.00  0.00           H  
ATOM   3046 HD23 LEU   204      66.542  84.632  76.609  1.00  0.00           H  
ATOM   3047  C   LEU   204      70.884  82.422  79.917  1.00  0.00           C  
ATOM   3048  O   LEU   204      71.387  82.454  81.039  1.00  0.00           O  
ATOM   3049  N   VAL   205      71.528  81.942  78.864  1.00  0.00           N  
ATOM   3050  H   VAL   205      70.917  81.722  78.091  1.00  0.00           H  
ATOM   3051  CA  VAL   205      73.024  81.987  78.642  1.00  0.00           C  
ATOM   3052  HA  VAL   205      73.497  82.544  79.451  1.00  0.00           H  
ATOM   3053  CB  VAL   205      73.647  80.604  78.683  1.00  0.00           C  
ATOM   3054  HB  VAL   205      73.249  80.012  77.859  1.00  0.00           H  
ATOM   3055  CG1 VAL   205      75.153  80.772  78.637  1.00  0.00           C  
ATOM   3056 HG11 VAL   205      75.457  81.366  79.498  1.00  0.00           H  
ATOM   3057 HG12 VAL   205      75.687  79.836  78.801  1.00  0.00           H  
ATOM   3058 HG13 VAL   205      75.525  81.290  77.752  1.00  0.00           H  
ATOM   3059  CG2 VAL   205      73.199  79.820  79.997  1.00  0.00           C  
ATOM   3060 HG21 VAL   205      73.808  78.918  80.060  1.00  0.00           H  
ATOM   3061 HG22 VAL   205      73.297  80.407  80.910  1.00  0.00           H  
ATOM   3062 HG23 VAL   205      72.153  79.515  80.005  1.00  0.00           H  
ATOM   3063  C   VAL   205      73.400  82.653  77.284  1.00  0.00           C  
ATOM   3064  O   VAL   205      72.761  82.262  76.317  1.00  0.00           O  
ATOM   3065  N   ILE   206      74.174  83.691  77.233  1.00  0.00           N  
ATOM   3066  H   ILE   206      74.417  84.165  78.091  1.00  0.00           H  
ATOM   3067  CA  ILE   206      74.313  84.513  76.004  1.00  0.00           C  
ATOM   3068  HA  ILE   206      73.614  84.036  75.317  1.00  0.00           H  
ATOM   3069  CB  ILE   206      73.943  85.943  76.129  1.00  0.00           C  
ATOM   3070  HB  ILE   206      74.626  86.568  76.704  1.00  0.00           H  
ATOM   3071  CG2 ILE   206      73.956  86.661  74.751  1.00  0.00           C  
ATOM   3072 HG21 ILE   206      73.670  87.709  74.831  1.00  0.00           H  
ATOM   3073 HG22 ILE   206      74.906  86.744  74.223  1.00  0.00           H  
ATOM   3074 HG23 ILE   206      73.264  86.157  74.076  1.00  0.00           H  
ATOM   3075  CG1 ILE   206      72.604  86.129  76.836  1.00  0.00           C  
ATOM   3076 HG12 ILE   206      71.808  85.617  76.296  1.00  0.00           H  
ATOM   3077 HG13 ILE   206      72.635  85.617  77.798  1.00  0.00           H  
ATOM   3078  CD1 ILE   206      72.389  87.619  77.247  1.00  0.00           C  
ATOM   3079 HD11 ILE   206      71.619  87.612  78.018  1.00  0.00           H  
ATOM   3080 HD12 ILE   206      73.284  88.076  77.669  1.00  0.00           H  
ATOM   3081 HD13 ILE   206      72.114  88.193  76.362  1.00  0.00           H  
ATOM   3082  C   ILE   206      75.791  84.490  75.495  1.00  0.00           C  
ATOM   3083  O   ILE   206      76.706  84.891  76.166  1.00  0.00           O  
ATOM   3084  N   GLY   207      75.950  83.841  74.352  1.00  0.00           N  
ATOM   3085  H   GLY   207      75.126  83.686  73.789  1.00  0.00           H  
ATOM   3086  CA  GLY   207      77.247  83.590  73.704  1.00  0.00           C  
ATOM   3087  HA2 GLY   207      77.787  83.110  74.521  1.00  0.00           H  
ATOM   3088  HA3 GLY   207      77.211  83.009  72.783  1.00  0.00           H  
ATOM   3089  C   GLY   207      77.948  84.854  73.344  1.00  0.00           C  
ATOM   3090  O   GLY   207      77.449  85.732  72.669  1.00  0.00           O  
ATOM   3091  N   LYS   208      79.210  84.943  73.824  1.00  0.00           N  
ATOM   3092  H   LYS   208      79.566  84.186  74.390  1.00  0.00           H  
ATOM   3093  CA  LYS   208      79.986  86.199  73.638  1.00  0.00           C  
ATOM   3094  HA  LYS   208      79.674  86.743  72.746  1.00  0.00           H  
ATOM   3095  CB  LYS   208      79.796  87.092  74.917  1.00  0.00           C  
ATOM   3096  HB2 LYS   208      79.885  86.472  75.809  1.00  0.00           H  
ATOM   3097  HB3 LYS   208      80.588  87.840  74.891  1.00  0.00           H  
ATOM   3098  CG  LYS   208      78.490  87.830  75.082  1.00  0.00           C  
ATOM   3099  HG2 LYS   208      78.089  88.125  74.112  1.00  0.00           H  
ATOM   3100  HG3 LYS   208      77.794  87.072  75.442  1.00  0.00           H  
ATOM   3101  CD  LYS   208      78.525  89.013  76.083  1.00  0.00           C  
ATOM   3102  HD2 LYS   208      78.853  89.874  75.501  1.00  0.00           H  
ATOM   3103  HD3 LYS   208      77.518  89.282  76.403  1.00  0.00           H  
ATOM   3104  CE  LYS   208      79.409  88.908  77.321  1.00  0.00           C  
ATOM   3105  HE2 LYS   208      78.862  88.361  78.089  1.00  0.00           H  
ATOM   3106  HE3 LYS   208      80.303  88.345  77.051  1.00  0.00           H  
ATOM   3107  NZ  LYS   208      79.785  90.150  77.977  1.00  0.00           N  
ATOM   3108  HZ1 LYS   208      80.072  90.818  77.276  1.00  0.00           H  
ATOM   3109  HZ2 LYS   208      78.978  90.594  78.393  1.00  0.00           H  
ATOM   3110  HZ3 LYS   208      80.536  90.035  78.643  1.00  0.00           H  
ATOM   3111  C   LYS   208      81.529  85.801  73.470  1.00  0.00           C  
ATOM   3112  O   LYS   208      81.798  84.618  73.084  1.00  0.00           O  
ATOM   3113  N   SER   209      82.510  86.709  73.801  1.00  0.00           N  
ATOM   3114  H   SER   209      82.271  87.638  74.115  1.00  0.00           H  
ATOM   3115  CA  SER   209      83.942  86.393  73.871  1.00  0.00           C  
ATOM   3116  HA  SER   209      84.249  85.470  73.379  1.00  0.00           H  
ATOM   3117  CB  SER   209      84.635  87.470  73.028  1.00  0.00           C  
ATOM   3118  HB2 SER   209      84.465  88.434  73.507  1.00  0.00           H  
ATOM   3119  HB3 SER   209      85.703  87.282  72.918  1.00  0.00           H  
ATOM   3120  OG  SER   209      84.038  87.615  71.722  1.00  0.00           O  
ATOM   3121  HG  SER   209      83.109  87.853  71.714  1.00  0.00           H  
ATOM   3122  C   SER   209      84.606  86.269  75.214  1.00  0.00           C  
ATOM   3123  O   SER   209      85.794  86.332  75.271  1.00  0.00           O  
ATOM   3124  N   ASN   210      83.869  86.039  76.331  1.00  0.00           N  
ATOM   3125  H   ASN   210      82.891  85.788  76.342  1.00  0.00           H  
ATOM   3126  CA  ASN   210      84.451  86.118  77.673  1.00  0.00           C  
ATOM   3127  HA  ASN   210      85.198  86.911  77.673  1.00  0.00           H  
ATOM   3128  CB  ASN   210      83.360  86.655  78.573  1.00  0.00           C  
ATOM   3129  HB2 ASN   210      82.454  86.052  78.505  1.00  0.00           H  
ATOM   3130  HB3 ASN   210      83.726  86.492  79.587  1.00  0.00           H  
ATOM   3131  CG  ASN   210      83.004  88.143  78.433  1.00  0.00           C  
ATOM   3132  OD1 ASN   210      82.692  88.724  77.404  1.00  0.00           O  
ATOM   3133  ND2 ASN   210      82.827  88.822  79.493  1.00  0.00           N  
ATOM   3134 HD21 ASN   210      82.767  89.808  79.286  1.00  0.00           H  
ATOM   3135 HD22 ASN   210      83.263  88.481  80.338  1.00  0.00           H  
ATOM   3136  C   ASN   210      84.909  84.702  78.105  1.00  0.00           C  
ATOM   3137  O   ASN   210      84.219  84.056  78.982  1.00  0.00           O  
ATOM   3138  N   MET   211      86.083  84.284  77.686  1.00  0.00           N  
ATOM   3139  H   MET   211      86.608  84.878  77.060  1.00  0.00           H  
ATOM   3140  CA  MET   211      86.599  82.861  77.875  1.00  0.00           C  
ATOM   3141  HA  MET   211      85.851  82.102  77.648  1.00  0.00           H  
ATOM   3142  CB  MET   211      87.815  82.668  76.971  1.00  0.00           C  
ATOM   3143  HB2 MET   211      87.530  82.543  75.927  1.00  0.00           H  
ATOM   3144  HB3 MET   211      88.519  83.500  76.992  1.00  0.00           H  
ATOM   3145  CG  MET   211      88.614  81.372  77.332  1.00  0.00           C  
ATOM   3146  HG2 MET   211      88.775  81.324  78.409  1.00  0.00           H  
ATOM   3147  HG3 MET   211      87.929  80.566  77.071  1.00  0.00           H  
ATOM   3148  SD  MET   211      90.253  81.019  76.565  1.00  0.00           S  
ATOM   3149  CE  MET   211      90.129  79.210  76.494  1.00  0.00           C  
ATOM   3150  HE1 MET   211      91.140  78.810  76.422  1.00  0.00           H  
ATOM   3151  HE2 MET   211      89.715  78.750  77.392  1.00  0.00           H  
ATOM   3152  HE3 MET   211      89.678  78.912  75.548  1.00  0.00           H  
ATOM   3153  C   MET   211      86.899  82.649  79.357  1.00  0.00           C  
ATOM   3154  O   MET   211      87.640  83.428  79.940  1.00  0.00           O  
ATOM   3155  N   VAL   212      86.437  81.550  79.943  1.00  0.00           N  
ATOM   3156  H   VAL   212      85.950  80.893  79.350  1.00  0.00           H  
ATOM   3157  CA  VAL   212      86.232  81.433  81.398  1.00  0.00           C  
ATOM   3158  HA  VAL   212      85.997  82.411  81.818  1.00  0.00           H  
ATOM   3159  CB  VAL   212      85.039  80.665  81.773  1.00  0.00           C  
ATOM   3160  HB  VAL   212      85.068  79.621  81.459  1.00  0.00           H  
ATOM   3161  CG1 VAL   212      84.890  80.580  83.392  1.00  0.00           C  
ATOM   3162 HG11 VAL   212      84.916  81.604  83.763  1.00  0.00           H  
ATOM   3163 HG12 VAL   212      83.965  80.077  83.675  1.00  0.00           H  
ATOM   3164 HG13 VAL   212      85.747  80.113  83.878  1.00  0.00           H  
ATOM   3165  CG2 VAL   212      83.743  81.272  81.068  1.00  0.00           C  
ATOM   3166 HG21 VAL   212      83.806  81.041  80.005  1.00  0.00           H  
ATOM   3167 HG22 VAL   212      82.796  80.953  81.504  1.00  0.00           H  
ATOM   3168 HG23 VAL   212      83.820  82.359  81.080  1.00  0.00           H  
ATOM   3169  C   VAL   212      87.498  80.963  82.050  1.00  0.00           C  
ATOM   3170  O   VAL   212      87.744  79.801  82.295  1.00  0.00           O  
ATOM   3171  N   TYR   213      88.349  81.951  82.258  1.00  0.00           N  
ATOM   3172  H   TYR   213      88.071  82.851  81.893  1.00  0.00           H  
ATOM   3173  CA  TYR   213      89.512  81.858  83.152  1.00  0.00           C  
ATOM   3174  HA  TYR   213      90.041  81.013  82.714  1.00  0.00           H  
ATOM   3175  CB  TYR   213      90.427  83.031  83.132  1.00  0.00           C  
ATOM   3176  HB2 TYR   213      90.118  83.853  83.777  1.00  0.00           H  
ATOM   3177  HB3 TYR   213      91.428  82.622  83.266  1.00  0.00           H  
ATOM   3178  CG  TYR   213      90.491  83.724  81.759  1.00  0.00           C  
ATOM   3179  CD1 TYR   213      89.901  85.006  81.489  1.00  0.00           C  
ATOM   3180  HD1 TYR   213      89.559  85.496  82.388  1.00  0.00           H  
ATOM   3181  CE1 TYR   213      89.879  85.588  80.211  1.00  0.00           C  
ATOM   3182  HE1 TYR   213      89.480  86.555  79.940  1.00  0.00           H  
ATOM   3183  CZ  TYR   213      90.397  84.873  79.127  1.00  0.00           C  
ATOM   3184  OH  TYR   213      90.458  85.428  77.853  1.00  0.00           O  
ATOM   3185  HH  TYR   213      89.753  86.043  77.639  1.00  0.00           H  
ATOM   3186  CE2 TYR   213      91.129  83.698  79.407  1.00  0.00           C  
ATOM   3187  HE2 TYR   213      91.473  83.161  78.536  1.00  0.00           H  
ATOM   3188  CD2 TYR   213      91.139  83.122  80.626  1.00  0.00           C  
ATOM   3189  HD2 TYR   213      91.574  82.135  80.680  1.00  0.00           H  
ATOM   3190  C   TYR   213      89.117  81.451  84.567  1.00  0.00           C  
ATOM   3191  O   TYR   213      88.074  81.791  85.129  1.00  0.00           O  
ATOM   3192  N   GLY   214      90.041  80.677  85.256  1.00  0.00           N  
ATOM   3193  H   GLY   214      90.934  80.506  84.816  1.00  0.00           H  
ATOM   3194  CA  GLY   214      89.762  80.096  86.535  1.00  0.00           C  
ATOM   3195  HA2 GLY   214      89.478  80.830  87.288  1.00  0.00           H  
ATOM   3196  HA3 GLY   214      88.965  79.365  86.393  1.00  0.00           H  
ATOM   3197  C   GLY   214      91.021  79.379  87.131  1.00  0.00           C  
ATOM   3198  O   GLY   214      92.093  79.444  86.572  1.00  0.00           O  
ATOM   3199  N   ALA   215      90.742  78.528  88.115  1.00  0.00           N  
ATOM   3200  H   ALA   215      89.879  78.686  88.616  1.00  0.00           H  
ATOM   3201  CA  ALA   215      91.711  77.560  88.770  1.00  0.00           C  
ATOM   3202  HA  ALA   215      92.613  77.445  88.168  1.00  0.00           H  
ATOM   3203  CB  ALA   215      92.141  78.220  90.082  1.00  0.00           C  
ATOM   3204  HB1 ALA   215      92.772  79.079  89.854  1.00  0.00           H  
ATOM   3205  HB2 ALA   215      91.315  78.504  90.734  1.00  0.00           H  
ATOM   3206  HB3 ALA   215      92.802  77.471  90.518  1.00  0.00           H  
ATOM   3207  C   ALA   215      91.022  76.200  88.958  1.00  0.00           C  
ATOM   3208  O   ALA   215      89.860  76.046  89.457  1.00  0.00           O  
ATOM   3209  N   LEU   216      91.582  75.036  88.537  1.00  0.00           N  
ATOM   3210  H   LEU   216      92.572  75.105  88.351  1.00  0.00           H  
ATOM   3211  CA  LEU   216      91.016  73.673  88.352  1.00  0.00           C  
ATOM   3212  HA  LEU   216      90.005  73.684  88.760  1.00  0.00           H  
ATOM   3213  CB  LEU   216      90.748  73.330  86.918  1.00  0.00           C  
ATOM   3214  HB2 LEU   216      90.207  74.203  86.552  1.00  0.00           H  
ATOM   3215  HB3 LEU   216      91.722  73.339  86.429  1.00  0.00           H  
ATOM   3216  CG  LEU   216      90.112  71.963  86.552  1.00  0.00           C  
ATOM   3217  HG  LEU   216      90.554  71.119  87.081  1.00  0.00           H  
ATOM   3218  CD1 LEU   216      88.626  71.875  86.924  1.00  0.00           C  
ATOM   3219 HD11 LEU   216      88.098  72.762  86.573  1.00  0.00           H  
ATOM   3220 HD12 LEU   216      88.126  71.021  86.469  1.00  0.00           H  
ATOM   3221 HD13 LEU   216      88.410  71.745  87.984  1.00  0.00           H  
ATOM   3222  CD2 LEU   216      90.320  71.768  85.033  1.00  0.00           C  
ATOM   3223 HD21 LEU   216      89.703  70.937  84.690  1.00  0.00           H  
ATOM   3224 HD22 LEU   216      90.097  72.633  84.408  1.00  0.00           H  
ATOM   3225 HD23 LEU   216      91.373  71.517  84.908  1.00  0.00           H  
ATOM   3226  C   LEU   216      91.707  72.671  89.215  1.00  0.00           C  
ATOM   3227  O   LEU   216      92.940  72.426  89.221  1.00  0.00           O  
ATOM   3228  N   ARG   217      90.954  71.998  89.999  1.00  0.00           N  
ATOM   3229  H   ARG   217      89.950  72.101  89.964  1.00  0.00           H  
ATOM   3230  CA  ARG   217      91.367  70.927  91.008  1.00  0.00           C  
ATOM   3231  HA  ARG   217      92.423  70.704  90.862  1.00  0.00           H  
ATOM   3232  CB  ARG   217      91.059  71.510  92.410  1.00  0.00           C  
ATOM   3233  HB2 ARG   217      91.355  72.556  92.494  1.00  0.00           H  
ATOM   3234  HB3 ARG   217      89.983  71.540  92.584  1.00  0.00           H  
ATOM   3235  CG  ARG   217      91.658  70.703  93.532  1.00  0.00           C  
ATOM   3236  HG2 ARG   217      91.108  69.771  93.658  1.00  0.00           H  
ATOM   3237  HG3 ARG   217      92.729  70.528  93.424  1.00  0.00           H  
ATOM   3238  CD  ARG   217      91.492  71.389  94.884  1.00  0.00           C  
ATOM   3239  HD2 ARG   217      90.516  71.875  94.908  1.00  0.00           H  
ATOM   3240  HD3 ARG   217      91.360  70.601  95.625  1.00  0.00           H  
ATOM   3241  NE  ARG   217      92.658  72.131  95.376  1.00  0.00           N  
ATOM   3242  HE  ARG   217      93.416  71.569  95.735  1.00  0.00           H  
ATOM   3243  CZ  ARG   217      92.681  73.386  95.720  1.00  0.00           C  
ATOM   3244  NH1 ARG   217      91.785  74.270  95.572  1.00  0.00           N  
ATOM   3245 HH11 ARG   217      90.980  74.101  94.986  1.00  0.00           H  
ATOM   3246 HH12 ARG   217      91.908  75.158  96.037  1.00  0.00           H  
ATOM   3247  NH2 ARG   217      93.751  73.750  96.358  1.00  0.00           N  
ATOM   3248 HH21 ARG   217      94.486  73.057  96.327  1.00  0.00           H  
ATOM   3249 HH22 ARG   217      93.898  74.745  96.445  1.00  0.00           H  
ATOM   3250  C   ARG   217      90.709  69.567  90.643  1.00  0.00           C  
ATOM   3251  O   ARG   217      89.504  69.545  90.707  1.00  0.00           O  
ATOM   3252  N   MET   218      91.493  68.554  90.480  1.00  0.00           N  
ATOM   3253  H   MET   218      92.490  68.687  90.573  1.00  0.00           H  
ATOM   3254  CA  MET   218      91.002  67.170  90.297  1.00  0.00           C  
ATOM   3255  HA  MET   218      89.927  67.224  90.466  1.00  0.00           H  
ATOM   3256  CB  MET   218      91.423  66.615  88.943  1.00  0.00           C  
ATOM   3257  HB2 MET   218      90.806  67.153  88.223  1.00  0.00           H  
ATOM   3258  HB3 MET   218      92.445  66.882  88.675  1.00  0.00           H  
ATOM   3259  CG  MET   218      91.352  65.094  88.612  1.00  0.00           C  
ATOM   3260  HG2 MET   218      91.617  64.972  87.562  1.00  0.00           H  
ATOM   3261  HG3 MET   218      92.054  64.547  89.243  1.00  0.00           H  
ATOM   3262  SD  MET   218      89.800  64.415  89.068  1.00  0.00           S  
ATOM   3263  CE  MET   218      90.080  62.716  88.595  1.00  0.00           C  
ATOM   3264  HE1 MET   218      90.827  62.233  89.225  1.00  0.00           H  
ATOM   3265  HE2 MET   218      89.137  62.198  88.767  1.00  0.00           H  
ATOM   3266  HE3 MET   218      90.377  62.738  87.546  1.00  0.00           H  
ATOM   3267  C   MET   218      91.478  66.290  91.424  1.00  0.00           C  
ATOM   3268  O   MET   218      92.683  66.091  91.727  1.00  0.00           O  
ATOM   3269  N   ILE   219      90.492  65.881  92.355  1.00  0.00           N  
ATOM   3270  H   ILE   219      89.530  65.963  92.058  1.00  0.00           H  
ATOM   3271  CA  ILE   219      90.596  65.008  93.508  1.00  0.00           C  
ATOM   3272  HA  ILE   219      91.647  65.004  93.796  1.00  0.00           H  
ATOM   3273  CB  ILE   219      89.811  65.455  94.747  1.00  0.00           C  
ATOM   3274  HB  ILE   219      88.730  65.396  94.618  1.00  0.00           H  
ATOM   3275  CG2 ILE   219      89.934  64.355  95.907  1.00  0.00           C  
ATOM   3276 HG21 ILE   219      89.228  64.641  96.687  1.00  0.00           H  
ATOM   3277 HG22 ILE   219      89.659  63.392  95.477  1.00  0.00           H  
ATOM   3278 HG23 ILE   219      90.946  64.359  96.309  1.00  0.00           H  
ATOM   3279  CG1 ILE   219      90.106  66.817  95.230  1.00  0.00           C  
ATOM   3280 HG12 ILE   219      91.173  66.795  95.451  1.00  0.00           H  
ATOM   3281 HG13 ILE   219      89.792  67.537  94.474  1.00  0.00           H  
ATOM   3282  CD1 ILE   219      89.412  67.256  96.482  1.00  0.00           C  
ATOM   3283 HD11 ILE   219      88.467  66.803  96.784  1.00  0.00           H  
ATOM   3284 HD12 ILE   219      90.042  67.227  97.371  1.00  0.00           H  
ATOM   3285 HD13 ILE   219      89.065  68.280  96.344  1.00  0.00           H  
ATOM   3286  C   ILE   219      90.374  63.505  93.078  1.00  0.00           C  
ATOM   3287  O   ILE   219      89.232  62.997  92.863  1.00  0.00           O  
ATOM   3288  N   SER   220      91.492  62.791  92.986  1.00  0.00           N  
ATOM   3289  H   SER   220      92.338  63.272  93.255  1.00  0.00           H  
ATOM   3290  CA  SER   220      91.549  61.388  92.518  1.00  0.00           C  
ATOM   3291  HA  SER   220      90.644  61.038  92.022  1.00  0.00           H  
ATOM   3292  CB  SER   220      92.689  61.242  91.446  1.00  0.00           C  
ATOM   3293  HB2 SER   220      92.432  61.951  90.658  1.00  0.00           H  
ATOM   3294  HB3 SER   220      93.641  61.503  91.906  1.00  0.00           H  
ATOM   3295  OG  SER   220      92.754  59.842  90.912  1.00  0.00           O  
ATOM   3296  HG  SER   220      91.864  59.539  90.720  1.00  0.00           H  
ATOM   3297  C   SER   220      91.441  60.462  93.712  1.00  0.00           C  
ATOM   3298  O   SER   220      92.452  60.175  94.358  1.00  0.00           O  
ATOM   3299  N   ASP   221      90.285  59.908  94.118  1.00  0.00           N  
ATOM   3300  H   ASP   221      89.528  60.143  93.492  1.00  0.00           H  
ATOM   3301  CA  ASP   221      90.086  58.906  95.182  1.00  0.00           C  
ATOM   3302  HA  ASP   221      90.749  59.258  95.972  1.00  0.00           H  
ATOM   3303  CB  ASP   221      88.709  58.979  95.849  1.00  0.00           C  
ATOM   3304  HB2 ASP   221      88.751  58.220  96.630  1.00  0.00           H  
ATOM   3305  HB3 ASP   221      88.704  60.000  96.229  1.00  0.00           H  
ATOM   3306  CG  ASP   221      87.492  58.752  94.927  1.00  0.00           C  
ATOM   3307  OD1 ASP   221      87.246  59.460  93.882  1.00  0.00           O  
ATOM   3308  OD2 ASP   221      86.634  57.934  95.328  1.00  0.00           O  
ATOM   3309  C   ASP   221      90.553  57.428  94.881  1.00  0.00           C  
ATOM   3310  O   ASP   221      90.540  56.944  93.777  1.00  0.00           O  
ATOM   3311  N   ASN   222      91.011  56.731  95.934  1.00  0.00           N  
ATOM   3312  H   ASN   222      91.231  57.308  96.733  1.00  0.00           H  
ATOM   3313  CA  ASN   222      91.599  55.344  95.845  1.00  0.00           C  
ATOM   3314  HA  ASN   222      91.540  55.004  94.811  1.00  0.00           H  
ATOM   3315  CB  ASN   222      93.187  55.529  95.955  1.00  0.00           C  
ATOM   3316  HB2 ASN   222      93.438  56.241  95.168  1.00  0.00           H  
ATOM   3317  HB3 ASN   222      93.436  55.867  96.960  1.00  0.00           H  
ATOM   3318  CG  ASN   222      94.002  54.300  95.599  1.00  0.00           C  
ATOM   3319  OD1 ASN   222      93.476  53.246  95.238  1.00  0.00           O  
ATOM   3320  ND2 ASN   222      95.262  54.442  95.479  1.00  0.00           N  
ATOM   3321 HD21 ASN   222      95.767  53.626  95.164  1.00  0.00           H  
ATOM   3322 HD22 ASN   222      95.691  55.356  95.494  1.00  0.00           H  
ATOM   3323  C   ASN   222      91.054  54.205  96.745  1.00  0.00           C  
ATOM   3324  O   ASN   222      91.100  54.391  97.935  1.00  0.00           O  
ATOM   3325  N   PRO   223      90.507  53.087  96.299  1.00  0.00           N  
ATOM   3326  CD  PRO   223      90.085  52.862  94.959  1.00  0.00           C  
ATOM   3327  HD2 PRO   223      90.872  53.157  94.265  1.00  0.00           H  
ATOM   3328  HD3 PRO   223      89.109  53.315  94.785  1.00  0.00           H  
ATOM   3329  CG  PRO   223      89.791  51.301  94.860  1.00  0.00           C  
ATOM   3330  HG2 PRO   223      90.810  50.933  94.741  1.00  0.00           H  
ATOM   3331  HG3 PRO   223      89.250  51.119  93.931  1.00  0.00           H  
ATOM   3332  CB  PRO   223      89.289  51.012  96.179  1.00  0.00           C  
ATOM   3333  HB2 PRO   223      89.456  49.959  96.405  1.00  0.00           H  
ATOM   3334  HB3 PRO   223      88.229  51.206  96.344  1.00  0.00           H  
ATOM   3335  CA  PRO   223      90.172  51.934  97.122  1.00  0.00           C  
ATOM   3336  HA  PRO   223      89.575  52.164  98.004  1.00  0.00           H  
ATOM   3337  C   PRO   223      91.444  51.160  97.534  1.00  0.00           C  
ATOM   3338  O   PRO   223      91.316  50.237  98.361  1.00  0.00           O  
ATOM   3339  N   VAL   224      92.706  51.407  97.155  1.00  0.00           N  
ATOM   3340  H   VAL   224      92.883  51.992  96.351  1.00  0.00           H  
ATOM   3341  CA  VAL   224      93.916  50.696  97.560  1.00  0.00           C  
ATOM   3342  HA  VAL   224      93.755  50.096  98.456  1.00  0.00           H  
ATOM   3343  CB  VAL   224      94.255  49.639  96.397  1.00  0.00           C  
ATOM   3344  HB  VAL   224      93.363  49.025  96.278  1.00  0.00           H  
ATOM   3345  CG1 VAL   224      94.557  50.241  95.057  1.00  0.00           C  
ATOM   3346 HG11 VAL   224      94.680  49.462  94.303  1.00  0.00           H  
ATOM   3347 HG12 VAL   224      93.688  50.824  94.753  1.00  0.00           H  
ATOM   3348 HG13 VAL   224      95.404  50.926  95.085  1.00  0.00           H  
ATOM   3349  CG2 VAL   224      95.232  48.606  96.833  1.00  0.00           C  
ATOM   3350 HG21 VAL   224      94.744  48.139  97.689  1.00  0.00           H  
ATOM   3351 HG22 VAL   224      95.243  47.827  96.071  1.00  0.00           H  
ATOM   3352 HG23 VAL   224      96.160  49.110  97.104  1.00  0.00           H  
ATOM   3353  C   VAL   224      95.120  51.638  97.860  1.00  0.00           C  
ATOM   3354  O   VAL   224      96.299  51.513  97.435  1.00  0.00           O  
ATOM   3355  N   GLY   225      94.779  52.607  98.700  1.00  0.00           N  
ATOM   3356  H   GLY   225      93.807  52.674  98.966  1.00  0.00           H  
ATOM   3357  CA  GLY   225      95.689  53.744  99.066  1.00  0.00           C  
ATOM   3358  HA2 GLY   225      96.274  53.414  99.925  1.00  0.00           H  
ATOM   3359  HA3 GLY   225      96.313  53.986  98.205  1.00  0.00           H  
ATOM   3360  C   GLY   225      95.036  55.029  99.444  1.00  0.00           C  
ATOM   3361  O   GLY   225      93.818  55.236  99.249  1.00  0.00           O  
ATOM   3362  N   LEU   226      95.855  55.975  99.936  1.00  0.00           N  
ATOM   3363  H   LEU   226      96.852  55.829 100.008  1.00  0.00           H  
ATOM   3364  CA  LEU   226      95.437  57.404 100.138  1.00  0.00           C  
ATOM   3365  HA  LEU   226      94.564  57.457 100.788  1.00  0.00           H  
ATOM   3366  CB  LEU   226      96.511  58.210 100.775  1.00  0.00           C  
ATOM   3367  HB2 LEU   226      97.379  58.122 100.123  1.00  0.00           H  
ATOM   3368  HB3 LEU   226      96.344  59.265 100.993  1.00  0.00           H  
ATOM   3369  CG  LEU   226      97.071  57.648 102.136  1.00  0.00           C  
ATOM   3370  HG  LEU   226      97.447  56.628 102.055  1.00  0.00           H  
ATOM   3371  CD1 LEU   226      98.168  58.591 102.761  1.00  0.00           C  
ATOM   3372 HD11 LEU   226      97.700  59.541 103.017  1.00  0.00           H  
ATOM   3373 HD12 LEU   226      98.425  58.058 103.677  1.00  0.00           H  
ATOM   3374 HD13 LEU   226      98.989  58.669 102.048  1.00  0.00           H  
ATOM   3375  CD2 LEU   226      95.901  57.632 103.167  1.00  0.00           C  
ATOM   3376 HD21 LEU   226      95.486  58.639 103.125  1.00  0.00           H  
ATOM   3377 HD22 LEU   226      95.248  56.773 103.012  1.00  0.00           H  
ATOM   3378 HD23 LEU   226      96.351  57.561 104.157  1.00  0.00           H  
ATOM   3379  C   LEU   226      95.052  58.135  98.806  1.00  0.00           C  
ATOM   3380  O   LEU   226      95.577  57.835  97.799  1.00  0.00           O  
ATOM   3381  N   ASN   227      94.100  59.064  98.804  1.00  0.00           N  
ATOM   3382  H   ASN   227      93.513  59.124  99.624  1.00  0.00           H  
ATOM   3383  CA  ASN   227      93.703  59.902  97.637  1.00  0.00           C  
ATOM   3384  HA  ASN   227      93.540  59.179  96.837  1.00  0.00           H  
ATOM   3385  CB  ASN   227      92.428  60.686  97.874  1.00  0.00           C  
ATOM   3386  HB2 ASN   227      92.665  61.438  98.627  1.00  0.00           H  
ATOM   3387  HB3 ASN   227      92.175  61.161  96.927  1.00  0.00           H  
ATOM   3388  CG  ASN   227      91.235  59.800  98.400  1.00  0.00           C  
ATOM   3389  OD1 ASN   227      91.104  58.594  98.310  1.00  0.00           O  
ATOM   3390  ND2 ASN   227      90.248  60.434  98.885  1.00  0.00           N  
ATOM   3391 HD21 ASN   227      89.524  59.965  99.410  1.00  0.00           H  
ATOM   3392 HD22 ASN   227      90.366  61.415  99.096  1.00  0.00           H  
ATOM   3393  C   ASN   227      94.918  60.814  97.146  1.00  0.00           C  
ATOM   3394  O   ASN   227      96.016  60.937  97.710  1.00  0.00           O  
ATOM   3395  N   LYS   228      94.675  61.388  95.930  1.00  0.00           N  
ATOM   3396  H   LYS   228      93.840  61.123  95.428  1.00  0.00           H  
ATOM   3397  CA  LYS   228      95.629  62.232  95.194  1.00  0.00           C  
ATOM   3398  HA  LYS   228      96.378  62.494  95.941  1.00  0.00           H  
ATOM   3399  CB  LYS   228      96.518  61.444  94.136  1.00  0.00           C  
ATOM   3400  HB2 LYS   228      95.811  60.974  93.453  1.00  0.00           H  
ATOM   3401  HB3 LYS   228      97.041  62.166  93.509  1.00  0.00           H  
ATOM   3402  CG  LYS   228      97.460  60.449  94.756  1.00  0.00           C  
ATOM   3403  HG2 LYS   228      98.071  60.927  95.522  1.00  0.00           H  
ATOM   3404  HG3 LYS   228      96.909  59.643  95.241  1.00  0.00           H  
ATOM   3405  CD  LYS   228      98.333  59.743  93.704  1.00  0.00           C  
ATOM   3406  HD2 LYS   228      97.718  59.022  93.165  1.00  0.00           H  
ATOM   3407  HD3 LYS   228      98.717  60.369  92.899  1.00  0.00           H  
ATOM   3408  CE  LYS   228      99.450  58.880  94.287  1.00  0.00           C  
ATOM   3409  HE2 LYS   228      99.947  58.265  93.536  1.00  0.00           H  
ATOM   3410  HE3 LYS   228     100.265  59.499  94.661  1.00  0.00           H  
ATOM   3411  NZ  LYS   228      98.870  57.933  95.248  1.00  0.00           N  
ATOM   3412  HZ1 LYS   228      98.628  58.436  96.089  1.00  0.00           H  
ATOM   3413  HZ2 LYS   228      98.057  57.476  94.860  1.00  0.00           H  
ATOM   3414  HZ3 LYS   228      99.528  57.182  95.400  1.00  0.00           H  
ATOM   3415  C   LYS   228      95.062  63.512  94.532  1.00  0.00           C  
ATOM   3416  O   LYS   228      94.324  63.475  93.559  1.00  0.00           O  
ATOM   3417  N   ASN   229      95.327  64.710  95.123  1.00  0.00           N  
ATOM   3418  H   ASN   229      95.832  64.705  95.998  1.00  0.00           H  
ATOM   3419  CA  ASN   229      94.805  65.957  94.750  1.00  0.00           C  
ATOM   3420  HA  ASN   229      93.825  65.716  94.339  1.00  0.00           H  
ATOM   3421  CB  ASN   229      94.579  66.728  96.031  1.00  0.00           C  
ATOM   3422  HB2 ASN   229      93.926  66.227  96.746  1.00  0.00           H  
ATOM   3423  HB3 ASN   229      95.537  66.829  96.541  1.00  0.00           H  
ATOM   3424  CG  ASN   229      93.955  68.146  95.946  1.00  0.00           C  
ATOM   3425  OD1 ASN   229      93.722  68.718  94.929  1.00  0.00           O  
ATOM   3426  ND2 ASN   229      93.575  68.565  97.099  1.00  0.00           N  
ATOM   3427 HD21 ASN   229      92.816  69.231  97.063  1.00  0.00           H  
ATOM   3428 HD22 ASN   229      93.696  68.012  97.936  1.00  0.00           H  
ATOM   3429  C   ASN   229      95.741  66.614  93.787  1.00  0.00           C  
ATOM   3430  O   ASN   229      96.897  66.925  94.176  1.00  0.00           O  
ATOM   3431  N   TYR   230      95.272  66.967  92.640  1.00  0.00           N  
ATOM   3432  H   TYR   230      94.272  66.990  92.495  1.00  0.00           H  
ATOM   3433  CA  TYR   230      96.021  67.539  91.515  1.00  0.00           C  
ATOM   3434  HA  TYR   230      97.038  67.663  91.887  1.00  0.00           H  
ATOM   3435  CB  TYR   230      95.906  66.759  90.199  1.00  0.00           C  
ATOM   3436  HB2 TYR   230      94.856  66.548  89.993  1.00  0.00           H  
ATOM   3437  HB3 TYR   230      96.456  67.326  89.448  1.00  0.00           H  
ATOM   3438  CG  TYR   230      96.525  65.318  90.192  1.00  0.00           C  
ATOM   3439  CD1 TYR   230      97.664  65.038  89.525  1.00  0.00           C  
ATOM   3440  HD1 TYR   230      98.117  65.737  88.837  1.00  0.00           H  
ATOM   3441  CE1 TYR   230      98.200  63.655  89.627  1.00  0.00           C  
ATOM   3442  HE1 TYR   230      99.091  63.505  89.035  1.00  0.00           H  
ATOM   3443  CZ  TYR   230      97.620  62.721  90.479  1.00  0.00           C  
ATOM   3444  OH  TYR   230      98.141  61.479  90.478  1.00  0.00           O  
ATOM   3445  HH  TYR   230      97.412  60.868  90.610  1.00  0.00           H  
ATOM   3446  CE2 TYR   230      96.369  63.001  90.969  1.00  0.00           C  
ATOM   3447  HE2 TYR   230      95.742  62.237  91.404  1.00  0.00           H  
ATOM   3448  CD2 TYR   230      95.815  64.312  90.780  1.00  0.00           C  
ATOM   3449  HD2 TYR   230      94.820  64.439  91.182  1.00  0.00           H  
ATOM   3450  C   TYR   230      95.431  68.881  91.124  1.00  0.00           C  
ATOM   3451  O   TYR   230      94.336  68.947  90.651  1.00  0.00           O  
ATOM   3452  N   TYR   231      96.122  69.972  91.531  1.00  0.00           N  
ATOM   3453  H   TYR   231      96.968  69.781  92.050  1.00  0.00           H  
ATOM   3454  CA  TYR   231      95.632  71.400  91.462  1.00  0.00           C  
ATOM   3455  HA  TYR   231      94.573  71.480  91.215  1.00  0.00           H  
ATOM   3456  CB  TYR   231      95.745  72.141  92.832  1.00  0.00           C  
ATOM   3457  HB2 TYR   231      95.350  71.623  93.706  1.00  0.00           H  
ATOM   3458  HB3 TYR   231      96.780  72.236  93.161  1.00  0.00           H  
ATOM   3459  CG  TYR   231      95.246  73.516  92.901  1.00  0.00           C  
ATOM   3460  CD1 TYR   231      94.115  73.945  92.132  1.00  0.00           C  
ATOM   3461  HD1 TYR   231      93.472  73.257  91.604  1.00  0.00           H  
ATOM   3462  CE1 TYR   231      93.677  75.240  92.315  1.00  0.00           C  
ATOM   3463  HE1 TYR   231      92.752  75.502  91.825  1.00  0.00           H  
ATOM   3464  CZ  TYR   231      94.441  76.102  93.166  1.00  0.00           C  
ATOM   3465  OH  TYR   231      93.967  77.328  93.424  1.00  0.00           O  
ATOM   3466  HH  TYR   231      94.317  77.553  94.289  1.00  0.00           H  
ATOM   3467  CE2 TYR   231      95.644  75.757  93.772  1.00  0.00           C  
ATOM   3468  HE2 TYR   231      96.285  76.430  94.321  1.00  0.00           H  
ATOM   3469  CD2 TYR   231      96.040  74.401  93.749  1.00  0.00           C  
ATOM   3470  HD2 TYR   231      96.936  74.090  94.265  1.00  0.00           H  
ATOM   3471  C   TYR   231      96.315  72.233  90.417  1.00  0.00           C  
ATOM   3472  O   TYR   231      97.525  72.184  90.266  1.00  0.00           O  
ATOM   3473  N   PHE   232      95.595  72.954  89.598  1.00  0.00           N  
ATOM   3474  H   PHE   232      94.625  72.749  89.793  1.00  0.00           H  
ATOM   3475  CA  PHE   232      96.009  73.812  88.486  1.00  0.00           C  
ATOM   3476  HA  PHE   232      97.066  73.767  88.222  1.00  0.00           H  
ATOM   3477  CB  PHE   232      95.398  73.319  87.228  1.00  0.00           C  
ATOM   3478  HB2 PHE   232      94.313  73.312  87.331  1.00  0.00           H  
ATOM   3479  HB3 PHE   232      95.547  73.982  86.376  1.00  0.00           H  
ATOM   3480  CG  PHE   232      95.857  71.906  86.860  1.00  0.00           C  
ATOM   3481  CD1 PHE   232      97.057  71.715  86.161  1.00  0.00           C  
ATOM   3482  HD1 PHE   232      97.696  72.577  86.035  1.00  0.00           H  
ATOM   3483  CE1 PHE   232      97.424  70.502  85.666  1.00  0.00           C  
ATOM   3484  HE1 PHE   232      98.378  70.249  85.227  1.00  0.00           H  
ATOM   3485  CZ  PHE   232      96.581  69.323  85.873  1.00  0.00           C  
ATOM   3486  HZ  PHE   232      96.972  68.366  85.559  1.00  0.00           H  
ATOM   3487  CE2 PHE   232      95.339  69.560  86.522  1.00  0.00           C  
ATOM   3488  HE2 PHE   232      94.665  68.716  86.525  1.00  0.00           H  
ATOM   3489  CD2 PHE   232      94.993  70.847  87.011  1.00  0.00           C  
ATOM   3490  HD2 PHE   232      93.973  70.948  87.350  1.00  0.00           H  
ATOM   3491  C   PHE   232      95.705  75.252  88.904  1.00  0.00           C  
ATOM   3492  O   PHE   232      94.594  75.729  88.706  1.00  0.00           O  
ATOM   3493  N   PRO   233      96.615  76.002  89.519  1.00  0.00           N  
ATOM   3494  CD  PRO   233      98.014  75.647  89.723  1.00  0.00           C  
ATOM   3495  HD2 PRO   233      98.498  75.136  88.891  1.00  0.00           H  
ATOM   3496  HD3 PRO   233      98.004  74.878  90.495  1.00  0.00           H  
ATOM   3497  CG  PRO   233      98.821  76.880  90.109  1.00  0.00           C  
ATOM   3498  HG2 PRO   233      99.301  77.469  89.327  1.00  0.00           H  
ATOM   3499  HG3 PRO   233      99.668  76.525  90.695  1.00  0.00           H  
ATOM   3500  CB  PRO   233      97.734  77.741  90.793  1.00  0.00           C  
ATOM   3501  HB2 PRO   233      98.004  78.786  90.638  1.00  0.00           H  
ATOM   3502  HB3 PRO   233      97.753  77.559  91.868  1.00  0.00           H  
ATOM   3503  CA  PRO   233      96.326  77.318  90.167  1.00  0.00           C  
ATOM   3504  HA  PRO   233      95.544  77.247  90.924  1.00  0.00           H  
ATOM   3505  C   PRO   233      95.955  78.485  89.183  1.00  0.00           C  
ATOM   3506  O   PRO   233      95.513  79.510  89.620  1.00  0.00           O  
ATOM   3507  N   LYS   234      96.180  78.280  87.820  1.00  0.00           N  
ATOM   3508  H   LYS   234      96.448  77.341  87.565  1.00  0.00           H  
ATOM   3509  CA  LYS   234      95.657  79.136  86.737  1.00  0.00           C  
ATOM   3510  HA  LYS   234      94.706  79.536  87.088  1.00  0.00           H  
ATOM   3511  CB  LYS   234      96.627  80.262  86.562  1.00  0.00           C  
ATOM   3512  HB2 LYS   234      96.632  80.918  87.432  1.00  0.00           H  
ATOM   3513  HB3 LYS   234      97.687  80.025  86.475  1.00  0.00           H  
ATOM   3514  CG  LYS   234      96.176  81.243  85.389  1.00  0.00           C  
ATOM   3515  HG2 LYS   234      96.372  80.875  84.381  1.00  0.00           H  
ATOM   3516  HG3 LYS   234      95.140  81.533  85.562  1.00  0.00           H  
ATOM   3517  CD  LYS   234      97.175  82.467  85.326  1.00  0.00           C  
ATOM   3518  HD2 LYS   234      97.389  82.888  86.308  1.00  0.00           H  
ATOM   3519  HD3 LYS   234      98.112  82.063  84.944  1.00  0.00           H  
ATOM   3520  CE  LYS   234      96.647  83.558  84.356  1.00  0.00           C  
ATOM   3521  HE2 LYS   234      96.721  83.104  83.368  1.00  0.00           H  
ATOM   3522  HE3 LYS   234      95.614  83.729  84.657  1.00  0.00           H  
ATOM   3523  NZ  LYS   234      97.542  84.815  84.364  1.00  0.00           N  
ATOM   3524  HZ1 LYS   234      97.071  85.481  83.769  1.00  0.00           H  
ATOM   3525  HZ2 LYS   234      97.772  85.263  85.239  1.00  0.00           H  
ATOM   3526  HZ3 LYS   234      98.489  84.590  84.091  1.00  0.00           H  
ATOM   3527  C   LYS   234      95.392  78.411  85.465  1.00  0.00           C  
ATOM   3528  O   LYS   234      96.375  77.981  84.855  1.00  0.00           O  
ATOM   3529  N   VAL   235      94.138  78.499  84.958  1.00  0.00           N  
ATOM   3530  H   VAL   235      93.510  79.129  85.436  1.00  0.00           H  
ATOM   3531  CA  VAL   235      93.663  77.833  83.742  1.00  0.00           C  
ATOM   3532  HA  VAL   235      94.529  77.585  83.129  1.00  0.00           H  
ATOM   3533  CB  VAL   235      92.962  76.526  84.033  1.00  0.00           C  
ATOM   3534  HB  VAL   235      92.629  76.233  83.037  1.00  0.00           H  
ATOM   3535  CG1 VAL   235      93.837  75.406  84.611  1.00  0.00           C  
ATOM   3536 HG11 VAL   235      94.126  75.746  85.606  1.00  0.00           H  
ATOM   3537 HG12 VAL   235      93.336  74.453  84.778  1.00  0.00           H  
ATOM   3538 HG13 VAL   235      94.715  75.362  83.967  1.00  0.00           H  
ATOM   3539  CG2 VAL   235      91.756  76.716  84.863  1.00  0.00           C  
ATOM   3540 HG21 VAL   235      91.103  77.450  84.393  1.00  0.00           H  
ATOM   3541 HG22 VAL   235      91.267  75.747  84.762  1.00  0.00           H  
ATOM   3542 HG23 VAL   235      92.042  76.880  85.902  1.00  0.00           H  
ATOM   3543  C   VAL   235      92.895  78.710  82.733  1.00  0.00           C  
ATOM   3544  O   VAL   235      92.436  79.761  83.137  1.00  0.00           O  
ATOM   3545  N   SER   236      92.701  78.317  81.488  1.00  0.00           N  
ATOM   3546  H   SER   236      93.005  77.382  81.255  1.00  0.00           H  
ATOM   3547  CA  SER   236      91.783  78.948  80.488  1.00  0.00           C  
ATOM   3548  HA  SER   236      91.104  79.672  80.939  1.00  0.00           H  
ATOM   3549  CB  SER   236      92.525  79.712  79.400  1.00  0.00           C  
ATOM   3550  HB2 SER   236      93.248  79.031  78.952  1.00  0.00           H  
ATOM   3551  HB3 SER   236      91.757  80.043  78.700  1.00  0.00           H  
ATOM   3552  OG  SER   236      93.167  80.852  79.849  1.00  0.00           O  
ATOM   3553  HG  SER   236      93.516  81.294  79.071  1.00  0.00           H  
ATOM   3554  C   SER   236      90.914  77.898  79.886  1.00  0.00           C  
ATOM   3555  O   SER   236      91.502  76.983  79.293  1.00  0.00           O  
ATOM   3556  N   ILE   237      89.634  77.985  79.998  1.00  0.00           N  
ATOM   3557  H   ILE   237      89.178  78.831  80.308  1.00  0.00           H  
ATOM   3558  CA  ILE   237      88.707  76.866  79.644  1.00  0.00           C  
ATOM   3559  HA  ILE   237      89.213  75.917  79.822  1.00  0.00           H  
ATOM   3560  CB  ILE   237      87.508  76.700  80.608  1.00  0.00           C  
ATOM   3561  HB  ILE   237      87.102  77.707  80.699  1.00  0.00           H  
ATOM   3562  CG2 ILE   237      86.372  75.689  80.266  1.00  0.00           C  
ATOM   3563 HG21 ILE   237      86.590  74.636  80.447  1.00  0.00           H  
ATOM   3564 HG22 ILE   237      85.587  75.861  81.003  1.00  0.00           H  
ATOM   3565 HG23 ILE   237      85.873  75.792  79.303  1.00  0.00           H  
ATOM   3566  CG1 ILE   237      88.168  76.443  82.065  1.00  0.00           C  
ATOM   3567 HG12 ILE   237      88.866  77.232  82.345  1.00  0.00           H  
ATOM   3568 HG13 ILE   237      87.364  76.332  82.792  1.00  0.00           H  
ATOM   3569  CD1 ILE   237      88.914  75.083  82.212  1.00  0.00           C  
ATOM   3570 HD11 ILE   237      88.244  74.283  81.898  1.00  0.00           H  
ATOM   3571 HD12 ILE   237      89.910  75.167  81.777  1.00  0.00           H  
ATOM   3572 HD13 ILE   237      88.987  75.039  83.299  1.00  0.00           H  
ATOM   3573  C   ILE   237      88.191  76.893  78.164  1.00  0.00           C  
ATOM   3574  O   ILE   237      87.340  77.737  77.866  1.00  0.00           O  
ATOM   3575  N   ALA   238      88.783  76.107  77.228  1.00  0.00           N  
ATOM   3576  H   ALA   238      89.425  75.398  77.553  1.00  0.00           H  
ATOM   3577  CA  ALA   238      88.322  75.927  75.881  1.00  0.00           C  
ATOM   3578  HA  ALA   238      87.789  76.847  75.641  1.00  0.00           H  
ATOM   3579  CB  ALA   238      89.626  75.856  75.006  1.00  0.00           C  
ATOM   3580  HB1 ALA   238      90.412  75.149  75.272  1.00  0.00           H  
ATOM   3581  HB2 ALA   238      89.371  75.669  73.962  1.00  0.00           H  
ATOM   3582  HB3 ALA   238      90.103  76.834  74.955  1.00  0.00           H  
ATOM   3583  C   ALA   238      87.393  74.750  75.643  1.00  0.00           C  
ATOM   3584  O   ALA   238      87.874  73.638  75.882  1.00  0.00           O  
ATOM   3585  N   PRO   239      86.182  74.908  75.070  1.00  0.00           N  
ATOM   3586  CD  PRO   239      85.550  76.172  74.613  1.00  0.00           C  
ATOM   3587  HD2 PRO   239      86.248  76.626  73.908  1.00  0.00           H  
ATOM   3588  HD3 PRO   239      85.368  76.932  75.373  1.00  0.00           H  
ATOM   3589  CG  PRO   239      84.281  75.801  73.886  1.00  0.00           C  
ATOM   3590  HG2 PRO   239      84.443  75.849  72.809  1.00  0.00           H  
ATOM   3591  HG3 PRO   239      83.469  76.408  74.289  1.00  0.00           H  
ATOM   3592  CB  PRO   239      84.092  74.261  74.210  1.00  0.00           C  
ATOM   3593  HB2 PRO   239      83.692  73.756  73.331  1.00  0.00           H  
ATOM   3594  HB3 PRO   239      83.377  74.267  75.033  1.00  0.00           H  
ATOM   3595  CA  PRO   239      85.460  73.768  74.689  1.00  0.00           C  
ATOM   3596  HA  PRO   239      85.375  73.073  75.524  1.00  0.00           H  
ATOM   3597  C   PRO   239      86.188  73.014  73.591  1.00  0.00           C  
ATOM   3598  O   PRO   239      86.569  73.517  72.548  1.00  0.00           O  
ATOM   3599  N   ASP   240      86.308  71.674  73.713  1.00  0.00           N  
ATOM   3600  H   ASP   240      85.917  71.348  74.586  1.00  0.00           H  
ATOM   3601  CA  ASP   240      87.234  70.890  72.944  1.00  0.00           C  
ATOM   3602  HA  ASP   240      88.014  71.492  72.477  1.00  0.00           H  
ATOM   3603  CB  ASP   240      87.941  69.851  73.831  1.00  0.00           C  
ATOM   3604  HB2 ASP   240      88.217  70.303  74.784  1.00  0.00           H  
ATOM   3605  HB3 ASP   240      87.284  69.070  74.213  1.00  0.00           H  
ATOM   3606  CG  ASP   240      89.031  69.044  73.102  1.00  0.00           C  
ATOM   3607  OD1 ASP   240      89.179  67.845  73.457  1.00  0.00           O  
ATOM   3608  OD2 ASP   240      89.773  69.692  72.305  1.00  0.00           O  
ATOM   3609  C   ASP   240      86.375  70.226  71.870  1.00  0.00           C  
ATOM   3610  O   ASP   240      85.863  69.133  71.988  1.00  0.00           O  
ATOM   3611  N   GLY   241      86.310  70.900  70.765  1.00  0.00           N  
ATOM   3612  H   GLY   241      86.775  71.791  70.668  1.00  0.00           H  
ATOM   3613  CA  GLY   241      85.445  70.613  69.618  1.00  0.00           C  
ATOM   3614  HA2 GLY   241      85.350  71.548  69.066  1.00  0.00           H  
ATOM   3615  HA3 GLY   241      85.919  69.740  69.168  1.00  0.00           H  
ATOM   3616  C   GLY   241      83.941  70.155  69.794  1.00  0.00           C  
ATOM   3617  O   GLY   241      83.301  70.358  70.878  1.00  0.00           O  
ATOM   3618  N   ASP   242      83.404  69.539  68.767  1.00  0.00           N  
ATOM   3619  H   ASP   242      84.021  69.560  67.967  1.00  0.00           H  
ATOM   3620  CA  ASP   242      81.981  69.322  68.423  1.00  0.00           C  
ATOM   3621  HA  ASP   242      81.503  70.287  68.254  1.00  0.00           H  
ATOM   3622  CB  ASP   242      81.999  68.439  67.178  1.00  0.00           C  
ATOM   3623  HB2 ASP   242      82.609  67.549  67.331  1.00  0.00           H  
ATOM   3624  HB3 ASP   242      81.029  68.058  66.860  1.00  0.00           H  
ATOM   3625  CG  ASP   242      82.619  69.142  65.976  1.00  0.00           C  
ATOM   3626  OD1 ASP   242      82.372  68.726  64.862  1.00  0.00           O  
ATOM   3627  OD2 ASP   242      83.354  70.111  66.054  1.00  0.00           O  
ATOM   3628  C   ASP   242      81.095  68.703  69.553  1.00  0.00           C  
ATOM   3629  O   ASP   242      81.484  67.761  70.261  1.00  0.00           O  
ATOM   3630  N   TYR   243      79.833  69.205  69.537  1.00  0.00           N  
ATOM   3631  H   TYR   243      79.721  70.028  68.961  1.00  0.00           H  
ATOM   3632  CA  TYR   243      78.757  68.959  70.555  1.00  0.00           C  
ATOM   3633  HA  TYR   243      79.049  68.144  71.217  1.00  0.00           H  
ATOM   3634  CB  TYR   243      78.650  70.183  71.437  1.00  0.00           C  
ATOM   3635  HB2 TYR   243      79.592  70.231  71.982  1.00  0.00           H  
ATOM   3636  HB3 TYR   243      78.651  70.987  70.701  1.00  0.00           H  
ATOM   3637  CG  TYR   243      77.430  70.216  72.348  1.00  0.00           C  
ATOM   3638  CD1 TYR   243      76.731  71.333  72.773  1.00  0.00           C  
ATOM   3639  HD1 TYR   243      77.130  72.282  72.445  1.00  0.00           H  
ATOM   3640  CE1 TYR   243      75.674  71.234  73.678  1.00  0.00           C  
ATOM   3641  HE1 TYR   243      75.296  72.186  74.024  1.00  0.00           H  
ATOM   3642  CZ  TYR   243      75.183  70.023  74.152  1.00  0.00           C  
ATOM   3643  OH  TYR   243      74.085  69.965  74.937  1.00  0.00           O  
ATOM   3644  HH  TYR   243      73.557  70.763  74.867  1.00  0.00           H  
ATOM   3645  CE2 TYR   243      75.899  68.878  73.748  1.00  0.00           C  
ATOM   3646  HE2 TYR   243      75.478  67.910  73.977  1.00  0.00           H  
ATOM   3647  CD2 TYR   243      76.959  69.019  72.850  1.00  0.00           C  
ATOM   3648  HD2 TYR   243      77.394  68.068  72.582  1.00  0.00           H  
ATOM   3649  C   TYR   243      77.421  68.488  69.840  1.00  0.00           C  
ATOM   3650  O   TYR   243      76.682  69.311  69.272  1.00  0.00           O  
ATOM   3651  N   ALA   244      77.204  67.231  69.808  1.00  0.00           N  
ATOM   3652  H   ALA   244      77.802  66.586  70.305  1.00  0.00           H  
ATOM   3653  CA  ALA   244      76.005  66.514  69.313  1.00  0.00           C  
ATOM   3654  HA  ALA   244      75.703  66.936  68.355  1.00  0.00           H  
ATOM   3655  CB  ALA   244      76.368  65.034  69.036  1.00  0.00           C  
ATOM   3656  HB1 ALA   244      75.499  64.552  68.589  1.00  0.00           H  
ATOM   3657  HB2 ALA   244      77.152  64.928  68.287  1.00  0.00           H  
ATOM   3658  HB3 ALA   244      76.637  64.620  70.007  1.00  0.00           H  
ATOM   3659  C   ALA   244      74.837  66.736  70.212  1.00  0.00           C  
ATOM   3660  O   ALA   244      74.747  66.401  71.423  1.00  0.00           O  
ATOM   3661  N   LEU   245      73.771  67.354  69.696  1.00  0.00           N  
ATOM   3662  H   LEU   245      73.862  67.665  68.739  1.00  0.00           H  
ATOM   3663  CA  LEU   245      72.499  67.626  70.366  1.00  0.00           C  
ATOM   3664  HA  LEU   245      72.645  67.881  71.416  1.00  0.00           H  
ATOM   3665  CB  LEU   245      71.883  68.917  69.820  1.00  0.00           C  
ATOM   3666  HB2 LEU   245      71.787  68.760  68.746  1.00  0.00           H  
ATOM   3667  HB3 LEU   245      70.858  69.035  70.170  1.00  0.00           H  
ATOM   3668  CG  LEU   245      72.595  70.304  69.877  1.00  0.00           C  
ATOM   3669  HG  LEU   245      73.445  70.365  69.197  1.00  0.00           H  
ATOM   3670  CD1 LEU   245      71.601  71.385  69.659  1.00  0.00           C  
ATOM   3671 HD11 LEU   245      72.175  72.305  69.546  1.00  0.00           H  
ATOM   3672 HD12 LEU   245      71.184  71.210  68.667  1.00  0.00           H  
ATOM   3673 HD13 LEU   245      70.796  71.520  70.381  1.00  0.00           H  
ATOM   3674  CD2 LEU   245      73.103  70.487  71.346  1.00  0.00           C  
ATOM   3675 HD21 LEU   245      73.490  71.496  71.487  1.00  0.00           H  
ATOM   3676 HD22 LEU   245      72.288  70.209  72.014  1.00  0.00           H  
ATOM   3677 HD23 LEU   245      73.917  69.814  71.613  1.00  0.00           H  
ATOM   3678  C   LEU   245      71.513  66.477  70.220  1.00  0.00           C  
ATOM   3679  O   LEU   245      70.691  66.232  71.153  1.00  0.00           O  
ATOM   3680  N   LYS   246      71.639  65.564  69.183  1.00  0.00           N  
ATOM   3681  H   LYS   246      72.215  65.918  68.432  1.00  0.00           H  
ATOM   3682  CA  LYS   246      70.896  64.314  68.912  1.00  0.00           C  
ATOM   3683  HA  LYS   246      70.284  63.956  69.739  1.00  0.00           H  
ATOM   3684  CB  LYS   246      70.013  64.649  67.731  1.00  0.00           C  
ATOM   3685  HB2 LYS   246      70.652  64.636  66.848  1.00  0.00           H  
ATOM   3686  HB3 LYS   246      69.250  63.881  67.604  1.00  0.00           H  
ATOM   3687  CG  LYS   246      69.156  65.904  67.788  1.00  0.00           C  
ATOM   3688  HG2 LYS   246      68.436  65.957  68.604  1.00  0.00           H  
ATOM   3689  HG3 LYS   246      69.878  66.721  67.804  1.00  0.00           H  
ATOM   3690  CD  LYS   246      68.316  65.987  66.513  1.00  0.00           C  
ATOM   3691  HD2 LYS   246      68.990  66.245  65.697  1.00  0.00           H  
ATOM   3692  HD3 LYS   246      67.827  65.022  66.375  1.00  0.00           H  
ATOM   3693  CE  LYS   246      67.140  66.955  66.597  1.00  0.00           C  
ATOM   3694  HE2 LYS   246      66.807  67.011  67.634  1.00  0.00           H  
ATOM   3695  HE3 LYS   246      67.411  67.936  66.207  1.00  0.00           H  
ATOM   3696  NZ  LYS   246      66.052  66.415  65.742  1.00  0.00           N  
ATOM   3697  HZ1 LYS   246      65.323  67.077  65.519  1.00  0.00           H  
ATOM   3698  HZ2 LYS   246      66.345  66.115  64.823  1.00  0.00           H  
ATOM   3699  HZ3 LYS   246      65.667  65.593  66.184  1.00  0.00           H  
ATOM   3700  C   LYS   246      71.821  63.053  68.621  1.00  0.00           C  
ATOM   3701  O   LYS   246      72.556  62.643  69.541  1.00  0.00           O  
ATOM   3702  N   GLY   247      71.798  62.437  67.431  1.00  0.00           N  
ATOM   3703  H   GLY   247      71.076  62.762  66.803  1.00  0.00           H  
ATOM   3704  CA  GLY   247      72.355  61.166  67.172  1.00  0.00           C  
ATOM   3705  HA2 GLY   247      72.193  60.957  66.114  1.00  0.00           H  
ATOM   3706  HA3 GLY   247      73.416  61.416  67.196  1.00  0.00           H  
ATOM   3707  C   GLY   247      71.980  59.991  68.104  1.00  0.00           C  
ATOM   3708  O   GLY   247      70.832  60.050  68.632  1.00  0.00           O  
ATOM   3709  N   ASP   248      72.854  59.053  68.360  1.00  0.00           N  
ATOM   3710  H   ASP   248      73.774  59.222  67.978  1.00  0.00           H  
ATOM   3711  CA  ASP   248      72.576  57.781  69.011  1.00  0.00           C  
ATOM   3712  HA  ASP   248      71.571  57.851  69.426  1.00  0.00           H  
ATOM   3713  CB  ASP   248      72.385  56.619  68.069  1.00  0.00           C  
ATOM   3714  HB2 ASP   248      71.900  55.784  68.573  1.00  0.00           H  
ATOM   3715  HB3 ASP   248      71.772  56.982  67.244  1.00  0.00           H  
ATOM   3716  CG  ASP   248      73.727  56.182  67.498  1.00  0.00           C  
ATOM   3717  OD1 ASP   248      73.696  55.398  66.450  1.00  0.00           O  
ATOM   3718  OD2 ASP   248      74.824  56.327  68.112  1.00  0.00           O  
ATOM   3719  C   ASP   248      73.414  57.525  70.245  1.00  0.00           C  
ATOM   3720  O   ASP   248      72.899  56.720  71.080  1.00  0.00           O  
ATOM   3721  N   ASP   249      74.409  58.303  70.498  1.00  0.00           N  
ATOM   3722  H   ASP   249      74.850  58.723  69.691  1.00  0.00           H  
ATOM   3723  CA  ASP   249      75.254  58.389  71.698  1.00  0.00           C  
ATOM   3724  HA  ASP   249      75.177  57.363  72.060  1.00  0.00           H  
ATOM   3725  CB  ASP   249      76.797  58.650  71.428  1.00  0.00           C  
ATOM   3726  HB2 ASP   249      76.969  59.726  71.435  1.00  0.00           H  
ATOM   3727  HB3 ASP   249      77.293  58.300  72.333  1.00  0.00           H  
ATOM   3728  CG  ASP   249      77.402  58.002  70.193  1.00  0.00           C  
ATOM   3729  OD1 ASP   249      77.227  58.489  69.021  1.00  0.00           O  
ATOM   3730  OD2 ASP   249      77.964  56.856  70.248  1.00  0.00           O  
ATOM   3731  C   ASP   249      74.780  59.392  72.719  1.00  0.00           C  
ATOM   3732  O   ASP   249      74.506  60.522  72.355  1.00  0.00           O  
ATOM   3733  N   TRP   250      74.662  59.076  74.005  1.00  0.00           N  
ATOM   3734  H   TRP   250      74.808  58.118  74.291  1.00  0.00           H  
ATOM   3735  CA  TRP   250      74.125  59.971  75.061  1.00  0.00           C  
ATOM   3736  HA  TRP   250      73.114  60.296  74.817  1.00  0.00           H  
ATOM   3737  CB  TRP   250      73.980  59.340  76.419  1.00  0.00           C  
ATOM   3738  HB2 TRP   250      73.753  60.141  77.123  1.00  0.00           H  
ATOM   3739  HB3 TRP   250      73.144  58.641  76.427  1.00  0.00           H  
ATOM   3740  CG  TRP   250      75.160  58.581  76.986  1.00  0.00           C  
ATOM   3741  CD1 TRP   250      75.247  57.215  76.979  1.00  0.00           C  
ATOM   3742  HD1 TRP   250      74.553  56.478  76.604  1.00  0.00           H  
ATOM   3743  NE1 TRP   250      76.494  56.855  77.494  1.00  0.00           N  
ATOM   3744  HE1 TRP   250      76.791  55.892  77.571  1.00  0.00           H  
ATOM   3745  CE2 TRP   250      77.218  57.940  78.000  1.00  0.00           C  
ATOM   3746  CZ2 TRP   250      78.485  58.081  78.517  1.00  0.00           C  
ATOM   3747  HZ2 TRP   250      79.121  57.232  78.722  1.00  0.00           H  
ATOM   3748  CH2 TRP   250      78.996  59.343  78.846  1.00  0.00           C  
ATOM   3749  HH2 TRP   250      79.913  59.558  79.375  1.00  0.00           H  
ATOM   3750  CZ3 TRP   250      78.199  60.456  78.599  1.00  0.00           C  
ATOM   3751  HZ3 TRP   250      78.587  61.401  78.949  1.00  0.00           H  
ATOM   3752  CE3 TRP   250      77.014  60.354  77.942  1.00  0.00           C  
ATOM   3753  HE3 TRP   250      76.479  61.269  77.734  1.00  0.00           H  
ATOM   3754  CD2 TRP   250      76.426  59.085  77.635  1.00  0.00           C  
ATOM   3755  C   TRP   250      74.927  61.263  75.187  1.00  0.00           C  
ATOM   3756  O   TRP   250      76.104  61.305  74.898  1.00  0.00           O  
ATOM   3757  N   GLN   251      74.247  62.427  75.532  1.00  0.00           N  
ATOM   3758  H   GLN   251      73.264  62.209  75.614  1.00  0.00           H  
ATOM   3759  CA  GLN   251      74.697  63.836  75.506  1.00  0.00           C  
ATOM   3760  HA  GLN   251      75.121  64.032  74.521  1.00  0.00           H  
ATOM   3761  CB  GLN   251      73.484  64.855  75.620  1.00  0.00           C  
ATOM   3762  HB2 GLN   251      72.621  64.431  76.135  1.00  0.00           H  
ATOM   3763  HB3 GLN   251      73.791  65.788  76.092  1.00  0.00           H  
ATOM   3764  CG  GLN   251      73.051  65.185  74.156  1.00  0.00           C  
ATOM   3765  HG2 GLN   251      72.200  65.832  74.371  1.00  0.00           H  
ATOM   3766  HG3 GLN   251      73.811  65.781  73.651  1.00  0.00           H  
ATOM   3767  CD  GLN   251      72.684  64.042  73.251  1.00  0.00           C  
ATOM   3768  OE1 GLN   251      71.971  63.153  73.644  1.00  0.00           O  
ATOM   3769  NE2 GLN   251      73.160  64.094  71.989  1.00  0.00           N  
ATOM   3770 HE21 GLN   251      72.958  63.229  71.508  1.00  0.00           H  
ATOM   3771 HE22 GLN   251      73.849  64.790  71.742  1.00  0.00           H  
ATOM   3772  C   GLN   251      75.823  64.096  76.517  1.00  0.00           C  
ATOM   3773  O   GLN   251      75.799  63.761  77.667  1.00  0.00           O  
ATOM   3774  N   VAL   252      76.833  64.787  75.973  1.00  0.00           N  
ATOM   3775  H   VAL   252      76.705  65.226  75.073  1.00  0.00           H  
ATOM   3776  CA  VAL   252      78.189  65.001  76.666  1.00  0.00           C  
ATOM   3777  HA  VAL   252      78.072  65.364  77.687  1.00  0.00           H  
ATOM   3778  CB  VAL   252      78.931  63.627  76.917  1.00  0.00           C  
ATOM   3779  HB  VAL   252      78.269  63.122  77.620  1.00  0.00           H  
ATOM   3780  CG1 VAL   252      79.262  62.736  75.700  1.00  0.00           C  
ATOM   3781 HG11 VAL   252      80.094  63.078  75.085  1.00  0.00           H  
ATOM   3782 HG12 VAL   252      79.370  61.694  75.999  1.00  0.00           H  
ATOM   3783 HG13 VAL   252      78.416  62.859  75.025  1.00  0.00           H  
ATOM   3784  CG2 VAL   252      80.287  63.789  77.606  1.00  0.00           C  
ATOM   3785 HG21 VAL   252      80.724  62.790  77.587  1.00  0.00           H  
ATOM   3786 HG22 VAL   252      80.949  64.373  76.967  1.00  0.00           H  
ATOM   3787 HG23 VAL   252      80.167  64.273  78.575  1.00  0.00           H  
ATOM   3788  C   VAL   252      79.096  65.951  75.866  1.00  0.00           C  
ATOM   3789  O   VAL   252      79.401  65.597  74.736  1.00  0.00           O  
ATOM   3790  N   MET   253      79.478  67.117  76.468  1.00  0.00           N  
ATOM   3791  H   MET   253      79.260  67.204  77.450  1.00  0.00           H  
ATOM   3792  CA  MET   253      80.437  68.029  75.841  1.00  0.00           C  
ATOM   3793  HA  MET   253      80.540  67.887  74.765  1.00  0.00           H  
ATOM   3794  CB  MET   253      79.961  69.459  75.966  1.00  0.00           C  
ATOM   3795  HB2 MET   253      80.805  70.141  75.871  1.00  0.00           H  
ATOM   3796  HB3 MET   253      79.110  69.588  75.296  1.00  0.00           H  
ATOM   3797  CG  MET   253      79.509  69.832  77.444  1.00  0.00           C  
ATOM   3798  HG2 MET   253      78.769  69.089  77.741  1.00  0.00           H  
ATOM   3799  HG3 MET   253      80.353  69.701  78.122  1.00  0.00           H  
ATOM   3800  SD  MET   253      78.916  71.544  77.547  1.00  0.00           S  
ATOM   3801  CE  MET   253      77.723  71.758  76.137  1.00  0.00           C  
ATOM   3802  HE1 MET   253      76.852  72.195  76.625  1.00  0.00           H  
ATOM   3803  HE2 MET   253      78.109  72.442  75.382  1.00  0.00           H  
ATOM   3804  HE3 MET   253      77.493  70.737  75.834  1.00  0.00           H  
ATOM   3805  C   MET   253      81.861  67.809  76.370  1.00  0.00           C  
ATOM   3806  O   MET   253      82.030  67.406  77.532  1.00  0.00           O  
ATOM   3807  N   SER   254      82.922  68.028  75.525  1.00  0.00           N  
ATOM   3808  H   SER   254      82.713  68.338  74.586  1.00  0.00           H  
ATOM   3809  CA  SER   254      84.327  67.997  75.864  1.00  0.00           C  
ATOM   3810  HA  SER   254      84.447  67.353  76.734  1.00  0.00           H  
ATOM   3811  CB  SER   254      85.266  67.199  74.927  1.00  0.00           C  
ATOM   3812  HB2 SER   254      84.656  66.339  74.649  1.00  0.00           H  
ATOM   3813  HB3 SER   254      85.483  67.837  74.070  1.00  0.00           H  
ATOM   3814  OG  SER   254      86.547  66.866  75.396  1.00  0.00           O  
ATOM   3815  HG  SER   254      87.300  67.186  74.895  1.00  0.00           H  
ATOM   3816  C   SER   254      84.937  69.316  76.157  1.00  0.00           C  
ATOM   3817  O   SER   254      84.644  70.236  75.421  1.00  0.00           O  
ATOM   3818  N   PHE   255      85.901  69.414  77.077  1.00  0.00           N  
ATOM   3819  H   PHE   255      86.249  68.552  77.471  1.00  0.00           H  
ATOM   3820  CA  PHE   255      86.589  70.670  77.524  1.00  0.00           C  
ATOM   3821  HA  PHE   255      86.443  71.585  76.949  1.00  0.00           H  
ATOM   3822  CB  PHE   255      85.982  71.023  78.863  1.00  0.00           C  
ATOM   3823  HB2 PHE   255      85.887  70.114  79.458  1.00  0.00           H  
ATOM   3824  HB3 PHE   255      86.756  71.656  79.297  1.00  0.00           H  
ATOM   3825  CG  PHE   255      84.640  71.871  78.766  1.00  0.00           C  
ATOM   3826  CD1 PHE   255      84.744  73.121  78.062  1.00  0.00           C  
ATOM   3827  HD1 PHE   255      85.732  73.424  77.748  1.00  0.00           H  
ATOM   3828  CE1 PHE   255      83.617  74.010  77.993  1.00  0.00           C  
ATOM   3829  HE1 PHE   255      83.701  74.971  77.508  1.00  0.00           H  
ATOM   3830  CZ  PHE   255      82.353  73.567  78.518  1.00  0.00           C  
ATOM   3831  HZ  PHE   255      81.489  74.209  78.428  1.00  0.00           H  
ATOM   3832  CE2 PHE   255      82.270  72.313  79.101  1.00  0.00           C  
ATOM   3833  HE2 PHE   255      81.282  71.908  79.270  1.00  0.00           H  
ATOM   3834  CD2 PHE   255      83.410  71.464  79.254  1.00  0.00           C  
ATOM   3835  HD2 PHE   255      83.248  70.466  79.635  1.00  0.00           H  
ATOM   3836  C   PHE   255      88.085  70.427  77.666  1.00  0.00           C  
ATOM   3837  O   PHE   255      88.464  69.330  78.093  1.00  0.00           O  
ATOM   3838  N   THR   256      88.829  71.447  77.400  1.00  0.00           N  
ATOM   3839  H   THR   256      88.403  72.311  77.095  1.00  0.00           H  
ATOM   3840  CA  THR   256      90.346  71.374  77.454  1.00  0.00           C  
ATOM   3841  HA  THR   256      90.613  70.573  78.143  1.00  0.00           H  
ATOM   3842  CB  THR   256      90.916  70.983  76.079  1.00  0.00           C  
ATOM   3843  HB  THR   256      90.331  70.143  75.705  1.00  0.00           H  
ATOM   3844  CG2 THR   256      90.922  72.182  75.073  1.00  0.00           C  
ATOM   3845 HG21 THR   256      89.983  72.714  75.226  1.00  0.00           H  
ATOM   3846 HG22 THR   256      91.745  72.873  75.257  1.00  0.00           H  
ATOM   3847 HG23 THR   256      90.948  71.834  74.040  1.00  0.00           H  
ATOM   3848  OG1 THR   256      92.291  70.649  76.157  1.00  0.00           O  
ATOM   3849  HG1 THR   256      92.343  69.835  76.665  1.00  0.00           H  
ATOM   3850  C   THR   256      90.880  72.673  78.087  1.00  0.00           C  
ATOM   3851  O   THR   256      90.303  73.751  77.993  1.00  0.00           O  
ATOM   3852  N   PHE   257      92.091  72.559  78.588  1.00  0.00           N  
ATOM   3853  H   PHE   257      92.480  71.641  78.428  1.00  0.00           H  
ATOM   3854  CA  PHE   257      92.770  73.558  79.462  1.00  0.00           C  
ATOM   3855  HA  PHE   257      92.507  74.512  79.006  1.00  0.00           H  
ATOM   3856  CB  PHE   257      92.224  73.516  80.852  1.00  0.00           C  
ATOM   3857  HB2 PHE   257      92.362  74.449  81.399  1.00  0.00           H  
ATOM   3858  HB3 PHE   257      91.148  73.454  80.688  1.00  0.00           H  
ATOM   3859  CG  PHE   257      92.698  72.405  81.747  1.00  0.00           C  
ATOM   3860  CD1 PHE   257      92.008  71.213  81.634  1.00  0.00           C  
ATOM   3861  HD1 PHE   257      91.225  71.087  80.901  1.00  0.00           H  
ATOM   3862  CE1 PHE   257      92.406  70.143  82.407  1.00  0.00           C  
ATOM   3863  HE1 PHE   257      91.906  69.196  82.263  1.00  0.00           H  
ATOM   3864  CZ  PHE   257      93.488  70.209  83.327  1.00  0.00           C  
ATOM   3865  HZ  PHE   257      93.842  69.383  83.926  1.00  0.00           H  
ATOM   3866  CE2 PHE   257      94.271  71.447  83.304  1.00  0.00           C  
ATOM   3867  HE2 PHE   257      95.199  71.556  83.846  1.00  0.00           H  
ATOM   3868  CD2 PHE   257      93.852  72.502  82.520  1.00  0.00           C  
ATOM   3869  HD2 PHE   257      94.400  73.421  82.670  1.00  0.00           H  
ATOM   3870  C   PHE   257      94.305  73.647  79.395  1.00  0.00           C  
ATOM   3871  O   PHE   257      95.013  72.621  79.568  1.00  0.00           O  
ATOM   3872  N   LYS   258      94.781  74.830  79.150  1.00  0.00           N  
ATOM   3873  H   LYS   258      94.108  75.548  78.919  1.00  0.00           H  
ATOM   3874  CA  LYS   258      96.205  75.283  79.302  1.00  0.00           C  
ATOM   3875  HA  LYS   258      96.849  74.412  79.181  1.00  0.00           H  
ATOM   3876  CB  LYS   258      96.578  76.329  78.232  1.00  0.00           C  
ATOM   3877  HB2 LYS   258      95.879  77.154  78.365  1.00  0.00           H  
ATOM   3878  HB3 LYS   258      97.524  76.776  78.537  1.00  0.00           H  
ATOM   3879  CG  LYS   258      96.674  75.852  76.760  1.00  0.00           C  
ATOM   3880  HG2 LYS   258      97.517  75.175  76.621  1.00  0.00           H  
ATOM   3881  HG3 LYS   258      95.806  75.251  76.491  1.00  0.00           H  
ATOM   3882  CD  LYS   258      96.970  77.012  75.816  1.00  0.00           C  
ATOM   3883  HD2 LYS   258      96.094  77.662  75.822  1.00  0.00           H  
ATOM   3884  HD3 LYS   258      97.854  77.517  76.204  1.00  0.00           H  
ATOM   3885  CE  LYS   258      97.196  76.438  74.396  1.00  0.00           C  
ATOM   3886  HE2 LYS   258      98.060  75.773  74.397  1.00  0.00           H  
ATOM   3887  HE3 LYS   258      96.296  75.874  74.150  1.00  0.00           H  
ATOM   3888  NZ  LYS   258      97.500  77.468  73.408  1.00  0.00           N  
ATOM   3889  HZ1 LYS   258      96.633  77.796  73.007  1.00  0.00           H  
ATOM   3890  HZ2 LYS   258      98.095  78.171  73.823  1.00  0.00           H  
ATOM   3891  HZ3 LYS   258      97.981  76.980  72.666  1.00  0.00           H  
ATOM   3892  C   LYS   258      96.281  75.766  80.693  1.00  0.00           C  
ATOM   3893  O   LYS   258      95.370  76.521  81.155  1.00  0.00           O  
ATOM   3894  N   ALA   259      97.350  75.301  81.299  1.00  0.00           N  
ATOM   3895  H   ALA   259      98.001  74.718  80.793  1.00  0.00           H  
ATOM   3896  CA  ALA   259      97.605  75.472  82.706  1.00  0.00           C  
ATOM   3897  HA  ALA   259      96.812  76.089  83.130  1.00  0.00           H  
ATOM   3898  CB  ALA   259      97.635  74.149  83.340  1.00  0.00           C  
ATOM   3899  HB1 ALA   259      97.962  73.294  82.748  1.00  0.00           H  
ATOM   3900  HB2 ALA   259      98.168  74.111  84.290  1.00  0.00           H  
ATOM   3901  HB3 ALA   259      96.628  73.992  83.727  1.00  0.00           H  
ATOM   3902  C   ALA   259      98.909  76.205  82.896  1.00  0.00           C  
ATOM   3903  O   ALA   259     100.013  75.545  82.678  1.00  0.00           O  
ATOM   3904  N   MET   260      98.906  77.434  83.317  1.00  0.00           N  
ATOM   3905  H   MET   260      97.968  77.713  83.565  1.00  0.00           H  
ATOM   3906  CA  MET   260      99.973  78.424  83.468  1.00  0.00           C  
ATOM   3907  HA  MET   260     100.777  78.122  82.798  1.00  0.00           H  
ATOM   3908  CB  MET   260      99.312  79.778  83.077  1.00  0.00           C  
ATOM   3909  HB2 MET   260      98.473  79.914  83.758  1.00  0.00           H  
ATOM   3910  HB3 MET   260     100.090  80.535  83.181  1.00  0.00           H  
ATOM   3911  CG  MET   260      99.018  79.745  81.611  1.00  0.00           C  
ATOM   3912  HG2 MET   260      99.958  79.968  81.107  1.00  0.00           H  
ATOM   3913  HG3 MET   260      98.741  78.773  81.204  1.00  0.00           H  
ATOM   3914  SD  MET   260      97.696  80.842  81.243  1.00  0.00           S  
ATOM   3915  CE  MET   260      96.299  79.840  81.653  1.00  0.00           C  
ATOM   3916  HE1 MET   260      96.408  78.914  81.088  1.00  0.00           H  
ATOM   3917  HE2 MET   260      96.404  79.648  82.721  1.00  0.00           H  
ATOM   3918  HE3 MET   260      95.403  80.376  81.342  1.00  0.00           H  
ATOM   3919  C   MET   260     100.523  78.434  84.861  1.00  0.00           C  
ATOM   3920  O   MET   260      99.855  77.948  85.793  1.00  0.00           O  
ATOM   3921  N   GLN   261     101.643  79.176  85.117  1.00  0.00           N  
ATOM   3922  H   GLN   261     102.179  79.595  84.370  1.00  0.00           H  
ATOM   3923  CA  GLN   261     101.851  79.721  86.441  1.00  0.00           C  
ATOM   3924  HA  GLN   261     101.724  78.915  87.164  1.00  0.00           H  
ATOM   3925  CB  GLN   261     103.335  80.205  86.637  1.00  0.00           C  
ATOM   3926  HB2 GLN   261     103.420  80.494  87.684  1.00  0.00           H  
ATOM   3927  HB3 GLN   261     104.023  79.423  86.315  1.00  0.00           H  
ATOM   3928  CG  GLN   261     103.593  81.414  85.719  1.00  0.00           C  
ATOM   3929  HG2 GLN   261     103.875  81.019  84.743  1.00  0.00           H  
ATOM   3930  HG3 GLN   261     102.691  82.019  85.636  1.00  0.00           H  
ATOM   3931  CD  GLN   261     104.837  82.174  86.220  1.00  0.00           C  
ATOM   3932  OE1 GLN   261     105.788  81.595  86.661  1.00  0.00           O  
ATOM   3933  NE2 GLN   261     105.064  83.398  85.664  1.00  0.00           N  
ATOM   3934 HE21 GLN   261     105.852  83.927  86.009  1.00  0.00           H  
ATOM   3935 HE22 GLN   261     104.257  83.924  85.361  1.00  0.00           H  
ATOM   3936  C   GLN   261     100.795  80.776  86.941  1.00  0.00           C  
ATOM   3937  O   GLN   261     100.223  81.412  86.059  1.00  0.00           O  
ATOM   3938  N   LEU   262     100.661  80.970  88.229  1.00  0.00           N  
ATOM   3939  H   LEU   262     101.329  80.481  88.807  1.00  0.00           H  
ATOM   3940  CA  LEU   262      99.901  82.105  88.660  1.00  0.00           C  
ATOM   3941  HA  LEU   262      99.012  82.403  88.105  1.00  0.00           H  
ATOM   3942  CB  LEU   262      99.230  81.780  90.006  1.00  0.00           C  
ATOM   3943  HB2 LEU   262      98.561  80.922  89.936  1.00  0.00           H  
ATOM   3944  HB3 LEU   262      99.942  81.504  90.784  1.00  0.00           H  
ATOM   3945  CG  LEU   262      98.238  82.880  90.435  1.00  0.00           C  
ATOM   3946  HG  LEU   262      98.717  83.859  90.429  1.00  0.00           H  
ATOM   3947  CD1 LEU   262      96.976  82.985  89.641  1.00  0.00           C  
ATOM   3948 HD11 LEU   262      97.215  83.332  88.636  1.00  0.00           H  
ATOM   3949 HD12 LEU   262      96.342  82.099  89.680  1.00  0.00           H  
ATOM   3950 HD13 LEU   262      96.408  83.844  89.999  1.00  0.00           H  
ATOM   3951  CD2 LEU   262      97.745  82.616  91.866  1.00  0.00           C  
ATOM   3952 HD21 LEU   262      97.634  81.531  91.879  1.00  0.00           H  
ATOM   3953 HD22 LEU   262      98.572  82.834  92.542  1.00  0.00           H  
ATOM   3954 HD23 LEU   262      96.889  83.251  92.092  1.00  0.00           H  
ATOM   3955  C   LEU   262     100.798  83.388  88.670  1.00  0.00           C  
ATOM   3956  O   LEU   262     100.227  84.451  88.547  1.00  0.00           O  
ATOM   3957  N   ASN   263     102.121  83.241  88.699  1.00  0.00           N  
ATOM   3958  H   ASN   263     102.434  82.291  88.840  1.00  0.00           H  
ATOM   3959  CA  ASN   263     103.164  84.252  89.075  1.00  0.00           C  
ATOM   3960  HA  ASN   263     103.254  84.894  88.199  1.00  0.00           H  
ATOM   3961  CB  ASN   263     102.661  85.158  90.294  1.00  0.00           C  
ATOM   3962  HB2 ASN   263     103.517  85.781  90.553  1.00  0.00           H  
ATOM   3963  HB3 ASN   263     101.985  85.967  90.018  1.00  0.00           H  
ATOM   3964  CG  ASN   263     102.170  84.377  91.487  1.00  0.00           C  
ATOM   3965  OD1 ASN   263     102.615  83.267  91.829  1.00  0.00           O  
ATOM   3966  ND2 ASN   263     100.922  84.667  91.894  1.00  0.00           N  
ATOM   3967 HD21 ASN   263     100.585  84.290  92.768  1.00  0.00           H  
ATOM   3968 HD22 ASN   263     100.403  85.436  91.493  1.00  0.00           H  
ATOM   3969  C   ASN   263     104.490  83.603  89.379  1.00  0.00           C  
ATOM   3970  O   ASN   263     104.525  82.442  89.544  1.00  0.00           O  
ATOM   3971  N   ASN   264     105.624  84.370  89.331  1.00  0.00           N  
ATOM   3972  H   ASN   264     105.619  85.345  89.069  1.00  0.00           H  
ATOM   3973  CA  ASN   264     106.900  83.642  89.580  1.00  0.00           C  
ATOM   3974  HA  ASN   264     106.911  82.862  88.818  1.00  0.00           H  
ATOM   3975  CB  ASN   264     108.046  84.631  89.274  1.00  0.00           C  
ATOM   3976  HB2 ASN   264     108.054  85.503  89.928  1.00  0.00           H  
ATOM   3977  HB3 ASN   264     109.010  84.129  89.349  1.00  0.00           H  
ATOM   3978  CG  ASN   264     108.048  85.144  87.803  1.00  0.00           C  
ATOM   3979  OD1 ASN   264     107.430  84.590  86.854  1.00  0.00           O  
ATOM   3980  ND2 ASN   264     108.699  86.289  87.638  1.00  0.00           N  
ATOM   3981 HD21 ASN   264     109.068  86.407  86.705  1.00  0.00           H  
ATOM   3982 HD22 ASN   264     109.244  86.628  88.417  1.00  0.00           H  
ATOM   3983  C   ASN   264     107.070  82.839  90.870  1.00  0.00           C  
ATOM   3984  O   ASN   264     107.973  81.982  90.823  1.00  0.00           O  
ATOM   3985  N   ILE   265     106.267  83.101  91.914  1.00  0.00           N  
ATOM   3986  H   ILE   265     105.555  83.799  91.754  1.00  0.00           H  
ATOM   3987  CA  ILE   265     106.267  82.353  93.262  1.00  0.00           C  
ATOM   3988  HA  ILE   265     107.293  82.109  93.534  1.00  0.00           H  
ATOM   3989  CB  ILE   265     105.845  83.303  94.376  1.00  0.00           C  
ATOM   3990  HB  ILE   265     105.927  82.802  95.340  1.00  0.00           H  
ATOM   3991  CG2 ILE   265     106.881  84.444  94.545  1.00  0.00           C  
ATOM   3992 HG21 ILE   265     106.544  85.069  95.372  1.00  0.00           H  
ATOM   3993 HG22 ILE   265     107.924  84.137  94.611  1.00  0.00           H  
ATOM   3994 HG23 ILE   265     106.801  85.166  93.732  1.00  0.00           H  
ATOM   3995  CG1 ILE   265     104.367  83.849  94.325  1.00  0.00           C  
ATOM   3996 HG12 ILE   265     104.287  84.748  93.714  1.00  0.00           H  
ATOM   3997 HG13 ILE   265     103.783  83.036  93.894  1.00  0.00           H  
ATOM   3998  CD1 ILE   265     103.846  84.245  95.743  1.00  0.00           C  
ATOM   3999 HD11 ILE   265     104.430  85.043  96.202  1.00  0.00           H  
ATOM   4000 HD12 ILE   265     102.794  84.510  95.639  1.00  0.00           H  
ATOM   4001 HD13 ILE   265     103.826  83.363  96.383  1.00  0.00           H  
ATOM   4002  C   ILE   265     105.562  80.981  93.301  1.00  0.00           C  
ATOM   4003  O   ILE   265     105.581  80.244  94.275  1.00  0.00           O  
ATOM   4004  N   THR   266     104.766  80.724  92.260  1.00  0.00           N  
ATOM   4005  H   THR   266     104.836  81.457  91.569  1.00  0.00           H  
ATOM   4006  CA  THR   266     103.755  79.611  92.270  1.00  0.00           C  
ATOM   4007  HA  THR   266     103.894  78.851  93.038  1.00  0.00           H  
ATOM   4008  CB  THR   266     102.322  80.231  92.416  1.00  0.00           C  
ATOM   4009  HB  THR   266     102.173  80.913  91.579  1.00  0.00           H  
ATOM   4010  CG2 THR   266     101.102  79.298  92.308  1.00  0.00           C  
ATOM   4011 HG21 THR   266     101.119  78.793  91.342  1.00  0.00           H  
ATOM   4012 HG22 THR   266     101.264  78.522  93.056  1.00  0.00           H  
ATOM   4013 HG23 THR   266     100.126  79.770  92.420  1.00  0.00           H  
ATOM   4014  OG1 THR   266     102.285  80.936  93.754  1.00  0.00           O  
ATOM   4015  HG1 THR   266     102.237  81.894  93.770  1.00  0.00           H  
ATOM   4016  C   THR   266     103.857  79.040  90.855  1.00  0.00           C  
ATOM   4017  O   THR   266     103.790  79.757  89.845  1.00  0.00           O  
ATOM   4018  N   GLN   267     104.091  77.716  90.812  1.00  0.00           N  
ATOM   4019  H   GLN   267     104.117  77.308  91.736  1.00  0.00           H  
ATOM   4020  CA  GLN   267     104.328  76.846  89.709  1.00  0.00           C  
ATOM   4021  HA  GLN   267     104.866  77.480  89.004  1.00  0.00           H  
ATOM   4022  CB  GLN   267     105.250  75.640  90.077  1.00  0.00           C  
ATOM   4023  HB2 GLN   267     104.808  75.294  91.011  1.00  0.00           H  
ATOM   4024  HB3 GLN   267     105.132  74.859  89.326  1.00  0.00           H  
ATOM   4025  CG  GLN   267     106.773  75.904  90.161  1.00  0.00           C  
ATOM   4026  HG2 GLN   267     106.799  76.624  90.979  1.00  0.00           H  
ATOM   4027  HG3 GLN   267     107.334  75.071  90.586  1.00  0.00           H  
ATOM   4028  CD  GLN   267     107.401  76.380  88.866  1.00  0.00           C  
ATOM   4029  OE1 GLN   267     106.772  76.350  87.823  1.00  0.00           O  
ATOM   4030  NE2 GLN   267     108.714  76.572  88.883  1.00  0.00           N  
ATOM   4031 HE21 GLN   267     109.080  76.733  87.955  1.00  0.00           H  
ATOM   4032 HE22 GLN   267     109.207  76.529  89.763  1.00  0.00           H  
ATOM   4033  C   GLN   267     102.984  76.442  89.053  1.00  0.00           C  
ATOM   4034  O   GLN   267     101.896  76.705  89.527  1.00  0.00           O  
ATOM   4035  N   ARG   268     103.032  75.789  87.878  1.00  0.00           N  
ATOM   4036  H   ARG   268     103.969  75.717  87.507  1.00  0.00           H  
ATOM   4037  CA  ARG   268     101.879  75.345  86.997  1.00  0.00           C  
ATOM   4038  HA  ARG   268     101.170  76.173  87.015  1.00  0.00           H  
ATOM   4039  CB  ARG   268     102.444  75.163  85.597  1.00  0.00           C  
ATOM   4040  HB2 ARG   268     101.691  74.806  84.893  1.00  0.00           H  
ATOM   4041  HB3 ARG   268     102.717  76.159  85.249  1.00  0.00           H  
ATOM   4042  CG  ARG   268     103.662  74.304  85.446  1.00  0.00           C  
ATOM   4043  HG2 ARG   268     104.531  74.748  85.930  1.00  0.00           H  
ATOM   4044  HG3 ARG   268     103.422  73.363  85.941  1.00  0.00           H  
ATOM   4045  CD  ARG   268     104.006  74.177  84.053  1.00  0.00           C  
ATOM   4046  HD2 ARG   268     103.164  73.910  83.414  1.00  0.00           H  
ATOM   4047  HD3 ARG   268     104.580  75.035  83.701  1.00  0.00           H  
ATOM   4048  NE  ARG   268     104.971  73.050  83.895  1.00  0.00           N  
ATOM   4049  HE  ARG   268     105.953  73.266  83.803  1.00  0.00           H  
ATOM   4050  CZ  ARG   268     104.782  71.754  83.890  1.00  0.00           C  
ATOM   4051  NH1 ARG   268     103.610  71.240  83.937  1.00  0.00           N  
ATOM   4052 HH11 ARG   268     102.802  71.837  83.831  1.00  0.00           H  
ATOM   4053 HH12 ARG   268     103.581  70.232  83.884  1.00  0.00           H  
ATOM   4054  NH2 ARG   268     105.805  71.022  83.781  1.00  0.00           N  
ATOM   4055 HH21 ARG   268     106.755  71.356  83.699  1.00  0.00           H  
ATOM   4056 HH22 ARG   268     105.807  70.037  84.003  1.00  0.00           H  
ATOM   4057  C   ARG   268     101.175  74.121  87.565  1.00  0.00           C  
ATOM   4058  O   ARG   268     100.042  73.858  87.096  1.00  0.00           O  
ATOM   4059  N   VAL   269     101.815  73.233  88.300  1.00  0.00           N  
ATOM   4060  H   VAL   269     102.741  73.483  88.617  1.00  0.00           H  
ATOM   4061  CA  VAL   269     101.011  72.043  88.868  1.00  0.00           C  
ATOM   4062  HA  VAL   269      99.986  72.368  89.047  1.00  0.00           H  
ATOM   4063  CB  VAL   269     101.010  70.911  87.820  1.00  0.00           C  
ATOM   4064  HB  VAL   269     100.620  71.233  86.854  1.00  0.00           H  
ATOM   4065  CG1 VAL   269     102.471  70.441  87.556  1.00  0.00           C  
ATOM   4066 HG11 VAL   269     102.398  69.584  86.886  1.00  0.00           H  
ATOM   4067 HG12 VAL   269     102.958  71.186  86.926  1.00  0.00           H  
ATOM   4068 HG13 VAL   269     102.954  70.248  88.513  1.00  0.00           H  
ATOM   4069  CG2 VAL   269     100.114  69.769  88.238  1.00  0.00           C  
ATOM   4070 HG21 VAL   269     100.293  69.509  89.281  1.00  0.00           H  
ATOM   4071 HG22 VAL   269      99.101  70.170  88.238  1.00  0.00           H  
ATOM   4072 HG23 VAL   269     100.154  68.950  87.519  1.00  0.00           H  
ATOM   4073  C   VAL   269     101.475  71.516  90.268  1.00  0.00           C  
ATOM   4074  O   VAL   269     102.659  71.208  90.527  1.00  0.00           O  
ATOM   4075  N   TYR   270     100.579  71.344  91.206  1.00  0.00           N  
ATOM   4076  H   TYR   270      99.598  71.511  91.029  1.00  0.00           H  
ATOM   4077  CA  TYR   270     100.752  70.625  92.547  1.00  0.00           C  
ATOM   4078  HA  TYR   270     101.806  70.413  92.725  1.00  0.00           H  
ATOM   4079  CB  TYR   270     100.360  71.592  93.749  1.00  0.00           C  
ATOM   4080  HB2 TYR   270      99.273  71.663  93.797  1.00  0.00           H  
ATOM   4081  HB3 TYR   270     100.576  70.999  94.638  1.00  0.00           H  
ATOM   4082  CG  TYR   270     100.936  73.024  93.740  1.00  0.00           C  
ATOM   4083  CD1 TYR   270     102.266  73.185  94.239  1.00  0.00           C  
ATOM   4084  HD1 TYR   270     102.844  72.401  94.707  1.00  0.00           H  
ATOM   4085  CE1 TYR   270     103.032  74.361  94.099  1.00  0.00           C  
ATOM   4086  HE1 TYR   270     104.074  74.299  94.376  1.00  0.00           H  
ATOM   4087  CZ  TYR   270     102.423  75.490  93.586  1.00  0.00           C  
ATOM   4088  OH  TYR   270     103.183  76.624  93.383  1.00  0.00           O  
ATOM   4089  HH  TYR   270     103.864  76.633  94.059  1.00  0.00           H  
ATOM   4090  CE2 TYR   270     101.178  75.305  92.964  1.00  0.00           C  
ATOM   4091  HE2 TYR   270     100.755  76.052  92.309  1.00  0.00           H  
ATOM   4092  CD2 TYR   270     100.359  74.110  93.094  1.00  0.00           C  
ATOM   4093  HD2 TYR   270      99.402  74.052  92.596  1.00  0.00           H  
ATOM   4094  C   TYR   270     100.036  69.280  92.629  1.00  0.00           C  
ATOM   4095  O   TYR   270      98.865  69.151  92.339  1.00  0.00           O  
ATOM   4096  N   ILE   271     100.847  68.184  92.907  1.00  0.00           N  
ATOM   4097  H   ILE   271     101.845  68.281  93.029  1.00  0.00           H  
ATOM   4098  CA  ILE   271     100.344  66.846  93.217  1.00  0.00           C  
ATOM   4099  HA  ILE   271      99.261  66.947  93.150  1.00  0.00           H  
ATOM   4100  CB  ILE   271     100.736  65.792  92.259  1.00  0.00           C  
ATOM   4101  HB  ILE   271     101.801  65.613  92.402  1.00  0.00           H  
ATOM   4102  CG2 ILE   271      99.954  64.520  92.493  1.00  0.00           C  
ATOM   4103 HG21 ILE   271      98.973  64.793  92.105  1.00  0.00           H  
ATOM   4104 HG22 ILE   271     100.406  63.632  92.052  1.00  0.00           H  
ATOM   4105 HG23 ILE   271      99.941  64.275  93.555  1.00  0.00           H  
ATOM   4106  CG1 ILE   271     100.537  66.224  90.737  1.00  0.00           C  
ATOM   4107 HG12 ILE   271     100.385  65.370  90.077  1.00  0.00           H  
ATOM   4108 HG13 ILE   271      99.672  66.886  90.779  1.00  0.00           H  
ATOM   4109  CD1 ILE   271     101.639  67.061  90.105  1.00  0.00           C  
ATOM   4110 HD11 ILE   271     101.524  67.127  89.023  1.00  0.00           H  
ATOM   4111 HD12 ILE   271     101.796  67.947  90.721  1.00  0.00           H  
ATOM   4112 HD13 ILE   271     102.569  66.514  90.263  1.00  0.00           H  
ATOM   4113  C   ILE   271     100.603  66.496  94.686  1.00  0.00           C  
ATOM   4114  O   ILE   271     101.757  66.293  95.030  1.00  0.00           O  
ATOM   4115  N   ASP   272      99.514  66.485  95.482  1.00  0.00           N  
ATOM   4116  H   ASP   272      98.629  66.679  95.036  1.00  0.00           H  
ATOM   4117  CA  ASP   272      99.446  66.286  96.927  1.00  0.00           C  
ATOM   4118  HA  ASP   272     100.424  66.543  97.335  1.00  0.00           H  
ATOM   4119  CB  ASP   272      98.481  67.222  97.597  1.00  0.00           C  
ATOM   4120  HB2 ASP   272      98.715  68.243  97.294  1.00  0.00           H  
ATOM   4121  HB3 ASP   272      97.507  67.112  97.121  1.00  0.00           H  
ATOM   4122  CG  ASP   272      98.410  67.019  99.119  1.00  0.00           C  
ATOM   4123  OD1 ASP   272      99.057  66.125  99.659  1.00  0.00           O  
ATOM   4124  OD2 ASP   272      97.638  67.804  99.764  1.00  0.00           O  
ATOM   4125  C   ASP   272      99.129  64.773  97.334  1.00  0.00           C  
ATOM   4126  O   ASP   272      98.071  64.248  97.066  1.00  0.00           O  
ATOM   4127  N   ILE   273     100.189  64.160  97.784  1.00  0.00           N  
ATOM   4128  H   ILE   273     101.021  64.723  97.894  1.00  0.00           H  
ATOM   4129  CA  ILE   273     100.329  62.702  98.092  1.00  0.00           C  
ATOM   4130  HA  ILE   273      99.709  62.108  97.421  1.00  0.00           H  
ATOM   4131  CB  ILE   273     101.759  62.166  97.764  1.00  0.00           C  
ATOM   4132  HB  ILE   273     102.446  62.680  98.436  1.00  0.00           H  
ATOM   4133  CG2 ILE   273     101.931  60.662  97.898  1.00  0.00           C  
ATOM   4134 HG21 ILE   273     101.007  60.163  97.609  1.00  0.00           H  
ATOM   4135 HG22 ILE   273     102.716  60.291  97.239  1.00  0.00           H  
ATOM   4136 HG23 ILE   273     102.139  60.465  98.950  1.00  0.00           H  
ATOM   4137  CG1 ILE   273     102.302  62.655  96.436  1.00  0.00           C  
ATOM   4138 HG12 ILE   273     102.367  63.742  96.414  1.00  0.00           H  
ATOM   4139 HG13 ILE   273     103.320  62.296  96.283  1.00  0.00           H  
ATOM   4140  CD1 ILE   273     101.532  62.154  95.188  1.00  0.00           C  
ATOM   4141 HD11 ILE   273     100.538  62.586  95.070  1.00  0.00           H  
ATOM   4142 HD12 ILE   273     102.148  62.384  94.319  1.00  0.00           H  
ATOM   4143 HD13 ILE   273     101.594  61.066  95.189  1.00  0.00           H  
ATOM   4144  C   ILE   273      99.890  62.316  99.607  1.00  0.00           C  
ATOM   4145  O   ILE   273      99.743  61.144  99.800  1.00  0.00           O  
ATOM   4146  N   VAL   274      99.501  63.320 100.354  1.00  0.00           N  
ATOM   4147  H   VAL   274      99.505  64.217  99.891  1.00  0.00           H  
ATOM   4148  CA  VAL   274      98.836  63.336 101.736  1.00  0.00           C  
ATOM   4149  HA  VAL   274      98.321  64.280 101.916  1.00  0.00           H  
ATOM   4150  CB  VAL   274      97.886  62.176 101.915  1.00  0.00           C  
ATOM   4151  HB  VAL   274      98.492  61.285 101.747  1.00  0.00           H  
ATOM   4152  CG1 VAL   274      97.223  62.192 103.332  1.00  0.00           C  
ATOM   4153 HG11 VAL   274      96.813  63.160 103.619  1.00  0.00           H  
ATOM   4154 HG12 VAL   274      96.308  61.603 103.259  1.00  0.00           H  
ATOM   4155 HG13 VAL   274      97.735  61.755 104.189  1.00  0.00           H  
ATOM   4156  CG2 VAL   274      96.663  62.257 100.953  1.00  0.00           C  
ATOM   4157 HG21 VAL   274      97.014  62.296  99.922  1.00  0.00           H  
ATOM   4158 HG22 VAL   274      95.974  61.437 101.157  1.00  0.00           H  
ATOM   4159 HG23 VAL   274      96.060  63.146 101.138  1.00  0.00           H  
ATOM   4160  C   VAL   274      99.892  63.299 102.872  1.00  0.00           C  
ATOM   4161  O   VAL   274      99.763  63.977 103.872  1.00  0.00           O  
ATOM   4162  N   GLU   275     100.939  62.391 102.731  1.00  0.00           N  
ATOM   4163  H   GLU   275     100.982  61.820 101.898  1.00  0.00           H  
ATOM   4164  CA  GLU   275     101.779  61.757 103.763  1.00  0.00           C  
ATOM   4165  HA  GLU   275     101.916  62.569 104.477  1.00  0.00           H  
ATOM   4166  CB  GLU   275     100.886  60.629 104.381  1.00  0.00           C  
ATOM   4167  HB2 GLU   275      99.961  61.170 104.583  1.00  0.00           H  
ATOM   4168  HB3 GLU   275     100.709  59.807 103.687  1.00  0.00           H  
ATOM   4169  CG  GLU   275     101.511  60.064 105.756  1.00  0.00           C  
ATOM   4170  HG2 GLU   275     100.706  59.735 106.412  1.00  0.00           H  
ATOM   4171  HG3 GLU   275     101.984  59.090 105.631  1.00  0.00           H  
ATOM   4172  CD  GLU   275     102.401  60.990 106.598  1.00  0.00           C  
ATOM   4173  OE1 GLU   275     103.548  60.637 106.782  1.00  0.00           O  
ATOM   4174  OE2 GLU   275     101.998  62.103 107.096  1.00  0.00           O  
ATOM   4175  C   GLU   275     103.128  61.206 103.303  1.00  0.00           C  
ATOM   4176  O   GLU   275     103.312  59.999 102.985  1.00  0.00           O  
ATOM   4177  OXT GLU   275     104.116  61.976 103.284  1.00  0.00           O  
TER    4178      GLU   275 
ATOM   4178  N   ASN   276     126.594  20.271  59.716  1.00  0.00           N  
ATOM   4179  H1  ASN   276     127.529  20.603  59.526  1.00  0.00           H  
ATOM   4180  H2  ASN   276     126.150  20.501  58.838  1.00  0.00           H  
ATOM   4181  H3  ASN   276     126.591  19.271  59.859  1.00  0.00           H  
ATOM   4182  CA  ASN   276     125.895  21.033  60.797  1.00  0.00           C  
ATOM   4183  HA  ASN   276     126.319  20.787  61.771  1.00  0.00           H  
ATOM   4184  CB  ASN   276     125.904  22.588  60.631  1.00  0.00           C  
ATOM   4185  HB2 ASN   276     125.442  22.993  59.730  1.00  0.00           H  
ATOM   4186  HB3 ASN   276     125.275  23.055  61.389  1.00  0.00           H  
ATOM   4187  CG  ASN   276     127.365  23.072  60.730  1.00  0.00           C  
ATOM   4188  OD1 ASN   276     128.323  22.491  60.217  1.00  0.00           O  
ATOM   4189  ND2 ASN   276     127.533  24.209  61.395  1.00  0.00           N  
ATOM   4190 HD21 ASN   276     128.427  24.681  61.406  1.00  0.00           H  
ATOM   4191 HD22 ASN   276     126.714  24.796  61.468  1.00  0.00           H  
ATOM   4192  C   ASN   276     124.513  20.513  60.850  1.00  0.00           C  
ATOM   4193  O   ASN   276     123.886  20.335  59.808  1.00  0.00           O  
ATOM   4194  N   ASP   277     123.928  20.222  62.065  1.00  0.00           N  
ATOM   4195  H   ASP   277     124.573  20.370  62.828  1.00  0.00           H  
ATOM   4196  CA  ASP   277     122.693  19.475  62.222  1.00  0.00           C  
ATOM   4197  HA  ASP   277     121.989  19.654  61.409  1.00  0.00           H  
ATOM   4198  CB  ASP   277     123.089  17.957  62.236  1.00  0.00           C  
ATOM   4199  HB2 ASP   277     122.150  17.458  61.994  1.00  0.00           H  
ATOM   4200  HB3 ASP   277     123.759  17.764  61.399  1.00  0.00           H  
ATOM   4201  CG  ASP   277     123.736  17.456  63.519  1.00  0.00           C  
ATOM   4202  OD1 ASP   277     124.224  18.331  64.272  1.00  0.00           O  
ATOM   4203  OD2 ASP   277     123.946  16.230  63.558  1.00  0.00           O  
ATOM   4204  C   ASP   277     121.860  19.855  63.474  1.00  0.00           C  
ATOM   4205  O   ASP   277     121.025  19.163  63.956  1.00  0.00           O  
ATOM   4206  N   ASN   278     122.187  21.006  64.080  1.00  0.00           N  
ATOM   4207  H   ASN   278     122.997  21.468  63.692  1.00  0.00           H  
ATOM   4208  CA  ASN   278     121.607  21.629  65.253  1.00  0.00           C  
ATOM   4209  HA  ASN   278     120.524  21.502  65.239  1.00  0.00           H  
ATOM   4210  CB  ASN   278     122.092  20.788  66.460  1.00  0.00           C  
ATOM   4211  HB2 ASN   278     121.758  19.760  66.320  1.00  0.00           H  
ATOM   4212  HB3 ASN   278     123.177  20.819  66.567  1.00  0.00           H  
ATOM   4213  CG  ASN   278     121.461  21.319  67.757  1.00  0.00           C  
ATOM   4214  OD1 ASN   278     120.334  21.818  67.799  1.00  0.00           O  
ATOM   4215  ND2 ASN   278     122.047  21.140  68.881  1.00  0.00           N  
ATOM   4216 HD21 ASN   278     121.594  21.447  69.729  1.00  0.00           H  
ATOM   4217 HD22 ASN   278     122.956  20.701  68.919  1.00  0.00           H  
ATOM   4218  C   ASN   278     122.012  23.064  65.414  1.00  0.00           C  
ATOM   4219  O   ASN   278     123.201  23.447  65.442  1.00  0.00           O  
ATOM   4220  N   TYR   279     120.994  23.875  65.626  1.00  0.00           N  
ATOM   4221  H   TYR   279     120.053  23.525  65.732  1.00  0.00           H  
ATOM   4222  CA  TYR   279     121.166  25.227  66.100  1.00  0.00           C  
ATOM   4223  HA  TYR   279     122.191  25.306  66.461  1.00  0.00           H  
ATOM   4224  CB  TYR   279     121.075  26.361  65.067  1.00  0.00           C  
ATOM   4225  HB2 TYR   279     121.672  26.032  64.216  1.00  0.00           H  
ATOM   4226  HB3 TYR   279     120.132  26.369  64.521  1.00  0.00           H  
ATOM   4227  CG  TYR   279     121.634  27.719  65.430  1.00  0.00           C  
ATOM   4228  CD1 TYR   279     122.917  28.039  65.021  1.00  0.00           C  
ATOM   4229  HD1 TYR   279     123.404  27.202  64.543  1.00  0.00           H  
ATOM   4230  CE1 TYR   279     123.574  29.237  65.291  1.00  0.00           C  
ATOM   4231  HE1 TYR   279     124.557  29.448  64.897  1.00  0.00           H  
ATOM   4232  CZ  TYR   279     122.839  30.254  65.989  1.00  0.00           C  
ATOM   4233  OH  TYR   279     123.403  31.418  66.363  1.00  0.00           O  
ATOM   4234  HH  TYR   279     123.962  31.819  65.693  1.00  0.00           H  
ATOM   4235  CE2 TYR   279     121.517  29.936  66.357  1.00  0.00           C  
ATOM   4236  HE2 TYR   279     121.078  30.813  66.810  1.00  0.00           H  
ATOM   4237  CD2 TYR   279     120.809  28.741  66.061  1.00  0.00           C  
ATOM   4238  HD2 TYR   279     119.800  28.506  66.366  1.00  0.00           H  
ATOM   4239  C   TYR   279     120.311  25.603  67.295  1.00  0.00           C  
ATOM   4240  O   TYR   279     119.165  25.282  67.228  1.00  0.00           O  
ATOM   4241  N   GLN   280     120.912  26.328  68.202  1.00  0.00           N  
ATOM   4242  H   GLN   280     121.880  26.582  68.062  1.00  0.00           H  
ATOM   4243  CA  GLN   280     120.373  26.634  69.526  1.00  0.00           C  
ATOM   4244  HA  GLN   280     119.468  26.050  69.695  1.00  0.00           H  
ATOM   4245  CB  GLN   280     121.352  26.229  70.605  1.00  0.00           C  
ATOM   4246  HB2 GLN   280     122.214  26.897  70.582  1.00  0.00           H  
ATOM   4247  HB3 GLN   280     120.959  26.357  71.614  1.00  0.00           H  
ATOM   4248  CG  GLN   280     121.751  24.715  70.596  1.00  0.00           C  
ATOM   4249  HG2 GLN   280     122.084  24.435  69.597  1.00  0.00           H  
ATOM   4250  HG3 GLN   280     122.688  24.723  71.153  1.00  0.00           H  
ATOM   4251  CD  GLN   280     120.825  23.830  71.308  1.00  0.00           C  
ATOM   4252  OE1 GLN   280     119.612  24.108  71.459  1.00  0.00           O  
ATOM   4253  NE2 GLN   280     121.280  22.615  71.593  1.00  0.00           N  
ATOM   4254 HE21 GLN   280     120.573  21.952  71.876  1.00  0.00           H  
ATOM   4255 HE22 GLN   280     122.252  22.451  71.371  1.00  0.00           H  
ATOM   4256  C   GLN   280     120.064  28.174  69.663  1.00  0.00           C  
ATOM   4257  O   GLN   280     120.886  28.912  70.226  1.00  0.00           O  
ATOM   4258  N   ASN   281     118.871  28.588  69.166  1.00  0.00           N  
ATOM   4259  H   ASN   281     118.277  27.860  68.796  1.00  0.00           H  
ATOM   4260  CA  ASN   281     118.486  29.980  69.029  1.00  0.00           C  
ATOM   4261  HA  ASN   281     119.370  30.442  68.589  1.00  0.00           H  
ATOM   4262  CB  ASN   281     117.226  30.214  68.215  1.00  0.00           C  
ATOM   4263  HB2 ASN   281     116.454  29.522  68.551  1.00  0.00           H  
ATOM   4264  HB3 ASN   281     116.833  31.223  68.338  1.00  0.00           H  
ATOM   4265  CG  ASN   281     117.501  29.989  66.735  1.00  0.00           C  
ATOM   4266  OD1 ASN   281     118.175  30.785  66.067  1.00  0.00           O  
ATOM   4267  ND2 ASN   281     116.953  29.001  66.227  1.00  0.00           N  
ATOM   4268 HD21 ASN   281     117.123  28.888  65.238  1.00  0.00           H  
ATOM   4269 HD22 ASN   281     116.448  28.351  66.813  1.00  0.00           H  
ATOM   4270  C   ASN   281     118.419  30.586  70.459  1.00  0.00           C  
ATOM   4271  O   ASN   281     118.215  29.875  71.427  1.00  0.00           O  
ATOM   4272  N   ASN   282     118.710  31.880  70.651  1.00  0.00           N  
ATOM   4273  H   ASN   282     118.983  32.429  69.848  1.00  0.00           H  
ATOM   4274  CA  ASN   282     118.357  32.687  71.875  1.00  0.00           C  
ATOM   4275  HA  ASN   282     118.421  31.972  72.695  1.00  0.00           H  
ATOM   4276  CB  ASN   282     119.535  33.756  72.070  1.00  0.00           C  
ATOM   4277  HB2 ASN   282     120.437  33.159  71.938  1.00  0.00           H  
ATOM   4278  HB3 ASN   282     119.277  34.399  71.229  1.00  0.00           H  
ATOM   4279  CG  ASN   282     119.533  34.503  73.332  1.00  0.00           C  
ATOM   4280  OD1 ASN   282     120.452  34.501  74.135  1.00  0.00           O  
ATOM   4281  ND2 ASN   282     118.465  35.026  73.821  1.00  0.00           N  
ATOM   4282 HD21 ASN   282     118.595  35.369  74.762  1.00  0.00           H  
ATOM   4283 HD22 ASN   282     117.595  34.963  73.311  1.00  0.00           H  
ATOM   4284  C   ASN   282     116.941  33.271  71.751  1.00  0.00           C  
ATOM   4285  O   ASN   282     116.699  34.486  71.703  1.00  0.00           O  
ATOM   4286  N   TYR   283     115.866  32.411  71.858  1.00  0.00           N  
ATOM   4287  H   TYR   283     115.988  31.425  72.036  1.00  0.00           H  
ATOM   4288  CA  TYR   283     114.504  32.956  71.938  1.00  0.00           C  
ATOM   4289  HA  TYR   283     114.208  33.613  71.121  1.00  0.00           H  
ATOM   4290  CB  TYR   283     113.455  31.756  71.802  1.00  0.00           C  
ATOM   4291  HB2 TYR   283     113.626  30.985  72.554  1.00  0.00           H  
ATOM   4292  HB3 TYR   283     112.448  32.085  72.058  1.00  0.00           H  
ATOM   4293  CG  TYR   283     113.648  31.121  70.486  1.00  0.00           C  
ATOM   4294  CD1 TYR   283     113.249  31.850  69.343  1.00  0.00           C  
ATOM   4295  HD1 TYR   283     112.941  32.883  69.413  1.00  0.00           H  
ATOM   4296  CE1 TYR   283     113.257  31.250  68.034  1.00  0.00           C  
ATOM   4297  HE1 TYR   283     113.060  31.854  67.161  1.00  0.00           H  
ATOM   4298  CZ  TYR   283     113.625  29.941  67.976  1.00  0.00           C  
ATOM   4299  OH  TYR   283     113.798  29.277  66.753  1.00  0.00           O  
ATOM   4300  HH  TYR   283     114.051  28.353  66.814  1.00  0.00           H  
ATOM   4301  CE2 TYR   283     113.939  29.166  69.122  1.00  0.00           C  
ATOM   4302  HE2 TYR   283     114.045  28.093  69.052  1.00  0.00           H  
ATOM   4303  CD2 TYR   283     113.926  29.786  70.397  1.00  0.00           C  
ATOM   4304  HD2 TYR   283     114.127  29.204  71.284  1.00  0.00           H  
ATOM   4305  C   TYR   283     114.304  33.499  73.415  1.00  0.00           C  
ATOM   4306  O   TYR   283     114.686  32.793  74.320  1.00  0.00           O  
ATOM   4307  N   VAL   284     113.704  34.635  73.665  1.00  0.00           N  
ATOM   4308  H   VAL   284     113.388  35.161  72.862  1.00  0.00           H  
ATOM   4309  CA  VAL   284     113.501  35.133  75.009  1.00  0.00           C  
ATOM   4310  HA  VAL   284     113.553  34.288  75.694  1.00  0.00           H  
ATOM   4311  CB  VAL   284     114.681  36.073  75.517  1.00  0.00           C  
ATOM   4312  HB  VAL   284     115.514  35.464  75.867  1.00  0.00           H  
ATOM   4313  CG1 VAL   284     115.333  36.962  74.497  1.00  0.00           C  
ATOM   4314 HG11 VAL   284     115.980  37.744  74.897  1.00  0.00           H  
ATOM   4315 HG12 VAL   284     115.934  36.231  73.956  1.00  0.00           H  
ATOM   4316 HG13 VAL   284     114.565  37.397  73.858  1.00  0.00           H  
ATOM   4317  CG2 VAL   284     114.318  37.096  76.628  1.00  0.00           C  
ATOM   4318 HG21 VAL   284     115.233  37.553  77.006  1.00  0.00           H  
ATOM   4319 HG22 VAL   284     113.684  37.872  76.198  1.00  0.00           H  
ATOM   4320 HG23 VAL   284     113.773  36.614  77.440  1.00  0.00           H  
ATOM   4321  C   VAL   284     112.134  35.774  75.194  1.00  0.00           C  
ATOM   4322  O   VAL   284     111.752  36.678  74.428  1.00  0.00           O  
ATOM   4323  N   VAL   285     111.390  35.305  76.236  1.00  0.00           N  
ATOM   4324  H   VAL   285     111.636  34.513  76.811  1.00  0.00           H  
ATOM   4325  CA  VAL   285     110.146  36.006  76.639  1.00  0.00           C  
ATOM   4326  HA  VAL   285     109.570  36.196  75.733  1.00  0.00           H  
ATOM   4327  CB  VAL   285     109.132  35.320  77.685  1.00  0.00           C  
ATOM   4328  HB  VAL   285     109.603  35.287  78.667  1.00  0.00           H  
ATOM   4329  CG1 VAL   285     107.874  36.085  77.742  1.00  0.00           C  
ATOM   4330 HG11 VAL   285     107.151  35.558  78.365  1.00  0.00           H  
ATOM   4331 HG12 VAL   285     108.017  37.062  78.205  1.00  0.00           H  
ATOM   4332 HG13 VAL   285     107.533  36.236  76.718  1.00  0.00           H  
ATOM   4333  CG2 VAL   285     109.090  33.859  77.304  1.00  0.00           C  
ATOM   4334 HG21 VAL   285     108.860  33.663  76.256  1.00  0.00           H  
ATOM   4335 HG22 VAL   285     110.055  33.402  77.526  1.00  0.00           H  
ATOM   4336 HG23 VAL   285     108.196  33.387  77.711  1.00  0.00           H  
ATOM   4337  C   VAL   285     110.561  37.433  77.235  1.00  0.00           C  
ATOM   4338  O   VAL   285     111.319  37.530  78.167  1.00  0.00           O  
ATOM   4339  N   GLY   286     109.886  38.472  76.780  1.00  0.00           N  
ATOM   4340  H   GLY   286     109.252  38.297  76.014  1.00  0.00           H  
ATOM   4341  CA  GLY   286     110.245  39.864  77.047  1.00  0.00           C  
ATOM   4342  HA2 GLY   286     111.320  40.015  77.145  1.00  0.00           H  
ATOM   4343  HA3 GLY   286     109.875  40.488  76.234  1.00  0.00           H  
ATOM   4344  C   GLY   286     109.677  40.351  78.358  1.00  0.00           C  
ATOM   4345  O   GLY   286     108.544  40.843  78.465  1.00  0.00           O  
ATOM   4346  N   ARG   287     110.519  40.180  79.403  1.00  0.00           N  
ATOM   4347  H   ARG   287     111.384  39.701  79.197  1.00  0.00           H  
ATOM   4348  CA  ARG   287     110.126  40.366  80.833  1.00  0.00           C  
ATOM   4349  HA  ARG   287     109.409  41.186  80.867  1.00  0.00           H  
ATOM   4350  CB  ARG   287     109.451  39.081  81.359  1.00  0.00           C  
ATOM   4351  HB2 ARG   287     108.626  38.921  80.665  1.00  0.00           H  
ATOM   4352  HB3 ARG   287     110.147  38.243  81.329  1.00  0.00           H  
ATOM   4353  CG  ARG   287     109.069  39.217  82.859  1.00  0.00           C  
ATOM   4354  HG2 ARG   287     109.956  38.980  83.446  1.00  0.00           H  
ATOM   4355  HG3 ARG   287     108.734  40.220  83.122  1.00  0.00           H  
ATOM   4356  CD  ARG   287     107.996  38.159  83.229  1.00  0.00           C  
ATOM   4357  HD2 ARG   287     108.314  37.129  83.064  1.00  0.00           H  
ATOM   4358  HD3 ARG   287     107.860  38.128  84.310  1.00  0.00           H  
ATOM   4359  NE  ARG   287     106.737  38.372  82.725  1.00  0.00           N  
ATOM   4360  HE  ARG   287     106.673  38.939  81.891  1.00  0.00           H  
ATOM   4361  CZ  ARG   287     105.505  38.236  83.338  1.00  0.00           C  
ATOM   4362  NH1 ARG   287     105.403  37.331  84.206  1.00  0.00           N  
ATOM   4363 HH11 ARG   287     106.182  36.809  84.581  1.00  0.00           H  
ATOM   4364 HH12 ARG   287     104.610  37.476  84.815  1.00  0.00           H  
ATOM   4365  NH2 ARG   287     104.520  38.919  82.882  1.00  0.00           N  
ATOM   4366 HH21 ARG   287     104.587  39.767  82.337  1.00  0.00           H  
ATOM   4367 HH22 ARG   287     103.609  38.544  83.104  1.00  0.00           H  
ATOM   4368  C   ARG   287     111.384  40.635  81.619  1.00  0.00           C  
ATOM   4369  O   ARG   287     112.334  39.912  81.434  1.00  0.00           O  
ATOM   4370  N   GLY   288     111.396  41.641  82.521  1.00  0.00           N  
ATOM   4371  H   GLY   288     110.643  42.310  82.443  1.00  0.00           H  
ATOM   4372  CA  GLY   288     112.467  41.833  83.399  1.00  0.00           C  
ATOM   4373  HA2 GLY   288     112.449  41.077  84.184  1.00  0.00           H  
ATOM   4374  HA3 GLY   288     113.461  41.887  82.956  1.00  0.00           H  
ATOM   4375  C   GLY   288     112.323  43.202  84.178  1.00  0.00           C  
ATOM   4376  O   GLY   288     112.005  44.173  83.448  1.00  0.00           O  
ATOM   4377  N   THR   289     112.717  43.304  85.401  1.00  0.00           N  
ATOM   4378  H   THR   289     113.196  42.526  85.833  1.00  0.00           H  
ATOM   4379  CA  THR   289     112.777  44.588  86.158  1.00  0.00           C  
ATOM   4380  HA  THR   289     111.784  45.039  86.142  1.00  0.00           H  
ATOM   4381  CB  THR   289     112.977  44.423  87.684  1.00  0.00           C  
ATOM   4382  HB  THR   289     113.425  45.344  88.059  1.00  0.00           H  
ATOM   4383  CG2 THR   289     111.813  43.898  88.494  1.00  0.00           C  
ATOM   4384 HG21 THR   289     111.546  42.908  88.124  1.00  0.00           H  
ATOM   4385 HG22 THR   289     111.922  43.869  89.578  1.00  0.00           H  
ATOM   4386 HG23 THR   289     110.946  44.538  88.329  1.00  0.00           H  
ATOM   4387  OG1 THR   289     114.075  43.614  87.961  1.00  0.00           O  
ATOM   4388  HG1 THR   289     113.807  42.769  87.592  1.00  0.00           H  
ATOM   4389  C   THR   289     113.528  45.758  85.555  1.00  0.00           C  
ATOM   4390  O   THR   289     114.775  45.610  85.348  1.00  0.00           O  
ATOM   4391  N   VAL   290     113.000  46.990  85.347  1.00  0.00           N  
ATOM   4392  H   VAL   290     112.000  46.990  85.486  1.00  0.00           H  
ATOM   4393  CA  VAL   290     113.564  48.249  84.873  1.00  0.00           C  
ATOM   4394  HA  VAL   290     114.453  47.937  84.325  1.00  0.00           H  
ATOM   4395  CB  VAL   290     112.507  48.895  83.867  1.00  0.00           C  
ATOM   4396  HB  VAL   290     111.586  49.025  84.435  1.00  0.00           H  
ATOM   4397  CG1 VAL   290     113.037  50.265  83.407  1.00  0.00           C  
ATOM   4398 HG11 VAL   290     113.136  50.932  84.263  1.00  0.00           H  
ATOM   4399 HG12 VAL   290     114.029  50.355  82.963  1.00  0.00           H  
ATOM   4400 HG13 VAL   290     112.303  50.662  82.706  1.00  0.00           H  
ATOM   4401  CG2 VAL   290     112.242  47.889  82.693  1.00  0.00           C  
ATOM   4402 HG21 VAL   290     113.153  47.564  82.191  1.00  0.00           H  
ATOM   4403 HG22 VAL   290     111.708  47.041  83.123  1.00  0.00           H  
ATOM   4404 HG23 VAL   290     111.695  48.399  81.900  1.00  0.00           H  
ATOM   4405  C   VAL   290     113.797  49.136  86.141  1.00  0.00           C  
ATOM   4406  O   VAL   290     112.965  49.391  86.961  1.00  0.00           O  
ATOM   4407  N   TYR   291     115.051  49.646  86.253  1.00  0.00           N  
ATOM   4408  H   TYR   291     115.621  49.507  85.431  1.00  0.00           H  
ATOM   4409  CA  TYR   291     115.671  50.418  87.261  1.00  0.00           C  
ATOM   4410  HA  TYR   291     114.974  50.614  88.076  1.00  0.00           H  
ATOM   4411  CB  TYR   291     116.895  49.619  87.770  1.00  0.00           C  
ATOM   4412  HB2 TYR   291     117.609  49.531  86.951  1.00  0.00           H  
ATOM   4413  HB3 TYR   291     117.277  50.268  88.558  1.00  0.00           H  
ATOM   4414  CG  TYR   291     116.529  48.347  88.475  1.00  0.00           C  
ATOM   4415  CD1 TYR   291     116.324  48.319  89.887  1.00  0.00           C  
ATOM   4416  HD1 TYR   291     116.352  49.261  90.414  1.00  0.00           H  
ATOM   4417  CE1 TYR   291     116.162  47.088  90.562  1.00  0.00           C  
ATOM   4418  HE1 TYR   291     116.053  47.062  91.636  1.00  0.00           H  
ATOM   4419  CZ  TYR   291     115.965  45.907  89.758  1.00  0.00           C  
ATOM   4420  OH  TYR   291     115.608  44.704  90.389  1.00  0.00           O  
ATOM   4421  HH  TYR   291     115.227  44.195  89.669  1.00  0.00           H  
ATOM   4422  CE2 TYR   291     116.209  45.951  88.423  1.00  0.00           C  
ATOM   4423  HE2 TYR   291     116.251  45.012  87.892  1.00  0.00           H  
ATOM   4424  CD2 TYR   291     116.448  47.145  87.768  1.00  0.00           C  
ATOM   4425  HD2 TYR   291     116.385  47.183  86.691  1.00  0.00           H  
ATOM   4426  C   TYR   291     116.114  51.757  86.642  1.00  0.00           C  
ATOM   4427  O   TYR   291     116.326  51.894  85.456  1.00  0.00           O  
ATOM   4428  N   PHE   292     116.351  52.748  87.494  1.00  0.00           N  
ATOM   4429  H   PHE   292     116.052  52.651  88.453  1.00  0.00           H  
ATOM   4430  CA  PHE   292     116.891  54.087  87.097  1.00  0.00           C  
ATOM   4431  HA  PHE   292     117.646  54.037  86.312  1.00  0.00           H  
ATOM   4432  CB  PHE   292     115.728  54.746  86.462  1.00  0.00           C  
ATOM   4433  HB2 PHE   292     115.505  54.295  85.495  1.00  0.00           H  
ATOM   4434  HB3 PHE   292     114.849  54.685  87.103  1.00  0.00           H  
ATOM   4435  CG  PHE   292     115.949  56.212  86.056  1.00  0.00           C  
ATOM   4436  CD1 PHE   292     116.922  56.423  85.096  1.00  0.00           C  
ATOM   4437  HD1 PHE   292     117.286  55.586  84.518  1.00  0.00           H  
ATOM   4438  CE1 PHE   292     117.314  57.731  84.771  1.00  0.00           C  
ATOM   4439  HE1 PHE   292     118.099  57.806  84.034  1.00  0.00           H  
ATOM   4440  CZ  PHE   292     116.793  58.895  85.434  1.00  0.00           C  
ATOM   4441  HZ  PHE   292     117.105  59.883  85.129  1.00  0.00           H  
ATOM   4442  CE2 PHE   292     115.867  58.618  86.449  1.00  0.00           C  
ATOM   4443  HE2 PHE   292     115.390  59.481  86.889  1.00  0.00           H  
ATOM   4444  CD2 PHE   292     115.384  57.299  86.761  1.00  0.00           C  
ATOM   4445  HD2 PHE   292     114.776  57.063  87.621  1.00  0.00           H  
ATOM   4446  C   PHE   292     117.525  54.928  88.230  1.00  0.00           C  
ATOM   4447  O   PHE   292     117.120  54.877  89.361  1.00  0.00           O  
ATOM   4448  N   ASP   293     118.657  55.584  87.837  1.00  0.00           N  
ATOM   4449  H   ASP   293     118.863  55.635  86.849  1.00  0.00           H  
ATOM   4450  CA  ASP   293     119.424  56.479  88.734  1.00  0.00           C  
ATOM   4451  HA  ASP   293     118.902  56.425  89.689  1.00  0.00           H  
ATOM   4452  CB  ASP   293     120.901  55.961  88.988  1.00  0.00           C  
ATOM   4453  HB2 ASP   293     120.871  54.895  89.216  1.00  0.00           H  
ATOM   4454  HB3 ASP   293     121.536  56.097  88.112  1.00  0.00           H  
ATOM   4455  CG  ASP   293     121.477  56.668  90.239  1.00  0.00           C  
ATOM   4456  OD1 ASP   293     122.496  56.185  90.837  1.00  0.00           O  
ATOM   4457  OD2 ASP   293     120.891  57.641  90.717  1.00  0.00           O  
ATOM   4458  C   ASP   293     119.393  57.938  88.205  1.00  0.00           C  
ATOM   4459  O   ASP   293     120.323  58.278  87.492  1.00  0.00           O  
ATOM   4460  N   ARG   294     118.401  58.723  88.617  1.00  0.00           N  
ATOM   4461  H   ARG   294     117.790  58.253  89.270  1.00  0.00           H  
ATOM   4462  CA  ARG   294     118.388  60.199  88.530  1.00  0.00           C  
ATOM   4463  HA  ARG   294     118.258  60.431  87.473  1.00  0.00           H  
ATOM   4464  CB  ARG   294     117.082  60.713  89.295  1.00  0.00           C  
ATOM   4465  HB2 ARG   294     116.211  60.175  88.920  1.00  0.00           H  
ATOM   4466  HB3 ARG   294     117.220  60.423  90.337  1.00  0.00           H  
ATOM   4467  CG  ARG   294     116.848  62.261  89.255  1.00  0.00           C  
ATOM   4468  HG2 ARG   294     117.527  62.866  89.857  1.00  0.00           H  
ATOM   4469  HG3 ARG   294     117.155  62.669  88.292  1.00  0.00           H  
ATOM   4470  CD  ARG   294     115.409  62.502  89.652  1.00  0.00           C  
ATOM   4471  HD2 ARG   294     114.796  62.066  88.863  1.00  0.00           H  
ATOM   4472  HD3 ARG   294     115.145  61.976  90.570  1.00  0.00           H  
ATOM   4473  NE  ARG   294     115.167  64.002  89.723  1.00  0.00           N  
ATOM   4474  HE  ARG   294     115.937  64.564  90.058  1.00  0.00           H  
ATOM   4475  CZ  ARG   294     114.108  64.785  89.571  1.00  0.00           C  
ATOM   4476  NH1 ARG   294     113.002  64.206  89.145  1.00  0.00           N  
ATOM   4477 HH11 ARG   294     112.886  63.204  89.104  1.00  0.00           H  
ATOM   4478 HH12 ARG   294     112.130  64.715  89.170  1.00  0.00           H  
ATOM   4479  NH2 ARG   294     114.070  66.044  89.669  1.00  0.00           N  
ATOM   4480 HH21 ARG   294     114.892  66.475  90.065  1.00  0.00           H  
ATOM   4481 HH22 ARG   294     113.260  66.555  89.347  1.00  0.00           H  
ATOM   4482  C   ARG   294     119.644  60.889  89.006  1.00  0.00           C  
ATOM   4483  O   ARG   294     120.137  60.738  90.145  1.00  0.00           O  
ATOM   4484  N   PHE   295     120.182  61.737  88.150  1.00  0.00           N  
ATOM   4485  H   PHE   295     119.668  61.737  87.280  1.00  0.00           H  
ATOM   4486  CA  PHE   295     121.286  62.739  88.321  1.00  0.00           C  
ATOM   4487  HA  PHE   295     122.120  62.323  88.887  1.00  0.00           H  
ATOM   4488  CB  PHE   295     121.801  63.228  86.944  1.00  0.00           C  
ATOM   4489  HB2 PHE   295     120.891  63.584  86.461  1.00  0.00           H  
ATOM   4490  HB3 PHE   295     122.438  64.077  87.189  1.00  0.00           H  
ATOM   4491  CG  PHE   295     122.476  62.211  86.062  1.00  0.00           C  
ATOM   4492  CD1 PHE   295     122.729  62.658  84.772  1.00  0.00           C  
ATOM   4493  HD1 PHE   295     122.418  63.662  84.523  1.00  0.00           H  
ATOM   4494  CE1 PHE   295     123.451  61.872  83.928  1.00  0.00           C  
ATOM   4495  HE1 PHE   295     123.780  62.141  82.935  1.00  0.00           H  
ATOM   4496  CZ  PHE   295     124.007  60.637  84.432  1.00  0.00           C  
ATOM   4497  HZ  PHE   295     124.693  60.008  83.885  1.00  0.00           H  
ATOM   4498  CE2 PHE   295     123.686  60.156  85.701  1.00  0.00           C  
ATOM   4499  HE2 PHE   295     124.017  59.201  86.081  1.00  0.00           H  
ATOM   4500  CD2 PHE   295     122.954  60.997  86.600  1.00  0.00           C  
ATOM   4501  HD2 PHE   295     122.751  60.727  87.625  1.00  0.00           H  
ATOM   4502  C   PHE   295     120.733  63.950  89.129  1.00  0.00           C  
ATOM   4503  O   PHE   295     119.622  64.331  88.850  1.00  0.00           O  
ATOM   4504  N   GLN   296     121.569  64.558  89.936  1.00  0.00           N  
ATOM   4505  H   GLN   296     122.475  64.112  89.912  1.00  0.00           H  
ATOM   4506  CA  GLN   296     121.440  65.922  90.443  1.00  0.00           C  
ATOM   4507  HA  GLN   296     120.515  65.990  91.016  1.00  0.00           H  
ATOM   4508  CB  GLN   296     122.567  66.294  91.360  1.00  0.00           C  
ATOM   4509  HB2 GLN   296     123.497  66.286  90.792  1.00  0.00           H  
ATOM   4510  HB3 GLN   296     122.430  67.350  91.592  1.00  0.00           H  
ATOM   4511  CG  GLN   296     122.724  65.539  92.651  1.00  0.00           C  
ATOM   4512  HG2 GLN   296     121.798  65.522  93.225  1.00  0.00           H  
ATOM   4513  HG3 GLN   296     123.010  64.515  92.412  1.00  0.00           H  
ATOM   4514  CD  GLN   296     123.805  66.060  93.513  1.00  0.00           C  
ATOM   4515  OE1 GLN   296     124.198  67.206  93.456  1.00  0.00           O  
ATOM   4516  NE2 GLN   296     124.426  65.322  94.400  1.00  0.00           N  
ATOM   4517 HE21 GLN   296     125.131  65.727  95.000  1.00  0.00           H  
ATOM   4518 HE22 GLN   296     124.004  64.448  94.679  1.00  0.00           H  
ATOM   4519  C   GLN   296     121.486  66.934  89.252  1.00  0.00           C  
ATOM   4520  O   GLN   296     122.344  66.803  88.390  1.00  0.00           O  
ATOM   4521  N   ASP   297     120.560  67.890  89.237  1.00  0.00           N  
ATOM   4522  H   ASP   297     120.138  67.982  90.150  1.00  0.00           H  
ATOM   4523  CA  ASP   297     120.400  68.884  88.228  1.00  0.00           C  
ATOM   4524  HA  ASP   297     120.092  68.384  87.309  1.00  0.00           H  
ATOM   4525  CB  ASP   297     119.429  69.947  88.506  1.00  0.00           C  
ATOM   4526  HB2 ASP   297     119.802  70.597  89.297  1.00  0.00           H  
ATOM   4527  HB3 ASP   297     119.340  70.433  87.534  1.00  0.00           H  
ATOM   4528  CG  ASP   297     118.020  69.531  88.895  1.00  0.00           C  
ATOM   4529  OD1 ASP   297     117.162  70.345  89.283  1.00  0.00           O  
ATOM   4530  OD2 ASP   297     117.644  68.343  88.820  1.00  0.00           O  
ATOM   4531  C   ASP   297     121.751  69.521  87.781  1.00  0.00           C  
ATOM   4532  O   ASP   297     122.499  69.999  88.611  1.00  0.00           O  
ATOM   4533  N   GLY   298     122.064  69.467  86.451  1.00  0.00           N  
ATOM   4534  H   GLY   298     121.382  69.060  85.827  1.00  0.00           H  
ATOM   4535  CA  GLY   298     123.228  70.106  85.855  1.00  0.00           C  
ATOM   4536  HA2 GLY   298     123.173  69.949  84.778  1.00  0.00           H  
ATOM   4537  HA3 GLY   298     123.288  71.172  86.075  1.00  0.00           H  
ATOM   4538  C   GLY   298     124.631  69.514  86.232  1.00  0.00           C  
ATOM   4539  O   GLY   298     125.733  70.113  86.145  1.00  0.00           O  
ATOM   4540  N   THR   299     124.455  68.167  86.544  1.00  0.00           N  
ATOM   4541  H   THR   299     123.546  67.727  86.551  1.00  0.00           H  
ATOM   4542  CA  THR   299     125.620  67.226  86.591  1.00  0.00           C  
ATOM   4543  HA  THR   299     126.456  67.555  85.974  1.00  0.00           H  
ATOM   4544  CB  THR   299     126.111  66.974  88.071  1.00  0.00           C  
ATOM   4545  HB  THR   299     126.939  66.268  88.122  1.00  0.00           H  
ATOM   4546  CG2 THR   299     126.353  68.328  88.854  1.00  0.00           C  
ATOM   4547 HG21 THR   299     126.780  68.008  89.805  1.00  0.00           H  
ATOM   4548 HG22 THR   299     127.103  68.922  88.333  1.00  0.00           H  
ATOM   4549 HG23 THR   299     125.433  68.895  88.996  1.00  0.00           H  
ATOM   4550  OG1 THR   299     125.132  66.341  88.690  1.00  0.00           O  
ATOM   4551  HG1 THR   299     124.288  66.773  88.543  1.00  0.00           H  
ATOM   4552  C   THR   299     125.235  65.827  86.009  1.00  0.00           C  
ATOM   4553  O   THR   299     124.075  65.487  85.681  1.00  0.00           O  
ATOM   4554  N   ASN   300     126.293  64.920  85.896  1.00  0.00           N  
ATOM   4555  H   ASN   300     127.081  65.289  86.408  1.00  0.00           H  
ATOM   4556  CA  ASN   300     126.135  63.459  85.691  1.00  0.00           C  
ATOM   4557  HA  ASN   300     125.180  63.134  85.277  1.00  0.00           H  
ATOM   4558  CB  ASN   300     127.262  63.055  84.751  1.00  0.00           C  
ATOM   4559  HB2 ASN   300     128.196  63.300  85.258  1.00  0.00           H  
ATOM   4560  HB3 ASN   300     127.160  61.983  84.585  1.00  0.00           H  
ATOM   4561  CG  ASN   300     127.189  63.806  83.432  1.00  0.00           C  
ATOM   4562  OD1 ASN   300     126.202  63.858  82.650  1.00  0.00           O  
ATOM   4563  ND2 ASN   300     128.325  64.346  83.038  1.00  0.00           N  
ATOM   4564 HD21 ASN   300     128.489  64.741  82.123  1.00  0.00           H  
ATOM   4565 HD22 ASN   300     129.188  64.138  83.520  1.00  0.00           H  
ATOM   4566  C   ASN   300     126.169  62.697  87.042  1.00  0.00           C  
ATOM   4567  O   ASN   300     126.702  61.550  87.134  1.00  0.00           O  
ATOM   4568  N   ARG   301     125.899  63.336  88.201  1.00  0.00           N  
ATOM   4569  H   ARG   301     125.256  64.113  88.140  1.00  0.00           H  
ATOM   4570  CA  ARG   301     126.343  62.886  89.491  1.00  0.00           C  
ATOM   4571  HA  ARG   301     127.153  62.160  89.425  1.00  0.00           H  
ATOM   4572  CB  ARG   301     126.870  63.998  90.426  1.00  0.00           C  
ATOM   4573  HB2 ARG   301     127.578  64.597  89.853  1.00  0.00           H  
ATOM   4574  HB3 ARG   301     126.072  64.680  90.719  1.00  0.00           H  
ATOM   4575  CG  ARG   301     127.527  63.430  91.668  1.00  0.00           C  
ATOM   4576  HG2 ARG   301     126.738  62.872  92.174  1.00  0.00           H  
ATOM   4577  HG3 ARG   301     128.252  62.688  91.333  1.00  0.00           H  
ATOM   4578  CD  ARG   301     128.082  64.490  92.550  1.00  0.00           C  
ATOM   4579  HD2 ARG   301     128.840  65.079  92.034  1.00  0.00           H  
ATOM   4580  HD3 ARG   301     127.277  65.116  92.935  1.00  0.00           H  
ATOM   4581  NE  ARG   301     128.831  63.951  93.743  1.00  0.00           N  
ATOM   4582  HE  ARG   301     128.756  63.025  94.138  1.00  0.00           H  
ATOM   4583  CZ  ARG   301     129.760  64.550  94.372  1.00  0.00           C  
ATOM   4584  NH1 ARG   301     130.150  65.742  94.002  1.00  0.00           N  
ATOM   4585 HH11 ARG   301     129.700  66.161  93.201  1.00  0.00           H  
ATOM   4586 HH12 ARG   301     130.826  66.267  94.539  1.00  0.00           H  
ATOM   4587  NH2 ARG   301     130.377  64.074  95.414  1.00  0.00           N  
ATOM   4588 HH21 ARG   301     130.184  63.115  95.668  1.00  0.00           H  
ATOM   4589 HH22 ARG   301     131.168  64.513  95.861  1.00  0.00           H  
ATOM   4590  C   ARG   301     125.127  62.117  90.003  1.00  0.00           C  
ATOM   4591  O   ARG   301     124.029  62.683  90.293  1.00  0.00           O  
ATOM   4592  N   LYS   302     125.228  60.804  90.050  1.00  0.00           N  
ATOM   4593  H   LYS   302     126.055  60.335  89.709  1.00  0.00           H  
ATOM   4594  CA  LYS   302     124.232  59.797  90.669  1.00  0.00           C  
ATOM   4595  HA  LYS   302     123.302  59.858  90.104  1.00  0.00           H  
ATOM   4596  CB  LYS   302     124.876  58.439  90.406  1.00  0.00           C  
ATOM   4597  HB2 LYS   302     125.907  58.487  90.756  1.00  0.00           H  
ATOM   4598  HB3 LYS   302     124.381  57.637  90.953  1.00  0.00           H  
ATOM   4599  CG  LYS   302     124.876  58.065  88.972  1.00  0.00           C  
ATOM   4600  HG2 LYS   302     123.850  58.014  88.608  1.00  0.00           H  
ATOM   4601  HG3 LYS   302     125.293  58.808  88.292  1.00  0.00           H  
ATOM   4602  CD  LYS   302     125.410  56.656  88.613  1.00  0.00           C  
ATOM   4603  HD2 LYS   302     126.452  56.451  88.859  1.00  0.00           H  
ATOM   4604  HD3 LYS   302     124.800  55.931  89.151  1.00  0.00           H  
ATOM   4605  CE  LYS   302     125.432  56.413  87.071  1.00  0.00           C  
ATOM   4606  HE2 LYS   302     124.426  56.560  86.678  1.00  0.00           H  
ATOM   4607  HE3 LYS   302     125.954  57.262  86.628  1.00  0.00           H  
ATOM   4608  NZ  LYS   302     125.957  55.006  86.753  1.00  0.00           N  
ATOM   4609  HZ1 LYS   302     126.853  54.813  87.177  1.00  0.00           H  
ATOM   4610  HZ2 LYS   302     125.270  54.312  87.013  1.00  0.00           H  
ATOM   4611  HZ3 LYS   302     126.156  54.965  85.764  1.00  0.00           H  
ATOM   4612  C   LYS   302     123.990  60.007  92.132  1.00  0.00           C  
ATOM   4613  O   LYS   302     124.759  60.590  92.892  1.00  0.00           O  
ATOM   4614  N   THR   303     122.796  59.523  92.532  1.00  0.00           N  
ATOM   4615  H   THR   303     122.153  59.041  91.919  1.00  0.00           H  
ATOM   4616  CA  THR   303     122.302  59.677  93.911  1.00  0.00           C  
ATOM   4617  HA  THR   303     123.150  59.851  94.574  1.00  0.00           H  
ATOM   4618  CB  THR   303     121.361  60.917  93.891  1.00  0.00           C  
ATOM   4619  HB  THR   303     121.126  61.094  94.940  1.00  0.00           H  
ATOM   4620  CG2 THR   303     121.778  62.258  93.160  1.00  0.00           C  
ATOM   4621 HG21 THR   303     121.090  63.023  93.521  1.00  0.00           H  
ATOM   4622 HG22 THR   303     122.769  62.549  93.509  1.00  0.00           H  
ATOM   4623 HG23 THR   303     121.765  62.199  92.072  1.00  0.00           H  
ATOM   4624  OG1 THR   303     120.144  60.595  93.252  1.00  0.00           O  
ATOM   4625  HG1 THR   303     120.241  60.637  92.298  1.00  0.00           H  
ATOM   4626  C   THR   303     121.569  58.461  94.565  1.00  0.00           C  
ATOM   4627  O   THR   303     121.196  58.565  95.724  1.00  0.00           O  
ATOM   4628  N   GLY   304     121.342  57.390  93.809  1.00  0.00           N  
ATOM   4629  H   GLY   304     121.654  57.587  92.869  1.00  0.00           H  
ATOM   4630  CA  GLY   304     120.992  56.061  94.165  1.00  0.00           C  
ATOM   4631  HA2 GLY   304     121.812  55.354  94.041  1.00  0.00           H  
ATOM   4632  HA3 GLY   304     120.721  56.181  95.214  1.00  0.00           H  
ATOM   4633  C   GLY   304     119.839  55.598  93.371  1.00  0.00           C  
ATOM   4634  O   GLY   304     118.715  56.057  93.524  1.00  0.00           O  
ATOM   4635  N   GLU   305     120.064  54.652  92.491  1.00  0.00           N  
ATOM   4636  H   GLU   305     121.038  54.390  92.435  1.00  0.00           H  
ATOM   4637  CA  GLU   305     119.042  53.910  91.690  1.00  0.00           C  
ATOM   4638  HA  GLU   305     118.679  54.655  90.981  1.00  0.00           H  
ATOM   4639  CB  GLU   305     119.870  52.685  91.029  1.00  0.00           C  
ATOM   4640  HB2 GLU   305     120.636  53.035  90.337  1.00  0.00           H  
ATOM   4641  HB3 GLU   305     120.211  52.156  91.919  1.00  0.00           H  
ATOM   4642  CG  GLU   305     119.137  51.573  90.289  1.00  0.00           C  
ATOM   4643  HG2 GLU   305     118.790  50.845  91.022  1.00  0.00           H  
ATOM   4644  HG3 GLU   305     118.296  51.986  89.732  1.00  0.00           H  
ATOM   4645  CD  GLU   305     119.949  50.827  89.199  1.00  0.00           C  
ATOM   4646  OE1 GLU   305     119.966  51.267  88.038  1.00  0.00           O  
ATOM   4647  OE2 GLU   305     120.789  49.982  89.563  1.00  0.00           O  
ATOM   4648  C   GLU   305     117.873  53.379  92.520  1.00  0.00           C  
ATOM   4649  O   GLU   305     117.986  53.023  93.654  1.00  0.00           O  
ATOM   4650  N   MET   306     116.746  53.346  91.841  1.00  0.00           N  
ATOM   4651  H   MET   306     116.698  53.643  90.878  1.00  0.00           H  
ATOM   4652  CA  MET   306     115.523  52.715  92.427  1.00  0.00           C  
ATOM   4653  HA  MET   306     115.619  52.135  93.344  1.00  0.00           H  
ATOM   4654  CB  MET   306     114.509  53.699  92.817  1.00  0.00           C  
ATOM   4655  HB2 MET   306     113.542  53.259  93.059  1.00  0.00           H  
ATOM   4656  HB3 MET   306     114.785  54.206  93.741  1.00  0.00           H  
ATOM   4657  CG  MET   306     114.262  54.827  91.826  1.00  0.00           C  
ATOM   4658  HG2 MET   306     115.204  55.336  91.623  1.00  0.00           H  
ATOM   4659  HG3 MET   306     113.920  54.438  90.866  1.00  0.00           H  
ATOM   4660  SD  MET   306     113.133  56.122  92.291  1.00  0.00           S  
ATOM   4661  CE  MET   306     111.497  55.406  92.157  1.00  0.00           C  
ATOM   4662  HE1 MET   306     111.586  54.455  91.631  1.00  0.00           H  
ATOM   4663  HE2 MET   306     111.158  55.245  93.181  1.00  0.00           H  
ATOM   4664  HE3 MET   306     110.793  56.074  91.661  1.00  0.00           H  
ATOM   4665  C   MET   306     114.894  51.752  91.369  1.00  0.00           C  
ATOM   4666  O   MET   306     115.191  51.923  90.162  1.00  0.00           O  
ATOM   4667  N   TYR   307     113.990  50.833  91.732  1.00  0.00           N  
ATOM   4668  H   TYR   307     113.777  50.739  92.715  1.00  0.00           H  
ATOM   4669  CA  TYR   307     113.234  50.034  90.775  1.00  0.00           C  
ATOM   4670  HA  TYR   307     113.927  49.875  89.948  1.00  0.00           H  
ATOM   4671  CB  TYR   307     112.786  48.778  91.451  1.00  0.00           C  
ATOM   4672  HB2 TYR   307     113.713  48.204  91.471  1.00  0.00           H  
ATOM   4673  HB3 TYR   307     112.528  48.951  92.496  1.00  0.00           H  
ATOM   4674  CG  TYR   307     111.685  48.051  90.752  1.00  0.00           C  
ATOM   4675  CD1 TYR   307     111.862  47.829  89.329  1.00  0.00           C  
ATOM   4676  HD1 TYR   307     112.767  48.099  88.805  1.00  0.00           H  
ATOM   4677  CE1 TYR   307     110.844  47.202  88.625  1.00  0.00           C  
ATOM   4678  HE1 TYR   307     110.872  47.071  87.554  1.00  0.00           H  
ATOM   4679  CZ  TYR   307     109.647  46.839  89.275  1.00  0.00           C  
ATOM   4680  OH  TYR   307     108.667  46.093  88.650  1.00  0.00           O  
ATOM   4681  HH  TYR   307     108.951  45.753  87.798  1.00  0.00           H  
ATOM   4682  CE2 TYR   307     109.521  46.951  90.702  1.00  0.00           C  
ATOM   4683  HE2 TYR   307     108.651  46.601  91.238  1.00  0.00           H  
ATOM   4684  CD2 TYR   307     110.530  47.590  91.437  1.00  0.00           C  
ATOM   4685  HD2 TYR   307     110.495  47.687  92.512  1.00  0.00           H  
ATOM   4686  C   TYR   307     112.075  50.890  90.345  1.00  0.00           C  
ATOM   4687  O   TYR   307     111.309  51.324  91.261  1.00  0.00           O  
ATOM   4688  N   PHE   308     111.978  51.272  89.066  1.00  0.00           N  
ATOM   4689  H   PHE   308     112.531  50.809  88.359  1.00  0.00           H  
ATOM   4690  CA  PHE   308     111.119  52.386  88.626  1.00  0.00           C  
ATOM   4691  HA  PHE   308     111.339  53.207  89.308  1.00  0.00           H  
ATOM   4692  CB  PHE   308     111.414  52.634  87.184  1.00  0.00           C  
ATOM   4693  HB2 PHE   308     112.496  52.762  87.153  1.00  0.00           H  
ATOM   4694  HB3 PHE   308     111.095  51.781  86.585  1.00  0.00           H  
ATOM   4695  CG  PHE   308     110.892  53.945  86.452  1.00  0.00           C  
ATOM   4696  CD1 PHE   308     109.568  54.063  86.054  1.00  0.00           C  
ATOM   4697  HD1 PHE   308     109.003  53.147  85.971  1.00  0.00           H  
ATOM   4698  CE1 PHE   308     109.093  55.286  85.392  1.00  0.00           C  
ATOM   4699  HE1 PHE   308     108.123  55.274  84.916  1.00  0.00           H  
ATOM   4700  CZ  PHE   308     109.993  56.334  85.078  1.00  0.00           C  
ATOM   4701  HZ  PHE   308     109.747  57.176  84.448  1.00  0.00           H  
ATOM   4702  CE2 PHE   308     111.317  56.215  85.582  1.00  0.00           C  
ATOM   4703  HE2 PHE   308     112.094  56.923  85.335  1.00  0.00           H  
ATOM   4704  CD2 PHE   308     111.713  55.084  86.216  1.00  0.00           C  
ATOM   4705  HD2 PHE   308     112.769  55.062  86.444  1.00  0.00           H  
ATOM   4706  C   PHE   308     109.668  52.017  88.917  1.00  0.00           C  
ATOM   4707  O   PHE   308     108.868  52.924  89.090  1.00  0.00           O  
ATOM   4708  N   GLY   309     109.339  50.717  88.822  1.00  0.00           N  
ATOM   4709  H   GLY   309     110.128  50.118  88.627  1.00  0.00           H  
ATOM   4710  CA  GLY   309     108.055  50.118  88.988  1.00  0.00           C  
ATOM   4711  HA2 GLY   309     108.045  49.623  89.959  1.00  0.00           H  
ATOM   4712  HA3 GLY   309     107.196  50.789  88.993  1.00  0.00           H  
ATOM   4713  C   GLY   309     107.781  49.112  87.956  1.00  0.00           C  
ATOM   4714  O   GLY   309     108.550  48.898  87.036  1.00  0.00           O  
ATOM   4715  N   ASN   310     106.605  48.489  88.131  1.00  0.00           N  
ATOM   4716  H   ASN   310     105.963  48.801  88.845  1.00  0.00           H  
ATOM   4717  CA  ASN   310     106.160  47.506  87.131  1.00  0.00           C  
ATOM   4718  HA  ASN   310     106.821  46.641  87.189  1.00  0.00           H  
ATOM   4719  CB  ASN   310     104.757  46.964  87.588  1.00  0.00           C  
ATOM   4720  HB2 ASN   310     104.713  46.714  88.648  1.00  0.00           H  
ATOM   4721  HB3 ASN   310     104.118  47.827  87.401  1.00  0.00           H  
ATOM   4722  CG  ASN   310     104.311  45.655  86.864  1.00  0.00           C  
ATOM   4723  OD1 ASN   310     104.531  44.526  87.135  1.00  0.00           O  
ATOM   4724  ND2 ASN   310     103.668  45.866  85.696  1.00  0.00           N  
ATOM   4725 HD21 ASN   310     103.244  45.074  85.235  1.00  0.00           H  
ATOM   4726 HD22 ASN   310     103.434  46.782  85.340  1.00  0.00           H  
ATOM   4727  C   ASN   310     106.125  48.164  85.749  1.00  0.00           C  
ATOM   4728  O   ASN   310     105.566  49.238  85.644  1.00  0.00           O  
ATOM   4729  N   THR   311     106.741  47.578  84.713  1.00  0.00           N  
ATOM   4730  H   THR   311     107.219  46.704  84.883  1.00  0.00           H  
ATOM   4731  CA  THR   311     106.850  48.235  83.370  1.00  0.00           C  
ATOM   4732  HA  THR   311     106.143  49.064  83.342  1.00  0.00           H  
ATOM   4733  CB  THR   311     108.242  48.815  83.163  1.00  0.00           C  
ATOM   4734  HB  THR   311     108.487  48.946  82.109  1.00  0.00           H  
ATOM   4735  CG2 THR   311     108.304  50.231  83.719  1.00  0.00           C  
ATOM   4736 HG21 THR   311     108.418  50.183  84.802  1.00  0.00           H  
ATOM   4737 HG22 THR   311     109.167  50.743  83.294  1.00  0.00           H  
ATOM   4738 HG23 THR   311     107.388  50.810  83.594  1.00  0.00           H  
ATOM   4739  OG1 THR   311     109.211  48.018  83.749  1.00  0.00           O  
ATOM   4740  HG1 THR   311     109.012  47.908  84.681  1.00  0.00           H  
ATOM   4741  C   THR   311     106.358  47.279  82.209  1.00  0.00           C  
ATOM   4742  O   THR   311     107.105  46.610  81.569  1.00  0.00           O  
ATOM   4743  N   PRO   312     105.054  47.175  81.921  1.00  0.00           N  
ATOM   4744  CD  PRO   312     104.018  47.846  82.706  1.00  0.00           C  
ATOM   4745  HD2 PRO   312     103.749  48.743  82.149  1.00  0.00           H  
ATOM   4746  HD3 PRO   312     104.322  48.037  83.735  1.00  0.00           H  
ATOM   4747  CG  PRO   312     102.820  46.850  82.627  1.00  0.00           C  
ATOM   4748  HG2 PRO   312     101.915  47.382  82.923  1.00  0.00           H  
ATOM   4749  HG3 PRO   312     102.934  45.996  83.295  1.00  0.00           H  
ATOM   4750  CB  PRO   312     102.897  46.263  81.224  1.00  0.00           C  
ATOM   4751  HB2 PRO   312     102.428  46.988  80.559  1.00  0.00           H  
ATOM   4752  HB3 PRO   312     102.426  45.284  81.138  1.00  0.00           H  
ATOM   4753  CA  PRO   312     104.446  46.190  81.005  1.00  0.00           C  
ATOM   4754  HA  PRO   312     104.768  45.238  81.426  1.00  0.00           H  
ATOM   4755  C   PRO   312     104.813  46.229  79.507  1.00  0.00           C  
ATOM   4756  O   PRO   312     104.376  45.287  78.798  1.00  0.00           O  
ATOM   4757  N   GLU   313     105.449  47.278  79.071  1.00  0.00           N  
ATOM   4758  H   GLU   313     105.736  47.995  79.722  1.00  0.00           H  
ATOM   4759  CA  GLU   313     106.010  47.396  77.730  1.00  0.00           C  
ATOM   4760  HA  GLU   313     106.327  46.395  77.437  1.00  0.00           H  
ATOM   4761  CB  GLU   313     104.850  47.897  76.782  1.00  0.00           C  
ATOM   4762  HB2 GLU   313     103.936  47.344  76.999  1.00  0.00           H  
ATOM   4763  HB3 GLU   313     104.702  48.963  76.955  1.00  0.00           H  
ATOM   4764  CG  GLU   313     105.142  47.802  75.242  1.00  0.00           C  
ATOM   4765  HG2 GLU   313     106.123  48.223  75.023  1.00  0.00           H  
ATOM   4766  HG3 GLU   313     105.091  46.729  75.058  1.00  0.00           H  
ATOM   4767  CD  GLU   313     103.994  48.502  74.470  1.00  0.00           C  
ATOM   4768  OE1 GLU   313     103.420  47.873  73.518  1.00  0.00           O  
ATOM   4769  OE2 GLU   313     103.615  49.657  74.784  1.00  0.00           O  
ATOM   4770  C   GLU   313     107.220  48.275  77.620  1.00  0.00           C  
ATOM   4771  O   GLU   313     107.273  49.289  78.241  1.00  0.00           O  
ATOM   4772  N   PHE   314     108.317  47.843  76.987  1.00  0.00           N  
ATOM   4773  H   PHE   314     108.157  46.958  76.527  1.00  0.00           H  
ATOM   4774  CA  PHE   314     109.533  48.619  76.889  1.00  0.00           C  
ATOM   4775  HA  PHE   314     109.357  49.686  77.024  1.00  0.00           H  
ATOM   4776  CB  PHE   314     110.444  48.265  78.123  1.00  0.00           C  
ATOM   4777  HB2 PHE   314     109.902  48.220  79.067  1.00  0.00           H  
ATOM   4778  HB3 PHE   314     110.920  47.316  77.876  1.00  0.00           H  
ATOM   4779  CG  PHE   314     111.630  49.188  78.302  1.00  0.00           C  
ATOM   4780  CD1 PHE   314     112.740  49.272  77.492  1.00  0.00           C  
ATOM   4781  HD1 PHE   314     112.732  48.526  76.711  1.00  0.00           H  
ATOM   4782  CE1 PHE   314     113.809  50.093  77.658  1.00  0.00           C  
ATOM   4783  HE1 PHE   314     114.667  50.127  77.003  1.00  0.00           H  
ATOM   4784  CZ  PHE   314     113.786  51.069  78.709  1.00  0.00           C  
ATOM   4785  HZ  PHE   314     114.618  51.720  78.932  1.00  0.00           H  
ATOM   4786  CE2 PHE   314     112.637  51.061  79.564  1.00  0.00           C  
ATOM   4787  HE2 PHE   314     112.713  51.664  80.457  1.00  0.00           H  
ATOM   4788  CD2 PHE   314     111.673  50.106  79.407  1.00  0.00           C  
ATOM   4789  HD2 PHE   314     110.873  50.054  80.131  1.00  0.00           H  
ATOM   4790  C   PHE   314     110.202  48.296  75.536  1.00  0.00           C  
ATOM   4791  O   PHE   314     110.488  47.195  75.206  1.00  0.00           O  
ATOM   4792  N   THR   315     110.574  49.291  74.698  1.00  0.00           N  
ATOM   4793  H   THR   315     110.466  50.229  75.056  1.00  0.00           H  
ATOM   4794  CA  THR   315     111.094  49.114  73.322  1.00  0.00           C  
ATOM   4795  HA  THR   315     111.550  48.126  73.259  1.00  0.00           H  
ATOM   4796  CB  THR   315     110.021  49.241  72.192  1.00  0.00           C  
ATOM   4797  HB  THR   315     110.450  48.746  71.321  1.00  0.00           H  
ATOM   4798  CG2 THR   315     108.705  48.494  72.613  1.00  0.00           C  
ATOM   4799 HG21 THR   315     108.299  49.002  73.488  1.00  0.00           H  
ATOM   4800 HG22 THR   315     108.035  48.563  71.756  1.00  0.00           H  
ATOM   4801 HG23 THR   315     108.949  47.462  72.863  1.00  0.00           H  
ATOM   4802  OG1 THR   315     109.658  50.549  71.871  1.00  0.00           O  
ATOM   4803  HG1 THR   315     110.416  50.988  71.478  1.00  0.00           H  
ATOM   4804  C   THR   315     112.188  50.127  73.079  1.00  0.00           C  
ATOM   4805  O   THR   315     112.199  51.128  73.721  1.00  0.00           O  
ATOM   4806  N   ILE   316     113.106  49.828  72.160  1.00  0.00           N  
ATOM   4807  H   ILE   316     113.111  48.906  71.748  1.00  0.00           H  
ATOM   4808  CA  ILE   316     114.383  50.606  71.927  1.00  0.00           C  
ATOM   4809  HA  ILE   316     114.237  51.570  72.414  1.00  0.00           H  
ATOM   4810  CB  ILE   316     115.622  49.958  72.560  1.00  0.00           C  
ATOM   4811  HB  ILE   316     115.573  48.985  72.070  1.00  0.00           H  
ATOM   4812  CG2 ILE   316     116.917  50.729  72.415  1.00  0.00           C  
ATOM   4813 HG21 ILE   316     117.170  50.972  71.383  1.00  0.00           H  
ATOM   4814 HG22 ILE   316     116.850  51.650  72.993  1.00  0.00           H  
ATOM   4815 HG23 ILE   316     117.720  50.043  72.684  1.00  0.00           H  
ATOM   4816  CG1 ILE   316     115.465  49.551  74.005  1.00  0.00           C  
ATOM   4817 HG12 ILE   316     115.742  50.461  74.538  1.00  0.00           H  
ATOM   4818 HG13 ILE   316     114.453  49.217  74.235  1.00  0.00           H  
ATOM   4819  CD1 ILE   316     116.470  48.470  74.535  1.00  0.00           C  
ATOM   4820 HD11 ILE   316     116.247  47.540  74.012  1.00  0.00           H  
ATOM   4821 HD12 ILE   316     117.527  48.738  74.524  1.00  0.00           H  
ATOM   4822 HD13 ILE   316     116.231  48.306  75.585  1.00  0.00           H  
ATOM   4823  C   ILE   316     114.686  50.817  70.463  1.00  0.00           C  
ATOM   4824  O   ILE   316     114.866  49.837  69.695  1.00  0.00           O  
ATOM   4825  N   ASN   317     114.627  52.072  70.077  1.00  0.00           N  
ATOM   4826  H   ASN   317     114.833  52.765  70.783  1.00  0.00           H  
ATOM   4827  CA  ASN   317     114.032  52.423  68.762  1.00  0.00           C  
ATOM   4828  HA  ASN   317     113.841  51.434  68.345  1.00  0.00           H  
ATOM   4829  CB  ASN   317     112.787  53.297  69.026  1.00  0.00           C  
ATOM   4830  HB2 ASN   317     112.984  54.243  69.532  1.00  0.00           H  
ATOM   4831  HB3 ASN   317     112.308  53.507  68.069  1.00  0.00           H  
ATOM   4832  CG  ASN   317     111.691  52.652  69.818  1.00  0.00           C  
ATOM   4833  OD1 ASN   317     111.610  51.503  70.109  1.00  0.00           O  
ATOM   4834  ND2 ASN   317     110.637  53.430  70.159  1.00  0.00           N  
ATOM   4835 HD21 ASN   317     110.003  53.022  70.831  1.00  0.00           H  
ATOM   4836 HD22 ASN   317     110.711  54.412  69.937  1.00  0.00           H  
ATOM   4837  C   ASN   317     115.090  53.180  67.917  1.00  0.00           C  
ATOM   4838  O   ASN   317     115.615  54.208  68.328  1.00  0.00           O  
ATOM   4839  N   THR   318     115.557  52.678  66.797  1.00  0.00           N  
ATOM   4840  H   THR   318     115.152  51.792  66.530  1.00  0.00           H  
ATOM   4841  CA  THR   318     116.568  53.305  65.946  1.00  0.00           C  
ATOM   4842  HA  THR   318     117.380  53.522  66.639  1.00  0.00           H  
ATOM   4843  CB  THR   318     116.991  52.286  64.874  1.00  0.00           C  
ATOM   4844  HB  THR   318     116.116  51.676  64.646  1.00  0.00           H  
ATOM   4845  CG2 THR   318     117.835  52.946  63.713  1.00  0.00           C  
ATOM   4846 HG21 THR   318     118.741  53.463  64.028  1.00  0.00           H  
ATOM   4847 HG22 THR   318     118.038  52.140  63.008  1.00  0.00           H  
ATOM   4848 HG23 THR   318     117.124  53.421  63.037  1.00  0.00           H  
ATOM   4849  OG1 THR   318     117.696  51.386  65.581  1.00  0.00           O  
ATOM   4850  HG1 THR   318     117.107  50.673  65.840  1.00  0.00           H  
ATOM   4851  C   THR   318     116.018  54.551  65.256  1.00  0.00           C  
ATOM   4852  O   THR   318     114.805  54.594  64.964  1.00  0.00           O  
ATOM   4853  N   ASP   319     116.763  55.577  65.008  1.00  0.00           N  
ATOM   4854  H   ASP   319     117.639  55.665  65.503  1.00  0.00           H  
ATOM   4855  CA  ASP   319     116.303  56.784  64.333  1.00  0.00           C  
ATOM   4856  HA  ASP   319     115.452  56.616  63.672  1.00  0.00           H  
ATOM   4857  CB  ASP   319     115.905  57.756  65.401  1.00  0.00           C  
ATOM   4858  HB2 ASP   319     114.961  57.406  65.820  1.00  0.00           H  
ATOM   4859  HB3 ASP   319     116.686  57.744  66.161  1.00  0.00           H  
ATOM   4860  CG  ASP   319     115.698  59.230  64.781  1.00  0.00           C  
ATOM   4861  OD1 ASP   319     114.887  59.411  63.877  1.00  0.00           O  
ATOM   4862  OD2 ASP   319     116.072  60.268  65.437  1.00  0.00           O  
ATOM   4863  C   ASP   319     117.570  57.273  63.594  1.00  0.00           C  
ATOM   4864  O   ASP   319     118.627  57.600  64.153  1.00  0.00           O  
ATOM   4865  N   SER   320     117.500  57.191  62.252  1.00  0.00           N  
ATOM   4866  H   SER   320     116.666  56.744  61.900  1.00  0.00           H  
ATOM   4867  CA  SER   320     118.702  57.136  61.419  1.00  0.00           C  
ATOM   4868  HA  SER   320     119.583  57.369  62.016  1.00  0.00           H  
ATOM   4869  CB  SER   320     118.814  55.643  61.058  1.00  0.00           C  
ATOM   4870  HB2 SER   320     119.831  55.365  60.781  1.00  0.00           H  
ATOM   4871  HB3 SER   320     118.524  55.177  61.999  1.00  0.00           H  
ATOM   4872  OG  SER   320     117.988  55.334  60.018  1.00  0.00           O  
ATOM   4873  HG  SER   320     118.034  54.398  59.810  1.00  0.00           H  
ATOM   4874  C   SER   320     118.777  58.093  60.222  1.00  0.00           C  
ATOM   4875  O   SER   320     117.767  58.755  59.897  1.00  0.00           O  
ATOM   4876  N   GLU   321     119.977  58.098  59.583  1.00  0.00           N  
ATOM   4877  H   GLU   321     120.696  57.587  60.074  1.00  0.00           H  
ATOM   4878  CA  GLU   321     120.385  59.012  58.525  1.00  0.00           C  
ATOM   4879  HA  GLU   321     119.548  59.149  57.841  1.00  0.00           H  
ATOM   4880  CB  GLU   321     120.763  60.313  59.177  1.00  0.00           C  
ATOM   4881  HB2 GLU   321     120.074  60.563  59.984  1.00  0.00           H  
ATOM   4882  HB3 GLU   321     121.752  60.185  59.617  1.00  0.00           H  
ATOM   4883  CG  GLU   321     120.935  61.461  58.118  1.00  0.00           C  
ATOM   4884  HG2 GLU   321     121.208  62.396  58.608  1.00  0.00           H  
ATOM   4885  HG3 GLU   321     121.800  61.151  57.532  1.00  0.00           H  
ATOM   4886  CD  GLU   321     119.709  61.810  57.276  1.00  0.00           C  
ATOM   4887  OE1 GLU   321     118.574  61.492  57.622  1.00  0.00           O  
ATOM   4888  OE2 GLU   321     119.915  62.542  56.213  1.00  0.00           O  
ATOM   4889  C   GLU   321     121.442  58.431  57.620  1.00  0.00           C  
ATOM   4890  O   GLU   321     122.408  57.873  58.088  1.00  0.00           O  
ATOM   4891  N   THR   322     121.397  58.636  56.300  1.00  0.00           N  
ATOM   4892  H   THR   322     120.636  59.191  55.936  1.00  0.00           H  
ATOM   4893  CA  THR   322     122.252  58.035  55.338  1.00  0.00           C  
ATOM   4894  HA  THR   322     123.115  57.595  55.838  1.00  0.00           H  
ATOM   4895  CB  THR   322     121.596  56.791  54.630  1.00  0.00           C  
ATOM   4896  HB  THR   322     122.340  56.332  53.979  1.00  0.00           H  
ATOM   4897  CG2 THR   322     120.972  55.756  55.577  1.00  0.00           C  
ATOM   4898 HG21 THR   322     120.649  54.935  54.936  1.00  0.00           H  
ATOM   4899 HG22 THR   322     121.726  55.505  56.323  1.00  0.00           H  
ATOM   4900 HG23 THR   322     120.157  56.069  56.228  1.00  0.00           H  
ATOM   4901  OG1 THR   322     120.548  57.263  53.779  1.00  0.00           O  
ATOM   4902  HG1 THR   322     120.141  56.508  53.349  1.00  0.00           H  
ATOM   4903  C   THR   322     122.797  58.910  54.228  1.00  0.00           C  
ATOM   4904  O   THR   322     122.168  59.851  53.806  1.00  0.00           O  
ATOM   4905  N   LEU   323     123.960  58.557  53.699  1.00  0.00           N  
ATOM   4906  H   LEU   323     124.588  57.913  54.160  1.00  0.00           H  
ATOM   4907  CA  LEU   323     124.443  59.185  52.473  1.00  0.00           C  
ATOM   4908  HA  LEU   323     123.672  59.838  52.065  1.00  0.00           H  
ATOM   4909  CB  LEU   323     125.708  59.896  52.776  1.00  0.00           C  
ATOM   4910  HB2 LEU   323     125.556  60.381  53.740  1.00  0.00           H  
ATOM   4911  HB3 LEU   323     126.566  59.230  52.871  1.00  0.00           H  
ATOM   4912  CG  LEU   323     126.295  60.868  51.686  1.00  0.00           C  
ATOM   4913  HG  LEU   323     126.432  60.328  50.750  1.00  0.00           H  
ATOM   4914  CD1 LEU   323     125.404  62.147  51.502  1.00  0.00           C  
ATOM   4915 HD11 LEU   323     125.947  62.819  50.837  1.00  0.00           H  
ATOM   4916 HD12 LEU   323     124.544  61.809  50.925  1.00  0.00           H  
ATOM   4917 HD13 LEU   323     125.104  62.571  52.460  1.00  0.00           H  
ATOM   4918  CD2 LEU   323     127.664  61.449  52.158  1.00  0.00           C  
ATOM   4919 HD21 LEU   323     127.515  62.182  52.950  1.00  0.00           H  
ATOM   4920 HD22 LEU   323     128.384  60.643  52.297  1.00  0.00           H  
ATOM   4921 HD23 LEU   323     128.012  61.996  51.282  1.00  0.00           H  
ATOM   4922  C   LEU   323     124.720  58.055  51.414  1.00  0.00           C  
ATOM   4923  O   LEU   323     125.509  57.177  51.689  1.00  0.00           O  
ATOM   4924  N   ASP   324     124.089  58.159  50.247  1.00  0.00           N  
ATOM   4925  H   ASP   324     123.358  58.855  50.251  1.00  0.00           H  
ATOM   4926  CA  ASP   324     124.487  57.386  49.079  1.00  0.00           C  
ATOM   4927  HA  ASP   324     125.086  56.506  49.314  1.00  0.00           H  
ATOM   4928  CB  ASP   324     123.229  56.875  48.436  1.00  0.00           C  
ATOM   4929  HB2 ASP   324     122.603  57.699  48.096  1.00  0.00           H  
ATOM   4930  HB3 ASP   324     123.519  56.376  47.511  1.00  0.00           H  
ATOM   4931  CG  ASP   324     122.513  55.950  49.418  1.00  0.00           C  
ATOM   4932  OD1 ASP   324     123.033  54.871  49.742  1.00  0.00           O  
ATOM   4933  OD2 ASP   324     121.384  56.166  49.816  1.00  0.00           O  
ATOM   4934  C   ASP   324     125.282  58.239  48.072  1.00  0.00           C  
ATOM   4935  O   ASP   324     125.028  59.441  47.949  1.00  0.00           O  
ATOM   4936  N   HIE   325     126.318  57.711  47.301  1.00  0.00           N  
ATOM   4937  H   HIE   325     126.645  56.794  47.571  1.00  0.00           H
[truncated: 3,322,098 more chars]
