# Supplementary material for: Conformational dynamics control assembly of an extremely long bacteriophage tail tube
Source: J Biol Chem. 2023 Feb 13;299(3):103021. doi: 10.1016/j.jbc.2023.103021 (PMC10034513; doi:10.1016/j.jbc.2023.103021)
Supplement: ysd1_11mer_hmr.inpcrd [file mmc30.zip › jbc_103021_mmc30.inpcrd]

default_name
362452
 116.3358899  71.4767101 107.7353571 116.5138189  71.2566593 108.7049034
 116.4384237  72.4729339 107.6044933 116.8576710  70.8348893 107.1557796
 114.9334541  71.1940481 107.4568774 114.4555735  72.1130574 107.1175380
 114.7984950  70.1384555 106.3581671 115.2917473  70.4909871 105.4523400
 115.2643869  69.2094906 106.6869058 113.3359020  69.8629239 106.0397489
 112.4439681  70.4593387 106.6390689 113.0912141  68.9551078 105.0920033
 112.1377245  68.7347853 104.8421726 113.8607046  68.4927744 104.6291502
 114.2099227  70.7451889 108.7205342 114.8449426  70.4000722 109.7152268
 112.8800140  70.7453150 108.6665265 112.4197885  71.0464412 107.8194050
 112.0540492  70.3929906 109.8132971 112.4722659  69.5153883 110.3062557
 111.9942350  71.5438839 110.8280122 111.2721693  71.2702273 111.5973187
 112.9823245  71.6443506 111.2771066 111.5863291  72.8689890 110.1977081
 111.4713207  72.9439862 108.9569432 111.3806774  73.8433444 110.9503016
 110.6624908  70.0059250 109.3311937 110.3343849  70.1275226 108.1481077
 109.8478520  69.5284073 110.2706544 110.2310993  69.3041683 111.1778136
 108.4294527  69.2787149 110.0381331 108.2541764  69.1490763 108.9701577
 107.9633370  68.0188332 110.7658339 108.6722007  67.2173691 110.5578272
 107.9457552  68.2186546 111.8372173 106.5768737  67.5661107 110.3329058
 105.9439757  68.1801124 109.4732885 106.0978820  66.4842021 110.9353358
 105.1821880  66.1364536 110.6890124 106.6514156  66.0139284 111.6371506
 107.6763978  70.5102694 110.5249818 107.4366983  70.6671812 111.7265740
 107.2977478  71.3737307 109.5899071 107.4029074  71.1218564 108.6174874
 106.7713928  72.6891115 109.9071937 107.1609452  73.0225816 110.8690387
 107.1857819  73.6991793 108.8350623 108.2590620  73.5750045 108.6910151
 106.6632956  73.4342335 107.9158715 106.8891318  75.1341406 109.1851692
 107.7176624  75.8422920 110.0446805 108.5904560  75.3431746 110.4656467
 107.4514664  77.1574135 110.3687687 108.1121394  77.7087031 111.0378671
 106.3395414  77.7732803 109.8369604 106.0616260  79.0812317 110.1550282
 106.7058528  79.4668122 110.7532750 105.4999578  77.0861880 108.9870067
 104.6209112  77.5759615 108.5680801 105.7751893  75.7772291 108.6680548
 105.1126261  75.2284694 107.9987471 105.2527680  72.6389610 110.0196417
 104.5906567  71.8231138 109.3748750 104.7068195  73.5253986 110.8490503
 105.3165239  74.1477223 111.3600034 103.2699031  73.6121550 111.0901927
 102.7484661  72.8949655 110.4562826 102.9435711  73.3013656 112.5493649
 103.3925427  72.3351893 112.7796411 103.4158644  74.0745713 113.1553286
 101.4595650  73.2548495 112.8568547 101.3236628  73.1776697 113.9355923
 101.0000493  74.1759129 112.4982609 100.7684971  72.0807286 112.1970068
 101.3029138  70.9718441 112.1617490  99.5718154  72.3156236 111.6723240
  99.0664600  71.5673049 111.2198459  99.1722741  73.2415623 111.7280537
 102.8042146  75.0116666 110.7111471 103.1329805  75.9855570 111.3960159
 102.0379211  75.1094334 109.6254252 101.7977451  74.2828859 109.0969992
 101.5581291  76.3967149 109.1478784 102.3732467  77.1202534 109.1610915
 101.0314216  76.2811161 107.7193291 100.3316619  75.4464279 107.6777202
 100.5122736  77.2031714 107.4577963 102.1286563  76.0418708 106.7093392
 103.1920592  76.6521295 106.7727794 101.8719097  75.1510983 105.7608691
 102.5693813  74.9507008 105.0583921 100.9800995  74.6772450 105.7454244
 100.4536528  76.9379584 110.0551372  99.9751110  76.2709730 110.9774290
 100.0425109  78.1702820 109.7700216 100.5300795  78.6837092 109.0497656
  98.9517736  78.8371502 110.4788297  98.4947468  78.1402718 111.1813867
  99.4615966  80.0519146 111.2568869 100.3269934  79.7407523 111.8420072
  99.7606237  80.8264440 110.5506383  98.4208461  80.6304131 112.1996996
  97.3086187  80.1175069 112.3183353  98.7790169  81.7170234 112.8693172
  98.1293719  82.1477112 113.5116327  99.6998949  82.1091923 112.7340839
  97.9170377  79.2291565 109.4350105  97.9091956  80.3543749 108.9343799
  97.0334429  78.2940491 109.1144352  97.1131077  77.3593409 109.4886990
  95.9367656  78.5814144 108.2105071  96.2723919  79.2619107 107.4279607
  95.4339089  77.3051146 107.5606094  95.0897315  76.6581155 108.3674758
  94.5934814  77.5566465 106.9136833  96.4828616  76.5921934 106.7619226
  96.8908525  77.0798777 105.5330763  96.4381311  77.9946735 105.1505956
  97.8453619  76.4332214 104.8019425  98.1700490  76.8345125 103.8419188
  98.4003552  75.2684512 105.2848492  99.3546647  74.6166536 104.5466072
  99.5553182  75.0590741 103.7185964  98.0066167  74.7527307 106.4955892
  98.4430190  73.8294613 106.8766759  97.0510494  75.4146569 107.2283693
  96.7290955  75.0161764 108.1904811  94.8056720  79.2334414 108.9818301
  94.6241903  78.9792401 110.1720335  94.0283317  80.0642820 108.2977870
  94.1749576  80.2351707 107.3132073  93.0111755  80.8443023 108.9902114
  92.5046226  80.3100931 109.7940298  93.6343820  82.1389369 109.5716931
  94.4359451  81.8543522 110.2533142  94.1918320  83.0428823 108.4836682
  93.3907045  83.3282797 107.8018735  94.6183278  83.9376401 108.9371108
  94.9666742  82.5116944 107.9308928  92.6520275  82.8814257 110.4523520
  92.3511383  82.2414201 111.2817858  93.1230396  83.7836291 110.8425780
  91.7736012  83.1545773 109.8676673  91.8407462  81.1067915 108.0467000
  92.0214601  81.3243042 106.8452115  90.6320814  81.0032688 108.5933602
  90.5522182  80.5174219 109.4752184  89.4168098  81.5188348 107.9760640
  89.6211194  81.8958263 106.9739491  88.3186717  80.4462750 107.8831924
  88.1284432  80.0468860 108.8793855  87.0386906  81.0415288 107.3240300
  87.2280310  81.4407368 106.3275943  86.2729328  80.2680355 107.2655185
  86.6949123  81.8437529 107.9769883  88.7734919  79.2982003 107.0257007
  89.6678175  78.8515266 107.4601732  87.9834722  78.5491735 106.9715966
  88.9994130  79.6603396 106.0227472  88.9558365  82.6954958 108.8207898
  88.8044528  82.5663058 110.0407135  88.7499643  83.8414559 108.1839687
  88.7987001  83.9017323 107.1769479  88.4472739  85.0446768 108.9296283
  88.9973359  84.9916897 109.8691618  88.8097715  85.8895962 108.3441319
  86.9810472  85.2474486 109.2293480  86.1650077  85.3483548 108.3103070
  86.6317233  85.2792592 110.5149412  87.3251144  85.0260434 111.2042815
  85.2959172  85.6353920 110.9769320  84.7876270  86.1951650 110.1918240
  84.4518660  84.3986787 111.3234400  84.9812829  83.8753910 112.1196730
  83.5000361  84.7697281 111.7034956  84.1979005  83.4409005 110.1691436
  85.1551657  83.1976650 109.7080787  83.7468941  82.5329259 110.5694901
  83.2761305  84.0464422 109.1294835  82.2802510  84.1640401 109.5566765
  83.6609323  85.0219849 108.8322573  83.1795498  83.2014226 107.9446333
  83.8365744  83.3777618 107.1980929  82.2912454  82.2279792 107.7895063
  81.4132702  81.9676911 108.7483533  81.4220973  82.5128880 109.5985195
  80.7396907  81.2254177 108.6241738  82.2804760  81.5115021 106.6738677
  82.9498784  81.7092272 105.9438640  81.6029196  80.7713213 106.5592009
  85.4490171  86.5185301 112.2035263  86.0945600  86.1187057 113.1754521
  84.8612926  87.7073226 112.1625084  84.3089793  87.9967850 111.3679891
  85.0024653  88.6290487 113.2750075  84.7575830  88.1099399 114.2016455
  86.0331064  88.9812398 113.3178981  84.0829909  89.8174123 113.1195439
  83.4711339  90.0296772 112.0690580  83.9988510  90.5943210 114.1931557
  84.5395337  90.3481188 115.0099458  83.1395432  91.7656308 114.2624546
  82.3983215  91.7190149 113.4646347  82.4109286  91.8094722 115.6033273
  81.7265546  92.6578022 115.6116122  81.6283463  90.5266933 115.8134515
  82.3121539  89.6779015 115.8057517  81.1123772  90.5682351 116.7726957
  80.8975050  90.4110888 115.0130721  83.3681162  91.9424090 116.6587636
  82.9118236  91.9701655 117.5029359  83.9611983  93.0339293 114.0768993
  85.1333657  93.0861496 114.4472163  83.3284493  94.0658903 113.5221541
  82.3494824  93.9663256 113.2945361  83.9940914  95.3198295 113.1818483
  85.0498001  95.2981196 113.4522313  83.8777316  95.6276013 111.6787798
  82.8246812  95.6168087 111.3975901  84.4721811  96.9874775 111.3603594
  85.5254077  96.9988894 111.6408668  84.3790156  97.1842514 110.2923235
  83.9395997  97.7572059 111.9189083  84.5591394  94.5469255 110.8653499
  84.0865299  93.5859803 111.0686395  84.4684173  94.7785834 109.8041224
  85.6135716  94.4973537 111.1370412  83.3779806  96.4360023 114.0110979
  82.1545385  96.6099216 114.0104359  84.2230067  97.1858279 114.7176086
  85.2143357  97.0237641 114.6122456  83.7871832  98.2148738 115.6508120
  82.6988559  98.2175512 115.7111079  84.3543336  97.9565243 117.0501726
  85.4418883  97.9920030 116.9864124  83.9987263  98.7926556 117.6522754
  83.9297182  96.6559366 117.6937441  82.7729013  95.9992396 117.3073560
  82.1456009  96.4462200 116.5361218  82.4109824  94.8024046 117.8798887
  81.4965337  94.2984325 117.5670028  83.2013253  94.2469866 118.8530844
  82.8319628  93.0550787 119.4267645  82.0109994  92.7063982 119.0717424
  84.3600155  94.8702893 119.2503497  84.9903362  94.4280252 120.0218410
  84.7221442  96.0623614 118.6656404  85.6462075  96.5573453 118.9643008
  84.2471296  99.5829860 115.1635068  85.2171856  99.6965340 114.4124541
  83.5648128 100.6279448 115.6267519  82.7958446 100.4959087 116.2681204
  83.8767193 101.9830139 115.1920116  84.9578966 102.1031363 115.1232700
  83.2631309 102.2772614 113.8192000  83.6363317 101.5768522 113.0720405
  82.1778104 102.1975763 113.8810841  83.5635430 103.6531149 113.3051761
  84.8244225 103.9663464 112.8338344  85.5969566 103.1973927 112.8349362
  85.1115582 105.2315503 112.3663120  86.1156723 105.4701593 112.0157107
  84.1259285 106.1954657 112.3428351  84.3474966 107.1929197 111.9632392
  82.8619926 105.8978136 112.7989145  82.0817577 106.6587918 112.7832378
  82.5824650 104.6300660 113.2779106  81.5818062 104.3921595 113.6387187
  83.3621322 102.9804839 116.2204686  82.2348510 102.8561764 116.6975752
  84.1900144 103.9708866 116.5487588  85.1366708 103.9510351 116.1972664
  83.8100537 105.0522581 117.4540806  82.7331199 105.0199409 117.6192117
  84.5179026 104.9315055 118.8101742  84.3807784 105.8753357 119.3378871
  84.0336742 104.1301329 119.3682288  85.9941787 104.6356812 118.6832701
  86.4473164 104.3525768 117.5623102  86.7038783 104.6841435 119.7108186
  84.1100842 106.3939640 116.8070613  85.2490880 106.6573022 116.4164535
  83.0912497 107.2397599 116.6988836  82.1701406 106.9879968 117.0279317
  83.2671502 108.5373052 116.0706947  83.8340697 108.4239690 115.1466512
  81.9152358 109.1655678 115.7398129  81.3510495 109.2206796 116.6708101
  82.1112167 110.1735206 115.3741317  81.1139020 108.4034024 114.7099730
  81.6993575 108.3384849 113.7928425  80.9238360 107.3999613 115.0908704
  79.7948508 109.0914215 114.4193551  79.1931287 108.4522922 113.7731793
  79.2656040 109.2603100 115.3571578  79.9906137 110.3753333 113.7554505
  80.9309522 110.6142297 113.4747523  79.0148502 111.2405389 113.5034390
  77.7698770 110.9596727 113.8579326  77.5647434 110.0855617 114.3204801
  77.0314550 111.6209160 113.6640516  79.2844010 112.3861471 112.8941647
  80.2335823 112.5988994 112.6223348  78.5394079 113.0412031 112.7044657
  84.0544857 109.4750490 116.9791375  84.2012863 109.2490582 118.1812089
  84.5839805 110.5308160 116.3764699  84.5996047 110.5618928 115.3670693
  85.1713599 111.6395682 117.1088824  85.3688337 111.3290603 118.1348883
  86.4876211 112.0974260 116.4742585  86.3590032 112.2152719 115.3983082
  86.8006758 113.0469667 116.9083889  87.6294300 111.1382902 116.6685546
  87.5801333 110.1557773 117.6438085  86.6968865 110.0787503 118.2778761
  88.6334074 109.2797500 117.8176215  88.5837523 108.5119946 118.5897527
  89.7490646 109.3771584 117.0128118  90.5805687 108.6851806 117.1464810
  89.8121935 110.3506943 116.0385975  90.6933796 110.4307113 115.4020375
  88.7576267 111.2245588 115.8700430  88.8060151 111.9951601 115.1006716
  84.1798881 112.7915530 117.1297536  83.3455876 112.9168114 116.2282199
  84.2583498 113.6208513 118.1669504  84.8163783 113.3992311 118.9791006
  83.4879788 114.8548608 118.1753149  82.4512894 114.6447606 117.9121946
  83.5194934 115.4957622 119.5618261  84.5664287 115.5940926 119.8488049
  83.0738040 116.4862623 119.4703351  82.7774048 114.7037057 120.6213817
  81.7298287 114.6197785 120.3321735  83.2183301 113.7086180 120.6804362
  82.8514368 115.3473150 121.9888419  83.5336225 116.3535512 122.1780968
  82.1417144 114.7721758 122.9517884  82.1541866 115.1597912 123.8843656
  81.5924541 113.9495649 122.7475198  84.0398631 115.8080469 117.1238602
  85.2169683 115.7357256 116.7580311  83.1733719 116.6916859 116.6265535
  82.2558144 116.7845174 117.0383421  83.4923950 117.5044290 115.4579945
  83.8606272 116.8548699 114.6639056  82.2320688 118.2155692 114.9627384
  81.4701919 117.4761097 114.7160760  81.8566080 118.8766775 115.7438050
  82.5661028 119.0360711 113.7189832  82.4487592 118.4635888 112.6026965
  82.9354242 120.2274968 113.8970456  84.5830916 118.5234807 115.7611291
  84.4306379 119.3812395 116.6344049  85.6885098 118.4175086 115.0302758
  85.7751341 117.6808120 114.3448026  86.7969559 119.3451612 115.1891220
  87.3462356 119.3601907 114.2477585  86.3718539 120.3311225 115.3769195
  87.7516579 118.9988119 116.3107744  88.6622475 119.7814282 116.6089273
  87.5707938 117.8395829 116.9411944  86.7978915 117.2436676 116.6811822
  88.4349665 117.4129582 118.0355284  89.3563730 117.9951323 118.0490369
  87.7514119 117.5440132 119.4049033  88.4087853 117.1066477 120.1563499
  87.4634852 119.0005072 119.7662014  86.8057487 119.4384408 119.0154042
  86.9800582 119.0445656 120.7421401  88.3989659 119.5589788 119.7991552
  86.5343562 116.7904673 119.4079207  86.1086755 116.8735684 120.2643613
  88.8466715 115.9675679 117.7959457  88.6363425 115.4098358 116.7172661
  89.4467758 115.3688803 118.8259040  89.6418554 115.9112279 119.6553028
  89.8995067 113.9835888 118.7835319  89.4243762 113.4685963 117.9485870
  91.4140433 113.9119309 118.6028638  91.8831349 114.5690186 119.3351807
  91.7418882 112.8864205 118.7729995  91.8544939 114.3369126 117.2202359
  91.2241376 113.9901096 116.2227963  92.9453341 115.0899319 117.1519317
  93.2842334 115.4021962 116.2531892  93.4315001 115.3472212 117.9990123
  89.4797201 113.2158324 120.0325392  90.2208503 112.3607344 120.5204639
  88.2976008 113.5110775 120.5633708  87.7491415 114.2676125 120.1800348
  87.7789142 112.8017565 121.7225278  88.6024455 112.3468413 122.2729346
  87.0366990 113.7583185 122.6561378  86.3036487 114.2949617 122.0538500
  86.5206022 113.1502926 123.3991375  87.9414029 114.7549912 123.3582797
  88.6824255 114.2016875 123.9352038  88.4456452 115.3560997 122.6016356
  87.1551286 115.6642536 124.2849946  86.4116600 116.2098005 123.7038475
  86.6528987 115.0578720 125.0387624  88.0200255 116.6272688 124.9597035
  89.0119157 116.5641143 124.7800794  87.5841968 117.5721208 125.7863921
  86.2884942 117.6838083 126.0443604  85.6337869 117.0486675 125.6107077
  85.9621364 118.4035160 126.6733365  88.4439002 118.4055171 126.3564971
  89.4310111 118.3200228 126.1605307  88.1075840 119.1218892 126.9840329
  86.8519859 111.6769856 121.2824830  86.0795438 111.8280884 120.3322398
  86.9325389 110.5495585 121.9845466  87.5854803 110.4818352 122.7521274
  86.1222332 109.3841859 121.6631596  86.1466656 109.2056520 120.5881583
  86.6534384 108.1403714 122.3773693  87.1180801 108.4970428 123.2966042
  85.7786914 107.5382045 122.6229561  87.6539271 107.2899172 121.5986300
  87.8340349 106.3799240 122.1709713  87.1989804 107.0328194 120.6420600
  88.9726557 108.0046249 121.3560814  88.7695477 108.9446846 120.8431156
  89.4390382 108.2104348 122.3195278  89.9081617 107.1603180 120.5119781
  89.4188296 106.9492123 119.5611421  90.8196371 107.7304127 120.3322458
  90.2497746 105.8796995 121.1887814  89.4053607 105.3510914 121.3550294
  90.8721968 105.3438472 120.6009439  90.7035952 106.0750901 122.0696722
  84.6676475 109.6192095 122.0672456  84.3339459 110.5790943 122.7624387
  83.7887834 108.7257526 121.6124471  84.0558328 108.0379480 120.9227306
  82.4005676 108.7621686 122.0492911  82.3326339 109.2965775 122.9968624
  81.5249466 109.4854049 121.0136642  81.9995028 110.4288607 120.7438722
  81.3587961 108.6307390 119.7727515  80.8838486 107.6872379 120.0416942
  80.7362569 109.1570123 119.0491629  82.3366438 108.4325438 119.3338516
  80.2322852 109.7366210 121.5750884  79.6849412 110.1883667 120.9286051
  81.8073276 107.3881502 122.3247285  80.6627101 107.3162924 122.7822524
  82.5362618 106.3048380 122.0758659  83.4784811 106.3692956 121.7178612
  81.9764602 104.9748887 122.3205983  82.6121402 104.4419900 123.0277256
  80.9752418 105.0778613 122.7389975  81.8938384 104.1783350 121.0347422
  81.3931956 104.6422000 120.0114377  82.3951530 102.9465924 121.0918105
  82.7713036 102.5970328 121.9615336  82.4680032 102.0913603 119.9143671
  82.7485101 102.6830981 119.0430110  83.5124184 100.9975785 120.1177690
  83.2589127 100.4760757 121.0407364  83.4275557 100.3091159 119.2769851
  84.9346452 101.5156905 120.2047112  85.1538473 102.0458037 119.2778718
  84.9846500 102.2122414 121.0416195  85.9504854 100.4112088 120.4063858
  85.5398708  99.2491268 120.6052730  87.1622359 100.7071350 120.3652218
  81.1044286 101.4821160 119.6231290  80.5085639 100.8383348 120.4917002
  80.6128665 101.6786608 118.4052005  81.0892090 102.2803432 117.7485610
  79.3577714 101.0705377 117.9971337  78.7423106 100.8862838 118.8776776
  78.5836427 101.9784502 117.0413065  77.5882739 101.5489793 116.9277505
  78.5051930 102.9544781 117.5201754  79.2246452 102.1356713 115.6762046
  80.2102428 102.5784094 115.8200134  79.3332437 101.1414912 115.2427135
  78.2699374 103.1690795 114.5543532  76.9138304 102.0687485 114.1700338
  76.3836776 101.8106472 115.0867784  76.2284166 102.5627381 113.4813518
  77.3015792 101.1611740 113.7073668  79.6146605  99.7268593 117.3300165
  80.7236543  99.4222439 116.8870817  78.5669043  98.9166120 117.2716529
  77.7082943  99.1955301 117.7245247  78.6109174  97.6190741 116.6168193
  79.6463248  97.3290096 116.4382323  77.9511005  96.5575147 117.4961845
  78.4611225  96.5531395 118.4594901  76.9214500  96.8882587 117.6323031
  77.9590539  95.1660168 116.9176413  79.1298915  94.4327561 116.8523632
  80.0518958  94.8828301 117.2203864  79.1454035  93.1572136 116.3347808
  80.0786501  92.5966652 116.2805754  77.9775104  92.5920983 115.8833072
  77.9925796  91.3180933 115.3675795  78.8670026  90.9219070 115.3721103
  76.7948563  93.2929069 115.9467857  75.8668999  92.8450586 115.5912168
  76.7894347  94.5737349 116.4661702  75.8562327  95.1338369 116.5254983
  77.9096973  97.7173203 115.2696434  76.7365191  98.0994031 115.2049305
  78.6307379  97.3831861 114.1988830  79.6041341  97.1282919 114.2862222
  78.0453348  97.4330314 112.8617945  77.5332397  98.3839347 112.7146865
  79.1401153  97.2984410 111.8022030  79.8603706  96.5417081 112.1131480
  78.7041496  97.0127342 110.8449122  79.9170752  98.5560282 111.5609378
  79.4236718  99.7813473 111.9645268  78.4616798  99.8244584 112.4752250
  80.1309250 100.9395598 111.7291491  79.7274703 101.9018305 112.0443633
  81.3499962 100.8794553 111.0941664  81.9125953 101.7941460 110.9072894
  81.8584823  99.6662458 110.6954628  82.8282911  99.6175950 110.2002818
  81.1420227  98.5116359 110.9218815  81.5399599  97.5505823 110.5961180
  76.9961699  96.3463819 112.6747575  75.8150902  96.6350869 112.4542623
  77.4070822  95.0976753 112.7733670  78.3437524  94.9285815 113.1112362
  76.5906969  93.9615455 112.4246689  76.1329895  93.5375903 113.3184614
  75.8106647  94.2586645 111.7236914  77.4599149  92.9164737 111.7764591
  78.6755645  92.9081590 111.9593225  76.8481971  92.0223946 111.0101635
  75.8428514  91.9259197 111.0016779  77.6389752  91.0756821 110.2368833
  78.5255567  90.7976720 110.8067805  76.8464320  89.8100152 109.9193087
  77.3906031  89.2014830 109.1970446  76.7448877  89.2592172 110.8544078
  75.4714465  90.0894768 109.3738748  75.0247664  91.2326425 109.3073088
  74.8018395  89.0361485 108.9376663  73.8729193  89.1534556 108.5589235
  75.2223483  88.1190809 108.9852081  78.1597762  91.7670440 108.9820498
  77.3994370  92.1045233 108.0699813  79.4648506  92.0054707 108.9504489
  80.0284123  91.8269230 109.7693618  80.1141738  92.5587346 107.7750067
  79.4003672  93.1632946 107.2154654  81.2862187  93.4394114 108.1777698
  81.8059781  93.7759333 107.2807171  80.7918955  94.6410809 108.9549800
  80.2723963  94.3053414 109.8524761  81.6395908  95.2649326 109.2383894
  80.1073217  95.2192949 108.3343933  82.1810591  92.6930693 109.0015223
  82.9210966  93.2492032 109.2558054  80.5747129  91.4023069 106.8972290
  81.4483051  90.6308486 107.3231843  80.0097037  91.2246716 105.6975148
  78.8795131  91.9697573 105.1259341  79.2493634  92.8078976 104.5353142
  78.2401685  92.3436023 105.9256699  78.2000312  90.9348357 104.2903752
  77.6495520  91.4133723 103.4803911  77.5109264  90.3549469 104.9043499
  79.2986974  90.0754063 103.7678930  79.7369579  90.5166440 102.8727192
  78.9551245  89.0655565 103.5437039  80.3406175  90.0360326 104.8936675
  80.2150345  89.1657864 105.5378715  81.7468131  90.0465362 104.3284052
  82.2617330  88.9779172 103.9806740  82.3810572  91.2097675 104.2218626
  81.8886502  92.0750558 104.3918944  83.7708700  91.2787860 103.8036737
  84.2894465  90.3807746 104.1394611  83.9048094  91.3809705 102.2806256
  84.9658207  91.2860293 102.0496700  83.3643597  90.5337926 101.8583653
  83.3723245  92.6660676 101.6850123  82.3231812  92.7543887 101.9671444
  83.9342336  93.4962715 102.1129362  83.4934995  92.6997143 100.1747562
  83.9636369  91.7000299  99.5925820  83.1223258  93.7269036  99.5699651
  84.4217591  92.4684926 104.4862978  83.7549216  93.4301535 104.8707847
  85.7405688  92.3752538 104.6563607  86.2257982  91.5349527 104.3761002
  86.5143204  93.4471969 105.2777756  86.1031596  94.4115166 104.9792233
  86.4708406  93.3489821 106.7954094  85.4399434  93.3826672 107.1478518
  86.9328098  92.4145078 107.1139095  87.2040441  94.4547244 107.5036717
  86.6332904  95.7054377 107.6493750  85.6388838  95.8861977 107.2412311
  87.3078520  96.7212195 108.3033671  86.8484148  97.7040359 108.4086768
  88.5624400  96.4883870 108.8218352  89.0970958  97.2857290 109.3380607
  89.1412749  95.2460693 108.6872769  90.1338751  95.0569191 109.0960153
  88.4602213  94.2378410 108.0319429  88.9146309  93.2527644 107.9259431
  87.9368541  93.3081368 104.7417325  88.6989818  92.4692260 105.2266438
  88.2767081  94.1192412 103.7493450  87.6152803  94.8086556 103.4217471
  89.5628117  94.0268989 103.0810700  90.0581069  93.1007394 103.3726355
  89.3931853  94.0329354 101.5598496  90.3723132  93.9267288 101.0928069
  88.4981353  92.8893171 101.1225525  87.5186112  92.9951026 101.5888589
  88.3877136  92.9077972 100.0383179  88.9438998  91.9419716 101.4257537
  88.7994050  95.2709626 101.1530677  88.6923450  95.2762866 100.1990708
  90.4592240  95.1806257 103.5038425  89.9905972  96.2422602 103.9169431
  91.7655644  94.9519207 103.4068859  92.0757862  94.0216073 103.1652689
  92.7753676  95.9717279 103.6674330  92.3087304  96.9558612 103.7102173
  93.5462391  95.7134196 104.9719847  93.9368383  94.6959021 104.9581678
  94.6945056  96.6932399 105.1111113  94.3046247  97.7110254 105.1254703
  95.2300057  96.4967101 106.0399366  95.3757219  96.5775282 104.2681082
  92.6198899  95.8108556 106.1813141  92.3347225  96.8572973 106.2896655
  91.7343401  95.2143098 105.9621471  93.2465095  95.3266050 107.4618758
  94.1319204  95.9230197 107.6819595  92.5303496  95.4256956 108.2775935
  93.5315402  94.2800321 107.3544401  93.7282862  95.9848766 102.4833049
  94.4102402  94.9875549 102.2236491  93.7791800  97.1042452 101.7691659
  93.1643780  97.8716985 101.9996726  94.6403439  97.2368214 100.6064659
  95.2227380  96.3239991 100.4812788  93.8193112  97.4755706  99.3271786
  94.5115702  97.6745759  98.5090871  93.2484117  96.5732754  99.1080048
  92.8533520  98.6462990  99.4426636  92.8039857  99.3464522 100.4517977
  92.0710109  98.8576905  98.3915528  91.4075894  99.6191364  98.4046647
  92.1426935  98.2561353  97.5834106  95.6557831  98.3526712 100.8162386
  95.4808384  99.2321757 101.6628820  96.7271925  98.3067936 100.0285254
  96.8010990  97.5841927  99.3267527  97.8288800  99.2502236 100.1672868
  97.4808265 100.1490006 100.6763621  98.9767835  98.6428080 100.9772750
  99.3327649  97.7453928 100.4712874 100.1165890  99.6358644 101.1066438
  99.7614630 100.5334184 101.6129856 100.9248838  99.1886617 101.6852355
 100.4834248  99.8999455 100.1147802  98.5086481  98.2919101 102.2848686
  99.2297836  97.9111606 102.7914194  98.3147356  99.6506025  98.7857025
  98.7173284  98.7921973  97.9953364  98.2814848 100.9478853  98.4986890
  97.8484272 101.5775793  99.1590267  98.8034039 101.5020600  97.2554063
  98.9947546 100.6945965  96.5486625  97.8077772 102.4738433  96.6277745
  97.5291814 103.2064991  97.3852037  98.3082034 102.9786469  95.8014289
  96.5633465 101.7798547  96.1155089  96.6558535 100.5947703  95.7316504
  95.4903977 102.4188017  96.0974099 100.1207977 102.1916900  97.5816655
 100.1336653 103.2370729  98.2380541 101.2257222 101.6075023  97.1258151
 101.1415711 100.7965978  96.5296174 102.5642957 102.0563052  97.4993361
 102.4947686 102.9790450  98.0753712 103.2696224 101.0030113  98.3489769
 104.2092825 101.4186401  98.7128325 102.6315722 100.7521924  99.1963739
 103.5318018  99.8345356  97.5939561 103.9748114  99.1880265  98.1483642
 103.3636728 102.3683820  96.2404754 103.9130515 101.4627503  95.6046458
 103.4323646 103.6457822  95.8826778 102.8365131 104.3285948  96.3285783
 104.3112184 104.0912323  94.8142166 104.4245118 103.2941620  94.0794086
 103.7410681 105.3254120  94.1127131 104.4050491 105.5443325  93.2764702
 102.7593845 105.0431668  93.7322725 103.6083616 106.5594399  94.9904233
 102.9874281 106.2969069  95.8469389 104.6050420 106.8344322  95.3355416
 102.9875396 107.7301365  94.2571980 102.6420746 107.5738536  93.0679433
 102.8443727 108.8089512  94.8707199 105.6956334 104.3850410  95.3767756
 105.8490908 104.7604304  96.5418136 106.7070871 104.1913852  94.5435884
 106.5129166 103.9084632  93.5936662 108.0957158 104.3124943  94.9564707
 108.1510023 104.6457108  95.9928149 108.8153903 102.9672534  94.8362650
 108.2629688 102.2162979  95.4010628 108.9020344 102.5429373  93.3803757
 109.4547602 103.2932281  92.8149931 109.4163843 101.5844528  93.3107277
 107.8972225 102.4462072  92.9691618 110.1365527 103.0783420  95.3782940
 110.5858973 102.2334546  95.3017757 108.7944579 105.3773268  94.1203503
 108.2179347 105.9555320  93.1971132 110.0568439 105.6274442  94.4527550
 110.4758761 105.1508251  95.2384684 110.8565859 106.6158210  93.7364827
 110.5239777 106.6691715  92.6998416 110.7179915 107.9976240  94.3641172
 109.6482457 108.2052069  94.3385742 111.0506119 107.9341114  95.4001818
 111.4709712 109.1210102  93.6563157 112.5335356 108.8788169  93.6363109
 110.9633203 109.2860186  92.2358543 109.9008530 109.5286975  92.2550621
 111.5105122 110.0909066  91.7451027 111.1134250 108.3571465  91.6856128
 111.3176974 110.4145686  94.4290827 111.7228548 110.2887772  95.4331362
 111.8581139 111.2106151  93.9168706 110.2616596 110.6765739  94.4941709
 112.3036251 106.1494129  93.7558707 112.9020614 106.0290707  94.8283136
 112.8579409 105.8898749  92.5791469 112.2913106 105.9822214  91.7481826
 114.2213518 105.4080411  92.4333763 114.7161950 105.4046949  93.4045706
 114.2333855 103.9805062  91.8722022 115.2705171 103.7140122  91.6686387
 113.8312919 103.3156710  92.6366725 113.4170337 103.8412146  90.6011741
 112.7361898 104.8107242  90.2047946 113.4544166 102.7505697  89.9953843
 115.0221202 106.3556991  91.5499935 114.4755199 107.2471583  90.8972144
 116.3371528 106.1544992  91.5412237 116.7213567 105.4095568  92.1047373
 117.2591491 106.9909927  90.7773242 116.6962549 107.5791304  90.0525184
 118.0299325 107.9434813  91.6841490 117.3479164 108.5722022  92.2565678
 118.6520116 107.3663901  92.3683152 118.9470706 108.8671208  90.9476716
 118.4953298 109.9832026  90.2769104 119.5201638 110.6024069  89.7187749
 119.3708352 111.5165425  89.1441827 120.6179644 109.9239537  89.9971576
 121.5538744 110.1611718  89.7006783 120.2867656 108.8321176  90.7617255
 121.0632728 108.1418716  91.0914198 118.2193059 106.0890661  90.0224583
 119.1001978 105.4687811  90.6283896 118.0558018 106.0266341  88.7077314
 117.2860760 106.5101352  88.2674493 118.9389257 105.2349449  87.8722015
 119.1012012 104.2551333  88.3213508 118.3143516 105.0421207  86.4950856
 118.1532444 106.0246632  86.0515162 119.0297902 104.4842015  85.8909549
 117.0062747 104.2926324  86.5447150 116.9813066 102.9082584  86.6484755
 117.9256907 102.3655620  86.6899332 115.7878329 102.2198447  86.6991027
 115.7782229 101.1327219  86.7776747 114.5995816 102.9182748  86.6510688
 113.4055959 102.2400899  86.7006426 113.5169694 101.2889501  86.7679388
 114.5979767 104.2938836  86.5520036 113.6584824 104.8452167  86.5134977
 115.7963465 104.9709432  86.5017136 115.8052353 106.0583305  86.4268138
 120.2881553 105.9301689  87.7673920 120.3528706 107.1419074  87.5428750
 121.3601503 105.1690894  87.9603760 121.2611723 104.1797416  88.1378402
 122.6991394 105.7412561  87.9680743 122.7143333 106.6410096  88.5831451
 123.7000953 104.7409327  88.5419189 123.4194567 104.5144103  89.5705242
 123.6647282 103.8283937  87.9468377 125.0132484 105.2697193  88.5168657
 125.6246078 104.6255408  88.8813838 123.1219986 106.1527034  86.5660464
 122.7532341 105.5179904  85.5753562 123.9047194 107.2253742  86.4886158
 124.1508756 107.6992576  87.3459028 124.3677857 107.7913114  85.2296167
 124.0653667 107.1456896  84.4051081 123.7738287 109.1778214  85.0059518
 122.6887043 109.0904628  84.9514296 124.0446413 109.8158258  85.8472075
 124.2618816 109.7477348  83.8056968 123.8759669 110.6184016  83.6848293
 125.8892052 107.8499403  85.1782040 126.4753544 108.8521741  84.7676965
 126.5473700 106.7704865  85.5945315 126.0507766 105.9889532  85.9978926
 128.0020509 106.7075751  85.5335830 128.3850722 107.5710191  84.9896544
 128.6011423 106.7109404  86.9392811 128.0927715 105.9393133  87.5174248
 129.6598615 106.4648412  86.8577400 128.4460186 108.0464990  87.6347333
 128.4109199 109.0825473  86.9383994 128.3647597 108.0613104  88.8803491
 128.4585560 105.4723096  84.7703406 129.5209183 105.4837089  84.1416447
 127.6607919 104.4091682  84.8147124 126.8289604 104.4335119  85.3870436
 127.9670127 103.1822406  84.0944009 128.3668030 103.4339509  83.1121032
 128.9997392 102.3290317  84.8396368 129.2674262 101.4588999  84.2402091
 129.8943462 102.9165466  85.0460454 128.5161482 101.8095697  86.1554935
 128.5052811 102.5768601  87.3004046 128.0278424 101.8606706  88.3025697
 127.9386048 102.2922487  89.2995030 127.7286434 100.6569954  87.8497564
 127.3447974  99.8961122  88.3918070 128.0240665 100.5990093  86.5099087
 127.8450485  99.6801174  85.9516154 126.6784090 102.4001670  83.8969413
 125.7858241 102.4259643  84.7483141 126.5871708 101.7169237  82.7614963
 127.3372266 101.7609758  82.0865333 125.4340349 100.8996925  82.4529941
 125.7032738 100.2252215  81.6401605 125.1832829 100.3173923  83.3396448
 124.2228903 101.7138752  82.0382639 124.1931910 102.9436760  82.1024278
 123.1957847 100.9967715  81.5927403 123.3040079  99.9960732  81.5091337
 121.9323653 101.5923113  81.1764018 122.0360667 102.6767095  81.1386430
 121.5194052 101.0936594  79.7949365 121.4639843 100.0061651  79.8437614
 120.5294146 101.4983150  79.5845264 122.4708302 101.4991216  78.6987736
 122.5051297 102.5882664  78.6725455 123.4572892 101.1110694  78.9525769
 121.9928155 100.8840654  77.0796217 120.5921010 101.9388162  76.7377700
 120.9129088 102.9805350  76.7360028 120.1754949 101.6858274  75.7628153
 119.8320324 101.7945597  77.5056157 120.8745504 101.2502543  82.2156263
 120.5022236 100.0787403  82.3565301 120.4113184 102.2770467  82.9371112
 120.8903456 103.1586355  82.8212089 119.3438355 102.1924238  83.9385444
 119.2490818 103.1505473  84.4495437 117.9981721 101.8487704  83.2879921
 118.1152118 100.8761312  82.8101071 117.2665207 101.7721415  84.0923019
 117.5209720 102.8572591  82.2673901 118.3246642 103.0389321  81.5538254
 116.6584008 102.4437612  81.7448077 117.1313634 104.1608544  82.9306530
 116.3481407 103.9690233  83.6640437 118.0028938 104.5815408  83.4322077
 116.6365847 105.1308941  81.9619900 117.3107520 105.7524460  81.5385859
 115.3616429 105.2434148  81.6084909 114.4514482 104.4442121  82.1458797
 114.7307133 103.7501478  82.8243970 113.4826405 104.5328166  81.8744751
 114.9960127 106.1533538  80.7177931 115.6901612 106.7618470  80.3079224
 114.0247965 106.2343986  80.4527092 119.6851035 101.2006787  85.0529926
 118.9875957 100.2119086  85.2828679 120.7807652 101.4841710  85.7449430
 121.3761280 102.2377710  85.4323256 121.1912756 100.7196400  86.9150979
 120.7411611  99.7269193  86.9164289 122.7175634 100.5663865  86.9806474
 123.1771763 101.5542180  86.9483338 123.1196551  99.8639102  88.2628752
 122.6607653  98.8757584  88.2956936 124.2043037  99.7615521  88.2969460
 122.7833456 100.4487333  89.1190175 123.2223396  99.8023466  85.7725125
 122.9581415 100.3429853  84.8636609 124.3059898  99.7013781  85.8325720
 122.7663421  98.8125378  85.7513996 120.6558862 101.4350133  88.1449444
 120.9856247 102.6029367  88.3828946 119.8209769 100.7447918  88.9189113
 119.5724431  99.7978539  88.6706396 119.2047616 101.3339584  90.1036022
 118.7962131 102.3142929  89.8583845 118.0743662 100.4490996  90.6130501
 118.4816503  99.4443496  90.7257280 117.7832629 100.8342887  91.5902851
 116.8651595 100.4033064  89.7098778 116.4550171 101.4080377  89.6079020
 117.1632732 100.0318841  88.7294311 115.6067055  99.3181085  90.3952639
 115.1398843 100.2624468  91.8414953 114.7640459 101.2380713  91.5332723
 114.3615723  99.7299547  92.3881060 116.0092422 100.3954299  92.4854158
 120.2557443 101.5363617  91.1842354 120.7355766 100.5703298  91.7842230
 120.6191320 102.7928847  91.4317175 120.2667031 103.5629800  90.8814027
 121.5976269 103.0783689  92.4714595 122.3474860 102.2881421  92.5082320
 122.2991187 104.4042431  92.1733574 122.4939458 104.4506803  91.1019167
 121.6156148 105.2059715  92.4529180 123.6053344 104.5649274  92.9327406
 123.9897413 103.6494396  93.6901806 124.2581173 105.6148887  92.7643901
 120.9403640 103.1062688  93.8468983 121.4946710 102.5691969  94.8110682
 119.7602997 103.7160696  93.9519325 119.3560661 104.1669582  93.1436045
 119.0428531 103.7919919  95.2144210 119.1665877 102.8567270  95.7603776
 119.5555096 104.9417260  96.0896585 119.4298434 105.8861085  95.5600835
 118.9900392 104.9700263  97.0210782 120.6116247 104.7875811  96.3109264
 117.5580627 103.9718902  94.9393554 117.1665530 104.6516754  93.9879494
 116.7359529 103.3523470  95.7839534 117.1236799 102.7368798  96.4846440
 115.2899353 103.4909659  95.7119609 115.0435765 104.3337302  95.0660856
 114.6237267 102.2307218  95.1483149 113.5635174 102.4334047  94.9967394
 115.0870389 101.9879283  94.1920236 114.7726378 101.1384287  96.0349124
 114.3483313 100.3626860  95.6610313 114.7524490 103.7918595  97.1026649
 115.4197191 103.5510759  98.1113050 113.5273710 104.3144040  97.1474322
 113.0215252 104.4784318  96.2887621 112.9109351 104.7285596  98.4032856
 113.0357206 104.0393697  99.2384773 113.4307004 106.1276672  98.8324836
 114.5160825 106.1383687  98.7328327 112.8311819 107.2340536  97.9732608
 111.7457762 107.2242776  98.0727597 113.2169416 108.1991845  98.3016084
 113.1013532 107.0712733  96.9298953 113.2440429 106.3816537 100.3291301
 113.7917379 105.6294882 100.8969148 113.6226533 107.3725136 100.5800292
 112.1845229 106.3242199 100.5785684 111.4003762 104.7017944  98.2044250
 110.9063411 104.7331173  97.0759649 110.6603010 104.6093352  99.3067085
 111.1313533 104.5538231 100.1984077 109.2046967 104.5478066  99.2894339
 108.8607200 104.2301357  98.3051249 108.6976158 103.5499198 100.3293343
 109.1627575 102.6109492 100.0292065 109.0829077 103.8505309 101.3036459
 107.1846767 103.3630982 100.4162538 106.7204022 104.3318097 100.6010462
 106.6404657 102.7802541  99.1287772 107.1039646 101.8112572  98.9435403
 105.5609084 102.6558078  99.2134519 106.8642736 103.4536003  98.3013623
 106.8275731 102.4819903 101.5973473 107.1809118 102.9466146 102.5178772
 105.7456358 102.3586422 101.6452877 107.2990839 101.5063816 101.4791773
 108.6331112 105.9326098  99.5642503 108.8960117 106.5146438 100.6207794
 107.8523502 106.4534456  98.6160798 107.7269279 105.9864052  97.7293770
 107.2039176 107.7460565  98.8152581 107.9195935 108.4613250  99.2205952
 106.6741498 108.2848117  97.4862198 106.0870570 107.4550605  97.0926030
 106.0115713 109.1163557  97.7262707 107.6892944 108.7301441  96.4396165
 108.3942554 107.9189439  96.2577237 106.9834010 109.0871718  95.1431491
 106.2785607 109.8986726  95.3241612 107.7189282 109.4036556  94.4035962
 106.4453737 108.2157893  94.7698937 108.4849429 109.9122205  96.9550116
 109.0121969 109.6268325  97.8653173 109.2069689 110.2220406  96.1995044
 107.8088278 110.7393262  97.1714916 106.0748259 107.6429321  99.8302578
 106.0988559 108.3006214 100.8764836 105.0712033 106.8206198  99.5374062
 105.0942131 106.2826131  98.6829363 103.9014327 106.7060407 100.3925935
 104.1686953 106.9945574 101.4091701 102.7620258 107.6108866  99.9101293
 101.9711731 107.5535099 100.6580324 103.1551594 108.6269148  99.8750171
 102.1995751 107.2389013  98.5497150 103.0212735 107.2422061  97.8335434
 101.7845631 106.2335321  98.6211088 101.1218912 108.1981342  98.0859676
 100.8369362 109.1701275  98.8161913 100.5603513 107.9807543  96.9922784
 103.4384829 105.2587900 100.4385042 103.7172394 104.4635317  99.5392617
 102.7316105 104.9253956 101.5166042 102.6593419 105.5920417 102.2718919
 102.0970746 103.6173410 101.6827465 101.8767240 103.1563468 100.7199230
 102.9687987 102.6654467 102.4896786 103.1904143 103.1092999 103.4602356
 102.4411624 101.7226256 102.6338607 103.8999149 102.4818315 101.9535747
 100.7542776 103.8776797 102.3599688 100.6630289 103.9147318 103.5890753
  99.7154959 104.0556936 101.5508109  99.8327736 103.9536295 100.5528488
  98.4056916 104.4551602 102.0564146  98.5263409 105.1443973 102.8921748
  97.6032617 105.1506609 100.9636668  97.5344758 104.4862251 100.1023348
  96.6024974 105.3588628 101.3421147  98.2228200 106.3640144 100.5753705
  97.7010573 106.7839219  99.8875906  97.6779564 103.2256863 102.5799768
  97.0988976 102.4553854 101.8121458  97.7105942 103.0358555 103.8962686
  98.2842656 103.6234569 104.4842524  96.9580423 101.9573427 104.5222215
  97.1045550 101.0318559 103.9653486  97.4305634 101.7429233 105.9574630
  97.3091395 102.6933820 106.4770627  96.7689194 100.9993812 106.4018416
  98.8690318 101.2786156 106.0830543  99.5062555 101.9699777 105.5316332
  99.1527487 101.2844945 107.1354668  99.0787217  99.8856768 105.5339272
  98.2263608  99.0124571 105.6871106 100.2195765  99.6664426 104.8935666
 100.4106101  98.7532092 104.5067690 100.8919189 100.4137638 104.7957499
  95.4725053 102.2916924 104.4942030  95.0471591 103.3042471 105.0580714
  94.6872245 101.4530067 103.8308709  95.0743909 100.6430903 103.3680135
  93.2585882 101.6717970 103.7504849  92.9090589 102.0619774 104.7063550
  93.0590068 102.4016226 102.9658696  92.5114789 100.3964338 103.4372396
  93.1062973  99.3153338 103.4278787  91.2148228 100.4974228 103.1797744
  90.7359801 101.3858682 103.2181625  90.4471774  99.3171901 102.8329065
  90.8357707  98.8955581 101.9059109  90.5382428  98.5817191 103.6322118
  88.9883761  99.6592495 102.6436684  88.5465027 100.7820046 102.9024980
  88.2465253  98.6632565 102.1680202  88.7040453  97.7980717 101.9185607
  86.8111000  98.7652642 101.9698515  86.4513202  99.7094718 102.3786666
  86.4262081  98.6953121 100.4817901  85.3434238  98.7887597 100.3984484
  87.0936601  99.8067500  99.6852912  88.1765418  99.7136791  99.7677814
  86.8016176  99.7297002  98.6379738  86.7816394 100.7741961 100.0787270
  86.8234724  97.4282729  99.9447930  86.5832817  97.3847327  99.0163464
  86.1280414  97.6316230 102.7168686  86.7301871  96.5881807 102.9794365
  84.8564460  97.8422768 103.0479021  84.4453669  98.7576494 102.9329835
  84.0447709  96.7910395 103.6446748  84.2728014  95.8452265 103.1532086
  84.3098269  96.6385080 105.1494513  83.6679293  95.8359040 105.5126228
  85.3512579  96.3917784 105.3559603  83.9848800  97.8541194 105.9711840
  84.9353485  98.8400347 106.1744885  85.9206910  98.7324417 105.7210309
  84.6463001  99.9502553 106.9417317  85.3961789 100.7289082 107.0813102
  83.4081328 100.0732625 107.5313316  83.1786197 100.9455934 108.1432649
  82.4581317  99.0913683 107.3469114  81.4734442  99.1943858 107.8028478
  82.7515251  97.9845536 106.5897440  82.0102144  97.1946086 106.4691394
  82.5762911  97.0811428 103.3856664  82.1811233  98.2247379 103.1520396
  81.7750872  96.0267980 103.4440306  82.1880982  95.1072235 103.5065122
  80.3278874  96.1285354 103.3780675  80.0443749  97.1569801 103.1544131
  79.7626502  95.2171909 102.2867219  78.6812522  95.3459531 102.2409076
  80.3704309  95.5643659 100.9406145  81.4518411  95.4353878 100.9855180
  79.9581550  94.9072536 100.1748919  80.1385628  96.6002313 100.6929845
  80.0675553  93.8542449 102.5986804  79.7129947  93.2822533 101.9140545
  79.7349917  95.7668323 104.7306068  80.4258186  95.2764785 105.6207109
  78.4387156  96.0232465 104.8819409  77.9369092  96.5580824 104.1875057
  77.7209174  95.5916481 106.0711921  78.1307598  94.6384333 106.4051231
  77.8363305  96.6025113 107.2168729  77.3708912  96.2038934 108.1182992
  78.8842828  96.8251392 107.4177034  77.0435337  98.1810589 106.9040715
  77.3597820  98.7296443 108.0736609  76.2643011  95.3676721 105.7025490
  75.7218302  96.0208334 104.8099553  75.6365976  94.4361671 106.4052067
  76.1156340  93.9779303 107.1672057  74.2878057  94.0055765 106.0815445
  73.9843903  94.4090864 105.1155124  74.2406178  92.4722661 106.0096171
  75.1821498  92.1191497 105.5889921  74.1417589  92.1097934 107.0328182
  73.0870660  91.9500450 105.1750086  72.3109032  92.7554612 104.6260885
  72.9699886  90.7141416 105.0555151  73.2478722  94.5016470 107.0750914
  72.0930453  94.6929632 106.6935799  73.6292476  94.7191150 108.3321902
  74.5534456  94.4362639 108.6253669  72.7456357  95.3267626 109.3212500
  71.7946947  94.7946909 109.3479007  73.3811140  95.2582429 110.7051866
  73.6698478  94.2197624 110.8673294  74.2667948  95.8921010 110.7487014
  72.4314114  95.6757438 111.8118315  71.2440648  95.8952756 111.5862571
  72.9683576  95.8324503 113.0108719  72.3869913  96.1096662 113.7888593
  73.9571299  95.6741336 113.1426517  72.4761147  96.7724472 108.9297411
  73.3954834  97.5971021 108.9056057  71.2226804  97.0848463 108.6270364
  70.5264684  96.3534267 108.6067025  70.8168408  98.4348016 108.2607686
  71.6905291  99.0864959 108.2686836  70.1579866  98.4829050 106.8817051
  69.3107774  97.7971913 106.8701456  69.6756540  99.8877134 106.5697782
  70.5224344 100.5739672 106.5807004  69.2097155  99.9020516 105.5844881
  68.9479139 100.1974772 107.3198049  71.1553878  98.0305376 105.8272154
  71.9673047  98.7575205 105.8075272  71.5445642  97.0602654 106.1357817
  70.5646610  97.9172471 104.4806734  70.1756579  98.8873039 104.1712124
  71.3281829  97.5905360 103.7747036  69.7529153  97.1900500 104.4994676
  69.8769443  98.9426349 109.3455528  68.7144473  98.5280732 109.4278109
  70.3812200  99.8336453 110.1836313  71.3822684  99.9678062 110.1851422
  69.5881762 100.5527408 111.1666289  68.5339619 100.3042806 111.0441596
  70.0191194 100.1710467 112.5850345  69.4799002 100.8056352 113.2883406
  69.7563211  99.1281507 112.7622491  71.5097139 100.3427532 112.8207251
  72.2457610 100.8122037 111.9559922  71.9613427  99.9516618 114.0049197
  72.9438020 100.0403616 114.2217279  71.3207086  99.5669563 114.6843978
  69.6951105 102.0520021 110.8912278  70.2158261 102.4767014 109.8579729
  69.1944390 102.8588237 111.8254853  68.7019965 102.4965450 112.6294466
  69.2959033 104.3041857 111.6711005  69.0395296 104.5533407 110.6413950
  68.3085106 105.0041894 112.6030296  68.5578613 104.7716080 113.6383219
  68.3647986 106.0818662 112.4495874  67.2973101 104.6592959 112.3871099
  70.7050829 104.8160754 111.9336988  71.0318612 105.9299788 111.5137227
  71.5489242 104.0258417 112.5924101  71.2651402 103.0936274 112.8580086
  72.8654935 104.4895185 113.0033420  72.8375621 105.5545151 113.2337790
  73.3033251 103.7283760 114.2586267  72.4274667 103.5862745 114.8916974
  73.6766098 102.7576081 113.9324852  74.3850421 104.4480781 115.0455486
  74.8061828 105.5518280 114.6425032  74.8086287 103.9032700 116.0873607
  73.9087454 104.3355969 111.9016422  74.7850934 105.1966194 111.7664545
  73.8317478 103.2696496 111.1014119  73.1535398 102.5402121 111.2689058
  74.7706816 103.1009693 109.9972818  75.7742219 103.3808109 110.3177420
  74.7932510 101.6455351 109.5388531  73.7646023 101.3281076 109.3679118
  75.3565652 101.5666474 108.6090392  75.4143397 100.7323335 110.5547200
  74.7841301  99.8053128 111.0562642  76.6627910 101.0020350 110.8799633
  77.1404362 100.4259728 111.5582754  77.1360538 101.7835203 110.4493778
  74.4477771 104.0060320 108.8172749  75.3578108 104.4085252 108.0797873
  73.1695280 104.3271953 108.6183796  72.4402049 103.8928969 109.1657114
  72.7829840 105.2646576 107.5731662  73.2411748 104.9808810 106.6257322
  71.2670067 105.2527426 107.4043740  70.8782129 105.4762225 108.3978504
  71.0066072 106.0621326 106.7223330  70.6564815 103.9478493 106.9012821
  71.0303516 103.1179404 107.5009264  69.1526079 104.0139648 107.0163028
  68.7779368 104.8434067 106.4165140  68.7188051 103.0810008 106.6564499
  68.8737537 104.1652907 108.0591073  71.0643678 103.6898983 105.4693742
  72.1503144 103.6192739 105.4074740  70.6199098 102.7553106 105.1271693
  70.7175283 104.5087724 104.8390992  73.2642297 106.6783105 107.8651866
  73.4219598 107.4692619 106.9317462  73.4981928 107.0106435 109.1369016
  73.2035247 106.4093826 109.8930467  74.1334975 108.2784619 109.4701424
  73.6024593 109.0824744 108.9605725  74.0606426 108.5230467 110.9758766
  74.5958433 107.7309010 111.4994848  74.5160008 109.4851389 111.2106697
  73.0180124 108.5279128 111.2936780  75.5800188 108.3162651 109.0013300
  76.0954030 109.3901809 108.6719397  76.2507450 107.1637138 108.9685016
  75.8422619 106.3117436 109.3254155  77.6197190 107.1180976 108.4716068
  78.1407349 108.0350857 108.7468784  78.3734993 105.9298853 109.0688604
  77.5800856 105.1857169 109.1381952  79.1086276 105.6087766 108.3309068
  79.0516105 106.0801039 110.4315355  79.6129121 107.0144111 110.4209840
  78.0638298 106.0949349 111.5900753  77.5024410 105.1606921 111.6015589
  78.6061849 106.2038827 112.5292675  77.3746977 106.9308630 111.4699846
  80.0764997 104.9741247 110.6085753  80.8255812 105.0425427 109.8197183
  80.5611612 105.0791644 111.5792303  79.5796282 104.0054935 110.5540641
  77.6673540 107.0482683 106.9530085  78.5663187 107.6305934 106.3371595
  76.7271732 106.3340914 106.3284779  75.9830479 105.8557934 106.8159283
  76.8044651 106.1962732 104.8776364  77.8398289 106.0210495 104.5853734
  75.9560302 105.0305470 104.3862258  76.2232908 104.1619723 104.9880971
  74.8782227 105.1863620 104.4326226  76.2764301 104.6844012 102.9720331
  77.3527314 103.9808187 102.5355366  78.0384999 103.6116175 103.2981058
  77.3368027 103.8868456 101.1684301  78.0114913 103.3911843 100.6034391
  76.2560661 104.5772639 100.6922579  75.8278421 104.7795313  99.3908936
  76.4069512 104.3417256  98.5778392  74.6962783 105.5219426  99.2088665
  74.3291440 105.6996933  98.1980663  73.9935650 106.0621904 100.2899859
  73.0924272 106.6548700 100.1325655  74.4178831 105.8622687 101.5846988
  73.8229587 106.2838178 102.3949222  75.5725779 105.1065750 101.8021312
  76.3614309 107.4701552 104.1714166  76.9711686 107.8738519 103.1757510
  75.3115574 108.1168861 104.6705187  74.8035812 107.7139965 105.4449472
  74.8267807 109.3667458 104.1025685  75.0161276 109.3826067 103.0292580
  73.3225692 109.5128449 104.3355998  73.0744496 109.2794198 105.3709976
  73.0109982 110.5324578 104.1088548  72.4895319 108.6114703 103.4826064
  72.1659959 108.9731733 102.1862174  72.5258993 109.9238784 101.7928612
  71.3968354 108.1452675 101.3937887  71.1432519 108.4421832 100.3761261
  70.9491103 106.9404051 101.8920998  70.3440576 106.2828534 101.2678907
  71.2671132 106.5672002 103.1810665  70.9128886 105.6155079 103.5771811
  72.0346088 107.3999967 103.9695825  72.2882122 107.1052317 104.9878648
  75.5415955 110.5834470 104.6621568  75.1254221 111.7094139 104.3653397
  76.5931322 110.3702782 105.4636046  76.7807751 109.4093138 105.7114691
  77.4172885 111.4193979 106.0733810  78.1181318 110.9652618 106.7738652
  78.2133427 112.1940380 105.0168866  77.4546818 112.5798402 104.3359392
  78.7265059 113.0268254 105.4977490  79.2235485 111.3583524 104.2325380
  78.7136599 110.4934256 103.8082551  79.8407700 112.1771843 103.1177348
  80.3512695 113.0420988 103.5413054  80.5575187 111.5649033 102.5704836
  79.0583221 112.5146440 102.4380314  80.2947973 110.8145667 105.1574884
  79.8329897 110.1874068 105.9200523  81.0058019 110.2218186 104.5819682
  80.8168275 111.6429852 105.6363476  76.5898445 112.3729386 106.9298357
  76.8819190 113.5660258 107.0079917  75.5541760 111.8564686 107.5813804
  75.3921262 110.8596158 107.5925010  74.6281651 112.7101356 108.2943646
  74.8997648 113.7421642 108.0724418  73.6308634 112.5056552 107.9049080
  74.6204316 112.5149358 109.7936382  75.6596537 112.2469486 110.4019713
  73.4431513 112.6452660 110.3981762  72.6104216 112.8067287 109.8499150
  73.3176532 112.6026121 111.8458529  74.0059581 111.8607638 112.2508180
  73.6477048 113.9654964 112.4635862  74.6416138 114.2401928 112.1103357
  72.9160000 114.6739710 112.0752928  73.6243435 113.9950959 113.9803535
  72.6176180 113.7331206 114.3058890  74.3292289 113.2472142 114.3435460
  73.9974742 115.3526607 114.5378382  74.2535982 116.2747473 113.7353908
  74.0362744 115.4990219 115.7769355  71.9024993 112.1827429 112.2091632
  70.9350793 112.6791409 111.6270407  71.7949490 111.2631202 113.1674366
  72.6228073 110.8386556 113.5606030  70.4941776 110.8072081 113.6396990
  69.7840283 110.6326906 112.8314102  70.6460937 109.5111206 114.4473987
  71.2880959 109.7070644 115.3061993  69.2937807 109.0078337 114.9299126
  68.6513384 108.8112161 114.0715943  69.4297898 108.0884774 115.4994615
  68.8300185 109.7627354 115.5648534  71.3622926 108.4588232 113.6306128
  72.3524194 108.8227587 113.3562009  71.4612382 107.5465751 114.2189264
  70.7901198 108.2476674 112.7272123  69.8545524 111.9037102 114.4801797
  70.4848556 112.4554298 115.3913049  68.6001632 112.2278756 114.1782763
  68.1597431 111.7947233 113.3792089  67.8433288 113.2205770 114.9307034
  68.4383747 113.5684791 115.7750870  67.4888661 114.4224472 114.0546148
  67.0337962 115.1898604 114.6807838  68.4039487 114.8130050 113.6094310
  66.5858934 114.0540550 113.0293868  66.3787090 114.8233598 112.4938080
  66.5851584 112.5653995 115.4769622  65.6811292 112.2150984 114.7114621
  66.5272274 112.4038880 116.7961377  67.3228027 112.6795666 117.3539555
  65.3822195 111.7985880 117.4736462  64.8013219 111.2145535 116.7598108
  65.8415851 110.8771564 118.5973646  66.5478839 111.4169594 119.2281213
  64.9725839 110.5898809 119.1893186  66.5128290 109.6227483 118.0840459
  66.0534533 109.0091082 117.1227250  67.6097367 109.2341533 118.7225640
  68.0979852 108.4028931 118.4213667  67.9510777 109.7715210 119.5066705
  64.5018478 112.9258547 117.9998330  64.7587351 113.4809590 119.0702413
  63.4616794 113.2606251 117.2458698  63.3056614 112.7515537 116.3876134
  62.5625336 114.3577776 117.5703992  62.8658036 114.8252950 118.5071777
  62.5746159 115.4201283 116.4666968  61.8901821 116.2222198 116.7429207
  63.9719252 115.9886819 116.2799608  64.6568766 115.1872003 116.0032505
  63.9562488 116.7409752 115.4913493  64.3060518 116.4461443 117.2111902
  62.1333137 114.8348734 115.2349066  62.1409668 115.5007622 114.5434344
  61.1476375 113.8272270 117.7796622  60.9023253 112.6192135 117.7892074
  60.2143659 114.7548541 117.9745400  60.5150752 115.7069724 118.1266714
  58.7880234 114.4679974 118.0087052  58.5936105 113.4681978 117.6204998
  58.2050087 114.5658713 119.4285156  57.1268967 114.4167515 119.3690336
  58.8119261 113.5205309 120.3585949  59.8900361 113.6693119 120.4189497
  58.3756551 113.6206412 121.3524484  58.6044550 112.5234961 119.9700361
  58.4396212 115.8776452 119.9542211  58.0751836 115.9371363 120.8403624
  58.0741414 115.4526631 117.0958349  58.6981431 116.2963218 116.4457066
  56.7527551 115.3413763 117.0456412  56.3053537 114.5278619 117.4432915
  55.9214096 116.3243984 116.3713577  56.5393993 117.1688687 116.0663040
  55.2472052 115.7352777 115.1259797  54.7297611 116.5617152 114.6387921
  56.0517942 115.3807417 114.4817431  54.2683584 114.6058080 115.3794343
  54.7878164 113.8011369 115.8997886  53.4521316 114.9727576 116.0017075
  53.6871326 114.0549848 114.0943163  53.9865326 114.5429927 113.0058761
  52.8469873 113.0354391 114.2142808  52.4297769 112.6290593 113.3891187
  52.6283995 112.6702526 115.1302281  54.8831030 116.8700202 117.3430866
  54.4163359 116.1669840 118.2446977  54.5487062 118.1432693 117.1674575
  54.9433948 118.6720780 116.4028127  53.6468218 118.8239243 118.0835444
  53.8552626 118.5180937 119.1087855  53.8291928 120.3387641 117.9787676
  53.6000100 120.6516193 116.9600934  52.9078732 121.0606714 118.9498320
  53.1367871 120.7486549 119.9688235  53.0542095 122.1369273 118.8584095
  51.8713633 120.8145647 118.7192258  55.1868839 120.6768732 118.2857873
  55.3025193 121.6276323 118.2203211  52.2056500 118.4418675 117.7757696
  51.7555044 118.5539958 116.6312407  51.4861226 117.9820935 118.7976376
  51.9253427 117.8286198 119.6940922  50.0724013 117.6452403 118.6525068
  49.9280367 117.0432660 117.7553530  49.5827735 116.8500766 119.8563362
  50.2315845 115.9798114 119.9552400  49.6950467 117.4878462 120.7331171
  48.1368558 116.3936519 119.7438711  47.4988351 117.2745570 119.6729015
  48.0284376 115.7934157 118.8405084  47.6896854 115.5667091 120.9308050
  48.4469533 115.3589625 121.8785522  46.4523257 115.0869900 120.8847546
  46.1016941 114.5285301 121.6497915  45.8675124 115.2827835 120.0849048
  49.2834594 118.9344145 118.4926276  48.9689531 119.6156688 119.4708323
  48.9637125 119.2787651 117.2508878  49.2710620 118.6951038 116.4860512
  48.2262971 120.4893015 116.9393540  48.0095140 121.0283009 117.8616251
  49.0302162 121.4093317 116.0111517  48.4591583 122.3311412 115.9004302
  49.9737846 121.6250620 116.5123895  49.3091706 120.8192699 114.6399152
  49.8433755 119.8773350 114.7643525  48.3583797 120.6338699 114.1401898
  50.1422240 121.7366813 113.7699052  50.4707259 122.8555562 114.1625251
  50.4918959 121.2652355 112.5781828  51.0478425 121.8348508 111.9564408
  50.2001965 120.3393504 112.2993465  46.8959603 120.1320122 116.2951387
  46.7215523 119.0467668 115.7345869  45.9501193 121.0589197 116.3932565
  46.1150718 121.8763165 116.9631271  44.6520408 120.9120858 115.7596666
  44.6452944 120.0403802 115.1053097  43.5214928 120.7591783 116.7950996
  43.7369660 119.8912170 117.4182487  43.4029886 121.9986721 117.6743658
  43.1870455 122.8670246 117.0519254  42.5964137 121.8585136 118.3940126
  44.3406477 122.1580788 118.2067993  42.2792506 120.5242035 116.1195872
  41.5762554 120.4292329 116.7664091  44.3970539 122.1088110 114.8555224
  44.9740839 123.1858881 115.0423567  43.5296778 121.8812776 113.8659830
  43.1591685 120.9435629 113.8067088  43.1641973 122.8406285 112.8189764
  42.5753813 122.3358112 112.0531079  42.3342621 123.9973086 113.3926711
  41.5531268 123.5690592 114.0207869  42.9957907 124.6109703 114.0041441
  41.7007743 124.8572183 112.3134226  40.7170979 124.4045794 111.6903032
  42.1873554 125.9847657 112.0906720  44.4058310 123.3452919 112.0770493
  44.7699630 124.5205830 112.1230027  45.0757960 122.4111241 111.4074022
  44.7869556 121.4459809 111.4793000  46.2543303 122.7222321 110.6070563
  46.6912392 123.6716845 110.9164909  47.3100166 121.6308573 110.7486102
  46.8901734 120.6754951 110.4337851  48.1696743 121.8729418 110.1237230
  47.6258335 121.5629574 111.7896426  45.8159787 122.8868470 109.1576389
  45.3870158 121.9235600 108.5171561  45.9412257 124.1022951 108.6387902
  46.4395365 124.8068595 109.1635518  45.3487131 124.4809433 107.3671089
  44.7014072 123.6854373 106.9979686  44.5103018 125.7443602 107.5564478
  45.1729309 126.5533109 107.8640524  44.0488382 125.9965372 106.6016922
  43.4231517 125.5484637 108.6109222  42.7625575 124.7550438 108.2613495
  43.9105172 125.2344466 109.5339444  42.6136346 126.8015479 108.8691041
  42.2686206 127.1962005 107.9134297  41.7535006 126.5395697 109.4852505
  43.4434934 127.8542165 109.5808211  44.3434564 128.0368984 108.9936291
  42.8570990 128.7710813 109.6408181  43.8257392 127.4198082 110.9515007
  44.3694790 126.5704686 110.8961019  44.3752548 128.1431840 111.3929303
  42.9919566 127.2508902 111.4959015  46.4424793 124.6952675 106.3269749
  47.5063818 125.2374188 106.6373223  46.1767532 124.2683667 105.0931815
  45.2502653 123.9466960 104.8518364  47.2168573 124.2055735 104.0747806
  47.9041814 125.0432543 104.1929999  48.0098244 122.8980305 104.2071755
  48.3302213 122.8408010 105.2474495  47.3050950 122.0927732 103.9997696
  49.2189975 122.7596825 103.2966317  48.8703260 122.7974020 102.2645918
  49.8842160 123.6021622 103.4858712  49.9676112 121.4634699 103.5292783
  49.5262688 120.6691451 104.3864713  50.9971908 121.2376833 102.8575349
  46.5774911 124.3203164 102.6963485  45.4785449 123.8085598 102.4769852
  47.2731048 124.9909207 101.7749032  48.1944154 125.3248355 102.0194170
  46.7540988 125.3025371 100.4469412  45.7510589 124.9115771 100.2761770
  46.7363336 126.8325838 100.2073635  47.7641695 127.1943483 100.2352774
  46.1062025 127.1929282  98.8626149  45.0781337 126.8318688  98.8341274
  46.1142133 128.2754572  98.7354639  46.6761626 126.7288480  98.0577070
  46.0361399 127.5438793 101.3381550  46.5573717 127.3411499 102.2737405
  46.0358874 128.6171945 101.1481705  45.0084244 127.1880603 101.4109181
  47.6150901 124.6058426  99.4006717  48.8443680 124.5746793  99.5059838
  46.9608402 124.0433401  98.3822372  45.9553905 123.9672529  98.4403847
  47.6306314 123.4944634  97.2038980  48.7037899 123.6696348  97.2796931
  47.3889429 121.9932741  97.0874756  46.3165057 121.7988457  97.0742374
  47.8402079 121.6001964  96.1764597  47.9558562 121.1961645  98.2260114
  49.3097625 120.9039355  98.2798798  49.9643291 121.2625997  97.4855231
  49.8325883 120.1659380  99.3265349  50.8999505 119.9477831  99.3618489
  48.9997751 119.7051515 100.3281226  49.4091548 119.1217767 101.1528541
  47.6472616 119.9842621 100.2838442  46.9873478 119.6227638 101.0724714
  47.1313002 120.7242895  99.2355279  46.0641969 120.9430057  99.1961104
  47.0941088 124.2396832  95.9824595  45.9947651 123.9418312  95.5069582
  47.8592531 125.2062032  95.4685291  48.7512775 125.4464393  95.8767917
  47.3261037 126.0659238  94.4117788  46.2552182 126.2152142  94.5496762
  48.0254091 127.4380922  94.4645985  48.0204824 127.7862242  95.4974968
  49.0547256 127.3066124  94.1309508  47.3594752 128.4992978  93.5881508
  46.3612909 128.2531595  92.9106162  47.9234554 129.7006127  93.6074121
  47.5330248 130.4473998  93.0506602  48.7404609 129.8624589  94.1787339
  47.3507644 125.4001039  93.0313014  46.2935208 125.3808626  92.3785612
  48.4839170 124.8303126  92.5050173  49.9171826 124.9781746  92.8503064
  50.1119455 124.4510046  93.7842547  50.1427577 126.0369685  92.9774694
  50.6448873 124.3739751  91.6847500  50.9997972 123.3838283  91.9706652
  51.4969061 125.0077767  91.4388620  49.7061274 124.3022542  90.5635565
  49.9421084 123.4362570  89.9451223  49.6926521 125.1983315  89.9431022
  48.3411243 124.1085897  91.2317230  47.5458455 124.5829934  90.6567699
  48.0038117 122.6396049  91.4469645  48.6333790 121.9599210  92.2637244
  46.9841558 122.1344723  90.7530929  46.4453827 122.7169601  90.1281683
  46.5613333 120.7491398  90.9459659  47.3703832 120.1796998  91.4034325
  45.3039066 120.6577651  91.8326962  44.5794710 121.3940883  91.4846710
  44.6837173 119.2680537  91.7723339  45.4074521 118.5311889  92.1206711
  43.7990467 119.2364819  92.4083072  44.4001620 119.0404774  90.7447617
  45.6389298 120.9903190  93.2814841  46.2232173 120.1620577  93.6823484
  46.2465244 121.8952625  93.2791200  44.4569876 121.1999238  94.1141182
  43.8490929 120.2951843  94.1173456  44.7663438 121.4328119  95.1330201
  43.8723985 122.0283882  93.7141154  46.3275214 120.0462993  89.6164137
  45.4937207 120.4692168  88.8073827  47.0826802 118.9772608  89.3813905
  47.9419531 118.8335188  89.8923577  46.7151673 118.0062065  88.3641113
  45.9997342 118.4474053  87.6701385  47.9529128 117.5699918  87.5784556
  48.4388542 118.4784050  87.2224420  48.6104669 117.0583383  88.2812594
  47.6627548 116.6567689  86.4006872  48.6136576 116.3331806  85.9773961
  47.1152950 115.7889601  86.7685157  46.6911736 117.4709636  85.1206279
  47.9160145 118.5814872  84.4326403  48.7544311 118.0030744  84.0445743
  47.4692425 119.1600666  83.6240975  48.2709670 119.2582371  85.2098916
  46.0574363 116.8083353  89.0361682  46.5231111 116.3284725  90.0730118
  44.9606253 116.3290237  88.4577496  44.5560916 116.7633578  87.6405558
  44.2692335 115.1952718  89.0492047  44.3293131 115.2586916  90.1356979
  42.7934826 115.1760673  88.6410327  42.3355193 114.3573941  89.1961392
  42.3727443 116.1232839  88.9784643  42.5171174 114.9994652  87.1610800
  42.9913910 115.8121461  86.6108844  42.9334679 114.0472789  86.8323011
  41.0192816 115.0155424  86.8973914  40.5527021 114.2089058  87.4628470
  40.6131362 115.9718235  87.2270453  40.7063612 114.8372200  85.4840026
  41.4830439 114.7627715  84.8426597  39.4722608 114.7716969  84.9956207
  38.4294754 114.8655620  85.8091574  38.5760206 114.9869994  86.8010633
  37.4934086 114.8151905  85.4332034  39.2804368 114.6081447  83.6943366
  40.0750056 114.5334995  83.0753143  38.3405854 114.5589205  83.3277920
  44.9583495 113.8926597  88.6609898  45.5171203 113.7575955  87.5686959
  44.9314270 112.9358860  89.5819676  44.3613081 113.0404221  90.4090927
  45.7091863 111.7247685  89.4334590  45.1393795 110.9126078  89.8849171
  45.8232729 111.5380874  88.3656417  47.0765066 111.7795218  90.0714920
  47.9469448 110.9826083  89.7068822  47.2932874 112.6928946  91.0148680
  46.5210421 113.2702911  91.3154505  48.5976786 112.9183923  91.6165651
  49.3009392 112.1685554  91.2542556  49.1349795 114.3067795  91.2581677
  48.4040940 115.0293270  91.6212525  50.0703899 114.4315577  91.8036380
  49.3789704 114.5348963  89.7766977  48.4914432 114.2177223  89.2291604
  49.5433964 115.6002673  89.6152957  50.5812139 113.7582998  89.2819902
  51.4370451 113.9850835  89.9177740  50.3620529 112.6918955  89.3353737
  50.9196725 114.0975164  87.9040512  51.5362102 114.8846208  87.7610573
  50.4687404 113.4440173  86.8392221  49.6589674 112.4059801  86.9898556
  49.3855500 112.1130465  87.9169656  49.3189163 111.9125137  86.1768638
  50.8303685 113.8260591  85.6237982  51.4498269 114.6155310  85.5093190
  50.4850255 113.3261791  84.8169793  48.5027275 112.7878521  93.1282174
  47.5048341 113.1838166  93.7349265  49.5492299 112.2330199  93.7291391
  50.2887084 111.8244852  93.1756318  49.6533169 112.1630792  95.1771554
  48.7081193 111.8260610  95.6027367  50.7473428 111.1778450  95.5779356
  51.6484144 111.4002838  95.0063674  50.9287081 111.3784993  96.6338449
  50.3847937 109.7286114  95.3982099  49.0682615 109.3019350  95.4823063
  48.2870317 110.0344990  95.6851101  48.7402707 107.9723846  95.3135202
  47.7054543 107.6441454  95.4110695  49.7248890 107.0612528  95.0174820
  49.4029502 105.7374640  94.8361989  48.4647613 105.5620655  94.9393332
  51.0325015 107.4634993  94.9045999  51.8121188 106.7387056  94.6701400
  51.3581079 108.7914358  95.0892514  52.3938027 109.1171630  94.9926168
  49.9587409 113.5392309  95.7629128  50.4805231 114.4310512  95.0899671
  49.6320858 113.7004234  97.0426356  49.1582336 112.9521697  97.5281044
  49.8993993 114.9332418  97.7683078  50.7490608 115.4403238  97.3110964
  48.6950018 115.8788486  97.7455128  47.8181844 115.3051122  98.0457079
  48.8872773 116.6594286  98.4816004  48.4463788 116.5077395  96.4013369
  49.1727412 117.6156911  95.9932841  49.9275239 118.0267305  96.6636938
  48.9540914 118.1961236  94.7649115  49.5272754 119.0694386  94.4536513
  48.0016456 117.6636274  93.9264542  47.7799393 118.2334690  92.7002006
  48.3420221 118.9934493  92.5325920  47.2667290 116.5625113  94.3063094
  46.5115013 116.1440381  93.6410186  47.4925116 115.9900921  95.5378298
  46.9176295 115.1170354  95.8466704  50.2634465 114.6045362  99.2049930
  49.6432001 113.7389550  99.8245877  51.2641913 115.3026349  99.7284518
  51.7318161 115.9930885  99.1586272  51.7315713 115.1021920 101.0921096
  51.3317343 114.1689562 101.4887207  53.2579537 115.0314204 101.1221947
  53.5568225 114.2554070 100.4175105  53.6304307 115.9964723 100.7786312
  53.8370239 114.7241260 102.4857180  54.9232351 114.6847340 102.4038987
  53.5538362 115.5171820 103.1777937  53.3456760 113.4040641 103.0362221
  53.7807040 112.3410285 102.6011634  52.4334335 113.4644701 103.9949347
  52.0712875 112.6119586 104.3976452  52.1042876 114.3627566 104.3187336
  51.2527195 116.2505437 101.9668178  51.3524770 117.4182978 101.5763146
  50.7367160 115.9162950 103.1451192  50.7027072 114.9434648 103.4144592
  50.1777973 116.9040923 104.0556264  49.7948501 117.7534118 103.4898464
  49.0308368 116.2978239 104.8623334  49.4778155 115.4223267 105.3333047
  48.7384558 117.0135732 105.6306539  47.7982042 115.8737971 104.0665463
  48.1043164 115.1949712 103.2705617  46.8024467 115.1750713 104.9709071
  46.4954973 115.8534748 105.7669282  45.9290846 114.8785526 104.3900318
  47.2656941 114.2900199 105.4070105  47.1623329 117.0726579 103.3910298
  47.8809361 117.5310517 102.7116301  46.2856718 116.7509623 102.8288211
  46.8625180 117.7992264 104.1462173  51.2554278 117.4269138 104.9956180
  51.9242523 116.6475818 105.6800635  51.4202296 118.7459118 105.0225769
  50.9247720 119.3323011 104.3662472  52.3030775 119.3804243 105.9798273
  52.0474023 120.4399258 105.9934659  52.0836085 118.9416753 106.9531885
  53.7826042 119.2344165 105.6960747  54.5071197 118.6039844 106.4693364
  54.2481227 119.8111079 104.5915759  53.6078696 120.1807178 103.9034162
  55.6808707 119.8745029 104.3096146  56.1846990 119.0745240 104.8520995
  55.9571127 119.7026539 102.8218031  55.4984137 120.5279551 102.2772175
  57.4538249 119.6927470 102.5592686  57.9131827 118.8673764 103.1031927
  57.6351402 119.5691873 101.4915810  57.8882657 120.6345612 102.8944517
  55.4075797 118.4579770 102.3782506  55.5807341 118.3478259 101.4404421
  56.1757048 121.2156450 104.8364468  56.0880609 122.2471573 104.1690684
  56.6848198 121.2006737 106.0622477  56.7300088 120.3142091 106.5441583
  57.1199508 122.3922386 106.7699920  56.8819484 123.2832459 106.1889929
  56.4124209 122.4874533 108.1229153  56.7262805 123.4031518 108.6240027
  54.9043616 122.5052911 107.9335058  54.5896774 121.5896346 107.4328596
  54.4163181 122.5733215 108.9057632  54.6241224 123.3657268 107.3258735
  56.7728722 121.3592946 108.9296228  56.3291891 121.4183768 109.7788901
  58.6366175 122.3720111 106.9348617  59.3344173 121.5231035 106.3742554
  59.1547352 123.3321844 107.6973433  58.5841690 124.1065313 108.0054673
  60.5643492 123.3284577 108.0564331  61.1445890 122.8356485 107.2763305
  61.0758510 124.7621883 108.2144854  60.3983980 125.2874435 108.8877339
  62.0691443 124.7178829 108.6611459  61.1488587 125.5021677 106.8927603
  61.3451970 124.8402319 105.8519927  61.0110517 126.7440955 106.8946374
  60.8437583 122.5445482 109.3299657  61.9963093 122.1665896 109.5691134
  59.8202269 122.2873848 110.1468668  58.9069768 122.6804375 109.9691500
  60.0046229 121.4824136 111.3493931  60.9419278 121.7482702 111.8381455
  58.8537743 121.7358110 112.3273007  58.6823419 122.8116228 112.3638936
  57.9667945 121.2402973 111.9325438  59.1406425 121.2198580 113.7309435
  60.2474872 120.6964970 113.9815848  58.2435779 121.3397695 114.5927297
  60.1002845 120.0013268 111.0003146  61.0902041 119.3402236 111.3296744
  59.0734197 119.4662132 110.3387414  58.2438849 120.0298293 110.2191239
  59.0445273 118.0821463 109.8692493  59.9768220 117.5852150 110.1375495
  57.8823149 117.3159345 110.5029693  57.7424188 116.3950961 109.9367670
  58.1325695 117.0724766 111.5355393  56.5780163 118.0968705 110.4903870
  56.4955466 119.1903836 109.9345977  55.5545301 117.5400541 111.1249092
  54.6623460 118.0127800 111.1501617  55.6722732 116.6460013 111.5797794
  58.9980873 118.0794351 108.3437182  57.9180673 118.0290312 107.7345571
  60.1603940 118.1134510 107.6867098  61.5113218 118.0392647 108.2692014
  61.6020863 117.1291706 108.8621523  61.6801244 118.9065238 108.9075324
  62.4000258 118.0333754 107.0709646  62.6299043 117.0026787 106.8009289
  63.3238965 118.5610562 107.3078556  61.6562457 118.7263651 105.9851370
  61.9657210 118.3722380 105.0018171  61.7766477 119.8085240 106.0354867
  60.1925642 118.3511275 106.2367777  59.5203831 119.1854037 106.0361437
  59.7806612 117.1561602 105.3945199  59.3257063 117.3243620 104.2595106
  59.9224315 115.9450979 105.9325147  60.3112638 115.8120077 106.8551174
  59.5908021 114.7632930 105.1448820  59.8438478 114.9076630 104.0945372
  60.3563745 113.5502510 105.6690232  61.4253855 113.7509845 105.5981590
  59.9918145 113.2673612 107.1072615  58.9229587 113.0660627 107.1788558
  60.5488980 112.3993564 107.4598587  60.2401303 114.1322315 107.7224355
  60.0603231 112.4066007 104.8577171  60.5426601 111.6456271 105.1891842
  58.0893048 114.5007533 105.1317773  57.6002529 113.7203113 104.3081169
  57.3470869 115.1333468 106.0228503  57.7752466 115.7153822 106.7285510
  55.9027079 115.0123939 106.0154626  55.4735690 115.8728545 105.5020947
  55.6221341 114.0994626 105.4901684  55.3555522 114.9570676 107.4263385
  56.0720350 115.1261628 108.4078033  54.0491707 114.7170345 107.4999359
  53.5305529 114.6340405 106.6372384  53.3203221 114.6042934 108.7586631
  53.9998192 114.6407347 109.6101646  52.2766117 115.7193030 108.9157912
  51.6211798 115.7189045 108.0448675  51.4522720 115.4962354 110.1682312
  52.1070037 115.4969689 111.0396822  50.7165295 116.2944346 110.2665246
  50.9396953 114.5366743 110.1003402  52.9442879 117.0748544 108.9602760
  53.4973019 117.2385887 108.0353606  52.1864071 117.8502510 109.0719741
  53.6312610 117.1145126 109.8056138  52.6519736 113.2391475 108.7893680
  51.8656330 112.9076760 107.8950973  52.9530236 112.4507113 109.8157141
  53.6528660 112.7496839 110.4797438  52.3459740 111.1395128 109.9958784
  51.7945724 110.8713782 109.0946796  53.4021862 110.0622879 110.2622382
  54.1258354 110.4886588 110.9569604  52.8920634 109.2248841 110.7382946
  54.1254425 109.5724006 109.0127180  54.4270755 108.5373010 109.1729902
  53.4332358 109.6226051 108.1722233  55.3493879 110.4138987 108.7098258
  55.0242730 111.4203143 108.4461461  55.9732026 110.4563917 109.6026578
  56.1428379 109.8761295 107.6105759  56.8279919 109.1668414 107.8286901
  56.0157956 110.2674614 106.3478667  56.7757811 109.7335996 105.4034517
  57.4545100 109.0259541 105.6456605  56.6730417 110.0366360 104.4454783
  55.1265915 111.1982413 106.0298136  54.5482483 111.6068750 106.7499787
  55.0317180 111.4942984 105.0688516  51.3498942 111.2009931 111.1434193
  51.6868912 111.6532795 112.2416288  50.1286166 110.7443062 110.8831613
  49.9223102 110.3558301 109.9739730  49.0690936 110.7841093 111.8690759
  48.5451310 109.8284647 111.8515885  49.5169987 110.9343783 112.8513689
  48.0754993 111.8956382 111.6054057  48.3223542 113.0559169 111.9442066
  46.9458069 111.5469902 110.9960062  46.8302959 110.5842804 110.7132584
  45.8918279 112.4950849 110.6641528  46.0714167 113.4592174 111.1398582
  45.7699955 112.7122446 109.1373036  45.6608305 111.7405607 108.6556268
  44.5739291 113.5809123 108.7990851  44.6826091 114.5529964 109.2800655
  44.5154861 113.7150612 107.7189513  43.6627397 113.0999619 109.1547848
  47.0378942 113.3436865 108.5817724  47.8866768 112.6885031 108.7777438
  46.9315769 113.4879652 107.5066073  47.2050564 114.3076053 109.0624158
  44.5875962 111.9726300 111.2532959  44.2205208 110.8096613 111.0778068
  43.8901676 112.8489526 111.9783566  44.2244320 113.7961897 112.0837536
  42.6820874 112.4575176 112.6975137  42.6401752 111.3743786 112.8121972
  42.6741131 113.0984992 114.0907043  42.7164377 114.1822846 113.9824543
  41.4124961 112.7139663 114.8468908  41.3697033 111.6302802 114.9559454
  41.4238970 113.1777071 115.8332547  40.5380764 113.0578247 114.2943946
  43.8208464 112.6577166 114.8285947  43.8143600 113.0597927 115.7003132
  41.4088701 112.8132794 111.9416718  40.6091207 111.9201111 111.6467882
  41.1913944 114.0853065 111.6138127  41.9055435 114.7723533 111.8088950
  39.9367444 114.5400636 111.0213482  39.3631935 113.6800934 110.6755306
  39.0973567 115.3085615 112.0423675  39.7084052 116.0996031 112.4770767
  38.2435319 115.7504405 111.5287274  38.5850858 114.4234661 113.1595218
  38.1568575 113.2946722 112.9260033  38.6299831 114.9329741 114.3847919
  38.3012075 114.3865284 115.1679928  38.9927062 115.8646519 114.5280016
  40.2501601 115.4120554 109.8147349  40.7339449 116.5375699 109.9704220
  39.9634049 114.9065798 108.6189515  39.5241958 113.9989130 108.5611955
  40.3017903 115.5899872 107.3783760  40.9611676 116.4310539 107.5926830
  41.0147241 114.6442641 106.4104569  41.9142358 114.2442299 106.8783784
  40.3585196 113.8223752 106.1241103  41.4507888 115.3064808 105.1406799
  42.5528333 116.1430148 105.1298280  43.1024731 116.3124485 106.0557265
  42.9582181 116.7597792 103.9642711  43.8317520 117.4117272 103.9659879
  42.2558526 116.5502358 102.7948737  42.5712173 117.0417908 101.8745375
  41.1543904 115.7185223 102.7905459  40.5998833 115.5479627 101.8677613
  40.7557327 115.1021038 103.9590399  39.8853571 114.4459437 103.9595750
  39.0496499 116.1579539 106.7239334  38.0570656 115.4447553 106.5492272
  39.1090667 117.4381146 106.3594760  39.9192618 117.9703738 106.6429955
  38.0738468 118.1138714 105.5887545  37.4921265 117.3683506 105.0466296
  37.1225971 118.9241400 106.4821177  37.7519314 119.5801919 107.0834773
  36.5094945 119.5250946 105.8105085  36.2244946 118.1106206 107.3938897
  35.5812409 117.4791092 106.7810937  36.8422304 117.4836783 108.0368888
  35.3518006 118.9874547 108.2670038  35.4593897 120.2132355 108.2368026
  34.4834314 118.3634467 109.0546533  33.8767760 118.9005146 109.6576696
  34.4336971 117.3547002 109.0470091  38.7497086 119.0506462 104.6015358
  39.7572044 119.6804208 104.9357666  38.2023023 119.1513162 103.3920603
  37.4335057 118.5648094 103.1004086  38.7608860 120.0868944 102.4274335
  39.1986048 120.9301624 102.9616623  39.8487234 119.4371653 101.5608444
  40.4478489 120.2536601 101.1577513  40.4599459 118.8371307 102.2349851
  39.3481274 118.5659916 100.4209001  38.6958951 117.7942461 100.8296823
  38.7833606 119.1878011  99.7262826  40.7095190 117.7852479  99.5427651
  39.8797658 117.2103327  98.0656895  39.4509617 118.0603902  97.5350028
  40.5965220 116.7033598  97.4196713  39.0855609 116.5164782  98.3411996
  37.6466277 120.6439452 101.5534656  36.5893475 120.0289446 101.3897407
  37.8891598 121.8389081 101.0084338  38.7264242 122.3338860 101.2806184
  36.9781791 122.4849644 100.0730961  36.2451533 121.7824630  99.6765305
  36.2267813 123.6898852 100.6859405  35.5874306 124.1252453  99.9179617
  35.3744131 123.2691195 101.8777515  36.0131716 122.8340588 102.6463936
  34.8607031 124.1406720 102.2834595  34.6390482 122.5313470 101.5567660
  37.1971690 124.7781716 101.0695568  37.7381666 125.1119732 100.1841190
  36.6508935 125.6179612 101.4990171  37.9049926 124.3924775 101.8032643
  37.7754646 122.9372033  98.8576774  39.0020500 123.0433587  98.8927232
  37.0554734 123.2197226  97.7748914  36.0491203 123.1451983  97.8173060
  37.6661722 123.5942536  96.5097849  38.7503894 123.5234679  96.5967419
  37.2048695 122.6748656  95.3733626  37.8176447 122.9115478  94.5035423
  37.4050008 121.6514112  95.6905197  35.7383032 122.8140640  95.0113005
  35.1361689 122.5917323  95.8922679  35.5506836 123.8395202  94.6929601
  35.3657629 121.8602154  93.8901334  35.9965187 122.0777041  93.0281910
  35.5521473 120.8408417  94.2281239  33.9059354 122.0040627  93.4977896
  33.2935787 121.8013897  94.3764497  33.7393432 123.0295805  93.1681541
  33.5312739 121.0643025  92.4043358  33.6851610 120.1139603  92.7097343
  32.5563696 121.1896114  92.1720444  34.0982871 121.2522179  91.5899140
  37.3333616 125.0388469  96.1612205  36.4038775 125.6368900  96.7100207
  38.1046901 125.5850064  95.2229896  38.8636117 125.0414002  94.8374645
  37.9307046 126.9543440  94.7585280  36.8700297 127.1742807  94.6373015
  38.5307558 127.9645466  95.7401099  39.5946439 127.7628465  95.8648470
  38.3959810 128.9738710  95.3512649  38.0294494 127.8771446  96.7040352
  38.5803118 127.0878645  93.3897871  39.2574700 126.1758951  92.9094188
  38.3653596 128.2419120  92.7656605  37.7196996 128.9184453  93.1471381
  39.0147467 128.5458864  91.5019643  39.0153167 127.6587652  90.8686280
  38.2774823 129.6679200  90.7704922  37.2500616 129.3610113  90.5747552
  38.2764466 130.5658560  91.3883999  38.9814135 129.9615979  89.4476304
  38.6005897 129.3136609  88.4363181  39.8932462 130.8310696  89.4610447
  40.4663402 128.9432868  91.7391208  40.8113831 129.5320623  92.7670808
  41.3206155 128.6144634  90.7690992  40.9996260 128.1508185  89.9311860
  42.7480190 128.8608888  90.9180548  43.0246552 128.5857588  91.9358342
  43.5369864 127.9879666  89.9451431  43.2775083 128.2579684  88.9214878
  44.6046215 128.1422287  90.1015363  43.2928951 126.9396142  90.1168288
  43.1271971 130.3198153  90.7082082  44.2173617 130.7266504  91.1224441
  42.2636018 131.1104600  90.0773287  41.4084302 130.7260112  89.7018556
  42.5434701 132.5227622  89.8522260  43.5983292 132.6615638  89.6153599
  41.7063190 133.0420437  88.6799847  42.0081649 134.0662893  88.4611028
  41.8957953 132.4140637  87.8094447  40.3248289 133.0134929  88.9905905
  39.8217343 133.3428614  88.2422510  42.2903607 133.3842622  91.0822558
  42.6121404 134.5764834  91.0587710  41.7267172 132.8191391  92.1445684
  41.4572820 131.8473023  92.0894576  41.4327291 133.5492109  93.3713467
  41.5586811 134.6219000  93.2244680  40.0060051 133.2642612  93.8637534
  39.8944416 132.1918517  94.0237274  39.7328856 134.0007439  95.1635276
  39.8438107 135.0733193  95.0042218  38.7173839 133.7865338  95.4966504
  40.4411593 133.6717245  95.9239181  38.9850420 133.6556108  92.7935736
  39.2002989 133.0604296  91.9061478  37.9980525 133.3941665  93.1751468
  39.0133836 135.1242995  92.4341695  39.9999889 135.3864060  92.0520570
  38.2628756 135.3264298  91.6699834  38.7977446 135.7201433  93.3210572
  42.4616189 133.1539693  94.4207655  42.5816725 131.9737909  94.7689167
  43.2042777 134.1368828  94.9247028  43.1543027 135.0731049  94.5490834
  44.1456874 133.8755955  96.0044772  44.7019280 132.9602198  95.8025291
  45.1371574 135.0315007  96.1316482  44.5957814 135.9536397  96.3430049
  45.8339361 134.8254822  96.9441480  45.6899473 135.1410282  95.1986282
  43.3934637 133.6710309  97.3132548  42.5242497 134.4692651  97.6749054
  43.7253943 132.5960623  98.0237678  44.4855187 132.0141655  97.7017331
  43.0025230 132.1881983  99.2228650  42.0921060 132.7847490  99.2808944
  42.6349035 130.6953482  99.1783721  43.5509723 130.1057680  99.1421278
  41.8420522 130.3125456 100.3928225  40.9255473 130.9014205 100.4295073
  41.5908265 129.2530050 100.3442420  42.4328281 130.5046492 101.2884671
  41.7794652 130.3789855  97.9574544  40.8255785 130.8932544  98.0746233
  42.2946746 130.7659324  97.0782896  41.5348706 128.8969329  97.7861929
  41.0192441 128.5093367  98.6648272  40.9204302 128.7293974  96.9016059
  42.4883411 128.3820143  97.6684958  43.8572833 132.4981991 100.4440420
  45.0227860 132.0892180 100.5152021  43.2749340 133.2126295 101.4046546
  42.3458021 133.5705590 101.2352445  43.9208912 133.5377788 102.6712497
  44.9737426 133.2590533 102.6274870  43.8237527 135.0347456 102.9625991
  44.4082243 135.2577475 103.8552145  44.2318939 135.5850302 102.1148328
  42.4763469 135.4212610 103.1717988  42.4381011 136.3632638 103.3528178
  43.2555187 132.7295516 103.7776259  42.0637422 132.9090301 104.0500415
  44.0257557 131.8443477 104.4128408  45.0073501 131.7900011 104.1812846
  43.4899398 130.8950660 105.3861766  42.4224649 131.0487888 105.5441826
  43.7174484 129.4334580 104.9381289  44.7439479 129.1572840 105.1792219
  42.7558555 128.4711174 105.6308342  41.7290950 128.7463939 105.3898224
  42.9488637 127.4544958 105.2883011  42.9020613 128.5243834 106.7096707
  43.5769003 129.2910360 103.4525670  44.3116500 129.9241914 102.9552150
  43.7426950 128.2516005 103.1693962  42.5740081 129.5936082 103.1513061
  44.1641446 131.2135679 106.7216404  44.5482061 130.3153661 107.4819215
  44.3815372 132.5090362 106.9720686  44.0329684 133.2222024 106.3475742
  45.1268993 132.9282056 108.1521081  46.1003838 132.4389444 108.1196940
  45.2614593 134.0082056 108.0921671  44.4456955 132.5870916 109.4664930
  45.1152767 132.3472653 110.4738129  43.1137317 132.5546668 109.4761816
  42.5885981 132.8146135 108.6535263  42.3772205 132.1921363 110.6797313
  42.9202878 131.4082844 111.2077023  42.2008320 133.3876450 111.6242334
  43.1851151 133.7419180 111.9304632  41.6787091 134.1824508 111.0915313
  41.4543880 133.0183416 112.7706389  41.3558899 133.7795563 113.3472237
  41.0153666 131.6299283 110.3013862  40.5799775 131.7183697 109.1503626
  40.3484852 131.0458122 111.2949443  40.7825950 130.9449285 112.2012943
  39.0031888 130.5429022 111.1188751  38.5763519 130.3746446 112.1076111
  38.4251336 131.3071759 110.5994163  38.9377994 129.2512722 110.3268038
  39.9339160 128.7141547 109.8388410  37.7160740 128.7433501 110.2043454
  36.9380735 129.1677554 110.6887985  37.4702143 127.5436916 109.4266525
  38.2588257 126.8181331 109.6260421  36.1281315 126.9224317 109.8066786
  36.1307070 126.6714207 110.8673794  35.3275034 127.6338177 109.6041333
  35.9028021 125.6554310 108.9846902  36.3235997 124.5715170 109.4701398
  35.3120283 125.7835856 107.8791756  37.5085315 127.8600782 107.9339662
  37.5247441 129.0185608 107.5101723  37.5126817 126.8005328 107.1289344
  37.4897711 125.8686177 107.5176614  37.6397841 126.9435763 105.6841473
  38.0046313 127.9622243 105.5524589  38.6801563 125.9458706 105.1184159
  38.2126338 124.9628752 105.0614672  39.1676029 126.3502356 103.7500823
  39.6356947 127.3330011 103.8063205  39.8954366 125.6215914 103.3930998
  38.3245590 126.3888511 103.0602381  39.9651143 125.9555915 105.9401784
  40.7967677 125.9467181 105.2356398  39.9779345 126.8878157 106.5048848
  40.0977089 124.7978983 106.8841048  40.0854349 123.8652748 106.3200457
  41.0376034 124.8793754 107.4300527  39.2665998 124.8063712 107.5892897
  36.2812776 126.7753624 105.0004740  36.1074146 127.2284658 103.8581562
  35.2971987 126.1895803 105.6829759  35.4696217 125.7487812 106.5752011
  33.9511907 126.1206336 105.1264985  33.9896091 125.8000882 104.0854059
  33.1073843 125.1202287 105.9144692  32.1106788 125.0738819 105.4756862
  33.7434768 123.7386001 105.8745629  34.7400978 123.7840589 106.3136299
  33.1290870 123.0386834 106.4409029  33.8175774 123.4018845 104.8405260
  33.0040217 125.5528499 107.2759100  32.4738759 124.9247165 107.7718879
  33.2517850 127.4771631 105.1100889  32.2271988 127.6198333 104.4349843
  33.7752124 128.4714123 105.8277973  34.6204937 128.3033495 106.3544411
  33.1421705 129.7782028 105.9369419  32.1077083 129.7215663 105.5981508
  33.1546718 130.2467598 107.3954661  32.5814780 129.5395153 107.9949271
  34.1861634 130.2680208 107.7471381  32.5868381 131.5396538 107.5193003
  32.6059707 131.8106906 108.4400461  33.7838055 130.8455188 105.0587072
  33.2771788 131.9701516 105.0131399  34.8781160 130.5338255 104.3652623
  35.2795714 129.6091006 104.4270430  35.5590974 131.5305851 103.5441298
  35.4900227 132.5130159 104.0112031  37.0370236 131.1722173 103.3217342
  37.5301903 131.9975495 102.8082035  37.7263950 130.9203047 104.6549012
  37.2340403 130.0947445 105.1688447  38.7724378 130.6675986 104.4815953
  37.6671597 131.8178847 105.2704826  37.1441154 129.9460724 102.4200502
  36.7527894 129.0989742 102.9834234  36.5094221 130.1295504 101.5531016
  38.5378112 129.6402253 101.9625465  39.1730307 129.4561636 102.8289860
  38.5260071 128.7549726 101.3267104  38.9296643 130.4867414 101.3986658
  34.8336692 131.6581256 102.2121792  33.9761834 130.8340702 101.8769483
  35.1749438 132.6874437 101.4441526  35.8625435 133.3523220 101.7685639
  34.5212999 132.9376435 100.1662270  33.4525003 132.7293646 100.2150780
  34.7182849 134.4060275  99.7351967  34.2902374 134.5474541  98.7427890
  34.0324650 135.3390232 100.7201409  34.4603296 135.1984933 101.7127557
  34.1787493 136.3721487 100.4049375  32.9658669 135.1163557 100.7499615
  36.1995882 134.7447849  99.6333881  36.6713999 134.0957243  98.8956780
  36.3148493 135.7848039  99.3281424  36.6742180 134.5966220 100.6033753
  35.0450637 131.9669014  99.1156475  36.1830266 131.4882584  99.1835240
  34.1903442 131.6551906  98.1417599  33.2531282 132.0313917  98.1558425
  34.5641405 130.7819121  97.0462847  33.7687235 130.8481355  96.3039739
  35.4872534 131.1804726  96.6254386  34.7763463 129.3315108  97.4113035
  35.3990646 128.5962386  96.6425944  34.2620493 128.8884505  98.5545888
  33.7054830 129.5179639  99.1149870  34.5020047 127.5445203  99.0590309
  35.4086272 127.1401336  98.6089127  34.6727150 127.5525132 100.5802025
  33.7692287 127.9464140 101.0456644  34.8484331 126.5359072 100.9319631
  35.5222133 128.1809186 100.8477068  33.3497755 126.6336157  98.6644910
  32.1858600 127.0437211  98.7060040  33.6786690 125.4031803  98.2797785
  34.6578255 125.1725887  98.1893383  32.6952974 124.3817239  97.9476517
  31.7379945 124.6368379  98.4021703  32.5029651 124.2675835  96.4343671
  33.4505388 123.9858990  95.9751741  31.4524836 123.2166374  96.1133580
  30.5044479 123.4978901  96.5718608  31.3262945 123.1464581  95.0329644
  31.7724360 122.2509580  96.5047585  32.0783493 125.5304101  95.9099316
  31.9577862 125.4582872  94.9602668  33.1601782 123.0528833  98.5234864
  34.2463416 122.5753220  98.1818062  32.3344858 122.4597047  99.3885067
  31.4348648 122.8694978  99.5955116  32.7284948 121.2555285 100.1109633
  33.7451655 121.3146095 100.4995366  31.7657511 121.0065360 101.2871458
  30.7530681 120.9124472 100.8950748  32.1375405 119.7371852 102.0416113
  33.1499976 119.8307149 102.4344011  31.4408720 119.5868377 102.8663228
  32.0882671 118.8840798 101.3649394  31.7558402 122.2039080 102.2229471
  31.4293343 123.0893199 101.6774733  31.0711693 122.0140169 103.0495466
  32.7599012 122.3684168 102.6139705  32.7720174 120.0614308  99.1621418
  31.8315353 119.8034834  98.3998016  33.8807621 119.3270827  99.2085655
  34.5916562 119.5825916  99.8789714  34.1461432 118.2092619  98.3125702
  33.5267582 118.2501337  97.4165842  35.6260012 118.1779936  97.8868713
  36.2454366 118.1213832  98.7819660  35.9135894 116.9837068  96.9970241
  35.2948165 117.0398657  96.1014420  36.9656441 116.9873258  96.7119481
  35.6872581 116.0645014  97.5373362  35.9967470 119.4719863  97.1836043
  35.8379441 120.3120191  97.8597911  37.0452111 119.4377215  96.8875495
  35.3735520 119.5962644  96.2980063  33.7504517 116.9203517  99.0213034
  34.1416993 116.6968983 100.1728848  32.9650061 116.0888160  98.3401429
  32.6288467 116.3394319  97.4212915  32.5353139 114.8198693  98.9099034
  32.1576009 114.9775867  99.9201297  31.4201898 114.2065301  98.0613380
  30.5706350 114.8886592  98.0288457  31.7860853 114.0342635  97.0491401
  30.9560062 112.8789635  98.6432203  31.4686161 112.4335940  99.6675826
  29.9814145 112.2462956  97.9858570  29.6364407 111.3614413  98.3295513
  29.5935171 112.6553992  97.1478412  33.7150189 113.8526110  99.0040600
  34.5836176 113.8461146  98.1277245  33.7761948 113.0262644 100.0541595
  32.8643149 112.9651558 101.2102044  31.8446347 112.8050732 100.8598815
  32.9151258 113.9035853 101.7623523  33.3907105 111.8029676 102.0054882
  32.8627759 110.8948879 101.7143260  33.2336518 111.9891230 103.0679289
  34.8404670 111.7121862 101.6914903  35.2104355 110.6937149 101.8095518
  35.4320578 112.3870891 102.3100581  34.9343425 112.1334135 100.2205923
  35.8258983 112.7297401 100.0266307  34.9295685 110.9200072  99.3080560
  35.9597534 110.2412149  99.2163388  33.8246951 110.6236659  98.6315668
  33.0171299 111.2228328  98.7261013  33.7119269 109.4410177  97.7901374
  34.5512881 108.7729599  97.9831938  32.4113379 108.6871366  98.0754225
  31.5613510 109.3402853  97.8778900  32.3512485 107.8090090  97.4324751
  32.3936026 108.3743145  99.1194182  33.7760711 109.8439626  96.3251392
  33.0633797 110.7573698  95.8959535  34.6302874 109.1641788  95.5640909
  35.2153076 108.4554943  95.9831577  34.7547736 109.4040169  94.1424978
  35.1936900 108.5053234  93.7091371  33.7441954 109.5367695  93.7562234
  35.5927366 110.5995543  93.7494122  35.7947222 110.8199854  92.5478877
  36.0856786 111.3800192  94.7071578  35.8606935 111.1806653  95.6713876
  36.8892855 112.5596014  94.4150677  36.9476154 112.7141932  93.3376642
  36.2534392 113.7998088  95.0542885  36.0294712 113.5809222  96.0983317
  36.9634081 114.6251497  95.0008412  34.9740647 114.2169987  94.3625144
  34.8870058 114.2056319  93.1353173  33.9706714 114.5887769  95.1480943
  33.0932974 114.8770758  94.7391954  34.0892318 114.5816328  96.1510864
  38.3313120 112.4230020  94.8769499  39.2534814 112.7168315  94.1122056
  38.5549514 111.9844871  96.1139539  37.7769790 111.8285190  96.7388798
  39.9013136 111.7943755  96.6286261  40.5871170 111.6347994  95.7965754
  40.3732041 113.0175517  97.4251593  41.4177747 112.8132724  97.6601944
  40.3117838 113.8882348  96.7722898  39.6136996 113.2919400  98.7034069
  38.4386106 114.0288131  98.6881128  38.0599960 114.3946123  97.7336803
  37.7521092 114.3007978  99.8515311  36.8274143 114.8772309  99.8238539
  38.2375617 113.8343807 101.0539466  37.5522516 114.1000688 102.2163991
  36.7547889 114.6147749 102.0724183  39.4069944 113.1093179 101.1012333
  39.7924742 112.7413223 102.0520671  40.0925778 112.8494278  99.9313437
  41.0265972 112.2882890  99.9601701  39.9336284 110.5275347  97.4708679
  38.9319491 109.8211272  97.6124023  41.1022695 110.2464253  98.0417238
  41.8970708 110.8452191  97.8689926  41.2924399 109.0724382  98.8791911
  40.4046621 108.9185625  99.4926013  41.5278312 107.8157662  98.0345276
  40.6957061 107.7402980  97.3345479  42.4542153 107.9709172  97.4814990
  41.6286706 106.5335252  98.8401195  42.4965777 106.6174164  99.4941840
  40.7261219 106.4437307  99.4446375  41.7736080 105.3059719  97.9642758
  41.8096944 105.4587559  96.7247598  41.8495613 104.1882833  98.5153659
  42.4724965 109.3319636  99.8014894  43.5241050 109.7960896  99.3535030
  42.2924528 109.0307098 101.0828025  41.4233556 108.6004289 101.3649864
  43.2639034 109.3671074 102.1153195  44.2681553 109.5844863 101.7515562
  42.7606467 110.5513896 102.9824513  42.7357555 111.4443746 102.3579046
  41.3668134 110.2911919 103.5549300  41.3910152 109.3985596 104.1800080
  41.0545237 111.1459248 104.1549363  40.6599227 110.1433495 102.7385065
  43.7814063 110.9506951 104.0560075  43.8397194 110.1245561 104.7646644
  44.7425396 111.0678146 103.5554025  43.4404385 112.2224212 104.7934285
  42.4795823 112.1058941 105.2947036  44.2127019 112.4320823 105.5335303
  43.3824002 113.0491526 104.0854408  43.5574234 108.1327751 102.9611722
  42.6582585 107.3414638 103.2660441  44.8329752 107.9383475 103.2851266
  45.5482873 108.3750185 102.7214366  45.2486064 107.0697163 104.3751196
  44.3876761 106.5042672 104.7317221  46.3324258 106.0823287 103.9292876
  46.6978125 105.5615458 104.8143734  45.8620758 105.3663156 103.2553467
  47.4962541 106.7546391 103.2212109  47.4022520 107.9541824 102.8918031
  48.5194554 106.0744380 102.9995928  45.7288424 107.9380255 105.5303695
  46.3526939 108.9813542 105.3126228  45.4125166 107.5253512 106.7528894
  44.9278413 106.6505923 106.8942616  45.6935611 108.3540471 107.9155209
  45.7676264 109.4006189 107.6200537  44.5664459 108.2140248 108.9405528
  44.5399357 107.1443641 109.1484527  44.8106765 108.7553349 109.8545740
  43.1965337 108.6683460 108.4293006  42.9493866 108.0983773 107.5336696
  42.1241047 108.4460047 109.4827930  42.3703380 109.0160621 110.3786181
  41.1600845 108.7764400 109.0960394  42.0715845 107.3858072 109.7304282
  43.2232189 110.1184314 107.9716968  43.9466335 110.2319244 107.1642997
  42.2339519 110.4058394 107.6155388  43.5082253 110.7583192 108.8068100
  47.0285868 108.0320791 108.5707612  47.5025491 108.8220933 109.3931275
  47.6473678 106.9024194 108.2272615  47.2149830 106.2540618 107.5847856
  48.9327164 106.5434782 108.8096309  48.9392603 106.7898703 109.8713970
  49.1896859 105.0424054 108.6542050  49.0918397 104.8146530 107.5927653
  50.2176602 104.8647650 108.9701366  48.2510058 104.1473799 109.4540163
  48.7815689 103.2216240 109.6766817  48.0163001 104.6639063 110.3847219
  46.9631732 103.8272464 108.7142037  46.8237512 104.2483063 107.5468254
  46.0915310 103.1519673 109.2998692  50.0887671 107.3195804 108.1980516
  51.1773328 107.3450706 108.7813809  49.8811882 107.9483841 107.0438320
  48.9961586 107.8402393 106.5693568  50.9138233 108.7488897 106.4035809
  51.7147714 108.8653433 107.1336630  51.4743966 108.0219406 105.1715515
  50.6862243 107.9059590 104.4276210  52.2918982 108.6041114 104.7462650
  51.8433256 107.0392908 105.4654733  50.4503306 110.1325399 105.9805172
  51.3040195 110.9946610 105.7398006  49.1461329 110.3778764 105.8857324
  48.4806652 109.6498058 106.1029080  48.6395018 111.6711026 105.4761070
  47.5657652 111.6916152 105.6625688  49.1273831 112.4357817 106.0805382
  48.8907743 111.9649429 104.0141408  49.5522340 112.9527178 103.6810494
  48.3721652 111.1165080 103.1303361  47.8160548 110.3407696 103.4605945
  48.6127335 111.2337909 101.6973342  49.1910558 112.1364849 101.5003921
  49.3862206 110.0343575 101.1650128  48.7848446 109.1483998 101.3687898
  49.4829328 110.1672416 100.0874746  50.7509255 109.8641811 101.7732164
  51.2980474 110.8043484 101.7036185  50.6476486 109.5811945 102.8207633
  51.5059073 108.7874878 101.0339012  52.4683004 108.6043942 101.5117876
  50.9275825 107.8637143 101.0171008  51.7404940 109.2167161  99.6606011
  51.0751805 108.9247498  98.9590223  52.7713419 109.9632489  99.2841089
  53.6687887 110.3514155 100.1746245  53.5672043 110.0780580 101.1416076
  54.4515902 110.9194172  99.8835995  52.9061010 110.3223757  98.0200298
  52.2215386 110.0271362  97.3386284  53.6930736 110.8905314  97.7407952
  47.2834575 111.3683924 100.9723392  46.4011551 110.5173569 101.1210104
  47.1458318 112.4255973 100.1876164  47.8796991 113.1189730 100.1598987
  45.9484407 112.6554695  99.3914115  45.1195602 112.0531946  99.7633271
  45.5543432 114.1388136  99.4166428  46.3784818 114.7332383  99.0222380
  44.3178919 114.3684024  98.5730647  43.4931425 113.7746215  98.9671628
  44.0499192 115.4246023  98.6001430  44.5193509 114.0714751  97.5438185
  45.3139358 114.5854129 100.8513116  46.2449095 114.4532740 101.4026083
  45.0506011 115.6429510 100.8321426  44.2224259 113.8118044 101.5231426
  44.4852769 112.7541605 101.5431063  44.0951851 114.1733589 102.5435285
  43.2909684 113.9438358 100.9726387  46.1995872 112.1889740  97.9671740
  47.1610932 112.6207453  97.3228443  45.3328315 111.3163881  97.4699281
  44.6688878 110.8807773  98.0940444  45.3312678 110.9133994  96.0674946
  46.1746829 111.3787599  95.5574067  45.4488449 109.3994663  95.9223348
  46.4253782 109.0813129  96.2873833  44.6700681 108.9912267  96.5664987
  45.2502863 108.8957659  94.5110609  46.1267988 109.2492709  93.4945383
  46.9590865 109.9135455  93.7272093  45.9602613 108.7768975  92.2105171
  46.6462045 109.0763837  91.4181208  44.9177325 107.9237822  91.9317538
  44.7627466 107.4539512  90.6516182  45.4314840 107.7843214  90.0472628
  44.0397758 107.5414340  92.9233167  43.2137688 106.8655937  92.7018382
  44.2136852 108.0224311  94.2068019  43.5314535 107.7173368  95.0002611
  44.0589569 111.4251873  95.4127518  42.9674348 110.9132613  95.6789386
  44.2026976 112.4418341  94.5654674  45.0821910 112.9337517  94.4975864
  43.0857496 112.9124484  93.7619729  42.1801835 112.9878726  94.3639365
  43.4106662 114.2829449  93.1536419  44.2776461 114.1795962  92.5011350
  42.2385831 114.8138606  92.3549286  41.3712933 114.9179232  93.0069101
  42.4953060 115.7862641  91.9346602  42.0043672 114.1200530  91.5475420
  43.7825232 115.2663208  94.2647257  44.6732985 114.8770916  94.7577985
  44.0176698 116.2187889  93.7897414  42.6916478 115.4699727  95.2857911
  42.4562649 114.5179552  95.7615615  43.0284212 116.1797224  96.0413957
  41.8006350 115.8596506  94.7935035  42.7852188 111.8742984  92.6890647
  43.6999747 111.3607032  92.0333129  41.5066459 111.5387221  92.5314735
  40.7905594 111.9851557  93.0864658  41.1068359 110.4984636  91.5983588
  41.7115321 109.6050477  91.7540822  39.6381694 110.1375272  91.8137693
  39.0638943 111.0612636  91.7429293  39.3475651 109.4667409  91.0052553
  39.3598558 109.4694162  93.1509026  39.7652335 110.1105676  93.9336507
  38.2789141 109.3927236  93.2683013  39.9791728 108.0881676  93.2576436
  40.0721788 107.3931169  92.2255848  40.3722089 107.6967440  94.3769015
  41.3320320 110.9493372  90.1531122  41.1928670 112.1335305  89.8380463
  41.7008031 110.0246783  89.2570080  41.9344441 108.5832436  89.4584996
  41.0631185 108.1391698  89.9398419  42.8098389 108.4436600  90.0927705
  42.1495729 108.0657382  88.0614783  41.2044430 107.6946027  87.6651362
  42.8765755 107.2539639  88.0857911  42.6580175 109.2067887  87.2671635
  42.3882190 109.0900093  86.2175587  43.7364971 109.3402248  87.3518767
  41.9329952 110.4200073  87.8594777  42.5645855 111.3083321  87.8679083
  40.6556462 110.7175039  87.1056599  40.7152673 111.3350804  86.0353335
  39.5050458 110.2922144  87.6266758  39.5493868 109.6593335  88.4125480
  38.1928876 110.6107504  87.0665476  38.2924097 111.4019154  86.3234106
  37.5757536 109.3710464  86.3870621  36.5337816 109.6032977  86.1669417
  38.1138882 109.1990927  85.4548909  37.6449260 108.1164795  87.2527318
  38.2373956 108.1677589  88.3513169  37.1066500 107.0733600  86.8280972
  37.3249995 111.1835831  88.1912049  36.5441020 110.4860534  88.8423251
  37.4662138 112.4881223  88.4148452  38.1509250 113.0015074  87.8784632
  36.7051683 113.2050037  89.4310423  35.8541346 112.5981243  89.7401348
  37.5614575 113.5060000  90.6589707  36.9257237 113.9311470  91.4356250
  38.0004149 112.5753402  91.0185381  38.5931912 114.4218815  90.3401782
  39.1187991 114.5973457  91.1241097  36.1860527 114.4864506  88.8001312
  36.9622230 115.4102928  88.5366465  34.8746553 114.5391626  88.5576001
  34.2769167 113.7612535  88.7977366  34.2781107 115.6878930  87.8888193
  34.8784786 115.9742039  87.0252896  32.8699920 115.3396838  87.4104489
  32.4429072 116.2048838  86.9033712  32.9120199 114.1597783  86.4511228
  33.3385874 113.2940103  86.9576656  31.9007548 113.9242768  86.1194888
  33.5268760 114.4144326  85.5878709  32.0552788 115.0000417  88.5391484
  31.1697302 114.7808704  88.2402035  34.2277704 116.9227254  88.7779818
  34.1495285 118.0403414  88.2576774  34.2636644 116.7486269  90.0992627
  34.2622912 115.8257799  90.5096903  34.2409030 117.9017191  90.9910622
  33.4898062 118.6040943  90.6296457  33.8612017 117.4657393  92.4054007
  32.8869136 116.9773748  92.3863717  34.6089099 116.7690699  92.7844576
  33.7988141 118.6900106  93.3158933  32.6909199 119.2829458  93.4086293
  34.8596459 119.0206020  93.9099850  35.5780830 118.6290082  91.0050662
  35.6203876 119.8353320  91.2676369  36.6733221 117.9252669  90.7182605
  36.5833933 116.9441223  90.4960727  38.0111319 118.4978823  90.7878492
  37.9656714 119.5038061  91.2051618  38.9020999 117.6377554  91.6828971
  38.8164047 116.6307862  91.2745240  39.9330212 117.9797661  91.5916287
  38.4987865 117.6254183  93.1555655  37.4458273 117.3524856  93.2254619
  39.3308033 116.6341187  93.9447056  40.3839133 116.9066821  93.8756585
  39.0200380 116.6485392  94.9893671  39.1876047 115.6332872  93.5373596
  38.6367151 119.0175491  93.7339111  37.9895744 119.7040871  93.1880414
  38.3481140 119.0051503  94.7849377  39.6719137 119.3472407  93.6457843
  38.6474110 118.6708995  89.4122987  39.8631172 118.8626179  89.3161249
  37.8556988 118.6064052  88.3477245  36.8775643 118.3733014  88.4426712
  38.3863038 118.8203001  87.0122615  39.3790045 118.3766232  86.9361347
  37.4824594 118.1773216  85.9621215  37.4452413 117.1030572  86.1428703
  36.4808660 118.5963784  86.0585683  37.9714194 118.4192639  84.6543899
  37.3882207 118.0064466  84.0132494  38.5395599 120.3114640  86.7287537
  37.8821795 121.1589858  87.3379022  39.4188420 120.6250815  85.7820832
  39.9279196 119.9001635  85.2968686  39.6734223 122.0037874  85.4186592
  39.8307848 122.0490690  84.3410295  38.7956084 122.5937579  85.6822441
  40.8854594 122.5836055  86.1186607  41.8561842 121.8680226  86.3840008
  40.8423307 123.8758648  86.4227674  40.0351465 124.4132302  86.1402938
  41.9307208 124.5689615  87.1066329  42.7901383 123.9043118  87.1946183
  42.3540084 125.8135230  86.3307236  42.3954293 125.5679480  85.2695561
  41.6121231 126.5953192  86.4935146  43.7087510 126.3353285  86.7597349
  44.3630445 125.7597597  87.6271077  44.1379587 127.4332462  86.1499387
  45.0352224 127.8260859  86.3963014  43.5653430 127.8708584  85.4423317
  41.4191832 124.9093606  88.5047512  40.9084773 126.0038740  88.7468333
  41.5584280 123.9578573  89.4265307  42.1073370 123.1427832  89.1931799
  40.9190925 124.0091644  90.7367031  40.4579296 124.9803777  90.9160702
  39.8372171 122.9178128  90.8692564  40.2843418 121.9559090  90.6184181
  39.2734118 122.8614827  92.2775278  38.8256741 123.8229549  92.5289303
  38.5140139 122.0816308  92.3345048  40.0751286 122.6393577  92.9818093
  38.7104112 123.1557343  89.8767304  39.1087322 123.1354518  88.8623187
  37.9577961 122.3749760  89.9866703  38.2556940 124.1275986  90.0685969
  41.9884193 123.8485223  91.8088786  42.8254747 122.9433994  91.7254952
  41.9638173 124.7292001  92.8074488  41.3612555 125.5355233  92.7246148
  42.8196541 124.6253836  93.9788759  43.6097542 123.8968842  93.7968603
  43.4639849 125.9782465  94.2896007  44.0203369 125.8595589  95.2193775
  44.1574494 126.1944643  93.4769157  42.4813713 127.1219864  94.4321089
  41.8728962 127.2135701  93.5324026  41.8389970 126.8952579  95.2830210
  43.1719800 128.4459158  94.6862103  44.3687217 128.4911914  94.9581613
  42.4264360 129.5356968  94.5607252  42.8362560 130.4451760  94.7188285
  41.4523281 129.4510535  94.3076426  42.0332335 124.0989066  95.1791731
  40.8030602 124.0288346  95.1715884  42.7738582 123.7209860  96.2198062
  43.7646556 123.9149005  96.1912219  42.2423325 122.9972408  97.3732971
  41.1781439 123.1722502  97.5313274  42.5013013 121.4767919  97.2451947
  43.4775040 121.3397481  96.7800628  42.4772121 120.7724297  98.5814247
  41.5010992 120.9086447  99.0469887  42.6642372 119.7085736  98.4353681
  43.2488927 121.1911370  99.2274064  41.5311730 120.8089514  96.2639989
  41.5852187 121.3638312  95.3273623  41.8839241 119.7902419  96.1030730
  40.1134968 120.7758685  96.7427952  39.7598739 121.7943092  96.9035098
  39.4881274 120.2884483  95.9948420  40.0585798 120.2207215  97.6792223
  42.8764043 123.5495639  98.6444494  44.1004822 123.7035879  98.7173940
  42.0438042 123.8581291  99.6407538  41.0565909 123.9245318  99.4380228
  42.4906063 124.1433757 100.9963940  43.5793009 124.1185684 101.0435945
  42.0130451 125.5194981 101.4582961  40.9241838 125.5567590 101.4252413
  42.3513793 125.6983772 102.4789001  42.4224434 126.2863393 100.8006892
  41.9680579 123.0612837 101.9314887  40.8154952 122.6362810 101.8144974
  42.8124848 122.6217270 102.8652242  43.6987972 123.0910038 102.9849274
  42.5306214 121.4561603 103.6929889  41.5255212 121.0747460 103.5130001
  43.5397421 120.3161018 103.4556292  43.2773105 119.4784295 104.1017980
  43.5235248 119.8649362 102.0168465  43.7863297 120.7020127 101.3700565
  44.2455181 119.0599246 101.8797971  42.5269848 119.5062888 101.7592000
  44.9324371 120.7573462 103.8623577  44.9358672 121.0224545 104.9196220
  45.6367830 119.9435157 103.6900889  45.2271097 121.6236757 103.2701229
  42.5398737 121.8515995 105.1655215  42.9175567 122.9629673 105.5372880
  42.1137316 120.9089200 106.0053693  41.5675579 120.1415249 105.6408172
  42.3859727 120.9443186 107.4347890  43.3102016 121.4970335 107.6033312
  41.2593841 121.6189573 108.2288808  41.6039543 121.6765479 109.2613797
  41.1586812 122.6256726 107.8233154  39.9144955 120.9190264 108.1833474
  39.5876385 120.8492939 107.1458490  40.0251651 119.9166669 108.5970258
  38.8534750 121.6564563 108.9771670  37.6899086 121.2534791 109.0053542
  39.2497117 122.7436279 109.6289893  38.5838641 123.2730104 110.1735098
  40.2150713 123.0360281 109.5771775  42.5611789 119.5217169 107.9415407
  41.9919697 118.5747113 107.3915615  43.3542358 119.3865045 108.9999944
  43.7905489 120.2050580 109.3996199  43.6758805 118.0863103 109.5685616
  42.7669488 117.4883091 109.6344157  44.7006737 117.3294213 108.7078172
  44.9114566 116.4064982 109.2480789  44.2199284 117.0925142 107.7586813
  45.9974854 118.0686365 108.4461889  46.1270290 118.9084434 107.3458213
  45.2769771 119.0291454 106.6742990  47.3050536 119.5833173 107.0962268
  47.3904310 120.2476554 106.2363039  48.3767114 119.4145924 107.9454332
  49.5531380 120.0809918 107.7035607  49.5165805 120.6342006 106.9198367
  48.2797246 118.5789369 109.0361148  49.1299166 118.4450426 109.7049544
  47.0972494 117.9090202 109.2799980  47.0157671 117.2419698 110.1381965
  44.1854446 118.2811820 110.9882276  44.5389540 119.3913281 111.3940549
  44.2134708 117.1835630 111.7366098  43.8840766 116.3165109 111.3368356
  44.6618312 117.1785401 113.1208181  44.9919534 118.1788032 113.4011613
  43.5327487 116.7557501 114.0600621  43.1471077 115.7983883 113.7095787
  43.9511703 116.6344981 115.0592225  42.4077912 117.7666594 114.1040044
  42.6756170 118.9651981 113.8785417  41.2550760 117.3642291 114.3667123
  45.8461015 116.2326767 113.2581768  45.7985293 115.0983363 112.7734628
  46.8978914 116.6975194 113.9230290  46.8334392 117.6066239 114.3583154
  48.1615034 115.9772985 114.0114352  48.2148936 115.1406762 113.3147921
  49.3465363 116.9208428 113.7386659  49.3341997 117.7159305 114.4841742
  50.6728219 116.1821718 113.8082679  50.6860896 115.3871705 113.0626824
  51.4878807 116.8784323 113.6107810  50.7971184 115.7503495 114.8013346
  49.1785037 117.5996812 112.3960515  48.2549819 118.1786507 112.3941159
  50.0236270 118.2640861 112.2159612  49.1357384 116.8457847 111.6099776
  48.2681726 115.3463137 115.3919257  48.0100332 116.0057321 116.4060048
  48.6495152 114.0705482 115.4358135  48.7318239 113.5474345 114.5757689
  48.8823539 113.3730076 116.6934845  48.1795024 113.7255466 117.4483456
  48.6887749 111.8712217 116.5108645  49.2976853 111.5599136 115.6620921
  49.0412395 111.3712523 117.4130282  47.2449966 111.4975443 116.2591431
  46.3515610 112.2280517 116.7353160  47.0026864 110.4714135 115.5907778
  50.2817607 113.7033695 117.2163811  50.9632511 114.6048627 116.7239810
  50.7319805 112.9675159 118.2299034  50.1396582 112.2578589 118.6368931
  52.0528301 113.1814013 118.8095716  52.6823803 113.7322884 118.1107947
  51.9629894 113.9736018 120.1160861  51.3431163 113.4301779 120.8292115
  52.9622718 114.1058076 120.5308833  51.5195081 114.9497911 119.9199281
  52.7122520 111.8350159 119.0511910  52.2045427 111.0263118 119.8332862
  53.8386129 111.5963439 118.3819669  54.1500614 112.2410095 117.6695727
  54.6171785 110.3887434 118.6070770  54.5302164 110.0992175 119.6543170
  54.1333420 109.2215340 117.7332586  54.6194540 108.3244180 118.1166348
  53.0569029 109.1445103 117.8863798  54.4253740 109.3601679 116.2452418
  55.3530388 109.9206554 116.1295158  54.5474687 108.3644769 115.8188683
  53.3270341 110.0798385 115.4882842  52.4778826 110.7445976 116.0791397
  53.3368898 109.9444766 114.1681153  52.6289796 110.4016358 113.6113658
  54.0522560 109.3849262 113.7262375  56.0835039 110.6845226 118.3372876
  56.4235708 111.6119562 117.5962813  56.9494802 109.8932475 118.9627881
  56.6293487 109.2022553 119.6262223  58.3826273 110.0281817 118.7440091
  58.6641643 111.0811945 118.7441017  59.1592991 109.3153247 119.8487687
  58.9092506 109.7578221 120.8130150  58.8948454 108.2579120 119.8553110
  60.6557093 109.4631495 119.5947433  60.9066115 109.0204414 118.6308147
  60.9210184 110.5203507 119.5885209  61.4313398 108.7512475 120.6980193
  61.1812906 109.1937429 121.6622662  61.1668866 107.6938350 120.7045595
  62.9277502 108.8990747 120.4439941  63.1786533 108.4563679 119.4800653
  63.1930577 109.9562750 120.4377749  63.6754065 108.2128461 121.5074787
  63.4300330 107.2331219 121.5131320  64.6664717 108.3107520 121.3392405
  63.4433809 108.6232001 122.4007160  58.7526774 109.4578420 117.3814103
  58.3255445 108.3575313 117.0204810  59.5453943 110.2097521 116.6222527
  59.8677385 111.1045798 116.9620717  59.9184532 109.8088800 115.2757066
  59.7764813 108.7339863 115.1636946  59.0623769 110.5269348 114.2296317
  59.3570303 110.1390591 113.2545261  58.0244179 110.2596474 114.4278706
  59.2051524 112.0329633 114.2370091  58.9791254 112.4105149 115.2342389
  60.2286219 112.2982431 113.9719830  58.2522373 112.6460461 113.2391953
  57.2369748 112.3137468 113.4558016  58.3014532 113.7325654 113.3109802
  58.5917941 112.2524179 111.8786443  59.5129064 111.8682057 111.7236200
  57.7734845 112.3721938 110.8420542  56.5585605 112.8742635 111.0048879
  56.2551924 113.1667627 111.9227724  55.9411780 112.9622642 110.2104105
  58.1725476 111.9830082 109.6419191  59.0979967 111.5968394 109.5214298
  57.5498464 112.0739254 108.8519343  61.3971999 110.0904758 115.0567654
  61.9975167 110.9338467 115.7254255  61.9818239 109.3671412 114.1073126
  61.4200524 108.7555008 113.5325011  63.4188735 109.3934217 113.8862611
  63.8836570 110.1437360 114.5258734  64.0436458 108.0290724 114.1981208
  63.5832707 107.2775242 113.5567704  65.5452355 108.0513606 113.9553521
  66.0063965 108.8024010 114.5967321  65.9653117 107.0718299 114.1837260
  65.7414411 108.2958457 112.9114024  63.7917081 107.6885538 115.5659876
  64.1833863 106.8339116 115.7603461  63.7066090 109.7835980 112.4458779
  63.1814683 109.1655258 111.5162005  64.5338968 110.8067160 112.2681214
  64.8043074 111.3621943 113.0671341  65.0355632 111.1914468 110.9604368
  64.6010840 110.5384028 110.2035613  64.6766500 112.6430736 110.6197582
  64.7745367 113.1205689 111.5947022  65.4563155 113.0137417 109.9543058
  63.3031317 112.9695177 110.0276392  63.1064157 112.2565964 109.2269228
  62.1870419 112.8951638 111.0574785  62.3828350 113.6081825 111.8583333
  61.2363545 113.1359239 110.5817383  62.1406791 111.8880046 111.4717021
  63.3380010 114.3407333 109.3726385  64.0834581 114.3452541 108.5774198
  62.3582199 114.5684239 108.9527728  63.5973658 115.0932106 110.1173577
  66.5458979 111.0101531 110.9095506  67.2352802 111.0534641 111.9311265
  67.0524007 110.8013192 109.7025612  66.4210094 110.6422820 108.9304527
  68.4891811 110.7366193 109.4468761  69.0514188 110.9487265 110.3562706
  68.9334342 109.3761150 108.9031470  68.4016629 109.1788798 107.9723319
  70.4332391 109.3604904 108.6433952  70.9657313 109.5572061 109.5739090
  70.7255344 108.3838536 108.2575913  70.6839363 110.1292099 107.9124212
  68.5549941 108.2699617 109.8715710  67.4737536 108.2610140 110.0091977
  68.8776595 107.3091390 109.4705643  69.0414601 108.4443842 110.8312732
  68.7836863 111.8650371 108.4658333  68.6486085 111.7192737 107.2480024
  69.1650335 113.0198805 108.9997708  69.2891645 113.0894969 109.9996930
  69.3569648 114.2199854 108.1941490  68.6261404 114.2117197 107.3854917
  69.1727487 115.4856632 109.0349398  69.9122701 115.4901471 109.8356822
  69.3475297 116.7088296 108.1872343  68.6080050 116.7052847 107.3864901
  69.2131415 117.5993263 108.8012833  70.3487633 116.7129102 107.7564051
  67.7693844 115.5101366 109.6365833  67.0683541 115.6687630 108.8171355
  67.5909629 114.5316125 110.0824038  67.5725654 116.5830502 110.6821500
  67.7503745 117.5619572 110.2369255  66.5521556 116.5374671 111.0626567
  68.2729855 116.4248078 111.5021932  70.7499136 114.1520005 107.5775636
  71.7552113 114.3385341 108.2652312  70.8081164 113.8882304 106.2761802
  69.9530882 113.8915153 105.7385787  72.0518362 113.5940262 105.5888164
  72.6463055 112.9967801 106.2801937  71.7838522 112.9877673 104.7235223
  72.8761351 114.7776154 105.1252714  72.8411949 115.1308204 103.9431198
  73.6282124 115.3963216 106.0315100  73.5569015 115.1323598 107.0037950
  74.4948928 116.5160133 105.6806588  73.9991253 117.1551813 104.9500576
  74.8106357 117.3470025 106.9208452  75.4239818 118.1856297 106.5912846
  73.8598465 117.7203190 107.3012855  75.5318290 116.5957064 108.0172645
  74.8955103 115.7824692 108.3663272  76.4575798 116.1847642 107.6145067
  75.8520299 117.5213748 109.1778710  76.5107543 116.9966576 109.8698630
  76.3620143 118.4028814 108.7893334  74.5877354 117.9478968 109.9069918
  74.8610897 118.6943036 110.6528168  73.9097822 118.3936477 109.1791286
  73.9149042 116.8052058 110.5744508  74.5427910 116.3922895 111.2492530
  73.0830569 117.1323152 111.0446949  73.6611429 116.1136471 109.8834726
  75.7654098 116.0165101 104.9898006  75.8970168 114.8438148 104.6303491
  76.7245546 116.9183511 104.7806972  76.5748942 117.8705264 105.0824643
  77.9647544 116.6022457 104.0712893  78.0302439 115.5262209 103.9101034
  78.0085269 117.3006809 102.7182533  77.1791765 116.9397188 102.1099906
  77.9038097 118.3744002 102.8740132  79.2305840 117.0375240 102.0533570
  79.2363353 117.4864928 101.2048326  79.1512856 117.0000184 104.9430723
  79.5984709 118.1494485 104.9111387  79.6589454 116.0457807 105.7200105
  79.1587099 115.1756252 105.8326742  80.8781555 116.2448653 106.4882506
  81.5561753 116.8860854 105.9250232  80.5921878 116.9054209 107.8468211
  81.5064411 116.8850583 108.4399700  80.2977135 117.9398001 107.6694949
  79.4875984 116.2131205 108.6319832  78.9157059 115.2192529 108.1978519
  79.1860340 116.7476559 109.8082335  78.4612318 116.3335080 110.3767782
  79.6826558 117.5662646 110.1297102  81.5977149 114.9136092 106.6567428
  80.9625810 113.8648057 106.7916841  82.9250301 114.9600570 106.6203007
  83.4045611 115.8334234 106.4548300  83.7225530 113.7527909 106.7682454
  83.2767757 112.9434813 106.1899722  85.1470856 113.9850565 106.2656119
  85.0694466 114.3572280 105.2440642  85.5887907 114.7540746 106.8993373
  86.0250315 112.7458343 106.2872555  87.0224186 113.0324877 105.9538643
  86.0755511 112.3854321 107.3147087  85.4019139 111.4282174 105.2271918
  85.7955385 112.0764603 103.6078643  86.8722348 112.2261328 103.5277248
  85.4695552 111.3703350 102.8441741  85.2851103 113.0286324 103.4631833
  83.7395005 113.3144718 108.2253186  83.9403160 114.1265238 109.1324148
  83.5189346 112.0235920 108.4453389  83.3630268 111.4146212 107.6548032
  83.4432954 111.4523709 109.7818187  83.3327298 112.2270995 110.5405479
  82.2685234 110.4723080 109.9066890  82.3510981 109.7132184 109.1288307
  82.2892028 109.8054841 111.2667024  82.2061957 110.5639556 112.0451186
  81.4516861 109.1122563 111.3448135  83.2246305 109.2597435 111.3901685
  80.9535847 111.1931639 109.6804127  80.9458784 111.6312943 108.6823724
  80.1299884 110.4850911 109.7721821  80.8384433 111.9819558 110.4238174
  84.7617324 110.7590175 110.0826429  85.1319243 109.7921044 109.4068420
  85.4676219 111.2448761 111.0949908  85.1558495 112.0896121 111.5525042
  86.6952130 110.6229054 111.5597313  87.1502693 110.0637217 110.7422128
  87.6945897 111.6691266 112.0514593  87.1763695 112.3027556 112.7712241
  88.4884803 111.1196451 112.5573327  88.2921831 112.5285579 110.9635527
  88.2545018 112.1320302 109.6328672  87.7860900 111.1810727 109.3791553
  88.7974348 112.9198877 108.6397679  88.7670287 112.5957748 107.5995140
  89.3801201 114.1236868 108.9693032  89.9205017 114.9124064 107.9829675
  89.8362266 114.5282682 107.1072192  89.4256867 114.5423500 110.2813649
  89.8872384 115.4948249 110.5418685  88.8817726 113.7464929 111.2684605
  88.9109609 114.0716009 112.3084379  86.3764163 109.6531127 112.6860015
  85.2940765 109.6908686 113.2729522  87.3303469 108.7834825 112.9844538
  88.2003648 108.7510734 112.4724793  87.1379339 107.8456317 114.0718282
  87.2443052 108.3680222 115.0225608  86.1391106 107.4144428 114.0045411
  88.1576514 106.7352837 114.0048533  88.9950108 106.6806344 113.0995110
  88.0712911 105.8420344 114.9829870  87.3687483 105.9676442 115.6976584
  88.9768339 104.7112029 115.0982141  89.8052771 104.8400060 114.4016577
  89.5423754 104.6035838 116.5161957  88.7253178 104.4651206 117.2242528
  90.2205749 103.7522147 116.5737831  90.0846051 105.5166567 116.7619276
  88.2571749 103.4234518 114.7225346  87.0649455 103.2593740 114.9874148
  88.9924614 102.5041693 114.1068275  89.9761559 102.6766116 113.9561352
  88.4240919 101.2674930 113.5982275  87.3606429 101.2283681 113.8341188
  88.5922997 101.1767876 112.0755829  88.2533067 102.1566681 111.7394024
  89.6634248 101.0824848 111.8969829  87.8493305 100.0879666 111.3018966
  88.0822414  99.1169382 111.7388830  86.3576649 100.3256096 111.3687583
  86.1239138 101.2963155 110.9315061  85.8393955  99.5434967 110.8139637
  86.0327831 100.3085830 112.4090767  88.3094290 100.0452014 109.8598905
  89.3781926  99.8339372 109.8250898  87.7674973  99.2631490 109.3280960
  88.1142643 101.0076905 109.3870009  89.0981171 100.0853132 114.2814273
  90.2942044 100.1226819 114.5813434  88.3196747  99.0352819 114.5282041
  87.3597116  99.0411614 114.2143002  88.7963072  97.8763979 115.2705850
  89.8580659  97.7275147 115.0741128  88.6002814  98.0744036 116.7768950
  89.2030859  98.9366944 117.0618168  87.5454469  98.3027858 116.9294260
  88.9880857  96.8817872 117.6317067  88.3616368  96.0329981 117.3574447
  90.0333341  96.6374441 117.4423545  88.8010160  97.1925953 119.1021781
  87.8206069  97.6470438 119.2449137  88.8561652  96.2632849 119.6691351
  89.8180240  98.1080524 119.6056927  90.6461841  98.2379039 119.0423200
  89.7292642  98.7568689 120.7601254  88.6549250  98.6146833 121.5154092
  87.9037563  98.0118835 121.2113072  88.5896144  99.1094258 122.3935117
  90.7018953  99.5657360 121.1510778  91.5166191  99.6899119 120.5672067
  90.6246147 100.0548358 122.0313663  88.0439456  96.6432441 114.8030161
  86.8152785  96.6774974 114.6979841  88.7693232  95.5638727 114.5220004
  89.7776042  95.6220801 114.5309757  88.1522134  94.2921710 114.1526506
  87.0703952  94.3860003 114.2473316  88.4801770  93.8798381 112.7309708
  88.2649084  94.7198052 112.0705058  89.5421217  93.6398237 112.6783716
  87.6652031  92.6710215 112.2956724  87.7243915  91.9473406 113.1086198
  86.6357226  93.0127090 112.1883335  88.1885251  91.8874793 110.7695332
  89.5776523  90.9462760 111.3870563  89.2342389  90.2505162 112.1526180
  90.0324865  90.3890430 110.5680826  90.3142863  91.6246721 111.8174633
  88.6179304  93.2136217 115.1250689  89.6830955  92.6241079 114.9396567
  87.8181235  92.9418945 116.1503451  87.0525285  93.5578969 116.3838073
  88.0616329  91.7860908 117.0065028  89.1314932  91.6288381 117.1435054
  87.3901326  91.9526377 118.3757531  86.3640020  92.2882115 118.2255981
  87.3864356  90.6423227 119.1370619  88.4123109  90.3063265 119.2880157
  86.9053116  90.7850590 120.1046604  86.8390230  89.8917736 118.5668737
  88.1030869  93.0368161 119.1768538  89.1114258  92.6786823 119.3844436
  88.1559901  93.9252917 118.5476386  87.4191357  93.3781108 120.4662031
  87.3662684  92.4901747 121.0961828  87.9822270  94.1559170 120.9819985
  86.4108312  93.7367823 120.2593776  87.5620901  90.5393168 116.2914036
  86.3840498  90.4474583 115.9320554  88.4566367  89.5778544 116.0829778
  89.3919934  89.6937133 116.4459983  88.1573876  88.3768776 115.3184311
  87.1522170  88.4489826 114.9030610  89.1496238  88.2004997 114.1687093
  88.8243840  87.3646565 113.5492866  89.1605096  89.1121319 113.5712912
  90.4508504  87.9440142 114.6607697  91.0563590  87.8368298 113.9235650
  88.1932723  87.1501590 116.2172279  89.0414371  87.0426078 117.1073932
  87.2631919  86.2272517 115.9741074  86.5123052  86.4697615 115.3436651
  87.2162030  84.9260100 116.6404557  88.1362622  84.7723960 117.2043644
  86.0258550  84.8439270 117.6104453  85.9236249  83.8045195 117.9223432
  86.2642967  85.4609182 118.4767983  84.7162611  85.3198784 116.9932223
  84.7300041  85.8048650 115.8433905  83.6709676  85.2048090 117.6644879
  87.1887281  83.8539445 115.5497945  86.1318853  83.3721083 115.1334413
  88.3712146  83.4733204 115.0925245  89.2194255  83.7792137 115.5475706
  88.4871848  82.6479979 113.9016611  87.7686929  82.9771587 113.1509803
  89.8877557  82.7588698 113.3160132  90.6249616  82.5460023 114.0901670
  89.9819522  82.0266103 112.5141259  90.1644693  84.1330955 112.7502329
  89.3168072  84.7218896 112.0872218  91.3489564  84.6586736 113.0233151
  91.5852079  85.5747585 112.6696580  92.0105962  84.1409993 113.5839816
  88.1648814  81.1898486 114.2252691  88.6017529  80.6697045 115.2551989
  87.3999230  80.5137682 113.3624389  86.7390785  81.0387035 112.1575171
  87.4901391  81.4268053 111.4694870  86.0544635  81.8396023 112.4367345
  86.0269360  79.8448771 111.6146501  86.6631138  79.3534879 110.8785024
  85.1016566  80.1671992 111.1370856  85.7457941  78.9555903 112.7667449
  85.6761908  77.9113964 112.4619278  84.8334479  79.2424993 113.2896284
  86.9575737  79.1507068 113.6842332  86.6778959  79.1501569 114.7377408
  87.9952612  78.0716300 113.4365702  87.8217750  76.9547307 113.9409237
  89.0556001  78.3483990 112.6801408  89.1548130  79.2484245 112.2326923
  90.0572651  77.3231791 112.4024141  90.0504177  76.4613295 113.0696979
  89.9136388  76.8207692 110.9427999  88.8538299  76.6890471 110.7247318
  90.5150691  77.8066291 109.9548086  91.5750437  77.9385233 110.1719693
  90.3973119  77.4235403 108.9411634  90.0048138  78.7658956 110.0416946
  90.4605607  75.4030505 110.7600121  89.9157833  74.7165322 111.4080956
  90.3370820  75.0965379 109.7213097  91.5188796  75.3849715 111.0202715
  91.4814745  77.7910095 112.6684620  92.3911439  76.9529263 112.8153500
  91.7468272  79.0900451 112.7963664  90.9861616  79.7544821 112.7931106
  93.0929856  79.5914250 112.9410203  93.7786417  78.7488757 112.8510998
  93.2787873  80.2982997 112.1323763  93.3348878  80.2856531 114.2693996
  92.4272840  80.5352835 115.0583369  94.6075268  80.5917236 114.5012551
  95.3281907  80.2583221 113.8770867  95.0085040  81.3649098 115.6684489
  94.5204420  80.9739001 116.5612009  96.5188575  81.2755518 115.8600041
  96.7133626  80.2036510 115.8959990  96.9899161  81.7002009 114.9735071
  97.0939182  81.9387025 117.1082234  96.8197675  82.9936620 117.1099300
  96.5475253  81.2727454 118.3563744  96.8216883  80.2177890 118.3556061
  96.9660263  81.7557317 119.2393703  95.4615890  81.3653861 118.3725140
  98.6100570  81.8740984 117.0854593  98.9831262  82.3928894 116.2024107
  99.0080337  82.3505877 117.9813800  98.9294494  80.8323536 117.0562142
  94.5571078  82.8060826 115.4734090  95.0677005  83.5103857 114.5979267
  93.5988501  83.2442347 116.2816007  93.2718500  82.6708269 117.0460441
  92.9362872  84.5138133 116.0408985  92.7874299  84.6570453 114.9706531
  91.5710145  84.5413594 116.7326619  91.1591959  85.5460322 116.6370735
  90.9123026  83.8302869 116.2340894  91.6431875  84.1842329 118.2089416
  92.7178262  83.9637946 118.7652865  90.4838847  84.1212761 118.8502211
  90.4658300  83.8886738 119.8329062  89.6244805  84.3062286 118.3529105
  93.7960187  85.6946088 116.4842331  94.6979007  85.5700195 117.3166995
  93.4940552  86.8539681 115.9055578  92.7513063  86.8636687 115.2212119
  94.2081641  88.0940610 116.1657562  94.3858711  88.1912175 117.2367744
  95.5566141  88.1229430 115.4415295  96.0506544  89.0525688 115.7240527
  96.1358672  87.2771379 115.8119070  95.4563595  88.0436280 113.9359192
  94.8830725  87.1574273 113.6637223  94.9466575  88.9332459 113.5659382
  96.8304513  87.9606451 113.3224117  96.7524513  88.1429030 112.2505922
  97.4676516  88.7208383 113.7742761  97.4339820  86.5898348 113.5590713
  97.5808287  86.4624281 114.6315936  96.7299603  85.8402624 113.1976935
  98.7325191  86.4263557 112.8594599  99.3851582  87.1205592 113.1944876
  99.0995063  85.5033031 113.0422006  98.5965933  86.5439525 111.8655815
  93.3221429  89.2492790 115.7281858  92.4792090  89.0966932 114.8403294
  93.5064939  90.3997531 116.3685959  94.2397057  90.4789770 117.0586854
  92.6208270  91.5354614 116.1705005  91.9669532  91.3443103 115.3196130
  91.7507008  91.7779302 117.4137484  91.2487372  92.7381930 117.2953126
  91.0057354  90.9853524 117.4840841  92.5485232  91.8053566 118.6954461
  93.7683529  91.6881323 118.6854489  91.8544588  91.9520381 119.8153569
  92.3344301  91.9774852 120.7036586  90.8488997  92.0376683 119.7751191
  93.4002169  92.7881337 115.7996361  94.5507595  92.9733635 116.2027984
  92.7480246  93.6459101 115.0239391  91.7755864  93.4520151 114.8319287
  93.3486470  94.8219066 114.4178451  94.4310143  94.7910880 114.5428674
  93.0301956  94.8716714 112.9208103  91.9474484  94.9062548 112.8001379
  93.4669409  95.7966786 112.5443595  93.5852686  93.7018110 112.1457550
  94.8763424  93.7253404 111.6414131  95.4912517  94.6100659 111.8064792
  95.3868475  92.6502698 110.9388878  96.3997333  92.6810768 110.5373717
  94.6031210  91.5326195 110.7471162  95.0971435  90.4540691 110.0510883
  95.9970124  90.5861622 109.7438634  93.3237114  91.4815877 111.2473880
  92.7067515  90.5955701 111.0976087  92.8227913  92.5600240 111.9418635
  91.8099129  92.5270001 112.3432198  92.8271277  96.0794427 115.0985758
  91.7478853  96.0851252 115.6934445  93.6013607  97.1551172 114.9993751
  94.5121281  97.1062277 114.5655412  93.1735009  98.4269005 115.5650324
  92.0896785  98.5101518 115.4844255  93.5646381  98.5460744 117.0391220
  93.1056394  97.7212640 117.5841974  94.6496269  98.4529760 117.0863673
  93.1451066  99.8544750 117.6610626  91.8075030 100.1298672 117.9037962
  91.0603064  99.3831329 117.6351241  91.4157153 101.3238249 118.4746476
  90.3607567 101.5332194 118.6516172  92.3695744 102.2528875 118.8229427
  91.9823073 103.4403005 119.3954465  91.0311110 103.5119699 119.5035615
  93.7051251 102.0019591 118.6004158  94.4595359 102.7390341 118.8755253
  94.0859733 100.8061193 118.0241991  95.1412544 100.5977522 117.8479460
  93.7753933  99.5721362 114.7706908  94.9961154  99.6490508 114.6091340
  92.9086275 100.4524070 114.2825807  91.9239775 100.2884243 114.4364422
  93.3014069 101.6328353 113.5309854  94.3674168 101.5924867 113.3071684
  92.5299072 101.7044087 112.2171762  91.4542862 101.6634888 112.3888283
  92.7824553 102.6404090 111.7189564  92.8528424 100.6020657 111.2498440
  94.0585509  99.9272635 111.3061827  94.7936325 100.2052107 112.0614973
  94.3345058  98.9102935 110.4169932  95.2939578  98.3952659 110.4649420
  93.4056069  98.5454702 109.4731967  93.6250865  97.7413533 108.7708261
  92.2002109  99.1953690 109.4160105  91.4593950  98.9041700 108.6713662
  91.9244606 100.2172948 110.3000621  90.9649550 100.7325165 110.2553904
  92.9999964 102.8523650 114.3831267  91.8254534 103.0774278 114.7005877
  93.9922981 103.6438985 114.7974588  95.4311984 103.3480266 114.7490151
  95.8654448 103.7721921 113.8436898  95.5870544 102.2692449 114.7551622
  95.9406102 104.0051150 115.9930543  96.9882919 104.2776651 115.8658594
  95.8429615 103.3239973 116.8384209  95.0872310 105.2048810 116.1782070
  95.4324838 106.0394109 115.5679125  95.0490365 105.5112701 117.2235617
  93.6955795 104.7590740 115.7124269  93.1172988 104.3473593 116.5395790
  92.9245964 105.9046456 115.0768610  92.1693892 106.5823667 115.7840026
  93.0799565 106.1512204 113.7778298  93.7840895 105.6668190 113.2396372
  92.2722527 107.1655016 113.1070017  91.2875825 107.2024303 113.5730060
  92.9076888 108.5530690 113.1970446  93.0299570 108.8025753 114.2510353
  93.8860933 108.5099562 112.7185408  92.0581436 109.6186708 112.5189718
  91.8985863 109.3087766 111.4862047  91.1003072 109.6595541 113.0376048
  92.7028532 110.9898880 112.5406724  93.7596643 110.8806482 112.2971241
  92.2195782 111.6128131 111.7880045  92.5636204 111.6403840 113.8973294
  91.5075200 111.6487163 114.1669276  93.1183728 111.0444041 114.6220065
  93.0859659 113.0328833 113.8975103  92.5717649 113.5854075 113.2263813
  92.9761748 113.4335008 114.8181359  94.0646663 113.0253452 113.6481357
  92.0708258 106.7829001 111.6512663  93.0439337 106.6467566 110.9062831
  90.8104488 106.6177168 111.2521671  90.0766972 106.5655148 111.9442530
  90.4501170 106.4527146 109.8487654  91.3061382 106.6186847 109.1947159
  89.8739900 105.0549555 109.5597336  89.5539554 105.0140480 108.5185787
  90.9112446 103.9875472 109.8091155  91.2314497 104.0275322 110.8502547
  90.4828026 103.0076226 109.5986739  91.7697330 104.1554288 109.1587963
  88.6383704 104.8084721 110.3963966  87.8833895 105.5583036 110.1600522
  88.2441172 103.8157066 110.1794159  88.8958463 104.8735202 111.4535512
  89.4491308 107.5338563 109.4758845  89.0943731 108.3781457 110.3033930
  88.9901215 107.5170774 108.2269030  89.3728011 106.8525030 107.5696385
  87.9795261 108.4596783 107.7503683  87.4626866 108.8974759 108.6043644
  88.6065451 109.5801622 106.9350983  87.8423352 110.3257799 106.7156979
  89.4030055 110.0385782 107.5212771  89.1407511 109.0812716 105.7223056
  89.5309168 109.8029165 105.2237084  86.9738934 107.6656779 106.9245885
  87.2479095 107.3198899 105.7718444  85.8155163 107.3774543 107.5177534
  85.6374689 107.6796392 108.4648979  84.8062587 106.5662508 106.8504062
  85.2681434 105.7265303 106.3311460  83.7846560 106.0391293 107.8672970
  83.3676759 106.8839647 108.4154585  82.6685220 105.2880518 107.1731115
  83.0847030 104.4427397 106.6250773  81.9578242 104.9247353 107.9154125
  82.1582625 105.9551225 106.4783086  84.4724153 105.1330288 108.8807959
  85.2485817 105.7234642 109.3676762  83.7221281 104.8429908 109.6163546
  85.0853081 103.9002096 108.2779558  85.8360771 104.1894659 107.5425806
  85.5553460 103.3068154 109.0622050  84.3096231 103.3089933 107.7912567
  84.1280346 107.3796027 105.7575550  83.6144716 108.4782000 106.0036571
  84.1256172 106.8392004 104.5448550  84.6181707 105.9656551 104.4248173
  83.4866212 107.4333165 103.3859295  82.8520697 108.2663456 103.6884290
  84.5323802 107.9504386 102.3874096  85.1697120 107.1257870 102.0682576
  84.0279283 108.3758831 101.5198697  85.1428574 108.7172304 102.8643237
  82.6006737 106.3979453 102.7127983  82.9040459 105.2024463 102.7480907
  81.4860031 106.8178571 102.1174049  80.8606475 108.1487453 102.1938505
  81.6016968 108.9139391 101.9627130  80.4718773 108.3120432 103.1989827
  79.7732860 108.0720086 101.1664195  80.1549473 108.4130026 100.2040492
  78.9383295 108.7035143 101.4699813  79.3673892 106.6476638 101.1136881
  78.9910778 106.4341420 100.1132396  78.6180033 106.3619203 101.8518420
  80.6637130 105.8718571 101.3584279  80.5120737 104.9790611 101.9650736
  81.3306923 105.4864732 100.0498149  81.9987415 106.2952352  99.4030087
  81.1335306 104.2305652  99.6544223  80.5361249 103.6195505 100.1928152
  81.7928200 103.6879877  98.4759019  82.1521204 104.5059006  97.8513854
  82.9884274 102.8072068  98.8666472  83.5465916 103.3293657  99.6437584
  82.5933969 101.8741382  99.2684356  83.9131498 102.5038152  97.6944884
  83.6603679 102.9844623  96.5703409  84.9071764 101.7753356  97.9049132
  80.7929631 102.8821734  97.6607557  79.8897909 102.2464035  98.2077573
  80.9762517 102.9088359  96.3420384  81.6999797 103.4817924  95.9321140
  80.1433682 102.1173265  95.4583920  80.5820460 102.1338885  94.4607014
  80.1213211 101.0921646  95.8280626  78.7220590 102.6456286  95.3819768
  78.4658825 103.8512049  95.4396415  77.7811645 101.7176027  95.2510475
  78.0527777 100.7547605  95.1122656  76.3672606 102.0438676  95.2274256
  76.2343660 103.0992661  95.4652748  75.7566761 101.7716013  93.8429443
  74.6830633 101.9455386  93.9150597  76.1936010 102.4846970  93.1438798
  76.0087270 100.3542579  93.3457302  76.7577893  99.5954812  93.9961704
  75.4483301  99.9957161  92.2895379  75.6277429 101.2662264  96.3079953
  76.0933962 100.2349745  96.7979905  74.4568115 101.7824888  96.6717574
  74.1842792 102.6682876  96.2702776  73.5855648 101.1811380  97.6798687
  74.0178720 100.2431148  98.0281820  73.4222286 102.1166980  98.8753316
  74.3790602 102.2329813  99.3843018  73.1375825 103.0638337  98.4170623
  72.3704965 101.7054527  99.8720005  72.4210668 100.4704507 100.4981057
  73.2331516  99.7864346 100.2516516  71.4649084 100.1014575 101.4200256
  71.4910282  99.1128997 101.8784721  70.4709662 100.9940816 101.7620695
  69.5199681 100.6365402 102.6892074  69.6445429  99.7480741 103.0308342
  70.4231622 102.2392925 101.1815398  69.6402257 102.9463420 101.4557511
  71.3728050 102.5912138 100.2479538  71.3477810 103.5806696  99.7913892
  72.2668262 100.8429855  96.9956001  71.3395526 101.6555101  96.9584338
  72.2027855  99.6362488  96.4386463  72.9903088  99.0074504  96.5058685
  71.0350091  99.2015898  95.6865698  70.6850939 100.0056192  95.0391169
  71.3857961  97.9965167  94.8207550  71.7292638  97.1798833  95.4557667
  70.5033992  97.6780643  94.2657200  72.1758487  98.2689090  94.1209560
  69.9002932  98.8604724  96.6403348  70.0087943  97.9255983  97.4385453
  68.8082116  99.6143344  96.5493628  68.7595269 100.3788709  95.8911735
  67.6849997  99.4090834  97.4536305  68.0458528  99.1996455  98.4606161
  66.8229613 100.6674727  97.4964584  66.6952007 101.0521857  96.4846420
  65.8484099 100.4152188  97.9144508  67.4863179 101.7281211  98.3618351
  68.5446215 101.7625041  98.1031613  66.8793780 103.0845012  98.1632825
  65.8211100 103.0510193  98.4222160  67.3866001 103.8071924  98.8024570
  66.9885138 103.3828644  97.1206085  67.2873254 101.2882068  99.7896959
  67.7520957 100.3135192  99.9382629  67.7449604 102.0145421 100.4613420
  66.2208131 101.2179799 100.0035150  66.8573341  98.1936419  97.0655447
  66.6169226  97.3115658  97.8957279  66.4218216  98.1169525  95.8157649
  66.6766547  98.8271869  95.1444033  65.5245028  97.0575166  95.3900940
  65.1974243  96.4821762  96.2561784  64.2945629  97.6396768  94.6984536
  64.6330128  98.2704084  93.8764265  63.7038726  96.8135986  94.3024994
  63.4460510  98.4572998  95.6436806  63.2902994  97.8771918  96.5532502
  63.9867936  99.3723977  95.8851248  62.1167753  98.8065147  95.0394751
  61.7063858  97.9188523  94.5580866  61.4450920  99.1317172  95.8339461
  62.2599138  99.9012586  94.0280978  62.7635156 100.7538641  94.4836741
  62.8475623  99.5416529  93.1834368  60.9181337 100.3154767  93.5551905
  60.3735923 100.6491326  94.3376534  61.0147855 101.0539406  92.8729666
  60.4514837  99.5256822  93.1326251  66.2407907  96.0814005  94.4681207
  67.0798722  96.4679281  93.6509030  65.8996146  94.8045824  94.6174909
  65.1943244  94.5332555  95.2876005  66.5311887  93.7638846  93.8215643
  66.1842738  93.8423438  92.7912278  67.6124718  93.8981515  93.8515432
  66.1909099  92.3882466  94.3523095  65.0972085  92.1620184  94.8809482
  67.1451944  91.4732030  94.2048565  67.9980323  91.7266620  93.7268132
  66.9919775  90.0969735  94.6626804  65.9606589  89.9161420  94.9656346
  67.3476335  89.1255307  93.5294069  66.9136148  89.5177536  92.6096851
  68.4335706  89.1041909  93.4378366  66.8307722  87.7124967  93.7723932
  66.1404494  87.4738981  94.7861048  67.1218278  86.8294072  92.9370366
  67.8443159  89.7824623  95.8812299  67.3505259  89.1717736  96.8297739
  69.1113769  90.1900935  95.8830631  69.5095305  90.6259417  95.0635453
  69.9725528  89.9693218  97.0335625  69.8257680  88.9596390  97.4170909
  71.4380417  90.1336576  96.6412336  71.5375064  91.0769692  96.1042334
  72.0280075  90.1734826  97.5569052  71.9364951  89.0028338  95.7696156
  71.4203491  87.8742124  95.9080171  72.8448708  89.2422825  94.9458335
  69.6028677  90.9302074  98.1603760  68.7630172  91.8209835  98.0118189
  70.2548449  90.7593529  99.3020351  70.9585438  90.0416712  99.4012327
  69.9180805  91.5588734 100.4664189  68.8817406  91.8879175 100.3900729
  70.0837828  90.7597366 101.7631657  71.0700576  90.2975677 101.7211983
  70.0051173  91.3655707 102.6658709  69.0798654  89.6290525 101.9097372
  68.1749648  89.2135276 100.9802734  68.1895098  89.7341829 100.0227734
  67.4140226  88.1900882 101.4739179  66.6926673  87.6950716 100.9692352
  67.7899980  87.9453480 102.7651261  67.3043245  87.0169849 103.6732457
  66.4971950  86.3549213 103.3596975  67.8724294  86.9919351 104.9101646
  67.5174630  86.2748787 105.6503867  68.9012674  87.8644418 105.2547726
  69.3444438  87.8349974 106.2501756  69.3920023  88.7909378 104.3526443
  70.2135487  89.4359525 104.6642822  68.8294099  88.8408120 103.0797483
  70.7786042  92.8136041 100.4814756  71.9159087  92.8096913 100.0046818
  70.2069656  93.8965549 101.0054327  69.3210663  93.8171625 101.4839498
  70.8081470  95.2196527 100.8781642  71.0868151  95.4014741  99.8401930
  69.8207147  96.2948541 101.3124964  69.5313315  96.0385812 102.3316533
  70.3821682  97.2291079 101.3188070  68.5850633  96.4575817 100.4657666
  68.8798623  96.6824793  99.4407713  68.0058390  95.5343681 100.4824336
  67.7122747  97.5862794 100.9774810  68.0327133  98.2224810 101.9785822
  66.6044078  97.8370141 100.2985840  65.9887822  98.5792384 100.5989332
  66.3795808  97.2850047  99.4832069  72.0772062  95.3228150 101.7141021
  72.0485173  95.1134235 102.9300622  73.1878856  95.6530088 101.0618150
  73.1691239  95.6931781 100.0527888  74.4529952  95.8947025 101.7382962
  74.3307433  95.8319054 102.8195964  75.5503024  94.8965573 101.3067594
  76.4905819  95.1741473 101.7831182  75.1728016  93.4851013 101.7175854
  74.2327909  93.2066125 101.2412190  75.9560002  92.7938154 101.4064197
  75.0581124  93.4397545 102.8005867  75.7788800  94.9633565  99.8070670
  76.0916325  95.9704194  99.5311825  76.5554973  94.2522986  99.5253547
  74.8538192  94.7153724  99.2866180  74.8858258  97.3284597 101.4677708
  74.5023065  97.9370204 100.4635518  75.6760078  97.8742186 102.3923592
  75.8944497  97.3318619 103.2159074  76.2236196  99.2227712 102.2867321
  75.8633721  99.6888472 101.3696203  75.8020139 100.0865065 103.4703617
  76.0948830  99.5520296 104.3740548  76.3648311 101.0173726 103.4008989
  74.3342925 100.3927500 103.5243532  74.0453504 100.8956327 102.6014652
  73.7825273  99.4571801 103.6158194  73.9395703 101.4496689 104.9208920
  74.0780805 100.2554495 106.2334929  75.0894057  99.8492128 106.2505786
  73.8643953 100.7371102 107.1876639  73.3653789  99.4476764 106.0671794
  77.7374364  99.1178207 102.2321596  78.3698401  98.7654350 103.2306359
  78.3221390  99.4451676 101.0873064  77.7656583  99.7319141 100.2947126
  79.7648720  99.3556559 100.9210077  80.1491902  98.5127739 101.4954192
  80.1273935  99.1510505  99.4529158  79.6589913  98.2315441  99.1019077
  79.7462854  99.9948511  98.8777140  81.5318310  99.0599963  99.2836041
  81.7344177  98.9317783  98.3540243  80.4089976 100.6238169 101.4668868
  80.0870821 101.7301616 101.0239075  81.2968346 100.4648687 102.4377086
  81.4374250  99.5466285 102.8341535  82.0567065 101.5750490 102.9852908
  81.6247054 102.5154931 102.6431810  82.0360374 101.5553741 104.5149727
  82.2668120 100.5463521 104.8566111  82.7667282 102.2529987 104.9242537
  80.7161818 101.9182363 105.1142999  80.3433951 103.2429458 105.2329921
  81.0183251 104.0200730 104.8743243  79.1362746 103.5864943 105.7959910
  78.8513020 104.6351799 105.8805473  78.2870187 102.6028961 106.2533125
  77.3292258 102.8728200 106.6981427  78.6484502 101.2785413 106.1483292
  77.9783605 100.4986009 106.5099546  79.8594774 100.9397506 105.5850148
  80.1502487  99.8921474 105.5070445  83.4953410 101.5247865 102.4948630
  83.9312051 100.5719241 101.8457407  84.2356021 102.5768553 102.8265946
  83.7837544 103.3945503 103.2104017  85.6712846 102.6193831 102.6149323
  86.0811391 101.6200400 102.7613286  86.0405748 103.0990925 101.2049902
  85.5154371 102.4814072 100.4764331  85.6554750 104.5497460 101.0071378
  86.1806115 105.1681454 101.7350894  85.9281580 104.8644567  99.9998145
  84.5799873 104.6625963 101.1438548  87.4526105 102.9636759 101.0122640
  87.6854061 103.2634206 100.1304706  86.2718089 103.5358438 103.6657113
  85.5703258 104.3312493 104.2962100  87.5777721 103.4070555 103.8632551
  88.1041970 102.6976965 103.3735755  88.2675488 104.2166856 104.8519113
  87.7923317 105.1957913 104.9120783  88.2230709 103.5629125 106.2421603
  88.7656836 104.2014979 106.9392108  87.1966541 103.4389262 106.5874078
  88.8678487 102.2043005 106.3114136  88.1247205 101.0615385 106.0725126
  87.0664703 101.1556363 105.8288898  88.7093919  99.8120587 106.1399261
  88.1177849  98.9193711 105.9369222  90.0430998  99.6953966 106.4645219
  90.5061795  98.7105016 106.5248452  90.7912910 100.8243284 106.7128618
  91.8492888 100.7323985 106.9584015  90.2048179 102.0674815 106.6513412
  90.7924607 102.9587963 106.8711906  89.6920335 104.4609570 104.3775949
  90.1256230 103.9458746 103.3450663  90.4218915 105.2500214 105.1594093
  90.0188668 105.6345467 106.0019119  91.7904279 105.6189646 104.8169402
  92.2976260 104.7708361 104.3570193  91.7984277 106.7804207 103.8355302
  91.2316439 106.4537397 102.9636731  91.2731770 107.6018797 104.3227847
  93.1663976 107.2462385 103.4002173  93.6632563 107.7363200 104.2375059
  93.7553237 106.3860334 103.0819168  93.0360365 108.2236961 102.2476880
  94.0298736 108.4217737 101.8462506  92.4166228 107.7686416 101.4748029
  92.4044263 109.5270038 102.6992006  91.3830597 109.3197306 103.0184944
  92.9776033 109.9107010 103.5432052  92.3871895 110.5404209 101.6101915
  91.8557569 110.1852472 100.8281873  91.9605664 111.3910417 101.9486248
  93.3335437 110.7329434 101.3144755  92.4898845 105.9719697 106.1201259
  92.2040480 107.0188773 106.7076996  93.3896937 105.0991295 106.5684500
  93.6607958 104.3162585 105.9907684  93.9623482 105.2025245 107.9064789
  93.1740055 105.4212416 108.6267412  94.6300628 103.8893808 108.2988305
  95.4278977 103.6614587 107.5919989  95.0482521 103.9791661 109.3014054
  93.8921236 103.0873051 108.2840105  94.9541524 106.3540952 107.9629172
  96.0331038 106.2892040 107.3685369  94.5870819 107.4080905 108.6815779
  93.6455133 107.4504213 109.0445601  95.4657331 108.5402164 108.9136702
  96.1390596 108.6682824 108.0661268  94.6469675 109.8164447 109.0830613
  93.9270344 109.6322346 109.8804709  95.3370676 110.6017330 109.3915805
  93.9130359 110.2526325 107.8312763  94.6486811 110.4920343 107.0634132
  93.2880090 109.4273422 107.4901906  92.8784985 111.6941658 108.1291422
  94.1288308 112.9488508 108.3872056  94.7501337 113.0322030 107.4955028
  93.6477098 113.9067100 108.5850165  94.7511014 112.6727439 109.2384668
  96.3317234 108.2530347 110.1365473  96.3646018 107.1339940 110.6536709
  97.0398231 109.2655657 110.6211593  97.0136321 110.1566758 110.1464633
  97.8993742 109.1301506 111.7867787  97.7919312 108.1309393 112.2088356
  99.3640309 109.3441969 111.4048022  99.5627587 108.7155402 110.5368176
  99.4713017 110.3924072 111.1257892 100.3461960 109.0128856 112.5005967
 100.1921142 109.7068827 113.3268701 100.1668005 107.9941310 112.8441928
 101.7825357 109.1215700 112.0396076 102.0533411 109.4890701 110.8970451
 102.7146243 108.7959609 112.9246158 103.6902606 108.8504958 112.6691534
 102.4447009 108.4948995 113.8501453  97.4512103 110.1320528 112.8392839
  97.2249876 111.3055811 112.5246722  97.3148556 109.6650617 114.0829482
  97.5764937 108.7166535 114.3113485  96.7153186 110.4890343 115.1292701
  95.8302281 110.9965101 114.7456266  96.3013979 109.6101743 116.3094907
  95.5952173 108.9103892 115.8626026  97.1852674 109.0683734 116.6461308
  95.6441366 110.3046864 117.5032673  96.3338941 111.0521917 117.8951490
  94.3486148 110.9767336 117.0983329  93.6581319 110.2297404 116.7067549
  93.9035959 111.4622051 117.9668813  94.5504492 111.7225920 116.3295296
  95.4004119 109.3109087 118.6269088  96.3503676 108.8817479 118.9455067
  94.9322772 109.8211164 119.4687159  94.7435350 108.5160756 118.2735644
  97.6599842 111.5953788 115.5839728  97.2658420 112.7635273 115.6699146
  98.9074495 111.2513335 115.8775188  99.1692250 110.2758831 115.8858548
  99.8939528 112.2357531 116.3079537  99.7200252 113.1822345 115.7960735
  99.7902059 112.4712958 117.8272865 100.5971498 113.1406109 118.1255448
  98.8306329 112.9423555 118.0404122  99.8947794 111.1893705 118.6426742
 100.1136957 110.1018485 118.1099928  99.7325563 111.3195045 119.9529004
  99.7903144 110.5062602 120.5490527  99.5520417 112.2312247 120.3482250
 101.2712456 111.7680633 115.8437492 101.3840764 110.8847745 114.9886462
 102.3229411 112.3597865 116.4050140 102.1950238 113.1263838 117.0500452
 103.6813799 111.9827891 116.0417472 103.7326782 111.7386738 114.9806745
 104.6358498 113.1498569 116.3228253 105.6553351 112.8126050 116.1357156
 104.3945332 113.9688926 115.6452952 104.5472210 113.6613527 117.7566520
 103.8222828 113.1180888 118.5903335 105.2917783 114.7223470 118.0448075
 105.2760763 115.1080640 118.9781218 105.8703983 115.1387860 117.3293508
 104.1676049 110.7181623 116.7409027 105.2804162 110.2636125 116.4549842
 103.3721042 110.1427986 117.6398801 102.4774570 110.5576345 117.8580930
 103.7834996 108.9567343 118.3816674 104.8216011 108.7070497 118.1623456
 103.6159102 109.1661855 119.8960626 102.5853570 109.4548063 120.1028437
 103.9436293 107.8880394 120.6472961 104.9742412 107.5990211 120.4413637
 103.8200892 108.0532076 121.7176036 103.2721572 107.0930261 120.3229844
 104.5075467 110.3121960 120.3715386 105.5399927 109.9686464 120.3072748
 104.3590989 111.1456353 119.6849225 104.2150544 110.7639428 121.7808764
 104.3637457 109.9311041 122.4681684 104.8869302 111.5794952 122.0483768
 103.1828506 111.1080910 121.8458165 102.9952498 107.7411736 117.9125114
 103.5768677 106.7594834 117.4385513 101.6705557 107.7957221 118.0464771
 101.2236589 108.6149768 118.4327468 100.8348736 106.6579095 117.6870180
 101.2778496 105.7334885 118.0575815  99.4379692 106.8045495 118.2870586
  98.8367831 105.9411008 118.0022221  99.5171507 106.8885172 119.8015727
 100.1178375 107.7520531 120.0871963  98.5132518 106.9927311 120.2131860
  99.9772685 105.9811101 120.1927306  98.8196060 107.9898712 117.7762969
  97.9417725 108.0810443 118.1540483 100.7437439 106.5205535 116.1734712
 100.4301896 107.4839250 115.4687387 101.0211564 105.3206551 115.6783631
 101.2621268 104.5725800 116.3127259 101.1077463 105.0673642 114.2494439
 101.2969862 105.9953922 113.7099520 102.2551733 104.1040371 113.9778594
 102.1049332 103.2101063 114.5831815 102.2360012 103.8345867 112.9218627
 103.5965710 104.7237134 114.3166197 103.7393741 105.6084358 113.6961567
 103.5925381 105.0141533 115.3672055 104.7440454 103.7834667 114.0830653
 104.5414742 102.6294646 113.7248334 105.9625183 104.2677498 114.2841914
 106.7680171 103.6755439 114.1407851 106.0791411 105.2264537 114.5798048
  99.7579264 104.5807584 113.7212573  98.7284786 104.6972474 114.3882052
  99.7448073 104.0415139 112.5012679 100.6078527 103.7756395 112.0489816
  98.4989014 103.8736132 111.7649637  97.7711242 104.6184134 112.0870077
  98.7492323 104.0508591 110.2667917  99.5304778 103.3456488 109.9831844
  97.8239445 103.7939860 109.7510798  99.1695435 105.4503948 109.8798440
  98.3935711 106.1481056 110.1947524 100.1018123 105.6894867 110.3915197
  99.3720440 105.5630600 108.3844280  98.4707549 105.2195894 107.8766831
  99.5575853 106.6061721 108.1283207 100.4997243 104.7622719 107.9264777
 101.0747899 104.3187115 108.6283702 100.8102077 104.5846592 106.6489571
 100.0764288 105.1544123 105.7048819  99.2819552 105.7229042 105.9612580
 100.3147468 105.0177529 104.7329620 101.8532811 103.8387307 106.3129581
 102.4127691 103.4046590 107.0331352 102.0837028 103.7079199 105.3383335
  97.8064143 102.5349387 111.9847072  96.6000233 102.4424626 111.7404149
  98.5147117 101.5023272 112.4318651  99.4901920 101.6138501 112.6687199
  97.9380650 100.1601788 112.4837338  96.8926754 100.1809938 112.7916731
  98.0323254  99.4742923 111.1014644  97.2979824  99.9297100 110.4370591
  99.4160351  99.6270568 110.5045597 100.1509216  99.1714382 111.1682272
  99.4496461  99.1340574 109.5330030  99.6447008 100.6857659 110.3822945
  97.6779008  98.0007147 111.1940353  96.6587943  97.8942582 111.5657759
  97.7532555  97.5456255 110.2064548  98.3668665  97.5029488 111.8764253
  98.6079549  99.3550145 113.5936878  99.8368284  99.3137540 113.6970295
  97.7847981  98.7217702 114.4310620  96.7938961  98.7812229 114.2448419
  98.2248605  97.9832279 115.6142269  99.3097262  97.8780391 115.6041783
  97.8193604  98.7268304 116.8813413  96.7684669  99.0070859 116.8093761
  97.9463426  97.9972693 117.6811639  98.6451209  99.9495997 117.1820219
  99.9743634 100.0212924 116.8021486 100.4215022  99.1724763 116.2847730
 100.7300599 101.1416508 117.0680147 101.7836779 101.1731910 116.7905328
 100.1502627 102.2222209 117.6895872 100.9064401 103.3389403 117.9445662
 101.8154013 103.2521563 117.6481582  98.8221041 102.1907279 118.0520302
  98.3590398 103.0496763 118.5377045  98.0764655 101.0585042 117.7951670
  97.0233766 101.0245086 118.0743586  97.6064970  96.5887650 115.5808847
  96.4191144  96.4277685 115.8761790  98.3974329  95.5827068 115.2299457
  99.3414487  95.7728300 114.9253366  97.9388656  94.1986344 115.2369297
  96.8522752  94.1643483 115.1579042  98.5612737  93.3842426 114.0921542
  99.6453458  93.3805217 114.2056190  98.0463670  91.9608315 114.1204535
  96.9623362  91.9637131 114.0065695  98.4954411  91.3951597 113.3040904
  98.3100754  91.4973448 115.0711044  98.2728355  94.0035876 112.7258961
  98.0501701  93.1816947 112.0454456  97.3875860  94.6289618 112.8413950
  99.4084996  94.8349528 112.1596092 100.2940244  94.2101027 112.0433848
  99.1171444  95.2355539 111.1886663  99.6314418  95.6573690 112.8393359
  98.3123972  93.5954515 116.5820715  99.4836840  93.6148576 116.9664405
  97.3311492  93.0541796 117.2957474  96.3798072  93.1128753 116.9616778
  97.5731700  92.4158379 118.5836374  98.5994128  92.6076020 118.8969288
  96.6256580  92.9574301 119.6553318  96.6009420  94.0428662 119.5588081
  95.6333206  92.5527905 119.4562506  97.0521493  92.5831228 121.0697858
  98.0978600  91.9201535 121.2409404  96.3337273  92.9559878 122.0217184
  97.4069068  90.9111398 118.4164240  96.3385366  90.4418530 118.0117167
  98.4591764  90.1647603 118.7294614  99.3128652  90.6188487 119.0212121
  98.4505835  88.7108969 118.6251520  97.7759116  88.3827828 117.8344193
  99.8633661  88.1759629 118.3470191 100.5128024  88.4425834 119.1808334
  99.8413524  86.6677688 118.1858761  99.1924400  86.4003866 117.3518977
 100.8513734  86.3080467 117.9895133  99.4644020  86.2096132 119.1002617
 100.4439453  88.8384228 117.0986078 100.4847485  89.9103948 117.2917704
 101.4558618  88.4540565 116.9705962  99.6498390  88.5848601 115.8472841
  98.6378706  88.9693956 115.9743762 100.1261614  89.0880460 115.0058448
  99.6089821  87.5130564 115.6532032  97.8931732  88.1371169 119.9193464
  98.3591934  88.4801983 121.0127275  96.8988762  87.2582401 119.8017788
  96.5527943  86.9877540 118.8922933  96.2222560  86.7326991 120.9843847
  96.1112241  87.4942552 121.7562678  94.8272932  86.2001662 120.6150497
  94.9262546  85.4724662 119.8095942  94.1784970  85.5385395 121.8173660
  94.0787709  86.2657930 122.6231315  93.1920913  85.1668742 121.5399328
  94.7980921  84.7071857 122.1536015  93.9573833  87.3308315 120.0954635
  94.4190080  87.7676260 119.2099043  92.9721845  86.9426505 119.8370093
  93.8555393  88.0951109 120.8659215  97.0676234  85.6612154 121.6614835
  97.4374669  85.7879723 122.8341281  97.3830479  84.5919490 120.9382977
  97.0417108  84.4932751 119.9928604  98.1782374  83.5075571 121.5030463
  98.7076462  83.8834458 122.3785651  97.2775536  82.3495793 121.9362864
  96.5560088  82.7053312 122.6717542  96.7475326  81.9565956 121.0686796
  98.1216467  81.2568639 122.5474985  98.8431754  80.9002639 121.8124247
  98.6516499  81.6489980 123.4155000  97.2225265  80.1008941 122.9799846
  97.0040086  79.1934047 122.1336311  96.7627940  80.1363800 124.1525830
  99.2237093  83.0132697 120.5098829 100.1327617  82.2680068 120.8729860
  99.1626415  83.3385877 119.3262957 119.1914937  65.3046407  63.0754175
 119.9650667  64.7155434  63.3486395 119.4326679  66.2665907  63.2666962
 118.8884039  65.0342826  62.1506783 118.0650197  65.0083792  63.9519101
 117.7811120  65.9228653  64.4726892 116.8636723  64.5117621  63.1461291
 116.5756518  65.2697864  62.4177455 117.1296691  63.5914619  62.6261355
 115.6737868  64.2315618  64.0528520 115.7582471  64.4100590  65.2658838
 114.5615480  63.7908538  63.4604625 113.7427102  63.5895871  64.0164267
 114.5440077  63.6607195  62.4590344 118.4575950  63.9853198  65.0107529
 119.4879224  63.3246630  64.8900171 117.6220362  63.8560000  66.0388395
 116.7944315  64.4335099  66.0794848 117.8928368  62.9574444  67.1535635
 118.2673902  62.0078518  66.7713558 118.9416967  63.5516658  68.1040580
 119.0115624  62.8961641  68.9721223 119.8979104  63.5642044  67.5809918
 118.5945834  64.9623829  68.5603426 117.6141324  65.5447202  68.0510598
 119.3101654  65.4937727  69.4348175 116.5904995  62.6552267  67.8830098
 115.5395922  63.2291401  67.5881821 116.6768813  61.7338097  68.8416311
 117.5247538  61.1903094  68.9179127 115.5852179  61.4455003  69.7651341
 114.6416963  61.7635815  69.3216361 115.5006632  59.9521085  70.0733636
 115.5441917  59.4001708  69.1344443 116.3515046  59.6761024  70.6962517
 114.2209438  59.5713735  70.8021298 113.3682320  60.4151528  71.0787431
 114.0842732  58.2883130  71.1171156 113.2550487  57.9760351  71.6018514
 114.8101991  57.6308260  70.8704514 115.8448537  62.2594428  71.0265432
 116.6493744  61.8609539  71.8762673 115.1582636  63.3868753  71.1497341
 114.4208622  63.5858294  70.4888592 115.4491751  64.3742821  72.1750649
 116.4978329  64.3094635  72.4652623 115.1739047  65.7838042  71.6487925
 115.6726895  65.8559313  70.6822985 114.0969183  65.8770350  71.5091203
 115.6607712  66.8894979  72.5484498 117.0003536  67.2549396  72.5648323
 117.6983036  66.7280017  71.9142159 117.4531226  68.2672708  73.3870894
 118.5048572  68.5535493  73.3879362 116.5615779  68.9183644  74.2104552
 117.0001767  69.9257435  75.0361298 117.9424665  70.0916292  74.9575710
 115.2292215  68.5673369  74.2156602 114.5262101  69.0839357  74.8691134
 114.7877684  67.5591821  73.3904862 113.7354115  67.2752050  73.3919118
 114.6139418  64.1064824  73.4199307 113.5050239  63.5721821  73.3425017
 115.1589699  64.4874331  74.5730334 116.0811855  64.8990261  74.5585806
 114.5057367  64.2981847  75.8647143 113.5173808  63.8636080  75.7150649
 115.3211519  63.3616181  76.7538678 115.4926866  62.4476463  76.1852462
 116.2747819  63.8525891  76.9478714 114.6523167  63.0191295  78.0707281
 115.3601660  62.4760214  78.6968941 114.3652091  63.9458730  78.5675357
 113.4155478  62.1657387  77.8865360 113.3974429  61.2470056  77.0689104
 112.3723553  62.4631109  78.6515061 111.5209380  61.9259133  78.5702119
 112.4347947  63.2252128  79.3113571 114.3335288  65.6625062  76.5193030
 115.3173105  66.2834882  76.9344184 113.0880247  66.1241441  76.6129186
 112.3160765  65.5796378  76.2555555 112.8027374  67.4287228  77.1913636
 113.5017784  68.1663937  76.7973045 111.3819267  67.8713119  76.8491401
 110.6989381  67.0597425  77.1001004 111.1338641  68.7510070  77.4430268
 111.2106627  68.2117662  75.3872829 112.0650920  68.8543088  74.7825901
 110.0955895  67.7854067  74.8107499 109.9275045  67.9839238  73.8348205
 109.4193029  67.2640341  75.3501087 112.9764826  67.4011850  78.7087466
 113.1965065  66.3560668  79.3268157 112.8607511  68.5817651  79.3107755
 112.7542986  69.4044280  78.7345872 112.9286872  68.7551166  80.7598290
 112.9882642  67.7783749  81.2399598 114.1581428  69.5736913  81.1620035
 115.0287356  69.1460318  80.6647362 114.0215293  70.6036247  80.8323462
 114.4056625  69.5725318  82.6594993 113.6882160  68.9344417  83.4269247
 115.4276079  70.3043540  83.0824234 115.6427504  70.3437021  84.0684585
 115.9860459  70.8189707  82.4165274 111.6352204  69.4320425  81.1892134
 111.5688632  70.6540932  81.3259936 110.6053985  68.6281539  81.4107694
 110.6727956  67.6391500  81.2173052 109.3509851  69.1444704  81.9238524
 109.1532450  70.1268652  81.4950185 108.2052386  68.2168500  81.5603537
 108.4237174  67.2535509  82.0212454 107.2879218  68.6231821  81.9864102
 108.0318712  68.0355076  80.0830444 107.4884838  69.0431811  79.3050379
 107.1869613  69.9749661  79.7835360 107.3278032  68.8840510  77.9584599
 106.9123524  69.6896462  77.3530520 107.6965928  67.6957119  77.3650582
 107.5291864  67.5338062  76.0137834 107.1504152  68.3061077  75.5875412
 108.2276941  66.6730616  78.1137262 108.5167052  65.7321849  77.6454057
 108.3929902  66.8462550  79.4664624 108.8131972  66.0428168  80.0714525
 109.4378377  69.2721589  83.4319911 110.1521337  68.5167329  84.0891447
 108.6914897  70.2205927  83.9858448 108.0879048  70.8101449  83.4306755
 108.8222720  70.5101700  85.4080114 108.9744813  69.6304201  86.0332886
 109.9937419  71.4958136  85.6465196 110.9049739  71.0423172  85.2565241
 109.7616048  72.8336723  84.9635025 108.8507299  73.2880220  85.3533412
 110.6076674  73.4929274  85.1575677 109.6597068  72.6808462  83.8890898
 110.2763262  71.6757011  87.1230770 110.5404031  70.7139301  87.5628064
 111.1036697  72.3733861  87.2528382 109.3886276  72.0694720  87.6180887
 107.4882668  71.0117793  85.9498668 106.7535281  71.7385025  85.2755016
 107.1475638  70.5483080  87.1504453 107.6267542  69.7277155  87.4926498
 106.1021320  71.1338298  87.9795621 105.5766008  71.9223608  87.4409204
 105.0757128  70.0846660  88.4397674 105.5988441  69.2803339  88.9569548
 104.0585358  70.7102185  89.3761604 103.5346411  71.5143897  88.8594943
 103.3404579  69.9532279  89.6914856 104.5688434  71.1130068  90.2510601
 104.3812380  69.4706670  87.2560026 105.1167707  68.9870085  86.6132210
 103.6589253  68.7309770  87.6012889 103.8638349  70.2482574  86.6940881
 106.7904110  71.7787019  89.1718393 107.5817372  71.1266429  89.8630607
 106.5092071  73.0543878  89.4031827 105.7982014  73.5422280  88.8772719
 107.2256319  73.7829659  90.4281903 108.2455796  73.3989880  90.4473434
 107.2384006  74.8320637  90.1326738 106.6317432  73.6694281  91.8120022
 105.4820710  74.0577368  92.0308060 107.3992991  73.1124362  92.7487113
 108.2616461  72.6729071  92.4601439 107.0480041  73.0827640  94.1635213
 106.3106040  73.8606735  94.3615043 106.4586437  71.7282061  94.5871216
 107.2273775  70.9811308  94.3895715 106.2806695  71.7905429  95.6606854
 105.1707839  71.3288624  93.8822339 105.3275379  71.4138966  92.8069208
 104.9480897  70.2923647  94.1355749 104.0086096  72.2102065  94.2942831
 103.7678374  72.0222239  95.3406053 104.2881131  73.2562341  94.1685706
 102.8238552  71.9428183  93.4868331 102.7055600  72.4937333  92.6486217
 101.9032820  71.0333075  93.7821363 102.0274214  70.2923389  94.8740832
 102.8245322  70.4218988  95.4806545 101.3243353  69.6015687  95.0945512
 100.8588418  70.8634595  92.9850226 100.7656219  71.4279008  92.1526668
 100.1606191  70.1703150  93.2133526 108.3083317  73.3710797  94.9608848
 109.3127552  72.6733045  94.8027296 108.2584018  74.3886299  95.8113656
 107.4123195  74.9229445  95.9483036 109.4376084  74.7592871  96.5733984
 109.8430216  73.8713223  97.0584322 110.1837781  75.1756817  95.8966817
 109.1035461  75.7868848  97.6291520 108.0082384  76.3542992  97.6563869
 110.0770561  76.0189277  98.5017288 110.9452078  75.5127567  98.4007194
 109.9434541  76.9423579  99.6162180 108.8881197  77.1555022  99.7863303
 110.5279742  76.3276027 100.8860012 110.3624473  77.0073433 101.7218563
 109.8602639  74.9976673 101.1766653 110.0257631  74.3171985 100.3413978
 110.2846128  74.5681255 102.0841459 108.7897327  75.1502633 101.3136982
 111.9307164  76.1082618 100.7040149 112.3002353  75.7217450 101.5012984
 110.6500185  78.2540311  99.3030628 111.6430256  78.2770061  98.5765003
 110.1437053  79.3445780  99.8756807 109.3602042  79.2402224 100.5044377
 110.6364009  80.6900891  99.6020241 111.4634240  80.6757527  98.8921462
 109.5223069  81.5931355  99.0413676 108.6792560  81.5828163  99.7322062
 110.0192240  83.0170876  98.8713747 110.8620409  83.0282735  98.1802629
 109.2160499  83.6377627  98.4741665 110.3369695  83.4093428  99.8374365
 109.0164976  81.0462782  97.7229837 108.6186346  80.0427776  97.8739592
 108.2292767  81.6945896  97.3381785 109.8369761  81.0072673  97.0064685
 111.2036183  81.2693733 100.8893186 110.5212775  81.2863193 101.9190060
 112.4491431  81.7393244 100.8289552 112.9168256  81.7518328  99.9338485
 113.1785243  82.2165635 101.9958601 112.5743685  82.0689539 102.8910173
 114.4961467  81.4545254 102.1636401 115.1076665  81.6388675 101.2803731
 114.9698033  81.9085335 103.0340574 114.3635421  79.9641783 102.3823881
 113.1980659  79.4061750 102.8826254 112.3688077  80.0637763 103.1433760
 113.0771704  78.0471169 103.0519455 112.1550348  77.6225747 103.4488480
 114.1253903  77.2257699 102.7263183 114.0026561  75.8695901 102.9035966
 113.1479568  75.6134301 103.2578153 115.2900288  77.7486723 102.2188547
 116.1226423  77.0958510 101.9567865 115.4002227  79.1088882 102.0422452
 116.3152033  79.5323228 101.6279823 113.4688087  83.7050336 101.8502869
 113.5152141  84.2375316 100.7405778 113.7017221  84.3681214 102.9812746
 113.6871168  83.8888397 103.8701925 113.9408577  85.8048601 102.9752853
 114.5687412  86.0656218 102.1233083 112.6245663  86.5829790 102.8699764
 112.0892096  86.3146560 101.9592101 112.0010919  86.3610179 103.7360670
 112.8028715  88.0708078 102.8399984 113.2893884  88.6969602 101.7081378
 113.5373328  88.0945767 100.8342056 113.4625266  90.0647851 101.6745043
 113.8640007  90.5427979 100.7809591 113.1272926  90.8273187 102.7723252
 113.2541483  91.9095681 102.7450527 112.6314596  90.2204209 103.9048704
 112.3670277  90.8205229 104.7755332 112.4693334  88.8480311 103.9362910
 112.0750391  88.3661620 104.8309608 114.6851385  86.2045231 104.2407902
 114.3357045  85.7608852 105.3344183 115.7038458  87.0491366 104.0868801
 115.9992061  87.2898569 103.1515110 116.4600379  87.5905214 105.2124027
 115.9317759  87.3672640 106.1393302 117.8681117  86.9874162 105.2932121
 118.4460417  87.5958111 105.9888786 117.7754245  85.9752443 105.6869342
 118.5718837  86.9451537 103.9569603 117.9206154  87.2192263 102.9353284
 119.7811346  86.6327338 103.9277858 116.5278928  89.1056431 105.1043105
 116.9882215  89.6387216 104.0924183 116.0743424  89.7940813 106.1458012
 115.6996038  89.3225260 106.9565453 116.0707482  91.2469044 106.1310627
 115.6837778  91.6034733 105.1764886 115.1897172  91.7965715 107.2507579
 115.5678971  91.3857869 108.1868857 115.3135621  92.8795097 107.2534830
 113.7236980  91.4578512 107.1081665 113.3654957  91.8569403 106.1592092
 113.6158868  90.3731959 107.1094426 112.9101719  92.0474763 108.2432063
 111.8861839  91.6796604 108.1779440 113.3464236  91.7395398 109.1934479
 112.8874938  93.5056311 108.1898366 113.3060646  93.9473270 107.3837333
 112.3569248  94.2775798 109.1313066 111.8014627  93.7317414 110.2022311
 111.7825539  92.7267420 110.3008145 111.3992510  94.3229175 110.9155586
 112.3796443  95.5960936 108.9985739 112.8013504  96.0109734 108.1799538
 111.9751488  96.1799076 109.7166570 117.4856711  91.7923209 106.2825891
 118.4140275  91.0954190 106.6948610 117.6444538  93.0568183 105.9171012
 116.9044552  93.5150690 105.4047463 118.8557253  93.8087332 106.1981980
 119.6580726  93.1167150 106.4540273 119.2935921  94.6401670 104.9891445
 118.4410143  95.1891658 104.5893814 120.0727456  95.3436056 105.2827327
 119.8529947  93.8276811 103.8536246 120.2817228  92.5246980 104.0516255
 120.2103922  92.0846891 105.0463134 120.7955379  91.7844667 103.0038385
 121.1295032  90.7604123 103.1708131 120.8854900  92.3424543 101.7464474
 121.2906939  91.7597148 100.9192083 120.4628857  93.6376483 101.5353380
 120.5325963  94.0804983 100.5417967 119.9508040  94.3738309 102.5847386
 119.6172951  95.3984136 102.4201121 118.6011574  94.7204574 107.3878620
 117.4601355  95.1201089 107.6376094 119.6600588  95.0329771 108.1289254
 120.5420531  94.5533203 108.0188585 119.5517795  96.0487671 109.1653478
 118.6761113  95.8524223 109.7840182 120.7911803  96.0391559 110.0569588
 121.6599987  96.1255954 109.4044390 120.7329357  96.9161335 110.7016431
 120.9225753  94.7917878 110.9110298 120.0559145  94.7202678 111.5682092
 120.9516314  93.9232616 110.2530632 122.1756488  94.7968010 111.7614318
 123.0073569  95.6978039 111.6573865 122.3146288  93.7898355 112.6137428
 123.1313822  93.7426231 113.2060150 121.6030507  93.0750088 112.6664748
 119.3569657  97.4148839 108.5211952 119.7650584  97.6404089 107.3781420
 118.7132152  98.3208892 109.2587295 118.5014097  98.1246504 110.2265766
 118.2525274  99.5836480 108.6923082 117.6938645  99.3801041 107.7787630
 117.3261745 100.2890550 109.6850152 116.4787197  99.6429679 109.9141245
 117.8739650 100.5076798 110.6016551 116.8206065 101.5927256 109.0713598
 115.7513147 101.5399172 108.4069593 117.5085238 102.6289549 109.2728503
 119.4173180 100.4947151 108.3257067 120.2217056 100.8757603 109.1799556
 119.4973103 100.8364856 107.0440675 118.8275648 100.4769034 106.3790554
 120.5386628 101.7288816 106.5599483 120.1630611 102.2060282 105.6547666
 120.7016919 102.4851143 107.3278239 121.8553273 101.0508608 106.2491584
 122.8422268 101.7313946 105.9433038 121.8970642  99.7215829 106.3172420
 121.0734895  99.2088770 106.5982341 123.1168542  98.9715357 106.0376374
 123.8401745  99.5939369 105.5108323 123.7745488  98.4289912 107.3151746
 124.6099490  97.7924350 107.0236219 124.2810501  99.5502970 108.2211358
 123.4460799 100.1870459 108.5134973 124.7383002  99.1197684 109.1120155
 125.0206080 100.1451260 107.6851012 122.8388394  97.6116219 108.0265173
 123.2514455  97.2733774 108.8246070 122.7783427  97.8229518 105.0984297
 121.6857368  97.7575602 104.5321167 123.7435722  96.9167085 104.9371290
 124.6356244  97.0741918 105.3838295 123.5943775  95.7421162 104.0862543
 122.5390893  95.5796081 103.8670351 124.3434149  95.9293609 102.7684286
 125.3575862  96.2622284 102.9892341 124.3809919  94.9739088 102.2451703
 123.6860310  96.9488305 101.8660772 122.4624995  96.9889770 101.7455244
 124.4961159  97.7784211 101.2224406 124.1102723  98.4795692 100.6063108
 125.4951809  97.7052603 101.3513493 124.0680293  94.4739082 104.7880721
 124.6380977  93.5830113 104.1552122 123.8432718  94.3779158 106.0945129
 123.4393595  95.1574846 106.5937391 124.2062052  93.1892264 106.8495498
 124.9846002  92.6410167 106.3188269 124.7319454  93.5662704 108.2342075
 123.9911507  94.2200661 108.6945049 124.8118122  92.6452932 108.8117215
 126.0792056  94.2665596 108.2099180 126.8007756  93.6097407 107.7240925
 125.9797783  95.1860723 107.6331056 126.5602318  94.5979305 109.6104387
 125.8320245  95.2493061 110.0936809 126.6576360  93.6752658 110.1825415
 127.8533636  95.2751194 109.5912958 128.2929831  95.4086409 108.6918482
 128.4786655  95.7221905 110.6753248 127.9302259  95.5639316 111.8714444
 127.0357750  95.1025962 111.9564567 128.4092570  95.9053945 112.6924389
 129.6536644  96.3269254 110.5634887 130.0718211  96.4466585 109.6519465
 130.1249364  96.6649511 111.3903745 123.0066795  92.2601359 106.9801711
 121.8744024  92.7114225 107.1660175 123.2681610  90.9585869 106.8879505
 124.2162966  90.6462516 106.7343765 122.2164910  89.9559011 106.9725454
 121.3733355  90.2557516 106.3502289 122.7221592  88.5959909 106.4882791
 123.7902549  88.5776965 106.7049266 122.2148501  87.8508388 107.1010480
 122.4971407  88.2788622 105.0114548 122.7807927  87.2392881 104.8473572
 121.4344442  88.4022557 104.8027629 123.3020163  89.1751631 104.0858987
 123.0573890  90.2138657 104.3080546 124.3624056  89.0044263 104.2717025
 122.9906025  88.8828878 102.6303856 121.9245836  89.0415281 102.4674821
 123.5594400  89.5758176 102.0104087 123.3452554  87.4848043 102.2646358
 122.8179461  86.8425562 102.8387108 123.1254357  87.3252291 101.2918486
 124.3330936  87.3377227 102.4151079 121.7168829  89.8294945 108.4105656
 122.3085436  90.3565801 109.3528343 120.5995570  89.1189155 108.5753909
 120.0483111  88.8242344 107.7820497 120.1096531  88.8074279 109.9098165
 120.9310013  88.8774113 110.6229705 119.0105183  89.7961174 110.3282670
 119.3548958  90.8123343 110.1364138 117.7392025  89.5369920 109.5434409
 117.3939402  88.5210506 109.7351611 116.9705055  90.2456579 109.8516564
 117.9380057  89.6577343 108.4785470 118.7299458  89.6351762 111.7232082
 118.0431987  90.2528652 111.9848169 119.5780845  87.3876259 110.0524589
 119.2182980  86.9984638 111.1674690 119.5230034  86.6047286 108.9807616
 119.8349107  86.9237322 108.0746436 119.0005721  85.2423559 109.0946921
 119.7627194  84.5366111 108.7643060 118.7463544  85.0410119 110.1353329
 117.7619517  85.0651472 108.2416776 116.8237794  85.8586780 108.2807376
 117.7603900  83.9922730 107.4533405 118.5425887  83.3536135 107.4727978
 116.6793968  83.7320834 106.5115745 116.3562674  84.6658157 106.0513240
 117.1496529  82.7837674 105.4123740 117.5459701  81.8935696 105.9008203
 116.2743334  82.5140860 104.8214529 118.2092223  83.3754072 104.5041889
 117.7928162  84.2709198 104.0429255 119.0624592  83.6500121 105.1244132
 118.6592893  82.4144615 103.4241167 118.2384466  81.2395415 103.4548951
 119.4347400  82.8366826 102.5410880 115.4749291  83.1537194 107.2393621
 115.5918178  82.1372102 107.9309407 114.3205131  83.7912777 107.0821870
 114.2797800  84.6650461 106.5772425 113.0944728  83.2755230 107.6661146
 113.3371702  82.6655531 108.5362490 112.1681218  84.4086112 108.1069432
 111.3684007  83.9574081 108.6942771 112.7547929  85.0721965 108.7422161
 111.5684528  85.2035317 106.9640182 112.3892353  85.6523821 106.4045986
 111.0295227  84.5072107 106.3215281 110.4440454  86.4992509 107.5063398
 109.0374402  85.5179044 108.0152632 109.3380928  84.8362996 108.8109528
 108.2479271  86.1751882 108.3796090 108.6680742  84.9434656 107.1657397
 112.3713853  82.3816890 106.6686767 112.6156574  82.4237019 105.4617869
 111.4744873  81.5591129 107.1957274 111.3795515  81.5184309 108.2004321
 110.6452328  80.6787047 106.3888002 111.0481136  80.6126361 105.3781463
 110.6152157  79.2752989 106.9956216 111.6429944  78.9209922 107.0745963
 110.1952173  79.3957208 107.9942206 109.7963772  78.2724647 106.2241963
 110.2417548  77.7761630 105.0123096 111.1949667  78.1291591 104.6187611
 109.5047661  76.8529076 104.3055281 109.8647671  76.4796126 103.3468040
 108.3096615  76.4033524 104.8128489 107.5742012  75.4806258 104.1076115
 107.9887335  75.2233001 103.2808430 107.8478795  76.8704752 106.0218231
 106.9013165  76.5125710 106.4268214 108.5925825  77.7994608 106.7235396
 108.2355970  78.1708182 107.6841410 109.2413476  81.2587209 106.3000946
 108.5991855  81.4943788 107.3284448 108.7740070  81.4962047 105.0739612
 109.3493713  81.3410984 104.2584876 107.4339874  82.0425582 104.8817568
 107.2842151  82.9000649 105.5377673 107.2525966  82.4980995 103.4326062
 107.7035682  81.7689645 102.7594895 106.1924602  82.5992620 103.2002765
 107.8873893  83.8186030 103.1214123 108.2387887  84.6894531 104.1332619
 108.0606260  84.4003185 105.1690028 108.8083866  85.9115118 103.8471331
 109.0725599  86.5956311 104.6535411 109.0433068  86.2668104 102.5389735
 109.4955107  87.2316951 102.3096067 108.7079126  85.4053233 101.5210273
 108.9016802  85.6828496 100.4849127 108.1261459  84.1897805 101.8117889
 107.8497686  83.5109598 101.0049940 106.3614823  81.0266457 105.2505540
 105.5716479  81.2436276 106.1750141 106.3323390  79.9095195 104.5500065
 107.0991104  79.7202407 103.9204555 105.2644496  78.9452265 104.6355651
 105.5433775  78.1320456 105.3056661 104.3548486  79.4212941 105.0017413
 105.0044190  78.3819013 103.2628150 105.8653561  78.4353768 102.3877729
 103.8132849  77.8343345 103.0575952 103.1795142  77.6360840 103.8186016
 103.4397774  77.4036341 101.7187220 104.3201340  77.0132064 101.2081952
 102.3738759  76.3122159 101.7564764 101.9862556  76.1371945 100.7528743
 102.8608223  75.4074189 102.1202424 101.2195683  76.6376433 102.6684544
 101.2226739  77.6397003 103.3778389 100.1978102  75.8001256 102.6221913
  99.3909275  75.9598541 103.2083029 100.2287726  75.0043890 102.0009462
 103.0010806  78.6182244 100.9074085 101.9554910  79.2215197 101.1658677
 103.8234032  78.9944652  99.9367395 104.7253289  78.5501855  99.8405889
 103.4818019  80.0653909  99.0169919 102.8037690  80.7643573  99.5067026
 104.7310322  80.8193932  98.5888633 104.4612196  81.5622325  97.8382028
 105.3557199  81.5114471  99.7812993 105.6262399  80.7691518 100.5322428
 106.2494820  82.0482960  99.4633659 104.6419279  82.2159657 100.2082129
 105.6764338  79.9017850  98.0391933 106.4649069  80.3781565  97.7690442
 102.7739451  79.4537865  97.8145674 103.4007402  78.6802331  97.0737138
 101.4853134  79.7390556  97.5987367 100.5888267  80.5222466  98.4607660
 100.6000320  81.5680514  98.1537367 100.9125843  80.4453586  99.4987295
  99.2656107  79.8700258  98.2271925  98.4618648  80.5809326  98.4187734
  99.1538874  79.0096185  98.8869792  99.2877811  79.4458702  96.7994480
  98.9996176  80.2725309  96.1500692  98.6318846  78.5948195  96.6161119
 100.7455171  79.0517498  96.5263859 100.9106591  77.9819783  96.6545080
 101.1644669  79.4632985  95.1281929 100.9107093  78.7100792  94.1801720
 101.7876889  80.6249797  94.9663863 101.8618877  81.2736200  95.7370092
 102.3228504  81.0241484  93.6762978 102.6343329  80.1346861  93.1286348
 101.2868895  81.7781303  92.8367775 101.7203218  81.9123999  91.8457138
 100.4096418  81.1351752  92.7650474 100.8806591  83.1248459  93.3961638
 100.4905855  82.9644039  94.4012517 101.7700371  83.7528643  93.4481152
  99.8273201  83.8104341  92.5493435  99.3902491  83.2145875  91.5430126
  99.4389667  84.9477226  92.8881630 103.5588876  81.8762649  93.9082794
 103.7179327  82.5000875  94.9587455 104.4474098  81.8721729  92.9155511
 104.2909972  81.2932864  92.1028243 105.6760190  82.6584879  92.9792473
 105.4756387  83.6040217  93.4831449 106.7637919  81.9203484  93.7452180
 106.4211584  81.6834633  94.7524850 107.0179826  80.9983991  93.2222489
 108.0431720  82.6954210  93.8972143 108.1624022  83.6914838  94.8479557
 107.3114175  83.9133240  95.4919369 109.3398249  84.4026161  94.9887135
 109.4193148  85.1874936  95.7408766 110.4150779  84.1166380  94.1745063
 111.3458831  84.6737024  94.2811873 110.3113073  83.1254459  93.2255754
 111.1589410  82.8963290  92.5797249 109.1304143  82.4201667  93.0920768
 109.0473967  81.6331643  92.3425202 106.0838112  82.9246054  91.5318075
 106.6693410  82.0527865  90.8868240 105.7685884  84.1141526  91.0381668
 105.3223411  84.7981271  91.6324239 106.0089790  84.4614765  89.6489611
 106.2637636  83.5618897  89.0886688 104.7661234  85.0946718  89.0186852
 104.9707291  85.3099086  87.9699193 103.5816663  84.1526947  89.1193754
 103.3761527  83.9373487  90.1679410 102.7066046  84.6187478  88.6664287
 103.8098070  83.2240593  88.5962228 104.4513209  86.3110986  89.7057537
 103.6718724  86.7089950  89.3111162 107.1838170  85.4210705  89.5426924
 107.5122078  86.1445532  90.4846602 107.8276399  85.4067067  88.3792752
 107.5709235  84.7093049  87.6952965 108.9121817  86.3261894  88.0555492
 108.9404793  87.1372901  88.7831577 110.2812828  85.6283707  88.0130845
 110.2199676  84.7661991  87.3490055 111.3453960  86.5810857  87.5065026
 111.4076227  87.4433503  88.1703762 112.3085661  86.0713484  87.4825885
 111.0864541  86.9147775  86.5016653 110.6639581  85.0960213  89.3922704
 110.8682551  85.9569208  90.0288358 109.8033465  84.5525373  89.7822350
 111.8648270  84.1883286  89.3757834 112.7260080  84.7312890  88.9863467
 112.0781045  83.8486361  90.3893026 111.6611000  83.3269062  88.7397435
 108.5951227  86.9515142  86.7071544 108.5281394  86.2448024  85.6956245
 108.4007606  88.2661625  86.6870033 108.4190737  88.7861682  87.5526580
 108.0792480  88.9785795  85.4621442 108.0779948  88.2795154  84.6258387
 106.6942007  89.6420781  85.5502799 106.5477539  90.2473626  84.6556945
 105.9368585  88.8589932  85.5864854 106.5307635  90.5334750  86.7726243
 107.4560290  90.7275323  87.5589541 105.3332946  91.0806689  86.9351080
 105.1599053  91.6828912  87.7271713 104.6004843  90.8925434  86.2660051
 109.1557754  90.0065355  85.1409368 109.9335101  90.4164778  86.0058432
 109.1907498  90.4241254  83.8778931 108.5049565  90.0824052  83.2198550
 110.2166012  91.3376783  83.3941007 110.6425754  91.8897266  84.2318881
 111.3414790  90.5799288  82.6852125 110.9226264  90.0293355  81.8428885
 112.3969560  91.5462972  82.1825034 112.8166246  92.0969619  83.0243740
 113.1894769  90.9908882  81.6809752 111.9443402  92.2464912  81.4803867
 111.9461640  89.6548027  83.5970567 112.6514533  89.1804020  83.1508378
 109.5809185  92.3406362  82.4480753 108.9866659  91.9522251  81.4382146
 109.7083715  93.6233471  82.7711748 110.1222390  93.8587942  83.6618924
 109.2402280  94.7090554  81.9178693 108.5975296  94.3062166  81.1350802
 108.4452042  95.7340410  82.7222993 109.0543583  96.0359539  83.5742847
 108.2639193  96.5972197  82.0818633 107.1225637  95.1859493  83.2166907
 106.5581779  94.2965282  82.5457208 106.6472489  95.6460408  84.2756769
 110.4654474  95.3406975  81.2711052 111.2586177  96.0021216  81.9484759
 110.6183764  95.1361726  79.9664117 109.8929083  94.6525592  79.4565946
 111.8250629  95.5336223  79.2446315 112.4745176  96.1089883  79.9043752
 112.5903168  94.3080286  78.7546759 113.5412244  94.6342829  78.3334490
 112.7762162  93.6491439  79.6028577 111.8519853  93.6100731  77.7680656
 112.3523810  92.8447485  77.4756922 111.4432279  96.4404430  78.0809068
 111.0394510  95.9610039  77.0172977 111.5731688  97.7480522  78.2809783
 111.7434823  98.1034930  79.2109001 111.4198840  98.7025675  77.1959114
 110.7125390  98.3122379  76.4641976 110.8964006 100.0447293  77.7148996
 110.7253753 100.6733220  76.8409884 109.9453721  99.8409109  78.2069392
 111.8225837 100.7630296  78.6815136 112.0226304 100.0918860  79.5167671
 112.7538844 100.9774840  78.1573117 111.2280227 102.0555235  79.2036761
 110.0837290 102.3808215  78.8241408 111.9048237 102.7462170  79.9939824
 112.7516062  98.8863790  76.4805188 113.8235594  98.7452562  77.0745311
 112.6743812  99.1818924  75.1915979 111.7655730  99.3100562  74.7700044
 113.8489478  99.2742283  74.3392808 114.7539556  99.1383870  74.9314018
 113.8116522  98.2004311  73.2498669 113.6962831  97.2228661  73.7180088
 112.6501316  98.4479612  72.3020127 112.7650572  99.4252126  71.8331083
 112.6372526  97.6757413  71.5328510 111.7136832  98.4207497  72.8591701
 115.0397475  98.2213147  72.5121590 115.0143390  97.5470320  71.8292992
 113.9347003 100.6660306  73.7246543 113.0586426 101.5120214  73.9135233
 115.0093208 100.8939663  72.9759928 115.7174540 100.1803350  72.8791572
 115.2254036 102.1781700  72.3145414 114.2627600 102.6290963  72.0735395
 116.0004715 103.1352813  73.2110089 115.3998908 103.2090997  74.1176250
 116.9602045 102.6760807  73.4479635 116.2321223 104.5312164  72.6396560
 116.7846861 104.4445809  71.7040982 114.9077217 105.2253943  72.3820146
 114.3547530 105.3128160  73.3172589 115.0912318 106.2196481  71.9747259
 114.3244221 104.6431008  71.6687151 117.0827802 105.3468174  73.5900681
 118.0446735 104.8540432  73.7316106 117.2424245 106.3412899  73.1733676
 116.5745545 105.4331547  74.5504594 115.9732564 101.9165204  71.0175597
 117.1028806 101.4206977  71.0432304 115.3473622 102.2470210  69.8964389
 114.4105427 102.6193676  69.9582983 115.9172510 102.0319039  68.5776966
 116.9415621 101.6720120  68.6744637 115.1034886 100.9909426  67.7981132
 115.4945151 100.9563726  66.7812541 115.2526383 100.0233378  68.2772743
 113.6212553 101.3123818  67.7589409 113.1878960 102.2739581  68.4278569
 112.8830246 100.5948628  67.0522275 115.9970296 103.3506733  67.8178409
 115.4291570 104.3667112  68.2256322 116.7197764 103.3245997  66.7007692
 117.1634066 102.4601717  66.4249871 116.9296984 104.5063322  65.8693834
 116.2134245 105.2777485  66.1521692 118.3384949 105.0643972  66.0375377
 118.5376481 105.3072426  67.0813113 119.0627273 104.3266498  65.6921157
 118.5908591 106.3118670  65.2523718 118.1296690 107.5466606  65.6525635
 118.4949418 108.4575346  64.7679346 118.2289271 109.5053188  64.9075177
 119.1707457 107.8558416  63.8057326 119.5740025 108.3015779  62.9940658
 119.2412216 106.5122416  64.0834181 119.7591272 105.8406436  63.3987056
 116.6841947 104.1270839  64.4192146 117.4913969 103.4132709  63.8147955
 115.5802639 104.6120965  63.8640772 114.9256716 105.1471597  64.4166309
 115.2581797 104.3565788  62.4725954 115.4172614 103.3041378  62.2377334
 113.7968924 104.6987158  62.2093720 113.6417405 105.7509478  62.4477730
 113.6148693 104.5367486  61.1469530 112.8421570 103.8539997  63.0175608
 112.5188664 102.5637739  62.6188824 112.9629144 102.1667411  61.7060375
 111.6510987 101.7874402  63.3577208 111.3995619 100.7770150  63.0354290
 111.1004983 102.2995881  64.5135533 110.2349358 101.5325747  65.2554361
 110.0865543 100.6626183  64.8776023 111.4096142 103.5755140  64.9331025
 110.9735296 103.9790740  65.8469241 112.2773872 104.3421288  64.1872253
 112.5311921 105.3508936  64.5129196 116.1809063 105.1807569  61.5859042
 116.3892880 106.3715576  61.8325247 116.7528255 104.5375859  60.5723547
 116.5486816 103.5631156  60.4025543 117.7185706 105.2006395  59.7092705
 118.4418826 105.7475498  60.3140911 118.4671584 104.1740361  58.8632824
 119.0089987 103.5002661  59.5270159 117.7432369 103.6045939  58.2803815
 119.3815349 104.8107939  57.9881641 119.8402147 104.1478013  57.4669602
 117.0314204 106.2157058  58.8061575 115.8890083 106.0244361  58.3840633
 117.7417057 107.3010572  58.5111303 118.6658763 107.3906156  58.9086064
 117.2294352 108.3974505  57.7004350 116.2483451 108.1334099  57.3056642
 117.0943923 109.6701994  58.5309306 116.3807749 109.4909875  59.3351274
 118.0669157 109.9165858  58.9570666 116.6432208 110.7476563  57.7316516
 116.5653612 111.5367958  58.2727585 118.1162450 108.6464053  56.4867420
 118.4381227 109.7878678  56.1554366 118.5208884 107.5756704  55.8065660
 118.3096658 106.6456793  56.1391330 119.3255573 107.7113904  54.6002721
 119.3867684 108.7616136  54.3149938 120.7421491 107.1855008  54.8353124
 120.6583444 106.1886511  55.2681711 121.2439885 107.1208096  53.8698735
 121.5450201 108.0715719  55.7622639 121.2903454 109.2936148  55.7920790
 122.4367606 107.5453549  56.4599477 118.6795298 106.9798724  53.4327598
 118.8442426 107.3793270  52.2761165 117.9391657 105.9150211  53.7278732
 117.8796931 105.5979819  54.6849774 117.2375984 105.1545788  52.7042522
 116.8079634 105.8440532  51.9775212 118.1761512 104.1903824  51.9694293
 117.6427744 103.6947605  51.1582774 119.0302102 104.7328358  51.5639327
 118.7308033 103.1086025  52.8406740 119.7994795 103.3086822  53.6869880
 120.0668845 102.1854264  54.3283070 120.8830329 102.1387740  55.0492955
 119.2110124 101.2627957  53.9274460 119.1764249 100.3048963  54.2457735
 118.3641082 101.8150384  52.9983722 117.5798021 101.2075714  52.5467651
 116.1013046 104.3892255  53.3612422 116.2138606 103.9478583  54.5077678
 115.0010688 104.2482170  52.6282622 114.9530012 104.6612255  51.7078205
 113.8530094 103.5126751  53.1105356 113.2141792 103.2826009  52.2578568
 114.2078532 102.5846792  53.5588756 113.0445413 104.2813810  54.1403829
 113.4187627 105.3548061  54.6134083 111.8955074 103.7088831  54.4861840
 111.6171750 102.8583140  54.0180360 110.9940969 104.2767295  55.4818825
 111.3310358 105.2783129  55.7490938 109.5705633 104.3690791  54.9430200
 109.2704323 103.3654585  54.6417453 108.9340892 104.7080968  55.7603741
 109.4279515 105.3081476  53.7730208 109.7326450 106.3012648  54.1031435
 110.0998475 104.9653608  52.9861568 107.7540877 105.3885276  53.1266153
 106.9535614 106.3209262  54.4254210 107.4345533 107.2940608  54.5241885
 105.9011519 106.4598294  54.1779522 107.0362811 105.7780894  55.3670085
 111.0481399 103.4054308  56.7292950 110.6041066 102.2521135  56.6972680
 111.6000479 103.9679998  57.8095045 112.0444934 104.8642404  57.6705066
 111.6918871 103.3440258  59.1342732 112.2865807 103.9766629  59.7932186
 110.3040646 103.1578069  59.7557724 109.7431157 102.5020993  59.0898272
 110.4496527 102.6617776  60.7153864 109.5337392 104.4422617  59.9644175
 109.5273282 105.0011082  59.0286021 108.5103914 104.1935514  60.2454950
 110.1641717 105.2861134  61.0512579 110.1936436 104.7128605  61.9778709
 111.1794935 105.5504382  60.7557019 109.4109780 106.5131626  61.2846235
 109.6680907 107.3283763  60.7466468 108.4155031 106.6179045  62.1570534
 108.0521977 105.5676751  62.8789242 108.5347169 104.6879525  62.7633233
 107.2944538 105.6517897  63.5413806 107.7828920 107.7719836  62.3077075
 108.0600630 108.5719563  61.7569626 107.0263100 107.8466096  62.9726236
 112.4564174 102.0191687  59.0876777 111.9362721 100.9536171  59.4208591
 113.7108465 102.1051813  58.6629726 114.0430669 102.9832315  58.2904719
 114.6209196 100.9680516  58.6664240 114.0742315 100.0252532  58.6854612
 115.5399093 100.9774622  57.4368552 116.0660919 101.9310158  57.3925077
 116.5478483  99.8479627  57.5247463 116.0223877  98.8939904  57.5686653
 117.1929100  99.8667644  56.6463145 117.1537985  99.9700779  58.4225290
 114.7198472 100.8624802  56.1663556 114.0299666 101.7038601  56.1011899
 115.3843801 100.8704155  55.3023923 114.1549394  99.9304046  56.1810254
 115.4255956 101.0264790  59.9553308 116.1282179 102.0116926  60.2105660
 115.3154468  99.9811919  60.7739915 114.7165082  99.2072055  60.5243579
 116.0028801  99.9371170  62.0605672 115.8485098 100.8747912  62.5944549
 115.4629118  98.7966393  62.9137371 115.5101872  97.8935029  62.3052891
 116.1316118  98.6937700  63.7683471 114.0500646  98.9998652  63.4026748
 114.0095164  99.8983541  64.0184461 113.3873734  99.1174187  62.5452813
 113.5097782  97.5901170  64.3781653 114.5828591  97.7696138  65.7990190
 114.3999266  98.7336415  66.2736612 114.3799601  96.9700768  66.5115310
 115.6232215  97.7146073  65.4785170 117.5003615  99.7788944  61.8402924
 117.9671866  98.7109331  61.4330847 118.2542043 100.8438609  62.1036487
 117.8449282 101.7289578  62.3666998 119.7000549 100.7708271  61.9486972
 119.9547562 100.1315808  61.1033625 120.2657566 102.1672842  61.6928340
 119.5902138 102.6884678  61.0145207 120.2921153 102.6882715  62.6499011
 121.6626307 102.1384013  61.0932962 122.2046318 101.0392867  60.8587270
 122.2194707 103.2274331  60.8459238 120.3484151 100.1352997  63.1727642
 121.2553370  99.3065675  63.0368059 119.8947169 100.5018950  64.3699537
 119.1728756 101.2052651  64.4356427 120.4355008  99.9519033  65.6025639
 120.6580293  98.8941799  65.4618463 121.7214844 100.6708880  66.0269287
 121.5126733 101.7296155  66.1805321 122.0922608 100.2358325  66.9550191
 122.4750504 100.5590846  65.2473535 119.3922273 100.0597032  66.7025942
 118.6340001 101.0300859  66.7652584 119.3634356  99.0511413  67.5706241
 119.9504273  98.2456149  67.4073225 118.4842998  99.0402594  68.7295140
 118.0874109 100.0432715  68.8861831 117.3099839  98.0719184  68.5455359
 116.6195904  98.1964720  69.3797675 116.7997597  98.3136242  67.6131467
 117.7602230  96.7315093  68.5025646 117.0089304  96.1451498  68.3870581
 119.2922036  98.6570876  69.9598651 120.3813564  98.0880328  69.8570364
 118.7400852  98.9666945  71.1328101 117.8380772  99.4204454  71.1571198
 119.4314497  98.7343421  72.3957814 119.9412066  97.7748383  72.4829557
 120.4565759  99.8685032  72.6751807 121.0323346 100.0455765  71.7667500
 119.7616746 101.1571299  73.0946356 119.1860458 100.9809496  74.0033231
 120.5083456 101.9287934  73.2820339 119.0925707 101.4852480  72.2991859
 121.5407856  99.4383421  73.6643140 122.0839861  98.5841901  73.2600125
 122.2330067 100.2643839  73.8273620 121.0791983  99.1594289  74.6115444
 118.3721630  98.6225930  73.4858204 117.2377795  99.0732448  73.3190719
 118.7329826  97.9851531  74.5975229 119.6687091  97.6091361  74.6534388
 117.8338290  97.7699194  75.7231619 116.7997327  97.8642381  75.3917284
 118.0326140  96.3745020  76.3105985 117.8215050  95.7126364  75.4706781
 119.0793961  96.2741290  76.5974304 117.1425533  95.9960324  77.4928534
 117.2752348  96.7336579  78.2843109 115.6866211  95.9583776  77.0772109
 115.5530622  95.2205961  76.2860477 115.0704451  95.6868006  77.9343421
 115.3870640  96.9405990  76.7116879 117.5710745  94.6618826  78.0708774
 118.6043343  94.7279913  78.4116165 116.9271791  94.4062647  78.9123996
 117.4902919  93.8906605  77.3048554 118.0853226  98.8312824  76.7861453
 119.2005671  98.9356858  77.3082703 117.0527466  99.6139046  77.1050158
 116.1803954  99.5572110  76.5991616 117.1772365 100.6150538  78.1595525
 118.1092330 101.1671652  78.0384961 116.0124670 101.6026420  78.0941643
 115.1343882 100.9569972  78.0793442 116.0291830 102.1710793  79.0240566
 115.9559629 102.5639563  76.9122662 116.0141793 101.9936561  75.9851905
 114.6592244 103.3543542  76.9394748 114.6005021 103.9253123  77.8661125
 114.6313762 104.0370994  76.0902491 113.8138875 102.6686733  76.8816172
 117.1490711 103.4975920  76.9418702 118.0685108 102.9149620  76.8846661
 117.0984206 104.1797507  76.0932270 117.1397548 104.0706208  77.8690434
 117.2361362  99.9610789  79.5336764 118.2209357 100.1097899  80.2655964
 116.1862569  99.2332393  79.9025288 115.4067324  99.1166438  79.2709860
 116.0990438  98.6324207  81.2230388 117.1036837  98.4902218  81.6212567
 115.3085450  99.5192069  82.1927186 115.3815461  99.0584571  83.1778478
 115.8011550 100.4913975  82.2094757 113.8464556  99.6993845  81.8257912
 113.8020298 100.1020823  80.8138813 113.3698503  98.7193464  81.8475144
 113.1220808 100.6340166  82.7732141 113.7727393 101.1626159  83.6986612
 111.9033889 100.8393112  82.5945520 115.4525302  97.2603538  81.1218145
 114.7196879  96.9597854  80.1769580 115.7469124  96.4210617  82.1132432
 116.4574689  96.6902203  82.7786472 115.1269323  95.1032457  82.2553680
 114.1426320  95.0727364  81.7881192 115.9879585  94.0059860  81.6473868
 116.9740412  94.0179617  82.1117118 115.5179237  93.0376041  81.8188628
 116.0896237  94.1752034  80.5754125 114.9067174  94.8962945  83.7513886
 115.7862834  94.3958456  84.4555367 113.7281980  95.2804598  84.2287764
 113.0195506  95.6261020  83.5975478 113.4373441  95.2740409  85.6586913
 114.3302526  95.5515448  86.2188745 112.3311423  96.2705694  85.9810710
 111.4569799  96.0323213  85.3751196 112.0758206  96.1816440  87.0370081
 112.7485406  97.5960914  85.7065445 112.0372046  98.2055581  85.9166666
 113.0520564  93.8633016  86.0821607 111.9136931  93.4326049  85.8934829
 114.0073730  93.1377199  86.6556641 114.9563405  93.4811564  86.6958065
 113.7271870  91.8170140  87.2026674 113.1366583  91.2392980  86.4915982
 115.0282156  91.0689604  87.4772842 115.6117562  91.6880428  88.1586919
 114.7588773  90.1370022  87.9742861 115.8522423  90.7627217  86.2419251
 116.0123500  91.6909145  85.6933594 116.8141454  90.3523956  86.5492963
 115.1742765  89.7698804  85.3243971 114.5364435  88.8228368  85.7814108
 115.3133711  89.9769974  84.0213026 114.8810897  89.3441162  83.3635067
 115.8508962  90.7665936  83.6931168 112.9131424  91.9591860  88.4804466
 113.3650045  92.5793407  89.4469737 111.7095960  91.3974085  88.4840760
 111.3660507  90.9111048  87.6682423 110.8577238  91.4647833  89.6519986
 111.4767763  91.3683560  90.5439487 110.3532816  92.4309678  89.6631827
 109.8186151  90.3674631  89.6535963 109.8647059  89.4691274  88.8101275
 108.8789615  90.4197066  90.5871891 108.8698266  91.1465615  91.2884009
 107.8299612  89.4192023  90.6204701 107.2474098  89.4789855  89.7011448
 108.2799181  88.4296944  90.7011685 106.9121900  89.6391094  91.7987956
 107.1567811  90.4865481  92.6627469 105.8327962  88.8619094  91.8090026
 105.6767545  88.2424773  91.0266638 104.8544612  88.8743658  92.8838815
 105.2119734  89.5084668  93.6951768 103.4869609  89.3993601  92.4159824
 102.8040108  89.3951379  93.2654891 103.5979667  90.8130851  91.8614614
 104.2804402  90.8180186  91.0115760 102.6147011  91.1557660  91.5391918
 103.9783390  91.4789419  92.6360917 102.9666066  88.5352690  91.3980850
 102.1128701  88.8629257  91.1058943 104.6908947  87.4597085  93.4169198
 104.9560629  86.4805089  92.7165213 104.2387226  87.3624792  94.6652310
 104.1625991  88.1861224  95.2448140 103.9088323  86.0718432  95.2530789
 103.4108263  85.4576023  94.5028807 105.1563902  85.3256246  95.7490247
 104.8208951  84.3772722  96.1687508 105.8654093  85.1352165  94.9433345
 105.9193516  86.0310060  96.8356460 106.9153724  86.9378929  96.5190173
 107.1321650  87.1462644  95.4713140 107.6311870  87.5759541  97.5121604
 108.4024037  88.3010605  97.2522639 107.3685818  87.2941217  98.8342217
 107.9349056  87.7914467  99.6216511 106.3873403  86.3810697  99.1616469
 106.1704645  86.1664788 100.2080769 105.6847774  85.7434182  98.1707892
 104.9308392  84.9998791  98.4292976 102.9188385  86.2745068  96.3863983
 102.8268922  87.3551809  96.9712497 102.1888337  85.2113911  96.6933299
 102.2261275  84.4056639  96.0854548 101.3036615  85.1655912  97.8436006
 101.2534779  86.1518697  98.3049415  99.8900644  84.7454045  97.4322170
  99.2454462  84.7560418  98.3111110  99.3390450  85.6995752  96.3899527
  99.9829257  85.6891333  95.5105163  98.3334706  85.3882640  96.1071019
  99.3041789  86.7080349  96.8021348  99.9259210  83.4239896  96.8836536
  99.0395773  83.1604625  96.6256833 101.8637967  84.1965578  98.8728648
 102.8096544  83.4569599  98.6076120 101.2760648  84.2143175 100.0657315
 100.6057451  84.9339911 100.2956025 101.6199120  83.2396640 101.0895253
 101.8485407  82.2881623 100.6094496 102.8329559  83.6735889 101.9187983
 103.1216408  82.8791198 102.6069692 103.6717464  83.9086150 101.2635936
 102.5659154  85.1314288 102.9266604 103.7876049  85.1633579 103.4514018
 100.4106995  83.0275449 101.9821862  99.5983703  83.9321017 102.1857082
 100.3031484  81.8196979 102.5178301 101.0328972  81.1383694 102.3649984
  99.1336234  81.4170932 103.2797158  98.3391774  82.1554148 103.1709234
  98.6223426  80.0656959 102.7590753  98.7698528  80.0358093 101.6795167
  99.2308159  79.2935757 103.2299157  97.1605397  79.8197689 103.0759636
  96.5086235  80.6874839 103.6896262  96.6539956  78.7469555 102.6883743
  99.3984649  81.3218507 104.7741521  98.4745961  81.5224898 105.5642333
 100.6317725  81.0258320 105.1792463 101.3249090  80.7523618 104.4974287
 101.0175227  81.0498201 106.5869985 100.3207561  80.4520470 107.1746062
 102.4181138  80.4721925 106.7565091 102.4217242  79.5037958 106.2562150
 103.1574959  81.1238480 106.2909351 102.7988416  80.2681347 108.2097677
 101.9820152  80.4246209 109.1143106 104.0656224  79.9607340 108.4425019
 104.3801197  79.8125290 109.3907774 104.7115142  79.8758868 107.6706693
 100.9665315  82.4831014 107.0947470 101.7273002  83.3385908 106.6335335
 100.0781974  82.7491173 108.0429237  99.4422291  82.0209961 108.3352987
  99.9373198  84.0694058 108.6401320 100.6479620  84.7518816 108.1739630
  98.5207584  84.6237915 108.4833794  97.8138316  83.9159046 108.9161044
  98.3908109  85.9623525 109.1872069  99.0971536  86.6709462 108.7546844
  97.3760488  86.3409246 109.0645624  98.6057836  85.8377762 110.2485111
  98.1969364  84.7804644 107.0075061  98.8708146  85.5344513 106.6006982
  98.3901489  83.8226450 106.5244426  96.8014161  85.1834304 106.7580857
  96.6075748  86.1414568 107.2404870  96.6361859  85.2776357 105.6848087
  96.1269087  84.4296510 107.1642338 100.3327335  83.9568459 110.1051577
  99.5851666  83.4170066 110.9289794 101.5145897  84.4590744 110.4309360
 102.1512110  84.6948851 109.6831353 101.9802161  84.5952974 111.8008445
 101.1887504  84.3027190 112.4908294 103.1975984  83.6992788 112.0444345
 103.5822153  83.9090016 113.0425254 102.8823202  82.6573642 111.9886348
 104.3123836  83.9235713 111.0377197 104.2334862  84.7967792 110.1769240
 105.3622673  83.1204160 111.1433038 106.1366922  83.2197679 110.5026050
 105.3826472  82.4130437 111.8639354 102.2565069  86.0704509 112.0862190
 101.9089233  86.9508352 111.2965798 102.8853651  86.3405400 113.2299280
 103.0924405  85.6172104 113.9037332 103.2348252  87.7150484 113.5628294
 102.3768063  88.3462339 113.3315124 103.5406623  87.8346007 115.0545184
 104.4033042  87.2151216 115.2998642 103.7591945  88.8741157 115.2989619
 102.6780538  87.5000017 115.6307555 104.4160995  88.2253442 112.7511384
 104.6079214  89.4408346 112.6579219 105.1943285  87.3317145 112.1443686
 104.9636159  86.3493160 112.1863708 106.4197579  87.7242961 111.4639889
 106.8743612  88.5791704 111.9646134 107.4118270  86.5568911 111.4905504
 107.3245581  86.0603613 112.4569569 107.1189807  85.8660404 110.6999390
 108.8503671  86.9931407 111.2739874 109.1082767  88.2044257 111.1116136
 109.7337000  86.1101898 111.2770899 106.1715898  88.1739955 110.0285378
 106.8341027  89.1051138 109.5577296 105.2263201  87.5490306 109.3234448
 104.7429691  86.7457368 109.6991977 104.9095889  87.9734245 107.9632315
 105.8282068  88.2025617 107.4231050 104.1707927  86.8645006 107.2201468
 103.3409696  86.5344066 107.8450714 103.7835626  87.2520010 106.2778112
 105.0502380  85.6841606 106.9280634 104.7918580  84.5663915 107.3664980
 106.1166245  85.9311731 106.1939717 106.7504858  85.1801848 105.9608702
 106.2950123  86.8703071 105.8679259 104.0828808  89.2512800 107.9320402
 104.1847914  90.0304262 106.9756473 103.2597038  89.4774572 108.9562987
 103.1136680  88.7705516 109.6627386 102.5054028  90.7188099 109.0556898
 101.9879455  90.9195949 108.1175947 101.4698943  90.6067300 110.1689342
 102.0471339  90.3397342 111.0541499 101.0284746  91.5936406 110.3077006
 100.3620722  89.5799771 109.9559795 100.8038043  88.6230038 109.6781747
  99.5687677  89.4167437 111.2303899  99.1263178  90.3732670 111.5085984
  98.7780836  88.6826710 111.0752876 100.2284374  89.0762950 112.0285321
  99.4567639  90.0037272 108.8223950 100.0388746  90.0908605 107.9049777
  98.6726186  89.2591506 108.6851985  99.0049509  90.9672195 109.0582904
 103.4073768  91.9192469 109.3008835 103.0210505  93.0452287 108.9745173
 104.5971043  91.7037181 109.8698562 104.8215194  90.8088270 110.2808393
 105.5814049  92.7733883 109.9643603 105.1061827  93.6511596 110.4022878
 106.7373494  92.3442195 110.8646615 107.2289281  91.4716061 110.4345495
 107.4551219  93.1601733 110.9490560 106.3544469  92.0940419 111.8540533
 106.1036511  93.1724867 108.5925271 106.4639094  94.3358530 108.3821685
 106.1573688  92.2286756 107.6521675 105.9453652  91.2650066 107.8677964
 106.5875710  92.5553291 106.2984623 107.3616306  93.3219052 106.3344075
 107.1545252  91.3213706 105.5977124 106.5248800  90.5321234 106.0084858
 106.9493077  91.4319818 104.5329349 108.6259697  90.9551345 105.7976107
 109.2141500  91.8631895 105.6650175 108.9115439  90.3615551 107.1714800
 108.3240304  89.4531517 107.3046339 109.9720526  90.1227228 107.2513631
 108.6431391  91.0835383 107.9427124 109.0615319  90.0037222 104.6975452
 108.9347029  90.4858178 103.7282167 110.1100895  89.7410758 104.8377063
 108.4529543  89.1002466 104.7358100 105.4557522  93.1439786 105.4712079
 105.6923205  94.0318577 104.6460799 104.2250646  92.6613542 105.6604637
 104.0130814  91.9405229 106.3354190 103.1420363  93.1628653 104.8205845
 103.4920043  93.2480018 103.7918118 101.9388812  92.2281434 104.8498692
 102.3059996  91.2220352 104.6472128 101.3735992  92.2272229 105.7818325
 100.9711211  92.5556691 103.7644267 101.0893215  92.2316929 102.4501782
 101.9688019  91.6543967 102.1649711 100.0263951  92.7260493 101.7418046
  99.8652124  92.5978145 100.7530298  99.2160080  93.4253636 102.5952572
  98.0376923  94.1109230 102.3462142  97.6493882  94.1293757 101.3278930
  97.4328004  94.7260090 103.4059053  96.5035664  95.2736875 103.2488311
  97.9779904  94.6705423 104.6927612  97.4875212  95.1669066 105.5301153
  99.1480480  93.9889677 104.9408423  99.5198758  93.9539198 105.9648621
  99.7891717  93.3509656 103.8764497 102.7028824  94.5557224 105.2497478
 102.4311406  95.4112946 104.4006580 102.6311917  94.8040797 106.5542175
 102.7965459  94.0547555 107.2109295 102.2646416  96.1116080 107.0773845
 101.5756506  96.6037594 106.3909608 101.5820088  95.9723447 108.4386869
 102.1468957  95.2957867 109.0799913 101.5101141  96.9495191 108.9162447
 100.1917600  95.4296375 108.3641336  99.1255535  96.2688206 108.0894531
  99.3109852  97.3306657 107.9275889  97.8382882  95.7742701 108.0195184
  97.0047067  96.4443616 107.8092329  97.6087399  94.4293329 108.2164279
  96.5942901  94.0347956 108.1587065  98.6630565  93.5832115 108.4864726
  98.4827300  92.5196731 108.6428970  99.9468195  94.0831013 108.5586932
 100.7809456  93.4143470 108.7710638 103.4530550  97.0491585 107.2061431
 103.2958025  98.1375139 107.7701113 104.6242176  96.6367464 106.7029677
 104.6540582  95.6899942 106.3524408 105.8682433  97.4141996 106.7129909
 106.6866954  96.7893929 106.3554269 105.7652102  98.6492336 105.8117555
 104.9067022  99.1958664 106.2019553 106.6646083  99.2534184 105.9306832
 105.5465096  98.3487093 104.3307625 104.6818173  97.6932424 104.2269780
 105.3053834  99.6286397 103.5566712 106.1699018 100.2844681 103.6596074
 105.1517518  99.3934518 102.5034928 104.4207794 100.1301126 103.9492285
 106.7291702  97.5895466 103.7613919 106.8505194  96.6489323 104.2986241
 106.5553619  97.3842612 102.7051013 107.6329945  98.1889457 103.8705766
 106.2841394  97.8116612 108.1262038 106.8503888  98.8823215 108.3395070
 106.0103643  96.9514853 109.1017220 105.6425664  96.0333625 108.8970893
 106.2324522  97.3083624 110.4855867 106.5164271  98.3604681 110.5086329
 105.2868385  97.1761953 111.0113679 107.2998485  96.4954985 111.1813929
 108.3030061  96.1145858 110.5720898 107.0872086  96.2207947 112.4658026
 106.2228295  96.5028353 112.9055766 108.0887001  95.5529273 113.2801606
 108.5968365  94.7941827 112.6850108 109.1308972  96.5511534 113.7938637
 109.5353484  97.0628094 112.9205214 108.5998047  97.2676512 114.4204989
 110.2656940  95.9304340 114.5864099 109.8374546  95.4402167 115.4607089
 110.7496922  95.1862717 113.9539012 111.2878614  96.9549206 115.0325837
 111.0958093  98.1541081 114.7388281 112.2828574  96.5635989 115.6770644
 107.3991154  94.8591768 114.4438329 106.5229834  95.4409553 115.0878698
 107.7976989  93.6131822 114.7000800 108.4678303  93.1589974 114.0961434
 107.2486621  92.8548773 115.8160345 106.1682088  92.9606382 115.9136790
 107.5837518  91.3645220 115.6612117 108.6675084  91.2485261 115.6504431
 106.9982891  90.5523991 116.8076910 105.9144437  90.6675346 116.8188231
 107.2500330  89.5003225 116.6740485 107.4105283  90.9069320 117.7523957
 107.1024084  90.8494951 114.3239003 107.5888008  91.4064095 113.5230440
 107.3483728  89.7916404 114.2314639 106.0224951  90.9785628 114.2515837
 107.8045977  93.4090024 117.1198742 109.0208247  93.5882683 117.2670698
 106.9189436  93.6833147 118.0742141 105.9340208  93.5816961 117.8749650
 107.3108635  94.1686839 119.3910350 108.3983449  94.1905886 119.4617719
 106.7766951  95.5792301 119.6394269 107.1903409  95.9499698 120.5772694
 107.0975857  96.2240626 118.8213069 105.3632440  95.5806271 119.7143070
 105.0519671  96.4752466 119.8703914 106.7863369  93.2031952 120.4435850
 105.5729391  93.1112063 120.6555116 107.6980543  92.4911029 121.0990161
 108.6697142  92.5926219 120.8427537 107.3538692  91.5285477 122.1436711
 106.3071491  91.2406201 122.0458255 108.2159324  90.2763347 122.0326460
 109.2630635  90.5731375 121.9732848 108.0612747  89.6677391 122.9235963
 107.8794186  89.4445323 120.8145934 106.7111114  89.2502417 120.4858711
 108.9061479  88.9502129 120.1340139 108.7392717  88.3874611 119.3120878
 109.8495826  89.1390917 120.4411890 107.5386090  92.2161397 123.4914001
 108.6521619  92.2890309 124.0149817 106.4448797  92.7182753 124.0497548
 105.5641325  92.6082468 123.5678030 106.4586818  93.4622902 125.3012664
 107.4752930  93.5187951 125.6903784 105.9328063  94.8866605 125.0969795
 105.9564768  95.4113389 126.0520986 106.7866518  95.6363935 124.0857157
 106.7630957  95.1125286 123.1301477 106.3952927  96.6454151 123.9560524
 107.8142852  95.6892408 124.4452673 104.5805083  94.8344651 124.6264779
 104.2515045  95.7272224 124.4986453 105.6216032  92.7350537 126.3491059
 105.1456192  91.6177993 126.1388301 105.4708967  93.3776098 127.5041809
 106.0322116  94.2013843 127.6667249 104.5636044  92.9422105 128.5559019
 103.8752688  92.1875815 128.1753387 105.3110457  92.3594298 129.7674498
 104.5810336  92.1272292 130.5428629 106.0804081  91.0954511 129.3992591
 106.8109806  91.3269767 128.6241724 106.5953227  90.7131871 130.2806423
 105.3856668  90.3413733 129.0293919 106.2126276  93.3410453 130.2926185
 106.6782802  92.9759070 131.0485563 103.7266437  94.1330427 128.9966257
 103.8474739  95.2379351 128.4610765 102.8684612  93.9028985 129.9831962
 102.6728892  92.9524327 130.2633136 102.1408002  94.9771118 130.6367360
 102.5167077  95.9354903 130.2785415 100.6365768  94.9002788 130.3444833
 100.1928713  95.7896763 130.7919169 100.5333244  94.9494465 129.2604992
  99.9265487  93.6660721 130.8637961 100.4033941  92.7826996 130.4390933
 100.0095075  93.6362046 131.9502251  98.4592449  93.6508247 130.4899460
  97.9571702  94.5865011 129.8699130  97.7627511  92.5890099 130.8701191
  96.7796682  92.5273066 130.6468656  98.2183528  91.8465596 131.3812904
 102.4041309  94.9347514 132.1365768 102.6057209  93.8673535 132.7228842
 102.4272784  96.1146799 132.7464274 102.2366369  96.9597415 132.2271720
 102.7674345  96.2332222 134.1565677 103.5765593  95.5462690 134.4045831
 103.2215167  97.6574009 134.4738140 102.4063690  98.3451046 134.2486516
 103.6038533  97.7878449 135.9391553 104.4193140  97.1007289 136.1649758
 103.9238465  98.8098595 136.1421078 102.7429632  97.5466188 136.5626766
 104.3581164  97.9872586 133.6651651 104.6436351  98.8819369 133.8642383
 101.5692877  95.8550463 135.0148381 100.4713501  96.3914305 134.8331683
 101.7785931  94.9258163 135.9451268 102.6722075  94.4580124 135.9972055
 100.7307572  94.5227471 136.8787959  99.8022748  94.3469627 136.3355470
 101.1204011  93.2404433 137.6051289 101.3391804  92.4909379 136.8445526
 102.0245338  93.4531209 138.1755783 100.0440179  92.7137765 138.5400874
  99.8551829  93.4612930 139.3105815  99.1326363  92.5460349 137.9661985
 100.4386483  91.4153593 139.2119548 101.5459314  90.9128009 139.0178928
  99.5312130  90.8620432 140.0082359  99.7410856  89.9951995 140.4821947
  98.6353884  91.3106219 140.1362074 100.4997943  95.6587451 137.8633744
 101.2382005  95.8173546 138.8377389  99.4722273  96.4584441 137.6080070
  98.9176422  96.2950923 136.7798457  99.1361480  97.5930095 138.4484379
  99.8504753  97.6597362 139.2690372  99.1764546  98.9064432 137.6550041
  99.0108890  99.7158877 138.3659802 100.1768521  98.9946585 137.2313026
  98.1459017  98.9919550 136.5416823  98.2948100  98.1539655 135.8607265
  97.1504534  98.9297107 136.9813531  98.2466659 100.2804188 135.7526517
  99.0507942 101.1560104 136.0712393  97.4290357 100.4041268 134.7140424
  97.4540061 101.2434234 134.1527410  96.7858016  99.6583738 134.4899804
  97.7571690  97.3932336 139.0574071  96.9278368  96.6383059 138.5443483
  97.5247420  98.0765370 140.1732083  98.2799521  98.5879207 140.6070789
  96.2328231  98.0645236 140.8344057  95.4925439  97.5600378 140.2134548
  96.2921468  97.3580301 142.2014860  96.6453117  96.3380404 142.0498422
  97.2302246  98.0830831 143.1604897  96.8774212  99.1030689 143.3129970
  97.2496491  97.5591934 144.1161368  98.2350883  98.1059880 142.7387968
  94.9769675  97.2913138 142.7671453  95.0170239  96.8505451 143.6190366
  95.7353524  99.4949257 140.9872151  96.5208252 100.4481279 140.9900694
  94.4088156  99.6119823 141.0996553  93.8801980  98.7532067 141.0433768
  93.6725568 100.8769240 141.1886521  92.6039184 100.6823935 141.0977170
  93.9313416 101.5753813 142.5299577  93.8151338 100.8332572 143.3197974
  94.9580671 101.9413064 142.5241435  92.9830375 102.7338839 142.7811071
  91.8009395 102.4800864 143.0925893  93.4209747 103.8969247 142.6655900
  93.9977816 101.7864127 139.9996037  94.5789094 102.8648443 140.1339940
  93.6327564 101.3094694 138.8132383  93.2432335 100.3797265 138.7503948
  93.8231999 102.0645599 137.5792769  94.5825199 102.8354124 137.7108779
  94.2543850 101.1449315 136.4415735  93.4995475 100.3730135 136.2916971
  94.3656874 101.7261423 135.5262014  95.2065237 100.6774488 136.6925537
  92.5181560 102.7788882 137.2534793  91.5107223 102.1359339 136.9431293
  92.5431134 104.1035714 137.3048768  93.4324728 104.5700275 137.4123848
  91.3382473 104.9173527 137.2629285  90.4515273 104.2860965 137.3207406
  91.3338723 105.8756836 138.4532091  92.1876032 106.5465602 138.3574628
  90.4115220 106.4557853 138.4240206  91.4219700 105.1262047 139.7819187
  90.5424903 104.4870616 139.8601004  92.3188409 104.5073885 139.7537889
  91.4831510 106.0484936 140.9805283  90.6688004 106.7692844 140.9070942
  91.3598567 105.4526757 141.8849060  92.8078743 106.7865905 141.0381330
  92.9548191 107.3032130 140.0896558  92.7592146 107.5172438 141.8455221
  93.9447304 105.8582891 141.2779342  93.9902590 105.1814315 140.5296758
  94.8069962 106.3832360 141.3100040  93.8089762 105.3797884 142.1569718
  91.2699208 105.6770241 135.9428915  92.2906589 106.1526770 135.4386187
  90.0648555 105.7882888 135.3865977  89.2397814 105.4970231 135.8910939
  89.9035373 106.2836427 134.0256969  90.6375301 107.0640314 133.8248305
  90.1106548 105.1447038 133.0184525  91.0682816 104.6881877 133.2687386
  89.3089629 104.4289017 133.2001600  90.1087059 105.5455535 131.5528885
  89.1351366 105.9777312 131.3216179  90.8835897 106.2981966 131.4073453
  90.3695235 104.3682044 130.6345203  90.5280012 103.2402995 131.1469276
  90.4158569 104.5694058 129.4026042  88.5166567 106.8993462 133.8774996
  87.5526733 106.4078372 134.4650819  88.4276555 107.9735227 133.0887008
  89.2547847 108.2751391 132.5937420  87.2063581 108.7580434 132.9376845
  86.3703219 108.3641941 133.5156338  87.4426719 110.2318100 133.3505342
  88.1786090 110.6620572 132.6712822  86.1573405 111.0548991 133.2956747
  85.4210308 110.6255023 133.9750621  86.3699071 112.0817977 133.5929883
  85.7624473 111.0456633 132.2797635  88.0734634 110.3096488 134.7187784
  89.0315334 109.7899523 134.7078423  88.2303163 111.3541049 134.9882375
  87.4149342 109.8412037 135.4502148  86.7392531 108.6758338 131.4892180
  87.5438001 108.7431569 130.5558029  85.4257100 108.5283306 131.3037769
  84.8476260 108.3188967 132.1050606  84.7864279 108.6141414 129.9908653
  85.5331106 108.8627071 129.2366907  84.1354898 107.2877169 129.6135119
  83.4295242 106.9956508 130.3909495  83.6114117 107.3751446 128.6617774
  85.1057675 106.1529690 129.4665348  85.8728977 106.0233606 128.3202631
  85.7672318 106.7586853 127.5226215  86.7661826 104.9746346 128.1811805
  87.3687206 104.8851447 127.2772777  86.8929856 104.0398687 129.1917916
  87.5945569 103.2125208 129.0850532  86.1303112 104.1548012 130.3367358
  86.2283592 103.4190354 131.1349435  85.2407320 105.2055735 130.4701544
  84.6355239 105.2961020 131.3721675  83.7565811 109.7403720 130.0546559
  82.6588598 109.5489641 130.5863587  84.0974920 110.9142873 129.5165957
  85.0037908 111.0587863 129.0948827  83.2248225 112.0740515 129.6995703
  82.7310015 112.0270943 130.6701552  84.0669832 113.3643592 129.6370765
  84.9381783 113.2377312 130.2797922  84.3936729 113.5064427 128.6069376
  83.3062249 114.6135531 130.0853569  82.1322081 114.5667452 130.4520117
  83.9940348 115.7484678 130.0565952  83.5514240 116.6109592 130.3399746
  84.9568322 115.7443036 129.7514647  82.0161990 112.0663528 128.7568699
  80.8879903 112.2054455 129.2612621  82.1376357 111.9087690 127.3992730
  83.2942691 112.0594413 126.4851476  83.9655371 111.2117044 126.6224128
  83.8202520 112.9821246 126.7302936  82.6843818 112.0954526 125.1148606
  82.8341814 111.1253171 124.6410502  83.1861035 112.8662739 124.5298723
  81.2609334 112.4006224 125.2698162  80.6946916 111.9133857 124.4760469
  81.0372988 113.4674301 125.2727307  80.8933641 111.7853747 126.6253854
  80.1187714 112.3640887 127.1285698  80.4431895 110.3361187 126.5013174
  81.2435971 109.4508978 126.1818687  79.1708850 110.0617683 126.7899661
  78.5425538 110.7884390 127.1018140  78.6755313 108.6875751 126.7503222
  79.3420801 108.0739541 126.1442850  78.5653794 108.0834373 128.1646182
  78.0775086 108.8095393 128.8148938  77.7610007 106.7913113 128.1540694
  78.2485359 106.0645101 127.5043233  77.7021278 106.3910945 129.1662261
  76.7554829 106.9916867 127.7840926  79.9488132 107.8055032 128.7426142
  80.3685796 106.9589772 128.1992077  80.5623164 108.6892782 128.5675278
  79.9267936 107.5035355 130.1727826  79.3138169 106.6195426 130.3486121
  80.9425679 107.3157472 130.5206867  79.5075513 108.3498434 130.7169322
  77.3405699 108.5943160 126.0273880  76.3523487 109.2221755 126.4252978
  77.3160398 107.8209245 124.9448614  78.1729104 107.5743762 124.4704290
  76.0604918 107.3390754 124.3942649  75.2348091 107.9478958 124.7626195
  76.0867165 107.4234776 122.8667079  76.3640454 108.4460279 122.6106246
  76.8642385 106.7402719 122.5249631  74.7723271 107.0719085 122.1924433
  74.9320196 107.0706585 121.1142051  74.4791490 106.0734880 122.5169508
  73.4576100 108.2350802 122.5948565  73.9828239 109.6650041 121.6545762
  74.0307078 109.4072205 120.5965811  73.2698727 110.4768841 121.7982844
  74.9681439 109.9828064 121.9955270  75.8374598 105.9028639 124.8484789
  76.7608458 105.0848395 124.8369765  74.6141845 105.5930908 125.2639282
  73.8795106 106.2839138 125.3197610  74.3286356 104.2446317 125.7253628
  75.1987483 103.8467131 126.2475350  73.1343324 104.2316705 126.6840149
  73.0495060 103.2080321 127.0488001  73.4017119 104.8903153 127.5103292
  71.8065561 104.6705713 126.0974781  71.9033255 105.6884573 125.7197950
  71.5415497 104.0030225 125.2775682  70.7195008 104.6255167 127.1584870
  70.6405351 103.6074638 127.5398421  70.9923862 105.2975784 127.9721000
  69.4195402 105.0303366 126.6338033  69.3801441 105.3251013 125.6685773
  68.2978095 105.0380668 127.3451518  68.3116885 104.6574962 128.6145132
  69.1783230 104.3611975 129.0402498  67.4555676 104.6655090 129.1503233
  67.1589053 105.4222700 126.7859747  67.1468276 105.7090142 125.8176091
  66.3085250 105.4264734 127.3308917  74.0833055 103.3184370 124.5393976
  73.5576394 103.7256569 123.4993846  74.4915446 102.0653047 124.6998072
  74.8019568 101.7426715 125.6051532  74.5057012 101.1292561 123.5958332
  74.2781907 100.1428484 123.9999842  73.7187979 101.4278956 122.9032316
  75.8171435 101.0644135 122.8509637  75.8409474 100.6044007 121.7045883
  76.9115372 101.5083236 123.4646227  76.8372475 101.8108848 124.4253708
  78.2057088 101.6050782 122.8097368  78.1437813 101.1662171 121.8139130
  78.6455147 103.0643557 122.6744633  78.6840235 103.4749627 123.6834322
  79.6492063 103.0511535 122.2495764  77.7422324 103.9272557 121.8113789
  76.7116664 103.7739948 122.1316065  78.0174863 104.9711397 121.9618564
  77.8715764 103.5780786 120.3438341  78.9240806 103.6095327 120.0621528
  77.4824999 102.5728678 120.1817534  77.1323333 104.5081895 119.4954743
  77.6124394 105.3470035 119.2022363  75.8805597 104.3217354 119.0944958
  75.2196231 103.2328868 119.4597404  75.6710127 102.5442563 120.0446640
  74.2675048 103.0965971 119.1515273  75.2896908 105.2236161 118.3232993
  75.7946633 106.0519594 118.0423187  74.3372536 105.0782681 118.0202546
  79.2491341 100.8334642 123.6025731  79.2193021 100.8169577 124.8352095
  80.1711142 100.1999927 122.8861706  80.0826849 100.1527809 121.8811578
  81.3019439  99.5341600 123.5102827  80.9633285  98.9426340 124.3608918
  81.9805654  98.6040864 122.5087964  82.1512127  99.1505896 121.5812657
  82.9387761  98.3561689 122.9653807  81.2238647  97.3375061 122.2123994
  80.3814171  96.7677062 123.1559417  80.2725088  97.2493192 124.1276862
  79.6865955  95.6081781 122.8788521  79.0498870  95.1533518 123.6376915
  79.7972551  95.0289318 121.6374689  79.0982881  93.8806725 121.3522045
  78.5667852  93.5720838 122.0896848  80.6057634  95.5882610 120.6799449
  80.6920015  95.1264199 119.6963971  81.3102688  96.7383034 120.9655928
  81.9474039  97.1901452 120.2053312  82.3095394 100.5547572 124.0311461
  82.3650817 101.7010574 123.5810129  83.1215713 100.1182918 124.9907081
  82.9935968  99.1860654 125.3576901  84.1708572 100.9466733 125.5633311
  84.4769058 101.6933072 124.8305478  83.6986576 101.6682682 126.8295279
  83.2409766 100.9257637 127.4832209  84.5859827 102.0784476 127.3117178
  82.7160753 102.7752322 126.5636447  83.1540684 104.0271387 126.1566471
  84.2235810 104.1975298 126.0333217  82.2623678 105.0451762 125.9096213
  82.6149757 106.0280757 125.5970864  80.9140886 104.8140701 126.0617864
  80.0190273 105.8223086 125.8123763  80.4415709 106.6400993 125.5398420
  80.4524089 103.5808581 126.4605708  79.3839796 103.4013066 126.5802396
  81.3529425 102.5687013 126.7091441  80.9971335 101.5880926 127.0252243
  85.3762729 100.0830054 125.8866973  85.2301721  98.9711397 126.3971913
  86.5634614 100.6007769 125.5937568  86.6073334 101.5164197 125.1697603
  87.8112063  99.8953827 125.8423923  87.6099013  98.8428621 126.0418309
  88.7265334  99.9949905 124.6218266  88.1587169  99.6334022 123.7645416
  88.9616949 101.0501394 124.4823275  90.0109124  99.2043611 124.7455226
  90.5885344  99.3279416 123.8294540  90.5827672  99.5895171 125.5897612
  89.7613059  97.7303929 124.9637318  89.3973295  97.0095040 124.0386143
  89.9539628  97.2715756 126.1923754  89.8012435  96.2934749 126.3926183
  90.2525856  97.9022066 126.9226016  88.5034296 100.5001041 127.0548774
  88.5969602 101.7253564 127.1754213  88.9881861  99.6398355 127.9447060
  88.8982386  98.6480792 127.7760996  89.6145525 100.0748901 129.1839879
  89.1981924 101.0341660 129.4914504  89.3657760  99.0564382 130.2945274
  89.7416751  98.1212427 129.8795473  89.9686482  99.3386247 131.1576705
  87.9127476  98.8733879 130.7269125  87.3074007  98.6380287 129.8515486
  87.8019686  97.7466243 131.7353577  88.4067247  97.9814926 132.6112606
  86.7607038  97.6273619 132.0347651  88.1587255  96.8198264 131.2860576
  87.3621057 100.1640161 131.2988508  87.4098378 100.9469578 130.5419998
  86.3256976 100.0148223 131.6016718  87.9541179 100.4599949 132.1648861
  91.1108846 100.2685719 128.9790424  91.8079448  99.3544574 128.5289283
  91.5983905 101.4602714 129.3104387  90.9729215 102.2089944 129.5717846
  93.0232990 101.7243999 129.3087908  93.1770223 102.6405072 129.8790677
  93.5011681 100.8914823 129.8245318  93.6529179 101.8837060 127.9419380
  94.4905477 101.0712418 127.5419476  93.2624541 102.9238517 127.2112699
  92.4660982 103.4746845 127.4984978  93.9236552 103.2651375 125.9528927
  94.4077266 102.3734302 125.5546063  92.9226263 103.7755563 124.9251764
  92.4711189 104.6960876 125.2951270  93.6166624 104.0487126 123.6006386
  94.0680467 103.1284755 123.2298078  92.8880268 104.4129140 122.8763826
  94.3922883 104.8008954 123.7446038  91.9122191 102.7827002 124.7149310
  91.2796594 103.1020507 124.0672553  94.9901087 104.3011922 126.2819728
  94.7243070 105.5008303 126.3654463  96.2113384 103.8255907 126.4917591
  96.3518866 102.8297082 126.3992188  97.3370434 104.6443170 126.9078546
  97.0071729 105.6639871 127.1067457  97.9574003 104.0740709 128.1832653
  98.7774728 104.7194374 128.4980405  96.9197780 103.9972047 129.2910760
  96.0995568 103.3515936 128.9771920  97.3785657 103.5890473 130.1916427
  96.5359722 104.9957676 129.5000398  98.4632092 102.7590436 127.9211668
  98.8528891 102.4006045 128.7219610  98.3608749 104.7303029 125.7794856
  98.1180146 104.2857630 124.6547381  99.5115218 105.3270892 126.0798118
  99.6195381 105.8254199 126.9516481 100.6224633 105.3318028 125.1404420
 100.2451254 105.2877069 124.1187909 101.4483648 106.6114586 125.3023388
 101.6947807 106.7185370 126.3587065 102.3661114 106.4970733 124.7254877
 100.7048551 107.8459257 124.8293270  99.8553978 107.7170166 123.9229811
 100.9721079 108.9438584 125.3616321 101.5281140 104.1187713 125.2947222
 102.2902082 103.8103492 124.3720446 101.4588365 103.4233356 126.4310614
 100.8886516 103.7466745 127.1994626 102.2477144 102.2110271 126.6177855
 103.2494240 102.3499700 126.2111259 102.3656791 101.8900480 128.1095407
 102.5910329 102.8209113 128.6299333 101.4005914 101.5109381 128.4456676
 103.4482669 100.8633107 128.4147507 104.1504571 100.4133682 127.4845574
 103.5934767 100.5030998 129.6015428 101.6273299 101.0410199 125.8619535
 102.2813452 100.4200349 125.0172975 100.3673332 100.7237043 126.1622001
  99.9403350 101.1839559 126.9533640  99.6098088  99.6773011 125.4771190
 100.2290302  99.2245236 124.7027440  99.1786888  98.5862385 126.4581959
  98.4123688  97.9829618 125.9714617 100.0369059  97.9583808 126.6976915
  98.6081437  99.1443906 127.7533690  98.4470083 100.3526613 127.9096741
  98.3175675  98.2565306 128.6960647  97.9357586  98.5674771 129.5779003
  98.4795813  97.2739994 128.5272907  98.4353277 100.3183266 124.7434524
  97.3183343 100.4078993 125.2770163  98.6452580 100.7613177 123.5005887
  99.8688036 100.6014159 122.6965337 100.1137130  99.5425079 122.6138683
 100.6923501 101.1276808 123.1791467  99.4974667 101.2071865 121.3858953
  99.1433531 100.4229301 120.7168330 100.3751029 101.6858230 120.9514263
  98.4308356 102.2063501 121.6643180  97.7776467 102.3406442 120.8021067
  98.8424188 103.1709370 121.9614224  97.6405097 101.5947922 122.8263794
  97.3208161 102.3505760 123.5437950  96.4274588 100.8321843 122.3207998
  95.3494114 101.4144610 122.1678399  96.5780521  99.5337275 122.0685191
  97.4661770  99.0661568 122.1812629  95.4571032  98.7693139 121.5319724
  94.8595480  99.3742221 120.8499803  95.9693321  97.5443123 120.7767621
  96.6109451  97.8771275 119.9608779  96.7528543  96.6366829 121.6946989
  96.1117245  96.3030676 122.5106357  97.1075148  95.7712952 121.1348602
  97.6056911  97.1796086 122.1021318  94.8628570  96.8292959 120.2135053
  95.1869679  96.0599968 119.7394468  94.4768611  98.3669343 122.6284039
  93.3470273  97.9601646 122.3356602  94.8797776  98.4701737 123.8812802
  95.8291868  98.7410048 124.0942874  93.9782681  98.1998726 124.9840712
  93.5777736  99.1420718 125.3581888  93.1597908  97.5721554 124.6317004
  94.6957017  97.4873214 126.1110960  95.9095024  97.3039639 126.0940955
  93.9042309  97.0913799 127.1033068  92.9229961  97.3251451 127.0520098
  94.3831327  96.3708354 128.2781300  95.4392761  96.1195306 128.1806301
  94.1892765  97.1856186 129.5658886  93.1429518  97.4800977 129.6470421
  94.5758990  96.3585595 130.7746261  95.6222955  96.0640764 130.6944080
  94.4334351  96.9486605 131.6799356  93.9505671  95.4669585 130.8205526
  95.0009539  98.4601589 129.5188919  94.6818638  99.0636112 128.6691102
  94.8493311  99.0222741 130.4403780  96.0577241  98.2148476 129.4132510
  93.6254149  95.0553235 128.3595751  92.3902719  95.0476721 128.4203715
  94.3562261  93.9461122 128.3709446  95.3571333  94.0125154 128.2531541
  93.7622833  92.6226648 128.4969963  92.6805658  92.7021663 128.3889878
  94.2916584  91.6638958 127.4270477  95.3653980  91.8342944 127.3486456
  94.1103641  90.6513876 127.7876854  93.6484346  91.8373387 126.0556460
  93.6607053  90.8741579 125.5455155  92.6168806  92.1595644 126.1976633
  94.3867421  92.8621845 125.2173703  94.2756667  93.8405711 125.6848325
  95.4424109  92.5925232 125.1866177  93.8838167  92.9375597 123.8507751
  94.2595838  92.2878305 123.1749420  92.9677804  93.8110303 123.4487358
  92.5625620  93.8200596 122.1868905  92.9526398  93.1597299 121.5296965
  91.8655513  94.4872294 121.8882933  92.4589999  94.6801644 124.3094514
  92.7699729  94.6756863 125.2703758  91.7624879  95.3432438 124.0007516
  94.0465483  92.0751457 129.8868259  95.2003917  92.0531131 130.3272622
  92.9942987  91.6364074 130.5702587  92.0790127  91.6509316 130.1434801
  93.1133841  91.1318096 131.9217289  92.5194696  90.2215388 132.0040211
  94.1611735  90.8998783 132.1126335  92.6331844  92.1284939 132.9552741
  93.3601082  93.0544928 133.3252483  91.4026171  91.9448586 133.4267063
  90.8520706  91.1875173 133.0479821  90.7882055  92.8162622 134.4177557
  91.5222548  93.4998424 134.8443572  89.6285417  93.6469977 133.8188171
  88.9292067  92.9673338 133.3319013  88.9034761  94.4330098 134.8935923
  89.6021100  95.1132735 135.3806784  88.0942143  95.0064583 134.4415384
  88.4920898  93.7451896 135.6323523  90.1451629  94.5941401 132.7466987
  90.6153496  94.0190427 131.9490211  89.3142079  95.1691700 132.3380986
  90.8766923  95.2739311 133.1835622  90.3064307  91.9481899 135.5733704
  89.6304326  90.9351921 135.3809540  90.6801638  92.3455884 136.7900146
  91.2243565  93.1892826 136.9001676  90.3892654  91.5501277 137.9779209
  90.1464936  90.5241559 137.7012570  91.6109845  91.5317413 138.9049346
  91.8584574  92.5557671 139.1846283  91.3190115  90.7212627 140.1573337
  91.0718919  89.6969308 139.8784510  92.1973985  90.7197145 140.8027274
  90.4780791  91.1651457 140.6901573  92.7277547  90.9539575 138.2169170
  93.4913362  90.9433273 138.7986648  89.1602512  92.0456375 138.7294467
  88.2109034  91.2773072 138.9116258  89.1396434  93.3018400 139.1680292
  89.9042243  93.9181596 138.9320937  88.0716904  93.8181198 140.0211321
  87.2288768  93.1270073 140.0098224  88.5529825  93.9777590 141.4627154
  89.4665453  94.5723192 141.4634011  87.7824134  94.4959640 142.0334928
  88.8395269  92.6495464 142.1313173  88.0912934  91.6857917 141.9708721
  89.9299500  92.5916703 142.8877205  90.1697134  91.7304132 143.3576669
  90.5142641  93.4091882 142.9894175  87.5961671  95.1493312 139.4602010
  88.3164228  96.1494572 139.5374454  86.3845966  95.1717458 138.9129264
  85.8236562  94.3319344 138.9256520  85.8461497  96.3517918 138.2503899
  86.6371040  97.0904474 138.1204731  85.2792148  95.9962128 136.8758434
  86.0567601  95.5410379 136.2623792  84.4422420  95.3047015 136.9727390
  84.7706410  97.1800202 136.1138009  85.6547394  98.0621521 135.5181479
  86.7264006  97.8837146 135.6064772  85.1934322  99.1574893 134.8186265
  85.8986725  99.8424604 134.3479341  83.8359594  99.3856700 134.7150982
  83.4699048 100.2539448 134.1671905  82.9427194  98.5152719 135.3047722
  81.8702396  98.6915108 135.2221465  83.4104506  97.4186428 136.0009676
  82.7072801  96.7297091 136.4689648  84.7643660  96.9953194 139.1079295
  83.8412244  96.3162332 139.5658362  84.8849252  98.3069484 139.3126728
  85.7306654  98.7574288 138.9934703  83.8761307  99.1222877 139.9756582
  82.9130887  98.6159008 139.9106844  84.2054563  99.3624454 141.4565471
  85.2165889  99.7685996 141.4839127  83.5018298 100.1167219 141.8087922
  84.1271633  98.1404044 142.3527787  83.1057055  97.7602054 142.3396069
  84.8041412  97.3749043 141.9735524  84.5073248  98.4565795 143.7838673
  84.8919582  99.5820404 144.0992416  84.4060448  97.4621208 144.6579430
  84.6470802  97.6184161 145.6262277  84.0884380  96.5539948 144.3504786
  83.7993010 100.4615761 139.2595265  84.8279068 100.9998663 138.8432348
  82.5907030 101.0032283 139.1182365  81.7478802 100.5131627 139.3820257
  82.4618816 102.3177438 138.5067383  83.3612635 102.8973418 138.7147710
  82.2780418 102.2265847 136.9855964  82.5616008 103.1994905 136.5841640
  82.9820891 101.4710402 136.6369275  80.8794719 101.8718796 136.5116560
  80.5815508 100.9303312 136.9729916  80.1940061 102.6606572 136.8216054
  80.8135351 101.7006889 134.7237673  79.0473217 101.7164790 134.4415234
  78.6294055 102.6558790 134.8034249  78.8485017 101.6181815 133.3743266
  78.5862243 100.8850101 134.9745806  81.2946955 103.0615365 139.1405318
  80.3682718 102.4575018 139.6880236  81.3646176 104.3946162 139.0797835
  82.2081908 104.8195332 138.7221116  80.2972648 105.2677691 139.5503799
  79.3650146 104.7212742 139.6930406  80.6458294 106.0019677 140.8657017
  79.8082178 106.6458865 141.1337961  80.9151823 105.0199840 142.0007153
  81.7530225 104.3759845 141.7335273  81.1568263 105.5714768 142.9093210
  80.0285138 104.4095327 142.1717995  81.8190840 106.9269780 140.6588623
  81.5703286 107.6653256 139.8965857  82.0508341 107.4355705 141.5946642
  82.6851735 106.3494664 140.3356438  79.9865318 106.2815395 138.4583929
  80.7761849 106.5010992 137.5380998  78.8218494 106.9123769 138.5798546
  78.2314751 106.7114391 139.3743239  78.3404421 107.8572700 137.5845485
  79.0333565 107.8814113 136.7434862  76.9538615 107.4615656 137.0655048
  76.7322005 108.1134058 136.2204782  77.0257404 106.4305088 136.7193035
  75.8448608 107.5729829 138.0940030  76.0851693 106.9301934 138.9408644
  75.7805258 108.6076954 138.4306528  74.5123804 107.1503863 137.5001797
  74.3019937 107.7844958 136.6389355  74.5928834 106.1128865 137.1758143
  73.3857123 107.2786423 138.5099610  73.6238945 106.6525919 139.3698626
  73.3255347 108.3203431 138.8251389  72.0775202 106.8574491 137.9369490
  72.1329371 105.8920846 137.6452298  71.3558908 106.9568623 138.6365689
  71.8564250 107.4377170 137.1403907  78.2837548 109.2640854 138.1646373
  78.3086178 109.4610605 139.3827110  78.1921029 110.2414258 137.2646147
  78.2039357 110.0042816 136.2829212  78.1215986 111.6483635 137.6342608
  77.4584062 111.7759795 138.4898245  79.5008921 112.2069590 137.9965807
  80.1737439 112.0945922 137.1464371  79.4104713 113.2630822 138.2506044
  79.9014743 111.6613095 138.8509223  77.5180673 112.4242761 136.4738206
  77.3068198 111.8881720 135.3834624  77.2444002 113.7014357 136.7224562
  77.3366984 114.0733413 137.6569436  76.7662577 114.5862265 135.6726153
  76.0425256 114.0597277 135.0504337  76.0900929 115.8196421 136.2711754
  75.2431194 115.5093191 136.8830862  76.8049803 116.3623622 136.8896340
  75.5990264 116.7273900 135.1457527  74.4302845 116.5325984 134.7171498
  76.3973327 117.6069389 134.7253952  77.9231886 115.0087234 134.7758493
  79.0668986 115.1400964 135.2204092  77.6124943 115.2235867 133.4969597
  76.6612915 115.1255176 133.1718521  78.6460949 115.5452126 132.5217292
  79.4997247 114.8975845 132.7217124  78.1414434 115.2645934 131.1090800
  77.2922014 115.9120715 130.8907680  78.9393989 115.4587662 130.3923763
  77.8317758 114.2222295 131.0336950  79.1229937 116.9877245 132.6119396
  80.1993725 117.3009320 132.0933273  78.3544415 117.8673800 133.2482404
  77.4541846 117.5836890 133.6076237  78.7469219 119.2621439 133.3923829
  79.2373869 119.6080367 132.4824920  77.5114134 120.1312000 133.6429047
  77.8139911 121.1783599 133.6415034  76.7942855 119.9596831 132.8401534
  76.9119557 119.8149592 134.8866363  76.1412976 120.3713858 135.0210811
  79.7613567 119.4839523 134.5064331  80.2694813 120.6011087 134.6441280
  80.0654799 118.4605251 135.2980586  79.5914209 117.5804061 135.1539823
  81.0159986 118.5610552 136.3970991  81.2808984 119.6010381 136.5877897
  80.4538149 117.9325097 137.6810971  80.2067928 116.8890616 137.4854024
  81.4739582 118.0089985 138.8042917  81.7211475 119.0522380 139.0008866
  81.0574670 117.5587987 139.7053776  82.3762158 117.4709163 138.5136063
  79.1505340 118.6217257 138.0855489  78.4456503 118.4890807 137.2647901
  78.7753679 118.1106174 138.9721820  79.3064246 120.0960271 138.3822399
  79.6811403 120.6079145 137.4958657  78.3398240 120.5151091 138.6617980
  80.0108602 120.2294512 139.2032566  82.3085801 117.8776710 135.9766313
  82.3120341 116.6838578 135.6547678  83.4063272 118.6298159 135.9743235
  83.3544340 119.6247250 136.1403424  84.7076683 118.0455685 135.6835020
  84.6314668 117.3729569 134.8291682  85.7183600 119.1420872 135.3528195
  85.8124022 119.8184687 136.2023866  86.6874375 118.6912321 135.1390003
  85.3774883 119.7001422 134.4807642  85.1839420 117.2189216 136.8707102
  85.1598324 117.6821561 138.0143420  85.6156870 115.9889188 136.5997007
  85.6644099 115.6905060 135.6360227  85.9711798 115.0303122 137.6388529
  85.6372321 115.4371174 138.5933620  85.3007602 113.6666718 137.4003860
  85.6558753 113.2571878 136.4547029  85.6337268 112.7169019 138.5125620
  85.2784857 113.1255156 139.4585743  85.1513552 111.7570323 138.3279852
  86.7136468 112.5769896 138.5604839  83.7833028 113.8044950 137.3572850
  83.4457528 114.1063779 138.3487624  83.5378451 114.5850737 136.6371829
  83.0941668 112.5184468 136.9605236  83.3387951 111.7374628 137.6804686
  82.0153250 112.6733098 136.9457867  83.4308895 112.2161573 135.9688893
  87.4871433 114.8876144 137.6818638  88.1213271 114.6234203 136.6536978
  88.0603826 115.0534621 138.8722874  87.4782718 115.3391439 139.6466467
  89.4892188 114.8813853 139.1080980  90.0067345 114.7705151 138.1552158
  90.0690625 116.0902978 139.8408687  91.1515140 115.9781159 139.9026198
  89.8293105 116.9916444 139.2767824  89.5298582 116.1936599 141.1474336
  89.9065467 116.9580431 141.5895013  89.6971967 113.6094909 139.9193728
  89.2402380 113.5181145 141.0635599  90.3873614 112.6321938 139.3280445
  90.7850582 112.7947532 138.4139816  90.5331161 111.3050423 139.9206325
  90.0565104 111.2541171 140.8995875  89.9242553 110.2089031 139.0173532
  90.6420575 109.9760033 138.2308311  89.6008076 108.9405509 139.8023177
  88.8826596 109.1725805 140.5887824  89.1748747 108.1954644 139.1303595
  90.5135682 108.5465138 140.2492006  88.6837011 110.6971734 138.3314586
  88.9260656 111.5613663 137.7129667  88.2788714 109.9035991 137.7034042
  87.9429787 110.9820443 139.0786398  92.0289337 111.1009559 140.1671614
  92.5778945 110.0149459 139.9406440  92.7093559 112.1825258 140.5609737
  92.2315842 113.0487395 140.7647075  94.1589217 112.1419710 140.7072619
  94.5790844 111.8278117 139.7518214  94.4965045 113.1525138 140.9373498
  94.6442688 111.1993023 141.7944021  95.7344752 110.6318000 141.6899988
  93.8476581 111.0128841 142.8462333  92.9889782 111.5368983 142.9366614
  94.2103000 110.0919610 143.9146230  94.7113973 109.2252115 143.4836406
  95.1500374 110.7433313 144.9367226  96.0674573 111.0428929 144.4300640
  94.6610476 111.6242282 145.3526668  95.4619837 109.8383635 145.9824763
  96.0500017 110.2649755 146.6100405  92.9553612 109.5925930 144.6128587
  91.8546849 110.1099342 144.4080401  93.1410779 108.5681897 145.4449556
  94.0528911 108.1409071 145.5232217  92.0635551 108.0386756 146.2531403
  92.5036519 107.4189181 147.0343667  91.5412946 108.8800410 146.7086044
  91.0684172 107.2077173 145.4658958  91.1462032 107.0472141 144.2464115
  90.1044240 106.6636210 146.2016691  90.1216187 106.7509888 147.2077360
  89.0372631 105.8876854 145.5963977  89.4541372 105.2412419 144.8241115
  88.3474976 105.0156279 146.6425685  89.0757721 104.3390395 147.0897189
  87.9170998 105.6493250 147.4179948  87.2394802 104.2025655 145.9770190
  87.5511946 103.0707952 145.5192727  86.0919358 104.7210037 145.9327092
  88.0268171 106.8113382 144.9215552  88.0422412 108.0342323 145.0884867
  87.1275107 106.2038397 144.1520316  87.1453038 105.1991570 144.0500744
  86.1574166 106.9605623 143.3707185  86.5612243 107.9729585 143.3611038
  86.0746898 106.4245414 141.9206196  85.4774986 105.5127289 141.9284396
  85.4504226 107.4259279 140.9813185  86.0473555 108.3379016 140.9726102
  85.4129173 107.0072327 139.9756404  84.4391962 107.6573824 141.3159065
  87.4618206 106.2308899 141.3178575  87.4255281 106.6170740 140.2992086
  88.1546222 106.8301794 141.9086008  87.9279768 104.8052134 141.2954554
  87.2358766 104.2053532 140.7044691  88.9222782 104.7544452 140.8517366
  87.9649684 104.4184577 142.3138618  84.7848553 106.9440667 144.0465693
  83.9501585 107.8168710 143.7637124  84.5468986 106.0161624 144.9735603
  85.1977835 105.2613570 145.1370136  83.3057000 106.0359422 145.7375130
  82.4566235 106.1956693 145.0729414  83.1133228 104.7055141 146.4645111
  82.1747747 104.7361337 147.0179459  83.0774713 103.5558789 145.4695827
  84.0159340 103.5243316 144.9160556  82.9398741 102.6160765 146.0043141
  82.2508738 103.7020813 144.7742684  84.1955651 104.5039878 147.3811788
  84.0760509 103.6685062 147.8386578  83.2540116 107.1809811 146.7455423
  82.1748590 107.4780758 147.2670770  84.3845009 107.8275255 147.0300001
  85.2382058 107.5489426 146.5677461  84.4543889 108.8826794 148.0326605
  83.5661559 108.8576787 148.6639420  85.6892534 108.6840051 148.9170893
  85.5998883 107.7284136 149.4337691  86.5758407 108.6721552 148.2831157
  85.8041209 109.7273148 149.8702164  86.5833490 109.5816863 150.4116920
  84.4761076 110.2874974 147.4426362  84.4531028 111.2588254 148.2052277
  84.5210649 110.4280412 146.1188737  84.5498682 109.6173667 145.5171458
  84.5891315 111.7499975 145.5029301  85.1724366 112.4270145 146.1270314
  85.2051950 111.6920252 144.0956753  85.3443488 112.7078553 143.7257758
  86.5480345 110.9789868 144.1355799  86.4096126 109.9628697 144.5049659
  86.9722291 110.9455920 143.1320639  87.2259987 111.5167597 144.7983499
  84.2478773 110.9879986 143.1394487  84.1992448 109.9431135 143.4459625
  83.2689340 111.4497672 143.2680536  84.6518410 111.0672547 141.6982673
  85.6305529 110.6052391 141.5687893  83.9189233 110.5423534 141.0855606
  84.7002443 112.1118937 141.3908810  83.1903245 112.3482835 145.4515129
  82.1961861 111.6520799 145.6818224  83.1057043 113.6383373 145.1420509
  83.9458925 114.1762080 144.9843222  81.8240704 114.3311799 145.1022311
  81.1647108 114.0010277 145.9049413  82.0285740 115.8550887 145.2276040
  81.0665720 116.3550481 145.1149446  82.6202575 116.1955845 146.5860569
  83.5825567 115.6963212 146.6992708  82.7598059 117.2739300 146.6621990
  81.9432187 115.8609650 147.3720276  82.9314170 116.3715264 144.1162676
  82.4773359 116.1562945 143.1490098  83.0618827 117.4482861 144.2242802
  83.9024778 115.8803416 144.1785520  81.0752312 113.9663334 143.8267247
  81.6723597 113.6370574 142.7940587  79.7458047 114.0019630 143.9083867
  79.3014712 114.2251650 144.7875044  78.9014730 113.7271961 142.7613164
  77.8868278 114.0116773 143.0400005  79.2488754 114.3691436 141.9518016
  78.8966889 112.2934123 142.2843392  78.4865622 112.0317702 141.1524282
  79.3250788 111.3509160 143.1188833  79.5899724 111.6136028 144.0574601
  79.4716398 109.9564074 142.7247442  79.5618111 109.8875212 141.6406671
  80.7197229 109.3379357 143.3596987  80.6400362 109.3912524 144.4454737
  80.8054894 108.2955099 143.0529533  81.6035925 109.8860417 143.0334264
  78.2322457 109.1749804 143.1305091  77.6828017 109.3920530 144.2152767
  77.7952359 108.2715947 142.2572860  78.2477472 108.2145501 141.3561319
  76.6735327 107.3834373 142.5235250  76.5154689 107.3110158 143.5995688
  75.3878975 107.9012625 141.8740751  75.5299338 107.9511973 140.7945231
  74.2253394 106.9746622 142.1893859  74.0823875 106.9245802 143.2688099
  73.3183374 107.3563590 141.7206067  74.4402788 105.9775084 141.8052167
  75.0930215 109.2103821 142.3769129  74.2866974 109.5354264 141.9697422
  77.0113914 105.9984793 141.9924554  77.2700173 105.8383409 140.7959006
  77.0023647 105.0027251 142.8831635  76.7354434 105.1791712 143.8411400
  77.4437892 103.6599759 142.5246121  78.3594435 103.6643982 141.9332942
  77.6837590 102.8260075 143.7973360  76.7580624 102.7924762 144.3718451
  78.1178241 101.4075304 143.4512793  79.0437697 101.4402284 142.8771222
  78.2798469 100.8424543 144.3691781  77.3409061 100.9234259 142.8595506
  78.7166855 103.5019965 144.6837900  78.3595548 104.4915049 144.9691545
  78.8762815 102.9016357 145.5794438  79.6561049 103.5983710 144.1394520
  76.4227311 102.9971440 141.6063614  75.2150670 102.9806251 141.8800246
  76.9153170 102.4438154 140.4993905  77.9153958 102.4674858 140.3601736
  76.0865554 101.8519446 139.4571615  75.0546974 102.1990302 139.5110128
  76.6418619 102.1745468 138.0574292  77.6688687 101.8142725 137.9977750
  75.8107890 101.5133586 136.9745215  74.7836851 101.8735106 137.0332505
  76.2258096 101.7583022 135.9968400  75.8247784 100.4324281 137.1141462
  76.6970838 103.6783881 137.8478374  77.3454861 104.1270749 138.6004042
  77.0913951 103.8930909 136.8545998  75.6940413 104.0953877 137.9379371
  76.0237123 100.3487737 139.6902579  77.0602692  99.7027685 139.8834449
  74.8084076  99.8009942 139.6864847  73.9871238 100.3781474 139.5747422
  74.6249598  98.3705263 139.8838912  75.2027066  98.0398882 140.7470171
  73.1502887  98.0530790 140.1324475  72.8090614  98.5824935 141.0220448
  72.5599321  98.3701396 139.2727663  72.9391334  96.5606727 140.3436897
  73.8907668  95.7840561 140.3024371  71.6859216  96.1605108 140.5707457
  71.4907439  95.1804780 140.7175150  70.9387128  96.8396317 140.5947186
  75.1310672  97.5970144 138.6666727  74.9889366  98.0632312 137.5318447
  75.7250491  96.4152745 138.8661681  76.0324202  95.7645349 140.1519034
  75.1152147  95.6528662 140.7301460  76.7400464  96.3785441 140.7090001
  76.6197755  94.4436868 139.7404888  75.8319225  93.6913102 139.7042110
  77.3768818  94.1416168 140.4641221  77.2242910  94.6619035 138.3996814
  77.2468728  93.7387373 137.8205845  78.2321046  95.0712433 138.4693411
  76.2931337  95.6765192 137.7265952  76.8454148  96.3969032 137.1231628
  75.2637069  94.9738799 136.8587561  75.6204730  94.5214647 135.7629426
  74.0133904  94.8689811 137.2936297  73.7697264  95.2738389 138.1862759
  72.9819122  94.1520547 136.5557624  73.4408353  93.5662219 135.7593400
  72.2092999  93.2055559 137.4756403  71.7364922  93.7786926 138.2731785
  71.4439885  92.6838592 136.9009828  72.8959847  92.4785751 137.9093018
  72.0320627  95.1445224 135.9035825  71.5396577  96.0648677 136.5634642
  71.7810468  94.9550630 134.6101803  72.2477283  94.2083543 134.1154745
  70.8529833  95.7891076 133.8767078  70.5370291  95.2165642 133.0046607
  69.9968653  95.9570341 134.5301312  71.3922049  97.1256087 133.4189014
  70.6720828  97.8579907 132.7287776  72.6259433  97.4755368 133.7765673
  73.1608983  96.8608776 134.3733223  73.2160223  98.7509848 133.3923003
  72.4840736  99.3544400 132.8554649  73.6636595  99.5198520 134.6410734
  74.2534931  98.8533280 135.2703121  74.2784000 100.3651228 134.3317011
  72.4958166 100.0417014 135.4506104  71.5189034 100.5435641 134.8967371
  72.5911982  99.9263631 136.7686564  71.8404782 100.2582395 137.3571947
  73.4141017  99.5071989 137.1775967  74.3858672  98.5968368 132.4347815
  74.4439869  99.2924771 131.4169221  75.3264157  97.7034309 132.7319554
  75.2881393  97.2084995 133.6115446  76.4639333  97.4676018 131.8570752
  76.2034948  97.7568381 130.8389331  77.6868158  98.2814814 132.3003928
  78.4302424  98.1179379 131.5202200  77.4026446  99.3336720 132.3159385
  78.2713511  97.8974201 133.6420531  77.7640639  98.4305970 134.8177538
  76.9226772  99.1212214 134.7611345  78.3040811  98.1019550 136.0413766
  77.8916008  98.5244649 136.9575901  79.3676604  97.2268823 136.1036329
  79.9059813  96.8930838 137.3235768  79.4654859  97.3253830 138.0588869
  79.8996434  96.6908133 134.9524017  80.7423950  96.0012306 135.0008367
  79.3571416  97.0331226 133.7297958  79.7800569  96.6241891 132.8121814
  76.7629554  95.9757581 131.8258927  76.0725878  95.1670136 132.4533367
  77.8114535  95.6150697 131.0909543  78.3251905  96.3170969 130.5777959
  78.2251399  94.2265089 130.9627112  78.1121627  93.7262537 131.9245220
  77.3802411  93.4836383 129.9221097  76.3357796  93.6186764 130.2031153
  77.5623262  93.9639684 128.9607419  77.6865287  92.0022952 129.8127866
  78.7202689  91.8969375 129.4835727  77.5747620  91.5624882 130.8038352
  76.7717987  91.2898555 128.8386574  75.9053356  91.9571507 128.2360209
  76.9195874  90.0605670 128.6755611  79.6962126  94.2029069 130.5787022
  80.1181181  94.9303641 129.6768670  80.4681497  93.3672933 131.2664901
  80.0413226  92.7624375 131.9535617  81.9176174  93.3414426 131.1293620
  82.3037661  93.8070864 130.2226292  82.6005452  93.9782664 132.3685496
  82.3660266  95.0427032 132.3772455  82.1259588  93.3413229 133.6755736
  82.3605640  92.2768978 133.6678126  82.6298585  93.8177872 134.5165062
  81.0487485  93.4747049 133.7752057  84.1295843  93.9964648 132.2360116
  84.4656084  92.9600309 132.2675285  84.3608685  94.4233393 131.2601093
  84.8358136  94.7869471 133.3107878  84.6053642  94.3603514 134.2870097
  85.9121209  94.7484232 133.1429260  84.5006223  95.8236599 133.2795918
  82.3838207  91.9074252 130.9025304  81.8550121  90.9641424 131.5016164
  83.3347104  91.7406162 129.9873356  83.4611271  92.4543263 129.2839608
  84.1595018  90.5442964 129.9121960  83.7544844  89.7860548 130.5823675
  84.1963197  89.9723388 128.4907788  84.9353001  89.1713338 128.4708238
  83.2094116  89.5608364 128.2791701  84.5472840  91.0104753 127.4400821
  84.5781505  92.2168681 127.7553990  84.8015380  90.6113166 126.2837291
  85.5572162  90.8883830 130.4087531  86.0586984  91.9888829 130.1591439
  86.1727785  89.9629170 131.1363839  85.7441917  89.0623068 131.2954872
  87.4463859  90.2440435 131.7805874  87.5624881  91.3176904 131.9285799
  87.5031918  89.5531331 133.1454709  87.3441724  88.5013048 132.9078381
  88.4875887  89.6784058 133.5964361  86.4283702  90.0217138 134.1292131
  85.4480846  89.8624370 133.6800229  86.5173309  89.2516382 135.4369220
  87.4972414  89.4108078 135.8869657  85.7433051  89.6027813 136.1193319
  86.3753232  88.1883892 135.2434384  86.5066280  91.5218508 134.3708526
  86.3638813  92.0501680 133.4281948  85.7284985  91.8181649 135.0742825
  87.4836486  91.7734525 134.7834377  88.6465287  89.8287286 130.9427470
  89.7683695  90.2432222 131.2498243  88.4409725  89.0320201 129.8945547
  87.5184647  88.6737079 129.6928344  89.5468911  88.6094762 129.0455996
  90.4178303  88.3797707 129.6594397  89.1628487  87.3566448 128.2525713
  88.2425998  87.5924774 127.7181331  89.9642263  87.1806576 127.5349903
  88.9533134  86.1054285 129.0963602  89.1782000  85.2408661 128.4718133
  89.6572587  86.1454818 129.9275977  87.5392379  85.9851773 129.6364158
  86.6964770  86.8441701 129.3021564  87.2694790  85.0303454 130.3942780
  89.9947911  89.6987382 128.0835014  91.0903558  89.5988188 127.5215869
  89.1785431  90.7299856 127.8796659  88.2629402  90.7331495 128.3060000
  89.5383227  91.8400575 127.0086762  90.5980575  91.7273303 126.7798664
  88.7435461  91.7742996 125.6969381  87.6811426  91.8947969 125.9087855
  89.0734968  92.5718331 125.0312255  88.9108771  90.8095124 125.2181007
  89.3299349  93.2080003 127.6343703  89.9004625  94.1821013 127.1291500
  88.5488720  93.3196771 128.7053736  88.1111841  92.4972013 129.0953250
  88.3000996  94.5966158 129.3413312  87.8042491  94.4126184 130.2944190
  89.2596057  95.0821720 129.5193269  87.4330183  95.5115495 128.5036036
  87.8540393  96.6146855 128.1468682  86.2214463  95.0659459 128.1820189
  85.9204294  94.1657268 128.5271187  85.3203741  95.8077467 127.3077041
  85.7699777  96.7683123 127.0561694  85.0472794  95.0456386 126.0179039
  84.5939371  94.0944585 126.2968955  84.3319669  95.6336699 125.4428845
  86.2719484  94.7911715 125.1835979  86.8091125  95.7277683 125.0341259
  86.9186804  94.0800327 125.6975253  85.8661932  94.2251083 123.8446392
  86.7490978  93.9676965 123.2595600  85.2494687  93.3367262 123.9807554
  85.0944702  95.2217111 123.1118687  84.0880498  95.1820109 123.1869763
  85.6363864  96.1699995 122.3575599  86.9498332  96.2423506 122.2262406
  87.5393699  95.5740274 122.7015202  87.3577075  96.9656166 121.6512411
  84.8666565  97.0451601 121.7356443  83.8630591  96.9911055 121.8354967
  85.2853212  97.7642636 121.1631858  84.0187700  96.0841361 128.0429223
  83.3660031  95.1565227 128.5287881  83.6431269  97.3516730 128.1166686
  84.2552621  98.0699613 127.7568745  82.3946781  97.7594364 128.7432710
  82.0111452  96.9654607 129.3840551  82.5928902  99.0353055 129.5731144
  82.9545833  99.8312199 128.9221161  81.2839475  99.4581771 130.2077936
  80.9218390  98.6629011 130.8593411  81.4394826 100.3643193 130.7932984
  80.5473796  99.6520039 129.4280513  83.6525881  98.7981209 130.6395861
  84.5860226  98.5514374 130.1336732  83.7770167  99.7255137 131.1986565
  83.2888039  97.6930953 131.5814595  83.1646538  96.7652141 131.0231379
  84.0808251  97.5689597 132.3199661  82.3556461  97.9392896 132.0881198
  81.3438928  97.9743727 127.6671774  81.5532824  98.7467649 126.7258723
  80.2075700  97.3043116 127.8084354  80.1580330  96.5734731 128.5037917
  79.0400662  97.5367713 126.9649223  79.2909953  98.2676136 126.1961549
  78.5772873  96.2530633 126.2843671  79.3459330  95.9226415 125.5857224
  78.4811849  95.5244044 127.0893023  77.2573589  96.3784572 125.5584536
  77.1162676  97.2279515 124.4700826  77.9745722  97.8196535 124.1518036
  75.9189980  97.3316424 123.7946844  75.8163246  98.0163674 122.9528342
  74.8486952  96.5642072 124.1914842  73.6619283  96.6687026 123.5093002
  73.6991139  97.2991919 122.7863202  74.9621720  95.6991648 125.2581138
  74.1128148  95.0924965 125.5721941  76.1657267  95.6044609 125.9313368
  76.2688970  94.9145308 126.7688644  77.9303641  98.1298391 127.8188057
  77.3354811  97.4328011 128.6444147  77.6646136  99.4185284 127.6230447
  78.2771417  99.9901652 127.0590057  76.5237536 100.0548204 128.2643561
  76.4548977  99.7628715 129.3122702  76.6456321 101.5823387 128.1658963
  76.6448123 101.8673581 127.1138204  75.4924676 102.2632225 128.8740595
  75.4929066 101.9790315 129.9263598  75.6014465 103.3445159 128.7902208
  74.5521380 101.9567296 128.4158659  77.9763695 102.0355253 128.7652167
  78.7703455 101.5799646 128.1734674  78.0250086 103.1197341 128.6640977
  78.1505359 101.6576706 130.2156377  78.1024729 100.5735049 130.3174936
  79.1179899 102.0128928 130.5705308  77.3571341 102.1132729 130.8081239
  75.2492914  99.5454148 127.6091562  75.1585477  99.4669562 126.3768495
  74.2718350  99.1638881 128.4301637  74.3866058  99.2461158 129.4302465
  73.0398790  98.5808625 127.9232450  73.2676182  97.7819328 127.2175926
  72.2250834  97.9971039 129.0747501  72.0877824  98.7911021 129.8087900
  71.2559108  97.7057012 128.6699181  72.8766574  96.7964350 129.7431142
  73.8864141  97.0862185 130.0338334  72.2981701  96.5533409 130.6343812
  72.9407954  95.5831416 128.8361558  72.0253973  95.4074104 128.0046398
  73.9069384  94.8004740 128.9554424  72.2156842  99.6259264 127.1701218
  72.2268333 100.8068882 127.5233794  71.5039140  99.2196890 126.1097750
  71.3922753  97.8666001 125.5360744  71.1096695  97.1633817 126.3194760
  72.3528987  97.5721319 125.1134751  70.3257286  98.0202576 124.4849105
  69.3595261  97.7471120 124.9091077  70.5512157  97.3644699 123.6439591
  70.3513519  99.4405614 124.0689952  69.3686352  99.7513198 123.7143178
  71.0965220  99.6478758 123.3009836  70.7031845 100.1947953 125.3560874
  71.3353010 101.0612473 125.1616961  69.4558408 100.6359219 126.0906281
  68.8602025 101.6528051 125.7141424  69.0413290  99.9007184 127.1225030
  69.4811521  99.0032664 127.2682250  67.9262407 100.2748525 127.9899893
  67.6487648 101.3126595 127.8054275  66.6992697  99.3801191 127.7157041
  65.9767048  99.5626974 128.5111061  66.2713334  99.6833063 126.7601686
  67.0410103  97.8936949 127.6708191  68.2353037  97.5397586 127.7716972
  66.1089950  97.0755707 127.5290828  68.4132271 100.2118352 129.4406633
  68.2405811  99.2184726 130.1512132  69.0300821 101.3033383 129.8849289
  69.1790669 102.0708820 129.2455702  69.5398912 101.4278451 131.2449064
  69.0942009 100.6539333 131.8698223  71.0589500 101.2745702 131.2871805
  71.3813545 101.2535525 132.3281958  71.3312091 100.3361992 130.8040295
  71.6923462 102.3503799 130.6188410  72.6445825 102.2347091 130.6571294
  69.1140614 102.7878769 131.7750944  69.6381629 103.8181982 131.3399661
  68.1632740 102.7876745 132.7117637  67.7701473 101.9189485 133.0447290
  67.6256079 104.0355842 133.2375635  67.4145894 104.7288675 132.4233592
  66.3280426 103.7643913 133.9963472  65.9340944 104.7075097 134.3750723
  65.3016111 103.1187967 133.0781600  65.6946893 102.1753365 132.6993828
  64.3827543 102.9320000 133.6339552  65.0907662 103.7857385 132.2421973
  66.5941539 102.8868195 135.0968696  65.7789720 102.7159464 135.5742386
  68.6085949 104.7599141 134.1458854  68.4839101 105.9752209 134.3271674
  69.5754259 104.0460799 134.7253398  69.6247912 103.0428007 134.6200153
  70.5547118 104.6998181 135.5850808  70.0312407 105.3981418 136.2380902
  71.2685573 103.6631012 136.4510505  70.5354752 103.1213041 137.0486674
  71.8048591 102.9620031 135.8115650  72.2584907 104.3673710 137.3761262
  71.8325216 104.7333160 138.5040607  73.4312133 104.5326907 136.9460208
  71.5671246 105.5003785 134.7776649  72.1273027 106.4767397 135.2876730
  71.8079216 105.1155384 133.5248138  71.3120908 104.3193874 133.1501209
  72.8199099 105.7533865 132.6925882  73.3876672 106.4736866 133.2815861
  73.7850206 104.7027462 132.1430627  73.1451012 103.9621201 131.6634009
  74.4278192 105.1660719 131.3945713  74.6484227 104.0195280 133.2029847
  73.9961164 103.6242232 133.9816576  75.4610311 102.8887563 132.6025965
  76.1139625 103.2833856 131.8241063  76.0650946 102.4218629 133.3805545
  74.7889789 102.1470518 132.1709476  75.5539200 105.0399989 133.8586292
  74.9484129 105.8140265 134.3301604  76.1681183 104.5495068 134.6137975
  76.1982141 105.4923609 133.1047374  72.2145264 106.5660078 131.5524959
  72.9227364 106.9193538 130.6048303  70.9239442 106.8703843 131.6228349
  70.3461646 106.5107066 132.3690937  70.2967992 107.6905831 130.6001267
  70.7078040 107.4371307 129.6229184  68.7876891 107.4569430 130.5704128
  68.6000736 106.4112842 130.3264920  68.3796945 107.6782887 131.5566412
  68.1648354 108.2856352 129.6053106  67.2189965 108.1213534 129.6050713
  70.5926452 109.1672878 130.8435943  70.8946746 109.5940430 131.9605500
  70.4934622 109.9520963 129.7741026  70.2295087 109.5659099 128.8789557
  70.7585288 111.3743122 129.8575151  70.0552369 111.8911921 129.2045873
  70.5973644 111.6914311 130.8878359  72.1701823 111.7358346 129.4457652
  72.7496617 111.0919747 128.5661499  72.7354676 112.7613916 130.0731091
  72.1920430 113.2703272 130.7555851  74.0931869 113.2181199 129.7889990
  74.4862538 112.6824504 128.9249065  74.1110339 114.7136156 129.4852029
  73.2695489 114.9500121 128.8339588  74.0089520 115.2601498 130.4227420
  75.3885103 115.1554917 128.8044235  76.2703703 114.3442407 128.5266756
  75.4930163 116.4497283 128.5291055  76.3241104 116.8008149 128.0751005
  74.7409622 117.0775109 128.7748785  74.9327191 112.8706317 131.0172705
  75.1160687 113.6927008 131.9162056  75.4432185 111.6415055 131.0468653
  75.3668326 111.0721201 130.2161638  76.0605219 111.0564265 132.2319396
  76.1942320 111.7986267 133.0189337  75.2081127 109.8965707 132.7877156
  75.0161589 109.1907783 131.9795633  75.9148045 109.1826048 133.9252099
  76.1066957 109.8876997 134.7339867  75.2857952 108.3716850 134.2924387
  76.8602280 108.7748955 133.5673702  73.8555446 110.4024452 133.2622938
  73.3249529 110.8602849 132.4274541  73.2707987 109.5683697 133.6502239
  73.9996049 111.1419530 134.0499966  77.4604090 110.5795069 131.8702841
  77.6448828 109.8971248 130.8560341  78.4416868 110.9424265 132.6922946
  78.2451078 111.6327164 133.4028970  79.8045145 110.4486686 132.5686707
  79.9361455 109.9622504 131.6021461  80.8019053 111.6060361 132.6739372
  81.8000946 111.1683888 132.6604386  80.6653918 112.2256343 131.7876178
  80.6417671 112.4585378 133.9147553  79.6274986 112.8531280 133.9752443
  80.8344871 111.8195805 134.7765526  81.6150933 113.6187158 133.9450885
  82.5473595 113.6809179 133.1467016  81.3805758 114.5647346 134.8447596
  81.9984350 115.3611661 134.9083865  80.5852216 114.4842976 135.4620463
  80.0899626 109.3767582 133.6181675  79.3301970 109.1758054 134.5679144
  81.2087461 108.6783765 133.4279742  81.8326709 108.9783353 132.6925546
  81.5564582 107.4783229 134.1844838  81.0903604 107.4457773 135.1692644
  81.1898873 106.1962224 133.3977850  81.3841821 106.3830995 132.3416473
  81.9828060 104.9933627 133.8499227  81.7886576 104.8055680 134.9059247
  81.6866579 104.1219074 133.2660026  83.0462988 105.1830719 133.7046903
  79.6855876 105.9034613 133.4457279  79.1696219 106.8063980 133.1192536
  79.4899867 105.0978354 132.7380510  79.1889687 105.5078866 134.8013493
  79.3838148 106.3132616 135.5095201  78.1167832 105.3172490 134.7547154
  79.7041816 104.6046997 135.1283186  83.0449138 107.5060256 134.5104647
  83.8737597 107.7539085 133.6278110  83.3814452 107.2637526 135.7783473
  82.6580411 107.2945197 136.4825058  84.7480127 106.9958578 136.2038090
  85.4261440 107.0782812 135.3544307  85.1963058 107.9795645 137.2838055
  84.5322036 107.9022767 138.1446742  86.2157164 107.7443531 137.5897107
  85.1612244 108.9947513 136.8885027  84.8362237 105.5660485 136.7227214
  83.9412016 105.1017890 137.4341212  85.9197948 104.8715459 136.3737104
  86.6714992 105.3433785 135.8916172  86.0468846 103.4404190 136.6188552
  85.2044586 103.0585931 137.1955931  86.1535166 102.6340839 135.3102749
  86.2497454 101.5772467 135.5591412  84.9361101 102.8373194 134.4445655
  84.8394709 103.8939284 134.1948869  85.0400077 102.2560398 133.5283669
  84.0474033 102.5091408 134.9836394  87.4138407 103.0164541 134.5593468
  88.2850425 102.8054729 135.1795053  87.4768981 102.4394263 133.6367622
  87.3869911 104.0797645 134.3211223  87.2703216 103.1706530 137.4877795
  88.0862937 104.0538431 137.7538316  87.3838335 101.9173157 137.9289843
  86.5692409 101.3203224 137.9172722  88.6311274 101.3730555 138.4466953
  89.4645295 101.9037564 137.9863730  88.7427095 101.5125730 139.9703430
  89.7407178 101.1652859 140.2376821  88.6587903 102.5773979 140.1876115
  87.7091511 100.7492826 140.7768595  86.7135545 101.0878068 140.4899976
  87.8082813  99.6862998 140.5569896  87.8788365 100.9532041 142.2701571
  87.0931775 100.4453781 143.0702063  88.9101050 101.6964304 142.6540424
  89.0696088 101.8641085 143.6371721  89.5302508 102.0906367 141.9611340
  88.7181968  99.9009055 138.0784516  87.6998700  99.2190876 137.9314324
  89.9497920  99.4197910 137.9372733  90.7395969 100.0349639 138.0709516
  90.2059440  98.0476184 137.5254453  89.5457745  97.3781624 138.0769016
  89.9588514  97.8516326 136.0205650  90.2320878  96.8175019 135.8107678
  88.8919557  97.9880092 135.8438307  90.7432910  98.7754421 135.1109977
  90.2287419 100.0127451 134.7393711  89.2502046 100.3096166 135.1167722
  90.9339264 100.8596953 133.9080232  90.5244128 101.8315290 133.6324517
  92.1643379 100.4697295 133.4278855  92.8718351 101.3056740 132.5986650
  92.4159707 102.1316410 132.4209972  92.6936431  99.2444433 133.7704286
  93.6668253  98.9371849 133.3875328  91.9829850  98.4038412 134.6043729
  92.3928429  97.4308797 134.8754127  91.6310714  97.6785257 137.9042837
  92.4577732  98.5421905 138.2052592  91.9032626  96.3772600 137.8855561
  91.1631909  95.7312521 137.6508924  93.2103977  95.8349605 138.2261424
  93.8983313  96.6516829 138.4447996  93.1244209  94.9275746 139.4522438
  92.3633947  94.1722100 139.2563796  94.0918862  94.4426428 139.5824439
  92.7680568  95.6874532 140.7111283  93.0934634  96.8901653 140.7924995
  92.1644864  95.0821902 141.6214125  93.7568309  95.0631954 137.0338192
  93.0459024  94.2457432 136.4418095  95.0143787  95.3190429 136.6922849
  95.5573063  95.9428569 137.2720995  95.6342927  94.7797747 135.4881398
  94.9080108  94.3319597 134.8098512  96.4007540  95.8789991 134.7318775
  97.1765838  96.2740610 135.3877078  97.0384664  95.3373425 133.4617134
  96.2631587  94.9424974 132.8051342  97.5718925  96.1395203 132.9517449
  97.7380107  94.5412803 133.7167122  95.4808718  97.0396194 134.4192320
  95.0891039  97.4538689 135.3482193  96.0360721  97.8100225 133.8841327
  94.6540492  96.6919640 133.7998767  96.5594045  93.6379344 135.8856733
  97.3509434  93.7700113 136.8262453  96.4631879  92.5178170 135.1715896
  95.7189014  92.4229133 134.4954755  97.3532329  91.3835987 135.3829746
  97.6001755  91.2978139 136.4411615  96.6789688  90.0913000 134.9334803
  96.3166713  90.2416012 133.9164998  97.4286063  89.3000226 134.9383438
  95.5240031  89.6965799 135.8265600  95.5520627  90.0478416 137.0242515
  94.5887543  89.0320160 135.3329960  98.6738037  91.6179576 134.6483572
  98.9627551  92.7158906 134.1657307  99.4984612  90.5786022 134.5519768
  99.2520443  89.7010240 134.9869878 100.7829590  90.6749382 133.8692479
 100.7866233  91.5392976 133.2051932 101.9334175  90.8204734 134.8676524
 101.9484065  89.9578354 135.5337838 102.8785521  90.8784487 134.3277822
 101.7939541  91.7289502 135.4535868 100.9821612  89.4388955 133.0080076
 101.0405568  88.3223935 133.5307371 101.0851048  89.6383700 131.6966855
 100.9164935  90.5557922 131.3093795 101.3812398  88.5469739 130.7812754
 102.0352100  87.8317797 131.2801937 100.1096110  87.8155161 130.3275446
 100.4375782  86.9029054 129.8298718  99.5602951  87.5576678 131.2330093
  99.2039963  88.6057843 129.3925562  99.8276136  89.2642230 128.7878573
  98.6776911  87.9067375 128.7426036  98.1800792  89.4486311 130.1277957
  98.3031768  89.6968967 131.3262677  97.1562831  89.8899601 129.4085632
  96.4430823  90.4562422 129.8453361  97.0948167  89.6576169 128.4275740
 102.1377509  89.0961490 129.5814393 102.0424944  90.2818947 129.2534649
 102.9039256  88.2193680 128.9400312 103.0188179  87.2805215 129.2942436
 103.6323107  88.5972861 127.7379600 104.0953471  89.5747784 127.8728869
 104.7274331  87.5758805 127.4357143 105.4266017  87.5341600 128.2708921
 104.2783561  86.5935735 127.2890754 105.4717958  87.9881796 126.1701875
 104.7733169  88.0296738 125.3344207 105.9215650  88.9702587 126.3162367
 106.5649705  86.9685890 125.8684773 107.2641386  86.9268663 126.7036552
 106.1158923  85.9862832 125.7218369 107.3093342  87.3808903 124.6029512
 106.6108559  87.4223857 123.7671840 107.7591045  88.3629670 124.7490031
 108.3630812  86.3980706 124.3121218 107.9464824  85.4880677 124.1763278
 108.8560707  86.6711356 123.4739710 109.0106520  86.3597752 125.0862565
 102.6702474  88.7074469 126.5639456 101.8362805  87.8237481 126.3463180
 102.7830117  89.7950890 125.8078485 103.4814834  90.4906507 126.0279179
 101.8820195  90.0509342 124.6964070 101.4122576  89.1173301 124.3868807
 100.7850335  91.0428716 125.0921896 100.1199782  91.1430348 124.2344204
 100.2388303  90.5999348 125.9249976 101.2969344  92.4071388 125.4944748
 102.0174239  92.2959301 126.3048008 101.7830168  92.8752350 124.6384888
 100.1491526  93.2732908 125.9570617  99.6124903  92.7669025 126.7593480
 100.5363884  94.2240920 126.3232924  99.2194697  93.5367033 124.8675422
  99.5454688  93.3609482 123.9278965  97.9842695  93.9909571 125.0344403
  97.5226434  94.2336402 126.2521218  98.1141296  94.0718112 127.0546525
  96.5813174  94.5793825 126.3724017  97.2121245  94.1992710 123.9807669
  97.5665018  94.0115195 123.0538008  96.2717635  94.5451145 124.1080939
 102.6798561  90.5663065 123.5080412 103.7767838  91.1083321 123.6549220
 102.1128721  90.3874357 122.3191239 101.1745273  90.0173498 122.2676972
 102.8118019  90.6701168 121.0752045 103.7800187  91.1254274 121.2834059
 103.0379077  89.3833023 120.2727216 102.0707335  88.9282857 120.0591001
 103.7587766  89.6786818 118.9658226 104.7263007  90.1333201 119.1786627
 103.9075852  88.7502578 118.4144752 103.1596164  90.3643839 118.3667230
 103.8210115  88.4673672 121.0475541 103.9621575  87.6619926 120.5445135
 102.0110255  91.6649500 120.2539310 100.8244512  91.4452861 119.9914848
 102.6567853  92.7543548 119.8549469 103.5746262  92.9439988 120.2313810
 102.0811514  93.7128977 118.9288075 101.0698923  93.3985277 118.6706879
 102.0172160  95.1204337 119.5346051 102.9421219  95.1476419 120.1107198
 102.0854506  95.8245697 118.7053665 100.8423714  95.5077176 120.4373090
  99.9236645  95.1848910 119.9475523 100.9299095  94.8750035 121.8178998
 101.8481965  95.1977527 122.3084921 100.0717818  95.1839289 122.4147940
 100.9325653  93.7893156 121.7210744 100.7547799  97.0209200 120.5465615
 100.6041521  97.4491537 119.5555889  99.9174173  97.2914123 121.1898026
 101.6798550  97.4091006 120.9727666 102.8943391  93.7451115 117.6426706
 104.0861543  93.4290152 117.6242424 102.2319202  94.1291759 116.5600840
 101.2298685  94.2414686 116.6182388 102.8789283  94.3439242 115.2684228
 103.9577592  94.2128895 115.3524052 102.3554604  93.4043431 114.1797260
 101.2829449  93.5616034 114.0653629 103.0517415  93.6727552 112.8526478
 104.1243160  93.5152392 112.9661101 102.6634721  92.9931432 112.0940472
 102.8666359  94.7023240 112.5463379 102.5480399  91.9564079 114.5924703
 102.0031489  91.7660859 115.5171180 102.1706834  91.3010292 113.8074987
 103.6087786  91.7608572 114.7496140 102.6340547  95.8082559 114.9244932
 101.5965870  96.1795726 114.3684090 103.5865356  96.6618362 115.2838117
 104.4316377  96.3137057 115.7135872 103.4310661  98.1036094 115.1330557
 102.3843165  98.3564429 115.3018448 104.3064577  98.8618763 116.1336680
 105.3513735  98.6104085 115.9519667 104.1156377 100.3403130 115.9839760
 103.0709811 100.5926243 116.1659986 104.7458419 100.8632052 116.7033697
 104.3910616 100.6422643 114.9734978 103.9280331  98.4667491 117.5586572
 102.9372923  98.8761672 117.7559144 103.8839651  97.3781492 117.5919388
 104.8958344  98.9635772 118.6071978 104.9400916 100.0521973 118.5748331
 104.5598223  98.6432806 119.5934053 105.8867654  98.5541807 118.4108559
 103.7804173  98.4644350 113.6928962 104.9503107  98.4550365 113.3055331
 102.7635778  98.7870081 112.9012371 101.8496982  98.9200576 113.3101639
 102.9071498  98.9578283 111.4675497 103.6152846  98.1961496 111.1412218
 101.9271195  98.7498693 111.0381397 103.3811336 100.3123861 110.9813536
 102.5709142 101.1274110 110.5327969 104.6857557 100.5687407 111.0528613
 105.3002038  99.9109501 111.5109708 105.2525338 101.8226169 110.5682264
 104.5862133 102.6505138 110.8105132 106.6054553 102.0771346 111.2259293
 106.9584166 103.0408430 110.8588006 106.4273900 102.1409314 112.2993923
 107.6515076 101.0189840 110.9505152 107.3067726 100.0672519 111.3548227
 107.7869193 100.9276414 109.8728222 108.9738875 101.3938589 111.5965842
 109.7410752 100.7041534 111.2446914 109.2329227 102.4089477 111.2955942
 108.8853423 101.3222129 113.1121648 109.8175114 101.7071132 113.5257020
 108.0573803 101.9536113 113.4345220 108.6659913  99.9342120 113.5941490
 109.4333051  99.3490732 113.2959179 108.6134919  99.9324410 114.6027820
 107.8020566  99.5775208 113.2114124 105.3521821 101.8135314 109.0408074
 104.8330295 100.9283393 108.3566439 106.0203509 102.8208837 108.4806550
 106.4239233 103.5299021 109.0760721 106.1393627 102.9820729 107.0318337
 105.7567390 102.0921149 106.5321606 105.3441767 104.1887920 106.5527708
 104.2905138 104.0283891 106.7811665 105.6987817 105.0747937 107.0794171
 105.5015265 104.3747895 105.1572387 104.9928948 105.1392058 104.8769506
 107.6152852 103.1035638 106.6645739 108.1797675 104.2004904 106.6847632
 108.2347421 101.9755920 106.3295414 107.7770335 101.0893946 106.4884641
 109.5965090 101.9665428 105.8162481 109.7577368 102.8589621 105.2115228
 110.6317589 101.9495326 106.9526236 111.6182111 101.7840281 106.5194729
 110.6113649 102.9200717 107.4483434 110.3685167 100.8677229 107.9903789
 109.4222031 100.0943145 107.8863395 111.2222608 100.8132030 109.0045182
 111.1009144 100.1168132 109.7259169 111.9895843 101.4683406 109.0504557
 109.7810140 100.7821877 104.8773780 109.2093659  99.7105848 105.0932869
 110.5593046 100.9917451 103.8208614 110.9656037 101.9010573 103.6530170
 110.8088965  99.9356942 102.8526360 109.8816835  99.4034678 102.6402443
 111.3465654 100.5212920 101.5460877 110.6357164 101.2801647 101.2191243
 112.3014680 100.9938147 101.7762687 111.5413222  99.5000009 100.4389024
 111.9667129 100.0130601  99.5763980 112.2427919  98.7452481 100.7944168
 110.0040242  98.6969289  99.9514475 109.2024518 100.0124197  99.0431680
 109.8267221 100.3043577  98.1986813 108.2361044  99.6655270  98.6771914
 109.0552606 100.8703329  99.6992327 111.7919139  98.9249152 103.4238555
 112.8200110  99.2909846 103.9983280 111.4645493  97.6471918 103.2710248
 110.6075981  97.4182881 102.7879750 112.2640652  96.5580320 103.8111045
 112.9834982  96.9197002 104.5457552 111.3820957  95.4902118 104.4727749
 110.6353501  95.1482027 103.7561858 112.2301619  94.3163506 104.9167373
 112.9768956  94.6575180 105.6337412 111.5945493  93.5646808 105.3848073
 112.7301991  93.8809142 104.0516017 110.6277826  96.0828881 105.6485396
 109.9955950  96.8998741 105.3007254 110.0067190  95.3136195 106.1074571
 111.3384356  96.4615040 106.3831981 113.0831315  95.9582270 102.6798957
 112.5260068  95.4197059 101.7170722 114.4019839  96.0452759 102.7959461
 114.7959742  96.5741966 103.5608734 115.3105938  95.4292704 101.8445857
 114.8115165  95.3262806 100.8810432 116.5698353  96.2742786 101.6545069
 116.9791348  96.4777583 102.6440367 117.2700774  95.6565232 101.0922442
 116.3495511  97.5765576 100.9240178 115.2162131  97.7825213 100.1483698
 114.4799379  96.9826655 100.0694456 115.0137379  98.9743123  99.4840718
 114.1235156  99.1224575  98.8727952 115.9471771  99.9814732  99.5972228
 115.7486078 101.1709185  98.9395762 114.9321462 101.1887633  98.4349262
 117.0772485  99.8053852 100.3645778 117.8152159 100.6026497 100.4533126
 117.2715714  98.6092159 101.0235495 118.1614875  98.4624719 101.6356080
 115.6957678  94.0433511 102.3349403 115.5011993  93.7036967 103.5038949
 116.2466151  93.2453812 101.4328237 116.3723143  93.5338953 100.4731056
 116.6868658  91.9192656 101.8145040 117.6114038  91.9965417 102.3866553
 115.9193759  91.4465245 102.4273453 116.9345322  91.0670572 100.5938037
 116.7398767  91.4993960  99.4545687 117.3691644  89.8393122 100.8521566
 117.5238793  89.5687418 101.8128617 117.6793163  88.8785358  99.8075488
 117.6860781  89.3861410  98.8429814 119.0530878  88.2442369 100.0359668
 119.0590722  87.7243845 100.9939949 119.2633520  87.5338918  99.2364051
 119.8167517  89.0219880 100.0404324 116.6072297  87.7991706  99.7508021
 116.0477378  87.4027380 100.7745496 116.3261467  87.3210883  98.5439087
 116.8476183  87.6538583  97.7455161 115.2583764  86.3616916  98.3181089
 114.7898574  86.1042692  99.2680157 114.1888188  86.9465229  97.3864947
 114.0072364  87.9303068  97.8192720 114.6680328  87.0607233  96.4141716
 112.8593469  86.2121774  97.2157336 113.0555095  85.1811402  96.9214831
 112.0856969  86.2267043  98.5140801 111.8887428  87.2574687  98.8087542
 111.1404508  85.7006721  98.3802871 112.6691738  85.7324638  99.2908565
 112.0383182  86.8402079  96.1081586 112.5918453  86.7881276  95.1706113
 111.0962248  86.3020251  96.0036570 111.8353387  87.8829635  96.3522058
 115.8445663  85.0872079  97.7261785 116.7944692  85.1296279  96.9397753
 115.2716125  83.9490775  98.1112304 114.4639039  83.9776906  98.7169427
 115.7895339  82.6482497  97.7124693 116.2348725  82.7196547  96.7201619
 116.8602351  82.1636578  98.6960523 117.6758737  82.8855610  98.6549591
 116.4087101  82.1824608  99.6879554 117.4006645  80.7731769  98.4125722
 116.5828307  80.0559765  98.4823744 117.8145674  80.7544786  97.4043873
 118.4816274  80.4048059  99.4090160 118.1307150  80.6391847 100.4140165
 118.6815798  79.3358890  99.3346177 119.7225698  81.1300143  99.1666862
 119.8283525  81.5828955  98.2701328 120.7191912  81.2127968 100.0396547
 120.6056536  80.6397734 101.2251594 119.7602843  80.1406645 101.4625220
 121.3647794  80.7036201 101.8882968 121.8209482  81.8830517  99.7395534
 121.9043307  82.3348410  98.8400903 122.5728986  81.9394363 100.4114835
 114.6438902  81.6533990  97.6549037 113.8402264  81.5878603  98.5881288
 114.5642075  80.8868981  96.5702097 115.1895020  81.0507464  95.7941557
 113.5624161  79.8312196  96.4415983 113.0132053  79.7513332  97.3797267
 112.5744300  80.1035978  95.3231764 112.1840549  81.1138024  95.4464372
 113.1020399  80.0320604  94.3720664 111.4217914  79.1089039  95.3398338
 111.8656207  78.1201107  95.4556113 110.8217658  79.3425049  96.2193233
 110.3683837  79.1159590  93.8887247 111.3990316  78.1670053  92.7777487
 111.5737602  77.1772732  93.1996483 110.8997725  78.0675834  91.8139249
 112.3527544  78.6768436  92.6414441 114.2696636  78.5033948  96.1956141
 114.6013708  78.1741511  95.0558708 114.4858791  77.7313213  97.2549962
 114.3759592  78.0978305  98.1897089 114.9523446  76.3576255  97.1011525
 115.6494934  76.2798037  96.2668704 115.6271230  75.8481921  98.3795830
 114.9960765  76.0966114  99.2329109 115.8295827  74.3474628  98.3213866
 116.4609588  74.0982954  97.4685206 116.3099550  74.0092471  99.2395115
 114.8636637  73.8538917  98.2142082 116.9589304  76.5628832  98.5871443
 117.6177035  76.2684855  97.7701690 116.7664031  77.6342172  98.5299056
 117.6136335  76.2426432  99.8964266 117.8069075  75.1714726  99.9542065
 118.5552996  76.7859764  99.9748697 116.9556054  76.5372024 100.7139435
 113.7676513  75.4846739  96.7121495 112.7674181  75.4211145  97.4345060
 113.8756795  74.8131005  95.5703996 114.7397214  74.8705767  95.0505655
 112.7870945  74.0260151  95.0134675 111.8945663  74.1520100  95.6263442
 112.4662047  74.4699554  93.5859144 111.5724426  73.9457919  93.2474750
 112.2790494  75.5437677  93.5855796 113.5418891  74.1787544  92.7141352
 113.3198002  74.4650571  91.8251430 113.1404348  72.5461471  95.0209128
 114.2861784  72.1688328  94.7607848 112.1444343  71.7139819  95.3235894
 111.2902271  72.1137876  95.6849548 112.2530983  70.2573832  95.2543989
 113.1835054  69.9851941  94.7560468 112.2482629  69.6348842  96.6594600
 112.1313079  68.5571724  96.5456269 113.2147119  69.8487431  97.1159035
 111.1355358  70.1750675  97.5499915 110.4144805  71.1008224  97.1242085
 110.9825172  69.6660571  98.6794731 111.1168264  69.7551510  94.3615165
 110.0382758  69.3789842  94.8261250 111.3732792  69.7432278  93.0626020
 112.3076535  69.9207947  92.7227284 110.3161774  69.5216402  92.0891486
 109.4146631  70.0539759  92.3924470 110.7447077  70.0312705  90.7197692
 111.7079039  69.5957193  90.4539731 109.9945403  69.7252792  89.9905791
 110.8687429  71.5373076  90.6822267 110.0277206  72.2507972  91.2211470
 111.9285339  72.0290571  90.0580133 112.0599122  73.0289995  90.0036559
 112.6003398  71.4017962  89.6392993 109.9599861  68.0386254  92.0111943
 110.8490231  67.1835815  92.0081601 108.6652649  67.7106366  91.9550657
 107.5111920  68.6181240  92.0502933 107.5518374  69.3450818  91.2391333
 107.5364979  69.1400742  93.0068635 106.3433618  67.6965677  91.9358359
 106.0321195  67.6408849  90.8927027 105.5219628  68.0826833  92.5394251
 106.7937250  66.3760048  92.4377197 106.2307150  65.5604776  91.9838098
 106.7218440  66.3064375  93.5231197 108.2615338  66.2995257  92.0051067
 108.8865319  65.8187593  92.7576619 108.3927212  65.5553478  90.6891435
 108.3560955  64.3171792  90.7012683 108.5346155  66.2458390  89.5596852
 108.5076234  67.2554758  89.5617573 108.6386929  65.5588224  88.2755909
 108.8951084  64.5005401  88.3244659 107.3148410  65.7116621  87.4839330
 106.4815030  65.5651244  88.1710820 107.2072200  67.0854540  86.8434546
 108.0400229  67.2325510  86.1557753 106.2674436  67.1591574  86.2961991
 107.2368880  67.8514890  87.6183170 107.1078605  64.5790460  86.4744714
 107.0786076  63.6243773  86.9996895 106.1672272  64.7308679  85.9450768
 107.9302023  64.5744961  85.7590456 109.8194777  66.0285087  87.4381389
 110.2389422  65.3181358  86.5059003 110.4378723  67.1706981  87.7339979
 110.1667964  67.6809782  88.5623887 111.4898097  67.7134684  86.9103322
 111.5953030  67.0739097  86.0340132 111.1895695  68.7130325  86.5959648
 112.8280391  67.8005924  87.6224183 112.9487725  67.5843931  88.8268627
 113.8482808  68.1218328  86.8341059 113.7166193  68.1697415  85.8338713
 115.1810680  68.3663544  87.3675041 115.4513577  67.5799894  88.0722542
 116.2023374  68.3781097  86.2353589 116.0451602  67.4229396  85.7343153
 115.9358024  69.1905863  85.5593848 117.6691611  68.5081633  86.6325393
 117.8025616  69.4232211  87.2095786 118.0950312  67.3161083  87.4695557
 117.9623443  66.4006554  86.8929803 119.1440433  67.4218687  87.7461225
 117.4850268  67.2683729  88.3716180 118.5391565  68.6330304  85.3963848
 118.2437325  69.5170718  84.8313230 119.5835965  68.7251423  85.6943139
 118.4162403  67.7467391  84.7739072 115.1675266  69.6913761  88.1168211
 115.0116166  70.7541764  87.5101865 115.3256577  69.6312781  89.4347899
 115.5455039  68.7541731  89.8847386 115.1039534  70.7973369  90.2710322
 114.2504493  71.3636999  89.8983892 114.8164303  70.3713679  91.7131008
 114.7793464  71.2666034  92.3338081 113.8495164  69.8690697  91.7426647
 115.8693995  69.4317883  92.2781247 116.8679663  69.1208820  91.6312578
 115.6405545  68.9701566  93.5001137 116.3030144  68.3414908  93.9314212
 114.8048631  69.2493763  93.9938312 116.2817601  71.7674216  90.2139278
 117.4099621  71.4049447  89.8747673 115.9889319  73.0202243  90.5552813
 115.0336809  73.2355297  90.8027453 116.9590664  74.1044411  90.5416064
 117.8974487  73.7557649  90.9728404 117.2275714  74.5931663  89.1162998
 117.9945912  75.3647283  89.1831711 117.6161353  73.7429164  88.5557704
 116.0141250  75.1498352  88.4092917 115.2198071  74.4035688  88.4249863
 115.6794225  76.0469688  88.9300869 116.3510384  75.4945565  86.9811301
 115.5503594  76.1056497  86.5645042 117.2843944  76.0572070  86.9618822
 116.5051066  74.2318999  86.1548987 117.3630649  73.6777644  86.5356112
 115.6029409  73.6324292  86.2766812 116.7091007  74.5313966  84.7157746
 117.5452556  75.0865106  84.6026677 116.8068583  73.6670002  84.2025862
 115.9140136  75.0444971  84.3626976 116.4240156  75.2269157  91.4173378
 115.2106083  75.3702129  91.5862594 117.3366764  76.0080264  91.9846624
 118.3154758  75.8707160  91.7768233 116.9761748  77.0102793  92.9742374
 115.8924903  77.1247419  92.9992447 117.4590218  76.6009174  94.3740558
 117.3395853  77.4570588  95.0380257 116.8451278  75.7748952  94.7331124
 118.9070361  76.1712944  94.3960717 119.5952691  76.2092641  93.3831933
 119.3750936  75.7465807  95.5619188 120.3364556  75.4463031  95.6375257
 118.7680503  75.7253520  96.3688565 117.5141337  78.3826472  92.5947698
 118.5563224  78.5086647  91.9487332 116.7806293  79.4078111  93.0131372
 116.0006797  79.2044833  93.6217715 117.0139436  80.7905167  92.6305361
 117.7459321  80.8337070  91.8240458 115.7126493  81.4344323  92.1451014
 114.9847716  81.3937199  92.9554320 115.9505344  82.4747150  91.9230143
 115.1335700  80.7775019  90.9155679 115.5320210  81.1601438  89.6453562
 116.2713017  81.9544035  89.5418422 115.0085840  80.5529517  88.5205129
 115.3201094  80.8687559  87.5248616 114.0825226  79.5404132  88.6648354
 113.5537807  78.9251300  87.5551378 113.8979854  79.2774583  86.7311308
 113.6814680  79.1357385  89.9160267 112.9532198  78.3326385  90.0290992
 114.2055866  79.7515367  91.0301242 113.8929895  79.4354225  92.0253402
 117.5652802  81.5696113  93.8152557 117.3695683  81.1980776  94.9742405
 118.2539179  82.6663869  93.5163723 118.4588999  82.9104049  92.5579690
 118.7797992  83.5184248  94.5730791 118.0944377  83.5043082  95.4205339
 120.1537745  83.0436334  95.0478147 120.0580525  82.0190244  95.4071376
 120.8113105  83.0633824  94.1787022 120.7374419  83.9066533  96.1394094
 120.1977682  83.8972567  97.4164067 119.3402488  83.2559678  97.6201431
 120.7274248  84.6813932  98.4213916 120.2873950  84.6738865  99.4185974
 121.8179901  85.4775164  98.1566161 122.3493495  86.2546608  99.1564815
 121.8831912  86.1629760  99.9906816 122.3791978  85.4984301  96.8983977
 123.2436074  86.1288321  96.6898555 121.8396506  84.7141495  95.8987189
 122.2798548  84.7230158  94.9016022 118.8619916  84.9534959  94.0851023
 119.4911079  85.2313569  93.0608914 118.2243921  85.8524114  94.8267476
 117.7063065  85.5265830  95.6301918 118.2234261  87.2758519  94.5377542
 118.6811501  87.4568539  93.5652183 116.7950958  87.8107151  94.5113756
 116.2685827  87.5795557  95.4373608 116.8355265  88.8916607  94.3771298
 115.9528944  87.2699368  93.3917714 116.5266315  86.7775949  92.2347497
 117.6112732  86.7886334  92.1273702 115.7384438  86.2751369  91.2208245
 116.2032647  85.9037803  90.3075138 114.3728571  86.2416210  91.3587212
 113.7516170  85.8425033  90.5569321 113.7908714  86.7114064  92.5076705
 112.7072057  86.6817569  92.6212040 114.5766790  87.2215983  93.5200077
 114.1141558  87.5927636  94.4345615 119.0251297  87.9739491  95.6202548
 118.6255492  87.9073835  96.7904643 120.1509205  88.6224307  95.3115919
 120.8913416  88.5424348  94.0439479 120.5888199  89.3578401  93.3869128
 120.6877861  87.5890496  93.5563815 122.3146524  88.6623373  94.4909138
 122.9212129  89.0812644  93.6879919 122.7014267  87.6803361  94.7632751
 122.2790336  89.5631673  95.6696409 122.2599932  90.6116835  95.3724031
 123.1274548  89.3890063  96.3314181 120.9730123  89.2009614  96.3870105
 121.1344629  88.4133745  97.1230396 120.3553371  90.4120425  97.0687340
 120.6262657  90.6328773  98.2546137 119.5406657  91.2030330  96.3737660
 119.4209191  91.0777733  95.3787434 118.8383833  92.3067009  97.0218884
 118.6109048  92.0283933  98.0509158 119.6729055  93.5864579  97.0353310
 120.6078137  93.3763205  97.5548385 119.8858844  93.8633894  96.0028345
 118.9539772  94.7335561  97.7297429 117.9954877  94.8756359  97.2305315
 118.7835771  94.4402712  98.7656241 119.7384255  96.0295578  97.6945778
 120.1554479  96.1563022  96.6955146 119.0582955  96.8533721  97.9110325
 120.8577560  96.0208139  98.7099239 120.4324814  95.7916663  99.6870285
 121.5672751  95.2416862  98.4312810 121.5589775  97.3311308  98.7697239
 120.9017864  98.0531591  99.0283254 122.2978035  97.2865142  99.4569251
 121.9534855  97.5434513  97.8645264 117.5166470  92.5586173  96.3179023
 117.4994965  92.8645677  95.1220197 116.4176029  92.4363316  97.0610344
 116.4849216  92.0136719  97.9758712 115.1008717  92.8419636  96.5818159
 115.1692041  93.3653160  95.6281220 114.1481989  91.6450867  96.4186158
 113.1632679  92.0142203  96.1326950 114.6578916  90.6993484  95.3585062
 115.6426551  90.3294127  95.6439699 113.9698864  89.8598407  95.2586262
 114.7297494  91.2248271  94.4062404 113.9704901  90.9263731  97.7376098
 113.5525041  91.6137348  98.4730849 113.2936250  90.0825338  97.6038618
 114.9370996  90.5641914  98.0877403 114.5251681  93.8572997  97.5571451
 115.1715291  94.2229989  98.5432807 113.3078734  94.3199093  97.2857412
 112.8566061  94.0462241  96.4246061 112.6090777  95.2540513  98.1685075
 113.0645522  95.2249898  99.1583548 112.6844241  96.6792469  97.6401747
 112.2710408  97.3546381  98.3892142 113.7290181  96.9330406  97.4598637
 111.9534415  96.8073728  96.4352745 112.0135174  97.7118557  96.1192027
 111.1658313  94.7764590  98.2801913 110.3662778  94.9871528  97.3635768
 110.8394436  94.1326220  99.4007867 111.5297612  93.9805253 100.1221933
 109.5075793  93.5722785  99.5898736 109.1585282  93.0915790  98.6759860
 109.5146026  92.5507178 100.7338769 109.9134881  93.0288531 101.6285150
 108.1160861  92.0431700 101.0142495 107.7166857  91.5644611 100.1201479
 108.1479875  91.3202258 101.8293782 107.4752637  92.8788842 101.2953678
 110.4338559  91.3855863 100.3907051 111.4283662  91.7978993 100.2202702
 110.4581498  90.7266024 101.2586046 110.0012267  90.6044317  99.1805037
 109.9771398  91.2626909  98.3120485 110.7056248  89.7922678  99.0007471
 109.0069217  90.1913957  99.3503823 108.5087846  94.6898182  99.8532194
 108.6936946  95.5129298 100.7586721 107.4448203  94.7205740  99.0598374
 107.4049497  94.0442356  98.3107873 106.3584154  95.6728324  99.1847905
 106.4402804  96.2193021 100.1243480 106.3766828  96.6815579  98.0272728
 106.2863023  96.1500102  97.0799669 105.5423943  97.3746401  98.1354393
 107.3143377  97.2371095  98.0435504 105.0330553  94.9278989  99.1968626
 104.9061040  93.8745277  98.5667631 104.0381804  95.4304686  99.9240385
 104.0931812  96.5216469 100.9116122 104.5762849  97.3916408 100.4668409
 104.6621103  96.1964537 101.7826278 102.6503839  96.7653001 101.2304834
 102.2503593  97.5244470 100.5583410 102.5562896  97.1073204 102.2611482
 101.9700411  95.4622583 101.0413152 100.9338831  95.6532961 100.7620659
 101.9962658  94.8063259 101.9114672 102.7118618  94.8092717  99.8726652
 102.8279018  93.7323985  99.9950458 102.0175493  95.0963217  98.5517846
 102.1579774  96.1743080  97.9704316 101.2516000  94.1139708  98.0817182
 101.1279796  93.2679799  98.6194140 100.6087102  94.2039507  96.7806643
 100.5834778  95.2451481  96.4591516 101.3694564  93.3836120  95.7283075
 102.4329665  93.5859542  95.8552054 101.1744438  92.3297134  95.9267210
 100.9563361  93.7161357  94.2993846 100.0939796  94.5965575  94.0963457
 101.5044325  93.0869278  93.3693965  99.1735566  93.7128866  96.8876558
  98.8670780  92.8062916  97.6646979  98.2977391  94.3177761  96.0870395
  98.5821869  95.0895164  95.5008606  96.9152351  93.8878063  96.0335645
  96.4322694  94.3771853  95.1877799  96.8932802  92.8076972  95.8887141
  96.1562602  94.2315469  97.3024327  96.3852251  95.2604006  97.9448657
  95.2365712  93.3469435  97.6673408  95.0243588  92.5739780  97.0528576
  94.4659773  93.4862759  98.8888352  94.8609384  94.3166033  99.4742081
  92.9844704  93.7611167  98.5838339  92.4469023  93.7622607  99.5320524
  92.9180038  94.7489444  98.1278967  92.3649349  92.7287085  97.6505145
  93.0886886  91.8572471  97.1250468  91.1350093  92.7927747  97.4406703
  94.6179239  92.2448550  99.7574412  94.9760374  91.1642488  99.2840755
  94.3371373  92.4189253 101.0449894  94.1209238  93.3540009 101.3596076
  94.4060758  91.3520057 102.0402678  94.6631945  90.4109044 101.5541428
  95.4693770  91.6650474 103.0908945  96.4559108  91.6621368 102.6273841
  95.2205238  92.6777500 103.4080784  95.4749247  90.7508498 104.2889625
  95.6301501  89.3819119 104.1436628  95.7378504  88.9651588 103.1422553
  95.6495795  88.5489831 105.2431678  95.7334344  87.4694738 105.1177494
  95.5620959  89.0911637 106.5073326  95.5912414  88.2658999 107.6081952
  95.6745048  87.3374216 107.3788596  95.4459087  90.4499669 106.6757473
  95.3833125  90.8776099 107.6763989  95.4087113  91.2722082 105.5722326
  95.3260079  92.3516027 105.6993850  93.0099352  91.1876253 102.6281978
  92.6548941  91.8266586 103.6214798  92.2156785  90.3344567 101.9871295
  92.5602056  89.8338155 101.1804332  90.8308008  90.1288523 102.3876275
  90.3606804  91.0861585 102.6126852  90.0521804  89.4562662 101.2625319
  90.5055684  88.4922085 101.0320279  89.0187079  89.3058258 101.5746255
  90.0748125  90.0892254 100.3754300  90.7743221  89.2882464 103.6516804
  91.1773684  88.1213436 103.6504036  90.2646115  89.8772987 104.7303395
  89.9546211  90.8379813 104.6972610  90.2160087  89.1798997 106.0074967
  91.1297873  88.6049976 106.1578144  90.0854345  90.1935446 107.1411987
  89.3559288  90.9545781 106.8641629  89.7475183  89.6770215 108.0395953
  91.4280038  90.8535207 107.4112455  91.8747513  91.1155188 106.4521446
  91.2969419  92.0864470 108.2546762  90.8506636  91.8251513 109.2141860
  92.2828692  92.5210740 108.4194414  90.6618895  92.8105844 107.7443489
  92.2596103  89.8291863 108.1408664  92.3764273  88.9435727 107.5162531
  93.2408994  90.2485136 108.3629871  91.7635712  89.5538735 109.0715904
  89.0897683  88.1586847 106.0556781  89.3233669  86.9864909 106.3644747
  87.8688994  88.5718243 105.7451725  87.7148908  89.5243573 105.4467407
  86.7166929  87.6984766 105.8823990  87.0116259  86.7760701 106.3826790
  85.6252966  88.3736429 106.7081803  85.3850804  89.3276706 106.2388973
  84.7443921  87.7317855 106.6969408  86.0574034  88.6099523 108.1359259
  86.4859381  87.6849270 108.5216551  86.8177602  89.3909459 108.1388628
  84.9066564  89.0288310 109.0052520  84.0515233  88.3893647 108.7863249
  85.1937839  88.9057824 110.0495299  84.5381317  90.4567086 108.7547544
  85.4203252  91.0856978 108.8739508  84.1534335  90.5598108 107.7401232
  83.4979899  90.8772190 109.7219265  83.8544101  90.7821664 110.6621548
  83.2500954  91.8414142 109.5517029  82.6802843  90.2947847 109.6113509
  86.1788884  87.2958449 104.5171507  86.1740904  88.0874039 103.5708171
  85.7295320  86.0483694 104.4287331  85.7352137  85.4396328 105.2346530
  85.2179498  85.5244860 103.1729581  84.2584749  85.9937298 102.9554325
  85.9242667  85.7564091 102.3758210  85.0281811  84.0240639 103.2419104
  84.7088964  83.4709114 104.2998091  85.2325071  83.3742738 102.0997047
  85.4558123  83.9025598 101.2683516  85.0996470  81.9269063 101.9840612
  84.6603090  81.5180226 102.8939487  84.1890174  81.5767284 100.7995641
  83.3487283  82.2708536 100.8138354  84.7628040  81.7204272  99.8840208
  83.6666273  80.1461385 100.8519770  83.9498054  79.4219257 101.8299811
  82.9656211  79.7415829  99.8995621  86.4367540  81.2246301 101.8141818
  86.6844458  80.2155252 102.4780169  87.3083431  81.7344258 100.9478292
  87.0514793  82.5189630 100.3659172  88.6263267  81.1460761 100.7695208
  88.5445542  80.0596568 100.7362696  89.2537662  81.6280187  99.4646592
  89.1742828  82.7147297  99.4356612  90.3053315  81.3412071  99.4717059
  88.5792799  81.0405747  98.2442434  88.0592769  79.9093969  98.3407093
  88.5700351  81.7097187  97.1907474  89.5205781  81.4868410 101.9579103
  89.1569786  82.2542134 102.8535408  90.7209788  80.9230217 101.9581810
  91.0160142  80.3187260 101.2046028  91.6184545  81.1065814 103.0851772
  91.0334864  81.3148940 103.9810105  92.4697072  79.8567450 103.3356981
  92.8976971  79.5728487 102.3742789  93.2709084  80.0073793 104.0592214
  91.6636839  78.6642666 103.8217595  90.3074656  78.5826679 103.9305826
  89.7422082  79.4592680 103.6141081  89.9376604  77.3667447 104.4345627
  88.9890723  77.0537460 104.5839348  91.0644625  76.6416134 104.7041097
  91.1977576  75.3664504 105.2322930  90.2950338  74.8126602 105.4901784
  92.4598524  74.8836837 105.3963114  92.6037613  73.8847136 105.8079530
  93.5777131  75.6384944 105.0493700  94.5826326  75.2399508 105.1886514
  93.4511477  76.9091439 104.5206044  94.3567357  77.4495568 104.2449868
  92.1723636  77.4311416 104.3421849  92.4954007  82.3250541 102.8360509
  92.8146058  82.6560185 101.6911209  92.8504206  83.0104163 103.9227345
  92.6564583  82.6358289 104.8404285  93.4846555  84.3208895 103.8305386
  92.9227943  84.9573841 103.1469556  93.5207235  84.9890338 105.1993272
  94.0426732  84.2928430 105.8558225  94.1217304  85.8897268 105.0742558
  92.1914508  85.3531578 105.8088390  91.6601529  86.0247452 105.1344550
  91.5994277  84.4510798 105.9633255  92.3708589  86.0485964 107.1423201
  93.4935126  86.2309293 107.6096994  91.2690130  86.4348973 107.7645686
  91.3344868  86.9031905 108.6570461  90.3674980  86.2597174 107.3442306
  94.8990002  84.2032932 103.2790602  95.7373516  83.4944185 103.8447523
  95.1641296  84.9056873 102.1815618  94.4065638  85.3705141 101.7018436
  96.4966094  84.9790699 101.6010280  97.2194455  84.4492822 102.2214569
  96.5473321  84.3916883 100.1730721  97.5442570  84.5465377  99.7604445
  96.2364320  82.9063944 100.2000202  95.2394103  82.7507719 100.6121249
  96.2762698  82.5078675  99.1862699  96.9700162  82.3923142 100.8210496
  95.5754970  85.1159323  99.2575945  95.8374798  86.1730007  99.2120599
  95.6282590  84.6856552  98.2575057  94.5623506  85.0096146  99.6453208
  96.9525713  86.4309659 101.6083676  96.1387154  87.3599696 101.6133322
  98.2712974  86.6182111 101.6332387  98.8688608  85.8060123 101.6911222
  98.8969766  87.9373319 101.6035409  98.1232793  88.7049059 101.5856009
  99.7764958  88.1604713 102.8293095 100.4808000  87.3296023 102.8706808
 100.3213167  89.0900699 102.6646385  99.0256985  88.2441476 104.1253927
  98.2999360  89.0547975 104.0604591  98.5033658  87.3019745 104.2914667
 100.1353949  88.5543819 105.5021445 100.8705989  86.9405700 105.6476483
 101.3737318  86.6845404 104.7152293 101.5950453  86.9428626 106.4620639
 100.0940317  86.2043049 105.8549121  99.7307650  88.0389507 100.3386537
 100.7603457  87.3710901 100.2204765  99.3115435  88.8860332  99.4085475
  98.4627543  89.4153595  99.5480821 100.0233225  89.0430001  98.1489804
 100.4499208  88.0865737  97.8467196  99.0786693  89.5247260  97.0506774
  98.2778098  88.7947356  96.9330452  98.6547321  90.4834076  97.3495199
  99.7647489  89.6750830  95.8201078  99.1513180  89.9780900  95.1466918
 101.1722471  90.0228205  98.3437988 100.9567962  91.1671664  98.7525607
 102.3886609  89.5692356  98.0748095 102.5136671  88.5922621  97.8512127
 103.5643157  90.4196137  98.1255925 103.3123393  91.3598851  98.6159972
 104.6960035  89.7487715  98.9066479 104.8087302  88.7238789  98.5531129
 105.6349036  90.2852057  98.7695168 104.4603372  89.6692424 100.3801544
 104.6968674  90.7655817 101.1862744 105.0475216  91.6932780 100.7340344
 104.4949525  90.6963024 102.5444997 104.6815405  91.5696076 103.1694987
 104.0563326  89.5215678 103.1154428 103.8940696  89.4650284 104.1918135
 103.8229922  88.4186223 102.3252659 103.4762827  87.4878828 102.7742835
 104.0284409  88.4926093 100.9645210 103.8504012  87.6185106 100.3381400
 104.0403788  90.7481705  96.7187164 103.5467423  90.2183118  95.7218164
 105.0269271  91.6364310  96.6568156 105.2751508  92.1551405  97.4871318
 105.7365201  91.9295890  95.4240106 105.8108397  91.0170090  94.8325941
 105.0316945  93.0016250  94.5842936 103.9976633  92.6962131  94.4242836
 105.0585719  94.3449452  95.2828024 106.0923468  94.6512553  95.4427503
 104.5518863  95.0864431  94.6651053 104.5508578  94.2654311  96.2440538
 105.6929199  93.1237052  93.3200091 105.2532718  93.7944962  92.7924208
 107.1419731  92.3736265  95.7899540 107.4195748  92.7402795  96.9341864
 108.0344103  92.3240106  94.8089406 107.7820283  91.9544349  93.9035035
 109.4167573  92.7096133  95.0344899 109.4525446  93.5093506  95.7742458
 110.2514097  91.5274820  95.5489624 111.2781093  91.8660460  95.6881079
 109.8615765  91.1526354  96.4953345 110.3091280  90.3509987  94.6104952
 109.3662358  89.3411065  94.6909137 108.5776042  89.4076741  95.4403994
 109.4163203  88.2579507  93.8355472 108.6601520  87.4754846  93.8992424
 110.4239809  88.1674473  92.9008455 110.4705097  87.3105060  92.2288435
 111.3740828  89.1620833  92.8159247 112.1651950  89.0976625  92.0688694
 111.3240674  90.2365479  93.6741993 112.0890694  91.0112864  93.6227005
 109.9785452  93.2944167  93.7483778 109.3166436  93.3195545  92.7078926
 111.2224541  93.7535880  93.8318969 111.7214352  93.6956950  94.7081192
 111.8868284  94.3868078  92.6983655 111.6080489  93.8784115  91.7753734
 111.4776999  95.8488982  92.5909720 110.3925623  95.8606998  92.4888132
 111.7585641  96.3196461  93.5331035 112.0987885  96.6086591  91.4446464
 113.1617671  96.7500922  91.6400283 111.9717522  96.0390813  90.5240244
 111.4275705  97.9609931  91.2988001 111.7748412  98.4235721  90.3749372
 110.3493739  97.8099945  91.2459704 111.7542283  98.8668167  92.4714685
 111.3260246  98.4277540  93.3725602 112.8383162  98.9179308  92.5726616
 111.2094337 100.2370282  92.2811416 110.2048613 100.1899301  92.1877834
 111.4469523 100.8077020  93.0799009 111.6064168 100.6442141  91.4464542
 113.3827457  94.2293142  92.9197727 113.9462265  94.8870196  93.7998693
 114.0123691  93.3588771  92.1348219 113.5211381  92.9318698  91.3625161
 115.3890971  92.9490444  92.3903001 115.5200010  92.7489711  93.4537539
 115.7153664  91.6790950  91.6117720 115.5976478  91.8662728  90.5444356
 116.7435568  91.3808022  91.8165797 115.0384434  90.8811600  91.9170163
 116.3466148  94.0725705  92.0239928 116.5259352  94.3906281  90.8444986
 116.9611681  94.6707603  93.0351753 116.6813140  94.4480194  93.9797215
 117.9780798  95.6890065  92.8404181 117.7802319  96.2413702  91.9218052
 117.9724500  96.6692434  94.0095434 118.0896446  96.0822939  94.9205071
 118.8364990  97.3218942  93.8847783 116.7162789  97.5088621  94.1086172
 116.6457512  98.1341889  93.2186211 115.8554632  96.8416414  94.1523783
 116.7258100  98.5586538  95.5698507 118.0173484  99.7179324  95.1339671
 117.7416396 100.2428177  94.2193201 118.1466841 100.4389521  95.9411248
 118.9515692  99.1791918  94.9755646 119.3338362  95.0111651  92.6709109
 119.4291146  93.7896319  92.5260499 120.4044128  95.7955177  92.6974203
 120.2815053  96.7944614  92.7817088 121.7561755  95.2763262  92.5571922
 121.7296101  94.1874543  92.5153425 122.4038489  95.7988383  91.2747519
 121.6943198  95.6264895  90.4654537 122.5517365  96.8708199  91.4054607
 123.7215032  95.1475128  90.9350590 124.4439874  95.4027217  91.7102917
 123.5893147  94.0659982  90.9041644 124.2634295  95.6067998  89.5989051
 123.6689660  96.4522313  88.9334940 125.3939164  95.0435574  89.1954176
 125.8009562  95.3124501  88.3110440 125.8428049  94.3482177  89.7742986
 122.5596660  95.6774139  93.7849722 122.5162885  96.8385823  94.2041622
 123.2826098  94.7140435  94.3610066 123.3451408  93.7957889  93.9450767
 123.9420424  94.9391352  95.6452910 123.2670068  95.4562285  96.3272299
 124.3362935  93.6010934  96.2695796 123.3826816  93.0820456  96.3660835
 124.9661697  93.0727146  95.5539178 125.0338713  93.6415957  97.6291879
 125.9499136  94.2245042  97.5333484 124.1442486  94.2691773  98.6827808
 123.2281452  93.6865160  98.7795235 124.6674399  94.2840571  99.6388928
 123.8962076  95.2891171  98.3890143 125.4551289  92.2440278  98.0515477
 126.1427254  91.8323939  97.3127188 125.9501976  92.2907761  99.0215079
 124.5750685  91.6049891  98.1238121 125.1576860  95.8475437  95.5006172
 125.3128162  96.8149146  96.2540289 126.0272051  95.5571394  94.5412070
 125.9171773  94.7078649  94.0057389 127.2150415  96.3714536  94.3099190
 126.9911942  97.4188850  94.5121047 128.3608191  95.9245652  95.2386571
 129.2541461  96.4909975  94.9755589 128.0804102  96.1468560  96.2682481
 128.6770638  94.4395343  95.1304553 128.1031757  93.7135882  94.3190018
 129.6020362  93.9797954  95.9648223 129.8568927  93.0027287  95.9427219
 130.0465002  94.6092802  96.6177399 127.5576889  96.3070302  92.8238543
 126.7354918  95.8889843  92.0024959 128.7735052  96.7192468  92.4726677
 129.3967638  97.1179934  93.1601626 129.2061569  96.6911138  91.0826094
 128.3711657  96.9295036  90.4237778 130.3142107  97.7290393  90.8647252
 130.6878990  97.6226099  89.8463299 129.8903501  98.7249688  90.9934372
 131.4818186  97.5679221  91.8313612 131.5232671  96.6429047  92.6420533
 132.4397902  98.4836161  91.7469041 133.2399770  98.4310207  92.3609355
 132.3638237  99.2284694  91.0690225 129.6676119  95.3138060  90.6189225
 129.9911021  95.1546274  89.4381387 129.7076532  94.3239524  91.5089071
 129.4522432  94.5004531  92.4700068 130.1801673  92.9907128  91.1525919
 130.5675434  92.9811938  90.1337944 131.2758480  92.5157595  92.1217484
 130.8953377  92.5679189  93.1418424 131.6790494  91.0865098  91.8047501
 132.0601212  91.0336392  90.7849023 132.4551817  90.7648678  92.4992037
 130.8116829  90.4336209  91.9022718 132.4864658  93.4448125  92.0423321
 132.9586929  93.2813509  91.0736306 132.1150553  94.4681318  92.0968422
 133.4979297  93.2179470  93.1394142 133.8701618  92.1949075  93.0852556
 134.3285887  93.9131774  93.0179258 133.0265231  93.3816862  94.1084680
 129.0159873  92.0097424  91.1286974 128.7324936  91.3954482  90.0945335
 128.3403105  91.8499183  92.2660782 128.5916704  92.3715086  93.0936416
 127.2529123  90.8840314  92.3617790 127.5377980  89.9470559  91.8832225
 126.9108729  90.6014061  93.8229682 126.0957013  89.8789420  93.8634785
 128.1204717  90.0411922  94.5524847 128.9359612  90.7633428  94.5127973
 127.8595978  89.8453138  95.5925211 128.4347336  89.1125086  94.0761585
 126.4894919  91.8114220  94.4597087 126.2749331  91.6318242  95.3780275
 126.0221589  91.3944596  91.6242707 125.5746239  92.5227244  91.8453699
 125.4801654  90.5592533  90.7454827 125.8925793  89.6460000  90.6190602
 124.3870528  90.9488001  89.8703855 124.3539285  92.0330869  89.7639704
 124.5981548  90.3313926  88.4953721 124.7122997  89.2540512  88.6153962
 123.7178515  90.5373670  87.8864873 125.8289442  90.8969716  87.8119660
 125.6971013  91.9716749  87.6865426 126.6969770  90.7092360  88.4439283
 126.0752740  90.2828497  86.4631291 125.3618178  89.3760528  86.0518765
 127.0894577  90.7733673  85.7627286 127.2979799  90.3957025  84.8494985
 127.6484355  91.5222409  86.1459174 123.0478628  90.5824000  90.5099846
 122.9671796  90.2853526  91.7031628 121.9724781  90.6149126  89.7221244
 122.0737913  90.6680266  88.7186236 120.6274432  90.6341669  90.2827136
 120.6429534  91.0820343  91.2763299 119.7006331  91.4595035  89.3890768
 119.7569016  91.0361564  88.3862257 118.6885940  91.3416891  89.7763708
 120.0515095  92.9289298  89.3357638 120.0196770  93.3322610  90.3478960
 121.0600233  93.0325970  88.9354450 119.0814510  93.6890279  88.4600017
 118.0652847  93.4944881  88.8030167 119.2927404  94.7555137  88.5378748
 119.1858715  93.2934774  87.0621516 119.9326540  92.6622574  86.8092155
 118.3619134  93.7131429  86.1104337 117.3731350  94.5415697  86.4104176
 117.2496101  94.8513523  87.3637677 116.7471550  94.8597414  85.6844594
 118.5240485  93.3058039  84.8596075 119.2779324  92.6736321  84.6313140
 117.8929681  93.6294568  84.1405213 120.0054480  89.2602022  90.4881572
 119.0746892  89.1428738  91.2916259 120.4747859  88.2239329  89.8007883
 121.2663505  88.3359320  89.1835516 119.7942894  86.9304913  89.8273811
 119.4076242  86.6980092  90.8196216 118.6190961  86.9130799  88.8225350
 117.8083076  87.5203384  89.2249756 119.0408453  87.4631555  87.4751600
 119.8513481  86.8560929  87.0718474 118.1932097  87.4378786  86.7903421
 119.3818059  88.4917680  87.5926499 118.0659989  85.5095984  88.6499630
 117.7077482  85.1390485  89.6104063 117.2410136  85.5286439  87.9378280
 118.8516183  84.8521444  88.2775958 120.8031356  85.8132348  89.5818366
 121.6041182  85.8729066  88.6442081 120.7641555  84.7931721  90.4418708
 120.0478649  84.8107073  91.1537132 121.7100085  83.6778421  90.4374117
 122.3215063  83.7128553  89.5357778 122.6276274  83.7598596  91.6517773
 122.0238475  83.9213589  92.5447874 123.1006303  82.7793385  91.7060605
 123.6897487  84.8254519  91.5644372 124.2182633  85.2026319  90.3422111
 123.8600258  84.7105485  89.4379881 125.1825730  86.1834817  90.2570147
 125.6125968  86.4507772  89.2917507 125.6054107  86.8220244  91.3981656
 126.5602762  87.8034368  91.3059343 126.8553552  87.9562326  90.4052781
 125.0759659  86.4883397  92.6245504 125.4043658  86.9997775  93.5293628
 124.1204297  85.4955206  92.7012757 123.6908440  85.2259496  93.6661010
 120.9250329  82.3695026  90.4384667 120.3925197  81.9633325  91.4751110
 120.8526539  81.7059312  89.2912172 121.2410802  82.1145954  88.4532328
 120.1964038  80.4078818  89.1872348 119.4783758  80.2862896  89.9982528
 119.4803355  80.2343462  87.8396783 120.2122363  80.3071391  87.0352388
 118.7960472  78.8852230  87.7783495 118.0636214  78.8118595  88.5822593
 118.2926121  78.7759237  86.8177729 119.5385492  78.0951947  87.8908011
 118.4536055  81.3391473  87.5903874 117.5790861  80.8653972  87.1444307
 118.1866308  81.7503082  88.5639225 118.9395012  82.4561111  86.6861073
 119.2062420  82.0457608  85.7121659 118.1480896  83.1955835  86.5638475
 119.8137887  82.9306705  87.1316571 121.2620613  79.3378155  89.3647264
 122.2556905  79.3253762  88.6347810 121.0618069  78.4356042  90.3187804
 120.2587443  78.5214563  90.9252614 121.9955644  77.3422309  90.5590427
 122.8979862  77.4983324  89.9679704 122.3860371  77.2648084  92.0363547
 122.6022847  78.2773970  92.3769432 121.5301590  76.8723371  92.5854804
 123.5994742  76.3756667  92.2840853 124.1676820  75.8275949  91.3148230
 123.9900483  76.2235593  93.4604718 121.3496818  76.0433424  90.0953690
 120.2759815  75.6725012  90.5799052 122.0048676  75.3610232  89.1643490
 122.8613018  75.7422543  88.7884732 121.5145040  74.0991791  88.6240687
 120.4253476  74.0643346  88.6490371 121.9998915  73.8991374  87.1804533
 123.0891052  73.8579887  87.1759143 121.4428773  72.6103835  86.6039713
 120.3536397  72.6509778  86.6077528 121.7977654  72.4861495  85.5808775
 121.7766185  71.7671469  87.2086762 121.5932320  75.0909631  86.3147856
 122.0632197  75.9761268  86.7433849 121.9930658  74.9154760  85.3160681
 120.1083258  75.3045305  86.2290672 119.7078171  75.4805545  87.2274200
 119.9008233  76.1682731  85.5974101 119.6376628  74.4199021  85.8001049
 121.9936848  72.9692275  89.5236960 123.1897407  72.8663152  89.8218172
 121.0656024  72.1171514  89.9550686 120.0995310  72.2221707  89.6797937
 121.4031419  71.0642662  90.9095731 122.1297987  71.4074151  91.6459955
 120.1428472  70.5832056  91.6495838 119.3930360  70.2833858  90.9174701
 120.4744268  69.4037728  92.5458200 121.2238896  69.7029720  93.2785452
 119.5728892  69.0747171  93.0625915 120.8649378  68.5855163  91.9407918
 119.5499465  71.7198409  92.4630990 119.2826963  72.5417979  91.7989710
 118.6584774  71.3688346  92.9828846 120.2824182  72.0660466  93.1922956
 122.1172803  69.9106258  90.2156667 123.2551366  69.5687270  90.5567445
 121.4626207  69.2954042  89.2370634 120.5206985  69.5697405  88.9970185
 122.0597956  68.1726782  88.5214117 123.1392875  68.1979221  88.6702714
 121.5224427  66.8451580  89.0617218 121.7439298  66.7692527  90.1262786
 120.4437383  66.8011307  88.9115275 122.1795330  65.7003735  88.3283726
 121.9580947  65.7753479  87.2637390 123.2582852  65.7434681  88.4784914
 121.6434719  64.3760483  88.8673800 120.6225381  63.8966220  88.3057343
 122.2600284  63.8564727  89.8356255 121.7994743  68.2709092  87.0234206
 122.4057506  67.5513667  86.2312757 120.9659504  69.0608607  86.5856374
  85.6535662  79.0506622  36.2097656  86.1569367  78.4944244  35.5335123
  86.2098599  79.8609984  36.4421295  84.7019403  79.1657664  35.8915540
  85.5564042  78.2831665  37.4450129  86.0332732  78.8507544  38.2440993
  84.0946448  78.0414386  37.8225919  83.5864666  78.9983990  37.9412552
  83.6060398  77.4662395  37.0361371  83.9868834  77.2682317  39.1291235
  84.9989397  76.9232124  39.7350484  82.7539338  76.9962711  39.5628245
  82.6263001  76.4854704  40.4247364  81.9544175  77.3025651  39.0270461
  86.3020367  76.9604231  37.3199037  86.6427592  76.5364500  36.2166304
  86.5389533  76.3108335  38.4573829  86.2351955  76.7162123  39.3311669
  87.2879348  75.0613286  38.4988117  86.9598406  74.4141658  37.6854030
  88.7949692  75.3126793  38.3483617  89.3078453  74.3640236  38.5068218
  88.9746776  75.6565640  37.3297606  89.3241621  76.3459735  39.3332409
  88.5189763  76.9725030  40.0536321  90.5582972  76.5333691  39.3873924
  86.9741074  74.3305378  39.7980107  86.2843217  74.8508413  40.6782295
  87.4882139  73.1061583  39.8994767  87.9007134  72.6830552  39.0803752
  87.4497742  72.3297044  41.1340660  86.6413925  72.6951591  41.7673598
  87.2141270  70.8478457  40.8483190  86.3795736  70.7580903  40.1529315
  88.1125255  70.4316034  40.3925531  86.8905141  70.0497212  42.1012535
  86.8257920  70.5915819  43.2050537  86.6882131  68.7487370  41.9323287
  86.4695675  68.1671997  42.7286379  86.7538622  68.3463720  41.0082652
  88.7811068  72.5540520  41.8396613  89.7887443  71.9278717  41.4951387
  88.7781873  73.4355969  42.8313675  87.8965273  73.8092036  43.1526039
  89.9984349  73.9199899  43.4523017  90.8242775  73.8591476  42.7435130
  89.8324733  75.3775755  43.8854908  89.4230613  75.9115610  43.0279709
  89.1108347  75.3952452  44.7022072  91.1087782  76.0439864  44.3290214
  92.0225041  76.5192950  43.3977987  91.8043080  76.4033357  42.3361757
  93.1933610  77.1314078  43.7991578  93.9017784  77.5091907  43.0619152
  93.4620425  77.2636509  45.1425922  94.6263052  77.8677541  45.5538692
  95.1765094  78.1585528  44.8229033  92.5708075  76.7927670  46.0830658
  92.7865062  76.8985674  47.1462595  91.4053207  76.1873430  45.6747481
  90.6982739  75.8115671  46.4143273  90.3607057  73.0547961  44.6528698
  89.4909801  72.4805560  45.3121320  91.6585046  72.9690496  44.9324791
  92.3130760  73.4508169  44.3328659  92.1866913  72.1762380  46.0366379
  91.3625277  71.7361713  46.5980601  93.0811611  71.0508371  45.5198192
  92.5011204  70.4914096  44.7858623  93.9338375  71.5189499  45.0279721
  93.5757548  70.1071384  46.5981595  94.3172632  69.4350170  46.1662811
  94.0373103  70.6948481  47.3916744  92.4609763  69.2767682  47.1971847
  91.5779938  68.7973674  46.4855017  92.4952426  69.0983554  48.5124876
  91.7754093  68.5522915  48.9638807  93.2409839  69.5095265  49.0555434
  92.9566221  73.1037154  46.9677673  94.0306846  73.5974905  46.6078590
  92.4127736  73.3351296  48.1605997  91.5314767  72.9082882  48.4080297
  93.0406256  74.2274284  49.1220120  93.3678409  75.1374784  48.6191816
  92.0580386  74.6074112  50.2287225  91.6118975  73.6938178  50.6216659
  92.6020067  75.1167735  51.0241776  90.9521382  75.5143610  49.7428098
  91.1877204  76.4461490  48.9780972  89.7333242  75.2485532  50.1918917
  88.9547896  75.8221155  49.9003269  89.5890027  74.4737266  50.8234895
  94.2776782  73.5791775  49.7418164  94.5827409  72.4028361  49.5227781
  94.9913553  74.3688296  50.5381509  94.7245392  75.3401834  50.6115017
  96.1690835  73.9169486  51.2737717  96.2929734  72.8427499  51.1364851
  97.4342212  74.6223755  50.7791796  97.4607008  74.5492752  49.6919564
  97.3919700  75.6716396  51.0713435  98.7089047  74.0139858  51.3377223
  98.6780828  73.0320075  52.0775524  99.8407053  74.6092595  50.9888748
 100.7217559  74.2509377  51.3286619  99.8168256  75.4184123  50.3848861
  95.9087914  74.1937220  52.7474248  96.3124945  75.2257458  53.2844562
  95.2353338  73.2596720  53.4029859  94.8542165  72.4613349  52.9156392
  95.0156092  73.3615194  54.8329220  94.8496447  74.4032137  55.1075635
  93.7984105  72.5516641  55.2432908  94.0060913  71.5157816  54.9751201
  93.6843412  72.6306788  56.3244221  92.5332584  72.9967010  54.5738833
  91.9063642  74.1691744  54.9554377  92.3464270  74.7687370  55.7522871
  90.7525875  74.5793122  54.3496431  90.2738617  75.5119588  54.6481288
  90.1959093  73.8072002  53.3530396  89.0349958  74.2166137  52.7493763
  88.7035519  75.0473017  53.0982344  90.7894724  72.6322055  52.9613030
  90.3473426  72.0193707  52.1757743  91.9540509  72.2317991  53.5718540
  92.4355493  71.3015602  53.2703328  96.2358305  72.8449136  55.5687232
  96.9465919  71.9698634  55.0754783  96.4725255  73.3749933  56.7628894
  95.8593521  74.0712348  57.1620955  97.6998442  73.0462174  57.4746171
  98.0151240  72.0079740  57.3709431  98.8547181  73.9641624  57.0001993
  98.9798780  73.8270353  55.9261275  98.5750385  75.4296232  57.2945677
  98.4502119  75.5676244  58.3685673  99.4102775  76.0367212  56.9454141
  97.6638669  75.7364438  56.7810221 100.1831405  73.5311097  57.5815032
 100.4027648  72.5108974  57.2668064 100.9697922  74.1973335  57.2273499
 100.1350454  73.5727371  58.6696461  97.4505024  73.1133275  58.9774994
  96.7075331  73.9691844  59.4671027  98.0197961  72.1480639  59.6952625
  98.3346577  71.3208832  59.2087098  98.1816877  72.2019604  61.1433856
  97.6828497  73.0782481  61.5573657  97.6213556  70.9464418  61.8320322
  98.0978986  70.0645392  61.4039506  97.8927199  70.9934603  63.3243980
  97.4160680  71.8749093  63.7532937  97.4894676  70.0972886  63.7959533
  98.9678128  71.0420040  63.4973735  96.1462190  70.8177394  61.5773230
  95.9674700  70.7414577  60.5047878  95.7681172  69.9234397  62.0726681
  95.6313883  71.6948222  61.9694658  99.6693504  72.3533534  61.4167825
 100.4792161  71.5652085  60.9161356 100.0313388  73.3685402  62.1912720
  99.3480792  73.9485322  62.6569595 101.4343459  73.6689743  62.3866806
 101.9503112  73.4322092  61.4561854 101.5136467  74.7380978  62.5836214
 102.0881084  72.9110332  63.5177977 101.6736690  73.0351658  64.6730275
 103.0949363  72.1011505  63.1916540 103.2712071  71.9282374  62.2123027
 103.9399123  71.4334150  64.1744932 103.8646810  71.9631397  65.1241411
 103.5282792  69.9692633  64.3949402 103.6307486  69.4704219  63.4312201
 104.2459160  69.5486281  65.0993290 102.1166763  69.7626819  64.9251988
 101.4261622  70.3151096  64.2879274 101.8836496  68.6990092  64.8761972
 101.9788173  70.2443972  66.3557827 102.5682597  69.6020267  67.0100127
 102.3447561  71.2686414  66.4272819 100.5890537  70.2126663  66.7980678
 100.0417668  71.0500216  66.6587389 100.0083937  69.1641595  67.3679419
 100.6955695  68.0484251  67.5678621 101.6638452  67.9977803  67.2850594
 100.2477236  67.2540726  68.0020716  98.7368890  69.2296691  67.7362871
  98.2126888  70.0790585  67.5818463  98.2980246  68.4298997  68.1697218
 105.3729143  71.4980990  63.6742379 105.6593780  71.0538299  62.5597369
 106.2668838  72.0446521  64.4886967 106.0131270  72.3690706  65.4109003
 107.6476408  72.1891905  64.0639710 108.0067298  71.2322129  63.6853577
 107.7011593  72.9359435  63.2717620 108.5279175  72.6254780  65.2108137
 108.0528565  72.9975790  66.2867295 109.8309092  72.5744691  64.9565838
 110.1326225  72.2626859  64.0445204 110.8468934  72.9149529  65.9397342
 110.4033840  72.9120787  66.9354201 111.9784424  71.8907423  65.9067750
 112.6976195  72.1268923  66.6910695 111.4272629  70.4959729  66.1301997
 110.7083080  70.2589163  65.3459755 112.2433297  69.7738374  66.1046225
 110.9333610  70.4510880  67.1008422 112.6181844  71.9320997  64.6266380
 113.3302304  71.2886166  64.6038261 111.3990784  74.3072611  65.6662902
 111.4532344  74.7512874  64.5196260 111.8315198  74.9841313  66.7278185
 111.8056866  74.5328997  67.6310472 112.2963647  76.3662161  66.6576629
 112.2548427  76.7508317  65.6386212 111.4615012  77.2874352  67.5655595
 111.4736959  76.8877774  68.5795734 112.0279830  78.6944313  67.5701926
 112.0156850  79.0949564  66.5565214 111.4225752  79.3282822  68.2181238
 113.0533661  78.6726139  67.9392661 110.0150845  77.2975411  67.1163705
 109.6110471  76.2864968  67.1678023 109.4365147  77.9530152  67.7673008
 109.9552749  77.6603921  66.0902794 113.7646737  76.4045550  67.0530483
 114.1353304  75.9031983  68.1200676 114.5949859  76.9949744  66.1941144
 114.2051755  77.4400754  65.3755594 116.0409250  77.0116710  66.3664814
 116.3117421  76.4294188  67.2472423 116.7415000  76.4071656  65.1456359
 116.4952228  77.0174801  64.2767499 117.8053916  76.4994767  65.3640698
 116.4106297  74.9607312  64.8552322 115.9339098  74.1137087  65.8425575
 115.8167684  74.4980639  66.8557941 115.6105438  72.8080015  65.5612942
 115.2398570  72.1527936  66.3495808 115.7617309  72.3283616  64.2858363
 115.4427124  71.0212008  64.0111294 115.1270654  70.5423689  64.7809909
 116.2229343  73.1478039  63.2831625 116.3420062  72.7681052  62.2683959
 116.5352197  74.4572341  63.5689380 116.8875994  75.1186970  62.7774865
 116.5199243  78.4426487  66.5686586 115.8633541  79.3980989  66.1530668
 117.6955096  78.5849689  67.1799762 118.2223545  77.7758064  67.4762695
 118.2338323  79.9057682  67.4757934 118.0402123  80.5735431  66.6363370
 117.5862578  80.4978909  68.7319606 116.5071108  80.5823248  68.6038511
 117.8010371  79.8594314  69.5888966 118.0850608  81.8675500  69.0818972
 117.7004323  82.9660724  68.3371184 117.0239455  82.8252434  67.4941281
 118.1610147  84.2283521  68.6483269 117.8637789  85.0833821  68.0411404
 118.9977169  84.4078180  69.7280807 119.3542098  85.4059648  69.9824735
 119.3836955  83.3246344  70.4863464 120.0474431  83.4637399  71.3396864
 118.9281474  82.0597884  70.1639098 119.2321303  81.2017632  70.7634823
 119.7421852  79.8120457  67.6591664 120.2319619  78.9088127  68.3372527
 120.4702951  80.7531194  67.0604366 120.0109233  81.4010995  66.4365787
 121.9198582  80.8476579  67.2122729 122.2383619  80.1927902  68.0233233
 122.6534718  80.4333432  65.9311533 123.6917920  80.7499354  66.0299438
 122.6107885  79.3465354  65.8595492 122.0575942  81.0437790  64.6838058
 120.9770328  81.6491340  64.7780038 122.6712389  80.9152784  63.6029479
 122.3026156  82.2616895  67.6184902 121.9659841  83.2231050  66.9249655
 123.0062793  82.3857835  68.7387987 123.2600278  81.5749571  69.2849410
 123.3983423  83.6953169  69.2279347 122.5488735  84.3762528  69.1747536
 123.8680027  83.6129710  70.6797113 124.6835088  82.8904775  70.7121503
 124.2457401  84.5988686  70.9506735 122.7912684  83.2007357  71.6561340
 121.9748638  83.9204924  71.5966812 122.4258913  82.2134943  71.3733690
 123.3217590  83.1553440  73.0745477 122.5576505  82.7349761  73.7284039
 124.2106983  82.5252240  73.1034475 123.6747051  84.4840743  73.5621528
 123.4413053  85.2712520  72.9739562 124.2812420  84.7162331  74.7195746
 124.6024866  83.7071786  75.5152354 124.3844624  82.7606288  75.2384522
 125.0639806  83.8889639  76.3950518 124.5636785  85.9591004  75.0835961
 124.3159232  86.7282060  74.4776308 125.0253397  86.1312870  75.9652532
 124.5104973  84.2839144  68.3671785 125.1805059  83.5894784  67.6017890
 124.6842368  85.5927088  68.4872233 123.9847193  86.1366264  68.9719173
 125.8287358  86.2877576  67.9239028 126.3076238  85.6498555  67.1810392
 125.4134429  87.5983094  67.2489038 124.7569036  88.1638073  67.9101658
 126.2963983  88.1942290  67.0178850 124.6674865  87.4150827  65.9556223
 124.7079187  86.2104572  65.2725142 125.2888619  85.3840911  65.6820553
 124.0216892  86.0502797  64.0838388 124.0626735  85.0986743  63.5538689
 123.2846668  87.0954218  63.5682129 122.7407507  86.9704902  62.6319185
 123.2361863  88.2992690  64.2381826 122.6547439  89.1271608  63.8324485
 123.9251023  88.4555946  65.4242226 123.8886168  89.4073093  65.9543245
 126.8254514  86.5718699  69.0354510 126.4432221  86.6936994  70.2029772
 128.1024188  86.6592171  68.6754084 128.4128929  86.3780604  67.7563567
 129.0998300  87.1179341  69.6299767 128.9872319  86.5773485  70.5697575
 130.5086290  86.8733656  69.0918516 130.5610249  87.3274172  68.1023107
 131.2037961  87.3804314  69.7609756 130.8802205  85.4058377  68.9947569
 130.8362861  84.9631840  69.9898591 130.1604898  84.9086930  68.3444209
 132.2700598  85.1925820  68.4309991 132.9398150  86.1416144  68.0252496
 132.7126902  83.9421434  68.4081385 133.6327575  83.7419655  68.0427531
 132.1275635  83.1961122  68.7562269 128.8813473  88.5968442  69.9245735
 128.3277174  89.3311506  69.1000749 129.3038467  89.0222462  71.1150900
 129.8492785  88.4097290  71.7045186 128.9558174  90.3450507  71.6257024
 127.8785559  90.4869472  71.5392603 129.3454292  90.4493031  73.0999358
 128.8305229  89.6745477  73.6680245 130.4227417  90.3183780  73.2017025
 128.9470629  91.8225870  73.6357758 127.7941695  91.9351261  74.1315313
 129.7994488  92.7459814  73.5442300 129.6307816  91.4524036  70.8257569
 130.8593568  91.5241520  70.7469204 128.8098010  92.3132279  70.2309860
 127.8093048  92.1958275  70.3039514 129.3176270  93.4395962  69.4643308
 128.5462872  94.2097399  69.4679100 130.2034536  93.8109059  69.9796362
 129.6815250  93.1136912  68.0318835 130.2311942  93.9680310  67.3260363
 129.3857269  91.8962172  67.5810770 128.9612165  91.2221690  68.2020032
 129.6951488  91.4813132  66.2174885 129.9047925  92.3470078  65.5892197
 130.8967611  90.5268571  66.1547561 130.9982643  90.1752102  65.1280421
 132.1944058  91.2065618  66.5907444 132.0938214  91.5580871  67.6175902
 133.0167139  90.4936487  66.5302177 132.3994393  92.0533865  65.9358018
 130.6445259  89.3830764  66.9774663 131.3965321  88.7877184  66.9370202
 128.4668176  90.8108095  65.6216629 127.3693286  90.8664579  66.1799193
 128.6687325  90.1753432  64.4659289 129.5815026  90.2295113  64.0369581
 127.6123676  89.4647122  63.7557207 126.7718993  89.2902139  64.4274816
 127.1208088  90.2789674  62.5600383 127.9855163  90.6004922  61.9795196
 126.4830531  89.6474466  61.9415327 126.3342787  91.5024458  62.9733398
 125.5241251  91.4491345  63.8964965 126.5668960  92.6144302  62.2871476
 126.0692396  93.4617266  62.5206571 127.2405036  92.6082298  61.5346085
 128.0678391  88.0824849  63.3022317 127.6843839  87.6175450  62.2271419
 128.8886550  87.4166361  64.1062812 129.2402091  87.8585076  64.9436931
 129.3418882  86.0685766  63.7948505 129.2553422  85.8909856  62.7229034
 130.8020942  85.8793570  64.2049484 130.8884538  86.1863229  65.2472598
 131.0275347  84.8163199  64.1199254 131.7831580  86.6735868  63.3607879
 131.6658884  86.3724611  62.3197923 131.5464676  87.7328557  63.4609328
 133.2169291  86.4320491  63.7987787 133.3264510  86.7282227  64.8420357
 133.4478754  85.3717194  63.6964842 134.1641739  87.1967379  62.9936773
 133.7875424  87.7493841  62.2368217 135.4780511  87.2090551  63.1952930
 136.0054140  86.4948006  64.1807543 135.4057963  85.9421760  64.7767113
 137.0041587  86.5068523  64.3306324 136.2646673  87.9345529  62.4123621
 135.8626169  88.4780698  61.6619989 137.2622801  87.9403239  62.5699511
 128.4648880  85.0417819  64.4964860 128.0528463  85.2377617  65.6428710
 128.1869271  83.9417537  63.7999921 128.5502475  83.8351858  62.8636476
 127.3429262  82.8855341  64.3365633 126.4549852  83.3222633  64.7936492
 126.9015355  81.9279263  63.2284917 127.6973116  81.9425516  62.4837598
 126.8516677  80.9402322  63.6868296 125.5675720  82.2439723  62.5541517
 125.3231862  81.4126465  61.8928849 124.8100965  82.3219927  63.3340529
 125.6037418  83.5350300  61.7523994 125.9154906  84.3454659  62.4112660
 126.3285428  83.4239062  60.9459166 124.2418441  83.8553253  61.1670741
 123.5270354  83.9442733  61.9851434 124.3085209  84.8062653  60.6385228
 123.7881483  82.7948208  60.2249359 123.7258841  81.9136609  60.7146094
 122.8807552  83.0391241  59.8547284 124.4501484  82.7125337  59.4665931
 128.0894844  82.1029927  65.4153374 129.2993861  82.2445288  65.5998485
 127.3479091  81.2674740  66.1427910 126.3399245  81.2771887  66.0797671
 127.9711251  80.3637392  67.0995576 129.0174207  80.2174794  66.8312803
 127.9052506  80.9477024  68.5197200 128.2502686  81.9813705  68.4953655
 126.4842978  80.9020589  69.0442710 126.1387280  79.8685929  69.0693542
 126.4544681  81.3191284  70.0508803 125.8361558  81.4855764  68.3904209
 128.7414267  80.1782576  69.3906719 128.7005638  80.5426944  70.2778677
 127.3642646  78.9671875  67.1105924 127.8791293  78.1025604  67.8257485
 126.3072939  78.7129604  66.3470071 125.9021472  79.4201742  65.7505139
 125.6998739  77.3814505  66.3557500 125.7100544  76.9756952  65.3441383
 126.2740075  76.7293902  67.0139957 124.2698675  77.4421712  66.8476560
 123.9603923  78.0305706  67.8824706 123.3763739  76.8136537  66.0867006
 123.6792577  76.3198322  65.2593548 121.9501858  76.8571442  66.3819075
 121.6719293  77.8543167  66.7229640 121.1407737  76.5260016  65.1308545
 121.4972065  75.5648345  64.7604322 120.0983332  76.4334421  65.4355686
 121.2554497  77.5639813  64.0330324 120.9096287  78.5155419  64.4368158
 122.3079298  77.6460401  63.7616450 120.4438931  77.2127683  62.8045755
 119.8879906  76.0961157  62.7548011 120.3620008  78.0557195  61.8878106
 121.6164372  75.8890744  67.5074925 121.9226770  74.6968420  67.4183699
 120.9862591  76.3961096  68.5612159 120.8256811  77.3904671  68.6358299
 120.5488505  75.5441328  69.6531551 121.1776604  74.6546209  69.6914440
 120.6430224  76.2671477  70.9968009 120.4794555  75.5206170  71.7739991
 121.6565353  76.6598569  71.0784777 119.6476927  77.3987041  71.1657829
 119.8436823  78.1340396  70.3854173 118.6478849  76.9856157  71.0321997
 119.7461258  78.2014974  72.7732056 119.0133054  76.9431301  73.8123086
 119.5998062  76.0269983  73.7428944 118.9996113  77.2876915  74.8463253
 117.9933500  76.7468804  73.4817360 119.1168790  75.0825777  69.4204893
 118.3676785  75.6607606  68.6312693 118.7474025  74.0170571  70.1174383
 119.4350385  73.5435187  70.6857846 117.4003685  73.4725267  70.0687337
 116.8630469  73.8886141  69.2165272 117.4468590  71.9521040  69.9216847
 118.0219068  71.7160270  69.0263150 117.9793034  71.5894614  70.8009420
 116.0969798  71.2857265  69.8417526 115.3137766  71.4047353  68.7085035
 115.6865177  71.9974757  67.8731459 114.0840442  70.7914966  68.6229139
 113.4737933  70.9049365  67.7269077 113.6265777  70.0358707  69.6738629
 112.3992582  69.4225155  69.5878677 111.9536665  69.5902834  68.7542601
 114.3892967  69.8880162  70.8094191 114.0283823  69.2859288  71.6432848
 115.6211705  70.5095477  70.8881062 116.2341600  70.3933085  71.7818805
 116.6569102  73.8700178  71.3355690 117.1121459  73.5723350  72.4453471
 115.5226711  74.5516064  71.1698956 115.2116173  74.8265563  70.2491636
 114.7293673  74.9693705  72.3217551 115.3719939  75.4431597  73.0638158
 113.6591697  75.9731126  71.8897551 113.2207926  75.6551046  70.9438187
 112.8779772  76.0416405  72.6468167 114.1735101  77.3637819  71.6776471
 115.3870883  77.7575590  72.2060433 115.9776833  77.0377592  72.7727758
 115.8537684  79.0406086  72.0248623 116.8095744  79.3421554  72.4533539
 115.1095573  79.9426660  71.3004755 115.4758278  80.9589420  71.1551174
 113.9041358  79.5626150  70.7599524 113.3189949  80.2740872  70.1772710
 113.4357507  78.2818836  70.9549796 112.4740429  77.9838016  70.5374091
 114.0822973  73.7773024  73.0136531 114.3656985  73.4889601  74.1808739
 113.2261841  73.0695184  72.3030716 113.1575862  73.2563884  71.3128831
 112.3833550  72.0434477  72.8650725 112.8270569  71.0609597  72.7039979
 112.2484595  72.2098270  73.9338197 111.0388930  72.0909322  72.1881817
 110.9102626  72.6095211  71.0816363 110.0206615  71.5495386  72.8446020
 110.1582739  70.9758281  73.6643692 108.6694913  71.6892305  72.3182794
 108.7021548  71.6562122  71.2292698 107.7573900  70.5703398  72.8129023
 106.7221227  70.7932234  72.5547478 108.0708137  69.6599795  72.3019134
 107.8443763  70.3424700  74.2982540 108.6589634  70.9415777  74.9951951
 106.9649948  69.4930117  74.8016292 106.9685933  69.2948587  75.7919939
 106.2937315  69.0462208  74.1934480 108.1370902  73.0741279  72.6708491
 107.8755152  73.3859239  73.8358717 108.0040592  73.9185524  71.6565410
 108.3482329  73.6644233  70.7416300 107.4070120  75.2320433  71.8274957
 107.5630814  75.5746252  72.8504225 108.0433225  76.2338010  70.8772488
 107.5249356  77.1885866  70.9653388 109.5066535  76.4211635  71.2174601
 110.0258274  75.4668277  71.1291358 109.9508302  77.1408387  70.5298018
 109.5983249  76.7909060  72.2387277 107.9382473  75.7530632  69.5371968
 108.3402056  76.3860431  68.9377251 105.9107359  75.1118254  71.5752629
 105.5112241  74.8043059  70.4407846 105.0574633  75.3121956  72.5856919
 105.3883118  75.5465815  73.9984018 105.4556117  76.6174087  74.1904958
 106.3406683  75.0742188  74.2392122 104.2396980  74.9073171  74.7085970
 104.1017286  75.3712183  75.6852542 104.4285901  73.8414700  74.8366248
 103.0622872  75.1361328  73.8269188 102.6329914  76.1213091  74.0092147
 102.2948155  74.3746361  73.9655174 103.6178074  75.0655144  72.3984373
 103.5143385  74.0693388  71.9682901 102.9314376  76.0763353  71.5011868
 101.8577394  75.7741613  70.9674565 103.5067139  77.2606807  71.3188484
 104.3118217  77.5238335  71.8689860 102.9690401  78.2281479  70.3792783
 102.4955570  77.6978658  69.5530134 101.9288585  79.1433216  71.0339617
 101.4810205  79.7351408  70.2356570 101.1707151  78.4960230  71.4747825
 102.4830929  80.0683934  72.0978209 102.9597444  79.4512406  72.8594157
 103.2295813  80.7128903  71.6336248 101.4083729  80.9219687  72.7397867
 100.2244041  80.7653328  72.3761095 101.7483187  81.7549194  73.6056279
 104.1186450  79.0373137  69.8061471 105.1779471  79.1692434  70.4214963
 103.9021776  79.5572043  68.5982905 103.0361452  79.3649868  68.1154449
 104.9041361  80.3769933  67.9228669 105.4269869  80.9887170  68.6580679
 105.9237399  79.5146175  67.1946993 106.4098866  78.8336684  67.8933186
 105.4245755  78.9391691  66.4150878 107.0187836  80.2929337  66.5203485
 108.0824002  80.7963435  67.2444772 108.1213433  80.6241376  68.3200833
 109.0901423  81.5112295  66.6212734 109.9216901  81.9061538  67.2049375
 109.0412387  81.7234764  65.2609482 109.8330299  82.2854015  64.7655627
 107.9885332  81.2236792  64.5267250 107.9456326  81.3887932  63.4501577
 106.9854770  80.5117354  65.1572354 106.1525539  80.1137958  64.5775948
 104.1337502  81.2777470  66.9593104 103.7549147  80.8362182  65.8729255
 103.9068236  82.5194113  67.3655322 104.2773754  82.8290676  68.2526082
 103.1027149  83.4503744  66.5920972 102.5826376  82.9110581  65.8004175
 102.0634191  84.1429598  67.4762661 101.4571287  84.8055319  66.8586008
 101.1691003  83.1179619  68.1458573 101.7746673  82.4552719  68.7641050
 100.4358793  83.6277651  68.7708268 100.6529011  82.5329117  67.3847034
 102.7314170  84.9073743  68.4864217 102.0801259  85.3422760  69.0416520
 103.9932537  84.4917361  65.9323007 105.0988244  84.7782955  66.3938484
 103.4994146  85.0468920  64.8295501 102.6378691  84.6807976  64.4503225
 104.1599070  86.1350744  64.1191427 104.9503043  86.5577013  64.7394312
 104.7515132  85.6821813  62.7735514 103.9752384  85.1828118  62.1937859
 105.2725784  86.8760637  61.9972230 106.0492694  87.3757087  62.5761933
 105.6880451  86.5392892  61.0474488 104.4554939  87.5725722  61.8092127
 105.8687286  84.6629897  62.9842628 106.7096790  85.1895970  63.4354699
 105.4967113  83.9104176  63.6794879 106.3199500  83.9928258  61.7140941
 106.6925582  84.7447692  61.0185051 107.1148895  83.2821692  61.9402305
 105.4795893  83.4655914  61.2625217 103.1318406  87.2328961  63.9033555
 102.1334181  87.0194215  63.2051564 103.3681646  88.3993517  64.4933236
 104.1762391  88.5015799  65.0905374 102.4532466  89.5220546  64.3739697
 101.6285238  89.2487741  63.7157529 101.8775821  89.9214092  65.7434876
 101.2866811  90.8282288  65.6145948 101.2336912  89.1159267  66.0966201
 102.9481349  90.1836340  66.7926820 104.1460976  90.1300575  66.5208933
 102.5078379  90.4685818  68.0116915 103.1680338  90.6528522  68.7535039
 101.5145628  90.4998718  68.1920424 103.1430238  90.7057059  63.7067952
 104.3714098  90.7950650  63.6661533 102.3305648  91.6204373  63.1842143
 101.3307030  91.5150800  63.2805239 102.8358303  92.7646757  62.4366407
 103.8746064  92.9519114  62.7086447 102.7626353  92.5148305  60.9289693
 101.7252395  92.3309058  60.6495380 103.2856299  93.7170947  60.1666417
 104.3231923  93.9013700  60.4452212 103.2265245  93.5227538  59.0957368
 102.6835886  94.5924679  60.4102986 103.5510868  91.3660352  60.5943999
 103.5043291  91.2103651  59.6482599 102.0235578  93.9939820  62.8060747
 100.8009027  94.0058716  62.6347500 102.7010649  95.0230347  63.3036532
 103.6835762  94.9030951  63.5046145 102.0837865  96.3064985  63.6143652
 100.9988934  96.2035024  63.5920497 102.4988887  96.7943765  64.9993425
 103.5875543  96.7760522  65.0500440 102.1476613  97.8201020  65.1117104
 101.9273818  95.9404311  66.1126538 100.8382972  95.3615715  65.9194618
 102.5685617  95.8477040  67.1799589 102.5052213  97.2893935  62.5303176
 103.6730502  97.6865752  62.4675146 101.5593404  97.6782751  61.6806838
 100.6078686  97.3765926  61.8349189 101.8478920  98.4795537  60.4944033
 102.8924139  98.7908580  60.5071610 101.5945780  97.6749265  59.2235465
 101.9374453  98.2558699  58.3673653 102.1592870  96.7443357  59.2801552
 100.2170712  97.3824470  59.0740014 100.0828782  96.8767030  58.2691318
 100.9985675  99.7454526  60.5194841  99.8236782  99.7204966  60.1399340
 101.5911916 100.8487282  60.9616838 102.4913531 100.7922803  61.4162411
 100.9507226 102.1491615  60.8608131  99.8690774 102.0283956  60.9204644
 101.4031219 103.0737898  61.9945394 100.8195647 103.9898881  61.9033021
 101.1479443 102.5725411  62.9282065 102.8836730 103.4144445  61.9912642
 103.4437764 102.4799960  62.0257741 103.1060429 103.9365734  61.0606557
 103.2815639 104.2852636  63.1662872 102.4035242 104.6073753  63.9943961
 104.4723457 104.6476517  63.2623571 101.2599439 102.7709878  59.5063463
 102.3079892 102.5156539  58.9061009 100.3276817 103.5749166  59.0178971
  99.5034880 103.7643677  59.5700859 100.4142244 104.1547952  57.6870883
 101.3622760 103.8859810  57.2212166  99.2730915 103.6500380  56.8005299
  99.2825660 102.5600973  56.7942178  97.9368172 104.1412994  57.3293941
  97.9264168 105.2312322  57.3355673  97.1348652 103.7744366  56.6887820
  97.7887812 103.7713036  58.3439329  99.4584823 104.1230336  55.4622327
  98.7416976 103.8051912  54.9083408 100.3930359 105.6762190  57.7821969
 100.2466232 106.2546667  58.8604234 100.5349169 106.3226472  56.6283367
 100.6847295 105.8046766  55.7743097 100.5260069 107.7803308  56.5608524
  99.8952634 108.1762180  57.3568016 101.9298754 108.3492361  56.7236960
 102.2730088 107.9616885  57.6829486 102.5530834 107.9459030  55.9255518
 102.0290506 109.8718013  56.7258246 101.6317542 110.2548720  55.7858708
 101.2379118 110.4527175  57.8831347 101.6349502 110.0704397  58.8235192
 101.3191026 111.5396123  57.8701502 100.1905997 110.1659644  57.7882117
 103.4795753 110.2980408  56.8078000 104.0232928 109.9054438  55.9485339
 103.5395014 111.3863924  56.8086957 103.9216670 109.9095768  57.7252692
  99.9244067 108.1822621  55.2234877 100.4803223 107.8567440  54.1713956
  98.7998340 108.8847160  55.2671208  98.3912211 109.0857890  56.1686221
  98.0884433 109.3173791  54.0764790  98.6723484 109.0710847  53.1896345
  96.7265168 108.6199981  53.9756987  96.1871382 109.0670486  53.1406443
  96.9042724 107.5645568  53.7694302  95.9006190 108.7555601  55.2415695
  96.4134850 109.2838300  56.2497701  94.7292944 108.3260165  55.2263052
  97.9333713 110.8325035  54.0796010  98.1842745 111.5064363  55.0802669
  97.5183229 111.3675939  52.9335792  97.3351724 110.7589681  52.1486397
  97.3490371 112.8058246  52.7484930  97.3486906 113.2964572  53.7218268
  98.4725684 113.3973818  51.9052531  99.4442884 113.1942975  52.3553822
  98.4385668 112.9652785  50.9051378  98.3819329 114.8799787  51.7339793
  98.7511439 115.7663330  52.7215932  98.5593036 117.0017526  52.2954096
  98.7982757 117.8528162  52.9331259  98.0716826 116.9477751  51.0693548
  97.8264991 117.7391936  50.4917376  97.9478258 115.6310395  50.6960618
  97.5554642 115.3784148  49.7110063  96.0062186 113.0532312  52.0831101
  95.8350446 112.7614565  50.8946691  95.0655541 113.5976359  52.8446236
  95.2389585 113.7677959  53.8249683  93.7556947 113.9223596  52.3111867
  93.3807222 113.0954822  51.7080544  92.7792772 114.1731924  53.4547240
  93.1596126 114.9987280  54.0563345  91.8267973 114.4584687  53.0080704
  92.5802189 112.9618413  54.3321283  91.7278324 111.9352234  53.9498288
  91.1959625 112.0179674  53.0020064  91.5482170 110.8244460  54.7463448
  90.8742041 110.0247113  54.4393709  92.2313493 110.7300588  55.9404262
  92.0577113 109.6268161  56.7407501  91.4419554 108.9891825  56.3721474
  93.0873029 111.7332982  56.3408012  93.6264772 111.6564336  57.2849852
  93.2589364 112.8394656  55.5375742  93.9361718 113.6363451  55.8448776
  93.8695673 115.1444219  51.4121106  94.5119316 116.1329589  51.7763683
  93.2704101 115.0627128  50.2282418  92.7502248 114.2356940  49.9722213
  93.3832289 116.1369692  49.2519497  94.4224878 116.4550033  49.1689177
  92.9082427 115.6601859  47.8822962  93.5430050 114.8354850  47.5581905
  91.8786300 115.3131129  47.9691189  92.9743339 116.7087018  46.9312818
  92.6716023 116.3871338  46.0789043  92.5776626 117.3531560  49.6872389
  91.5243342 117.2296483  50.3155948  93.0825925 118.5349622  49.3435533
  93.9582069 118.5523665  48.8404670  92.4738578 119.8048579  49.7139218
  91.5172056 119.6231316  50.2037090  93.3732861 120.5792994  50.6728973
  93.5024977 119.9941017  51.5833627  94.3429728 120.7320692  50.1991156
  92.8034823 121.8338337  50.9957432  93.3843580 122.3034340  51.5987845
  92.1609796 120.6458185  48.4837712  92.4225120 121.8487133  48.4489139
  91.5923489 120.0197152  47.4554727  91.4568007 119.0190422  47.4749523
  91.2044583 120.7461065  46.2533223  91.3196704 121.8174356  46.4178806
  92.0798711 120.3369998  45.0696800  92.0767651 119.2483426  45.0156885
  91.6354057 120.7465175  44.1625716  93.5050433 120.8314439  45.2006695
  93.7157236 121.8861947  45.8329040  94.4145245 120.1652126  44.6658780
  89.7361380 120.5113567  45.9290970  89.0770363 121.3801180  45.3507642
  89.2180076 119.3449320  46.3032483  89.8129907 118.6470883  46.7264605
  87.8167837 119.0164805  46.0845837  87.2064170 119.8951930  46.2929488
  87.5564105 118.5702632  44.6416294  86.4893379 118.4080065  44.4895503
  87.9114640 119.3276208  43.9427400  88.2406877 117.2921812  44.2718227
  89.5720932 117.2357137  43.9194507  89.8996565 115.9855327  43.6483795
  90.9162230 115.7315722  43.3480537  88.8299849 115.2287844  43.8116363
  88.7820390 114.2293539  43.6740144  87.7781788 116.0219111  44.2029351
  86.8008013 115.5774167  44.3907096  87.4188344 117.9182666  47.0579426
  88.2248287 117.0487267  47.3959404  86.1714926 117.9776477  47.5126220
  85.5664354 118.7340075  47.2263968  85.6421717 116.9808670  48.4174329
  84.5553150 117.0635652  48.4158370  85.9317625 115.9975930  48.0467462
  86.1475640 117.1410713  49.8395005  87.0267795 117.9468845  50.1465172
  85.5620928 116.3478091  50.7314895  84.8061315 115.7514835  50.4265016
  85.9301144 116.3304084  52.1418215  86.6123646 117.1545630  52.3501552
  84.7005239 116.4788861  53.0315442  84.0145006 115.6710264  52.7769193
  85.0296151 116.3634594  54.0642473  83.9977151 117.8029684  52.8735380
  84.7051891 118.5897099  53.1354904  83.7115572 117.9061368  51.8268422
  82.5342767 117.9577405  53.9038543  83.2931923 118.1511053  55.5104763
  83.9266691 119.0381253  55.5092632  82.5175674 118.2602225  56.2685001
  83.8988214 117.2730559  55.7348506  86.6572660 115.0251475  52.4318398
  86.0456254 113.9511281  52.3760084  87.9563333 115.1345991  52.7294795
  88.3675794 116.0495222  52.6116164  88.8328835 114.0220517  53.1132399
  89.8599972 114.3789053  53.1893460  88.4185512 113.4306461  54.4648368
  87.3998688 113.0599897  54.3508226  89.0886151 112.5945151  54.6648354
  88.4732111 114.4074559  55.6188488  87.9219308 115.3060983  55.3420227
  88.0038077 113.9472661  56.4883245  89.9024825 114.7758417  55.9534470
  90.4565615 113.8707822  56.2023700  90.3605239 115.2552664  55.0883172
  89.9709286 115.6919942  57.0860903  89.9474371 116.6822186  56.8885981
  90.0606924 115.3003440  58.3514845  90.0939725 114.0084344  58.6469909
  90.0508318 113.3228864  57.9065431  90.1623128 113.7156767  59.6112119
  90.1182629 116.2002401  59.3230115  90.0936336 117.1844674  59.0976453
  90.1864955 115.8975561  60.2841699  88.8835310 112.9392073  52.0318366
  88.5262583 111.7809160  52.2511020  89.3383172 113.3416894  50.8519062
  89.5022539 114.3264843  50.6989254  89.5674708 112.4233053  49.7447272
  88.9923171 111.5055736  49.8674704  89.1948149 113.0594879  48.3977794
  89.7423401 113.9948393  48.2818781  89.5470998 112.1238541  47.2588177
  88.9995668 111.1883913  47.3737874  89.2774173 112.5878558  46.3100953
  90.6180530 111.9214164  47.2722261  87.7171933 113.4022794  48.3700444
  87.4919571 114.1065065  49.1709408  87.4661096 113.8525881  47.4096909
  87.1303764 112.4943780  48.5095499  91.0328391 112.0208138  49.7758931
  91.9196045 112.8776812  49.6816836  91.2898788 110.7219983  49.9202772
  90.5282229 110.0642683  50.0061307  92.6557883 110.2145548  50.0087670
  93.2264550 110.8123200  50.7194818  92.6570983 108.7654894  50.4797583
  91.9761733 108.2177180  49.8283085  93.6705457 108.3873452  50.3454774
  92.2369883 108.5784118  51.9175036  92.9266428 109.1187486  52.5659740
  91.2294445 108.9722867  52.0509949  92.2535066 106.8361796  52.3585628
  94.0132069 106.5167200  52.2849606  94.5298332 107.1595762  52.9976543
  94.2041755 105.4727169  52.5333335  94.3787002 106.7230572  51.2790079
  93.3403587 110.3380884  48.6561145  93.0161488 109.6060948  47.7168087
  94.2870184 111.2684870  48.5519138  94.4879130 111.9040348  49.3107417
  95.0133013 111.4349873  47.3019255  94.3513360 111.2492934  46.4561011
  95.5490322 112.8636574  47.1987550  94.7806771 113.5420204  47.5696369
  96.4294080 112.9282572  47.8381808  95.9251117 113.2526396  45.7788391
  95.7653214 112.4264579  44.8560494  96.3764389 114.3993251  45.5824875
  96.1440641 110.4182548  47.1881736  96.3521849 109.8359239  46.1181958
  96.8748113 110.1883167  48.2779249  96.6900399 110.7094320  49.1231455
  97.9720751 109.2321779  48.2827910  97.7037033 108.3678356  47.6753471
  99.2591805 109.8445092  47.7212690  99.5457139 110.7058512  48.3246665
 100.0567439 109.1019946  47.7470576  99.0921717 110.1619806  46.6919881
  98.2047984 108.7413477  49.7022823  98.0694616 109.4994501  50.6665726
  98.5583160 107.4637127  49.8203341  98.5603577 106.8770204  48.9982104
  98.9015960 106.8605684  51.0989113  99.0626620 107.6490655  51.8340503
  97.7912939 105.9344574  51.6090736  98.0409060 105.6120560  52.6199397
  96.8530014 106.4889010  51.6263804  97.6536027 104.8005835  50.7730201
  96.9542988 104.2365785  51.1113576 100.2022860 106.0874663  50.9472389
 100.6163897 105.7453336  49.8378551 100.8410758 105.8036326  52.0823565
 100.4472381 106.0968257  52.9649827 102.1379044 105.1380917  52.0913099
 102.2403106 104.2982264  51.4041139 103.2766409 106.1547363  51.8056564
 102.9874932 106.7659678  50.9507361 103.5369916 107.0538798  53.0073891
 103.8266596 106.4433556  53.8626398 104.3397465 107.7526108  52.7718897
 102.6311273 107.6099782  53.2487730 104.5478478 105.4725548  51.2971336
 104.3297735 104.9406333  50.3710639 105.3149616 106.2243844  51.1116928
 104.9059145 104.7658522  52.0457728 102.2932596 104.4520721  53.4443989
 101.6162612 104.7973496  54.4139955 103.1670874 103.4495822  53.5017333
 103.6656055 103.1968321  52.6604864 103.4150522 102.6744378  54.7114269
 102.5737212 102.7800600  55.3963395 103.5864535 101.1951655  54.3735378
 102.6443101 100.9338422  53.8916921 104.3998136 101.1033145  53.6537401
 103.8368202 100.2502815  55.5476684 104.7172291 100.5910366  56.0925234
 102.6439229 100.2260751  56.4809322 101.7631674  99.8849540  55.9368687
 102.8440397  99.5469276  57.3096738 102.4649614 101.2289019  56.8687617
 104.1552662  98.8557376  55.0468686 105.0478420  98.8884933  54.4221006
 104.3308846  98.1954295  55.8961345 103.3164245  98.4789077  54.4616825
 104.6608810 103.2045868  55.4072943 105.7494631 103.2042750  54.8220654
 104.5020674 103.6524262  56.6539153 103.5847663 103.7160969  57.0717719
 105.6488949 104.1177190  57.4278942 106.2690584 104.7718627  56.8150382
 105.1793115 104.8989235  58.6555444 104.4625236 104.2245578  59.1241010
 106.0463411 105.0155463  59.3057434 104.5259282 106.2587307  58.4311992
 103.7048762 106.1479047  57.7228969 103.9920451 106.8071929  59.7426202
 104.8126493 106.9187373  60.4513271 103.5281076 107.7781254  59.5689751
 103.2515903 106.1189834  60.1502901 105.5225937 107.2209850  57.8164932
 105.8658345 106.8273786  56.8597492 105.0455745 108.1885911  57.6606333
 106.3741660 107.3399956  58.4863887 106.5346856 102.9544161  57.8516233
 107.7146413 102.8901596  57.4905727 105.9811708 102.0226945  58.6233967
 105.0077668 102.0954142  58.8828113 106.7545298 100.9129994  59.1543048
 107.6146645 100.7325568  58.5095506 107.2582585 101.2058987  60.5727288
 107.9132366 100.3815723  60.8548440 107.8371860 102.1280103  60.5212195
 106.1587594 101.3560998  61.6096257 105.4830249 102.1420987  61.2724471
 105.6175394 100.4116079  61.6654390 106.7000067 101.7093718  62.9799510
 107.9322510 101.8666000  63.1104198 105.8943191 101.8300743  63.9265229
 105.9081746  99.6490135  59.1497646 104.6763359  99.6974293  59.1524701
 106.5960188  98.5085907  59.1314578 107.5959657  98.5493330  58.9952753
 105.9641212  97.1926705  59.2465200 105.0163171  97.2505467  59.7816994
 105.7149774  96.5655253  57.8829067 106.6564703  96.4924607  57.3385239
 105.2924787  95.5691180  58.0123968 105.0172388  97.1850589  57.3194902
 106.8984940  96.3463837  60.1048737 107.8142822  95.6995574  59.5921654
 106.6610010  96.3531643  61.4120394 105.8602329  96.8515790  61.7732217
 107.5600144  95.7068024  62.3625656 108.5920245  95.8201947  62.0306068
 107.4203361  96.3375250  63.7419781 106.3761100  96.2810773  64.0493941
 108.0367286  95.7795742  64.4468549 107.8339923  97.6920938  63.7228479
 107.7375729  98.0685348  64.6006835 107.2553977  94.2162882  62.4012724
 106.3131877  93.7790962  63.0633301 108.0549814  93.4305438  61.6859036
 108.7490662  93.8303767  61.0706970 107.9289227  91.9805138  61.7347643
 106.8801115  91.6966958  61.6479212 108.7034559  91.3415367  60.5865747
 109.7372048  91.6748886  60.6778924 108.6557573  90.2626480  60.7343044
 108.1820156  91.6856588  59.2052044 108.1247148  92.7704998  59.1161122
 108.8738460  91.2963215  58.4582846 106.8100632  91.1059556  58.9419329
 106.5079582  89.9882754  59.3569130 105.9717845  91.8613414  58.2449635
 105.0424634  91.5227186  58.0405174 106.2666052  92.7717219  57.9218699
 108.4426740  91.4709000  63.0735624 109.6131843  91.6698371  63.4140557
 107.5704106  90.8273704  63.8387233 106.6164198  90.6978635  63.5333891
 107.9570288  90.2936211  65.1283519 108.9707258  89.8997039  65.0552307
 107.9327541  91.0987784  65.8626759 107.0313141  89.1881068  65.5800592
 106.1737621  88.7450360  64.8119811 107.1867929  88.7303271  66.8140621
 107.9119130  89.0835393  67.4219612 106.3053491  87.6975762  67.3233157
 105.2830377  88.0752153  67.3424842 106.3580961  86.8262962  66.6704848
 106.7046363  87.2890325  68.7213743 107.7365763  87.7111728  69.2508215
 105.8505624  86.4628953  69.3192940 104.9964146  86.2208289  68.8376979
 106.0776997  85.9050119  70.6409913 107.0779580  86.1704771  70.9832055
 105.0539236  86.4180591  71.6690740 105.2820239  85.9745128  72.6382681
 105.0994346  87.9353203  71.7824817 104.8709639  88.3796117  70.8137165
 104.3650547  88.2675313  72.5162535 106.0949227  88.2468456  72.0987979
 103.7374000  86.0155960  71.2753433 103.0994688  86.3360426  71.9171829
 105.9853497  84.3896254  70.5590574 105.3436913  83.8382604  69.6616410
 106.6266525  83.7199939  71.5142450 107.2467307  84.2041746  72.1476259
 106.5104543  82.2736506  71.6330355 105.4774940  81.9841705  71.4399204
 107.4207084  81.5358430  70.6401597 107.2712259  80.4673877  70.7955862
 107.1847826  81.7886090  69.6064536 108.8898591  81.7953369  70.8216788
 109.4999027  82.8587187  70.1807109 108.8996704  83.5163866  69.5519868
 110.8525165  83.0917489  70.3299218 111.3205527  83.9412934  69.8326122
 111.6109296  82.2468804  71.1100376 112.6799301  82.4248070  71.2269992
 111.0166245  81.1749150  71.7435474 111.6136495  80.5128741  72.3707342
 109.6726120  80.9421103  71.5838025 109.2089289  80.0777677  72.0592072
 106.8273269  81.8596712  73.0601332 107.5138282  82.5711668  73.7961515
 106.3252034  80.6906463  73.4316353 105.6658465  80.2293690  72.8212493
 106.6479020  80.0595448  74.6993591 107.2392298  80.7448641  75.3066218
 105.3773371  79.6945021  75.4706805 105.6558911  79.2572941  76.4295116
 104.5304535  80.9311485  75.7060690 104.2511055  81.3686776  74.7476157
 103.6301430  80.6563828  76.2556543 105.1008249  81.6580892  76.2842855
 104.6174358  78.7461213  74.7161734 103.8204951  78.5171542  75.1999709
 107.4870809  78.8167971  74.4445435 107.6452049  78.3743122  73.3081624
 108.0364574  78.2591037  75.5184469 108.0088983  78.7297375  76.4116679
 108.7389401  76.9885044  75.4298492 108.2484352  76.3651167  74.6822585
 110.2088114  77.1636780  75.0333567 110.6763338  76.1906638  74.8824747
 110.2840863  77.7484440  74.1165784 111.2141763  78.0151550  76.2503108
 112.3479613  77.9598797  75.5572203 108.6288441  76.2798893  76.7684782
 108.5489625  76.9114208  77.8228989 108.6301558  74.9552300  76.7130893
 108.7607678  74.4927562  75.8247438 108.3919058  74.1346315  77.8885765
 108.0415937  74.7519133  78.7158272 107.3175679  73.0835451  77.5711532
 106.5852984  73.5313786  76.8993454 107.8198192  72.2600936  77.0634413
 106.6142166  72.5602597  78.8085894 106.9281675  73.0040003  79.9299472
 105.7210243  71.7042928  78.6498031 109.6464095  73.4448812  78.3997564
 109.7447284  73.1843508  79.5994740 110.6053700  73.1495012  77.5251369
 110.4311356  73.2761091  76.5383683 111.9007859  72.6160509  77.9364646
 111.7588658  71.7489567  78.5815269 112.7032268  72.1873561  76.7138942
 112.0597595  71.5312454  76.1277475 112.9771084  73.0561889  76.1153807
 113.9670824  71.4300037  77.0757675 114.2029261  71.0924119  78.2331000
 114.8122346  71.1995987  76.0823670 115.6716927  70.6998126  76.2602583
 114.5933643  71.5247469  75.1515205 112.6526262  73.6824809  78.7200476
 112.9997217  74.7337933  78.1751092 112.9086595  73.4157279  79.9943940
 112.5454165  72.5644179  80.3986528 113.6416819  74.3317772  80.8571702
 113.9059614  75.2242716  80.2899759 112.8328549  74.7334923  82.0914157
 112.5385106  73.8329518  82.6303858 113.6586007  75.6212374  83.0035705
 113.9529464  76.5222594  82.4654065 113.0666456  75.8969717  83.8763021
 114.5502847  75.0831608  83.3252418 111.5735542  75.4639349  81.6558870
 111.8809028  76.3910270  81.1720092 111.0585616  74.8309348  80.9332579
 110.6641767  75.7720153  82.7749840 111.1783535  76.4054105  83.4978483
 109.7849823  76.2933779  82.3964376 110.3560140  74.8453176  83.2590986
 114.9482904  73.6533920  81.2435867 114.9699552  72.7329458  82.0684105
 116.0388029  74.1020749  80.6419222 115.9224276  74.7056587  79.8405218
 117.3850737  73.6956231  81.0086385 117.3495052  73.0488746  81.8853087
 118.0451230  72.9272076  79.8600783 119.0837487  72.7341975  80.1285980
 117.5224668  71.9798538  79.7279748 118.0168253  73.6843729  78.5446677
 117.5670564  74.8259672  78.4700400 118.4998313  73.0394487  77.4908522
 118.5084484  73.4902341  76.5870723 118.8567367  72.1006082  77.5971433
 118.1766649  74.9318757  81.4350197 117.6213691  76.0168481  81.6118200
 119.4875093  74.7596333  81.6050513 119.9157670  73.8475695  81.5355221
 120.3300915  75.8927006  81.9625435 119.8193622  76.4590877  82.7412991
 121.6684629  75.4021783  82.5135280 122.1957646  74.8408862  81.7421628
 122.2724657  76.2573243  82.8168533 121.4931123  74.7579604  83.3751165
 120.5681408  76.8312880  80.7889438 120.9526358  77.9842824  81.0043587
 120.3273958  76.3758925  79.5615528 119.9463471  75.4496956  79.4309367
 120.6581211  77.1590317  78.3798914 121.5447757  77.7660962  78.5626908
 120.9452108  76.2129974  77.2086432 121.4816112  75.3474056  77.5973910
 119.9834974  75.8935952  76.8071589 121.7634710  76.8618781  76.1058834
 122.1323948  78.0477678  76.2315406 122.0467599  76.1690592  75.1055488
 119.5564055  78.1440944  78.0049151 119.8588636  79.2560806  77.5591542
 118.2868513  77.7730069  78.1873218 118.0555640  76.8366511  78.4870606
 117.1943954  78.6964212  77.8974733 117.4012329  79.2376100  76.9742008
 115.8845369  77.9315660  77.7313466 115.7655213  77.2745362  78.5928838
 115.0534715  78.6358984  77.6946564 115.8609016  77.0965195  76.4844763
 115.7243189  75.8766682  76.5303365 116.0143255  77.7529647  75.3520268
 116.0081524  77.2506098  74.4758412 116.1373641  78.7553510  75.3655978
 117.0332474  79.7615496  78.9725691 116.5927801  80.8791948  78.6741537
 117.3746677  79.4350741  80.2197627 117.6222349  78.4837792  80.4518141
 117.3448797  80.4212541  81.2903077 116.3863789  80.9402343  81.2962091
 117.5321483  79.7286784  82.6354242 118.4679479  79.1792627  82.5328538
 117.6482859  80.5051250  83.3915609 116.4229419  78.7691766  83.0581458
 116.2108513  78.0783073  82.2421691 116.8621182  77.9909021  84.2745758
 117.0739585  78.6811134  85.0911729 116.0686342  77.3064681  84.5746326
 117.7613616  77.4223013  84.0376056 115.1494211  79.5279026  83.3484586
 114.8324146  80.0627674  82.4531788 114.3693354  78.8281719  83.6483663
 115.3262527  80.2410329  84.1536137 118.4041132  81.4981377  81.1061112
 118.2418426  82.6027102  81.6306355 119.4818173  81.1997907  80.3766093
 119.6745834  80.2472589  80.1016117 120.4401750  82.2328577  80.0067729
 120.7302915  82.7803544  80.9035332 121.6884034  81.5983603  79.3971600
 121.4153727  81.0540640  78.4931159 122.4081232  82.3780581  79.1478108
 122.1338820  80.9094529  80.1148330 119.8325032  83.2338495  79.0356372
 120.2140498  84.4095026  79.0396191 118.8935926  82.7921870  78.1973609
 118.6584407  81.8112186  78.1473219 118.2248891  83.7107056  77.2837953
 118.9290203  84.4721600  76.9484065 117.6918749  82.9654864  76.0602716
 117.4038070  82.0099765  76.4985829 116.7999081  83.4938662  75.7236558
 118.6187304  82.7206695  74.8691799 119.1241298  83.6598351  74.6441456
 119.6561869  81.6369062  75.1343248 119.1515103  80.6972659  75.3589946
 120.2833864  81.5099348  74.2519417 120.2769590  81.9270458  75.9820048
 117.7866437  82.3834608  73.6452391 117.1167327  83.2134745  73.4207487
 118.4452057  82.2084324  72.7944968 117.1996345  81.4859873  73.8403301
 117.0904751  84.4601873  77.9654492 116.8593200  85.6352081  77.6629802
 116.3627501  83.8052050  78.8738249 116.5421476  82.8469253  79.1376733
 115.2247805  84.4878378  79.4795671 114.6846763  85.0415490  78.7115889
 114.2665407  83.4981514  80.1310418 114.0521985  82.7235149  79.3947708
 114.6292950  83.0357694  81.0490354 112.9643525  84.1421991  80.4637466
 111.9565238  84.4231863  79.5971046 112.1060698  84.1269804  78.5588379
 110.9267471  85.0463110  80.2521325 110.0511776  85.3323309  79.8378015
 111.2792293  85.2187237  81.5623276 110.5802906  85.8046671  82.6059282
 109.5881649  86.2099034  82.4070093 111.1868875  85.8363976  83.8286916
 110.6655280  86.2880427  84.6726709 112.4640016  85.3028392  84.0276187
 112.9386740  85.3357147  85.0082842 113.1598440  84.7203693  82.9917219
 114.1423236  84.2972357  83.2009885 112.5644125  84.6732385  81.7288565
 115.6732166  85.5063170  80.5183708 115.1119747  86.6039528  80.5969862
 116.6810861  85.1666459  81.3182880 117.0643561  84.2338016  81.2634710
 117.2204654  86.0765329  82.3178608 116.4304465  86.7309624  82.6862238
 117.7968055  85.2938099  83.4984817 118.4267927  84.4782362  83.1434396
 118.3863957  85.9599135  84.1283939 116.7590003  84.6795822  84.3799066
 116.1496829  85.4265022  85.3729251 116.4357739  86.4699685  85.5049473
 115.1903857  84.8652930  86.1908634 114.7219051  85.4611342  86.9741896
 114.8249808  83.5479475  86.0154268 114.0651644  83.1024862  86.6575663
 115.4210455  82.7935141  85.0270898 115.1340006  81.7512910  84.8875315
 116.3825825  83.3596980  84.2136499 116.8531668  82.7649406  83.4307617
 118.2883107  86.9993370  81.7582467 118.9232772  87.7196693  82.5377170
 118.4950944  86.9780520  80.4352836 117.9853136  86.2800140  79.9128224
 119.4633895  87.8144792  79.7175405 119.5095903  87.4990303  78.6752082
 119.0690127  89.2946405  79.7642146 119.0028980  89.5222934  80.8281236
 119.8645741  89.8889356  79.3147754 117.7407538  89.6290602  79.0889453
 116.9631401  88.9854784  79.5003091 117.3726469  91.0794102  79.3251218
 118.1496200  91.7236572  78.9135912 116.4233326  91.2981235  78.8361766
 117.2797450  91.2615182  80.3957788 117.8077366  89.3257705  77.6045944
 118.0217475  88.2669691  77.4588606 116.8525674  89.5701855  77.1398210
 118.5971087  89.9218536  77.1466908 120.8852929  87.6186111  80.2345341
 121.6824518  88.5547290  80.2575765 121.2137371  86.4009775  80.6521725
 120.5831151  85.6215929  80.5298006 122.4871390  86.1586419  81.2951586
 122.9677348  87.1263331  81.4390358 122.2803148  85.7083415  82.2660101
 123.4215110  85.2552969  80.5229107 123.4561644  85.2883928  79.2895350
 124.1832013  84.4396260  81.2450976 124.0766606  84.4082278  82.2489714
 125.2070335  83.6078391  80.6343840 124.8518258  83.2369278  79.6729520
 126.4944383  84.4067719  80.4056544 126.2225989  85.2830993  79.8172218
 126.8484109  84.7239581  81.3865704 127.5949203  83.6417746  79.6942534
 127.8591559  82.7822229  80.3102496 127.2025728  83.2959071  78.7379384
 128.8273339  84.4905444  79.4569082 128.8257520  85.6694124  79.8681704
 129.7969471  83.9793953  78.8580570 125.4760228  82.4114385  81.5329759
 125.5982892  82.5601141  82.7501860 125.5585924  81.2305351  80.9211399
 125.3799437  81.1564156  79.9298325 125.8568383  80.0118684  81.6623968
 125.3132247  79.9413102  82.6045248 125.5251452  78.7773129  80.8106442
 126.1326424  78.8023025  79.9059775 125.8105187  77.4937975  81.5777844
 125.2030018  77.4678706  82.4824125 125.5673576  76.6345892  80.9526969
 126.8658251  77.4585912  81.8483220 124.0891915  78.8284580  80.3428727
 123.9337639  79.7249284  79.7426351 123.8710028  77.9463892  79.7408362
 123.4255299  78.8510050  81.2072486 127.3244040  80.0190773  82.0672360
 128.2122575  80.2579521  81.2374118 127.5895414  79.7593290  83.3444196
 126.8223651  79.6420138  83.9907763 128.9490923  79.6797669  83.8638736
 129.6588056  79.7931469  83.0443913 129.2106820  80.7795038  84.8920645
 130.2664072  80.7618008  85.1626752 128.9671028  81.7428174  84.4439617
 128.4232740  80.5866212  86.0522770 128.6044305  81.2880433  86.6821890
 129.1565592  78.3057395  84.4820200 128.5662870  77.9933502  85.5204061
 129.9959455  77.4919640  83.8463005 130.4131535  77.8034451  82.9808432
 130.3063571  76.1456893  84.3193669 129.5266071  75.8085770  85.0023343
 130.3891912  75.1667680  83.1530283 131.0532871  75.5791753  82.3934258
 130.7964954  74.2238218  83.5177965 129.0396610  74.8988226  82.5218243
 128.0398389  74.7291483  83.2179424 129.0033127  74.8620283  81.1967964
 128.1285236  74.6868891  80.7233304 129.8505843  75.0093135  80.6671373
 131.6215657  76.2107594  85.0857547 132.7023766  76.1820080  84.4920526
 131.5292488  76.2985385  86.4073471 130.6099934  76.3034291  86.8257309
 132.6856703  76.4367629  87.2805997 133.6025387  76.4378005  86.6911503
 132.6150605  77.7424825  88.0781207 133.4932543  77.8100938  88.7202302
 132.5749812  78.9431823  87.1470528 131.6967454  78.8765054  86.5049035
 132.5250180  79.8589126  87.7361546 133.4743969  78.9564229  86.5314420
 131.4392266  77.7391570  88.8973238 131.3951300  78.5576108  89.3971131
 132.7698165  75.2426142  88.2253860 132.0151756  74.2741181  88.1169453
 133.7278540  75.3115089  89.1464836 134.4154016  76.0466140  89.0628290
 133.8556089  74.3692186  90.2487488 132.9473498  73.7744533  90.3458000
 135.0488724  73.4176380  90.0689523 135.1303835  72.7958322  90.9604755
 134.8788177  72.5271845  88.8422172 134.7976981  73.1483097  87.9501842
 135.7421087  71.8683886  88.7483253 133.9749523  71.9276435  88.9502840
 136.2570331  74.1791005  89.9515705 137.0012449  73.5831525  89.8393425
 134.0188345  75.1557189  91.5411581 133.9966994  76.3883101  91.5508977
 134.1823851  74.4308360  92.6410426 134.0099292  73.4360225  92.6145022
 134.5389854  75.0343231  93.9135164 134.7621058  76.0901958  93.7603849
 133.3989193  74.9170253  94.9338711 133.7178773  75.4749969  95.8142305
 132.5356271  75.4089090  94.4856781 133.0218281  73.5059477  95.3396287
 132.7409565  72.9479854  94.4463817 133.8795963  73.0270096  95.8118088
 131.8600433  73.4826023  96.3098014 131.3548597  74.5289268  96.7144637
 131.4325787  72.2869698  96.6942295 130.6600112  72.2140827  97.3407033
 131.8816820  71.4551213  96.3386515 135.8118190  74.3894227  94.4468888
 136.0756337  73.2045479  94.2191444 136.6143950  75.1921529  95.1371481
 136.3460232  76.1495517  95.3145276 137.9104772  74.7386549  95.6182267
 138.3889727  74.1084844  94.8685426 138.8188255  75.9355984  95.9023456
 138.3543231  76.5560508  96.6687507 140.1846393  75.4734367  96.3840727
 140.6499874  74.8532680  95.6179516 140.8141957  76.3413910  96.5800660
 140.0704111  74.8938092  97.3000882 138.9814541  76.7050854  94.7058818
 139.5516505  77.4566302  94.8838056 137.7341832  73.8971579  96.8748971
 137.0915207  74.3299222  97.8362409 138.2987235  72.6916494  96.8616926
 138.7397702  72.3522934  96.0188315 138.2630557  71.8122394  98.0264723
 137.2511486  71.7788948  98.4302437 138.6830982  70.3972269  97.6477757
 138.0320833  70.0723330  96.8361583 139.7111974  70.4494545  97.2894682
 138.5965964  69.4042838  98.7942488 139.2724026  69.7266288  99.5863855
 137.5741654  69.3929875  99.1718853 138.9746503  67.9970892  98.3780176
 139.3500041  67.7553297  97.2311684 138.8757118  67.0582544  99.3116794
 139.1148949  66.1024195  99.0897054 138.5617248  67.3042522 100.2395795
 139.1825086  72.3875647  99.0927500 140.3996493  72.2011584  99.0521159
 138.5983943  73.0959967 100.0519829 137.5986263  73.2359572 100.0207697
 139.3472447  73.7197456 101.1274230 140.4094545  73.5138865 100.9953943
 139.1406168  75.2403922 101.1427718 139.8019186  75.6458094 101.9085500
 139.4448324  75.6148833 100.1653725 137.7123626  75.6716223 101.4276955
 137.0547896  75.2262486 100.6811429 137.4309842  75.3144617 102.4183339
 137.5401490  77.1761632 101.3885901 138.5038769  77.9185124 101.2081984
 136.3048457  77.6339206 101.5563333 136.1316060  78.6288104 101.5394879
 135.5442865  76.9850621 101.6999782 138.9260222  73.1231811 102.4617020
 137.8331659  72.5673773 102.6043495 139.8156213  73.2355586 103.4414804
 140.7354724  73.5981853 103.2353851 139.5368685  72.7959937 104.7966282
 138.4872427  72.5208290 104.8999203 140.4043292  71.5878410 105.1981649
 140.2166141  70.7774469 104.4938036 141.8869885  71.9387044 105.1847735
 142.0755675  72.7487693 105.8892821 142.4704473  71.0642142 105.4727697
 142.1771227  72.2544894 104.1826744 140.0239600  71.1362126 106.5045420
 140.5654215  70.3834624 106.7531117 139.7553130  73.9578401 105.7549413
 140.4927524  74.9028027 105.4571515 139.0801588  73.8628798 106.9039154
 138.4831488  73.0542650 107.0030142 139.0597132  74.8757414 107.9631992
 138.2986214  74.6161435 108.6990303 140.4174147  74.9641311 108.6724157
 140.7362527  73.9493676 108.9105265 141.1272328  75.4139814 107.9782306
 140.3632931  75.7888812 109.9453792 139.8202791  75.2920502 110.9554652
 140.8636183  76.9322866 109.9354422 138.6143528  76.2360316 107.4155581
 139.3641502  77.2138415 107.3889552 137.3713173  76.2697654 106.9441243
 136.8325176  75.4164137 106.9043103 136.7680003  77.4930387 106.4281391
 137.5366108  78.2159175 106.1546737 135.9138844  77.2008490 105.1982817
 135.1339311  76.4853030 105.4586021 135.4555707  78.1248309 104.8457109
 136.5410377  76.7833529 104.4105793 135.9423748  78.1232957 107.5411642
 134.9279074  77.5632736 107.9664464 136.3668356  79.2946443 107.9989256
 137.1095614  79.7701400 107.5066233 135.8422866  79.9040506 109.2102932
 135.1799180  79.2105046 109.7283289 137.0020970  80.2584709 110.1402103
 137.6276795  80.9993219 109.6423293 136.5910140  80.6862884 111.0545860
 137.8439622  79.0312889 110.4861705 137.1986116  78.3235167 111.0064415
 138.1857911  78.5901134 109.5498910 139.0391098  79.3573234 111.3558587
 138.6987465  79.9427613 112.2099747 139.4785547  78.4239538 111.7077236
 140.0806336  80.1472766 110.5841365 139.6000294  81.0312822 110.1650251
 140.8626975  80.4543201 111.2785424 140.6804233  79.3424245 109.4869782
 139.9559734  79.0581735 108.8431820 141.3664668  79.8990176 108.9974392
 141.1261836  78.5234566 109.8751642 135.0215247  81.1390567 108.8569551
 135.3853816  81.8986564 107.9555903 133.9139487  81.3372997 109.5706497
 133.7190096  80.7662149 110.3805634 132.9325957  82.3419528 109.1812150
 133.4377227  83.2126026 108.7629868 131.9812309  81.7707539 108.1211501
 132.6140175  81.3637154 107.3324803 131.4381737  80.9593104 108.6056584
 130.9912664  82.7536645 107.5190745 130.3572010  83.1285292 108.3225286
 131.5543644  83.5801858 107.0856206 130.1271523  82.1158900 106.4498446
 130.2920294  80.9035078 106.1986338 129.2851402  82.8251054 105.8598115
 132.1647019  82.7986012 110.4163593 131.8942393  81.9965513 111.3110541
 131.8181211  84.0872209 110.4547659 132.0245546  84.6632135 109.6512007
 131.1945317  84.7154305 111.6139565 131.0180310  84.0207161 112.4351256
 132.0578020  85.8905975 112.1366687 132.1075524  86.6499891 111.3563171
 131.4782801  86.5056739 113.4089282 131.4286463  85.7469455 114.1899331
 132.1157263  87.3256566 113.7396717 130.4762986  86.8839950 113.2064238
 133.4856608  85.4522974 112.3519318 133.9046210  85.1012656 111.4088776
 134.0731696  86.2938177 112.7190512 133.5120158  84.6447661 113.0835734
 129.8041059  85.2032753 111.2274535 129.6022642  85.7533889 110.1398369
 128.8395210  84.9995769 112.1257169 129.0385828  84.4047173 112.9173076
 127.4936272  85.5604448 112.0004141 127.4422519  86.1903332 111.1123260
 126.4501860  84.4551060 111.8749884 126.5301651  83.7813701 112.7280901
 125.4463886  84.8784968 111.8399030 126.6028426  83.6096327 110.6443499
 126.1639239  84.0678634 109.4129243 125.7066794  85.0549863 109.3449849
 126.3001477  83.2888544 108.2774672 125.9559932  83.6622719 107.3129892
 126.8740052  82.0348736 108.3681358 126.9815150  81.4174493 107.4763238
 127.3117749  81.5640157 109.5914230 127.7655318  80.5758212 109.6667665
 127.1732410  82.3491710 110.7212334 127.5147107  81.9785129 111.6877275
 127.2406856  86.4265724 113.2325787 126.9312760  85.9027204 114.3062876
 127.3679689  87.7483067 113.0897939 127.6335403  88.1611175 112.2070944
 127.3075188  88.6122113 114.2694789 127.7285210  88.1012271 115.1353609
 128.1245443  89.8937909 114.0081861 129.0927819  89.6062046 113.5984186
 127.5859114  90.4969026 113.2772751 128.3559703  90.7378320 115.2632489
 127.9166931  90.4042962 116.3627685 129.0618534  91.8481737 115.0877168
 129.2517348  92.4519482 115.8748008 129.4058273  92.0841419 114.1678789
 125.8746465  88.8670648 114.7501959 125.6193117  88.6478881 115.9471076
 124.8827338  89.3161488 113.9151475 124.9291578  89.9722704 112.5875778
 125.1967648  89.2297143 111.8358484 125.6853821  90.7570118 112.6076962
 123.5437747  90.5171991 112.3921926 123.0060170  89.8650545 111.7039898
 123.6186925  91.5158823 111.9619362 122.8956394  90.5607096 113.7040312
 121.8247713  90.3948796 113.5863836 123.0612120  91.4918879 114.2458727
 123.5224969  89.3916571 114.4702242 123.5989435  89.6092151 115.5355517
 122.7566598  88.0907705 114.2723341 122.7475102  87.5234198 113.1752604
 122.1365605  87.5759831 115.3344338 122.1986772  88.0237232 116.2376334
 121.4275614  86.3017156 115.2401963 121.1984193  86.0850240 114.1968182
 122.2566372  85.1454554 115.8348722 122.6574337  85.4649136 116.7968540
 121.4071089  83.8974440 116.0287651 121.0063148  83.5770945 115.0670787
 122.0211021  83.1010796 116.4493800 120.5846873  84.1191720 116.7088817
 123.4389099  84.8085712 114.9347559 123.0441748  84.3270053 114.0401167
 123.9202121  85.7469643 114.6593180 124.4166359  83.9282944 115.5701405
 123.9361459  82.9894505 115.8454608 125.2320583  83.7283512 114.8750087
 124.8121818  84.4094089 116.4646640 120.0594347  86.3712933 115.9029046
 119.9441444  86.6534419 117.1010153 119.0165035  86.1343561 115.1143203
 119.1038401  86.2128380 114.1111691 117.7170988  85.7918130 115.6681583
 117.6705029  86.0874549 116.7162632 116.6086668  86.5181612 114.9059511
 116.8673347  87.5770219 114.9039273 116.6258168  86.1385349 113.8843397
 115.2180370  86.3382276 115.4892193 114.5025494  86.8134140 114.8181185
 115.0077277  85.2702437 115.5465119 115.0603590  87.0619223 117.1317918
 115.0656428  88.8050179 116.7264948 114.2265042  89.0278943 116.0675019
 114.9746649  89.3914393 117.6407888 115.9989846  89.0589047 116.2239852
 117.5247061  84.2832983 115.5857546 117.8388049  83.6586801 114.5691287
 117.0186636  83.6877557 116.6616975 116.8132559  84.1995629 117.5078419
 116.8189496  82.2476649 116.6615468 117.6206133  81.7687681 116.0993260
 116.8222104  81.6918317 118.0882208 116.7588924  80.6080006 117.9912661
 117.7874721  81.9620135 118.5164401 115.7116639  82.1834361 118.9958208
 115.7712922  83.2689140 119.0750875 114.7502259  81.9033597 118.5653604
 115.8462615  81.5668366 120.3780640 115.8009214  80.4816572 120.2862548
 116.8086132  81.8552824 120.8008852 114.7885033  82.0039575 121.2825085
 114.1212009  82.6737531 120.9272892 114.6551929  81.5789581 122.5346838
 115.5119295  80.6992888 123.0344580 116.2672083  80.3523758 122.4606067
 115.4053946  80.3800902 123.9867511 113.6613065  82.0321418 123.2868608
 113.0072335  82.7003543 122.9050484 113.5630736  81.7069616 124.2380216
 115.5222485  81.8927225 115.9430810 114.5406292  82.6396140 115.9737663
 115.5366990  80.7450378 115.2739622 116.3119494  80.1056389 115.3752305
 114.4542852  80.3759491 114.3870867 114.3462278  79.2924320 114.4362128
 113.5471738  80.8484814 114.7638644 114.6598146  80.7845267 112.9479443
 113.6840724  80.8611412 112.1953032 115.8992397  81.0479613 112.5407974
 116.6616992  80.9030357 113.1871343 116.2069480  81.5615915 111.2158145
 115.2986519  81.5835172 110.6136381 116.7761167  82.9807550 111.2945741
 117.6724289  82.9256909 111.9123861 117.0522571  83.2650552 110.2791826
 115.8279900  84.0179135 111.8701147 115.4108982  83.6251197 112.7973947
 116.3969185  84.9229748 112.0829211 114.7041398  84.3429635 110.9095871
 115.1300021  84.6107310 109.9426120 114.0693279  83.4642521 110.7956594
 113.8845854  85.4535880 111.3832163 114.1846108  86.3863597 111.1382240
 112.7830370  85.3130551 112.1117618 112.3592636  84.1040059 112.4505023
 112.8765649  83.2891662 112.1529532 111.5209351  84.0029390 113.0046597
 112.1026468  86.3814060 112.4983838 112.4240386  87.3026879 112.2375253
 111.2654867  86.2699885 113.0523223 117.2107140  80.6516730 110.5254340
 118.1147482  80.1098351 111.1651363 117.0461784  80.4940428 109.2171299
 116.2250408  80.8698389 108.7647918 118.0039348  79.7600437 108.4071312
 118.2749784  78.8286078 108.9041842 117.3984190  79.4285249 107.0476387
 116.9561388  80.3325512 106.6290410 118.2453751  79.1213497 106.4341171
 116.3690222  78.3295219 107.0680472 116.4159427  77.3214576 108.0189830
 117.2147871  77.3290072 108.7605288 115.4691659  76.3178432 108.0350392
 115.5327405  75.5135522 108.7679622 114.4404885  76.3376958 107.1243288
 113.4875901  75.3465444 107.1447668 113.6386493  74.6951225 107.8335558
 114.3595478  77.3396777 106.1897220 113.5430973  77.3531838 105.4676925
 115.3166265  78.3318516 106.1667387 115.2523057  79.1342168 105.4317741
 119.2836753  80.5714672 108.2179773 119.2987430  81.7984286 108.3372399
 120.3675062  79.8642523 107.9086819 120.3067369  78.8565923 107.8766203
 121.6565662  80.4862416 107.6469480 121.4967446  81.5034471 107.2893879
 122.5276883  80.5410701 108.9056398 122.5360897  79.5438514 109.3456211
 123.5357655  80.8051101 108.5860098 122.0495666  81.5354863 109.9275429
 122.3550012  82.8829337 109.8016683 122.9500205  83.2105532 108.9491914
 121.9203976  83.7998888 110.7299555 122.1693058  84.8559432 110.6255736
 121.1647894  83.3730743 111.7989174 120.7253973  84.2810575 112.7259504
 121.0016968  85.1795722 112.5311958 120.8448318  82.0430059 111.9468160
 120.2462936  81.7077338 112.7938373 121.2875912  81.1326732 111.0133689
 121.0399445  80.0767252 111.1217434 122.3791533  79.7112815 106.5591839
 122.3648243  78.4793143 106.5542384 123.0129713  80.4380095 105.6460102
 122.9776162  81.4454256 105.7089568 123.7478548  79.8411631 104.5407729
 123.4830963  78.7883393 104.4429759 123.4038441  80.5548180 103.2334924
 122.3191854  80.5284159 103.1290051 123.7334325  81.5887554 103.3356934
 124.0436992  79.9405135 102.0068105 123.7334497  80.5076276 101.1291843
 125.1276643  79.9934157 102.1084127 123.6465957  78.4945416 101.8128949
 122.5330267  78.1992547 101.3901010 124.5581907  77.5834675 102.1253505
 124.3455859  76.6022789 102.0150345 125.4608666  77.8749794 102.4721910
 125.2414440  79.9485959 104.8078153 125.7303824  81.0084313 105.2127427
 125.9597706  78.8537756 104.5805175 125.5029392  78.0241035 104.2297345
 127.3869323  78.7910241 104.8563177 127.6370345  79.4736498 105.6684570
 127.7887955  77.3760247 105.2669300 127.4401888  76.7560724 104.4409568
 128.8766274  77.3319666 105.3196631 127.1944947  76.8602467 106.5764817
 126.1090277  76.9505618 106.5351838 127.5725548  75.4079805 106.7896260
 128.6579372  75.3169276 106.8314977 127.1423373  75.0537181 107.7263820
 127.1896498  74.8074481 105.9644927 127.6552936  77.7134113 107.7412626
 127.3328026  78.7432612 107.5879386 127.2222839  77.3314495 108.6657673
 128.7426738  77.6799953 107.8089872 128.1815762  79.2233317 103.6309108
 128.0040419  78.6727910 102.5406211 129.0549138  80.2085878 103.8168834
 129.0873292  80.6982853 104.6996319 129.9779445  80.6092333 102.7750856
 130.7546435  81.2071445 103.2518877 130.4181107  79.6967752 102.3728750
 129.3708983  81.4052489 101.6397355 129.3442052  80.9425921 100.4969734
 128.8783927  82.6062433 101.9348418 128.7710778  82.8870755 102.8990597
 128.4240942  83.5225751 100.8920451 128.1659021  82.9479920 100.0025001
 127.1949541  84.3020911 101.3417854 127.4594678  84.9191317 102.2005016
 126.6909461  85.1904692 100.2159371 126.4257794  84.5740525  99.3569746
 125.8124678  85.7410747 100.5524020 127.4726813  85.8941950  99.9299986
 126.1568851  83.3845544 101.6997968 125.3812051  83.8738276 101.9835796
 129.5979086  84.4355018 100.5637987 129.8370312  85.4467424 101.2248756
 130.3514286  84.0598109  99.5379396 130.0872644  83.2216330  99.0401701
 131.5653263  84.7474833  99.1331764 131.8022012  85.5406507  99.8423132
 132.7365589  83.7642229  99.0903033 133.6434419  84.3041252  98.8179633
 132.9273824  83.1058397 100.4467438 132.0210121  82.5653223 100.7195686
 133.7645248  82.4094370 100.3986299 133.1336611  83.8698993 101.1962521
 132.4739089  82.7529753  98.1092771 133.2084313  82.1354673  98.0816907
 131.3531569  85.4213582  97.7809024 130.2381799  85.4722389  97.2552006
 132.4329931  85.9617545  97.2225121 133.2917276  86.0513656  97.7465772
 132.3923646  86.4934287  95.8689476 131.3864421  86.8440690  95.6381438
 133.3641551  87.6688912  95.7304228 134.3359213  87.3455016  96.1035030
 133.4458566  87.9162337  94.6720058 132.9091114  88.8918805  96.5009561
 131.6843109  89.0638041  96.6752375 133.7756757  89.6834904  96.9315698
 132.7102909  85.4426355  94.8150906 132.3861710  85.6449258  93.6399298
 133.3286819  84.3276082  95.2071987 133.6553016  84.2256166  96.1574705
 133.6022613  83.2498267  94.2621763 133.9340340  83.6625258  93.3094405
 134.7047732  82.3412943  94.8122140 135.4899660  82.9829392  95.2120432
 134.2759854  81.7469200  95.6190351 135.2947228  81.4147518  93.7580511
 134.8891851  81.4863858  92.5774065 136.1727343  80.6027366  94.1183969
 132.3371101  82.4488803  93.9754317 131.9192436  82.3252499  92.8194610
 131.7208689  81.8920299  95.0183269 132.1889973  81.9205595  95.9128330
 130.4608618  81.1566270  94.9184073 130.1219874  81.1494908  93.8824476
 130.6369051  79.7102996  95.3851791 129.6448729  79.2869351  95.5424495
 131.1543449  79.1442140  94.6106450 131.4249725  79.5948249  96.6794898
 131.7841704  80.5948617  97.2987289 131.7126130  78.3646906  97.0848078
 132.2344811  78.2266174  97.9384407 131.4083884  77.5719751  96.5378613
 129.3874059  81.9087968  95.6981167 129.1455456  81.6347995  96.8849217
 128.7024482  82.8586678  95.0560761 128.7840962  83.1971537  93.6249696
 128.5725864  82.3094239  93.0288995 129.7858572  83.5592288  93.3937216
 127.7459941  84.2553848  93.4644081 126.8125899  83.7946007  93.1410916
 128.0775023  84.9704224  92.7114639 127.5966788  84.9121874  94.7913234
 126.5959370  85.3241805  94.9212332 128.3354853  85.6992297  94.9424162
 127.8276879  83.7783942  95.7960888 128.3869572  84.1167613  96.6683409
 126.5106196  83.1689133  96.2451115 125.9129689  83.6325370  97.2212758
 126.0469665  82.1268809  95.5564859 126.5307424  81.7622824  94.7483224
 124.7615299  81.5393086  95.9161808 124.0613273  82.3040414  96.2523342
 124.1574807  80.8200280  94.7113447 124.0213543  81.5392077  93.9036626
 125.0625308  79.7048185  94.2446777 125.1987625  78.9849534  95.0517309
 124.6127160  79.2063816  93.3860006 126.0302894  80.1170427  93.9589945
 122.8736303  80.2889678  95.0617734 122.4961840  79.8375706  94.3032384
 124.8873120  80.5998391  97.1094523 123.8788070  80.2292475  97.7204184
 126.0992921  80.2074028  97.4572857 126.9029048  80.4697146  96.9045665
 126.3129235  79.3922528  98.6369496 126.6171950  80.0326977  99.4648074
 125.3838000  78.8836700  98.8941895 127.3902886  78.3567415  98.3933785
 128.0514950  78.3385612  97.3591287 127.5531015  77.4875638  99.3873317
 126.9935710  77.6066174 100.2197085 128.5202655  76.3967913  99.3546632
 129.0076376  76.3340445  98.3817139 129.6004482  76.5600876 100.4353286
 129.1189235  76.6696413 101.4070442 130.5102620  75.3476260 100.4564160
 130.9925320  75.2376797  99.4851136 131.2707405  75.4767302 101.2265491
 129.9225950  74.4554706 100.6727675 130.4062558  77.8175357 100.2005278
 129.7454844  78.6839193 100.2298999 131.1652284  77.9136031 100.9769500
 130.8898511  77.7629715  99.2252027 127.7620247  75.0936914  99.5502428
 127.0679837  74.9201509 100.5576597 127.8975333  74.1765231  98.5981610
 128.4263512  74.4007001  97.7673808 127.2674469  72.8665587  98.6828382
 126.5616413  72.8601087  99.5134380 126.5122526  72.5204831  97.3961843
 127.1420789  72.8304316  96.5623078 126.3922200  71.4372795  97.3771534
 125.1455001  73.1851190  97.2747728 124.4997564  72.5383992  96.6807447
 124.7266372  73.2961731  98.2749343 125.2427301  74.5461508  96.6139896
 125.8017995  75.2131145  97.2702668 125.7745435  74.4375239  95.6687520
 123.9363004  75.1377012  96.3497437 123.4712084  74.8835317  95.4899841
 123.3303874  75.9878987  97.1706136 122.1424930  76.4855202  96.8594129
 121.6966622  76.2165224  95.9939794 121.6882997  77.1315492  97.4890593
 123.9163086  76.3433168  98.3055825 124.8226736  75.9657164  98.5422689
 123.4535958  76.9900334  98.9282808 128.3300994  71.8177121  98.9719618
 129.3442241  71.7432736  98.2708092 128.0927169  71.0126526 100.0026775
 127.2293022  71.1025706 100.5189421 129.0386198  69.9980702 100.4182980
 128.4911903  69.0777250 100.6217307 129.7435505  69.8285607  99.6043948
 129.8066964  70.3990902 101.6597839 130.7772439  71.1571018 101.5844978
 129.3744774  69.8927663 102.8114904 128.5495038  69.3101992 102.7999409
 129.9959701  70.1836555 104.0952533 130.9464914  70.6999725 103.9609951
 129.0852426  71.0509086 104.9963434 128.1113817  70.5674662 105.0736585
 129.6784555  71.2164623 106.3821076 130.6521926  71.7002903 106.3056389
 129.0149597  71.8306380 106.9909278 129.7952120  70.2376221 106.8472329
 128.8519900  72.4164140 104.3677820 128.3722506  72.2928781 103.3968592
 128.2091955  73.0108333 105.0170744 129.8071552  72.9253505 104.2383840
 130.3338593  68.8571132 104.7655648 129.5030051  67.9525215 104.8609273
 131.5830398  68.7410114 105.2183238 132.2264205  69.5144702 105.1293173
 132.0802917  67.4885178 105.7774179 131.4407514  66.6567982 105.4819016
 133.5019647  67.2183241 105.2690015 134.1461806  68.0474963 105.5615073
 134.0424061  65.9251747 105.8575539 133.3989254  65.0954235 105.5650729
 135.0518865  65.7500499 105.4855597 134.0644833  66.0014685 106.9446566
 133.4902750  67.1201004 103.8395735 134.3807204  66.9510101 103.5231628
 132.0490902  67.4721986 107.3001854 131.4045975  66.5958234 107.8846575
 132.7181619  68.4123177 107.9654472 133.1692776  69.1544426 107.4498461
 132.8652211  68.3900401 109.4187195 132.1607257  67.6765802 109.8462243
 134.2813466  67.9771651 109.8182240 134.9949829  68.6152984 109.2970632
 134.3928881  68.1114121 110.8941591 134.5840103  66.5334299 109.4768265
 133.7475773  65.6500353 109.6611191 135.7872440  66.2853979 108.9717455
 136.0431933  65.3398382 108.7257648 136.4406576  67.0435043 108.8360020
 132.5307214  69.7705897 109.9661073 133.2979553  70.7176076 109.7734748
 131.4018350  69.8830188 110.6590455 130.8415420  69.0592351 110.8250321
 130.9122566  71.1621036 111.1537697 131.4935199  71.9713254 110.7117378
 129.4399667  71.3621811 110.7894767 129.3144818  71.3026794 109.7083605
 128.8205623  70.6041543 111.2688862 128.8945045  72.6903071 111.2113314
 129.2209080  73.8370429 110.5084809 129.8765859  73.7627339 109.6409185
 128.7256754  75.0648694 110.8955361 128.9855325  75.9608767 110.3318466
 127.9001234  75.1582102 111.9980752 127.5116734  76.1285007 112.3074984
 127.5668157  74.0235089 112.7081716 126.9135351  74.0935569 113.5778945
 128.0630701  72.7967211 112.3145684 127.8016721  71.8982605 112.8736207
 131.0898489  71.2517076 112.6628473 130.6922159  70.3408145 113.3968846
 131.6821958  72.3564744 113.1177631 132.0745454  72.9929558 112.4387546
 131.8047809  72.6916271 114.5298454 131.0388649  72.1545730 115.0893495
 133.1811761  72.3151203 115.0967562 133.9188160  72.7849832 114.4462060
 133.2357640  72.7621099 116.0893894 133.4682872  70.8284258 115.1954106
 132.7421430  70.3735157 115.8691110 133.3744412  70.3816930 114.2056001
 134.8592511  70.5480945 115.7227356 135.6407336  71.4688478 115.9601962
 135.1779798  69.2723080 115.9069712 136.0936053  69.0292032 116.2571587
 134.5033230  68.5508776 115.6960737 131.5944349  74.1886700 114.6851872
 132.0472279  74.9675446 113.8413798 130.9181626  74.5960461 115.7571422
 130.4767031  73.9470556 116.3927711 130.7481718  76.0216981 115.9980164
 131.6036857  76.5571075 115.5862739 129.4695313  76.5649193 115.3458981
 129.6089595  77.6416264 115.2491477 129.4168938  76.1153419 114.3543289
 128.1785632  76.2873432 116.0964519 128.0843145  75.2117302 116.2456987
 128.2222143  76.7855675 117.0649400 126.7471934  76.8855948 115.1880927
 125.4837015  76.8173889 116.4536943 125.7685477  77.4594699 117.2871771
 124.5352134  77.1596025 116.0397368 125.3767051  75.7914907 116.8060947
 130.7348158  76.2865387 117.4968526 130.4241057  75.4053197 118.3030693
 131.1031247  77.5175821 117.8647613 131.4566889  78.1478735 117.1591946
 131.0635986  77.9789099 119.2451454 130.4608283  77.3208844 119.8710606
 132.4660340  78.1193343 119.8825479 132.3467460  78.4871963 120.9016392
 133.2052567  76.7865580 119.9071058 133.3253399  76.4182644 118.8882629
 134.1865442  76.9230771 120.3615701 132.6332580  76.0638991 120.4890709
 133.2694988  79.1727015 119.1623529 132.7538138  80.1308459 119.2266208
 134.2533362  79.2585262 119.6236530 133.3829557  78.8912445 118.1154478
 130.3407280  79.3173528 119.2866519 130.1807926  79.9967005 118.2706690
 129.9118313  79.6988633 120.4865649 130.1004558  79.1127990 121.2872201
 129.1395213  80.9140935 120.6885000 128.9281239  81.3728402 119.7226005
 127.8104823  80.6201222 121.3923334 127.2249062  81.5390155 121.3634370
 127.3054271  79.8495784 120.8098546 127.9515784  80.1562443 122.8285291
 128.5526013  79.2470897 122.8461425 128.4551651  80.9352279 123.4009686
 126.5920551  79.8757232 123.4433018 125.9958249  80.7867096 123.3912232
 126.1068756  79.0908956 122.8630037 126.7137041  79.4327753 124.8909318
 127.3275356  78.5326248 124.9231893 127.2053352  80.2274729 125.4520501
 125.3834775  79.1479625 125.4963085 124.9279361  78.4113066 124.9767704
 125.5055584  78.8573472 126.4558599 124.8146824  79.9820527 125.4669044
 129.9339419  81.9248146 121.5047088 130.9202523  81.5877521 122.1657577
 129.4765919  83.1737156 121.4552371 128.6796827  83.3791617 120.8697229
 130.1050957  84.2721236 122.1763900 130.3877059  83.9468671 123.1776087
 131.3568815  84.7784262 121.4549386 131.0883723  85.1161853 120.4539782
 131.7885542  85.6084116 122.0142981 132.0862280  83.9716705 121.3821508
 129.0890784  85.3936191 122.3336758 127.9929659  85.3503892 121.7697205
 129.4682958  86.4028526 123.1112836 130.3291826  86.3495026 123.6367615
 128.6412350  87.5882070 123.2623680 127.5942705  87.2961572 123.3440471
 129.0314724  88.3640349 124.5202408 128.8992447  87.7281492 125.3956061
 130.0748784  88.6712157 124.4492205 128.1450059  89.6004702 124.6511383
 127.0703428  89.4729615 125.2964618 128.5509644  90.6606807 124.1045571
 128.7756733  88.4815811 122.0351911 129.8291917  88.5422410 121.3964366
 127.6884194  89.1822924 121.7096031 126.8484439  89.1245212 122.2674587
 127.6635957  90.0035913 120.5073818 128.1427188  89.4351274 119.7102688
 126.2211688  90.2952280 120.0996592 125.7308541  90.8718619 120.8839964
 126.2138553  90.8661322 119.1711577 125.6877363  89.3561550 119.9523805
 128.4182655  91.3158218 120.6651645 128.7591250  91.9418905 119.6554919
 128.6835842  91.7470181 121.8952997 128.3358840  91.2362496 122.6942487
 129.4158833  92.9834131 122.1316351 129.1217553  93.7367990 121.4008837
 129.1089314  93.5154403 123.5329736 129.5813673  94.4909577 123.6481663
 128.0291642  93.6204925 123.6386469 129.5967787  92.6346292 124.5284548
 129.3927612  92.9889284 125.3970448 130.9207866  92.8258648 121.9627165
 131.6405438  93.8285596 122.0091364 131.4114554  91.6056348 121.7731593
 130.7741198  90.8221305 121.7780196 132.8340828  91.3378415 121.6075116
 133.4259823  92.2211267 121.8474312 133.2882385  90.1632080 122.4869828
 132.7021075  89.2810819 122.2292925 134.7627815  89.8720499 122.2695291
 135.3496308  90.7536253 122.5274695 135.0657691  89.0369607 122.9011344
 134.9327854  89.6162927 121.2236868 133.0060913  90.4608426 123.9602298
 131.9309235  90.6091693 124.0607991 133.3061751  89.5824459 124.5316040
 133.7335600  91.6767367 124.4868449 133.4336192  92.5556716 123.9162235
 133.4835082  91.8236069 125.5375602 134.8088715  91.5289490 124.3870261
 133.0992696  91.0521437 120.1359553 132.5259197  90.1162214 119.5655552
 133.9638226  91.8544600 119.5209255 134.3382636  92.6699398 119.9844835
 134.3588083  91.6017508 118.1414400 133.4839734  91.3523796 117.5409593
 135.0216635  92.8434018 117.5464614 135.9046492  93.1002338 118.1316738
 135.3153257  92.6408724 116.5164883 134.3185080  93.6760370 117.5662169
 135.3061296  90.4102729 118.0813001 136.2805112  90.3377572 118.8345318
 135.0166516  89.4705293 117.1839426 134.2382568  89.6175840 116.5573839
 135.7423732  88.2091288 117.1002776 136.3731040  88.1308993 117.9858045
 134.7816388  87.0089829 117.0478534 134.1691295  87.0837380 116.1493300
 135.5511126  85.7220224 117.0222439 136.1635509  85.6463315 117.9207375
 134.8560575  84.8831977 116.9852013 136.1938002  85.6998103 116.1421539
 133.8813789  86.9768115 118.2770393 134.5096194  86.7882748 119.1475958
 133.4114603  87.9555370 118.3738511 132.8122918  85.9114982 118.1872540
 133.2814837  84.9323805 118.0908837 132.2002248  85.9333548 119.0889166
 132.1833257  86.0996416 117.3171370 136.6405958  88.2366074 115.8701820
 136.1724209  88.5089769 114.7572709 137.9239676  87.9456343 116.0711534
 138.2376530  87.8046981 117.0208048 138.9067731  87.8560717 114.9981791
 138.4688251  88.2219693 114.0695135 140.1418954  88.6957391 115.3195205
 140.8035415  88.6923393 114.4533149 139.8263032  89.7173939 115.5309990
 140.8307721  88.1727697 116.4416212 141.6015879  88.7148068 116.6250294
 139.2862829  86.3927438 114.8089125 139.8475650  85.7712601 115.7180189
 138.9810116  85.8456362 113.6308192 138.5771988  86.4253504 112.9090394
 139.1431294  84.4187887 113.3631758 139.5806097  83.9018766 114.2172906
 137.7941013  83.7484308 113.0182391 137.5662557  83.9564525 111.9728145
 137.8365731  82.2388618 113.2386531 138.0639258  82.0300433 114.2840270
 136.8687293  81.8066714 112.9845067 138.6074437  81.8001891 112.6050709
 136.6736139  84.3358848 113.8219014 136.5947425  85.4023651 113.6109487
 135.7382054  83.8433574 113.5563314 136.8718751  84.1897612 114.8837117
 140.1639560  84.3018477 112.2308566 140.0196914  83.4862381 111.3110975
 141.1696710  85.1844446 112.2574858 141.2795852  85.8207250 113.0341231
 142.1342971  85.2521834 111.1667700 141.5791235  85.4243310 110.2446817
 142.7911343  86.1006363 111.3585820 142.9785043  83.9993337 111.0088753
 143.3916903  83.6597622 109.8982275 143.2404260  83.2941516 112.1089081
 142.9405810  83.6261867 113.0144163 144.0033777  82.0546084 112.0456680
 143.7374258  81.5179851 111.1349517 145.5145006  82.3135529 112.0381712
 145.7656184  82.9039802 111.1570158 145.7800678  82.8711729 112.9362993
 146.2349233  81.0931693 112.0098193 147.1770017  81.2777502 112.0055738
 143.6396847  81.1653053 113.2244332 142.9726312  81.5906364 114.1710182
 144.0891999  79.9137251 113.1491675 144.5731364  79.6022938 112.3191582
 143.9058975  78.9707304 114.2305806 144.5829853  78.1330514 114.0634125
 144.1717478  79.4719857 115.1612610 142.4866209  78.4441669 114.3411374
 141.5716524  78.8281504 113.6102405 142.3124337  77.5321641 115.2928184
 143.1032455  77.1839312 115.8157427 141.0029290  76.9713283 115.5706848
 140.4911878  76.7670754 114.6302058 141.1335870  75.6646623 116.3486493
 141.7160838  74.9509952 115.7660037 141.6360485  75.8545794 117.2971028
 139.7442227  75.0899116 116.6152151 139.2705899  74.3041306 115.7516053
 139.1697914  75.4421304 117.6799078 140.1496106  77.9716345 116.3460686
 140.6264280  78.9991923 116.8336291 138.8641317  77.6486697 116.4642913
 138.5169771  76.7927709 116.0556102 137.9092214  78.5485585 117.0980897
 138.4255447  79.5082826 117.1190444 136.6200933  78.6747817 116.2494422
 136.0147107  77.7837891 116.4160090 135.8202274  79.9006119 116.6123193
 136.4248330  80.7920969 116.4455644 134.9252709  79.9479136 115.9919032
 135.5316118  79.8491202 117.6621521 136.9419958  78.9159492 114.7789923
 136.2631730  79.6920579 114.4255016 137.9676599  79.2817949 114.7313512
 136.8046437  77.6990445 113.9121046 135.7790565  77.3328703 113.9588722
 137.0514079  77.9563524 112.8820564 137.4835422  76.9226062 114.2647236
 137.5931350  78.0900223 118.5225938 137.1245532  78.8975917 119.3393451
 137.8875348  76.8351949 118.8642678 138.1870441  76.1626096 118.1728760
 137.7262500  76.3857020 120.2405981 136.7636310  76.7144178 120.6322739
 137.7858095  74.8603827 120.3083100 137.6490159  74.5454738 121.3428244
 136.6952604  74.2465848 119.4433477 136.8316743  74.5606902 118.4085392
 136.7520567  73.1597067 119.5030916 135.7195423  74.5789383 119.7977712
 139.0647554  74.4142545 119.8421073 139.1041187  73.4559724 119.8838975
 138.7727018  76.9798544 121.1792522 138.6036005  76.9010052 122.4001214
 139.8434087  77.5689438 120.6462517 139.9284655  77.6123485 119.6407764
 140.9333213  78.0986294 121.4551631 140.8702885  77.7062001 122.4701140
 142.2802736  77.6862660 120.8537381 142.3487937  76.5984452 120.8608141
 142.3300291  78.0462568 119.8261044 143.3558673  78.2318002 121.5975665
 144.1878991  77.9605453 121.2029228 140.8945740  79.6135186 121.6178141
 141.7250980  80.1592732 122.3509279 139.9654287  80.3073561 120.9625711
 139.3030898  79.8382678 120.3614367 139.9124203  81.7638434 121.0473002
 140.9194327  82.1729872 121.1287035 139.2061583  82.3804858 119.8293761
 139.2949610  83.4657795 119.8778732 139.8395867  81.8770139 118.5400136
 139.7507548  80.7917647 118.4905790 139.3291921  82.3221017 117.6859089
 140.8930297  82.1561459 118.5189823 137.7186607  82.0446191 119.8663828
 137.6286872  80.9706187 119.7035069 137.3593642  82.2914293 120.8654275
 136.8986594  82.7745193 118.8466002 137.2570922  82.5278315 117.8472150
 135.8537525  82.4788118 118.9405471 136.9877712  83.8486429 119.0091344
 139.2044301  82.1628006 122.3348685 138.5888471  81.3248296 123.0038588
 139.2823628  83.4415193 122.6850383 139.8175629  84.0874103 122.1224682
 138.6791005  83.9341245 123.9178240 138.7953694  83.2214483 124.7343248
 139.3210483  85.2727929 124.3367978 138.8009860  85.6595038 125.2132047
 140.7910748  85.0692856 124.6688866 141.3119259  84.6829982 123.7927604
 141.2328109  86.0213343 124.9631193 140.8836328  84.3574495 125.4891451
 139.1695829  86.3132160 123.2354051 138.1111505  86.4790806 123.0346272
 139.6296013  87.2489421 123.5530518 139.6594137  85.9574738 122.3289758
 137.1715168  84.0621059 123.7439765 136.6608780  84.2743394 122.6373492
 136.4486493  83.9080383 124.8529160 136.9065279  83.6858501 125.7253144
 135.0054243  84.0504617 124.8506855 134.6884727  84.0712337 125.8933788
 134.7835022  85.0105785 124.3848254 134.2436432  82.9650491 124.1268339
 133.0742522  83.1640680 123.7920724 134.8630014  81.8136075 123.8867180
 135.8001979  81.6817094 124.2393724 134.2660506  80.7461702 123.0978212
 133.4860771  81.1564463 122.4564056 135.3150613  80.0636795 122.2167695
 136.0982081  79.6399075 122.8454177 134.8435242  79.2686180 121.6391623
 135.7515993  80.7957655 121.5373698 133.6121867  79.7287765 124.0196358
 134.1599816  79.4010238 125.0772354 132.4423519  79.2384031 123.6189646
 132.0192529  79.6232216 122.7864976 131.7232583  78.1995527 124.3413408
 132.4167882  77.6575439 124.9842574 130.6127688  78.7923775 125.2103345
 129.9002626  79.3129702 124.5704764 129.8960185  77.6931242 125.9763341
 130.6078404  77.1723487 126.6168042 129.1087576  78.1310811 126.5899408
 129.4565689  76.9862736 125.2725253 131.1799319  79.7206280 126.1430879
 130.4828528  80.0925762 126.6883726 131.1403017  77.2196606 123.3344004
 130.3499232  77.6152987 122.4710063 131.5258966  75.9473862 123.4518935
 132.1344916  75.6682667 124.2080706 131.1459775  74.9441044 122.4637599
 131.2517830  75.3050464 121.4407129 132.0118432  73.6816631 122.6322468
 131.8799310  73.3011244 123.6451084 131.6153311  72.6055566 121.6304295
 131.7474236  72.9852261 120.6172643 132.2435381  71.7263073 121.7731782
 130.5708035  72.3337686 121.7827283 133.4851060  74.0312344 122.4893601
 133.7623878  74.7578281 123.2530867 134.0862873  73.1301298 122.6105675
 133.6640088  74.4566376 121.5018750 129.6593611  74.6213676 122.5860652
 129.1396030  74.3524662 123.6764085 128.9673202  74.6522029 121.4484710
 129.4668416  74.8483262 120.5928348 127.5239328  74.4680890 121.3788363
 127.0450654  74.6387255 122.3430294 126.8934646  75.4161547 120.3415330
 127.3617857  75.2357214 119.3739492 125.3977057  75.1873274 120.2296024
 124.9285972  75.3680328 121.1967547 124.9794576  75.8703227 119.4902200
 125.2090036  74.1590041 119.9213098 127.1883550  76.8612009 120.7042935
 128.2667202  77.0190030 120.7224352 126.7374474  77.5215855 119.9635682
 126.7728372  77.0815675 121.6875962 127.2411356  73.0111963 121.0347148
 127.8254055  72.4690266 120.0902755 126.3606408  72.3818840 121.8109261
 125.9467158  72.8538635 122.6021282 125.9998331  70.9925345 121.5701114
 126.9009279  70.3944310 121.4344664 125.2162803  70.4330028 122.7575184
 125.8288885  70.4903959 123.6572497 124.3064336  71.0160095 122.9002847
 124.8307564  68.9793493 122.5235326 125.1510288  68.4087744 121.4831909
 124.1402087  68.3800503 123.4962651 123.8593116  67.4155687 123.3915187
 123.9018311  68.8938728 124.3324847 125.1699883  70.8737193 120.2918268
 124.3633645  71.7575480 119.9903589 125.3451254  69.7956561 119.5181726
 126.3140081  68.7001563 119.7017278 126.1696505  68.2488283 120.6833409
 127.3270646  69.0959376 119.6298079 125.9863893  67.7563736 118.5786294
 125.2782550  67.0058894 118.9299388 126.8982502  67.2644435 118.2400797
 125.4005170  68.5912821 117.4964300 124.7204740  68.0120301 116.8718441
 126.1697533  69.0448554 116.8714129 124.6226940  69.6810224 118.2415814
 124.7013122  70.6471779 117.7431228 123.1573579  69.3013888 118.3810886
 122.4217800  69.4008939 117.3913017 122.7088310  68.8785945 119.5572461
 123.3475041  68.8348528 120.3384520 121.3386021  68.4294633 119.7598222
 120.8515956  68.2948937 118.7939988 121.3030380  67.0994915 120.5147203
 121.7790315  67.2205920 121.4877901 120.2679186  66.7874468 120.6534865
 121.8367869  66.3414016 119.9415614 120.5568724  69.4882754 120.5226706
 121.0159445  69.9789595 121.5594285 119.3820418  69.8398325 120.0057017
 119.0810732  69.4334546 119.1314167 118.5094148  70.7925808 120.6552268
 117.5053714  70.6128667 120.2709107 118.5354773  70.5674840 121.7214123
 118.8612701  72.2499308 120.4509463 118.1155180  73.1176317 120.9230574
 119.9636751  72.5544392 119.7716076 120.5602482  71.8102901 119.4392795
 120.3833536  73.9296982 119.5432009 119.7109665  74.6158452 120.0581738
 121.8046354  74.1408795 120.0800783 122.4453943  73.3437915 119.7030133
 122.1734611  75.1024237 119.7230063 121.8614141  74.1324784 121.5914097
 121.0011448  74.7054842 122.2583685 122.8769021  73.4789368 122.1422058
 122.9634287  73.4414694 123.1477948 123.5584319  73.0221017 121.5532070
 120.3195914  74.3332609 118.0789599 119.7837275  75.3968912 117.7561745
 120.8560017  73.5123924 117.1788994 121.3570235  72.6906164 117.4851029
 120.8124721  73.8025500 115.7541921 119.9719165  74.4643188 115.5453202
 122.1038397  74.4863615 115.2837821 121.9160545  74.7556542 114.2443989
 122.2402537  75.3923050 115.8743392 123.3532824  73.6380582 115.3666102
 124.0829035  73.5592680 116.5443050 123.7309667  74.1063633 117.4189059
 125.2346282  72.8056641 116.6201894 125.7962946  72.7493518 117.5526387
 125.6716902  72.1169789 115.5102658 126.8171639  71.3595757 115.5845722
 127.2272219  71.3837749 116.4522509 124.9741874  72.1846356 114.3246679
 125.3205484  71.6414675 113.4454052 123.8262969  72.9494445 114.2560462
 123.2741767  73.0208266 113.3189401 120.5505223  72.5106756 114.9935681
 120.3835502  71.4388305 115.5829020 120.5233794  72.6195794 113.6691134
 120.6396041  73.5273663 113.2418968 120.2873264  71.4751672 112.8032124
 120.8032406  70.6040941 113.2071471 118.7925746  71.1534048 112.6968544
 118.4177163  71.0347422 113.7134663 118.3123750  72.0140514 112.2312411
 118.4799979  69.9044980 111.8939138 118.8204004  70.0683607 110.8714775
 119.0358772  69.0760673 112.3330036 117.0018273  69.5727463 111.8866027
 116.2172433  70.3287427 112.4975777 116.6237736  68.5552818 111.2686817
 120.8707270  71.7859380 111.4334758 120.6472652  72.8700794 110.8922270
 121.6153420  70.8320195 110.8832158 121.7074025  69.9478190 111.3626047
 122.3711032  71.0333852 109.6555755 122.0505159  71.8807171 109.0494800
 123.8888023  71.1570316 109.9553719 124.0526986  72.0823119 110.5077257
 124.4092127  69.9757166 110.7747875 124.2460741  69.0500595 110.2228408
 125.4754754  70.1038472 110.9612473 123.8776139  69.9298902 111.7252620
 124.7065854  71.4056918 108.6812287 124.6409384  70.5006360 108.0773536
 124.2303242  72.2306771 108.1514418 126.1580883  71.7394915 108.9311890
 126.6351661  70.9147167 109.4605689 126.6636582  71.9002636 107.9790070
 126.2245518  72.6447571 109.5346595 122.0785445  69.8955351 108.6833962
 121.9497614  68.7331967 109.0845850 121.9124048  70.2434481 107.4101421
 121.6584896  71.1977239 107.1980476 122.0144039  69.2969966 106.3115044
 122.0644973  68.2849288 106.7131370 120.8084384  69.3912400 105.3701191
 121.0104523  68.7651506 104.5010382 119.9455691  68.9981730 105.9077574
 120.5173369  70.8094310 104.9148342 121.1102661  71.7619965 105.4588591
 119.6890492  70.9711523 103.9942140 123.3198500  69.5548067 105.5689316
 123.7380256  70.7072840 105.4202498 123.9739583  68.4851763 105.1323434
 123.5853260  67.5598181 105.2453769 125.2983069  68.6098357 104.5429456
 125.7781771  69.5244689 104.8911839 126.1654555  67.4170531 104.9505371
 125.5964113  66.5561690 104.5995862 127.1272475  67.4493541 104.4386651
 126.3945836  67.2961791 106.4593114 125.4269615  67.2326810 106.9570827
 127.2140989  66.0589675 106.7861432 128.1821083  66.1219636 106.2890635
 127.3631903  65.9955773 107.8640366 126.6856764  65.1706411 106.4400997
 127.0408444  68.5490778 107.0296752 126.3937667  69.4072021 106.8479819
 127.1879582  68.4263525 108.1027071 128.0046713  68.7129653 106.5477233
 125.2698415  68.7315054 103.0269699 126.2863262  69.1020331 102.4314415
 124.1367820  68.4375475 102.3892217 123.3336111  68.0964602 102.8978230
 124.0414188  68.5456579 100.9402224 124.9588869  68.1778334 100.4808132
 122.8653975  67.7147690 100.4181348 121.9793794  68.0480201 100.9585188
 122.7560798  67.9530407  99.3601290 123.0254648  66.2074779 100.5854818
 122.4489668  65.7224207  99.7977823 124.0820241  65.9707311 100.4600520
 122.5524903  65.7080689 101.9390104 122.0375311  66.5247669 102.7311893
 122.6950770  64.4973719 102.2105465 123.8893696  69.9842764 100.4704737
 124.0934766  70.2589791  99.2832350 123.5370815  70.9028817 101.3652878
 123.3115743  70.6193128 102.3080680 123.4070805  72.3111411 101.0181694
 123.8366651  72.4284122 100.0232806 121.9270396  72.7185384 100.9648756
 121.4852811  72.6151449 101.9559655 121.8465747  73.7552984 100.6381430
 121.3974876  72.0746841 100.2626466 124.1348320  73.2498398 101.9638927
 124.3678620  74.4047839 101.5883342 124.5043017  72.8056998 103.1627408
 124.3056605  71.8513557 103.4270669 125.1907523  73.6535260 104.1157038
 125.5593219  73.0267719 104.9277598 126.0335213  74.1244137 103.6096360
 124.2980391  74.7305259 104.6913975 124.5894157  75.9222756 104.5537486
 123.2080405  74.3280112 105.3395618 123.0360468  73.3386435 105.4475855
 122.2206086  75.2628278 105.8660086 122.5685763  76.2836157 105.7078640
 120.8734892  75.0947731 105.1735998 120.5466712  74.0700141 105.3501172
 120.1779470  75.7847938 105.6512948 120.9074304  75.3620031 103.6936602
 121.3765166  76.3287689 103.5108407 121.4824222  74.5801264 103.1975198
 119.5008427  75.3746124 103.1478462 119.5162257  75.4931085 102.0644159
 118.9869515  74.4481794 103.4042389 118.7669796  76.4924649 103.7297608
 118.2103578  76.3086168 104.5522396 118.7876830  77.7270738 103.2417748
 119.4947773  77.9981343 102.1582496 120.0183431  77.2636590 101.7037994
 119.5081909  78.9384566 101.7898562 118.1052347  78.6886048 103.8366929
 117.5662001  78.4825896 104.6656075 118.1255194  79.6255059 103.4599920
 122.0725370  75.0495261 107.3640317 121.7880890  73.9344448 107.8118062
 122.2568278  76.1125550 108.1302963 122.5522824  76.9807430 107.7071468
 122.0962615  76.0691844 109.5766636 122.1279833  75.0397816 109.9336271
 123.1945045  76.8852272 110.2714913 123.1433375  77.9181513 109.9271800
[truncated: 12,829,605 more chars]
