# Supplementary material for: Conformational dynamics control assembly of an extremely long bacteriophage tail tube
Source: J Biol Chem. 2023 Feb 13;299(3):103021. doi: 10.1016/j.jbc.2023.103021 (PMC10034513; doi:10.1016/j.jbc.2023.103021)
Supplement: ysd1_monomer.pdb [file mmc33.zip › jbc_103021_mmc33.pdb]

CRYST1  120.903  120.903  120.903 109.47 109.47 109.47               1
ATOM      1  N   ASN     1      25.414  48.035  52.611  1.00  0.00           N  
ATOM      2  H1  ASN     1      24.966  47.301  52.082  1.00  0.00           H  
ATOM      3  H2  ASN     1      24.783  48.815  52.727  1.00  0.00           H  
ATOM      4  H3  ASN     1      25.703  47.770  53.542  1.00  0.00           H  
ATOM      5  CA  ASN     1      26.537  48.477  51.713  1.00  0.00           C  
ATOM      6  HA  ASN     1      26.988  47.542  51.382  1.00  0.00           H  
ATOM      7  CB  ASN     1      26.171  49.316  50.449  1.00  0.00           C  
ATOM      8  HB2 ASN     1      26.008  50.328  50.820  1.00  0.00           H  
ATOM      9  HB3 ASN     1      27.039  49.281  49.790  1.00  0.00           H  
ATOM     10  CG  ASN     1      24.852  49.022  49.739  1.00  0.00           C  
ATOM     11  OD1 ASN     1      23.886  48.567  50.336  1.00  0.00           O  
ATOM     12  ND2 ASN     1      24.800  49.408  48.501  1.00  0.00           N  
ATOM     13 HD21 ASN     1      24.117  49.148  47.804  1.00  0.00           H  
ATOM     14 HD22 ASN     1      25.555  50.001  48.187  1.00  0.00           H  
ATOM     15  C   ASN     1      27.569  49.222  52.650  1.00  0.00           C  
ATOM     16  O   ASN     1      27.305  49.563  53.771  1.00  0.00           O  
ATOM     17  N   ASP     2      28.737  49.352  52.049  1.00  0.00           N  
ATOM     18  H   ASP     2      28.879  48.977  51.123  1.00  0.00           H  
ATOM     19  CA  ASP     2      29.818  50.215  52.500  1.00  0.00           C  
ATOM     20  HA  ASP     2      30.117  49.836  53.477  1.00  0.00           H  
ATOM     21  CB  ASP     2      31.012  50.104  51.646  1.00  0.00           C  
ATOM     22  HB2 ASP     2      31.739  50.857  51.951  1.00  0.00           H  
ATOM     23  HB3 ASP     2      31.306  49.079  51.872  1.00  0.00           H  
ATOM     24  CG  ASP     2      30.776  50.197  50.146  1.00  0.00           C  
ATOM     25  OD1 ASP     2      29.992  49.331  49.595  1.00  0.00           O  
ATOM     26  OD2 ASP     2      31.244  51.217  49.516  1.00  0.00           O  
ATOM     27  C   ASP     2      29.361  51.676  52.683  1.00  0.00           C  
ATOM     28  O   ASP     2      28.669  52.269  51.820  1.00  0.00           O  
ATOM     29  N   ASN     3      29.717  52.214  53.904  1.00  0.00           N  
ATOM     30  H   ASN     3      30.448  51.797  54.462  1.00  0.00           H  
ATOM     31  CA  ASN     3      29.632  53.690  54.073  1.00  0.00           C  
ATOM     32  HA  ASN     3      29.513  54.168  53.101  1.00  0.00           H  
ATOM     33  CB  ASN     3      28.350  54.097  54.919  1.00  0.00           C  
ATOM     34  HB2 ASN     3      28.058  55.129  54.721  1.00  0.00           H  
ATOM     35  HB3 ASN     3      27.540  53.518  54.476  1.00  0.00           H  
ATOM     36  CG  ASN     3      28.448  53.874  56.470  1.00  0.00           C  
ATOM     37  OD1 ASN     3      28.865  52.795  56.849  1.00  0.00           O  
ATOM     38  ND2 ASN     3      28.014  54.761  57.267  1.00  0.00           N  
ATOM     39 HD21 ASN     3      27.952  54.466  58.231  1.00  0.00           H  
ATOM     40 HD22 ASN     3      27.474  55.548  56.938  1.00  0.00           H  
ATOM     41  C   ASN     3      30.913  54.294  54.665  1.00  0.00           C  
ATOM     42  O   ASN     3      31.701  53.550  55.121  1.00  0.00           O  
ATOM     43  N   TYR     4      30.937  55.602  54.829  1.00  0.00           N  
ATOM     44  H   TYR     4      30.162  56.171  54.519  1.00  0.00           H  
ATOM     45  CA  TYR     4      32.158  56.335  55.327  1.00  0.00           C  
ATOM     46  HA  TYR     4      32.940  56.190  54.582  1.00  0.00           H  
ATOM     47  CB  TYR     4      31.831  57.820  55.384  1.00  0.00           C  
ATOM     48  HB2 TYR     4      31.584  58.008  54.339  1.00  0.00           H  
ATOM     49  HB3 TYR     4      30.833  57.942  55.805  1.00  0.00           H  
ATOM     50  CG  TYR     4      32.867  58.745  55.810  1.00  0.00           C  
ATOM     51  CD1 TYR     4      33.055  59.020  57.203  1.00  0.00           C  
ATOM     52  HD1 TYR     4      32.556  58.440  57.966  1.00  0.00           H  
ATOM     53  CE1 TYR     4      34.083  59.953  57.625  1.00  0.00           C  
ATOM     54  HE1 TYR     4      34.242  60.135  58.677  1.00  0.00           H  
ATOM     55  CZ  TYR     4      34.691  60.786  56.654  1.00  0.00           C  
ATOM     56  OH  TYR     4      35.707  61.658  57.077  1.00  0.00           O  
ATOM     57  HH  TYR     4      36.226  61.863  56.296  1.00  0.00           H  
ATOM     58  CE2 TYR     4      34.415  60.610  55.263  1.00  0.00           C  
ATOM     59  HE2 TYR     4      34.743  61.359  54.558  1.00  0.00           H  
ATOM     60  CD2 TYR     4      33.600  59.555  54.833  1.00  0.00           C  
ATOM     61  HD2 TYR     4      33.474  59.351  53.780  1.00  0.00           H  
ATOM     62  C   TYR     4      32.727  55.900  56.674  1.00  0.00           C  
ATOM     63  O   TYR     4      33.811  55.326  56.754  1.00  0.00           O  
ATOM     64  N   GLN     5      31.926  56.025  57.709  1.00  0.00           N  
ATOM     65  H   GLN     5      31.134  56.616  57.502  1.00  0.00           H  
ATOM     66  CA  GLN     5      32.297  55.611  59.009  1.00  0.00           C  
ATOM     67  HA  GLN     5      33.127  56.250  59.309  1.00  0.00           H  
ATOM     68  CB  GLN     5      31.170  55.785  59.980  1.00  0.00           C  
ATOM     69  HB2 GLN     5      30.257  55.307  59.624  1.00  0.00           H  
ATOM     70  HB3 GLN     5      31.392  55.323  60.942  1.00  0.00           H  
ATOM     71  CG  GLN     5      30.838  57.247  60.482  1.00  0.00           C  
ATOM     72  HG2 GLN     5      30.135  57.159  61.311  1.00  0.00           H  
ATOM     73  HG3 GLN     5      31.698  57.759  60.913  1.00  0.00           H  
ATOM     74  CD  GLN     5      30.334  58.137  59.331  1.00  0.00           C  
ATOM     75  OE1 GLN     5      29.796  57.719  58.282  1.00  0.00           O  
ATOM     76  NE2 GLN     5      30.645  59.379  59.339  1.00  0.00           N  
ATOM     77 HE21 GLN     5      30.389  59.880  58.499  1.00  0.00           H  
ATOM     78 HE22 GLN     5      30.994  59.827  60.174  1.00  0.00           H  
ATOM     79  C   GLN     5      32.829  54.180  59.052  1.00  0.00           C  
ATOM     80  O   GLN     5      33.722  53.905  59.860  1.00  0.00           O  
ATOM     81  N   ASN     6      32.255  53.299  58.304  1.00  0.00           N  
ATOM     82  H   ASN     6      31.619  53.685  57.621  1.00  0.00           H  
ATOM     83  CA  ASN     6      32.492  51.856  58.234  1.00  0.00           C  
ATOM     84  HA  ASN     6      32.859  51.626  59.235  1.00  0.00           H  
ATOM     85  CB  ASN     6      31.308  50.979  57.893  1.00  0.00           C  
ATOM     86  HB2 ASN     6      30.981  51.248  56.889  1.00  0.00           H  
ATOM     87  HB3 ASN     6      31.793  50.015  57.741  1.00  0.00           H  
ATOM     88  CG  ASN     6      30.241  50.778  59.054  1.00  0.00           C  
ATOM     89  OD1 ASN     6      29.857  51.630  59.804  1.00  0.00           O  
ATOM     90  ND2 ASN     6      29.731  49.641  59.263  1.00  0.00           N  
ATOM     91 HD21 ASN     6      29.128  49.456  60.052  1.00  0.00           H  
ATOM     92 HD22 ASN     6      30.035  48.834  58.737  1.00  0.00           H  
ATOM     93  C   ASN     6      33.676  51.426  57.356  1.00  0.00           C  
ATOM     94  O   ASN     6      34.189  50.378  57.577  1.00  0.00           O  
ATOM     95  N   ASN     7      34.057  52.240  56.332  1.00  0.00           N  
ATOM     96  H   ASN     7      33.382  52.966  56.138  1.00  0.00           H  
ATOM     97  CA  ASN     7      34.953  51.916  55.252  1.00  0.00           C  
ATOM     98  HA  ASN     7      35.644  51.127  55.549  1.00  0.00           H  
ATOM     99  CB  ASN     7      34.178  51.487  54.000  1.00  0.00           C  
ATOM    100  HB2 ASN     7      33.474  52.295  53.799  1.00  0.00           H  
ATOM    101  HB3 ASN     7      34.807  51.228  53.148  1.00  0.00           H  
ATOM    102  CG  ASN     7      33.437  50.164  54.323  1.00  0.00           C  
ATOM    103  OD1 ASN     7      32.287  50.176  54.706  1.00  0.00           O  
ATOM    104  ND2 ASN     7      34.028  49.101  53.991  1.00  0.00           N  
ATOM    105 HD21 ASN     7      33.638  48.205  54.248  1.00  0.00           H  
ATOM    106 HD22 ASN     7      35.016  48.979  53.821  1.00  0.00           H  
ATOM    107  C   ASN     7      35.897  52.997  54.657  1.00  0.00           C  
ATOM    108  O   ASN     7      36.978  52.670  54.079  1.00  0.00           O  
ATOM    109  N   TYR     8      35.631  54.312  54.934  1.00  0.00           N  
ATOM    110  H   TYR     8      34.873  54.535  55.563  1.00  0.00           H  
ATOM    111  CA  TYR     8      36.309  55.419  54.341  1.00  0.00           C  
ATOM    112  HA  TYR     8      37.173  55.047  53.791  1.00  0.00           H  
ATOM    113  CB  TYR     8      35.500  56.054  53.223  1.00  0.00           C  
ATOM    114  HB2 TYR     8      34.664  56.607  53.652  1.00  0.00           H  
ATOM    115  HB3 TYR     8      36.114  56.701  52.597  1.00  0.00           H  
ATOM    116  CG  TYR     8      34.881  55.028  52.173  1.00  0.00           C  
ATOM    117  CD1 TYR     8      33.513  54.666  52.096  1.00  0.00           C  
ATOM    118  HD1 TYR     8      32.727  55.050  52.730  1.00  0.00           H  
ATOM    119  CE1 TYR     8      33.050  53.657  51.117  1.00  0.00           C  
ATOM    120  HE1 TYR     8      32.006  53.383  51.136  1.00  0.00           H  
ATOM    121  CZ  TYR     8      34.015  53.132  50.258  1.00  0.00           C  
ATOM    122  OH  TYR     8      33.642  52.255  49.249  1.00  0.00           O  
ATOM    123  HH  TYR     8      32.805  51.823  49.435  1.00  0.00           H  
ATOM    124  CE2 TYR     8      35.389  53.484  50.392  1.00  0.00           C  
ATOM    125  HE2 TYR     8      36.082  52.962  49.748  1.00  0.00           H  
ATOM    126  CD2 TYR     8      35.807  54.440  51.306  1.00  0.00           C  
ATOM    127  HD2 TYR     8      36.860  54.680  51.322  1.00  0.00           H  
ATOM    128  C   TYR     8      36.898  56.386  55.369  1.00  0.00           C  
ATOM    129  O   TYR     8      37.333  57.446  54.945  1.00  0.00           O  
ATOM    130  N   VAL     9      36.921  56.053  56.639  1.00  0.00           N  
ATOM    131  H   VAL     9      36.682  55.089  56.826  1.00  0.00           H  
ATOM    132  CA  VAL     9      37.627  56.728  57.637  1.00  0.00           C  
ATOM    133  HA  VAL     9      37.570  57.813  57.548  1.00  0.00           H  
ATOM    134  CB  VAL     9      37.078  56.376  59.036  1.00  0.00           C  
ATOM    135  HB  VAL     9      37.287  55.345  59.323  1.00  0.00           H  
ATOM    136  CG1 VAL     9      37.672  57.268  60.160  1.00  0.00           C  
ATOM    137 HG11 VAL     9      38.759  57.334  60.181  1.00  0.00           H  
ATOM    138 HG12 VAL     9      37.378  58.287  59.905  1.00  0.00           H  
ATOM    139 HG13 VAL     9      37.192  57.038  61.112  1.00  0.00           H  
ATOM    140  CG2 VAL     9      35.556  56.480  59.267  1.00  0.00           C  
ATOM    141 HG21 VAL     9      35.086  55.919  58.459  1.00  0.00           H  
ATOM    142 HG22 VAL     9      35.350  56.227  60.307  1.00  0.00           H  
ATOM    143 HG23 VAL     9      35.223  57.518  59.248  1.00  0.00           H  
ATOM    144  C   VAL     9      39.140  56.555  57.471  1.00  0.00           C  
ATOM    145  O   VAL     9      39.961  57.560  57.441  1.00  0.00           O  
ATOM    146  N   VAL    10      39.661  55.354  57.238  1.00  0.00           N  
ATOM    147  H   VAL    10      38.974  54.625  57.107  1.00  0.00           H  
ATOM    148  CA  VAL    10      41.059  54.970  56.897  1.00  0.00           C  
ATOM    149  HA  VAL    10      41.729  55.813  57.069  1.00  0.00           H  
ATOM    150  CB  VAL    10      41.541  53.937  57.856  1.00  0.00           C  
ATOM    151  HB  VAL    10      41.058  54.228  58.789  1.00  0.00           H  
ATOM    152  CG1 VAL    10      40.993  52.492  57.673  1.00  0.00           C  
ATOM    153 HG11 VAL    10      41.415  51.939  58.511  1.00  0.00           H  
ATOM    154 HG12 VAL    10      39.933  52.598  57.904  1.00  0.00           H  
ATOM    155 HG13 VAL    10      41.159  52.047  56.692  1.00  0.00           H  
ATOM    156  CG2 VAL    10      43.209  53.916  58.004  1.00  0.00           C  
ATOM    157 HG21 VAL    10      43.435  53.110  58.703  1.00  0.00           H  
ATOM    158 HG22 VAL    10      43.761  53.735  57.082  1.00  0.00           H  
ATOM    159 HG23 VAL    10      43.676  54.844  58.334  1.00  0.00           H  
ATOM    160  C   VAL    10      41.119  54.418  55.392  1.00  0.00           C  
ATOM    161  O   VAL    10      40.197  53.706  55.019  1.00  0.00           O  
ATOM    162  N   GLY    11      42.137  54.668  54.601  1.00  0.00           N  
ATOM    163  H   GLY    11      42.878  55.231  54.993  1.00  0.00           H  
ATOM    164  CA  GLY    11      42.285  54.261  53.091  1.00  0.00           C  
ATOM    165  HA2 GLY    11      41.598  53.424  52.964  1.00  0.00           H  
ATOM    166  HA3 GLY    11      42.001  55.086  52.437  1.00  0.00           H  
ATOM    167  C   GLY    11      43.669  53.720  52.789  1.00  0.00           C  
ATOM    168  O   GLY    11      44.371  53.444  53.817  1.00  0.00           O  
ATOM    169  N   ARG    12      44.099  53.528  51.440  1.00  0.00           N  
ATOM    170  H   ARG    12      43.520  53.691  50.629  1.00  0.00           H  
ATOM    171  CA  ARG    12      45.500  53.164  51.011  1.00  0.00           C  
ATOM    172  HA  ARG    12      46.195  53.660  51.688  1.00  0.00           H  
ATOM    173  CB  ARG    12      45.532  51.662  51.185  1.00  0.00           C  
ATOM    174  HB2 ARG    12      46.394  51.318  50.614  1.00  0.00           H  
ATOM    175  HB3 ARG    12      45.579  51.313  52.217  1.00  0.00           H  
ATOM    176  CG  ARG    12      44.265  50.957  50.571  1.00  0.00           C  
ATOM    177  HG2 ARG    12      43.396  51.232  51.168  1.00  0.00           H  
ATOM    178  HG3 ARG    12      44.045  51.323  49.568  1.00  0.00           H  
ATOM    179  CD  ARG    12      44.506  49.451  50.619  1.00  0.00           C  
ATOM    180  HD2 ARG    12      43.665  48.981  50.109  1.00  0.00           H  
ATOM    181  HD3 ARG    12      45.495  49.227  50.220  1.00  0.00           H  
ATOM    182  NE  ARG    12      44.481  48.895  52.028  1.00  0.00           N  
ATOM    183  HE  ARG    12      45.394  48.787  52.446  1.00  0.00           H  
ATOM    184  CZ  ARG    12      43.481  48.317  52.603  1.00  0.00           C  
ATOM    185  NH1 ARG    12      42.272  48.197  52.092  1.00  0.00           N  
ATOM    186 HH11 ARG    12      42.062  48.541  51.166  1.00  0.00           H  
ATOM    187 HH12 ARG    12      41.512  47.854  52.663  1.00  0.00           H  
ATOM    188  NH2 ARG    12      43.599  47.803  53.805  1.00  0.00           N  
ATOM    189 HH21 ARG    12      44.499  47.904  54.253  1.00  0.00           H  
ATOM    190 HH22 ARG    12      42.876  47.305  54.304  1.00  0.00           H  
ATOM    191  C   ARG    12      45.655  53.623  49.563  1.00  0.00           C  
ATOM    192  O   ARG    12      44.657  53.840  48.928  1.00  0.00           O  
ATOM    193  N   GLY    13      46.882  53.640  48.924  1.00  0.00           N  
ATOM    194  H   GLY    13      47.714  53.521  49.484  1.00  0.00           H  
ATOM    195  CA  GLY    13      47.097  54.031  47.491  1.00  0.00           C  
ATOM    196  HA2 GLY    13      47.208  53.156  46.850  1.00  0.00           H  
ATOM    197  HA3 GLY    13      46.117  54.380  47.166  1.00  0.00           H  
ATOM    198  C   GLY    13      48.312  54.993  47.293  1.00  0.00           C  
ATOM    199  O   GLY    13      49.098  55.254  48.227  1.00  0.00           O  
ATOM    200  N   THR    14      48.518  55.525  46.104  1.00  0.00           N  
ATOM    201  H   THR    14      47.758  55.415  45.448  1.00  0.00           H  
ATOM    202  CA  THR    14      49.669  56.450  45.717  1.00  0.00           C  
ATOM    203  HA  THR    14      50.573  55.987  46.111  1.00  0.00           H  
ATOM    204  CB  THR    14      49.867  56.547  44.195  1.00  0.00           C  
ATOM    205  HB  THR    14      50.750  57.163  44.024  1.00  0.00           H  
ATOM    206  CG2 THR    14      50.152  55.160  43.556  1.00  0.00           C  
ATOM    207 HG21 THR    14      50.871  54.596  44.150  1.00  0.00           H  
ATOM    208 HG22 THR    14      49.213  54.612  43.631  1.00  0.00           H  
ATOM    209 HG23 THR    14      50.505  55.265  42.530  1.00  0.00           H  
ATOM    210  OG1 THR    14      48.720  57.050  43.564  1.00  0.00           O  
ATOM    211  HG1 THR    14      47.974  56.537  43.884  1.00  0.00           H  
ATOM    212  C   THR    14      49.583  57.815  46.354  1.00  0.00           C  
ATOM    213  O   THR    14      48.551  58.444  46.433  1.00  0.00           O  
ATOM    214  N   VAL    15      50.765  58.355  46.593  1.00  0.00           N  
ATOM    215  H   VAL    15      51.515  57.679  46.614  1.00  0.00           H  
ATOM    216  CA  VAL    15      51.011  59.630  47.266  1.00  0.00           C  
ATOM    217  HA  VAL    15      50.134  60.246  47.066  1.00  0.00           H  
ATOM    218  CB  VAL    15      51.079  59.452  48.796  1.00  0.00           C  
ATOM    219  HB  VAL    15      51.940  58.819  49.008  1.00  0.00           H  
ATOM    220  CG1 VAL    15      51.385  60.778  49.462  1.00  0.00           C  
ATOM    221 HG11 VAL    15      51.139  60.802  50.524  1.00  0.00           H  
ATOM    222 HG12 VAL    15      52.425  61.048  49.284  1.00  0.00           H  
ATOM    223 HG13 VAL    15      50.809  61.554  48.959  1.00  0.00           H  
ATOM    224  CG2 VAL    15      49.762  58.882  49.427  1.00  0.00           C  
ATOM    225 HG21 VAL    15      49.786  58.995  50.511  1.00  0.00           H  
ATOM    226 HG22 VAL    15      48.869  59.396  49.072  1.00  0.00           H  
ATOM    227 HG23 VAL    15      49.610  57.860  49.081  1.00  0.00           H  
ATOM    228  C   VAL    15      52.238  60.300  46.676  1.00  0.00           C  
ATOM    229  O   VAL    15      53.344  59.734  46.678  1.00  0.00           O  
ATOM    230  N   TYR    16      52.063  61.576  46.189  1.00  0.00           N  
ATOM    231  H   TYR    16      51.135  61.946  46.339  1.00  0.00           H  
ATOM    232  CA  TYR    16      53.010  62.443  45.445  1.00  0.00           C  
ATOM    233  HA  TYR    16      53.942  61.879  45.479  1.00  0.00           H  
ATOM    234  CB  TYR    16      52.508  62.686  44.030  1.00  0.00           C  
ATOM    235  HB2 TYR    16      51.559  63.222  44.006  1.00  0.00           H  
ATOM    236  HB3 TYR    16      53.077  63.424  43.465  1.00  0.00           H  
ATOM    237  CG  TYR    16      52.343  61.503  43.083  1.00  0.00           C  
ATOM    238  CD1 TYR    16      51.164  60.764  43.178  1.00  0.00           C  
ATOM    239  HD1 TYR    16      50.528  61.032  44.009  1.00  0.00           H  
ATOM    240  CE1 TYR    16      50.826  59.804  42.235  1.00  0.00           C  
ATOM    241  HE1 TYR    16      49.928  59.207  42.299  1.00  0.00           H  
ATOM    242  CZ  TYR    16      51.796  59.477  41.192  1.00  0.00           C  
ATOM    243  OH  TYR    16      51.534  58.456  40.432  1.00  0.00           O  
ATOM    244  HH  TYR    16      52.248  57.816  40.491  1.00  0.00           H  
ATOM    245  CE2 TYR    16      53.058  60.115  41.235  1.00  0.00           C  
ATOM    246  HE2 TYR    16      53.813  59.828  40.518  1.00  0.00           H  
ATOM    247  CD2 TYR    16      53.301  61.141  42.237  1.00  0.00           C  
ATOM    248  HD2 TYR    16      54.224  61.701  42.210  1.00  0.00           H  
ATOM    249  C   TYR    16      53.291  63.774  46.134  1.00  0.00           C  
ATOM    250  O   TYR    16      52.280  64.282  46.526  1.00  0.00           O  
ATOM    251  N   PHE    17      54.485  64.350  46.019  1.00  0.00           N  
ATOM    252  H   PHE    17      55.268  63.735  45.851  1.00  0.00           H  
ATOM    253  CA  PHE    17      54.732  65.645  46.685  1.00  0.00           C  
ATOM    254  HA  PHE    17      53.828  66.254  46.689  1.00  0.00           H  
ATOM    255  CB  PHE    17      55.366  65.420  48.065  1.00  0.00           C  
ATOM    256  HB2 PHE    17      54.735  64.933  48.809  1.00  0.00           H  
ATOM    257  HB3 PHE    17      56.184  64.699  48.088  1.00  0.00           H  
ATOM    258  CG  PHE    17      55.855  66.649  48.817  1.00  0.00           C  
ATOM    259  CD1 PHE    17      54.865  67.462  49.468  1.00  0.00           C  
ATOM    260  HD1 PHE    17      53.818  67.293  49.265  1.00  0.00           H  
ATOM    261  CE1 PHE    17      55.260  68.523  50.208  1.00  0.00           C  
ATOM    262  HE1 PHE    17      54.531  69.255  50.522  1.00  0.00           H  
ATOM    263  CZ  PHE    17      56.629  68.770  50.340  1.00  0.00           C  
ATOM    264  HZ  PHE    17      56.920  69.637  50.915  1.00  0.00           H  
ATOM    265  CE2 PHE    17      57.626  67.899  49.795  1.00  0.00           C  
ATOM    266  HE2 PHE    17      58.661  68.185  49.906  1.00  0.00           H  
ATOM    267  CD2 PHE    17      57.217  66.888  48.955  1.00  0.00           C  
ATOM    268  HD2 PHE    17      57.915  66.220  48.470  1.00  0.00           H  
ATOM    269  C   PHE    17      55.787  66.392  45.794  1.00  0.00           C  
ATOM    270  O   PHE    17      56.754  65.785  45.422  1.00  0.00           O  
ATOM    271  N   ASP    18      55.645  67.708  45.656  1.00  0.00           N  
ATOM    272  H   ASP    18      54.966  68.178  46.238  1.00  0.00           H  
ATOM    273  CA  ASP    18      56.559  68.579  44.950  1.00  0.00           C  
ATOM    274  HA  ASP    18      57.524  68.089  44.826  1.00  0.00           H  
ATOM    275  CB  ASP    18      55.939  69.170  43.641  1.00  0.00           C  
ATOM    276  HB2 ASP    18      55.207  69.926  43.924  1.00  0.00           H  
ATOM    277  HB3 ASP    18      56.722  69.757  43.161  1.00  0.00           H  
ATOM    278  CG  ASP    18      55.457  68.200  42.556  1.00  0.00           C  
ATOM    279  OD1 ASP    18      55.345  66.981  42.643  1.00  0.00           O  
ATOM    280  OD2 ASP    18      55.077  68.731  41.486  1.00  0.00           O  
ATOM    281  C   ASP    18      57.021  69.734  45.932  1.00  0.00           C  
ATOM    282  O   ASP    18      56.280  70.669  46.177  1.00  0.00           O  
ATOM    283  N   ARG    19      58.187  69.588  46.552  1.00  0.00           N  
ATOM    284  H   ARG    19      58.814  68.852  46.261  1.00  0.00           H  
ATOM    285  CA  ARG    19      58.735  70.548  47.523  1.00  0.00           C  
ATOM    286  HA  ARG    19      57.944  70.583  48.272  1.00  0.00           H  
ATOM    287  CB  ARG    19      60.100  70.053  48.052  1.00  0.00           C  
ATOM    288  HB2 ARG    19      60.082  68.969  48.163  1.00  0.00           H  
ATOM    289  HB3 ARG    19      60.846  70.232  47.278  1.00  0.00           H  
ATOM    290  CG  ARG    19      60.512  70.763  49.332  1.00  0.00           C  
ATOM    291  HG2 ARG    19      60.609  71.836  49.165  1.00  0.00           H  
ATOM    292  HG3 ARG    19      59.780  70.664  50.133  1.00  0.00           H  
ATOM    293  CD  ARG    19      61.896  70.381  49.848  1.00  0.00           C  
ATOM    294  HD2 ARG    19      62.703  70.711  49.193  1.00  0.00           H  
ATOM    295  HD3 ARG    19      62.002  70.685  50.890  1.00  0.00           H  
ATOM    296  NE  ARG    19      61.983  68.920  49.863  1.00  0.00           N  
ATOM    297  HE  ARG    19      61.611  68.465  49.042  1.00  0.00           H  
ATOM    298  CZ  ARG    19      62.690  68.112  50.686  1.00  0.00           C  
ATOM    299  NH1 ARG    19      63.364  68.491  51.735  1.00  0.00           N  
ATOM    300 HH11 ARG    19      63.489  69.481  51.888  1.00  0.00           H  
ATOM    301 HH12 ARG    19      63.735  67.814  52.386  1.00  0.00           H  
ATOM    302  NH2 ARG    19      62.763  66.871  50.417  1.00  0.00           N  
ATOM    303 HH21 ARG    19      62.118  66.468  49.754  1.00  0.00           H  
ATOM    304 HH22 ARG    19      63.626  66.426  50.697  1.00  0.00           H  
ATOM    305  C   ARG    19      58.890  72.034  47.047  1.00  0.00           C  
ATOM    306  O   ARG    19      59.266  72.300  45.887  1.00  0.00           O  
ATOM    307  N   PHE    20      58.510  72.968  47.885  1.00  0.00           N  
ATOM    308  H   PHE    20      58.136  72.670  48.775  1.00  0.00           H  
ATOM    309  CA  PHE    20      58.581  74.446  47.744  1.00  0.00           C  
ATOM    310  HA  PHE    20      58.627  74.658  46.676  1.00  0.00           H  
ATOM    311  CB  PHE    20      57.373  75.197  48.316  1.00  0.00           C  
ATOM    312  HB2 PHE    20      57.252  75.012  49.384  1.00  0.00           H  
ATOM    313  HB3 PHE    20      57.523  76.265  48.157  1.00  0.00           H  
ATOM    314  CG  PHE    20      55.994  75.083  47.601  1.00  0.00           C  
ATOM    315  CD1 PHE    20      55.842  74.478  46.307  1.00  0.00           C  
ATOM    316  HD1 PHE    20      56.687  74.050  45.787  1.00  0.00           H  
ATOM    317  CE1 PHE    20      54.653  74.249  45.736  1.00  0.00           C  
ATOM    318  HE1 PHE    20      54.597  73.692  44.813  1.00  0.00           H  
ATOM    319  CZ  PHE    20      53.452  74.797  46.284  1.00  0.00           C  
ATOM    320  HZ  PHE    20      52.519  74.711  45.747  1.00  0.00           H  
ATOM    321  CE2 PHE    20      53.542  75.525  47.502  1.00  0.00           C  
ATOM    322  HE2 PHE    20      52.608  75.900  47.893  1.00  0.00           H  
ATOM    323  CD2 PHE    20      54.764  75.576  48.150  1.00  0.00           C  
ATOM    324  HD2 PHE    20      55.034  76.241  48.958  1.00  0.00           H  
ATOM    325  C   PHE    20      59.947  74.953  48.343  1.00  0.00           C  
ATOM    326  O   PHE    20      60.476  74.517  49.372  1.00  0.00           O  
ATOM    327  N   GLN    21      60.542  75.872  47.548  1.00  0.00           N  
ATOM    328  H   GLN    21      59.957  76.094  46.755  1.00  0.00           H  
ATOM    329  CA  GLN    21      61.569  76.801  47.931  1.00  0.00           C  
ATOM    330  HA  GLN    21      62.589  76.424  48.005  1.00  0.00           H  
ATOM    331  CB  GLN    21      61.713  77.939  46.885  1.00  0.00           C  
ATOM    332  HB2 GLN    21      61.686  77.422  45.926  1.00  0.00           H  
ATOM    333  HB3 GLN    21      60.815  78.557  46.922  1.00  0.00           H  
ATOM    334  CG  GLN    21      62.893  78.794  47.252  1.00  0.00           C  
ATOM    335  HG2 GLN    21      62.816  79.732  46.703  1.00  0.00           H  
ATOM    336  HG3 GLN    21      62.850  79.142  48.283  1.00  0.00           H  
ATOM    337  CD  GLN    21      64.178  78.101  46.894  1.00  0.00           C  
ATOM    338  OE1 GLN    21      65.016  77.729  47.725  1.00  0.00           O  
ATOM    339  NE2 GLN    21      64.389  77.927  45.648  1.00  0.00           N  
ATOM    340 HE21 GLN    21      65.265  77.503  45.377  1.00  0.00           H  
ATOM    341 HE22 GLN    21      63.781  78.294  44.931  1.00  0.00           H  
ATOM    342  C   GLN    21      61.289  77.381  49.329  1.00  0.00           C  
ATOM    343  O   GLN    21      60.100  77.647  49.641  1.00  0.00           O  
ATOM    344  N   ASP    22      62.298  77.575  50.186  1.00  0.00           N  
ATOM    345  H   ASP    22      63.205  77.268  49.865  1.00  0.00           H  
ATOM    346  CA  ASP    22      62.103  78.032  51.577  1.00  0.00           C  
ATOM    347  HA  ASP    22      61.383  77.377  52.066  1.00  0.00           H  
ATOM    348  CB  ASP    22      63.406  77.965  52.357  1.00  0.00           C  
ATOM    349  HB2 ASP    22      63.748  76.994  52.001  1.00  0.00           H  
ATOM    350  HB3 ASP    22      64.210  78.653  52.098  1.00  0.00           H  
ATOM    351  CG  ASP    22      63.307  77.746  53.867  1.00  0.00           C  
ATOM    352  OD1 ASP    22      64.321  77.646  54.584  1.00  0.00           O  
ATOM    353  OD2 ASP    22      62.186  77.795  54.451  1.00  0.00           O  
ATOM    354  C   ASP    22      61.466  79.463  51.756  1.00  0.00           C  
ATOM    355  O   ASP    22      61.893  80.376  51.124  1.00  0.00           O  
ATOM    356  N   GLY    23      60.332  79.479  52.497  1.00  0.00           N  
ATOM    357  H   GLY    23      60.075  78.585  52.889  1.00  0.00           H  
ATOM    358  CA  GLY    23      59.495  80.690  52.797  1.00  0.00           C  
ATOM    359  HA2 GLY    23      58.879  80.665  53.696  1.00  0.00           H  
ATOM    360  HA3 GLY    23      60.234  81.455  53.033  1.00  0.00           H  
ATOM    361  C   GLY    23      58.614  81.218  51.671  1.00  0.00           C  
ATOM    362  O   GLY    23      58.009  82.242  51.876  1.00  0.00           O  
ATOM    363  N   THR    24      58.537  80.493  50.535  1.00  0.00           N  
ATOM    364  H   THR    24      59.174  79.710  50.503  1.00  0.00           H  
ATOM    365  CA  THR    24      57.711  80.814  49.313  1.00  0.00           C  
ATOM    366  HA  THR    24      56.860  81.342  49.743  1.00  0.00           H  
ATOM    367  CB  THR    24      58.549  81.717  48.375  1.00  0.00           C  
ATOM    368  HB  THR    24      59.066  82.414  49.035  1.00  0.00           H  
ATOM    369  CG2 THR    24      59.673  81.131  47.538  1.00  0.00           C  
ATOM    370 HG21 THR    24      60.260  80.508  48.213  1.00  0.00           H  
ATOM    371 HG22 THR    24      59.271  80.371  46.868  1.00  0.00           H  
ATOM    372 HG23 THR    24      60.225  81.897  46.994  1.00  0.00           H  
ATOM    373  OG1 THR    24      57.661  82.343  47.463  1.00  0.00           O  
ATOM    374  HG1 THR    24      58.141  83.097  47.113  1.00  0.00           H  
ATOM    375  C   THR    24      57.120  79.640  48.575  1.00  0.00           C  
ATOM    376  O   THR    24      57.379  78.439  48.822  1.00  0.00           O  
ATOM    377  N   ASN    25      56.231  79.930  47.574  1.00  0.00           N  
ATOM    378  H   ASN    25      56.201  80.898  47.288  1.00  0.00           H  
ATOM    379  CA  ASN    25      55.340  78.924  46.963  1.00  0.00           C  
ATOM    380  HA  ASN    25      55.386  77.981  47.508  1.00  0.00           H  
ATOM    381  CB  ASN    25      53.834  79.423  47.157  1.00  0.00           C  
ATOM    382  HB2 ASN    25      53.639  80.344  46.608  1.00  0.00           H  
ATOM    383  HB3 ASN    25      53.227  78.604  46.771  1.00  0.00           H  
ATOM    384  CG  ASN    25      53.502  79.612  48.644  1.00  0.00           C  
ATOM    385  OD1 ASN    25      53.917  78.829  49.567  1.00  0.00           O  
ATOM    386  ND2 ASN    25      52.816  80.671  48.994  1.00  0.00           N  
ATOM    387 HD21 ASN    25      52.454  80.696  49.937  1.00  0.00           H  
ATOM    388 HD22 ASN    25      52.553  81.284  48.235  1.00  0.00           H  
ATOM    389  C   ASN    25      55.797  78.630  45.542  1.00  0.00           C  
ATOM    390  O   ASN    25      55.053  79.074  44.648  1.00  0.00           O  
ATOM    391  N   ARG    26      57.047  78.140  45.332  1.00  0.00           N  
ATOM    392  H   ARG    26      57.701  78.061  46.098  1.00  0.00           H  
ATOM    393  CA  ARG    26      57.634  77.859  44.008  1.00  0.00           C  
ATOM    394  HA  ARG    26      56.861  77.814  43.241  1.00  0.00           H  
ATOM    395  CB  ARG    26      58.583  79.070  43.765  1.00  0.00           C  
ATOM    396  HB2 ARG    26      59.093  79.234  44.715  1.00  0.00           H  
ATOM    397  HB3 ARG    26      59.348  78.824  43.029  1.00  0.00           H  
ATOM    398  CG  ARG    26      57.878  80.406  43.331  1.00  0.00           C  
ATOM    399  HG2 ARG    26      57.095  80.684  44.036  1.00  0.00           H  
ATOM    400  HG3 ARG    26      58.671  81.153  43.347  1.00  0.00           H  
ATOM    401  CD  ARG    26      57.131  80.445  41.983  1.00  0.00           C  
ATOM    402  HD2 ARG    26      56.950  81.487  41.722  1.00  0.00           H  
ATOM    403  HD3 ARG    26      57.775  80.047  41.199  1.00  0.00           H  
ATOM    404  NE  ARG    26      55.882  79.657  41.954  1.00  0.00           N  
ATOM    405  HE  ARG    26      55.503  79.494  42.876  1.00  0.00           H  
ATOM    406  CZ  ARG    26      55.165  79.343  40.876  1.00  0.00           C  
ATOM    407  NH1 ARG    26      55.460  79.970  39.741  1.00  0.00           N  
ATOM    408 HH11 ARG    26      56.119  80.733  39.675  1.00  0.00           H  
ATOM    409 HH12 ARG    26      54.977  79.676  38.905  1.00  0.00           H  
ATOM    410  NH2 ARG    26      54.116  78.553  40.912  1.00  0.00           N  
ATOM    411 HH21 ARG    26      53.802  78.071  41.743  1.00  0.00           H  
ATOM    412 HH22 ARG    26      53.492  78.618  40.121  1.00  0.00           H  
ATOM    413  C   ARG    26      58.419  76.621  44.121  1.00  0.00           C  
ATOM    414  O   ARG    26      59.192  76.426  45.115  1.00  0.00           O  
ATOM    415  N   LYS    27      58.231  75.720  43.198  1.00  0.00           N  
ATOM    416  H   LYS    27      57.501  75.937  42.535  1.00  0.00           H  
ATOM    417  CA  LYS    27      58.648  74.336  43.330  1.00  0.00           C  
ATOM    418  HA  LYS    27      58.715  73.974  44.355  1.00  0.00           H  
ATOM    419  CB  LYS    27      57.641  73.454  42.483  1.00  0.00           C  
ATOM    420  HB2 LYS    27      56.821  73.250  43.172  1.00  0.00           H  
ATOM    421  HB3 LYS    27      57.215  74.027  41.660  1.00  0.00           H  
ATOM    422  CG  LYS    27      58.326  72.160  41.931  1.00  0.00           C  
ATOM    423  HG2 LYS    27      59.232  72.418  41.383  1.00  0.00           H  
ATOM    424  HG3 LYS    27      58.404  71.542  42.826  1.00  0.00           H  
ATOM    425  CD  LYS    27      57.366  71.376  41.031  1.00  0.00           C  
ATOM    426  HD2 LYS    27      56.367  71.226  41.440  1.00  0.00           H  
ATOM    427  HD3 LYS    27      57.263  72.040  40.173  1.00  0.00           H  
ATOM    428  CE  LYS    27      58.027  70.050  40.642  1.00  0.00           C  
ATOM    429  HE2 LYS    27      58.981  70.194  40.135  1.00  0.00           H  
ATOM    430  HE3 LYS    27      58.280  69.516  41.558  1.00  0.00           H  
ATOM    431  NZ  LYS    27      57.091  69.351  39.673  1.00  0.00           N  
ATOM    432  HZ1 LYS    27      56.295  68.963  40.158  1.00  0.00           H  
ATOM    433  HZ2 LYS    27      56.674  70.134  39.190  1.00  0.00           H  
ATOM    434  HZ3 LYS    27      57.603  68.700  39.095  1.00  0.00           H  
ATOM    435  C   LYS    27      60.153  74.132  42.861  1.00  0.00           C  
ATOM    436  O   LYS    27      60.676  74.703  41.866  1.00  0.00           O  
ATOM    437  N   THR    28      60.740  73.234  43.687  1.00  0.00           N  
ATOM    438  H   THR    28      60.167  72.829  44.414  1.00  0.00           H  
ATOM    439  CA  THR    28      62.150  72.807  43.646  1.00  0.00           C  
ATOM    440  HA  THR    28      62.646  73.200  42.758  1.00  0.00           H  
ATOM    441  CB  THR    28      62.919  73.551  44.835  1.00  0.00           C  
ATOM    442  HB  THR    28      63.976  73.364  44.643  1.00  0.00           H  
ATOM    443  CG2 THR    28      62.674  75.033  44.862  1.00  0.00           C  
ATOM    444 HG21 THR    28      61.663  75.291  45.178  1.00  0.00           H  
ATOM    445 HG22 THR    28      63.247  75.383  45.721  1.00  0.00           H  
ATOM    446 HG23 THR    28      63.119  75.481  43.973  1.00  0.00           H  
ATOM    447  OG1 THR    28      62.725  73.070  46.161  1.00  0.00           O  
ATOM    448  HG1 THR    28      63.385  72.410  46.387  1.00  0.00           H  
ATOM    449  C   THR    28      62.591  71.391  43.659  1.00  0.00           C  
ATOM    450  O   THR    28      63.738  71.060  43.272  1.00  0.00           O  
ATOM    451  N   GLY    29      61.708  70.449  43.966  1.00  0.00           N  
ATOM    452  H   GLY    29      60.798  70.717  44.314  1.00  0.00           H  
ATOM    453  CA  GLY    29      61.971  69.030  44.032  1.00  0.00           C  
ATOM    454  HA2 GLY    29      62.850  68.817  43.423  1.00  0.00           H  
ATOM    455  HA3 GLY    29      62.185  68.812  45.078  1.00  0.00           H  
ATOM    456  C   GLY    29      60.837  68.195  43.464  1.00  0.00           C  
ATOM    457  O   GLY    29      59.687  68.514  43.705  1.00  0.00           O  
ATOM    458  N   GLU    30      61.150  67.006  42.969  1.00  0.00           N  
ATOM    459  H   GLU    30      62.148  66.907  42.854  1.00  0.00           H  
ATOM    460  CA  GLU    30      60.290  65.862  42.637  1.00  0.00           C  
ATOM    461  HA  GLU    30      59.269  66.244  42.606  1.00  0.00           H  
ATOM    462  CB  GLU    30      60.778  65.387  41.283  1.00  0.00           C  
ATOM    463  HB2 GLU    30      61.796  65.014  41.403  1.00  0.00           H  
ATOM    464  HB3 GLU    30      60.330  64.404  41.138  1.00  0.00           H  
ATOM    465  CG  GLU    30      60.542  66.213  40.043  1.00  0.00           C  
ATOM    466  HG2 GLU    30      61.015  67.195  40.074  1.00  0.00           H  
ATOM    467  HG3 GLU    30      61.084  65.631  39.297  1.00  0.00           H  
ATOM    468  CD  GLU    30      59.137  66.438  39.613  1.00  0.00           C  
ATOM    469  OE1 GLU    30      58.725  67.304  38.791  1.00  0.00           O  
ATOM    470  OE2 GLU    30      58.253  65.625  40.041  1.00  0.00           O  
ATOM    471  C   GLU    30      60.527  64.731  43.735  1.00  0.00           C  
ATOM    472  O   GLU    30      61.677  64.316  44.109  1.00  0.00           O  
ATOM    473  N   MET    31      59.423  64.224  44.255  1.00  0.00           N  
ATOM    474  H   MET    31      58.500  64.557  44.015  1.00  0.00           H  
ATOM    475  CA  MET    31      59.543  63.086  45.238  1.00  0.00           C  
ATOM    476  HA  MET    31      60.362  62.429  44.943  1.00  0.00           H  
ATOM    477  CB  MET    31      59.763  63.734  46.610  1.00  0.00           C  
ATOM    478  HB2 MET    31      60.767  64.156  46.663  1.00  0.00           H  
ATOM    479  HB3 MET    31      59.015  64.523  46.692  1.00  0.00           H  
ATOM    480  CG  MET    31      59.572  62.807  47.858  1.00  0.00           C  
ATOM    481  HG2 MET    31      58.586  62.349  47.778  1.00  0.00           H  
ATOM    482  HG3 MET    31      60.271  61.976  47.757  1.00  0.00           H  
ATOM    483  SD  MET    31      59.857  63.546  49.453  1.00  0.00           S  
ATOM    484  CE  MET    31      61.673  63.514  49.569  1.00  0.00           C  
ATOM    485  HE1 MET    31      61.921  63.965  50.530  1.00  0.00           H  
ATOM    486  HE2 MET    31      62.004  62.477  49.628  1.00  0.00           H  
ATOM    487  HE3 MET    31      62.277  64.057  48.842  1.00  0.00           H  
ATOM    488  C   MET    31      58.278  62.190  45.242  1.00  0.00           C  
ATOM    489  O   MET    31      57.161  62.734  45.183  1.00  0.00           O  
ATOM    490  N   TYR    32      58.461  60.869  45.480  1.00  0.00           N  
ATOM    491  H   TYR    32      59.420  60.558  45.532  1.00  0.00           H  
ATOM    492  CA  TYR    32      57.370  59.929  45.357  1.00  0.00           C  
ATOM    493  HA  TYR    32      56.488  60.566  45.425  1.00  0.00           H  
ATOM    494  CB  TYR    32      57.427  59.281  43.898  1.00  0.00           C  
ATOM    495  HB2 TYR    32      57.177  60.065  43.184  1.00  0.00           H  
ATOM    496  HB3 TYR    32      58.392  58.809  43.712  1.00  0.00           H  
ATOM    497  CG  TYR    32      56.356  58.269  43.725  1.00  0.00           C  
ATOM    498  CD1 TYR    32      54.965  58.598  43.890  1.00  0.00           C  
ATOM    499  HD1 TYR    32      54.694  59.591  44.217  1.00  0.00           H  
ATOM    500  CE1 TYR    32      54.001  57.593  43.674  1.00  0.00           C  
ATOM    501  HE1 TYR    32      52.978  57.935  43.709  1.00  0.00           H  
ATOM    502  CZ  TYR    32      54.396  56.291  43.339  1.00  0.00           C  
ATOM    503  OH  TYR    32      53.389  55.407  43.091  1.00  0.00           O  
ATOM    504  HH  TYR    32      53.820  54.791  42.494  1.00  0.00           H  
ATOM    505  CE2 TYR    32      55.752  55.921  43.007  1.00  0.00           C  
ATOM    506  HE2 TYR    32      55.843  54.944  42.555  1.00  0.00           H  
ATOM    507  CD2 TYR    32      56.672  56.908  43.177  1.00  0.00           C  
ATOM    508  HD2 TYR    32      57.715  56.716  42.974  1.00  0.00           H  
ATOM    509  C   TYR    32      57.418  58.960  46.463  1.00  0.00           C  
ATOM    510  O   TYR    32      58.517  58.434  46.827  1.00  0.00           O  
ATOM    511  N   PHE    33      56.311  58.752  47.074  1.00  0.00           N  
ATOM    512  H   PHE    33      55.486  59.232  46.745  1.00  0.00           H  
ATOM    513  CA  PHE    33      56.217  57.828  48.226  1.00  0.00           C  
ATOM    514  HA  PHE    33      57.206  57.662  48.652  1.00  0.00           H  
ATOM    515  CB  PHE    33      55.403  58.637  49.288  1.00  0.00           C  
ATOM    516  HB2 PHE    33      54.405  58.886  48.926  1.00  0.00           H  
ATOM    517  HB3 PHE    33      55.334  57.974  50.151  1.00  0.00           H  
ATOM    518  CG  PHE    33      56.012  59.880  49.884  1.00  0.00           C  
ATOM    519  CD1 PHE    33      57.194  59.796  50.647  1.00  0.00           C  
ATOM    520  HD1 PHE    33      57.579  58.801  50.817  1.00  0.00           H  
ATOM    521  CE1 PHE    33      57.750  60.979  51.173  1.00  0.00           C  
ATOM    522  HE1 PHE    33      58.668  61.055  51.736  1.00  0.00           H  
ATOM    523  CZ  PHE    33      57.194  62.205  50.926  1.00  0.00           C  
ATOM    524  HZ  PHE    33      57.543  63.120  51.381  1.00  0.00           H  
ATOM    525  CE2 PHE    33      56.055  62.285  50.162  1.00  0.00           C  
ATOM    526  HE2 PHE    33      55.568  63.218  49.921  1.00  0.00           H  
ATOM    527  CD2 PHE    33      55.481  61.138  49.592  1.00  0.00           C  
ATOM    528  HD2 PHE    33      54.638  61.263  48.929  1.00  0.00           H  
ATOM    529  C   PHE    33      55.713  56.449  48.026  1.00  0.00           C  
ATOM    530  O   PHE    33      55.692  55.662  48.985  1.00  0.00           O  
ATOM    531  N   GLY    34      55.361  56.006  46.726  1.00  0.00           N  
ATOM    532  H   GLY    34      55.451  56.732  46.030  1.00  0.00           H  
ATOM    533  CA  GLY    34      54.951  54.594  46.386  1.00  0.00           C  
ATOM    534  HA2 GLY    34      55.252  54.547  45.340  1.00  0.00           H  
ATOM    535  HA3 GLY    34      55.452  53.858  47.015  1.00  0.00           H  
ATOM    536  C   GLY    34      53.444  54.320  46.506  1.00  0.00           C  
ATOM    537  O   GLY    34      52.657  55.183  46.899  1.00  0.00           O  
ATOM    538  N   ASN    35      53.009  53.155  46.057  1.00  0.00           N  
ATOM    539  H   ASN    35      53.694  52.428  45.908  1.00  0.00           H  
ATOM    540  CA  ASN    35      51.593  52.773  46.289  1.00  0.00           C  
ATOM    541  HA  ASN    35      50.951  53.651  46.212  1.00  0.00           H  
ATOM    542  CB  ASN    35      51.033  51.766  45.270  1.00  0.00           C  
ATOM    543  HB2 ASN    35      51.259  52.045  44.241  1.00  0.00           H  
ATOM    544  HB3 ASN    35      51.519  50.800  45.403  1.00  0.00           H  
ATOM    545  CG  ASN    35      49.593  51.636  45.360  1.00  0.00           C  
ATOM    546  OD1 ASN    35      48.880  52.584  45.106  1.00  0.00           O  
ATOM    547  ND2 ASN    35      49.017  50.547  45.727  1.00  0.00           N  
ATOM    548 HD21 ASN    35      48.035  50.594  45.957  1.00  0.00           H  
ATOM    549 HD22 ASN    35      49.536  49.697  45.897  1.00  0.00           H  
ATOM    550  C   ASN    35      51.473  52.342  47.708  1.00  0.00           C  
ATOM    551  O   ASN    35      51.536  51.169  48.059  1.00  0.00           O  
ATOM    552  N   THR    36      51.428  53.318  48.644  1.00  0.00           N  
ATOM    553  H   THR    36      51.370  54.274  48.325  1.00  0.00           H  
ATOM    554  CA  THR    36      51.573  53.169  50.100  1.00  0.00           C  
ATOM    555  HA  THR    36      52.561  52.801  50.376  1.00  0.00           H  
ATOM    556  CB  THR    36      51.358  54.542  50.879  1.00  0.00           C  
ATOM    557  HB  THR    36      51.622  54.323  51.914  1.00  0.00           H  
ATOM    558  CG2 THR    36      52.155  55.737  50.275  1.00  0.00           C  
ATOM    559 HG21 THR    36      51.925  56.655  50.816  1.00  0.00           H  
ATOM    560 HG22 THR    36      53.231  55.566  50.306  1.00  0.00           H  
ATOM    561 HG23 THR    36      51.737  55.826  49.272  1.00  0.00           H  
ATOM    562  OG1 THR    36      50.088  55.032  50.782  1.00  0.00           O  
ATOM    563  HG1 THR    36      49.948  55.280  49.866  1.00  0.00           H  
ATOM    564  C   THR    36      50.533  52.247  50.709  1.00  0.00           C  
ATOM    565  O   THR    36      49.395  52.278  50.192  1.00  0.00           O  
ATOM    566  N   PRO    37      50.805  51.450  51.763  1.00  0.00           N  
ATOM    567  CD  PRO    37      52.219  51.167  52.158  1.00  0.00           C  
ATOM    568  HD2 PRO    37      52.638  52.110  52.511  1.00  0.00           H  
ATOM    569  HD3 PRO    37      52.805  50.752  51.338  1.00  0.00           H  
ATOM    570  CG  PRO    37      52.026  50.098  53.262  1.00  0.00           C  
ATOM    571  HG2 PRO    37      51.915  50.497  54.270  1.00  0.00           H  
ATOM    572  HG3 PRO    37      52.828  49.361  53.276  1.00  0.00           H  
ATOM    573  CB  PRO    37      50.655  49.441  52.894  1.00  0.00           C  
ATOM    574  HB2 PRO    37      50.225  48.825  53.684  1.00  0.00           H  
ATOM    575  HB3 PRO    37      50.878  48.798  52.043  1.00  0.00           H  
ATOM    576  CA  PRO    37      49.857  50.543  52.267  1.00  0.00           C  
ATOM    577  HA  PRO    37      49.288  50.103  51.448  1.00  0.00           H  
ATOM    578  C   PRO    37      48.857  51.067  53.332  1.00  0.00           C  
ATOM    579  O   PRO    37      47.812  50.477  53.506  1.00  0.00           O  
ATOM    580  N   GLU    38      49.032  52.239  53.856  1.00  0.00           N  
ATOM    581  H   GLU    38      49.833  52.752  53.517  1.00  0.00           H  
ATOM    582  CA  GLU    38      47.933  52.954  54.590  1.00  0.00           C  
ATOM    583  HA  GLU    38      46.933  52.780  54.193  1.00  0.00           H  
ATOM    584  CB  GLU    38      48.078  52.481  56.090  1.00  0.00           C  
ATOM    585  HB2 GLU    38      48.133  51.393  56.052  1.00  0.00           H  
ATOM    586  HB3 GLU    38      48.946  52.823  56.653  1.00  0.00           H  
ATOM    587  CG  GLU    38      46.823  52.923  56.849  1.00  0.00           C  
ATOM    588  HG2 GLU    38      46.832  54.012  56.891  1.00  0.00           H  
ATOM    589  HG3 GLU    38      46.004  52.673  56.174  1.00  0.00           H  
ATOM    590  CD  GLU    38      46.863  52.192  58.191  1.00  0.00           C  
ATOM    591  OE1 GLU    38      47.318  52.783  59.172  1.00  0.00           O  
ATOM    592  OE2 GLU    38      46.435  50.975  58.191  1.00  0.00           O  
ATOM    593  C   GLU    38      48.068  54.515  54.606  1.00  0.00           C  
ATOM    594  O   GLU    38      49.157  55.093  54.730  1.00  0.00           O  
ATOM    595  N   PHE    39      46.904  55.141  54.427  1.00  0.00           N  
ATOM    596  H   PHE    39      46.002  54.713  54.270  1.00  0.00           H  
ATOM    597  CA  PHE    39      46.789  56.581  54.646  1.00  0.00           C  
ATOM    598  HA  PHE    39      47.536  56.769  55.418  1.00  0.00           H  
ATOM    599  CB  PHE    39      47.142  57.432  53.497  1.00  0.00           C  
ATOM    600  HB2 PHE    39      47.138  58.466  53.840  1.00  0.00           H  
ATOM    601  HB3 PHE    39      48.143  57.141  53.177  1.00  0.00           H  
ATOM    602  CG  PHE    39      46.200  57.545  52.196  1.00  0.00           C  
ATOM    603  CD1 PHE    39      46.711  57.093  50.935  1.00  0.00           C  
ATOM    604  HD1 PHE    39      47.612  56.501  50.890  1.00  0.00           H  
ATOM    605  CE1 PHE    39      46.029  57.340  49.698  1.00  0.00           C  
ATOM    606  HE1 PHE    39      46.431  56.867  48.815  1.00  0.00           H  
ATOM    607  CZ  PHE    39      44.768  57.996  49.767  1.00  0.00           C  
ATOM    608  HZ  PHE    39      44.205  58.189  48.866  1.00  0.00           H  
ATOM    609  CE2 PHE    39      44.303  58.416  50.974  1.00  0.00           C  
ATOM    610  HE2 PHE    39      43.370  58.946  51.099  1.00  0.00           H  
ATOM    611  CD2 PHE    39      45.029  58.226  52.173  1.00  0.00           C  
ATOM    612  HD2 PHE    39      44.536  58.681  53.019  1.00  0.00           H  
ATOM    613  C   PHE    39      45.443  57.005  55.273  1.00  0.00           C  
ATOM    614  O   PHE    39      44.327  56.657  54.855  1.00  0.00           O  
ATOM    615  N   THR    40      45.531  57.944  56.227  1.00  0.00           N  
ATOM    616  H   THR    40      46.438  58.048  56.660  1.00  0.00           H  
ATOM    617  CA  THR    40      44.387  58.685  56.817  1.00  0.00           C  
ATOM    618  HA  THR    40      43.442  58.201  56.570  1.00  0.00           H  
ATOM    619  CB  THR    40      44.453  58.594  58.415  1.00  0.00           C  
ATOM    620  HB  THR    40      45.358  59.020  58.849  1.00  0.00           H  
ATOM    621  CG2 THR    40      43.344  59.298  59.209  1.00  0.00           C  
ATOM    622 HG21 THR    40      43.642  59.353  60.256  1.00  0.00           H  
ATOM    623 HG22 THR    40      43.193  60.341  58.929  1.00  0.00           H  
ATOM    624 HG23 THR    40      42.407  58.748  59.129  1.00  0.00           H  
ATOM    625  OG1 THR    40      44.408  57.279  58.840  1.00  0.00           O  
ATOM    626  HG1 THR    40      45.283  56.899  58.945  1.00  0.00           H  
ATOM    627  C   THR    40      44.421  60.246  56.384  1.00  0.00           C  
ATOM    628  O   THR    40      45.428  60.888  56.613  1.00  0.00           O  
ATOM    629  N   ILE    41      43.272  60.747  55.903  1.00  0.00           N  
ATOM    630  H   ILE    41      42.413  60.218  55.857  1.00  0.00           H  
ATOM    631  CA  ILE    41      43.170  62.205  55.568  1.00  0.00           C  
ATOM    632  HA  ILE    41      44.042  62.792  55.857  1.00  0.00           H  
ATOM    633  CB  ILE    41      42.913  62.321  54.026  1.00  0.00           C  
ATOM    634  HB  ILE    41      41.935  61.896  53.803  1.00  0.00           H  
ATOM    635  CG2 ILE    41      42.665  63.786  53.696  1.00  0.00           C  
ATOM    636 HG21 ILE    41      42.443  63.924  52.638  1.00  0.00           H  
ATOM    637 HG22 ILE    41      41.777  64.136  54.222  1.00  0.00           H  
ATOM    638 HG23 ILE    41      43.607  64.246  53.995  1.00  0.00           H  
ATOM    639  CG1 ILE    41      44.095  61.796  53.250  1.00  0.00           C  
ATOM    640 HG12 ILE    41      44.983  62.403  53.426  1.00  0.00           H  
ATOM    641 HG13 ILE    41      44.267  60.768  53.571  1.00  0.00           H  
ATOM    642  CD1 ILE    41      43.838  61.756  51.629  1.00  0.00           C  
ATOM    643 HD11 ILE    41      44.637  61.237  51.099  1.00  0.00           H  
ATOM    644 HD12 ILE    41      42.936  61.149  51.562  1.00  0.00           H  
ATOM    645 HD13 ILE    41      43.853  62.741  51.161  1.00  0.00           H  
ATOM    646  C   ILE    41      42.027  62.763  56.477  1.00  0.00           C  
ATOM    647  O   ILE    41      40.945  62.245  56.481  1.00  0.00           O  
ATOM    648  N   ASN    42      42.248  63.830  57.248  1.00  0.00           N  
ATOM    649  H   ASN    42      43.126  64.313  57.123  1.00  0.00           H  
ATOM    650  CA  ASN    42      41.362  64.433  58.190  1.00  0.00           C  
ATOM    651  HA  ASN    42      40.789  63.645  58.680  1.00  0.00           H  
ATOM    652  CB  ASN    42      42.319  65.113  59.154  1.00  0.00           C  
ATOM    653  HB2 ASN    42      43.035  65.743  58.627  1.00  0.00           H  
ATOM    654  HB3 ASN    42      41.752  65.645  59.917  1.00  0.00           H  
ATOM    655  CG  ASN    42      43.111  64.165  60.051  1.00  0.00           C  
ATOM    656  OD1 ASN    42      44.295  64.464  60.268  1.00  0.00           O  
ATOM    657  ND2 ASN    42      42.614  63.018  60.400  1.00  0.00           N  
ATOM    658 HD21 ASN    42      43.213  62.490  61.018  1.00  0.00           H  
ATOM    659 HD22 ASN    42      41.627  62.820  60.488  1.00  0.00           H  
ATOM    660  C   ASN    42      40.235  65.361  57.603  1.00  0.00           C  
ATOM    661  O   ASN    42      39.566  66.114  58.327  1.00  0.00           O  
ATOM    662  N   THR    43      40.001  65.352  56.257  1.00  0.00           N  
ATOM    663  H   THR    43      40.446  64.626  55.713  1.00  0.00           H  
ATOM    664  CA  THR    43      39.096  66.286  55.597  1.00  0.00           C  
ATOM    665  HA  THR    43      38.231  66.525  56.215  1.00  0.00           H  
ATOM    666  CB  THR    43      39.733  67.663  55.278  1.00  0.00           C  
ATOM    667  HB  THR    43      39.917  68.088  56.264  1.00  0.00           H  
ATOM    668  CG2 THR    43      40.940  67.830  54.353  1.00  0.00           C  
ATOM    669 HG21 THR    43      41.614  66.978  54.447  1.00  0.00           H  
ATOM    670 HG22 THR    43      40.582  67.791  53.324  1.00  0.00           H  
ATOM    671 HG23 THR    43      41.472  68.775  54.460  1.00  0.00           H  
ATOM    672  OG1 THR    43      38.754  68.431  54.607  1.00  0.00           O  
ATOM    673  HG1 THR    43      38.048  68.653  55.218  1.00  0.00           H  
ATOM    674  C   THR    43      38.519  65.587  54.342  1.00  0.00           C  
ATOM    675  O   THR    43      39.169  64.744  53.681  1.00  0.00           O  
ATOM    676  N   ASP    44      37.341  65.999  54.062  1.00  0.00           N  
ATOM    677  H   ASP    44      37.024  66.858  54.489  1.00  0.00           H  
ATOM    678  CA  ASP    44      36.336  65.243  53.168  1.00  0.00           C  
ATOM    679  HA  ASP    44      36.890  64.566  52.518  1.00  0.00           H  
ATOM    680  CB  ASP    44      35.361  64.440  54.119  1.00  0.00           C  
ATOM    681  HB2 ASP    44      34.709  63.793  53.532  1.00  0.00           H  
ATOM    682  HB3 ASP    44      35.919  63.958  54.921  1.00  0.00           H  
ATOM    683  CG  ASP    44      34.439  65.387  55.009  1.00  0.00           C  
ATOM    684  OD1 ASP    44      33.290  65.038  55.194  1.00  0.00           O  
ATOM    685  OD2 ASP    44      34.820  66.517  55.391  1.00  0.00           O  
ATOM    686  C   ASP    44      35.530  66.090  52.252  1.00  0.00           C  
ATOM    687  O   ASP    44      34.891  65.643  51.410  1.00  0.00           O  
ATOM    688  N   SER    45      35.469  67.395  52.536  1.00  0.00           N  
ATOM    689  H   SER    45      35.988  67.635  53.368  1.00  0.00           H  
ATOM    690  CA  SER    45      34.794  68.419  51.783  1.00  0.00           C  
ATOM    691  HA  SER    45      35.040  68.283  50.730  1.00  0.00           H  
ATOM    692  CB  SER    45      33.221  68.435  51.976  1.00  0.00           C  
ATOM    693  HB2 SER    45      32.839  67.434  51.775  1.00  0.00           H  
ATOM    694  HB3 SER    45      33.055  68.636  53.034  1.00  0.00           H  
ATOM    695  OG  SER    45      32.567  69.376  51.195  1.00  0.00           O  
ATOM    696  HG  SER    45      32.257  68.919  50.409  1.00  0.00           H  
ATOM    697  C   SER    45      35.207  69.835  52.258  1.00  0.00           C  
ATOM    698  O   SER    45      35.180  70.212  53.407  1.00  0.00           O  
ATOM    699  N   GLU    46      35.482  70.669  51.173  1.00  0.00           N  
ATOM    700  H   GLU    46      35.458  70.256  50.252  1.00  0.00           H  
ATOM    701  CA  GLU    46      35.787  72.037  51.154  1.00  0.00           C  
ATOM    702  HA  GLU    46      35.333  72.587  51.979  1.00  0.00           H  
ATOM    703  CB  GLU    46      37.273  72.147  51.309  1.00  0.00           C  
ATOM    704  HB2 GLU    46      37.590  71.654  52.229  1.00  0.00           H  
ATOM    705  HB3 GLU    46      37.736  71.631  50.469  1.00  0.00           H  
ATOM    706  CG  GLU    46      37.893  73.519  51.291  1.00  0.00           C  
ATOM    707  HG2 GLU    46      38.944  73.550  51.000  1.00  0.00           H  
ATOM    708  HG3 GLU    46      37.506  74.162  50.501  1.00  0.00           H  
ATOM    709  CD  GLU    46      37.604  74.260  52.624  1.00  0.00           C  
ATOM    710  OE1 GLU    46      36.657  73.912  53.450  1.00  0.00           O  
ATOM    711  OE2 GLU    46      38.380  75.206  52.937  1.00  0.00           O  
ATOM    712  C   GLU    46      35.290  72.809  49.978  1.00  0.00           C  
ATOM    713  O   GLU    46      35.175  72.230  48.950  1.00  0.00           O  
ATOM    714  N   THR    47      35.048  74.155  50.119  1.00  0.00           N  
ATOM    715  H   THR    47      35.272  74.614  50.990  1.00  0.00           H  
ATOM    716  CA  THR    47      34.353  74.900  49.009  1.00  0.00           C  
ATOM    717  HA  THR    47      34.678  74.526  48.039  1.00  0.00           H  
ATOM    718  CB  THR    47      32.862  74.561  48.908  1.00  0.00           C  
ATOM    719  HB  THR    47      32.768  73.478  48.991  1.00  0.00           H  
ATOM    720  CG2 THR    47      31.963  75.286  49.913  1.00  0.00           C  
ATOM    721 HG21 THR    47      31.089  74.682  50.155  1.00  0.00           H  
ATOM    722 HG22 THR    47      32.429  75.491  50.876  1.00  0.00           H  
ATOM    723 HG23 THR    47      31.802  76.218  49.370  1.00  0.00           H  
ATOM    724  OG1 THR    47      32.476  74.923  47.571  1.00  0.00           O  
ATOM    725  HG1 THR    47      31.880  74.238  47.257  1.00  0.00           H  
ATOM    726  C   THR    47      34.642  76.411  49.061  1.00  0.00           C  
ATOM    727  O   THR    47      34.977  76.960  50.096  1.00  0.00           O  
ATOM    728  N   LEU    48      34.312  77.147  47.982  1.00  0.00           N  
ATOM    729  H   LEU    48      34.068  76.562  47.196  1.00  0.00           H  
ATOM    730  CA  LEU    48      34.096  78.686  47.874  1.00  0.00           C  
ATOM    731  HA  LEU    48      34.081  79.058  48.898  1.00  0.00           H  
ATOM    732  CB  LEU    48      35.296  79.404  47.260  1.00  0.00           C  
ATOM    733  HB2 LEU    48      35.515  78.973  46.283  1.00  0.00           H  
ATOM    734  HB3 LEU    48      35.060  80.459  47.120  1.00  0.00           H  
ATOM    735  CG  LEU    48      36.706  79.311  47.993  1.00  0.00           C  
ATOM    736  HG  LEU    48      36.955  78.315  48.362  1.00  0.00           H  
ATOM    737  CD1 LEU    48      37.865  79.770  47.158  1.00  0.00           C  
ATOM    738 HD11 LEU    48      37.860  79.113  46.288  1.00  0.00           H  
ATOM    739 HD12 LEU    48      37.684  80.760  46.740  1.00  0.00           H  
ATOM    740 HD13 LEU    48      38.809  79.644  47.689  1.00  0.00           H  
ATOM    741  CD2 LEU    48      36.680  80.263  49.167  1.00  0.00           C  
ATOM    742 HD21 LEU    48      37.646  80.326  49.668  1.00  0.00           H  
ATOM    743 HD22 LEU    48      36.280  81.231  48.865  1.00  0.00           H  
ATOM    744 HD23 LEU    48      35.956  79.780  49.822  1.00  0.00           H  
ATOM    745  C   LEU    48      32.774  78.959  47.113  1.00  0.00           C  
ATOM    746  O   LEU    48      32.613  80.123  46.654  1.00  0.00           O  
ATOM    747  N   ASP    49      31.808  78.033  47.036  1.00  0.00           N  
ATOM    748  H   ASP    49      32.020  77.084  47.308  1.00  0.00           H  
ATOM    749  CA  ASP    49      30.420  78.305  46.508  1.00  0.00           C  
ATOM    750  HA  ASP    49      30.549  78.636  45.477  1.00  0.00           H  
ATOM    751  CB  ASP    49      29.622  77.057  46.654  1.00  0.00           C  
ATOM    752  HB2 ASP    49      29.697  76.471  47.570  1.00  0.00           H  
ATOM    753  HB3 ASP    49      28.576  77.243  46.407  1.00  0.00           H  
ATOM    754  CG  ASP    49      30.031  75.998  45.561  1.00  0.00           C  
ATOM    755  OD1 ASP    49      29.522  74.880  45.618  1.00  0.00           O  
ATOM    756  OD2 ASP    49      30.877  76.207  44.680  1.00  0.00           O  
ATOM    757  C   ASP    49      29.748  79.392  47.248  1.00  0.00           C  
ATOM    758  O   ASP    49      29.074  80.205  46.533  1.00  0.00           O  
ATOM    759  N   HIE    50      29.747  79.490  48.595  1.00  0.00           N  
ATOM    760  H   HIE    50      30.434  78.929  49.077  1.00  0.00           H  
ATOM    761  CA  HIE    50      29.260  80.694  49.291  1.00  0.00           C  
ATOM    762  HA  HIE    50      28.197  80.688  49.048  1.00  0.00           H  
ATOM    763  CB  HIE    50      29.342  80.330  50.824  1.00  0.00           C  
ATOM    764  HB2 HIE    50      29.221  81.259  51.381  1.00  0.00           H  
ATOM    765  HB3 HIE    50      28.515  79.655  51.046  1.00  0.00           H  
ATOM    766  CG  HIE    50      30.690  79.798  51.318  1.00  0.00           C  
ATOM    767  ND1 HIE    50      31.467  78.707  50.812  1.00  0.00           N  
ATOM    768  CE1 HIE    50      32.428  78.436  51.727  1.00  0.00           C  
ATOM    769  HE1 HIE    50      33.229  77.719  51.627  1.00  0.00           H  
ATOM    770  NE2 HIE    50      32.332  79.290  52.752  1.00  0.00           N  
ATOM    771  HE2 HIE    50      33.005  79.372  53.501  1.00  0.00           H  
ATOM    772  CD2 HIE    50      31.154  80.085  52.578  1.00  0.00           C  
ATOM    773  HD2 HIE    50      30.884  80.932  53.192  1.00  0.00           H  
ATOM    774  C   HIE    50      29.862  82.043  48.998  1.00  0.00           C  
ATOM    775  O   HIE    50      29.144  82.863  48.548  1.00  0.00           O  
ATOM    776  N   TYR    51      31.214  82.174  49.032  1.00  0.00           N  
ATOM    777  H   TYR    51      31.714  81.402  49.450  1.00  0.00           H  
ATOM    778  CA  TYR    51      32.014  83.362  48.533  1.00  0.00           C  
ATOM    779  HA  TYR    51      31.803  84.264  49.108  1.00  0.00           H  
ATOM    780  CB  TYR    51      33.535  83.242  48.695  1.00  0.00           C  
ATOM    781  HB2 TYR    51      33.972  82.356  48.234  1.00  0.00           H  
ATOM    782  HB3 TYR    51      33.987  84.093  48.186  1.00  0.00           H  
ATOM    783  CG  TYR    51      34.035  83.255  50.113  1.00  0.00           C  
ATOM    784  CD1 TYR    51      33.950  82.068  50.818  1.00  0.00           C  
ATOM    785  HD1 TYR    51      33.525  81.167  50.399  1.00  0.00           H  
ATOM    786  CE1 TYR    51      34.291  82.024  52.228  1.00  0.00           C  
ATOM    787  HE1 TYR    51      34.288  81.083  52.757  1.00  0.00           H  
ATOM    788  CZ  TYR    51      34.548  83.246  52.844  1.00  0.00           C  
ATOM    789  OH  TYR    51      34.759  83.342  54.187  1.00  0.00           O  
ATOM    790  HH  TYR    51      34.861  84.269  54.413  1.00  0.00           H  
ATOM    791  CE2 TYR    51      34.686  84.523  52.092  1.00  0.00           C  
ATOM    792  HE2 TYR    51      35.020  85.431  52.571  1.00  0.00           H  
ATOM    793  CD2 TYR    51      34.424  84.497  50.707  1.00  0.00           C  
ATOM    794  HD2 TYR    51      34.587  85.325  50.033  1.00  0.00           H  
ATOM    795  C   TYR    51      31.741  83.642  47.092  1.00  0.00           C  
ATOM    796  O   TYR    51      31.787  84.825  46.695  1.00  0.00           O  
ATOM    797  N   SER    52      31.342  82.659  46.266  1.00  0.00           N  
ATOM    798  H   SER    52      31.494  81.708  46.572  1.00  0.00           H  
ATOM    799  CA  SER    52      31.028  82.958  44.860  1.00  0.00           C  
ATOM    800  HA  SER    52      31.613  83.802  44.496  1.00  0.00           H  
ATOM    801  CB  SER    52      31.332  81.729  44.018  1.00  0.00           C  
ATOM    802  HB2 SER    52      30.525  80.997  44.051  1.00  0.00           H  
ATOM    803  HB3 SER    52      31.514  81.881  42.954  1.00  0.00           H  
ATOM    804  OG  SER    52      32.689  81.262  44.292  1.00  0.00           O  
ATOM    805  HG  SER    52      32.694  80.753  45.106  1.00  0.00           H  
ATOM    806  C   SER    52      29.615  83.291  44.558  1.00  0.00           C  
ATOM    807  O   SER    52      29.368  83.682  43.448  1.00  0.00           O  
ATOM    808  N   SER    53      28.683  83.212  45.493  1.00  0.00           N  
ATOM    809  H   SER    53      28.984  83.039  46.441  1.00  0.00           H  
ATOM    810  CA  SER    53      27.383  83.893  45.260  1.00  0.00           C  
ATOM    811  HA  SER    53      27.195  84.119  44.210  1.00  0.00           H  
ATOM    812  CB  SER    53      26.184  83.004  45.651  1.00  0.00           C  
ATOM    813  HB2 SER    53      25.259  83.558  45.490  1.00  0.00           H  
ATOM    814  HB3 SER    53      26.095  82.076  45.086  1.00  0.00           H  
ATOM    815  OG  SER    53      26.183  82.820  47.075  1.00  0.00           O  
ATOM    816  HG  SER    53      26.527  81.940  47.244  1.00  0.00           H  
ATOM    817  C   SER    53      27.203  85.238  45.955  1.00  0.00           C  
ATOM    818  O   SER    53      26.255  86.006  45.757  1.00  0.00           O  
ATOM    819  N   ASP    54      28.131  85.705  46.728  1.00  0.00           N  
ATOM    820  H   ASP    54      28.881  85.062  46.940  1.00  0.00           H  
ATOM    821  CA  ASP    54      28.113  86.992  47.430  1.00  0.00           C  
ATOM    822  HA  ASP    54      27.520  87.636  46.781  1.00  0.00           H  
ATOM    823  CB  ASP    54      27.321  86.762  48.736  1.00  0.00           C  
ATOM    824  HB2 ASP    54      26.365  86.315  48.465  1.00  0.00           H  
ATOM    825  HB3 ASP    54      27.938  86.082  49.323  1.00  0.00           H  
ATOM    826  CG  ASP    54      27.060  88.070  49.475  1.00  0.00           C  
ATOM    827  OD1 ASP    54      26.886  89.143  48.831  1.00  0.00           O  
ATOM    828  OD2 ASP    54      26.921  88.015  50.702  1.00  0.00           O  
ATOM    829  C   ASP    54      29.496  87.639  47.558  1.00  0.00           C  
ATOM    830  O   ASP    54      30.235  87.480  48.551  1.00  0.00           O  
ATOM    831  N   HIE    55      29.843  88.261  46.457  1.00  0.00           N  
ATOM    832  H   HIE    55      29.102  88.287  45.771  1.00  0.00           H  
ATOM    833  CA  HIE    55      31.198  88.639  46.093  1.00  0.00           C  
ATOM    834  HA  HIE    55      31.794  87.727  46.136  1.00  0.00           H  
ATOM    835  CB  HIE    55      31.237  89.187  44.644  1.00  0.00           C  
ATOM    836  HB2 HIE    55      30.906  90.224  44.612  1.00  0.00           H  
ATOM    837  HB3 HIE    55      32.265  89.035  44.317  1.00  0.00           H  
ATOM    838  CG  HIE    55      30.297  88.388  43.791  1.00  0.00           C  
ATOM    839  ND1 HIE    55      28.947  88.642  43.564  1.00  0.00           N  
ATOM    840  CE1 HIE    55      28.570  87.492  42.921  1.00  0.00           C  
ATOM    841  HE1 HIE    55      27.585  87.458  42.480  1.00  0.00           H  
ATOM    842  NE2 HIE    55      29.555  86.624  42.678  1.00  0.00           N  
ATOM    843  HE2 HIE    55      29.556  85.778  42.126  1.00  0.00           H  
ATOM    844  CD2 HIE    55      30.732  87.247  43.164  1.00  0.00           C  
ATOM    845  HD2 HIE    55      31.751  86.900  43.086  1.00  0.00           H  
ATOM    846  C   HIE    55      31.743  89.719  47.036  1.00  0.00           C  
ATOM    847  O   HIE    55      32.921  89.752  47.283  1.00  0.00           O  
ATOM    848  N   GLY    56      30.907  90.468  47.729  1.00  0.00           N  
ATOM    849  H   GLY    56      29.921  90.460  47.512  1.00  0.00           H  
ATOM    850  CA  GLY    56      31.219  91.557  48.669  1.00  0.00           C  
ATOM    851  HA2 GLY    56      32.165  91.976  48.326  1.00  0.00           H  
ATOM    852  HA3 GLY    56      30.348  92.206  48.589  1.00  0.00           H  
ATOM    853  C   GLY    56      31.342  91.099  50.130  1.00  0.00           C  
ATOM    854  O   GLY    56      31.624  91.876  51.032  1.00  0.00           O  
ATOM    855  N   MET    57      31.216  89.752  50.389  1.00  0.00           N  
ATOM    856  H   MET    57      31.162  89.148  49.581  1.00  0.00           H  
ATOM    857  CA  MET    57      31.891  89.161  51.537  1.00  0.00           C  
ATOM    858  HA  MET    57      31.473  89.537  52.471  1.00  0.00           H  
ATOM    859  CB  MET    57      31.864  87.672  51.500  1.00  0.00           C  
ATOM    860  HB2 MET    57      32.195  87.354  50.512  1.00  0.00           H  
ATOM    861  HB3 MET    57      32.473  87.203  52.273  1.00  0.00           H  
ATOM    862  CG  MET    57      30.456  86.946  51.722  1.00  0.00           C  
ATOM    863  HG2 MET    57      30.106  87.122  52.739  1.00  0.00           H  
ATOM    864  HG3 MET    57      29.685  87.376  51.082  1.00  0.00           H  
ATOM    865  SD  MET    57      30.519  85.087  51.727  1.00  0.00           S  
ATOM    866  CE  MET    57      31.302  84.694  53.278  1.00  0.00           C  
ATOM    867  HE1 MET    57      30.531  84.683  54.049  1.00  0.00           H  
ATOM    868  HE2 MET    57      31.637  83.657  53.258  1.00  0.00           H  
ATOM    869  HE3 MET    57      32.151  85.346  53.481  1.00  0.00           H  
ATOM    870  C   MET    57      33.313  89.621  51.598  1.00  0.00           C  
ATOM    871  O   MET    57      33.954  89.724  50.604  1.00  0.00           O  
ATOM    872  N   ARG    58      33.876  89.865  52.837  1.00  0.00           N  
ATOM    873  H   ARG    58      33.346  89.665  53.674  1.00  0.00           H  
ATOM    874  CA  ARG    58      35.287  89.924  53.122  1.00  0.00           C  
ATOM    875  HA  ARG    58      35.675  90.679  52.439  1.00  0.00           H  
ATOM    876  CB  ARG    58      35.595  90.578  54.443  1.00  0.00           C  
ATOM    877  HB2 ARG    58      36.596  91.001  54.520  1.00  0.00           H  
ATOM    878  HB3 ARG    58      34.908  91.422  54.499  1.00  0.00           H  
ATOM    879  CG  ARG    58      35.345  89.706  55.694  1.00  0.00           C  
ATOM    880  HG2 ARG    58      34.324  89.329  55.743  1.00  0.00           H  
ATOM    881  HG3 ARG    58      35.979  88.832  55.542  1.00  0.00           H  
ATOM    882  CD  ARG    58      35.767  90.497  56.934  1.00  0.00           C  
ATOM    883  HD2 ARG    58      36.004  89.816  57.752  1.00  0.00           H  
ATOM    884  HD3 ARG    58      36.641  91.128  56.776  1.00  0.00           H  
ATOM    885  NE  ARG    58      34.632  91.361  57.501  1.00  0.00           N  
ATOM    886  HE  ARG    58      33.741  90.893  57.417  1.00  0.00           H  
ATOM    887  CZ  ARG    58      34.610  92.309  58.479  1.00  0.00           C  
ATOM    888  NH1 ARG    58      35.684  92.591  59.134  1.00  0.00           N  
ATOM    889 HH11 ARG    58      36.558  92.113  58.966  1.00  0.00           H  
ATOM    890 HH12 ARG    58      35.686  93.271  59.881  1.00  0.00           H  
ATOM    891  NH2 ARG    58      33.578  92.971  58.836  1.00  0.00           N  
ATOM    892 HH21 ARG    58      32.632  92.797  58.527  1.00  0.00           H  
ATOM    893 HH22 ARG    58      33.690  93.709  59.516  1.00  0.00           H  
ATOM    894  C   ARG    58      36.007  88.605  52.933  1.00  0.00           C  
ATOM    895  O   ARG    58      35.354  87.572  52.954  1.00  0.00           O  
ATOM    896  N   VAL    59      37.348  88.607  52.898  1.00  0.00           N  
ATOM    897  H   VAL    59      37.696  89.555  52.872  1.00  0.00           H  
ATOM    898  CA  VAL    59      38.103  87.429  52.335  1.00  0.00           C  
ATOM    899  HA  VAL    59      37.663  87.268  51.351  1.00  0.00           H  
ATOM    900  CB  VAL    59      39.563  87.752  52.160  1.00  0.00           C  
ATOM    901  HB  VAL    59      39.687  88.749  51.736  1.00  0.00           H  
ATOM    902  CG1 VAL    59      40.363  87.832  53.468  1.00  0.00           C  
ATOM    903 HG11 VAL    59      41.181  88.552  53.472  1.00  0.00           H  
ATOM    904 HG12 VAL    59      39.734  88.137  54.305  1.00  0.00           H  
ATOM    905 HG13 VAL    59      40.793  86.842  53.619  1.00  0.00           H  
ATOM    906  CG2 VAL    59      40.333  86.751  51.213  1.00  0.00           C  
ATOM    907 HG21 VAL    59      40.440  85.780  51.697  1.00  0.00           H  
ATOM    908 HG22 VAL    59      39.751  86.581  50.307  1.00  0.00           H  
ATOM    909 HG23 VAL    59      41.308  87.161  50.948  1.00  0.00           H  
ATOM    910  C   VAL    59      37.960  86.040  52.992  1.00  0.00           C  
ATOM    911  O   VAL    59      37.574  85.047  52.389  1.00  0.00           O  
ATOM    912  N   MET    60      38.122  86.003  54.357  1.00  0.00           N  
ATOM    913  H   MET    60      38.494  86.864  54.732  1.00  0.00           H  
ATOM    914  CA  MET    60      37.921  84.759  55.191  1.00  0.00           C  
ATOM    915  HA  MET    60      36.990  84.243  54.958  1.00  0.00           H  
ATOM    916  CB  MET    60      39.141  83.825  54.873  1.00  0.00           C  
ATOM    917  HB2 MET    60      39.195  83.607  53.807  1.00  0.00           H  
ATOM    918  HB3 MET    60      40.088  84.250  55.205  1.00  0.00           H  
ATOM    919  CG  MET    60      39.052  82.332  55.487  1.00  0.00           C  
ATOM    920  HG2 MET    60      39.895  81.679  55.262  1.00  0.00           H  
ATOM    921  HG3 MET    60      39.302  82.276  56.546  1.00  0.00           H  
ATOM    922  SD  MET    60      37.550  81.396  55.179  1.00  0.00           S  
ATOM    923  CE  MET    60      37.363  81.507  53.356  1.00  0.00           C  
ATOM    924  HE1 MET    60      36.511  80.955  52.962  1.00  0.00           H  
ATOM    925  HE2 MET    60      37.338  82.546  53.027  1.00  0.00           H  
ATOM    926  HE3 MET    60      38.265  81.219  52.816  1.00  0.00           H  
ATOM    927  C   MET    60      37.832  85.034  56.693  1.00  0.00           C  
ATOM    928  O   MET    60      38.780  85.485  57.309  1.00  0.00           O  
ATOM    929  N   ASP    61      36.820  84.374  57.236  1.00  0.00           N  
ATOM    930  H   ASP    61      36.129  83.985  56.611  1.00  0.00           H  
ATOM    931  CA  ASP    61      36.635  84.238  58.741  1.00  0.00           C  
ATOM    932  HA  ASP    61      36.359  85.222  59.118  1.00  0.00           H  
ATOM    933  CB  ASP    61      35.479  83.262  58.978  1.00  0.00           C  
ATOM    934  HB2 ASP    61      34.614  83.619  58.420  1.00  0.00           H  
ATOM    935  HB3 ASP    61      35.836  82.299  58.615  1.00  0.00           H  
ATOM    936  CG  ASP    61      35.101  83.050  60.384  1.00  0.00           C  
ATOM    937  OD1 ASP    61      35.897  83.257  61.350  1.00  0.00           O  
ATOM    938  OD2 ASP    61      33.869  82.763  60.498  1.00  0.00           O  
ATOM    939  C   ASP    61      37.909  83.750  59.371  1.00  0.00           C  
ATOM    940  O   ASP    61      38.251  82.579  59.146  1.00  0.00           O  
ATOM    941  N   ALA    62      38.389  84.480  60.315  1.00  0.00           N  
ATOM    942  H   ALA    62      37.936  85.376  60.430  1.00  0.00           H  
ATOM    943  CA  ALA    62      39.552  84.216  61.219  1.00  0.00           C  
ATOM    944  HA  ALA    62      40.470  84.303  60.639  1.00  0.00           H  
ATOM    945  CB  ALA    62      39.655  85.221  62.323  1.00  0.00           C  
ATOM    946  HB1 ALA    62      38.819  85.109  63.013  1.00  0.00           H  
ATOM    947  HB2 ALA    62      40.598  84.985  62.817  1.00  0.00           H  
ATOM    948  HB3 ALA    62      39.683  86.210  61.865  1.00  0.00           H  
ATOM    949  C   ALA    62      39.471  82.820  61.920  1.00  0.00           C  
ATOM    950  O   ALA    62      40.457  82.201  62.193  1.00  0.00           O  
ATOM    951  N   SER    63      38.314  82.227  62.218  1.00  0.00           N  
ATOM    952  H   SER    63      37.486  82.760  61.992  1.00  0.00           H  
ATOM    953  CA  SER    63      38.237  80.914  62.877  1.00  0.00           C  
ATOM    954  HA  SER    63      38.744  80.935  63.842  1.00  0.00           H  
ATOM    955  CB  SER    63      36.764  80.601  63.337  1.00  0.00           C  
ATOM    956  HB2 SER    63      36.841  79.619  63.804  1.00  0.00           H  
ATOM    957  HB3 SER    63      36.443  81.368  64.041  1.00  0.00           H  
ATOM    958  OG  SER    63      35.959  80.585  62.261  1.00  0.00           O  
ATOM    959  HG  SER    63      35.744  81.489  62.018  1.00  0.00           H  
ATOM    960  C   SER    63      38.664  79.678  62.106  1.00  0.00           C  
ATOM    961  O   SER    63      39.038  78.682  62.680  1.00  0.00           O  
ATOM    962  N   VAL    64      38.631  79.859  60.721  1.00  0.00           N  
ATOM    963  H   VAL    64      38.331  80.764  60.388  1.00  0.00           H  
ATOM    964  CA  VAL    64      39.068  78.873  59.699  1.00  0.00           C  
ATOM    965  HA  VAL    64      38.915  77.860  60.070  1.00  0.00           H  
ATOM    966  CB  VAL    64      38.390  79.051  58.340  1.00  0.00           C  
ATOM    967  HB  VAL    64      38.738  80.007  57.949  1.00  0.00           H  
ATOM    968  CG1 VAL    64      38.571  77.926  57.378  1.00  0.00           C  
ATOM    969 HG11 VAL    64      39.598  77.801  57.033  1.00  0.00           H  
ATOM    970 HG12 VAL    64      38.279  76.992  57.857  1.00  0.00           H  
ATOM    971 HG13 VAL    64      37.921  78.093  56.519  1.00  0.00           H  
ATOM    972  CG2 VAL    64      36.840  79.236  58.531  1.00  0.00           C  
ATOM    973 HG21 VAL    64      36.663  80.160  59.081  1.00  0.00           H  
ATOM    974 HG22 VAL    64      36.451  79.282  57.514  1.00  0.00           H  
ATOM    975 HG23 VAL    64      36.405  78.468  59.170  1.00  0.00           H  
ATOM    976  C   VAL    64      40.574  79.015  59.543  1.00  0.00           C  
ATOM    977  O   VAL    64      41.295  78.070  59.381  1.00  0.00           O  
ATOM    978  N   LEU    65      41.191  80.202  59.664  1.00  0.00           N  
ATOM    979  H   LEU    65      40.680  81.032  59.928  1.00  0.00           H  
ATOM    980  CA  LEU    65      42.611  80.430  59.468  1.00  0.00           C  
ATOM    981  HA  LEU    65      42.921  79.842  58.604  1.00  0.00           H  
ATOM    982  CB  LEU    65      42.905  81.944  59.245  1.00  0.00           C  
ATOM    983  HB2 LEU    65      42.569  82.084  58.217  1.00  0.00           H  
ATOM    984  HB3 LEU    65      42.308  82.597  59.881  1.00  0.00           H  
ATOM    985  CG  LEU    65      44.447  82.301  59.382  1.00  0.00           C  
ATOM    986  HG  LEU    65      44.749  82.005  60.386  1.00  0.00           H  
ATOM    987  CD1 LEU    65      45.168  81.733  58.236  1.00  0.00           C  
ATOM    988 HD11 LEU    65      44.906  82.152  57.264  1.00  0.00           H  
ATOM    989 HD12 LEU    65      46.245  81.769  58.400  1.00  0.00           H  
ATOM    990 HD13 LEU    65      44.969  80.663  58.187  1.00  0.00           H  
ATOM    991  CD2 LEU    65      44.448  83.849  59.341  1.00  0.00           C  
ATOM    992 HD21 LEU    65      44.034  84.227  58.406  1.00  0.00           H  
ATOM    993 HD22 LEU    65      43.721  84.184  60.081  1.00  0.00           H  
ATOM    994 HD23 LEU    65      45.407  84.300  59.596  1.00  0.00           H  
ATOM    995  C   LEU    65      43.398  79.932  60.633  1.00  0.00           C  
ATOM    996  O   LEU    65      44.371  79.215  60.374  1.00  0.00           O  
ATOM    997  N   LEU    66      43.092  80.357  61.894  1.00  0.00           N  
ATOM    998  H   LEU    66      42.210  80.834  62.017  1.00  0.00           H  
ATOM    999  CA  LEU    66      43.873  79.971  63.109  1.00  0.00           C  
ATOM   1000  HA  LEU    66      44.856  80.306  62.778  1.00  0.00           H  
ATOM   1001  CB  LEU    66      43.427  81.009  64.200  1.00  0.00           C  
ATOM   1002  HB2 LEU    66      42.369  80.841  64.403  1.00  0.00           H  
ATOM   1003  HB3 LEU    66      44.003  80.694  65.070  1.00  0.00           H  
ATOM   1004  CG  LEU    66      43.658  82.528  63.940  1.00  0.00           C  
ATOM   1005  HG  LEU    66      43.026  82.768  63.085  1.00  0.00           H  
ATOM   1006  CD1 LEU    66      43.066  83.355  65.090  1.00  0.00           C  
ATOM   1007 HD11 LEU    66      42.102  82.909  65.336  1.00  0.00           H  
ATOM   1008 HD12 LEU    66      43.781  83.256  65.906  1.00  0.00           H  
ATOM   1009 HD13 LEU    66      42.918  84.374  64.732  1.00  0.00           H  
ATOM   1010  CD2 LEU    66      45.020  83.013  63.438  1.00  0.00           C  
ATOM   1011 HD21 LEU    66      44.802  84.062  63.239  1.00  0.00           H  
ATOM   1012 HD22 LEU    66      45.826  82.866  64.156  1.00  0.00           H  
ATOM   1013 HD23 LEU    66      45.246  82.581  62.463  1.00  0.00           H  
ATOM   1014  C   LEU    66      43.821  78.528  63.525  1.00  0.00           C  
ATOM   1015  O   LEU    66      43.021  78.118  64.275  1.00  0.00           O  
ATOM   1016  N   GLU    67      44.761  77.810  62.900  1.00  0.00           N  
ATOM   1017  H   GLU    67      45.353  78.259  62.217  1.00  0.00           H  
ATOM   1018  CA  GLU    67      45.032  76.286  62.992  1.00  0.00           C  
ATOM   1019  HA  GLU    67      45.432  76.188  61.983  1.00  0.00           H  
ATOM   1020  CB  GLU    67      46.101  75.768  63.941  1.00  0.00           C  
ATOM   1021  HB2 GLU    67      45.789  76.020  64.954  1.00  0.00           H  
ATOM   1022  HB3 GLU    67      46.290  74.704  63.805  1.00  0.00           H  
ATOM   1023  CG  GLU    67      47.499  76.439  63.917  1.00  0.00           C  
ATOM   1024  HG2 GLU    67      47.265  77.436  64.290  1.00  0.00           H  
ATOM   1025  HG3 GLU    67      48.138  75.850  64.575  1.00  0.00           H  
ATOM   1026  CD  GLU    67      48.169  76.548  62.520  1.00  0.00           C  
ATOM   1027  OE1 GLU    67      48.684  75.529  61.967  1.00  0.00           O  
ATOM   1028  OE2 GLU    67      48.331  77.754  62.080  1.00  0.00           O  
ATOM   1029  C   GLU    67      43.784  75.469  62.988  1.00  0.00           C  
ATOM   1030  O   GLU    67      43.508  74.664  63.932  1.00  0.00           O  
ATOM   1031  N   ALA    68      42.864  75.531  62.002  1.00  0.00           N  
ATOM   1032  H   ALA    68      43.140  76.168  61.268  1.00  0.00           H  
ATOM   1033  CA  ALA    68      41.622  74.801  61.854  1.00  0.00           C  
ATOM   1034  HA  ALA    68      41.465  74.234  62.772  1.00  0.00           H  
ATOM   1035  CB  ALA    68      40.391  75.715  61.895  1.00  0.00           C  
ATOM   1036  HB1 ALA    68      39.527  75.068  62.046  1.00  0.00           H  
ATOM   1037  HB2 ALA    68      40.407  76.464  62.687  1.00  0.00           H  
ATOM   1038  HB3 ALA    68      40.330  76.301  60.978  1.00  0.00           H  
ATOM   1039  C   ALA    68      41.628  73.808  60.727  1.00  0.00           C  
ATOM   1040  O   ALA    68      40.862  72.884  60.800  1.00  0.00           O  
ATOM   1041  N   SER    69      42.402  74.085  59.648  1.00  0.00           N  
ATOM   1042  H   SER    69      42.801  75.011  59.582  1.00  0.00           H  
ATOM   1043  CA  SER    69      42.667  73.067  58.602  1.00  0.00           C  
ATOM   1044  HA  SER    69      41.754  72.849  58.047  1.00  0.00           H  
ATOM   1045  CB  SER    69      43.707  73.669  57.651  1.00  0.00           C  
ATOM   1046  HB2 SER    69      44.643  73.706  58.207  1.00  0.00           H  
ATOM   1047  HB3 SER    69      43.937  73.194  56.697  1.00  0.00           H  
ATOM   1048  OG  SER    69      43.293  74.910  57.243  1.00  0.00           O  
ATOM   1049  HG  SER    69      43.578  75.610  57.835  1.00  0.00           H  
ATOM   1050  C   SER    69      43.126  71.701  59.096  1.00  0.00           C  
ATOM   1051  O   SER    69      43.707  71.510  60.185  1.00  0.00           O  
ATOM   1052  N   GLN    70      42.825  70.672  58.307  1.00  0.00           N  
ATOM   1053  H   GLN    70      42.149  70.811  57.569  1.00  0.00           H  
ATOM   1054  CA  GLN    70      42.979  69.235  58.705  1.00  0.00           C  
ATOM   1055  HA  GLN    70      43.479  69.073  59.659  1.00  0.00           H  
ATOM   1056  CB  GLN    70      41.541  68.643  58.839  1.00  0.00           C  
ATOM   1057  HB2 GLN    70      40.947  68.684  57.925  1.00  0.00           H  
ATOM   1058  HB3 GLN    70      41.699  67.597  59.099  1.00  0.00           H  
ATOM   1059  CG  GLN    70      40.640  69.148  59.904  1.00  0.00           C  
ATOM   1060  HG2 GLN    70      40.018  68.289  60.151  1.00  0.00           H  
ATOM   1061  HG3 GLN    70      41.216  69.285  60.819  1.00  0.00           H  
ATOM   1062  CD  GLN    70      39.640  70.223  59.431  1.00  0.00           C  
ATOM   1063  OE1 GLN    70      39.849  70.824  58.361  1.00  0.00           O  
ATOM   1064  NE2 GLN    70      38.726  70.523  60.187  1.00  0.00           N  
ATOM   1065 HE21 GLN    70      38.008  71.163  59.879  1.00  0.00           H  
ATOM   1066 HE22 GLN    70      38.598  69.868  60.945  1.00  0.00           H  
ATOM   1067  C   GLN    70      43.811  68.538  57.582  1.00  0.00           C  
ATOM   1068  O   GLN    70      43.354  68.461  56.452  1.00  0.00           O  
ATOM   1069  N   GLY    71      44.916  67.901  57.996  1.00  0.00           N  
ATOM   1070  H   GLY    71      45.223  67.926  58.958  1.00  0.00           H  
ATOM   1071  CA  GLY    71      45.801  67.253  57.166  1.00  0.00           C  
ATOM   1072  HA2 GLY    71      45.810  67.740  56.191  1.00  0.00           H  
ATOM   1073  HA3 GLY    71      46.796  67.417  57.579  1.00  0.00           H  
ATOM   1074  C   GLY    71      45.511  65.772  57.032  1.00  0.00           C  
ATOM   1075  O   GLY    71      44.480  65.268  56.538  1.00  0.00           O  
ATOM   1076  N   GLY    72      46.487  64.998  57.564  1.00  0.00           N  
ATOM   1077  H   GLY    72      47.298  65.403  58.011  1.00  0.00           H  
ATOM   1078  CA  GLY    72      46.449  63.564  57.456  1.00  0.00           C  
ATOM   1079  HA2 GLY    72      45.708  63.254  58.193  1.00  0.00           H  
ATOM   1080  HA3 GLY    72      46.119  63.160  56.499  1.00  0.00           H  
ATOM   1081  C   GLY    72      47.860  63.027  57.786  1.00  0.00           C  
ATOM   1082  O   GLY    72      48.713  63.665  58.211  1.00  0.00           O  
ATOM   1083  N   THR    73      48.005  61.709  57.614  1.00  0.00           N  
ATOM   1084  H   THR    73      47.274  61.221  57.116  1.00  0.00           H  
ATOM   1085  CA  THR    73      49.025  60.789  58.124  1.00  0.00           C  
ATOM   1086  HA  THR    73      50.004  61.243  57.967  1.00  0.00           H  
ATOM   1087  CB  THR    73      48.862  60.281  59.574  1.00  0.00           C  
ATOM   1088  HB  THR    73      47.967  59.660  59.531  1.00  0.00           H  
ATOM   1089  CG2 THR    73      49.842  59.250  60.161  1.00  0.00           C  
ATOM   1090 HG21 THR    73      49.720  58.306  59.628  1.00  0.00           H  
ATOM   1091 HG22 THR    73      50.857  59.592  59.961  1.00  0.00           H  
ATOM   1092 HG23 THR    73      49.678  59.258  61.239  1.00  0.00           H  
ATOM   1093  OG1 THR    73      48.753  61.284  60.526  1.00  0.00           O  
ATOM   1094  HG1 THR    73      47.844  61.456  60.782  1.00  0.00           H  
ATOM   1095  C   THR    73      49.065  59.511  57.215  1.00  0.00           C  
ATOM   1096  O   THR    73      47.953  58.930  56.843  1.00  0.00           O  
ATOM   1097  N   PHE    74      50.237  59.098  56.872  1.00  0.00           N  
ATOM   1098  H   PHE    74      51.081  59.619  57.061  1.00  0.00           H  
ATOM   1099  CA  PHE    74      50.450  57.981  55.841  1.00  0.00           C  
ATOM   1100  HA  PHE    74      49.621  57.285  55.970  1.00  0.00           H  
ATOM   1101  CB  PHE    74      50.358  58.497  54.428  1.00  0.00           C  
ATOM   1102  HB2 PHE    74      50.541  57.781  53.626  1.00  0.00           H  
ATOM   1103  HB3 PHE    74      49.283  58.666  54.366  1.00  0.00           H  
ATOM   1104  CG  PHE    74      51.181  59.737  54.035  1.00  0.00           C  
ATOM   1105  CD1 PHE    74      50.732  61.039  54.327  1.00  0.00           C  
ATOM   1106  HD1 PHE    74      49.892  61.073  55.006  1.00  0.00           H  
ATOM   1107  CE1 PHE    74      51.359  62.181  53.840  1.00  0.00           C  
ATOM   1108  HE1 PHE    74      51.026  63.200  53.974  1.00  0.00           H  
ATOM   1109  CZ  PHE    74      52.505  61.969  52.921  1.00  0.00           C  
ATOM   1110  HZ  PHE    74      52.949  62.860  52.502  1.00  0.00           H  
ATOM   1111  CE2 PHE    74      53.109  60.653  52.769  1.00  0.00           C  
ATOM   1112  HE2 PHE    74      54.042  60.534  52.238  1.00  0.00           H  
ATOM   1113  CD2 PHE    74      52.426  59.565  53.409  1.00  0.00           C  
ATOM   1114  HD2 PHE    74      52.792  58.566  53.225  1.00  0.00           H  
ATOM   1115  C   PHE    74      51.784  57.233  55.942  1.00  0.00           C  
ATOM   1116  O   PHE    74      52.729  57.656  56.627  1.00  0.00           O  
ATOM   1117  N   THR    75      51.836  56.125  55.204  1.00  0.00           N  
ATOM   1118  H   THR    75      51.013  55.918  54.658  1.00  0.00           H  
ATOM   1119  CA  THR    75      52.956  55.179  55.098  1.00  0.00           C  
ATOM   1120  HA  THR    75      53.595  55.404  55.952  1.00  0.00           H  
ATOM   1121  CB  THR    75      52.594  53.692  55.052  1.00  0.00           C  
ATOM   1122  HB  THR    75      53.431  53.045  54.789  1.00  0.00           H  
ATOM   1123  CG2 THR    75      51.884  53.138  56.313  1.00  0.00           C  
ATOM   1124 HG21 THR    75      52.604  53.097  57.131  1.00  0.00           H  
ATOM   1125 HG22 THR    75      51.103  53.779  56.723  1.00  0.00           H  
ATOM   1126 HG23 THR    75      51.346  52.190  56.308  1.00  0.00           H  
ATOM   1127  OG1 THR    75      51.658  53.471  54.141  1.00  0.00           O  
ATOM   1128  HG1 THR    75      50.882  53.798  54.603  1.00  0.00           H  
ATOM   1129  C   THR    75      53.860  55.476  53.830  1.00  0.00           C  
ATOM   1130  O   THR    75      53.434  56.356  53.044  1.00  0.00           O  
ATOM   1131  N   CYS    76      54.984  54.753  53.559  1.00  0.00           N  
ATOM   1132  H   CYS    76      55.215  54.015  54.208  1.00  0.00           H  
ATOM   1133  CA  CYS    76      55.751  54.895  52.331  1.00  0.00           C  
ATOM   1134  HA  CYS    76      55.177  55.537  51.663  1.00  0.00           H  
ATOM   1135  CB  CYS    76      57.108  55.495  52.603  1.00  0.00           C  
ATOM   1136  HB2 CYS    76      56.780  56.421  53.077  1.00  0.00           H  
ATOM   1137  HB3 CYS    76      57.582  54.960  53.426  1.00  0.00           H  
ATOM   1138  SG  CYS    76      58.182  55.889  51.247  1.00  0.00           S  
ATOM   1139  HG  CYS    76      57.351  56.619  50.497  1.00  0.00           H  
ATOM   1140  C   CYS    76      55.964  53.511  51.748  1.00  0.00           C  
ATOM   1141  O   CYS    76      56.123  52.554  52.505  1.00  0.00           O  
ATOM   1142  N   ASP    77      55.880  53.386  50.457  1.00  0.00           N  
ATOM   1143  H   ASP    77      55.706  54.222  49.917  1.00  0.00           H  
ATOM   1144  CA  ASP    77      56.257  52.204  49.685  1.00  0.00           C  
ATOM   1145  HA  ASP    77      56.770  51.504  50.344  1.00  0.00           H  
ATOM   1146  CB  ASP    77      55.072  51.479  48.996  1.00  0.00           C  
ATOM   1147  HB2 ASP    77      54.277  51.623  49.727  1.00  0.00           H  
ATOM   1148  HB3 ASP    77      54.764  51.934  48.054  1.00  0.00           H  
ATOM   1149  CG  ASP    77      55.118  49.935  48.879  1.00  0.00           C  
ATOM   1150  OD1 ASP    77      55.004  49.256  49.923  1.00  0.00           O  
ATOM   1151  OD2 ASP    77      55.551  49.481  47.788  1.00  0.00           O  
ATOM   1152  C   ASP    77      57.549  52.447  48.766  1.00  0.00           C  
ATOM   1153  O   ASP    77      58.028  51.570  48.101  1.00  0.00           O  
ATOM   1154  N   ASN    78      58.151  53.603  48.899  1.00  0.00           N  
ATOM   1155  H   ASN    78      57.840  54.365  49.483  1.00  0.00           H  
ATOM   1156  CA  ASN    78      59.267  53.977  48.057  1.00  0.00           C  
ATOM   1157  HA  ASN    78      59.826  53.126  47.667  1.00  0.00           H  
ATOM   1158  CB  ASN    78      58.750  54.914  47.013  1.00  0.00           C  
ATOM   1159  HB2 ASN    78      57.748  54.622  46.701  1.00  0.00           H  
ATOM   1160  HB3 ASN    78      58.543  55.855  47.523  1.00  0.00           H  
ATOM   1161  CG  ASN    78      59.658  55.081  45.793  1.00  0.00           C  
ATOM   1162  OD1 ASN    78      60.221  54.099  45.309  1.00  0.00           O  
ATOM   1163  ND2 ASN    78      59.915  56.310  45.416  1.00  0.00           N  
ATOM   1164 HD21 ASN    78      60.478  56.494  44.598  1.00  0.00           H  
ATOM   1165 HD22 ASN    78      59.459  57.060  45.915  1.00  0.00           H  
ATOM   1166  C   ASN    78      60.354  54.567  48.955  1.00  0.00           C  
ATOM   1167  O   ASN    78      60.849  55.642  48.724  1.00  0.00           O  
ATOM   1168  N   ILE    79      60.728  53.859  50.051  1.00  0.00           N  
ATOM   1169  H   ILE    79      60.323  52.941  50.160  1.00  0.00           H  
ATOM   1170  CA  ILE    79      61.979  54.184  50.856  1.00  0.00           C  
ATOM   1171  HA  ILE    79      61.860  55.198  51.238  1.00  0.00           H  
ATOM   1172  CB  ILE    79      62.110  53.188  52.012  1.00  0.00           C  
ATOM   1173  HB  ILE    79      62.129  52.202  51.549  1.00  0.00           H  
ATOM   1174  CG2 ILE    79      63.494  53.384  52.728  1.00  0.00           C  
ATOM   1175 HG21 ILE    79      63.633  54.416  53.051  1.00  0.00           H  
ATOM   1176 HG22 ILE    79      63.537  52.645  53.528  1.00  0.00           H  
ATOM   1177 HG23 ILE    79      64.291  53.064  52.057  1.00  0.00           H  
ATOM   1178  CG1 ILE    79      60.933  53.268  52.982  1.00  0.00           C  
ATOM   1179 HG12 ILE    79      60.669  54.304  53.192  1.00  0.00           H  
ATOM   1180 HG13 ILE    79      59.993  52.949  52.532  1.00  0.00           H  
ATOM   1181  CD1 ILE    79      60.959  52.546  54.319  1.00  0.00           C  
ATOM   1182 HD11 ILE    79      61.482  53.194  55.022  1.00  0.00           H  
ATOM   1183 HD12 ILE    79      59.973  52.321  54.728  1.00  0.00           H  
ATOM   1184 HD13 ILE    79      61.589  51.658  54.277  1.00  0.00           H  
ATOM   1185  C   ILE    79      63.220  54.167  50.029  1.00  0.00           C  
ATOM   1186  O   ILE    79      63.506  53.239  49.231  1.00  0.00           O  
ATOM   1187  N   ASN    80      64.033  55.228  50.119  1.00  0.00           N  
ATOM   1188  H   ASN    80      63.945  55.782  50.959  1.00  0.00           H  
ATOM   1189  CA  ASN    80      65.142  55.579  49.191  1.00  0.00           C  
ATOM   1190  HA  ASN    80      65.823  54.738  49.062  1.00  0.00           H  
ATOM   1191  CB  ASN    80      64.620  55.905  47.714  1.00  0.00           C  
ATOM   1192  HB2 ASN    80      65.357  55.824  46.915  1.00  0.00           H  
ATOM   1193  HB3 ASN    80      63.847  55.140  47.641  1.00  0.00           H  
ATOM   1194  CG  ASN    80      64.022  57.300  47.433  1.00  0.00           C  
ATOM   1195  OD1 ASN    80      64.562  58.359  47.744  1.00  0.00           O  
ATOM   1196  ND2 ASN    80      62.844  57.321  46.915  1.00  0.00           N  
ATOM   1197 HD21 ASN    80      62.489  58.220  46.622  1.00  0.00           H  
ATOM   1198 HD22 ASN    80      62.143  56.614  47.086  1.00  0.00           H  
ATOM   1199  C   ASN    80      66.023  56.731  49.763  1.00  0.00           C  
ATOM   1200  O   ASN    80      65.550  57.452  50.595  1.00  0.00           O  
ATOM   1201  N   ALA    81      67.264  56.920  49.191  1.00  0.00           N  
ATOM   1202  H   ALA    81      67.356  56.404  48.328  1.00  0.00           H  
ATOM   1203  CA  ALA    81      68.275  57.833  49.695  1.00  0.00           C  
ATOM   1204  HA  ALA    81      68.881  57.379  50.480  1.00  0.00           H  
ATOM   1205  CB  ALA    81      69.292  58.077  48.558  1.00  0.00           C  
ATOM   1206  HB1 ALA    81      69.995  58.788  48.992  1.00  0.00           H  
ATOM   1207  HB2 ALA    81      69.809  57.177  48.225  1.00  0.00           H  
ATOM   1208  HB3 ALA    81      68.911  58.483  47.620  1.00  0.00           H  
ATOM   1209  C   ALA    81      67.703  59.195  50.013  1.00  0.00           C  
ATOM   1210  O   ALA    81      68.005  59.709  51.082  1.00  0.00           O  
ATOM   1211  N   ASP    82      66.958  59.723  49.036  1.00  0.00           N  
ATOM   1212  H   ASP    82      66.796  59.226  48.172  1.00  0.00           H  
ATOM   1213  CA  ASP    82      66.359  61.054  49.236  1.00  0.00           C  
ATOM   1214  HA  ASP    82      67.052  61.774  49.669  1.00  0.00           H  
ATOM   1215  CB  ASP    82      65.763  61.527  47.864  1.00  0.00           C  
ATOM   1216  HB2 ASP    82      66.524  61.256  47.131  1.00  0.00           H  
ATOM   1217  HB3 ASP    82      64.864  60.946  47.658  1.00  0.00           H  
ATOM   1218  CG  ASP    82      65.298  62.966  47.695  1.00  0.00           C  
ATOM   1219  OD1 ASP    82      64.481  63.232  46.785  1.00  0.00           O  
ATOM   1220  OD2 ASP    82      65.850  63.907  48.284  1.00  0.00           O  
ATOM   1221  C   ASP    82      65.170  61.013  50.202  1.00  0.00           C  
ATOM   1222  O   ASP    82      65.047  61.783  51.141  1.00  0.00           O  
ATOM   1223  N   ASN    83      64.333  59.964  50.059  1.00  0.00           N  
ATOM   1224  H   ASN    83      64.585  59.160  49.502  1.00  0.00           H  
ATOM   1225  CA  ASN    83      63.181  59.924  51.024  1.00  0.00           C  
ATOM   1226  HA  ASN    83      62.590  60.839  50.993  1.00  0.00           H  
ATOM   1227  CB  ASN    83      62.169  58.760  50.536  1.00  0.00           C  
ATOM   1228  HB2 ASN    83      62.704  57.815  50.447  1.00  0.00           H  
ATOM   1229  HB3 ASN    83      61.440  58.620  51.335  1.00  0.00           H  
ATOM   1230  CG  ASN    83      61.383  59.155  49.236  1.00  0.00           C  
ATOM   1231  OD1 ASN    83      61.661  60.075  48.462  1.00  0.00           O  
ATOM   1232  ND2 ASN    83      60.264  58.511  49.017  1.00  0.00           N  
ATOM   1233 HD21 ASN    83      60.045  58.568  48.033  1.00  0.00           H  
ATOM   1234 HD22 ASN    83      60.259  57.617  49.487  1.00  0.00           H  
ATOM   1235  C   ASN    83      63.686  59.730  52.440  1.00  0.00           C  
ATOM   1236  O   ASN    83      63.116  60.468  53.269  1.00  0.00           O  
ATOM   1237  N   LEU    84      64.748  58.946  52.751  1.00  0.00           N  
ATOM   1238  H   LEU    84      65.241  58.570  51.954  1.00  0.00           H  
ATOM   1239  CA  LEU    84      65.409  58.815  54.032  1.00  0.00           C  
ATOM   1240  HA  LEU    84      64.704  58.305  54.688  1.00  0.00           H  
ATOM   1241  CB  LEU    84      66.664  57.848  53.885  1.00  0.00           C  
ATOM   1242  HB2 LEU    84      67.407  58.075  53.120  1.00  0.00           H  
ATOM   1243  HB3 LEU    84      67.336  57.865  54.742  1.00  0.00           H  
ATOM   1244  CG  LEU    84      66.321  56.364  53.690  1.00  0.00           C  
ATOM   1245  HG  LEU    84      65.535  56.344  52.935  1.00  0.00           H  
ATOM   1246  CD1 LEU    84      67.396  55.545  53.056  1.00  0.00           C  
ATOM   1247 HD11 LEU    84      67.059  54.512  52.982  1.00  0.00           H  
ATOM   1248 HD12 LEU    84      67.651  56.010  52.104  1.00  0.00           H  
ATOM   1249 HD13 LEU    84      68.300  55.546  53.666  1.00  0.00           H  
ATOM   1250  CD2 LEU    84      65.809  55.716  55.010  1.00  0.00           C  
ATOM   1251 HD21 LEU    84      66.632  55.094  55.363  1.00  0.00           H  
ATOM   1252 HD22 LEU    84      65.629  56.539  55.702  1.00  0.00           H  
ATOM   1253 HD23 LEU    84      64.939  55.071  54.882  1.00  0.00           H  
ATOM   1254  C   LEU    84      65.684  60.219  54.705  1.00  0.00           C  
ATOM   1255  O   LEU    84      65.401  60.453  55.867  1.00  0.00           O  
ATOM   1256  N   ALA    85      66.225  61.116  53.849  1.00  0.00           N  
ATOM   1257  H   ALA    85      66.117  60.948  52.859  1.00  0.00           H  
ATOM   1258  CA  ALA    85      66.613  62.496  54.268  1.00  0.00           C  
ATOM   1259  HA  ALA    85      67.322  62.406  55.091  1.00  0.00           H  
ATOM   1260  CB  ALA    85      67.424  63.135  53.085  1.00  0.00           C  
ATOM   1261  HB1 ALA    85      68.144  63.768  53.603  1.00  0.00           H  
ATOM   1262  HB2 ALA    85      67.980  62.460  52.434  1.00  0.00           H  
ATOM   1263  HB3 ALA    85      66.781  63.811  52.522  1.00  0.00           H  
ATOM   1264  C   ALA    85      65.425  63.224  54.891  1.00  0.00           C  
ATOM   1265  O   ALA    85      65.648  63.922  55.818  1.00  0.00           O  
ATOM   1266  N   LEU    86      64.287  63.139  54.270  1.00  0.00           N  
ATOM   1267  H   LEU    86      64.136  62.436  53.561  1.00  0.00           H  
ATOM   1268  CA  LEU    86      63.143  63.914  54.779  1.00  0.00           C  
ATOM   1269  HA  LEU    86      63.558  64.892  55.022  1.00  0.00           H  
ATOM   1270  CB  LEU    86      62.110  64.104  53.571  1.00  0.00           C  
ATOM   1271  HB2 LEU    86      62.588  64.673  52.774  1.00  0.00           H  
ATOM   1272  HB3 LEU    86      61.777  63.112  53.266  1.00  0.00           H  
ATOM   1273  CG  LEU    86      60.772  64.750  53.835  1.00  0.00           C  
ATOM   1274  HG  LEU    86      60.283  64.274  54.685  1.00  0.00           H  
ATOM   1275  CD1 LEU    86      60.936  66.299  53.982  1.00  0.00           C  
ATOM   1276 HD11 LEU    86      61.331  66.646  53.027  1.00  0.00           H  
ATOM   1277 HD12 LEU    86      59.973  66.743  54.235  1.00  0.00           H  
ATOM   1278 HD13 LEU    86      61.682  66.574  54.728  1.00  0.00           H  
ATOM   1279  CD2 LEU    86      59.772  64.614  52.758  1.00  0.00           C  
ATOM   1280 HD21 LEU    86      59.533  63.576  52.525  1.00  0.00           H  
ATOM   1281 HD22 LEU    86      58.753  64.914  53.003  1.00  0.00           H  
ATOM   1282 HD23 LEU    86      60.158  65.154  51.894  1.00  0.00           H  
ATOM   1283  C   LEU    86      62.589  63.359  56.051  1.00  0.00           C  
ATOM   1284  O   LEU    86      62.233  64.072  56.962  1.00  0.00           O  
ATOM   1285  N   TRP    87      62.631  62.013  56.252  1.00  0.00           N  
ATOM   1286  H   TRP    87      62.693  61.436  55.425  1.00  0.00           H  
ATOM   1287  CA  TRP    87      62.381  61.300  57.551  1.00  0.00           C  
ATOM   1288  HA  TRP    87      61.379  61.664  57.781  1.00  0.00           H  
ATOM   1289  CB  TRP    87      62.133  59.884  57.235  1.00  0.00           C  
ATOM   1290  HB2 TRP    87      61.593  59.908  56.289  1.00  0.00           H  
ATOM   1291  HB3 TRP    87      63.068  59.345  57.076  1.00  0.00           H  
ATOM   1292  CG  TRP    87      61.219  59.279  58.274  1.00  0.00           C  
ATOM   1293  CD1 TRP    87      59.901  59.238  58.180  1.00  0.00           C  
ATOM   1294  HD1 TRP    87      59.462  59.649  57.283  1.00  0.00           H  
ATOM   1295  NE1 TRP    87      59.354  58.924  59.454  1.00  0.00           N  
ATOM   1296  HE1 TRP    87      58.381  58.894  59.722  1.00  0.00           H  
ATOM   1297  CE2 TRP    87      60.348  58.441  60.337  1.00  0.00           C  
ATOM   1298  CZ2 TRP    87      60.375  58.009  61.655  1.00  0.00           C  
ATOM   1299  HZ2 TRP    87      59.482  58.006  62.263  1.00  0.00           H  
ATOM   1300  CH2 TRP    87      61.602  57.803  62.331  1.00  0.00           C  
ATOM   1301  HH2 TRP    87      61.659  57.489  63.362  1.00  0.00           H  
ATOM   1302  CZ3 TRP    87      62.787  58.083  61.656  1.00  0.00           C  
ATOM   1303  HZ3 TRP    87      63.719  57.840  62.145  1.00  0.00           H  
ATOM   1304  CE3 TRP    87      62.806  58.484  60.274  1.00  0.00           C  
ATOM   1305  HE3 TRP    87      63.737  58.613  59.741  1.00  0.00           H  
ATOM   1306  CD2 TRP    87      61.555  58.683  59.606  1.00  0.00           C  
ATOM   1307  C   TRP    87      63.368  61.605  58.701  1.00  0.00           C  
ATOM   1308  O   TRP    87      62.869  61.877  59.805  1.00  0.00           O  
ATOM   1309  N   PHE    88      64.691  61.626  58.472  1.00  0.00           N  
ATOM   1310  H   PHE    88      64.958  61.346  57.540  1.00  0.00           H  
ATOM   1311  CA  PHE    88      65.713  62.087  59.465  1.00  0.00           C  
ATOM   1312  HA  PHE    88      65.332  61.851  60.458  1.00  0.00           H  
ATOM   1313  CB  PHE    88      66.928  61.197  59.172  1.00  0.00           C  
ATOM   1314  HB2 PHE    88      67.316  61.183  58.153  1.00  0.00           H  
ATOM   1315  HB3 PHE    88      67.882  61.510  59.598  1.00  0.00           H  
ATOM   1316  CG  PHE    88      66.794  59.733  59.571  1.00  0.00           C  
ATOM   1317  CD1 PHE    88      66.690  58.774  58.553  1.00  0.00           C  
ATOM   1318  HD1 PHE    88      66.627  59.070  57.516  1.00  0.00           H  
ATOM   1319  CE1 PHE    88      66.582  57.423  58.887  1.00  0.00           C  
ATOM   1320  HE1 PHE    88      66.562  56.656  58.126  1.00  0.00           H  
ATOM   1321  CZ  PHE    88      66.534  57.013  60.270  1.00  0.00           C  
ATOM   1322  HZ  PHE    88      66.565  55.979  60.577  1.00  0.00           H  
ATOM   1323  CE2 PHE    88      66.594  57.960  61.286  1.00  0.00           C  
ATOM   1324  HE2 PHE    88      66.558  57.584  62.298  1.00  0.00           H  
ATOM   1325  CD2 PHE    88      66.722  59.346  60.888  1.00  0.00           C  
ATOM   1326  HD2 PHE    88      66.888  60.075  61.668  1.00  0.00           H  
ATOM   1327  C   PHE    88      66.035  63.547  59.497  1.00  0.00           C  
ATOM   1328  O   PHE    88      67.011  64.002  60.169  1.00  0.00           O  
ATOM   1329  N   LEU    89      65.180  64.457  58.919  1.00  0.00           N  
ATOM   1330  H   LEU    89      64.473  64.123  58.279  1.00  0.00           H  
ATOM   1331  CA  LEU    89      65.138  65.944  59.168  1.00  0.00           C  
ATOM   1332  HA  LEU    89      64.386  66.383  58.512  1.00  0.00           H  
ATOM   1333  CB  LEU    89      64.727  66.311  60.609  1.00  0.00           C  
ATOM   1334  HB2 LEU    89      65.395  65.866  61.346  1.00  0.00           H  
ATOM   1335  HB3 LEU    89      64.657  67.399  60.608  1.00  0.00           H  
ATOM   1336  CG  LEU    89      63.168  65.955  60.822  1.00  0.00           C  
ATOM   1337  HG  LEU    89      63.202  64.893  61.065  1.00  0.00           H  
ATOM   1338  CD1 LEU    89      62.567  66.720  62.044  1.00  0.00           C  
ATOM   1339 HD11 LEU    89      63.262  66.938  62.855  1.00  0.00           H  
ATOM   1340 HD12 LEU    89      62.187  67.711  61.795  1.00  0.00           H  
ATOM   1341 HD13 LEU    89      61.735  66.154  62.465  1.00  0.00           H  
ATOM   1342  CD2 LEU    89      62.084  66.288  59.754  1.00  0.00           C  
ATOM   1343 HD21 LEU    89      62.368  65.711  58.874  1.00  0.00           H  
ATOM   1344 HD22 LEU    89      61.085  66.094  60.145  1.00  0.00           H  
ATOM   1345 HD23 LEU    89      62.287  67.289  59.373  1.00  0.00           H  
ATOM   1346  C   LEU    89      66.446  66.588  58.725  1.00  0.00           C  
ATOM   1347  O   LEU    89      67.222  67.163  59.500  1.00  0.00           O  
ATOM   1348  N   GLY    90      66.801  66.434  57.462  1.00  0.00           N  
ATOM   1349  H   GLY    90      66.225  65.889  56.837  1.00  0.00           H  
ATOM   1350  CA  GLY    90      68.123  66.662  56.929  1.00  0.00           C  
ATOM   1351  HA2 GLY    90      68.303  67.717  57.135  1.00  0.00           H  
ATOM   1352  HA3 GLY    90      68.892  66.092  57.451  1.00  0.00           H  
ATOM   1353  C   GLY    90      68.257  66.514  55.411  1.00  0.00           C  
ATOM   1354  O   GLY    90      67.227  66.556  54.660  1.00  0.00           O  
ATOM   1355  N   GLU    91      69.475  66.238  54.877  1.00  0.00           N  
ATOM   1356  H   GLU    91      70.264  66.313  55.503  1.00  0.00           H  
ATOM   1357  CA  GLU    91      69.669  66.228  53.438  1.00  0.00           C  
ATOM   1358  HA  GLU    91      68.774  65.958  52.877  1.00  0.00           H  
ATOM   1359  CB  GLU    91      70.078  67.654  52.978  1.00  0.00           C  
ATOM   1360  HB2 GLU    91      70.318  67.602  51.916  1.00  0.00           H  
ATOM   1361  HB3 GLU    91      69.175  68.238  53.155  1.00  0.00           H  
ATOM   1362  CG  GLU    91      71.316  68.375  53.563  1.00  0.00           C  
ATOM   1363  HG2 GLU    91      71.387  68.342  54.650  1.00  0.00           H  
ATOM   1364  HG3 GLU    91      72.160  67.832  53.137  1.00  0.00           H  
ATOM   1365  CD  GLU    91      71.458  69.804  53.202  1.00  0.00           C  
ATOM   1366  OE1 GLU    91      70.407  70.494  53.022  1.00  0.00           O  
ATOM   1367  OE2 GLU    91      72.589  70.299  52.945  1.00  0.00           O  
ATOM   1368  C   GLU    91      70.844  65.314  53.184  1.00  0.00           C  
ATOM   1369  O   GLU    91      71.761  65.222  53.970  1.00  0.00           O  
ATOM   1370  N   VAL    92      70.703  64.623  52.085  1.00  0.00           N  
ATOM   1371  H   VAL    92      69.986  64.925  51.441  1.00  0.00           H  
ATOM   1372  CA  VAL    92      71.524  63.382  51.699  1.00  0.00           C  
ATOM   1373  HA  VAL    92      71.941  63.004  52.633  1.00  0.00           H  
ATOM   1374  CB  VAL    92      70.749  62.163  51.193  1.00  0.00           C  
ATOM   1375  HB  VAL    92      70.134  61.925  52.061  1.00  0.00           H  
ATOM   1376  CG1 VAL    92      69.889  62.576  49.982  1.00  0.00           C  
ATOM   1377 HG11 VAL    92      70.534  62.932  49.179  1.00  0.00           H  
ATOM   1378 HG12 VAL    92      69.165  61.790  49.767  1.00  0.00           H  
ATOM   1379 HG13 VAL    92      69.232  63.325  50.424  1.00  0.00           H  
ATOM   1380  CG2 VAL    92      71.467  60.920  50.823  1.00  0.00           C  
ATOM   1381 HG21 VAL    92      70.865  60.123  50.385  1.00  0.00           H  
ATOM   1382 HG22 VAL    92      72.227  61.166  50.083  1.00  0.00           H  
ATOM   1383 HG23 VAL    92      71.936  60.538  51.731  1.00  0.00           H  
ATOM   1384  C   VAL    92      72.703  63.711  50.878  1.00  0.00           C  
ATOM   1385  O   VAL    92      72.695  64.117  49.776  1.00  0.00           O  
ATOM   1386  N   SER    93      73.882  63.520  51.455  1.00  0.00           N  
ATOM   1387  H   SER    93      73.893  62.969  52.302  1.00  0.00           H  
ATOM   1388  CA  SER    93      75.201  63.485  50.727  1.00  0.00           C  
ATOM   1389  HA  SER    93      75.112  63.862  49.709  1.00  0.00           H  
ATOM   1390  CB  SER    93      76.200  64.486  51.372  1.00  0.00           C  
ATOM   1391  HB2 SER    93      75.882  65.437  51.801  1.00  0.00           H  
ATOM   1392  HB3 SER    93      76.609  63.938  52.220  1.00  0.00           H  
ATOM   1393  OG  SER    93      77.177  64.806  50.376  1.00  0.00           O  
ATOM   1394  HG  SER    93      77.717  65.450  50.839  1.00  0.00           H  
ATOM   1395  C   SER    93      75.783  62.021  50.556  1.00  0.00           C  
ATOM   1396  O   SER    93      75.376  61.075  51.274  1.00  0.00           O  
ATOM   1397  N   ASN    94      76.736  61.868  49.650  1.00  0.00           N  
ATOM   1398  H   ASN    94      76.686  62.697  49.075  1.00  0.00           H  
ATOM   1399  CA  ASN    94      77.560  60.680  49.220  1.00  0.00           C  
ATOM   1400  HA  ASN    94      77.457  59.830  49.894  1.00  0.00           H  
ATOM   1401  CB  ASN    94      77.096  60.177  47.774  1.00  0.00           C  
ATOM   1402  HB2 ASN    94      77.522  60.799  46.987  1.00  0.00           H  
ATOM   1403  HB3 ASN    94      77.563  59.199  47.657  1.00  0.00           H  
ATOM   1404  CG  ASN    94      75.580  60.072  47.765  1.00  0.00           C  
ATOM   1405  OD1 ASN    94      74.821  61.033  47.719  1.00  0.00           O  
ATOM   1406  ND2 ASN    94      75.050  58.867  47.690  1.00  0.00           N  
ATOM   1407 HD21 ASN    94      74.067  58.787  47.475  1.00  0.00           H  
ATOM   1408 HD22 ASN    94      75.559  58.010  47.850  1.00  0.00           H  
ATOM   1409  C   ASN    94      79.011  61.075  49.392  1.00  0.00           C  
ATOM   1410  O   ASN    94      79.608  61.945  48.829  1.00  0.00           O  
ATOM   1411  N   THR    95      79.706  60.425  50.359  1.00  0.00           N  
ATOM   1412  H   THR    95      79.157  59.711  50.815  1.00  0.00           H  
ATOM   1413  CA  THR    95      80.822  61.022  51.107  1.00  0.00           C  
ATOM   1414  HA  THR    95      81.570  61.381  50.400  1.00  0.00           H  
ATOM   1415  CB  THR    95      80.227  62.148  52.008  1.00  0.00           C  
ATOM   1416  HB  THR    95      79.635  62.827  51.395  1.00  0.00           H  
ATOM   1417  CG2 THR    95      79.330  61.439  53.031  1.00  0.00           C  
ATOM   1418 HG21 THR    95      78.620  62.192  53.374  1.00  0.00           H  
ATOM   1419 HG22 THR    95      78.650  60.670  52.664  1.00  0.00           H  
ATOM   1420 HG23 THR    95      79.903  61.088  53.889  1.00  0.00           H  
ATOM   1421  OG1 THR    95      81.303  62.882  52.625  1.00  0.00           O  
ATOM   1422  HG1 THR    95      81.970  63.187  52.005  1.00  0.00           H  
ATOM   1423  C   THR    95      81.427  59.919  51.900  1.00  0.00           C  
ATOM   1424  O   THR    95      80.805  58.893  52.179  1.00  0.00           O  
ATOM   1425  N   THR    96      82.605  60.113  52.479  1.00  0.00           N  
ATOM   1426  H   THR    96      83.074  61.007  52.488  1.00  0.00           H  
ATOM   1427  CA  THR    96      83.206  59.251  53.497  1.00  0.00           C  
ATOM   1428  HA  THR    96      82.903  58.205  53.466  1.00  0.00           H  
ATOM   1429  CB  THR    96      84.762  59.320  53.427  1.00  0.00           C  
ATOM   1430  HB  THR    96      85.054  60.344  53.658  1.00  0.00           H  
ATOM   1431  CG2 THR    96      85.334  58.349  54.341  1.00  0.00           C  
ATOM   1432 HG21 THR    96      84.802  57.408  54.200  1.00  0.00           H  
ATOM   1433 HG22 THR    96      86.394  58.161  54.170  1.00  0.00           H  
ATOM   1434 HG23 THR    96      85.179  58.551  55.401  1.00  0.00           H  
ATOM   1435  OG1 THR    96      85.095  58.776  52.120  1.00  0.00           O  
ATOM   1436  HG1 THR    96      84.885  59.383  51.407  1.00  0.00           H  
ATOM   1437  C   THR    96      82.966  59.777  54.932  1.00  0.00           C  
ATOM   1438  O   THR    96      83.143  61.019  55.151  1.00  0.00           O  
ATOM   1439  N   GLN    97      82.609  58.947  55.840  1.00  0.00           N  
ATOM   1440  H   GLN    97      82.675  57.956  55.656  1.00  0.00           H  
ATOM   1441  CA  GLN    97      82.365  59.291  57.313  1.00  0.00           C  
ATOM   1442  HA  GLN    97      81.533  59.983  57.441  1.00  0.00           H  
ATOM   1443  CB  GLN    97      81.979  57.968  57.976  1.00  0.00           C  
ATOM   1444  HB2 GLN    97      81.020  57.676  57.547  1.00  0.00           H  
ATOM   1445  HB3 GLN    97      82.723  57.231  57.677  1.00  0.00           H  
ATOM   1446  CG  GLN    97      81.907  57.936  59.474  1.00  0.00           C  
ATOM   1447  HG2 GLN    97      82.915  57.899  59.889  1.00  0.00           H  
ATOM   1448  HG3 GLN    97      81.423  58.864  59.777  1.00  0.00           H  
ATOM   1449  CD  GLN    97      81.142  56.759  59.881  1.00  0.00           C  
ATOM   1450  OE1 GLN    97      79.845  56.699  60.038  1.00  0.00           O  
ATOM   1451  NE2 GLN    97      81.695  55.567  59.944  1.00  0.00           N  
ATOM   1452 HE21 GLN    97      81.050  54.825  60.174  1.00  0.00           H  
ATOM   1453 HE22 GLN    97      82.679  55.398  59.787  1.00  0.00           H  
ATOM   1454  C   GLN    97      83.561  59.955  57.972  1.00  0.00           C  
ATOM   1455  O   GLN    97      84.765  59.784  57.570  1.00  0.00           O  
ATOM   1456  N   THR    98      83.323  60.730  58.959  1.00  0.00           N  
ATOM   1457  H   THR    98      82.425  61.191  58.938  1.00  0.00           H  
ATOM   1458  CA  THR    98      84.365  61.236  59.875  1.00  0.00           C  
ATOM   1459  HA  THR    98      85.284  61.458  59.332  1.00  0.00           H  
ATOM   1460  CB  THR    98      83.933  62.509  60.569  1.00  0.00           C  
ATOM   1461  HB  THR    98      82.962  62.389  61.051  1.00  0.00           H  
ATOM   1462  CG2 THR    98      84.843  63.116  61.614  1.00  0.00           C  
ATOM   1463 HG21 THR    98      85.845  63.217  61.199  1.00  0.00           H  
ATOM   1464 HG22 THR    98      84.613  64.178  61.704  1.00  0.00           H  
ATOM   1465 HG23 THR    98      84.886  62.482  62.499  1.00  0.00           H  
ATOM   1466  OG1 THR    98      83.731  63.500  59.560  1.00  0.00           O  
ATOM   1467  HG1 THR    98      82.913  63.303  59.098  1.00  0.00           H  
ATOM   1468  C   THR    98      84.939  60.193  60.834  1.00  0.00           C  
ATOM   1469  O   THR    98      84.406  59.984  61.929  1.00  0.00           O  
ATOM   1470  N   GLN    99      85.950  59.558  60.346  1.00  0.00           N  
ATOM   1471  H   GLN    99      86.211  59.668  59.377  1.00  0.00           H  
ATOM   1472  CA  GLN    99      86.845  58.658  61.108  1.00  0.00           C  
ATOM   1473  HA  GLN    99      86.148  57.866  61.380  1.00  0.00           H  
ATOM   1474  CB  GLN    99      88.062  58.196  60.151  1.00  0.00           C  
ATOM   1475  HB2 GLN    99      88.576  57.340  60.586  1.00  0.00           H  
ATOM   1476  HB3 GLN    99      87.614  57.750  59.263  1.00  0.00           H  
ATOM   1477  CG  GLN    99      89.071  59.329  59.892  1.00  0.00           C  
ATOM   1478  HG2 GLN    99      89.208  59.435  58.816  1.00  0.00           H  
ATOM   1479  HG3 GLN    99      88.595  60.267  60.179  1.00  0.00           H  
ATOM   1480  CD  GLN    99      90.532  59.131  60.495  1.00  0.00           C  
ATOM   1481  OE1 GLN    99      90.672  58.965  61.671  1.00  0.00           O  
ATOM   1482  NE2 GLN    99      91.589  58.913  59.715  1.00  0.00           N  
ATOM   1483 HE21 GLN    99      92.456  58.467  59.978  1.00  0.00           H  
ATOM   1484 HE22 GLN    99      91.396  58.982  58.726  1.00  0.00           H  
ATOM   1485  C   GLN    99      87.422  59.223  62.442  1.00  0.00           C  
ATOM   1486  O   GLN    99      87.764  60.388  62.570  1.00  0.00           O  
ATOM   1487  N   GLN   100      87.414  58.417  63.473  1.00  0.00           N  
ATOM   1488  H   GLN   100      87.268  57.446  63.237  1.00  0.00           H  
ATOM   1489  CA  GLN   100      87.493  58.848  64.880  1.00  0.00           C  
ATOM   1490  HA  GLN   100      88.138  59.718  65.001  1.00  0.00           H  
ATOM   1491  CB  GLN   100      86.155  59.516  65.264  1.00  0.00           C  
ATOM   1492  HB2 GLN   100      86.005  60.346  64.575  1.00  0.00           H  
ATOM   1493  HB3 GLN   100      85.349  58.784  65.212  1.00  0.00           H  
ATOM   1494  CG  GLN   100      86.144  60.052  66.677  1.00  0.00           C  
ATOM   1495  HG2 GLN   100      86.464  59.235  67.323  1.00  0.00           H  
ATOM   1496  HG3 GLN   100      86.816  60.909  66.710  1.00  0.00           H  
ATOM   1497  CD  GLN   100      84.773  60.493  67.211  1.00  0.00           C  
ATOM   1498  OE1 GLN   100      83.740  60.184  66.627  1.00  0.00           O  
ATOM   1499  NE2 GLN   100      84.700  61.253  68.280  1.00  0.00           N  
ATOM   1500 HE21 GLN   100      83.767  61.192  68.661  1.00  0.00           H  
ATOM   1501 HE22 GLN   100      85.514  61.310  68.875  1.00  0.00           H  
ATOM   1502  C   GLN   100      87.951  57.832  65.902  1.00  0.00           C  
ATOM   1503  O   GLN   100      87.235  56.833  66.024  1.00  0.00           O  
ATOM   1504  N   THR   101      89.175  57.941  66.498  1.00  0.00           N  
ATOM   1505  H   THR   101      89.744  58.661  66.076  1.00  0.00           H  
ATOM   1506  CA  THR   101      89.653  56.993  67.502  1.00  0.00           C  
ATOM   1507  HA  THR   101      89.013  56.111  67.513  1.00  0.00           H  
ATOM   1508  CB  THR   101      91.057  56.533  67.330  1.00  0.00           C  
ATOM   1509  HB  THR   101      91.208  56.134  66.327  1.00  0.00           H  
ATOM   1510  CG2 THR   101      92.059  57.660  67.667  1.00  0.00           C  
ATOM   1511 HG21 THR   101      92.351  57.623  68.717  1.00  0.00           H  
ATOM   1512 HG22 THR   101      92.940  57.521  67.042  1.00  0.00           H  
ATOM   1513 HG23 THR   101      91.677  58.640  67.381  1.00  0.00           H  
ATOM   1514  OG1 THR   101      91.384  55.456  68.232  1.00  0.00           O  
ATOM   1515  HG1 THR   101      90.582  54.929  68.265  1.00  0.00           H  
ATOM   1516  C   THR   101      89.401  57.556  68.864  1.00  0.00           C  
ATOM   1517  O   THR   101      89.480  58.761  69.120  1.00  0.00           O  
ATOM   1518  N   ASP   102      88.896  56.700  69.829  1.00  0.00           N  
ATOM   1519  H   ASP   102      88.753  55.742  69.545  1.00  0.00           H  
ATOM   1520  CA  ASP   102      88.446  57.124  71.176  1.00  0.00           C  
ATOM   1521  HA  ASP   102      88.083  56.229  71.681  1.00  0.00           H  
ATOM   1522  CB  ASP   102      89.655  57.635  72.005  1.00  0.00           C  
ATOM   1523  HB2 ASP   102      90.140  58.503  71.558  1.00  0.00           H  
ATOM   1524  HB3 ASP   102      89.248  57.980  72.955  1.00  0.00           H  
ATOM   1525  CG  ASP   102      90.744  56.537  72.262  1.00  0.00           C  
ATOM   1526  OD1 ASP   102      91.972  56.797  72.430  1.00  0.00           O  
ATOM   1527  OD2 ASP   102      90.349  55.367  72.307  1.00  0.00           O  
ATOM   1528  C   ASP   102      87.300  58.120  71.146  1.00  0.00           C  
ATOM   1529  O   ASP   102      87.063  59.119  71.931  1.00  0.00           O  
ATOM   1530  N   ALA   103      86.307  57.800  70.234  1.00  0.00           N  
ATOM   1531  H   ALA   103      86.417  56.956  69.690  1.00  0.00           H  
ATOM   1532  CA  ALA   103      84.914  58.252  70.334  1.00  0.00           C  
ATOM   1533  HA  ALA   103      84.728  59.313  70.170  1.00  0.00           H  
ATOM   1534  CB  ALA   103      84.041  57.723  69.149  1.00  0.00           C  
ATOM   1535  HB1 ALA   103      83.126  58.312  69.089  1.00  0.00           H  
ATOM   1536  HB2 ALA   103      84.578  57.897  68.216  1.00  0.00           H  
ATOM   1537  HB3 ALA   103      83.836  56.658  69.260  1.00  0.00           H  
ATOM   1538  C   ALA   103      84.259  57.758  71.649  1.00  0.00           C  
ATOM   1539  O   ALA   103      84.658  56.791  72.256  1.00  0.00           O  
ATOM   1540  N   LYS   104      83.151  58.387  72.030  1.00  0.00           N  
ATOM   1541  H   LYS   104      82.796  59.191  71.532  1.00  0.00           H  
ATOM   1542  CA  LYS   104      82.571  58.188  73.388  1.00  0.00           C  
ATOM   1543  HA  LYS   104      82.810  57.204  73.791  1.00  0.00           H  
ATOM   1544  CB  LYS   104      83.139  59.304  74.300  1.00  0.00           C  
ATOM   1545  HB2 LYS   104      83.272  60.165  73.645  1.00  0.00           H  
ATOM   1546  HB3 LYS   104      82.412  59.617  75.049  1.00  0.00           H  
ATOM   1547  CG  LYS   104      84.404  58.894  75.022  1.00  0.00           C  
ATOM   1548  HG2 LYS   104      84.179  58.051  75.675  1.00  0.00           H  
ATOM   1549  HG3 LYS   104      85.041  58.374  74.307  1.00  0.00           H  
ATOM   1550  CD  LYS   104      85.104  59.966  75.910  1.00  0.00           C  
ATOM   1551  HD2 LYS   104      84.396  60.658  76.364  1.00  0.00           H  
ATOM   1552  HD3 LYS   104      85.811  59.544  76.624  1.00  0.00           H  
ATOM   1553  CE  LYS   104      85.836  60.822  74.954  1.00  0.00           C  
ATOM   1554  HE2 LYS   104      85.072  61.064  74.215  1.00  0.00           H  
ATOM   1555  HE3 LYS   104      86.081  61.821  75.314  1.00  0.00           H  
ATOM   1556  NZ  LYS   104      87.096  60.290  74.423  1.00  0.00           N  
ATOM   1557  HZ1 LYS   104      87.690  59.800  75.077  1.00  0.00           H  
ATOM   1558  HZ2 LYS   104      86.908  59.646  73.669  1.00  0.00           H  
ATOM   1559  HZ3 LYS   104      87.538  61.055  73.934  1.00  0.00           H  
ATOM   1560  C   LYS   104      81.046  58.277  73.233  1.00  0.00           C  
ATOM   1561  O   LYS   104      80.467  59.073  72.461  1.00  0.00           O  
ATOM   1562  N   GLU   105      80.347  57.407  73.985  1.00  0.00           N  
ATOM   1563  H   GLU   105      80.930  56.803  74.547  1.00  0.00           H  
ATOM   1564  CA  GLU   105      78.924  57.438  74.190  1.00  0.00           C  
ATOM   1565  HA  GLU   105      78.517  58.403  73.887  1.00  0.00           H  
ATOM   1566  CB  GLU   105      78.230  56.249  73.409  1.00  0.00           C  
ATOM   1567  HB2 GLU   105      78.969  55.928  72.674  1.00  0.00           H  
ATOM   1568  HB3 GLU   105      78.055  55.409  74.081  1.00  0.00           H  
ATOM   1569  CG  GLU   105      76.952  56.577  72.637  1.00  0.00           C  
ATOM   1570  HG2 GLU   105      76.493  55.601  72.483  1.00  0.00           H  
ATOM   1571  HG3 GLU   105      76.305  57.105  73.338  1.00  0.00           H  
ATOM   1572  CD  GLU   105      77.178  57.341  71.322  1.00  0.00           C  
ATOM   1573  OE1 GLU   105      76.336  58.186  70.994  1.00  0.00           O  
ATOM   1574  OE2 GLU   105      78.146  57.109  70.642  1.00  0.00           O  
ATOM   1575  C   GLU   105      78.485  57.288  75.639  1.00  0.00           C  
ATOM   1576  O   GLU   105      79.154  56.593  76.410  1.00  0.00           O  
ATOM   1577  N   VAL   106      77.378  57.898  75.973  1.00  0.00           N  
ATOM   1578  H   VAL   106      76.779  58.453  75.378  1.00  0.00           H  
ATOM   1579  CA  VAL   106      76.695  57.601  77.201  1.00  0.00           C  
ATOM   1580  HA  VAL   106      77.077  56.625  77.500  1.00  0.00           H  
ATOM   1581  CB  VAL   106      77.208  58.486  78.381  1.00  0.00           C  
ATOM   1582  HB  VAL   106      76.550  59.353  78.435  1.00  0.00           H  
ATOM   1583  CG1 VAL   106      77.109  57.855  79.705  1.00  0.00           C  
ATOM   1584 HG11 VAL   106      76.042  57.763  79.913  1.00  0.00           H  
ATOM   1585 HG12 VAL   106      77.715  56.954  79.794  1.00  0.00           H  
ATOM   1586 HG13 VAL   106      77.557  58.473  80.483  1.00  0.00           H  
ATOM   1587  CG2 VAL   106      78.632  59.070  78.162  1.00  0.00           C  
ATOM   1588 HG21 VAL   106      79.475  58.385  78.073  1.00  0.00           H  
ATOM   1589 HG22 VAL   106      78.623  59.655  77.242  1.00  0.00           H  
ATOM   1590 HG23 VAL   106      78.861  59.729  79.000  1.00  0.00           H  
ATOM   1591  C   VAL   106      75.125  57.635  77.239  1.00  0.00           C  
ATOM   1592  O   VAL   106      74.569  58.518  76.611  1.00  0.00           O  
ATOM   1593  N   PHE   107      74.502  56.574  77.822  1.00  0.00           N  
ATOM   1594  H   PHE   107      75.114  55.926  78.298  1.00  0.00           H  
ATOM   1595  CA  PHE   107      73.032  56.344  77.798  1.00  0.00           C  
ATOM   1596  HA  PHE   107      72.528  57.205  77.359  1.00  0.00           H  
ATOM   1597  CB  PHE   107      72.702  55.122  76.987  1.00  0.00           C  
ATOM   1598  HB2 PHE   107      73.259  54.246  77.321  1.00  0.00           H  
ATOM   1599  HB3 PHE   107      71.678  54.752  77.049  1.00  0.00           H  
ATOM   1600  CG  PHE   107      73.125  55.034  75.540  1.00  0.00           C  
ATOM   1601  CD1 PHE   107      73.956  54.009  75.068  1.00  0.00           C  
ATOM   1602  HD1 PHE   107      74.345  53.142  75.581  1.00  0.00           H  
ATOM   1603  CE1 PHE   107      74.303  54.031  73.735  1.00  0.00           C  
ATOM   1604  HE1 PHE   107      74.842  53.275  73.184  1.00  0.00           H  
ATOM   1605  CZ  PHE   107      73.967  55.152  72.960  1.00  0.00           C  
ATOM   1606  HZ  PHE   107      74.314  55.123  71.938  1.00  0.00           H  
ATOM   1607  CE2 PHE   107      73.260  56.261  73.484  1.00  0.00           C  
ATOM   1608  HE2 PHE   107      73.058  57.180  72.953  1.00  0.00           H  
ATOM   1609  CD2 PHE   107      72.729  56.120  74.764  1.00  0.00           C  
ATOM   1610  HD2 PHE   107      72.107  56.890  75.196  1.00  0.00           H  
ATOM   1611  C   PHE   107      72.481  56.318  79.183  1.00  0.00           C  
ATOM   1612  O   PHE   107      72.426  55.256  79.761  1.00  0.00           O  
ATOM   1613  N   ASN   108      72.213  57.520  79.770  1.00  0.00           N  
ATOM   1614  H   ASN   108      72.273  58.395  79.270  1.00  0.00           H  
ATOM   1615  CA  ASN   108      71.905  57.671  81.215  1.00  0.00           C  
ATOM   1616  HA  ASN   108      72.114  56.681  81.621  1.00  0.00           H  
ATOM   1617  CB  ASN   108      72.891  58.655  81.886  1.00  0.00           C  
ATOM   1618  HB2 ASN   108      73.862  58.303  81.539  1.00  0.00           H  
ATOM   1619  HB3 ASN   108      72.679  59.631  81.449  1.00  0.00           H  
ATOM   1620  CG  ASN   108      72.658  58.757  83.373  1.00  0.00           C  
ATOM   1621  OD1 ASN   108      72.135  57.875  83.968  1.00  0.00           O  
ATOM   1622  ND2 ASN   108      73.288  59.675  84.000  1.00  0.00           N  
ATOM   1623 HD21 ASN   108      73.164  59.681  85.002  1.00  0.00           H  
ATOM   1624 HD22 ASN   108      73.574  60.523  83.531  1.00  0.00           H  
ATOM   1625  C   ASN   108      70.424  58.154  81.539  1.00  0.00           C  
ATOM   1626  O   ASN   108      70.049  59.324  81.346  1.00  0.00           O  
ATOM   1627  N   PRO   109      69.577  57.281  82.109  1.00  0.00           N  
ATOM   1628  CD  PRO   109      68.137  57.565  82.387  1.00  0.00           C  
ATOM   1629  HD2 PRO   109      67.465  57.451  81.536  1.00  0.00           H  
ATOM   1630  HD3 PRO   109      68.002  58.549  82.835  1.00  0.00           H  
ATOM   1631  CG  PRO   109      67.685  56.570  83.451  1.00  0.00           C  
ATOM   1632  HG2 PRO   109      66.665  56.240  83.253  1.00  0.00           H  
ATOM   1633  HG3 PRO   109      67.725  57.166  84.362  1.00  0.00           H  
ATOM   1634  CB  PRO   109      68.776  55.399  83.417  1.00  0.00           C  
ATOM   1635  HB2 PRO   109      68.304  54.446  83.180  1.00  0.00           H  
ATOM   1636  HB3 PRO   109      69.220  55.422  84.413  1.00  0.00           H  
ATOM   1637  CA  PRO   109      69.860  55.808  82.358  1.00  0.00           C  
ATOM   1638  HA  PRO   109      70.873  55.671  82.736  1.00  0.00           H  
ATOM   1639  C   PRO   109      69.591  54.950  81.156  1.00  0.00           C  
ATOM   1640  O   PRO   109      68.952  55.353  80.200  1.00  0.00           O  
ATOM   1641  N   ILE   110      70.085  53.754  81.111  1.00  0.00           N  
ATOM   1642  H   ILE   110      70.571  53.340  81.893  1.00  0.00           H  
ATOM   1643  CA  ILE   110      69.680  52.824  80.089  1.00  0.00           C  
ATOM   1644  HA  ILE   110      69.718  53.332  79.126  1.00  0.00           H  
ATOM   1645  CB  ILE   110      70.708  51.723  80.065  1.00  0.00           C  
ATOM   1646  HB  ILE   110      71.660  52.239  80.195  1.00  0.00           H  
ATOM   1647  CG2 ILE   110      70.616  50.869  81.335  1.00  0.00           C  
ATOM   1648 HG21 ILE   110      71.077  51.484  82.108  1.00  0.00           H  
ATOM   1649 HG22 ILE   110      69.608  50.587  81.641  1.00  0.00           H  
ATOM   1650 HG23 ILE   110      71.272  50.006  81.218  1.00  0.00           H  
ATOM   1651  CG1 ILE   110      70.730  50.844  78.749  1.00  0.00           C  
ATOM   1652 HG12 ILE   110      71.105  49.839  78.945  1.00  0.00           H  
ATOM   1653 HG13 ILE   110      69.753  50.778  78.270  1.00  0.00           H  
ATOM   1654  CD1 ILE   110      71.578  51.586  77.718  1.00  0.00           C  
ATOM   1655 HD11 ILE   110      71.656  51.021  76.789  1.00  0.00           H  
ATOM   1656 HD12 ILE   110      71.087  52.533  77.497  1.00  0.00           H  
ATOM   1657 HD13 ILE   110      72.567  51.879  78.070  1.00  0.00           H  
ATOM   1658  C   ILE   110      68.195  52.305  80.304  1.00  0.00           C  
ATOM   1659  O   ILE   110      67.590  52.505  81.390  1.00  0.00           O  
ATOM   1660  N   MET   111      67.628  51.701  79.249  1.00  0.00           N  
ATOM   1661  H   MET   111      68.176  51.655  78.402  1.00  0.00           H  
ATOM   1662  CA  MET   111      66.314  51.057  79.256  1.00  0.00           C  
ATOM   1663  HA  MET   111      65.961  50.977  80.284  1.00  0.00           H  
ATOM   1664  CB  MET   111      65.431  52.015  78.538  1.00  0.00           C  
ATOM   1665  HB2 MET   111      65.429  52.896  79.179  1.00  0.00           H  
ATOM   1666  HB3 MET   111      65.778  52.239  77.529  1.00  0.00           H  
ATOM   1667  CG  MET   111      63.986  51.386  78.346  1.00  0.00           C  
ATOM   1668  HG2 MET   111      64.048  50.392  77.903  1.00  0.00           H  
ATOM   1669  HG3 MET   111      63.525  51.320  79.331  1.00  0.00           H  
ATOM   1670  SD  MET   111      62.858  52.422  77.250  1.00  0.00           S  
ATOM   1671  CE  MET   111      62.769  53.996  78.121  1.00  0.00           C  
ATOM   1672  HE1 MET   111      63.697  54.518  78.354  1.00  0.00           H  
ATOM   1673  HE2 MET   111      62.136  54.703  77.584  1.00  0.00           H  
ATOM   1674  HE3 MET   111      62.429  53.865  79.149  1.00  0.00           H  
ATOM   1675  C   MET   111      66.383  49.645  78.603  1.00  0.00           C  
ATOM   1676  O   MET   111      66.956  49.515  77.507  1.00  0.00           O  
ATOM   1677  N   ARG   112      65.963  48.551  79.265  1.00  0.00           N  
ATOM   1678  H   ARG   112      65.296  48.739  80.000  1.00  0.00           H  
ATOM   1679  CA  ARG   112      65.883  47.225  78.718  1.00  0.00           C  
ATOM   1680  HA  ARG   112      66.878  46.974  78.351  1.00  0.00           H  
ATOM   1681  CB  ARG   112      65.334  46.333  79.915  1.00  0.00           C  
ATOM   1682  HB2 ARG   112      64.333  46.628  80.230  1.00  0.00           H  
ATOM   1683  HB3 ARG   112      65.158  45.391  79.396  1.00  0.00           H  
ATOM   1684  CG  ARG   112      66.248  46.109  81.016  1.00  0.00           C  
ATOM   1685  HG2 ARG   112      67.280  45.970  80.693  1.00  0.00           H  
ATOM   1686  HG3 ARG   112      66.361  47.040  81.571  1.00  0.00           H  
ATOM   1687  CD  ARG   112      65.986  44.913  81.958  1.00  0.00           C  
ATOM   1688  HD2 ARG   112      66.182  44.058  81.312  1.00  0.00           H  
ATOM   1689  HD3 ARG   112      66.715  44.863  82.767  1.00  0.00           H  
ATOM   1690  NE  ARG   112      64.655  44.854  82.531  1.00  0.00           N  
ATOM   1691  HE  ARG   112      64.111  45.699  82.433  1.00  0.00           H  
ATOM   1692  CZ  ARG   112      64.119  43.824  83.199  1.00  0.00           C  
ATOM   1693  NH1 ARG   112      64.756  42.787  83.633  1.00  0.00           N  
ATOM   1694 HH11 ARG   112      64.162  42.148  84.142  1.00  0.00           H  
ATOM   1695 HH12 ARG   112      65.753  42.647  83.547  1.00  0.00           H  
ATOM   1696  NH2 ARG   112      62.845  43.895  83.487  1.00  0.00           N  
ATOM   1697 HH21 ARG   112      62.417  44.800  83.358  1.00  0.00           H  
ATOM   1698 HH22 ARG   112      62.396  43.269  84.140  1.00  0.00           H  
ATOM   1699  C   ARG   112      64.899  47.134  77.549  1.00  0.00           C  
ATOM   1700  O   ARG   112      63.795  47.683  77.479  1.00  0.00           O  
ATOM   1701  N   GLY   113      65.202  46.296  76.581  1.00  0.00           N  
ATOM   1702  H   GLY   113      66.129  45.900  76.523  1.00  0.00           H  
ATOM   1703  CA  GLY   113      64.320  46.081  75.464  1.00  0.00           C  
ATOM   1704  HA2 GLY   113      64.263  45.014  75.247  1.00  0.00           H  
ATOM   1705  HA3 GLY   113      63.324  46.290  75.854  1.00  0.00           H  
ATOM   1706  C   GLY   113      64.458  46.994  74.219  1.00  0.00           C  
ATOM   1707  O   GLY   113      63.519  47.058  73.400  1.00  0.00           O  
ATOM   1708  N   ARG   114      65.586  47.692  74.110  1.00  0.00           N  
ATOM   1709  H   ARG   114      66.345  47.472  74.740  1.00  0.00           H  
ATOM   1710  CA  ARG   114      65.785  48.794  73.240  1.00  0.00           C  
ATOM   1711  HA  ARG   114      65.027  48.854  72.459  1.00  0.00           H  
ATOM   1712  CB  ARG   114      65.801  50.101  74.100  1.00  0.00           C  
ATOM   1713  HB2 ARG   114      66.658  50.026  74.769  1.00  0.00           H  
ATOM   1714  HB3 ARG   114      65.888  50.887  73.349  1.00  0.00           H  
ATOM   1715  CG  ARG   114      64.557  50.265  74.977  1.00  0.00           C  
ATOM   1716  HG2 ARG   114      64.482  49.450  75.698  1.00  0.00           H  
ATOM   1717  HG3 ARG   114      64.644  51.224  75.486  1.00  0.00           H  
ATOM   1718  CD  ARG   114      63.171  50.262  74.231  1.00  0.00           C  
ATOM   1719  HD2 ARG   114      63.075  51.280  73.855  1.00  0.00           H  
ATOM   1720  HD3 ARG   114      63.288  49.540  73.423  1.00  0.00           H  
ATOM   1721  NE  ARG   114      62.040  49.924  75.045  1.00  0.00           N  
ATOM   1722  HE  ARG   114      62.092  50.217  76.010  1.00  0.00           H  
ATOM   1723  CZ  ARG   114      60.931  49.371  74.574  1.00  0.00           C  
ATOM   1724  NH1 ARG   114      60.644  49.137  73.271  1.00  0.00           N  
ATOM   1725 HH11 ARG   114      61.323  49.513  72.625  1.00  0.00           H  
ATOM   1726 HH12 ARG   114      59.753  48.707  73.069  1.00  0.00           H  
ATOM   1727  NH2 ARG   114      59.973  49.123  75.398  1.00  0.00           N  
ATOM   1728 HH21 ARG   114      60.144  49.405  76.353  1.00  0.00           H  
ATOM   1729 HH22 ARG   114      59.104  48.694  75.114  1.00  0.00           H  
ATOM   1730  C   ARG   114      67.123  48.856  72.560  1.00  0.00           C  
ATOM   1731  O   ARG   114      68.209  48.432  73.040  1.00  0.00           O  
ATOM   1732  N   TYR   115      67.141  49.439  71.343  1.00  0.00           N  
ATOM   1733  H   TYR   115      66.331  50.009  71.147  1.00  0.00           H  
ATOM   1734  CA  TYR   115      68.220  49.602  70.393  1.00  0.00           C  
ATOM   1735  HA  TYR   115      68.922  48.818  70.679  1.00  0.00           H  
ATOM   1736  CB  TYR   115      67.744  49.558  68.967  1.00  0.00           C  
ATOM   1737  HB2 TYR   115      67.027  50.374  68.878  1.00  0.00           H  
ATOM   1738  HB3 TYR   115      68.469  49.924  68.240  1.00  0.00           H  
ATOM   1739  CG  TYR   115      67.255  48.275  68.420  1.00  0.00           C  
ATOM   1740  CD1 TYR   115      68.179  47.378  67.891  1.00  0.00           C  
ATOM   1741  HD1 TYR   115      69.220  47.646  67.999  1.00  0.00           H  
ATOM   1742  CE1 TYR   115      67.786  46.301  67.060  1.00  0.00           C  
ATOM   1743  HE1 TYR   115      68.525  45.628  66.650  1.00  0.00           H  
ATOM   1744  CZ  TYR   115      66.458  46.228  66.714  1.00  0.00           C  
ATOM   1745  OH  TYR   115      66.101  45.135  65.910  1.00  0.00           O  
ATOM   1746  HH  TYR   115      66.670  44.377  66.067  1.00  0.00           H  
ATOM   1747  CE2 TYR   115      65.473  47.016  67.318  1.00  0.00           C  
ATOM   1748  HE2 TYR   115      64.432  46.753  67.197  1.00  0.00           H  
ATOM   1749  CD2 TYR   115      65.909  48.086  68.107  1.00  0.00           C  
ATOM   1750  HD2 TYR   115      65.224  48.755  68.606  1.00  0.00           H  
ATOM   1751  C   TYR   115      68.749  51.049  70.733  1.00  0.00           C  
ATOM   1752  O   TYR   115      67.942  51.952  71.028  1.00  0.00           O  
ATOM   1753  N   TYR   116      70.119  51.314  70.635  1.00  0.00           N  
ATOM   1754  H   TYR   116      70.731  50.615  70.239  1.00  0.00           H  
ATOM   1755  CA  TYR   116      70.748  52.554  71.124  1.00  0.00           C  
ATOM   1756  HA  TYR   116      70.121  53.445  71.173  1.00  0.00           H  
ATOM   1757  CB  TYR   116      71.238  52.236  72.600  1.00  0.00           C  
ATOM   1758  HB2 TYR   116      71.574  51.201  72.661  1.00  0.00           H  
ATOM   1759  HB3 TYR   116      72.127  52.861  72.684  1.00  0.00           H  
ATOM   1760  CG  TYR   116      70.262  52.609  73.622  1.00  0.00           C  
ATOM   1761  CD1 TYR   116      69.625  51.619  74.346  1.00  0.00           C  
ATOM   1762  HD1 TYR   116      69.608  50.597  74.000  1.00  0.00           H  
ATOM   1763  CE1 TYR   116      68.818  51.911  75.474  1.00  0.00           C  
ATOM   1764  HE1 TYR   116      68.327  51.071  75.944  1.00  0.00           H  
ATOM   1765  CZ  TYR   116      68.590  53.299  75.782  1.00  0.00           C  
ATOM   1766  OH  TYR   116      67.748  53.612  76.755  1.00  0.00           O  
ATOM   1767  HH  TYR   116      67.699  54.563  76.879  1.00  0.00           H  
ATOM   1768  CE2 TYR   116      69.285  54.328  75.068  1.00  0.00           C  
ATOM   1769  HE2 TYR   116      69.130  55.376  75.277  1.00  0.00           H  
ATOM   1770  CD2 TYR   116      69.992  53.897  73.945  1.00  0.00           C  
ATOM   1771  HD2 TYR   116      70.438  54.675  73.342  1.00  0.00           H  
ATOM   1772  C   TYR   116      71.850  52.732  70.061  1.00  0.00           C  
ATOM   1773  O   TYR   116      72.746  51.928  69.992  1.00  0.00           O  
ATOM   1774  N   GLN   117      71.673  53.762  69.163  1.00  0.00           N  
ATOM   1775  H   GLN   117      70.795  54.260  69.182  1.00  0.00           H  
ATOM   1776  CA  GLN   117      72.520  54.098  67.927  1.00  0.00           C  
ATOM   1777  HA  GLN   117      72.811  53.191  67.398  1.00  0.00           H  
ATOM   1778  CB  GLN   117      71.580  54.919  66.955  1.00  0.00           C  
ATOM   1779  HB2 GLN   117      70.860  54.228  66.518  1.00  0.00           H  
ATOM   1780  HB3 GLN   117      71.187  55.878  67.292  1.00  0.00           H  
ATOM   1781  CG  GLN   117      72.409  55.296  65.733  1.00  0.00           C  
ATOM   1782  HG2 GLN   117      71.714  55.980  65.247  1.00  0.00           H  
ATOM   1783  HG3 GLN   117      73.289  55.878  66.007  1.00  0.00           H  
ATOM   1784  CD  GLN   117      72.694  54.064  64.825  1.00  0.00           C  
ATOM   1785  OE1 GLN   117      71.772  53.478  64.186  1.00  0.00           O  
ATOM   1786  NE2 GLN   117      73.931  53.807  64.690  1.00  0.00           N  
ATOM   1787 HE21 GLN   117      74.105  52.978  64.140  1.00  0.00           H  
ATOM   1788 HE22 GLN   117      74.725  54.223  65.156  1.00  0.00           H  
ATOM   1789  C   GLN   117      73.769  54.824  68.349  1.00  0.00           C  
ATOM   1790  O   GLN   117      73.641  55.989  68.755  1.00  0.00           O  
ATOM   1791  N   LEU   118      74.964  54.305  68.213  1.00  0.00           N  
ATOM   1792  H   LEU   118      74.898  53.393  67.786  1.00  0.00           H  
ATOM   1793  CA  LEU   118      76.232  55.013  68.484  1.00  0.00           C  
ATOM   1794  HA  LEU   118      76.127  55.431  69.485  1.00  0.00           H  
ATOM   1795  CB  LEU   118      77.433  54.111  68.343  1.00  0.00           C  
ATOM   1796  HB2 LEU   118      77.443  53.786  67.303  1.00  0.00           H  
ATOM   1797  HB3 LEU   118      78.311  54.738  68.501  1.00  0.00           H  
ATOM   1798  CG  LEU   118      77.476  52.978  69.304  1.00  0.00           C  
ATOM   1799  HG  LEU   118      76.630  52.298  69.202  1.00  0.00           H  
ATOM   1800  CD1 LEU   118      78.811  52.228  69.173  1.00  0.00           C  
ATOM   1801 HD11 LEU   118      78.931  51.556  70.023  1.00  0.00           H  
ATOM   1802 HD12 LEU   118      78.818  51.618  68.270  1.00  0.00           H  
ATOM   1803 HD13 LEU   118      79.645  52.930  69.200  1.00  0.00           H  
ATOM   1804  CD2 LEU   118      77.390  53.419  70.749  1.00  0.00           C  
ATOM   1805 HD21 LEU   118      76.370  53.787  70.861  1.00  0.00           H  
ATOM   1806 HD22 LEU   118      77.400  52.596  71.463  1.00  0.00           H  
ATOM   1807 HD23 LEU   118      78.158  54.152  70.997  1.00  0.00           H  
ATOM   1808  C   LEU   118      76.400  56.237  67.628  1.00  0.00           C  
ATOM   1809  O   LEU   118      76.124  56.225  66.454  1.00  0.00           O  
ATOM   1810  N   GLY   119      76.939  57.383  68.127  1.00  0.00           N  
ATOM   1811  H   GLY   119      77.123  57.478  69.115  1.00  0.00           H  
ATOM   1812  CA  GLY   119      77.355  58.547  67.331  1.00  0.00           C  
ATOM   1813  HA2 GLY   119      77.854  59.131  68.105  1.00  0.00           H  
ATOM   1814  HA3 GLY   119      78.022  58.241  66.526  1.00  0.00           H  
ATOM   1815  C   GLY   119      76.183  59.409  66.927  1.00  0.00           C  
ATOM   1816  O   GLY   119      76.484  60.361  66.238  1.00  0.00           O  
ATOM   1817  N   THR   120      74.896  59.177  67.373  1.00  0.00           N  
ATOM   1818  H   THR   120      74.722  58.214  67.623  1.00  0.00           H  
ATOM   1819  CA  THR   120      73.761  60.124  67.024  1.00  0.00           C  
ATOM   1820  HA  THR   120      73.893  60.285  65.954  1.00  0.00           H  
ATOM   1821  CB  THR   120      72.291  59.648  67.213  1.00  0.00           C  
ATOM   1822  HB  THR   120      72.214  59.339  68.255  1.00  0.00           H  
ATOM   1823  CG2 THR   120      71.190  60.666  66.878  1.00  0.00           C  
ATOM   1824 HG21 THR   120      71.418  61.579  67.429  1.00  0.00           H  
ATOM   1825 HG22 THR   120      71.159  60.895  65.812  1.00  0.00           H  
ATOM   1826 HG23 THR   120      70.158  60.320  66.930  1.00  0.00           H  
ATOM   1827  OG1 THR   120      71.975  58.499  66.469  1.00  0.00           O  
ATOM   1828  HG1 THR   120      71.205  58.172  66.941  1.00  0.00           H  
ATOM   1829  C   THR   120      73.987  61.559  67.550  1.00  0.00           C  
ATOM   1830  O   THR   120      74.180  61.844  68.757  1.00  0.00           O  
ATOM   1831  N   THR   121      73.910  62.520  66.629  1.00  0.00           N  
ATOM   1832  H   THR   121      73.797  62.221  65.671  1.00  0.00           H  
ATOM   1833  CA  THR   121      73.998  63.938  66.893  1.00  0.00           C  
ATOM   1834  HA  THR   121      73.827  64.103  67.957  1.00  0.00           H  
ATOM   1835  CB  THR   121      75.383  64.422  66.613  1.00  0.00           C  
ATOM   1836  HB  THR   121      75.388  65.481  66.868  1.00  0.00           H  
ATOM   1837  CG2 THR   121      76.509  63.755  67.353  1.00  0.00           C  
ATOM   1838 HG21 THR   121      77.411  64.366  67.386  1.00  0.00           H  
ATOM   1839 HG22 THR   121      76.229  63.673  68.403  1.00  0.00           H  
ATOM   1840 HG23 THR   121      76.693  62.824  66.816  1.00  0.00           H  
ATOM   1841  OG1 THR   121      75.664  64.379  65.220  1.00  0.00           O  
ATOM   1842  HG1 THR   121      76.091  65.157  64.856  1.00  0.00           H  
ATOM   1843  C   THR   121      73.031  64.777  66.022  1.00  0.00           C  
ATOM   1844  O   THR   121      72.324  64.228  65.201  1.00  0.00           O  
ATOM   1845  N   ASP   122      72.984  66.053  66.272  1.00  0.00           N  
ATOM   1846  H   ASP   122      73.549  66.524  66.964  1.00  0.00           H  
ATOM   1847  CA  ASP   122      72.125  67.007  65.476  1.00  0.00           C  
ATOM   1848  HA  ASP   122      71.159  66.503  65.485  1.00  0.00           H  
ATOM   1849  CB  ASP   122      71.993  68.302  66.260  1.00  0.00           C  
ATOM   1850  HB2 ASP   122      71.231  68.898  65.758  1.00  0.00           H  
ATOM   1851  HB3 ASP   122      71.702  68.117  67.294  1.00  0.00           H  
ATOM   1852  CG  ASP   122      73.285  69.077  66.139  1.00  0.00           C  
ATOM   1853  OD1 ASP   122      74.228  68.789  66.875  1.00  0.00           O  
ATOM   1854  OD2 ASP   122      73.283  70.106  65.418  1.00  0.00           O  
ATOM   1855  C   ASP   122      72.462  67.137  63.997  1.00  0.00           C  
ATOM   1856  O   ASP   122      71.582  67.526  63.173  1.00  0.00           O  
ATOM   1857  N   ASP   123      73.735  66.841  63.603  1.00  0.00           N  
ATOM   1858  H   ASP   123      74.407  66.446  64.246  1.00  0.00           H  
ATOM   1859  CA  ASP   123      74.271  66.772  62.198  1.00  0.00           C  
ATOM   1860  HA  ASP   123      73.585  67.341  61.570  1.00  0.00           H  
ATOM   1861  CB  ASP   123      75.482  67.641  62.101  1.00  0.00           C  
ATOM   1862  HB2 ASP   123      75.726  67.723  61.042  1.00  0.00           H  
ATOM   1863  HB3 ASP   123      75.263  68.632  62.498  1.00  0.00           H  
ATOM   1864  CG  ASP   123      76.661  67.109  62.934  1.00  0.00           C  
ATOM   1865  OD1 ASP   123      77.801  67.405  62.561  1.00  0.00           O  
ATOM   1866  OD2 ASP   123      76.549  66.441  64.056  1.00  0.00           O  
ATOM   1867  C   ASP   123      74.454  65.286  61.736  1.00  0.00           C  
ATOM   1868  O   ASP   123      74.624  65.057  60.552  1.00  0.00           O  
ATOM   1869  N   ASN   124      74.344  64.302  62.540  1.00  0.00           N  
ATOM   1870  H   ASN   124      74.091  64.589  63.475  1.00  0.00           H  
ATOM   1871  CA  ASN   124      74.349  62.890  62.204  1.00  0.00           C  
ATOM   1872  HA  ASN   124      74.393  62.673  61.137  1.00  0.00           H  
ATOM   1873  CB  ASN   124      75.700  62.291  62.727  1.00  0.00           C  
ATOM   1874  HB2 ASN   124      76.464  63.067  62.675  1.00  0.00           H  
ATOM   1875  HB3 ASN   124      75.733  62.005  63.778  1.00  0.00           H  
ATOM   1876  CG  ASN   124      76.072  61.031  61.950  1.00  0.00           C  
ATOM   1877  OD1 ASN   124      75.473  60.543  61.001  1.00  0.00           O  
ATOM   1878  ND2 ASN   124      77.070  60.259  62.360  1.00  0.00           N  
ATOM   1879 HD21 ASN   124      77.062  59.326  61.972  1.00  0.00           H  
ATOM   1880 HD22 ASN   124      77.549  60.539  63.204  1.00  0.00           H  
ATOM   1881  C   ASN   124      73.146  62.189  62.828  1.00  0.00           C  
ATOM   1882  O   ASN   124      73.345  61.437  63.745  1.00  0.00           O  
ATOM   1883  N   PRO   125      71.951  62.427  62.272  1.00  0.00           N  
ATOM   1884  CD  PRO   125      71.553  63.229  61.082  1.00  0.00           C  
ATOM   1885  HD2 PRO   125      72.264  63.161  60.259  1.00  0.00           H  
ATOM   1886  HD3 PRO   125      71.547  64.287  61.346  1.00  0.00           H  
ATOM   1887  CG  PRO   125      70.122  62.863  60.636  1.00  0.00           C  
ATOM   1888  HG2 PRO   125      70.019  61.959  60.035  1.00  0.00           H  
ATOM   1889  HG3 PRO   125      69.567  63.717  60.247  1.00  0.00           H  
ATOM   1890  CB  PRO   125      69.573  62.502  61.983  1.00  0.00           C  
ATOM   1891  HB2 PRO   125      68.792  61.743  61.944  1.00  0.00           H  
ATOM   1892  HB3 PRO   125      69.115  63.372  62.453  1.00  0.00           H  
ATOM   1893  CA  PRO   125      70.701  61.870  62.794  1.00  0.00           C  
ATOM   1894  HA  PRO   125      70.618  62.338  63.775  1.00  0.00           H  
ATOM   1895  C   PRO   125      70.743  60.331  62.892  1.00  0.00           C  
ATOM   1896  O   PRO   125      70.080  59.856  63.829  1.00  0.00           O  
ATOM   1897  N   THR   126      71.322  59.583  61.947  1.00  0.00           N  
ATOM   1898  H   THR   126      71.892  60.091  61.285  1.00  0.00           H  
ATOM   1899  CA  THR   126      71.413  58.077  61.947  1.00  0.00           C  
ATOM   1900  HA  THR   126      70.550  57.679  62.481  1.00  0.00           H  
ATOM   1901  CB  THR   126      71.419  57.521  60.555  1.00  0.00           C  
ATOM   1902  HB  THR   126      71.337  56.446  60.715  1.00  0.00           H  
ATOM   1903  CG2 THR   126      70.218  57.904  59.734  1.00  0.00           C  
ATOM   1904 HG21 THR   126      70.340  57.613  58.691  1.00  0.00           H  
ATOM   1905 HG22 THR   126      69.373  57.450  60.253  1.00  0.00           H  
ATOM   1906 HG23 THR   126      70.206  58.994  59.729  1.00  0.00           H  
ATOM   1907  OG1 THR   126      72.536  57.715  59.782  1.00  0.00           O  
ATOM   1908  HG1 THR   126      72.844  58.624  59.765  1.00  0.00           H  
ATOM   1909  C   THR   126      72.572  57.494  62.664  1.00  0.00           C  
ATOM   1910  O   THR   126      72.750  56.244  62.600  1.00  0.00           O  
ATOM   1911  N   GLY   127      73.393  58.266  63.319  1.00  0.00           N  
ATOM   1912  H   GLY   127      73.245  59.265  63.318  1.00  0.00           H  
ATOM   1913  CA  GLY   127      74.610  57.828  64.031  1.00  0.00           C  
ATOM   1914  HA2 GLY   127      75.069  58.664  64.559  1.00  0.00           H  
ATOM   1915  HA3 GLY   127      74.397  57.146  64.854  1.00  0.00           H  
ATOM   1916  C   GLY   127      75.628  57.289  63.091  1.00  0.00           C  
ATOM   1917  O   GLY   127      75.502  57.563  61.892  1.00  0.00           O  
ATOM   1918  N   VAL   128      76.725  56.634  63.568  1.00  0.00           N  
ATOM   1919  H   VAL   128      76.869  56.457  64.552  1.00  0.00           H  
ATOM   1920  CA  VAL   128      77.772  56.071  62.691  1.00  0.00           C  
ATOM   1921  HA  VAL   128      77.936  56.700  61.817  1.00  0.00           H  
ATOM   1922  CB  VAL   128      79.107  55.993  63.449  1.00  0.00           C  
ATOM   1923  HB  VAL   128      79.825  55.741  62.669  1.00  0.00           H  
ATOM   1924  CG1 VAL   128      79.639  57.298  64.001  1.00  0.00           C  
ATOM   1925 HG11 VAL   128      79.143  57.583  64.929  1.00  0.00           H  
ATOM   1926 HG12 VAL   128      80.711  57.235  64.188  1.00  0.00           H  
ATOM   1927 HG13 VAL   128      79.519  58.111  63.285  1.00  0.00           H  
ATOM   1928  CG2 VAL   128      79.113  54.965  64.545  1.00  0.00           C  
ATOM   1929 HG21 VAL   128      78.246  54.960  65.206  1.00  0.00           H  
ATOM   1930 HG22 VAL   128      79.317  53.967  64.157  1.00  0.00           H  
ATOM   1931 HG23 VAL   128      79.839  55.215  65.318  1.00  0.00           H  
ATOM   1932  C   VAL   128      77.454  54.680  62.068  1.00  0.00           C  
ATOM   1933  O   VAL   128      76.603  53.954  62.540  1.00  0.00           O  
ATOM   1934  N   ARG   129      78.250  54.334  61.081  1.00  0.00           N  
ATOM   1935  H   ARG   129      79.022  54.897  60.754  1.00  0.00           H  
ATOM   1936  CA  ARG   129      78.315  53.019  60.386  1.00  0.00           C  
ATOM   1937  HA  ARG   129      77.706  52.303  60.938  1.00  0.00           H  
ATOM   1938  CB  ARG   129      77.599  52.969  58.974  1.00  0.00           C  
ATOM   1939  HB2 ARG   129      78.076  53.704  58.326  1.00  0.00           H  
ATOM   1940  HB3 ARG   129      77.707  51.936  58.642  1.00  0.00           H  
ATOM   1941  CG  ARG   129      76.140  53.388  58.797  1.00  0.00           C  
ATOM   1942  HG2 ARG   129      75.961  54.274  59.406  1.00  0.00           H  
ATOM   1943  HG3 ARG   129      75.887  53.610  57.761  1.00  0.00           H  
ATOM   1944  CD  ARG   129      75.257  52.333  59.485  1.00  0.00           C  
ATOM   1945  HD2 ARG   129      75.383  51.451  58.858  1.00  0.00           H  
ATOM   1946  HD3 ARG   129      75.621  52.217  60.506  1.00  0.00           H  
ATOM   1947  NE  ARG   129      73.847  52.726  59.457  1.00  0.00           N  
ATOM   1948  HE  ARG   129      73.278  52.254  58.769  1.00  0.00           H  
ATOM   1949  CZ  ARG   129      73.232  53.512  60.291  1.00  0.00           C  
ATOM   1950  NH1 ARG   129      72.038  53.931  60.054  1.00  0.00           N  
ATOM   1951 HH11 ARG   129      71.545  53.524  59.273  1.00  0.00           H  
ATOM   1952 HH12 ARG   129      71.581  54.522  60.735  1.00  0.00           H  
ATOM   1953  NH2 ARG   129      73.781  54.040  61.329  1.00  0.00           N  
ATOM   1954 HH21 ARG   129      74.722  53.797  61.602  1.00  0.00           H  
ATOM   1955 HH22 ARG   129      73.258  54.598  61.989  1.00  0.00           H  
ATOM   1956  C   ARG   129      79.702  52.435  60.421  1.00  0.00           C  
ATOM   1957  O   ARG   129      80.576  53.037  59.835  1.00  0.00           O  
ATOM   1958  N   GLY   130      79.821  51.291  60.943  1.00  0.00           N  
ATOM   1959  H   GLY   130      78.977  50.745  61.046  1.00  0.00           H  
ATOM   1960  CA  GLY   130      81.181  50.690  61.111  1.00  0.00           C  
ATOM   1961  HA2 GLY   130      81.063  49.629  61.328  1.00  0.00           H  
ATOM   1962  HA3 GLY   130      81.844  50.777  60.250  1.00  0.00           H  
ATOM   1963  C   GLY   130      82.039  51.146  62.247  1.00  0.00           C  
ATOM   1964  O   GLY   130      82.341  52.338  62.464  1.00  0.00           O  
ATOM   1965  N   VAL   131      82.518  50.220  63.083  1.00  0.00           N  
ATOM   1966  H   VAL   131      82.293  49.277  62.801  1.00  0.00           H  
ATOM   1967  CA  VAL   131      83.099  50.350  64.444  1.00  0.00           C  
ATOM   1968  HA  VAL   131      83.487  51.367  64.489  1.00  0.00           H  
ATOM   1969  CB  VAL   131      81.925  50.175  65.426  1.00  0.00           C  
ATOM   1970  HB  VAL   131      81.378  49.255  65.222  1.00  0.00           H  
ATOM   1971  CG1 VAL   131      82.532  50.176  66.887  1.00  0.00           C  
ATOM   1972 HG11 VAL   131      81.698  50.108  67.587  1.00  0.00           H  
ATOM   1973 HG12 VAL   131      83.044  49.215  66.884  1.00  0.00           H  
ATOM   1974 HG13 VAL   131      83.131  51.065  67.087  1.00  0.00           H  
ATOM   1975  CG2 VAL   131      81.012  51.418  65.428  1.00  0.00           C  
ATOM   1976 HG21 VAL   131      80.392  51.373  64.533  1.00  0.00           H  
ATOM   1977 HG22 VAL   131      80.319  51.374  66.268  1.00  0.00           H  
ATOM   1978 HG23 VAL   131      81.624  52.306  65.272  1.00  0.00           H  
ATOM   1979  C   VAL   131      84.143  49.218  64.719  1.00  0.00           C  
ATOM   1980  O   VAL   131      83.835  48.046  64.735  1.00  0.00           O  
ATOM   1981  N   THR   132      85.458  49.574  64.629  1.00  0.00           N  
ATOM   1982  H   THR   132      85.654  50.562  64.709  1.00  0.00           H  
ATOM   1983  CA  THR   132      86.521  48.556  64.439  1.00  0.00           C  
ATOM   1984  HA  THR   132      86.206  47.772  63.751  1.00  0.00           H  
ATOM   1985  CB  THR   132      87.753  49.196  63.716  1.00  0.00           C  
ATOM   1986  HB  THR   132      88.404  48.353  63.484  1.00  0.00           H  
ATOM   1987  CG2 THR   132      87.428  49.826  62.287  1.00  0.00           C  
ATOM   1988 HG21 THR   132      86.857  50.719  62.538  1.00  0.00           H  
ATOM   1989 HG22 THR   132      88.342  50.168  61.801  1.00  0.00           H  
ATOM   1990 HG23 THR   132      86.992  49.083  61.619  1.00  0.00           H  
ATOM   1991  OG1 THR   132      88.365  50.321  64.383  1.00  0.00           O  
ATOM   1992  HG1 THR   132      89.002  50.055  65.050  1.00  0.00           H  
ATOM   1993  C   THR   132      87.098  47.981  65.733  1.00  0.00           C  
ATOM   1994  O   THR   132      88.075  47.179  65.706  1.00  0.00           O  
ATOM   1995  N   ASN   133      86.636  48.610  66.877  1.00  0.00           N  
ATOM   1996  H   ASN   133      86.091  49.436  66.672  1.00  0.00           H  
ATOM   1997  CA  ASN   133      87.091  48.383  68.225  1.00  0.00           C  
ATOM   1998  HA  ASN   133      86.833  47.351  68.465  1.00  0.00           H  
ATOM   1999  CB  ASN   133      88.566  48.724  68.421  1.00  0.00           C  
ATOM   2000  HB2 ASN   133      89.153  48.630  67.507  1.00  0.00           H  
ATOM   2001  HB3 ASN   133      88.817  49.783  68.464  1.00  0.00           H  
ATOM   2002  CG  ASN   133      89.285  48.228  69.714  1.00  0.00           C  
ATOM   2003  OD1 ASN   133      88.631  47.609  70.500  1.00  0.00           O  
ATOM   2004  ND2 ASN   133      90.588  48.345  69.789  1.00  0.00           N  
ATOM   2005 HD21 ASN   133      91.073  48.331  70.674  1.00  0.00           H  
ATOM   2006 HD22 ASN   133      91.026  48.600  68.915  1.00  0.00           H  
ATOM   2007  C   ASN   133      86.213  49.168  69.246  1.00  0.00           C  
ATOM   2008  O   ASN   133      85.763  50.279  69.013  1.00  0.00           O  
ATOM   2009  N   PHE   134      85.906  48.478  70.405  1.00  0.00           N  
ATOM   2010  H   PHE   134      86.352  47.583  70.552  1.00  0.00           H  
ATOM   2011  CA  PHE   134      84.738  48.799  71.223  1.00  0.00           C  
ATOM   2012  HA  PHE   134      84.446  49.849  71.236  1.00  0.00           H  
ATOM   2013  CB  PHE   134      83.589  47.929  70.633  1.00  0.00           C  
ATOM   2014  HB2 PHE   134      83.462  48.194  69.583  1.00  0.00           H  
ATOM   2015  HB3 PHE   134      83.764  46.853  70.632  1.00  0.00           H  
ATOM   2016  CG  PHE   134      82.324  48.023  71.478  1.00  0.00           C  
ATOM   2017  CD1 PHE   134      81.443  49.105  71.356  1.00  0.00           C  
ATOM   2018  HD1 PHE   134      81.770  49.940  70.753  1.00  0.00           H  
ATOM   2019  CE1 PHE   134      80.139  49.059  71.872  1.00  0.00           C  
ATOM   2020  HE1 PHE   134      79.482  49.901  71.715  1.00  0.00           H  
ATOM   2021  CZ  PHE   134      79.816  47.965  72.698  1.00  0.00           C  
ATOM   2022  HZ  PHE   134      78.860  48.013  73.198  1.00  0.00           H  
ATOM   2023  CE2 PHE   134      80.766  47.004  72.949  1.00  0.00           C  
ATOM   2024  HE2 PHE   134      80.500  46.177  73.590  1.00  0.00           H  
ATOM   2025  CD2 PHE   134      81.943  46.901  72.267  1.00  0.00           C  
ATOM   2026  HD2 PHE   134      82.636  46.074  72.229  1.00  0.00           H  
ATOM   2027  C   PHE   134      84.886  48.363  72.755  1.00  0.00           C  
ATOM   2028  O   PHE   134      85.540  47.363  72.990  1.00  0.00           O  
ATOM   2029  N   GLN   135      84.342  49.074  73.673  1.00  0.00           N  
ATOM   2030  H   GLN   135      83.953  49.996  73.542  1.00  0.00           H  
ATOM   2031  CA  GLN   135      84.495  48.827  75.140  1.00  0.00           C  
ATOM   2032  HA  GLN   135      84.280  47.777  75.338  1.00  0.00           H  
ATOM   2033  CB  GLN   135      85.828  49.231  75.760  1.00  0.00           C  
ATOM   2034  HB2 GLN   135      86.548  48.671  75.165  1.00  0.00           H  
ATOM   2035  HB3 GLN   135      85.979  50.283  75.518  1.00  0.00           H  
ATOM   2036  CG  GLN   135      86.058  48.890  77.180  1.00  0.00           C  
ATOM   2037  HG2 GLN   135      87.064  49.169  77.494  1.00  0.00           H  
ATOM   2038  HG3 GLN   135      85.329  49.447  77.767  1.00  0.00           H  
ATOM   2039  CD  GLN   135      85.939  47.376  77.375  1.00  0.00           C  
ATOM   2040  OE1 GLN   135      84.879  46.857  77.446  1.00  0.00           O  
ATOM   2041  NE2 GLN   135      87.034  46.820  77.757  1.00  0.00           N  
ATOM   2042 HE21 GLN   135      86.972  45.828  77.935  1.00  0.00           H  
ATOM   2043 HE22 GLN   135      87.940  47.265  77.711  1.00  0.00           H  
ATOM   2044  C   GLN   135      83.348  49.525  75.855  1.00  0.00           C  
ATOM   2045  O   GLN   135      82.935  50.645  75.519  1.00  0.00           O  
ATOM   2046  N   MET   136      82.816  48.816  76.837  1.00  0.00           N  
ATOM   2047  H   MET   136      83.136  47.862  76.929  1.00  0.00           H  
ATOM   2048  CA  MET   136      81.495  49.267  77.432  1.00  0.00           C  
ATOM   2049  HA  MET   136      81.479  50.350  77.552  1.00  0.00           H  
ATOM   2050  CB  MET   136      80.395  48.712  76.446  1.00  0.00           C  
ATOM   2051  HB2 MET   136      80.491  49.131  75.445  1.00  0.00           H  
ATOM   2052  HB3 MET   136      80.346  47.623  76.438  1.00  0.00           H  
ATOM   2053  CG  MET   136      79.107  49.204  77.023  1.00  0.00           C  
ATOM   2054  HG2 MET   136      78.760  48.608  77.867  1.00  0.00           H  
ATOM   2055  HG3 MET   136      79.244  50.241  77.327  1.00  0.00           H  
ATOM   2056  SD  MET   136      77.711  49.046  75.720  1.00  0.00           S  
ATOM   2057  CE  MET   136      77.312  47.299  75.885  1.00  0.00           C  
ATOM   2058  HE1 MET   136      78.087  46.687  75.424  1.00  0.00           H  
ATOM   2059  HE2 MET   136      77.207  47.142  76.959  1.00  0.00           H  
ATOM   2060  HE3 MET   136      76.379  47.056  75.377  1.00  0.00           H  
ATOM   2061  C   MET   136      81.316  48.756  78.891  1.00  0.00           C  
ATOM   2062  O   MET   136      81.431  47.608  79.198  1.00  0.00           O  
ATOM   2063  N   VAL   137      80.913  49.708  79.770  1.00  0.00           N  
ATOM   2064  H   VAL   137      80.720  50.659  79.489  1.00  0.00           H  
ATOM   2065  CA  VAL   137      80.717  49.404  81.173  1.00  0.00           C  
ATOM   2066  HA  VAL   137      80.504  48.335  81.189  1.00  0.00           H  
ATOM   2067  CB  VAL   137      81.906  49.749  81.952  1.00  0.00           C  
ATOM   2068  HB  VAL   137      81.585  49.631  82.987  1.00  0.00           H  
ATOM   2069  CG1 VAL   137      83.094  48.850  81.661  1.00  0.00           C  
ATOM   2070 HG11 VAL   137      82.755  47.827  81.499  1.00  0.00           H  
ATOM   2071 HG12 VAL   137      83.750  49.168  80.850  1.00  0.00           H  
ATOM   2072 HG13 VAL   137      83.694  48.819  82.570  1.00  0.00           H  
ATOM   2073  CG2 VAL   137      82.476  51.170  81.819  1.00  0.00           C  
ATOM   2074 HG21 VAL   137      83.202  51.411  82.595  1.00  0.00           H  
ATOM   2075 HG22 VAL   137      82.802  51.298  80.787  1.00  0.00           H  
ATOM   2076 HG23 VAL   137      81.659  51.865  82.011  1.00  0.00           H  
ATOM   2077  C   VAL   137      79.435  49.984  81.665  1.00  0.00           C  
ATOM   2078  O   VAL   137      79.118  51.098  81.259  1.00  0.00           O  
ATOM   2079  N   LYS   138      78.800  49.282  82.571  1.00  0.00           N  
ATOM   2080  H   LYS   138      79.302  48.467  82.894  1.00  0.00           H  
ATOM   2081  CA  LYS   138      77.791  49.834  83.565  1.00  0.00           C  
ATOM   2082  HA  LYS   138      77.103  50.374  82.914  1.00  0.00           H  
ATOM   2083  CB  LYS   138      77.175  48.652  84.334  1.00  0.00           C  
ATOM   2084  HB2 LYS   138      76.700  48.025  83.580  1.00  0.00           H  
ATOM   2085  HB3 LYS   138      77.903  47.927  84.699  1.00  0.00           H  
ATOM   2086  CG  LYS   138      76.127  49.036  85.402  1.00  0.00           C  
ATOM   2087  HG2 LYS   138      75.782  50.036  85.140  1.00  0.00           H  
ATOM   2088  HG3 LYS   138      75.274  48.359  85.449  1.00  0.00           H  
ATOM   2089  CD  LYS   138      76.734  49.020  86.818  1.00  0.00           C  
ATOM   2090  HD2 LYS   138      76.909  47.950  86.925  1.00  0.00           H  
ATOM   2091  HD3 LYS   138      77.668  49.571  86.933  1.00  0.00           H  
ATOM   2092  CE  LYS   138      75.719  49.544  87.821  1.00  0.00           C  
ATOM   2093  HE2 LYS   138      75.195  50.389  87.374  1.00  0.00           H  
ATOM   2094  HE3 LYS   138      74.970  48.752  87.842  1.00  0.00           H  
ATOM   2095  NZ  LYS   138      76.323  49.683  89.126  1.00  0.00           N  
ATOM   2096  HZ1 LYS   138      77.011  50.417  89.036  1.00  0.00           H  
ATOM   2097  HZ2 LYS   138      75.709  49.941  89.885  1.00  0.00           H  
ATOM   2098  HZ3 LYS   138      76.765  48.847  89.482  1.00  0.00           H  
ATOM   2099  C   LYS   138      78.466  50.716  84.574  1.00  0.00           C  
ATOM   2100  O   LYS   138      79.556  50.530  85.063  1.00  0.00           O  
ATOM   2101  N   ALA   139      77.688  51.739  84.846  1.00  0.00           N  
ATOM   2102  H   ALA   139      76.800  51.773  84.366  1.00  0.00           H  
ATOM   2103  CA  ALA   139      77.882  52.709  85.967  1.00  0.00           C  
ATOM   2104  HA  ALA   139      78.526  52.243  86.713  1.00  0.00           H  
ATOM   2105  CB  ALA   139      78.422  54.013  85.333  1.00  0.00           C  
ATOM   2106  HB1 ALA   139      77.787  54.378  84.526  1.00  0.00           H  
ATOM   2107  HB2 ALA   139      78.395  54.799  86.088  1.00  0.00           H  
ATOM   2108  HB3 ALA   139      79.465  53.981  85.019  1.00  0.00           H  
ATOM   2109  C   ALA   139      76.492  52.921  86.617  1.00  0.00           C  
ATOM   2110  O   ALA   139      75.501  52.746  85.979  1.00  0.00           O  
ATOM   2111  N   ASP   140      76.441  53.202  87.893  1.00  0.00           N  
ATOM   2112  H   ASP   140      77.256  53.170  88.489  1.00  0.00           H  
ATOM   2113  CA  ASP   140      75.255  53.790  88.581  1.00  0.00           C  
ATOM   2114  HA  ASP   140      74.433  53.139  88.283  1.00  0.00           H  
ATOM   2115  CB  ASP   140      75.528  53.833  90.084  1.00  0.00           C  
ATOM   2116  HB2 ASP   140      76.333  54.527  90.327  1.00  0.00           H  
ATOM   2117  HB3 ASP   140      74.635  54.241  90.557  1.00  0.00           H  
ATOM   2118  CG  ASP   140      75.679  52.476  90.679  1.00  0.00           C  
ATOM   2119  OD1 ASP   140      76.654  52.288  91.485  1.00  0.00           O  
ATOM   2120  OD2 ASP   140      74.862  51.548  90.367  1.00  0.00           O  
ATOM   2121  C   ASP   140      74.987  55.179  88.035  1.00  0.00           C  
ATOM   2122  O   ASP   140      75.870  55.958  87.669  1.00  0.00           O  
ATOM   2123  N   ALA   141      73.666  55.508  88.149  1.00  0.00           N  
ATOM   2124  H   ALA   141      73.126  54.729  88.498  1.00  0.00           H  
ATOM   2125  CA  ALA   141      73.065  56.533  87.364  1.00  0.00           C  
ATOM   2126  HA  ALA   141      73.383  56.500  86.321  1.00  0.00           H  
ATOM   2127  CB  ALA   141      71.567  56.405  87.369  1.00  0.00           C  
ATOM   2128  HB1 ALA   141      71.226  55.403  87.109  1.00  0.00           H  
ATOM   2129  HB2 ALA   141      71.173  56.616  88.363  1.00  0.00           H  
ATOM   2130  HB3 ALA   141      71.049  57.187  86.813  1.00  0.00           H  
ATOM   2131  C   ALA   141      73.446  57.956  87.722  1.00  0.00           C  
ATOM   2132  O   ALA   141      73.149  58.864  86.877  1.00  0.00           O  
ATOM   2133  N   SER   142      74.138  58.216  88.856  1.00  0.00           N  
ATOM   2134  H   SER   142      74.233  57.478  89.539  1.00  0.00           H  
ATOM   2135  CA  SER   142      74.786  59.473  89.201  1.00  0.00           C  
ATOM   2136  HA  SER   142      74.464  60.117  88.383  1.00  0.00           H  
ATOM   2137  CB  SER   142      74.076  60.012  90.451  1.00  0.00           C  
ATOM   2138  HB2 SER   142      74.376  61.043  90.635  1.00  0.00           H  
ATOM   2139  HB3 SER   142      73.006  60.076  90.256  1.00  0.00           H  
ATOM   2140  OG  SER   142      74.385  59.255  91.595  1.00  0.00           O  
ATOM   2141  HG  SER   142      74.230  58.316  91.474  1.00  0.00           H  
ATOM   2142  C   SER   142      76.328  59.454  89.276  1.00  0.00           C  
ATOM   2143  O   SER   142      76.897  60.205  90.118  1.00  0.00           O  
ATOM   2144  N   ILE   143      76.963  58.670  88.433  1.00  0.00           N  
ATOM   2145  H   ILE   143      76.392  58.013  87.919  1.00  0.00           H  
ATOM   2146  CA  ILE   143      78.469  58.614  88.367  1.00  0.00           C  
ATOM   2147  HA  ILE   143      78.915  58.929  89.310  1.00  0.00           H  
ATOM   2148  CB  ILE   143      78.963  57.149  88.117  1.00  0.00           C  
ATOM   2149  HB  ILE   143      78.512  56.627  87.273  1.00  0.00           H  
ATOM   2150  CG2 ILE   143      80.481  57.033  87.730  1.00  0.00           C  
ATOM   2151 HG21 ILE   143      80.702  56.023  87.385  1.00  0.00           H  
ATOM   2152 HG22 ILE   143      80.798  57.804  87.027  1.00  0.00           H  
ATOM   2153 HG23 ILE   143      81.017  57.200  88.663  1.00  0.00           H  
ATOM   2154  CG1 ILE   143      78.758  56.308  89.408  1.00  0.00           C  
ATOM   2155 HG12 ILE   143      79.127  56.740  90.338  1.00  0.00           H  
ATOM   2156 HG13 ILE   143      77.688  56.317  89.618  1.00  0.00           H  
ATOM   2157  CD1 ILE   143      79.327  54.977  89.307  1.00  0.00           C  
ATOM   2158 HD11 ILE   143      79.073  54.355  88.448  1.00  0.00           H  
ATOM   2159 HD12 ILE   143      80.402  54.989  89.486  1.00  0.00           H  
ATOM   2160 HD13 ILE   143      78.877  54.372  90.095  1.00  0.00           H  
ATOM   2161  C   ILE   143      78.948  59.616  87.298  1.00  0.00           C  
ATOM   2162  O   ILE   143      78.498  59.470  86.184  1.00  0.00           O  
ATOM   2163  N   ALA   144      79.842  60.495  87.555  1.00  0.00           N  
ATOM   2164  H   ALA   144      80.269  60.579  88.466  1.00  0.00           H  
ATOM   2165  CA  ALA   144      80.491  61.319  86.446  1.00  0.00           C  
ATOM   2166  HA  ALA   144      79.718  61.841  85.881  1.00  0.00           H  
ATOM   2167  CB  ALA   144      81.398  62.329  87.060  1.00  0.00           C  
ATOM   2168  HB1 ALA   144      81.763  63.069  86.348  1.00  0.00           H  
ATOM   2169  HB2 ALA   144      80.997  62.952  87.860  1.00  0.00           H  
ATOM   2170  HB3 ALA   144      82.286  61.727  87.253  1.00  0.00           H  
ATOM   2171  C   ALA   144      81.238  60.333  85.517  1.00  0.00           C  
ATOM   2172  O   ALA   144      82.154  59.630  85.960  1.00  0.00           O  
ATOM   2173  N   ILE   145      80.978  60.329  84.271  1.00  0.00           N  
ATOM   2174  H   ILE   145      80.366  61.089  84.008  1.00  0.00           H  
ATOM   2175  CA  ILE   145      81.560  59.591  83.125  1.00  0.00           C  
ATOM   2176  HA  ILE   145      82.122  58.741  83.511  1.00  0.00           H  
ATOM   2177  CB  ILE   145      80.498  59.060  82.183  1.00  0.00           C  
ATOM   2178  HB  ILE   145      80.010  59.992  81.898  1.00  0.00           H  
ATOM   2179  CG2 ILE   145      81.233  58.435  81.007  1.00  0.00           C  
ATOM   2180 HG21 ILE   145      82.096  57.901  81.402  1.00  0.00           H  
ATOM   2181 HG22 ILE   145      80.511  57.774  80.528  1.00  0.00           H  
ATOM   2182 HG23 ILE   145      81.506  59.209  80.289  1.00  0.00           H  
ATOM   2183  CG1 ILE   145      79.583  58.079  82.928  1.00  0.00           C  
ATOM   2184 HG12 ILE   145      78.896  58.592  83.601  1.00  0.00           H  
ATOM   2185 HG13 ILE   145      78.802  57.742  82.246  1.00  0.00           H  
ATOM   2186  CD1 ILE   145      80.196  56.896  83.712  1.00  0.00           C  
ATOM   2187 HD11 ILE   145      80.712  56.218  83.031  1.00  0.00           H  
ATOM   2188 HD12 ILE   145      80.886  57.368  84.412  1.00  0.00           H  
ATOM   2189 HD13 ILE   145      79.349  56.395  84.180  1.00  0.00           H  
ATOM   2190  C   ILE   145      82.601  60.407  82.293  1.00  0.00           C  
ATOM   2191  O   ILE   145      83.647  59.921  81.865  1.00  0.00           O  
ATOM   2192  N   SER   146      82.178  61.600  81.874  1.00  0.00           N  
ATOM   2193  H   SER   146      81.318  61.961  82.262  1.00  0.00           H  
ATOM   2194  CA  SER   146      82.901  62.468  80.937  1.00  0.00           C  
ATOM   2195  HA  SER   146      83.270  61.850  80.119  1.00  0.00           H  
ATOM   2196  CB  SER   146      81.890  63.380  80.236  1.00  0.00           C  
ATOM   2197  HB2 SER   146      81.397  64.089  80.901  1.00  0.00           H  
ATOM   2198  HB3 SER   146      82.348  64.122  79.582  1.00  0.00           H  
ATOM   2199  OG  SER   146      80.927  62.727  79.504  1.00  0.00           O  
ATOM   2200  HG  SER   146      80.101  63.209  79.586  1.00  0.00           H  
ATOM   2201  C   SER   146      84.008  63.176  81.652  1.00  0.00           C  
ATOM   2202  O   SER   146      83.900  64.429  81.812  1.00  0.00           O  
ATOM   2203  N   VAL   147      84.953  62.500  82.234  1.00  0.00           N  
ATOM   2204  H   VAL   147      84.950  61.511  82.030  1.00  0.00           H  
ATOM   2205  CA  VAL   147      85.966  62.992  83.200  1.00  0.00           C  
ATOM   2206  HA  VAL   147      85.767  64.061  83.280  1.00  0.00           H  
ATOM   2207  CB  VAL   147      85.947  62.313  84.610  1.00  0.00           C  
ATOM   2208  HB  VAL   147      86.643  62.879  85.228  1.00  0.00           H  
ATOM   2209  CG1 VAL   147      84.481  62.531  85.176  1.00  0.00           C  
ATOM   2210 HG11 VAL   147      84.539  62.278  86.235  1.00  0.00           H  
ATOM   2211 HG12 VAL   147      84.161  63.538  84.909  1.00  0.00           H  
ATOM   2212 HG13 VAL   147      83.735  61.822  84.817  1.00  0.00           H  
ATOM   2213  CG2 VAL   147      86.272  60.805  84.625  1.00  0.00           C  
ATOM   2214 HG21 VAL   147      86.357  60.386  85.628  1.00  0.00           H  
ATOM   2215 HG22 VAL   147      85.443  60.253  84.181  1.00  0.00           H  
ATOM   2216 HG23 VAL   147      87.102  60.548  83.967  1.00  0.00           H  
ATOM   2217  C   VAL   147      87.384  63.015  82.568  1.00  0.00           C  
ATOM   2218  O   VAL   147      88.348  62.819  83.238  1.00  0.00           O  
ATOM   2219  N   GLY   148      87.460  63.183  81.231  1.00  0.00           N  
ATOM   2220  H   GLY   148      86.651  63.549  80.751  1.00  0.00           H  
ATOM   2221  CA  GLY   148      88.651  63.292  80.509  1.00  0.00           C  
ATOM   2222  HA2 GLY   148      88.390  63.595  79.495  1.00  0.00           H  
ATOM   2223  HA3 GLY   148      89.229  64.087  80.981  1.00  0.00           H  
ATOM   2224  C   GLY   148      89.568  62.079  80.457  1.00  0.00           C  
ATOM   2225  O   GLY   148      90.768  62.209  80.052  1.00  0.00           O  
ATOM   2226  N   SER   149      89.125  60.890  80.781  1.00  0.00           N  
ATOM   2227  H   SER   149      88.175  60.872  81.125  1.00  0.00           H  
ATOM   2228  CA  SER   149      89.892  59.606  80.877  1.00  0.00           C  
ATOM   2229  HA  SER   149      90.758  59.829  81.500  1.00  0.00           H  
ATOM   2230  CB  SER   149      89.068  58.638  81.647  1.00  0.00           C  
ATOM   2231  HB2 SER   149      88.692  59.018  82.597  1.00  0.00           H  
ATOM   2232  HB3 SER   149      88.181  58.427  81.050  1.00  0.00           H  
ATOM   2233  OG  SER   149      89.658  57.355  81.963  1.00  0.00           O  
ATOM   2234  HG  SER   149      89.650  57.289  82.921  1.00  0.00           H  
ATOM   2235  C   SER   149      90.270  59.020  79.523  1.00  0.00           C  
ATOM   2236  O   SER   149      89.589  59.216  78.477  1.00  0.00           O  
ATOM   2237  N   GLY   150      91.415  58.434  79.409  1.00  0.00           N  
ATOM   2238  H   GLY   150      92.026  58.469  80.213  1.00  0.00           H  
ATOM   2239  CA  GLY   150      91.806  57.586  78.347  1.00  0.00           C  
ATOM   2240  HA2 GLY   150      91.587  58.110  77.417  1.00  0.00           H  
ATOM   2241  HA3 GLY   150      92.892  57.525  78.278  1.00  0.00           H  
ATOM   2242  C   GLY   150      91.199  56.185  78.185  1.00  0.00           C  
ATOM   2243  O   GLY   150      91.338  55.608  77.168  1.00  0.00           O  
ATOM   2244  N   ASP   151      90.503  55.716  79.155  1.00  0.00           N  
ATOM   2245  H   ASP   151      90.447  56.416  79.882  1.00  0.00           H  
ATOM   2246  CA  ASP   151      89.883  54.405  79.324  1.00  0.00           C  
ATOM   2247  HA  ASP   151      89.444  54.092  78.377  1.00  0.00           H  
ATOM   2248  CB  ASP   151      91.014  53.419  79.677  1.00  0.00           C  
ATOM   2249  HB2 ASP   151      91.742  53.431  78.866  1.00  0.00           H  
ATOM   2250  HB3 ASP   151      91.449  53.703  80.635  1.00  0.00           H  
ATOM   2251  CG  ASP   151      90.549  51.992  79.905  1.00  0.00           C  
ATOM   2252  OD1 ASP   151      89.397  51.690  79.592  1.00  0.00           O  
ATOM   2253  OD2 ASP   151      91.336  51.116  80.337  1.00  0.00           O  
ATOM   2254  C   ASP   151      88.741  54.406  80.374  1.00  0.00           C  
ATOM   2255  O   ASP   151      89.063  54.378  81.561  1.00  0.00           O  
ATOM   2256  N   ILE   152      87.482  54.270  80.046  1.00  0.00           N  
ATOM   2257  H   ILE   152      87.212  54.508  79.103  1.00  0.00           H  
ATOM   2258  CA  ILE   152      86.332  54.235  80.967  1.00  0.00           C  
ATOM   2259  HA  ILE   152      86.311  55.111  81.615  1.00  0.00           H  
ATOM   2260  CB  ILE   152      85.001  54.396  80.118  1.00  0.00           C  
ATOM   2261  HB  ILE   152      84.143  54.374  80.790  1.00  0.00           H  
ATOM   2262  CG2 ILE   152      84.991  55.732  79.355  1.00  0.00           C  
ATOM   2263 HG21 ILE   152      83.933  55.931  79.185  1.00  0.00           H  
ATOM   2264 HG22 ILE   152      85.526  56.601  79.739  1.00  0.00           H  
ATOM   2265 HG23 ILE   152      85.499  55.745  78.390  1.00  0.00           H  
ATOM   2266  CG1 ILE   152      84.952  53.267  79.064  1.00  0.00           C  
ATOM   2267 HG12 ILE   152      85.709  53.536  78.327  1.00  0.00           H  
ATOM   2268 HG13 ILE   152      85.295  52.324  79.489  1.00  0.00           H  
ATOM   2269  CD1 ILE   152      83.555  53.152  78.419  1.00  0.00           C  
ATOM   2270 HD11 ILE   152      83.610  52.348  77.686  1.00  0.00           H  
ATOM   2271 HD12 ILE   152      82.781  53.040  79.178  1.00  0.00           H  
ATOM   2272 HD13 ILE   152      83.248  54.097  77.970  1.00  0.00           H  
ATOM   2273  C   ILE   152      86.380  53.033  81.879  1.00  0.00           C  
ATOM   2274  O   ILE   152      85.614  53.061  82.830  1.00  0.00           O  
ATOM   2275  N   THR   153      87.173  52.021  81.612  1.00  0.00           N  
ATOM   2276  H   THR   153      87.867  52.135  80.888  1.00  0.00           H  
ATOM   2277  CA  THR   153      87.280  50.795  82.414  1.00  0.00           C  
ATOM   2278  HA  THR   153      86.276  50.431  82.634  1.00  0.00           H  
ATOM   2279  CB  THR   153      87.866  49.612  81.734  1.00  0.00           C  
ATOM   2280  HB  THR   153      87.854  48.885  82.546  1.00  0.00           H  
ATOM   2281  CG2 THR   153      87.094  49.137  80.511  1.00  0.00           C  
ATOM   2282 HG21 THR   153      87.766  48.660  79.797  1.00  0.00           H  
ATOM   2283 HG22 THR   153      86.489  48.267  80.766  1.00  0.00           H  
ATOM   2284 HG23 THR   153      86.518  49.838  79.907  1.00  0.00           H  
ATOM   2285  OG1 THR   153      89.181  49.713  81.279  1.00  0.00           O  
ATOM   2286  HG1 THR   153      89.260  50.533  80.786  1.00  0.00           H  
ATOM   2287  C   THR   153      87.952  51.085  83.744  1.00  0.00           C  
ATOM   2288  O   THR   153      87.953  50.262  84.665  1.00  0.00           O  
ATOM   2289  N   SER   154      88.607  52.238  83.834  1.00  0.00           N  
ATOM   2290  H   SER   154      88.851  52.820  83.045  1.00  0.00           H  
ATOM   2291  CA  SER   154      89.249  52.728  85.110  1.00  0.00           C  
ATOM   2292  HA  SER   154      89.521  51.882  85.740  1.00  0.00           H  
ATOM   2293  CB  SER   154      90.616  53.253  84.764  1.00  0.00           C  
ATOM   2294  HB2 SER   154      91.171  53.370  85.694  1.00  0.00           H  
ATOM   2295  HB3 SER   154      91.176  52.502  84.206  1.00  0.00           H  
ATOM   2296  OG  SER   154      90.610  54.620  84.227  1.00  0.00           O  
ATOM   2297  HG  SER   154      91.363  54.645  83.632  1.00  0.00           H  
ATOM   2298  C   SER   154      88.485  53.841  85.905  1.00  0.00           C  
ATOM   2299  O   SER   154      88.831  54.128  87.037  1.00  0.00           O  
ATOM   2300  N   ILE   155      87.292  54.244  85.419  1.00  0.00           N  
ATOM   2301  H   ILE   155      86.948  53.946  84.517  1.00  0.00           H  
ATOM   2302  CA  ILE   155      86.387  55.147  86.106  1.00  0.00           C  
ATOM   2303  HA  ILE   155      86.951  56.058  86.306  1.00  0.00           H  
ATOM   2304  CB  ILE   155      85.201  55.543  85.207  1.00  0.00           C  
ATOM   2305  HB  ILE   155      84.754  54.734  84.628  1.00  0.00           H  
ATOM   2306  CG2 ILE   155      84.037  56.123  86.038  1.00  0.00           C  
ATOM   2307 HG21 ILE   155      83.639  55.377  86.726  1.00  0.00           H  
ATOM   2308 HG22 ILE   155      84.285  57.031  86.588  1.00  0.00           H  
ATOM   2309 HG23 ILE   155      83.212  56.410  85.386  1.00  0.00           H  
ATOM   2310  CG1 ILE   155      85.746  56.605  84.192  1.00  0.00           C  
ATOM   2311 HG12 ILE   155      86.112  57.443  84.786  1.00  0.00           H  
ATOM   2312 HG13 ILE   155      86.568  56.223  83.587  1.00  0.00           H  
ATOM   2313  CD1 ILE   155      84.683  57.069  83.162  1.00  0.00           C  
ATOM   2314 HD11 ILE   155      84.217  56.246  82.620  1.00  0.00           H  
ATOM   2315 HD12 ILE   155      83.873  57.671  83.574  1.00  0.00           H  
ATOM   2316 HD13 ILE   155      85.151  57.607  82.337  1.00  0.00           H  
ATOM   2317  C   ILE   155      85.943  54.557  87.424  1.00  0.00           C  
ATOM   2318  O   ILE   155      85.733  53.332  87.594  1.00  0.00           O  
ATOM   2319  N   VAL   156      85.941  55.327  88.574  1.00  0.00           N  
ATOM   2320  H   VAL   156      86.012  56.317  88.387  1.00  0.00           H  
ATOM   2321  CA  VAL   156      85.775  54.746  89.924  1.00  0.00           C  
ATOM   2322  HA  VAL   156      86.413  53.885  90.123  1.00  0.00           H  
ATOM   2323  CB  VAL   156      86.116  55.815  90.998  1.00  0.00           C  
ATOM   2324  HB  VAL   156      85.512  56.696  90.780  1.00  0.00           H  
ATOM   2325  CG1 VAL   156      85.760  55.431  92.426  1.00  0.00           C  
ATOM   2326 HG11 VAL   156      86.441  54.721  92.896  1.00  0.00           H  
ATOM   2327 HG12 VAL   156      85.721  56.351  93.009  1.00  0.00           H  
ATOM   2328 HG13 VAL   156      84.785  54.950  92.353  1.00  0.00           H  
ATOM   2329  CG2 VAL   156      87.602  56.198  91.002  1.00  0.00           C  
ATOM   2330 HG21 VAL   156      87.783  57.116  91.560  1.00  0.00           H  
ATOM   2331 HG22 VAL   156      88.301  55.429  91.331  1.00  0.00           H  
ATOM   2332 HG23 VAL   156      87.859  56.569  90.010  1.00  0.00           H  
ATOM   2333  C   VAL   156      84.304  54.266  90.075  1.00  0.00           C  
ATOM   2334  O   VAL   156      83.270  55.000  89.865  1.00  0.00           O  
ATOM   2335  N   GLY   157      84.096  52.980  90.317  1.00  0.00           N  
ATOM   2336  H   GLY   157      84.904  52.375  90.351  1.00  0.00           H  
ATOM   2337  CA  GLY   157      82.831  52.241  90.373  1.00  0.00           C  
ATOM   2338  HA2 GLY   157      83.054  51.361  90.977  1.00  0.00           H  
ATOM   2339  HA3 GLY   157      82.107  52.802  90.965  1.00  0.00           H  
ATOM   2340  C   GLY   157      82.096  51.769  89.188  1.00  0.00           C  
ATOM   2341  O   GLY   157      81.121  51.169  89.296  1.00  0.00           O  
ATOM   2342  N   ALA   158      82.687  52.041  87.979  1.00  0.00           N  
ATOM   2343  H   ALA   158      83.642  52.371  87.994  1.00  0.00           H  
ATOM   2344  CA  ALA   158      82.254  51.455  86.741  1.00  0.00           C  
ATOM   2345  HA  ALA   158      81.170  51.563  86.740  1.00  0.00           H  
ATOM   2346  CB  ALA   158      82.799  52.334  85.592  1.00  0.00           C  
ATOM   2347  HB1 ALA   158      82.768  51.658  84.737  1.00  0.00           H  
ATOM   2348  HB2 ALA   158      82.277  53.283  85.478  1.00  0.00           H  
ATOM   2349  HB3 ALA   158      83.843  52.638  85.664  1.00  0.00           H  
ATOM   2350  C   ALA   158      82.578  49.953  86.605  1.00  0.00           C  
ATOM   2351  O   ALA   158      83.764  49.690  86.966  1.00  0.00           O  
ATOM   2352  N   THR   159      81.817  49.017  86.019  1.00  0.00           N  
ATOM   2353  H   THR   159      80.927  49.337  85.666  1.00  0.00           H  
ATOM   2354  CA  THR   159      81.940  47.515  85.918  1.00  0.00           C  
ATOM   2355  HA  THR   159      82.998  47.290  86.058  1.00  0.00           H  
ATOM   2356  CB  THR   159      81.280  46.796  87.040  1.00  0.00           C  
ATOM   2357  HB  THR   159      81.700  47.110  87.996  1.00  0.00           H  
ATOM   2358  CG2 THR   159      79.789  47.120  87.139  1.00  0.00           C  
ATOM   2359 HG21 THR   159      79.704  48.135  87.526  1.00  0.00           H  
ATOM   2360 HG22 THR   159      79.293  47.075  86.170  1.00  0.00           H  
ATOM   2361 HG23 THR   159      79.345  46.498  87.916  1.00  0.00           H  
ATOM   2362  OG1 THR   159      81.497  45.461  86.961  1.00  0.00           O  
ATOM   2363  HG1 THR   159      82.383  45.438  87.330  1.00  0.00           H  
ATOM   2364  C   THR   159      81.499  46.948  84.559  1.00  0.00           C  
ATOM   2365  O   THR   159      80.584  47.481  84.010  1.00  0.00           O  
ATOM   2366  N   VAL   160      82.257  45.971  84.065  1.00  0.00           N  
ATOM   2367  H   VAL   160      82.950  45.475  84.607  1.00  0.00           H  
ATOM   2368  CA  VAL   160      82.097  45.349  82.766  1.00  0.00           C  
ATOM   2369  HA  VAL   160      81.680  46.115  82.112  1.00  0.00           H  
ATOM   2370  CB  VAL   160      83.418  44.733  82.227  1.00  0.00           C  
ATOM   2371  HB  VAL   160      83.756  44.159  83.090  1.00  0.00           H  
ATOM   2372  CG1 VAL   160      83.297  43.884  80.965  1.00  0.00           C  
ATOM   2373 HG11 VAL   160      82.713  42.981  81.144  1.00  0.00           H  
ATOM   2374 HG12 VAL   160      82.933  44.373  80.062  1.00  0.00           H  
ATOM   2375 HG13 VAL   160      84.349  43.620  80.859  1.00  0.00           H  
ATOM   2376  CG2 VAL   160      84.402  45.829  81.967  1.00  0.00           C  
ATOM   2377 HG21 VAL   160      84.172  46.368  81.048  1.00  0.00           H  
ATOM   2378 HG22 VAL   160      84.486  46.480  82.837  1.00  0.00           H  
ATOM   2379 HG23 VAL   160      85.378  45.399  81.743  1.00  0.00           H  
ATOM   2380  C   VAL   160      80.929  44.329  82.753  1.00  0.00           C  
ATOM   2381  O   VAL   160      80.815  43.534  83.738  1.00  0.00           O  
ATOM   2382  N   VAL   161      79.987  44.388  81.797  1.00  0.00           N  
ATOM   2383  H   VAL   161      80.302  44.705  80.892  1.00  0.00           H  
ATOM   2384  CA  VAL   161      78.920  43.542  81.726  1.00  0.00           C  
ATOM   2385  HA  VAL   161      78.776  43.007  82.665  1.00  0.00           H  
ATOM   2386  CB  VAL   161      77.714  44.430  81.661  1.00  0.00           C  
ATOM   2387  HB  VAL   161      77.687  44.960  80.709  1.00  0.00           H  
ATOM   2388  CG1 VAL   161      76.278  43.726  81.765  1.00  0.00           C  
ATOM   2389 HG11 VAL   161      75.970  43.324  80.800  1.00  0.00           H  
ATOM   2390 HG12 VAL   161      76.230  43.017  82.592  1.00  0.00           H  
ATOM   2391 HG13 VAL   161      75.463  44.442  81.871  1.00  0.00           H  
ATOM   2392  CG2 VAL   161      77.574  45.352  82.873  1.00  0.00           C  
ATOM   2393 HG21 VAL   161      76.750  46.030  82.650  1.00  0.00           H  
ATOM   2394 HG22 VAL   161      77.529  44.813  83.820  1.00  0.00           H  
ATOM   2395 HG23 VAL   161      78.447  45.961  83.106  1.00  0.00           H  
ATOM   2396  C   VAL   161      79.007  42.586  80.530  1.00  0.00           C  
ATOM   2397  O   VAL   161      79.436  43.071  79.471  1.00  0.00           O  
ATOM   2398  N   ASN   162      78.694  41.309  80.819  1.00  0.00           N  
ATOM   2399  H   ASN   162      78.378  41.137  81.763  1.00  0.00           H  
ATOM   2400  CA  ASN   162      78.739  40.190  79.847  1.00  0.00           C  
ATOM   2401  HA  ASN   162      79.748  40.132  79.441  1.00  0.00           H  
ATOM   2402  CB  ASN   162      78.372  38.931  80.565  1.00  0.00           C  
ATOM   2403  HB2 ASN   162      78.858  38.576  81.474  1.00  0.00           H  
ATOM   2404  HB3 ASN   162      77.316  39.125  80.756  1.00  0.00           H  
ATOM   2405  CG  ASN   162      78.216  37.685  79.703  1.00  0.00           C  
ATOM   2406  OD1 ASN   162      78.773  37.661  78.617  1.00  0.00           O  
ATOM   2407  ND2 ASN   162      77.478  36.658  80.070  1.00  0.00           N  
ATOM   2408 HD21 ASN   162      77.504  35.840  79.478  1.00  0.00           H  
ATOM   2409 HD22 ASN   162      77.087  36.529  80.992  1.00  0.00           H  
ATOM   2410  C   ASN   162      77.727  40.537  78.754  1.00  0.00           C  
ATOM   2411  O   ASN   162      76.657  41.070  79.026  1.00  0.00           O  
ATOM   2412  N   PRO   163      78.108  40.308  77.423  1.00  0.00           N  
ATOM   2413  CD  PRO   163      79.439  40.214  76.862  1.00  0.00           C  
ATOM   2414  HD2 PRO   163      79.751  39.170  76.857  1.00  0.00           H  
ATOM   2415  HD3 PRO   163      80.172  40.749  77.466  1.00  0.00           H  
ATOM   2416  CG  PRO   163      79.429  40.743  75.456  1.00  0.00           C  
ATOM   2417  HG2 PRO   163      80.101  40.362  74.688  1.00  0.00           H  
ATOM   2418  HG3 PRO   163      79.486  41.829  75.536  1.00  0.00           H  
ATOM   2419  CB  PRO   163      78.008  40.391  74.997  1.00  0.00           C  
ATOM   2420  HB2 PRO   163      77.960  39.372  74.614  1.00  0.00           H  
ATOM   2421  HB3 PRO   163      77.629  41.039  74.207  1.00  0.00           H  
ATOM   2422  CA  PRO   163      77.201  40.459  76.256  1.00  0.00           C  
ATOM   2423  HA  PRO   163      76.730  41.440  76.202  1.00  0.00           H  
ATOM   2424  C   PRO   163      76.009  39.526  76.431  1.00  0.00           C  
ATOM   2425  O   PRO   163      74.865  39.866  76.262  1.00  0.00           O  
ATOM   2426  N   ALA   164      76.383  38.256  76.708  1.00  0.00           N  
ATOM   2427  H   ALA   164      77.346  38.093  76.967  1.00  0.00           H  
ATOM   2428  CA  ALA   164      75.467  37.211  76.712  1.00  0.00           C  
ATOM   2429  HA  ALA   164      74.888  37.120  75.793  1.00  0.00           H  
ATOM   2430  CB  ALA   164      76.296  35.838  76.820  1.00  0.00           C  
ATOM   2431  HB1 ALA   164      76.900  35.899  77.726  1.00  0.00           H  
ATOM   2432  HB2 ALA   164      75.529  35.066  76.881  1.00  0.00           H  
ATOM   2433  HB3 ALA   164      76.973  35.947  75.973  1.00  0.00           H  
ATOM   2434  C   ALA   164      74.389  37.315  77.837  1.00  0.00           C  
ATOM   2435  O   ALA   164      74.630  37.569  78.989  1.00  0.00           O  
ATOM   2436  N   GLY   165      73.141  37.368  77.324  1.00  0.00           N  
ATOM   2437  H   GLY   165      73.150  37.020  76.376  1.00  0.00           H  
ATOM   2438  CA  GLY   165      71.860  37.835  77.893  1.00  0.00           C  
ATOM   2439  HA2 GLY   165      71.053  37.877  77.162  1.00  0.00           H  
ATOM   2440  HA3 GLY   165      71.631  37.153  78.713  1.00  0.00           H  
ATOM   2441  C   GLY   165      71.763  39.278  78.544  1.00  0.00           C  
ATOM   2442  O   GLY   165      70.815  39.541  79.424  1.00  0.00           O  
ATOM   2443  N   ASN   166      72.533  40.250  78.098  1.00  0.00           N  
ATOM   2444  H   ASN   166      73.290  40.034  77.465  1.00  0.00           H  
ATOM   2445  CA  ASN   166      72.281  41.673  78.323  1.00  0.00           C  
ATOM   2446  HA  ASN   166      71.277  41.695  78.747  1.00  0.00           H  
ATOM   2447  CB  ASN   166      73.363  42.207  79.290  1.00  0.00           C  
ATOM   2448  HB2 ASN   166      74.294  42.066  78.740  1.00  0.00           H  
ATOM   2449  HB3 ASN   166      73.251  43.290  79.324  1.00  0.00           H  
ATOM   2450  CG  ASN   166      73.425  41.474  80.649  1.00  0.00           C  
ATOM   2451  OD1 ASN   166      72.396  41.335  81.344  1.00  0.00           O  
ATOM   2452  ND2 ASN   166      74.590  40.993  81.073  1.00  0.00           N  
ATOM   2453 HD21 ASN   166      74.543  40.430  81.910  1.00  0.00           H  
ATOM   2454 HD22 ASN   166      75.454  41.167  80.578  1.00  0.00           H  
ATOM   2455  C   ASN   166      72.244  42.539  77.063  1.00  0.00           C  
ATOM   2456  O   ASN   166      71.493  43.514  77.057  1.00  0.00           O  
ATOM   2457  N   TYR   167      72.793  42.037  76.010  1.00  0.00           N  
ATOM   2458  H   TYR   167      73.426  41.254  76.088  1.00  0.00           H  
ATOM   2459  CA  TYR   167      72.780  42.766  74.703  1.00  0.00           C  
ATOM   2460  HA  TYR   167      71.735  42.887  74.419  1.00  0.00           H  
ATOM   2461  CB  TYR   167      73.464  44.172  74.835  1.00  0.00           C  
ATOM   2462  HB2 TYR   167      73.423  44.659  73.861  1.00  0.00           H  
ATOM   2463  HB3 TYR   167      73.015  44.854  75.557  1.00  0.00           H  
ATOM   2464  CG  TYR   167      74.901  44.147  75.404  1.00  0.00           C  
ATOM   2465  CD1 TYR   167      75.114  44.385  76.798  1.00  0.00           C  
ATOM   2466  HD1 TYR   167      74.366  44.834  77.435  1.00  0.00           H  
ATOM   2467  CE1 TYR   167      76.446  44.309  77.291  1.00  0.00           C  
ATOM   2468  HE1 TYR   167      76.549  44.338  78.366  1.00  0.00           H  
ATOM   2469  CZ  TYR   167      77.547  44.021  76.467  1.00  0.00           C  
ATOM   2470  OH  TYR   167      78.769  44.006  76.911  1.00  0.00           O  
ATOM   2471  HH  TYR   167      78.886  44.214  77.841  1.00  0.00           H  
ATOM   2472  CE2 TYR   167      77.377  43.822  75.123  1.00  0.00           C  
ATOM   2473  HE2 TYR   167      78.204  43.542  74.486  1.00  0.00           H  
ATOM   2474  CD2 TYR   167      76.056  43.918  74.571  1.00  0.00           C  
ATOM   2475  HD2 TYR   167      75.876  43.741  73.521  1.00  0.00           H  
ATOM   2476  C   TYR   167      73.457  41.906  73.627  1.00  0.00           C  
ATOM   2477  O   TYR   167      74.040  40.856  73.830  1.00  0.00           O  
ATOM   2478  N   GLU   168      73.252  42.423  72.442  1.00  0.00           N  
ATOM   2479  H   GLU   168      72.907  43.370  72.381  1.00  0.00           H  
ATOM   2480  CA  GLU   168      73.832  41.999  71.204  1.00  0.00           C  
ATOM   2481  HA  GLU   168      74.728  41.423  71.435  1.00  0.00           H  
ATOM   2482  CB  GLU   168      72.847  41.235  70.379  1.00  0.00           C  
ATOM   2483  HB2 GLU   168      72.379  40.539  71.075  1.00  0.00           H  
ATOM   2484  HB3 GLU   168      71.992  41.813  70.027  1.00  0.00           H  
ATOM   2485  CG  GLU   168      73.282  40.435  69.142  1.00  0.00           C  
ATOM   2486  HG2 GLU   168      72.407  40.085  68.595  1.00  0.00           H  
ATOM   2487  HG3 GLU   168      73.929  41.114  68.587  1.00  0.00           H  
ATOM   2488  CD  GLU   168      74.091  39.237  69.533  1.00  0.00           C  
ATOM   2489  OE1 GLU   168      75.005  38.801  68.786  1.00  0.00           O  
ATOM   2490  OE2 GLU   168      73.768  38.552  70.553  1.00  0.00           O  
ATOM   2491  C   GLU   168      74.220  43.246  70.464  1.00  0.00           C  
ATOM   2492  O   GLU   168      73.408  44.214  70.331  1.00  0.00           O  
ATOM   2493  N   ILE   169      75.428  43.389  70.070  1.00  0.00           N  
ATOM   2494  H   ILE   169      76.012  42.575  70.199  1.00  0.00           H  
ATOM   2495  CA  ILE   169      75.996  44.572  69.372  1.00  0.00           C  
ATOM   2496  HA  ILE   169      75.291  45.359  69.639  1.00  0.00           H  
ATOM   2497  CB  ILE   169      77.234  45.098  70.048  1.00  0.00           C  
ATOM   2498  HB  ILE   169      76.841  45.360  71.030  1.00  0.00           H  
ATOM   2499  CG2 ILE   169      78.288  44.133  70.479  1.00  0.00           C  
ATOM   2500 HG21 ILE   169      78.643  43.593  69.601  1.00  0.00           H  
ATOM   2501 HG22 ILE   169      79.027  44.680  71.064  1.00  0.00           H  
ATOM   2502 HG23 ILE   169      77.887  43.484  71.257  1.00  0.00           H  
ATOM   2503  CG1 ILE   169      77.897  46.240  69.227  1.00  0.00           C  
ATOM   2504 HG12 ILE   169      78.794  46.588  69.740  1.00  0.00           H  
ATOM   2505 HG13 ILE   169      78.215  45.813  68.276  1.00  0.00           H  
ATOM   2506  CD1 ILE   169      77.006  47.487  68.987  1.00  0.00           C  
ATOM   2507 HD11 ILE   169      76.148  47.159  68.401  1.00  0.00           H  
ATOM   2508 HD12 ILE   169      76.689  48.039  69.871  1.00  0.00           H  
ATOM   2509 HD13 ILE   169      77.598  48.113  68.319  1.00  0.00           H  
ATOM   2510  C   ILE   169      76.182  44.336  67.867  1.00  0.00           C  
ATOM   2511  O   ILE   169      76.896  43.426  67.472  1.00  0.00           O  
ATOM   2512  N   ASP   170      75.593  45.209  67.012  1.00  0.00           N  
ATOM   2513  H   ASP   170      74.851  45.782  67.388  1.00  0.00           H  
ATOM   2514  CA  ASP   170      75.613  45.104  65.554  1.00  0.00           C  
ATOM   2515  HA  ASP   170      76.195  44.224  65.281  1.00  0.00           H  
ATOM   2516  CB  ASP   170      74.137  45.123  65.127  1.00  0.00           C  
ATOM   2517  HB2 ASP   170      73.811  44.129  65.433  1.00  0.00           H  
ATOM   2518  HB3 ASP   170      73.598  45.868  65.712  1.00  0.00           H  
ATOM   2519  CG  ASP   170      73.840  45.128  63.625  1.00  0.00           C  
ATOM   2520  OD1 ASP   170      74.840  44.926  62.856  1.00  0.00           O  
ATOM   2521  OD2 ASP   170      72.636  45.185  63.166  1.00  0.00           O  
ATOM   2522  C   ASP   170      76.468  46.261  65.057  1.00  0.00           C  
ATOM   2523  O   ASP   170      76.060  47.404  64.938  1.00  0.00           O  
ATOM   2524  N   LEU   171      77.777  45.963  64.798  1.00  0.00           N  
ATOM   2525  H   LEU   171      78.087  45.035  65.047  1.00  0.00           H  
ATOM   2526  CA  LEU   171      78.895  46.921  64.581  1.00  0.00           C  
ATOM   2527  HA  LEU   171      78.824  47.775  65.255  1.00  0.00           H  
ATOM   2528  CB  LEU   171      80.231  46.106  64.800  1.00  0.00           C  
ATOM   2529  HB2 LEU   171      80.360  45.282  64.098  1.00  0.00           H  
ATOM   2530  HB3 LEU   171      81.033  46.777  64.494  1.00  0.00           H  
ATOM   2531  CG  LEU   171      80.501  45.588  66.159  1.00  0.00           C  
ATOM   2532  HG  LEU   171      79.533  45.261  66.539  1.00  0.00           H  
ATOM   2533  CD1 LEU   171      81.503  44.448  65.947  1.00  0.00           C  
ATOM   2534 HD11 LEU   171      82.370  44.777  65.374  1.00  0.00           H  
ATOM   2535 HD12 LEU   171      81.850  44.188  66.947  1.00  0.00           H  
ATOM   2536 HD13 LEU   171      81.004  43.598  65.483  1.00  0.00           H  
ATOM   2537  CD2 LEU   171      80.944  46.705  67.016  1.00  0.00           C  
ATOM   2538 HD21 LEU   171      81.973  46.920  66.728  1.00  0.00           H  
ATOM   2539 HD22 LEU   171      80.224  47.504  66.840  1.00  0.00           H  
ATOM   2540 HD23 LEU   171      80.937  46.370  68.053  1.00  0.00           H  
ATOM   2541  C   LEU   171      78.961  47.604  63.271  1.00  0.00           C  
ATOM   2542  O   LEU   171      79.537  48.662  63.096  1.00  0.00           O  
ATOM   2543  N   GLU   172      78.308  47.056  62.194  1.00  0.00           N  
ATOM   2544  H   GLU   172      78.032  46.089  62.290  1.00  0.00           H  
ATOM   2545  CA  GLU   172      78.235  47.658  60.882  1.00  0.00           C  
ATOM   2546  HA  GLU   172      79.141  48.250  60.753  1.00  0.00           H  
ATOM   2547  CB  GLU   172      78.031  46.607  59.733  1.00  0.00           C  
ATOM   2548  HB2 GLU   172      77.309  45.884  60.112  1.00  0.00           H  
ATOM   2549  HB3 GLU   172      77.700  47.107  58.823  1.00  0.00           H  
ATOM   2550  CG  GLU   172      79.404  45.889  59.484  1.00  0.00           C  
ATOM   2551  HG2 GLU   172      79.769  45.472  60.422  1.00  0.00           H  
ATOM   2552  HG3 GLU   172      79.133  45.128  58.752  1.00  0.00           H  
ATOM   2553  CD  GLU   172      80.658  46.675  59.161  1.00  0.00           C  
ATOM   2554  OE1 GLU   172      80.576  47.805  58.556  1.00  0.00           O  
ATOM   2555  OE2 GLU   172      81.749  46.130  59.314  1.00  0.00           O  
ATOM   2556  C   GLU   172      77.141  48.703  60.905  1.00  0.00           C  
ATOM   2557  O   GLU   172      77.338  49.826  60.475  1.00  0.00           O  
ATOM   2558  N   ALA   173      75.917  48.419  61.474  1.00  0.00           N  
ATOM   2559  H   ALA   173      75.896  47.582  62.039  1.00  0.00           H  
ATOM   2560  CA  ALA   173      74.864  49.455  61.747  1.00  0.00           C  
ATOM   2561  HA  ALA   173      74.688  50.032  60.839  1.00  0.00           H  
ATOM   2562  CB  ALA   173      73.529  48.694  62.088  1.00  0.00           C  
ATOM   2563  HB1 ALA   173      72.719  49.423  62.064  1.00  0.00           H  
ATOM   2564  HB2 ALA   173      73.395  47.958  61.294  1.00  0.00           H  
ATOM   2565  HB3 ALA   173      73.698  48.268  63.077  1.00  0.00           H  
ATOM   2566  C   ALA   173      75.230  50.366  62.961  1.00  0.00           C  
ATOM   2567  O   ALA   173      74.653  51.471  63.018  1.00  0.00           O  
ATOM   2568  N   GLY   174      76.144  50.019  63.825  1.00  0.00           N  
ATOM   2569  H   GLY   174      76.449  49.058  63.762  1.00  0.00           H  
ATOM   2570  CA  GLY   174      76.455  50.782  65.023  1.00  0.00           C  
ATOM   2571  HA2 GLY   174      77.301  50.382  65.582  1.00  0.00           H  
ATOM   2572  HA3 GLY   174      76.550  51.848  64.818  1.00  0.00           H  
ATOM   2573  C   GLY   174      75.322  50.811  66.108  1.00  0.00           C  
ATOM   2574  O   GLY   174      74.991  51.866  66.632  1.00  0.00           O  
ATOM   2575  N   ARG   175      74.707  49.638  66.467  1.00  0.00           N  
ATOM   2576  H   ARG   175      75.128  48.816  66.057  1.00  0.00           H  
ATOM   2577  CA  ARG   175      73.536  49.543  67.284  1.00  0.00           C  
ATOM   2578  HA  ARG   175      73.347  50.523  67.721  1.00  0.00           H  
ATOM   2579  CB  ARG   175      72.288  49.234  66.406  1.00  0.00           C  
ATOM   2580  HB2 ARG   175      72.487  48.290  65.899  1.00  0.00           H  
ATOM   2581  HB3 ARG   175      71.406  49.140  67.039  1.00  0.00           H  
ATOM   2582  CG  ARG   175      71.923  50.284  65.370  1.00  0.00           C  
ATOM   2583  HG2 ARG   175      72.043  51.286  65.782  1.00  0.00           H  
ATOM   2584  HG3 ARG   175      72.663  50.320  64.571  1.00  0.00           H  
ATOM   2585  CD  ARG   175      70.587  50.031  64.687  1.00  0.00           C  
ATOM   2586  HD2 ARG   175      70.584  48.979  64.400  1.00  0.00           H  
ATOM   2587  HD3 ARG   175      69.804  50.287  65.400  1.00  0.00           H  
ATOM   2588  NE  ARG   175      70.424  50.931  63.605  1.00  0.00           N  
ATOM   2589  HE  ARG   175      70.857  51.841  63.679  1.00  0.00           H  
ATOM   2590  CZ  ARG   175      69.475  50.849  62.644  1.00  0.00           C  
ATOM   2591  NH1 ARG   175      68.771  49.737  62.436  1.00  0.00           N  
ATOM   2592 HH11 ARG   175      68.726  49.049  63.174  1.00  0.00           H  
ATOM   2593 HH12 ARG   175      68.060  49.808  61.721  1.00  0.00           H  
ATOM   2594  NH2 ARG   175      69.209  51.895  61.875  1.00  0.00           N  
ATOM   2595 HH21 ARG   175      69.690  52.781  61.919  1.00  0.00           H  
ATOM   2596 HH22 ARG   175      68.391  51.806  61.288  1.00  0.00           H  
ATOM   2597  C   ARG   175      73.601  48.447  68.354  1.00  0.00           C  
ATOM   2598  O   ARG   175      73.496  47.229  68.043  1.00  0.00           O  
ATOM   2599  N   ILE   176      73.817  48.868  69.590  1.00  0.00           N  
ATOM   2600  H   ILE   176      73.762  49.858  69.783  1.00  0.00           H  
ATOM   2601  CA  ILE   176      73.463  48.077  70.758  1.00  0.00           C  
ATOM   2602  HA  ILE   176      74.105  47.199  70.694  1.00  0.00           H  
ATOM   2603  CB  ILE   176      73.843  48.713  72.096  1.00  0.00           C  
ATOM   2604  HB  ILE   176      73.007  49.347  72.391  1.00  0.00           H  
ATOM   2605  CG2 ILE   176      74.005  47.616  73.158  1.00  0.00           C  
ATOM   2606 HG21 ILE   176      74.711  46.881  72.772  1.00  0.00           H  
ATOM   2607 HG22 ILE   176      74.329  48.089  74.085  1.00  0.00           H  
ATOM   2608 HG23 ILE   176      72.993  47.219  73.245  1.00  0.00           H  
ATOM   2609  CG1 ILE   176      75.156  49.507  71.998  1.00  0.00           C  
ATOM   2610 HG12 ILE   176      76.040  48.872  71.937  1.00  0.00           H  
ATOM   2611 HG13 ILE   176      75.174  50.212  71.167  1.00  0.00           H  
ATOM   2612  CD1 ILE   176      75.344  50.508  73.174  1.00  0.00           C  
ATOM   2613 HD11 ILE   176      74.436  51.089  73.338  1.00  0.00           H  
ATOM   2614 HD12 ILE   176      75.476  49.932  74.090  1.00  0.00           H  
ATOM   2615 HD13 ILE   176      76.241  51.101  72.993  1.00  0.00           H  
ATOM   2616  C   ILE   176      71.960  47.780  70.702  1.00  0.00           C  
ATOM   2617  O   ILE   176      71.211  48.703  70.348  1.00  0.00           O  
ATOM   2618  N   TYR   177      71.579  46.524  71.098  1.00  0.00           N  
ATOM   2619  H   TYR   177      72.319  45.845  71.207  1.00  0.00           H  
ATOM   2620  CA  TYR   177      70.257  46.207  71.413  1.00  0.00           C  
ATOM   2621  HA  TYR   177      69.642  47.104  71.488  1.00  0.00           H  
ATOM   2622  CB  TYR   177      69.638  45.203  70.464  1.00  0.00           C  
ATOM   2623  HB2 TYR   177      69.532  45.637  69.470  1.00  0.00           H  
ATOM   2624  HB3 TYR   177      70.186  44.268  70.351  1.00  0.00           H  
ATOM   2625  CG  TYR   177      68.192  44.788  70.912  1.00  0.00           C  
ATOM   2626  CD1 TYR   177      67.185  45.811  70.863  1.00  0.00           C  
ATOM   2627  HD1 TYR   177      67.455  46.798  70.518  1.00  0.00           H  
ATOM   2628  CE1 TYR   177      65.889  45.528  71.275  1.00  0.00           C  
ATOM   2629  HE1 TYR   177      65.138  46.303  71.309  1.00  0.00           H  
ATOM   2630  CZ  TYR   177      65.449  44.208  71.521  1.00  0.00           C  
ATOM   2631  OH  TYR   177      64.151  43.980  71.733  1.00  0.00           O  
ATOM   2632  HH  TYR   177      63.868  43.165  71.311  1.00  0.00           H  
ATOM   2633  CE2 TYR   177      66.476  43.248  71.537  1.00  0.00           C  
ATOM   2634  HE2 TYR   177      66.186  42.209  71.592  1.00  0.00           H  
ATOM   2635  CD2 TYR   177      67.817  43.520  71.297  1.00  0.00           C  
ATOM   2636  HD2 TYR   177      68.616  42.801  71.406  1.00  0.00           H  
ATOM   2637  C   TYR   177      70.434  45.612  72.926  1.00  0.00           C  
ATOM   2638  O   TYR   177      71.102  44.635  73.049  1.00  0.00           O  
ATOM   2639  N   ILE   178      69.899  46.184  73.933  1.00  0.00           N  
ATOM   2640  H   ILE   178      69.219  46.895  73.705  1.00  0.00           H  
ATOM   2641  CA  ILE   178      69.886  45.781  75.280  1.00  0.00           C  
ATOM   2642  HA  ILE   178      70.815  45.236  75.446  1.00  0.00           H  
ATOM   2643  CB  ILE   178      69.772  47.000  76.208  1.00  0.00           C  
ATOM   2644  HB  ILE   178      68.817  47.488  76.013  1.00  0.00           H  
ATOM   2645  CG2 ILE   178      69.616  46.597  77.659  1.00  0.00           C  
ATOM   2646 HG21 ILE   178      69.640  47.439  78.351  1.00  0.00           H  
ATOM   2647 HG22 ILE   178      68.628  46.147  77.758  1.00  0.00           H  
ATOM   2648 HG23 ILE   178      70.518  46.059  77.951  1.00  0.00           H  
ATOM   2649  CG1 ILE   178      70.789  48.139  76.068  1.00  0.00           C  
ATOM   2650 HG12 ILE   178      70.840  48.410  75.013  1.00  0.00           H  
ATOM   2651 HG13 ILE   178      70.387  49.002  76.599  1.00  0.00           H  
ATOM   2652  CD1 ILE   178      72.320  47.935  76.294  1.00  0.00           C  
ATOM   2653 HD11 ILE   178      72.823  48.863  76.022  1.00  0.00           H  
ATOM   2654 HD12 ILE   178      72.592  47.824  77.344  1.00  0.00           H  
ATOM   2655 HD13 ILE   178      72.676  47.129  75.652  1.00  0.00           H  
ATOM   2656  C   ILE   178      68.700  44.859  75.482  1.00  0.00           C  
ATOM   2657  O   ILE   178      67.537  45.200  75.289  1.00  0.00           O  
ATOM   2658  N   GLU   179      69.025  43.600  75.739  1.00  0.00           N  
ATOM   2659  H   GLU   179      69.959  43.385  76.057  1.00  0.00           H  
ATOM   2660  CA  GLU   179      67.953  42.629  75.829  1.00  0.00           C  
ATOM   2661  HA  GLU   179      67.463  42.361  74.893  1.00  0.00           H  
ATOM   2662  CB  GLU   179      68.626  41.360  76.312  1.00  0.00           C  
ATOM   2663  HB2 GLU   179      69.265  41.611  77.159  1.00  0.00           H  
ATOM   2664  HB3 GLU   179      67.895  40.586  76.546  1.00  0.00           H  
ATOM   2665  CG  GLU   179      69.553  40.782  75.296  1.00  0.00           C  
ATOM   2666  HG2 GLU   179      70.062  41.539  74.699  1.00  0.00           H  
ATOM   2667  HG3 GLU   179      70.293  40.237  75.881  1.00  0.00           H  
ATOM   2668  CD  GLU   179      68.880  39.789  74.318  1.00  0.00           C  
ATOM   2669  OE1 GLU   179      67.655  39.863  74.038  1.00  0.00           O  
ATOM   2670  OE2 GLU   179      69.575  38.920  73.805  1.00  0.00           O  
ATOM   2671  C   GLU   179      66.840  43.002  76.811  1.00  0.00           C  
ATOM   2672  O   GLU   179      67.137  43.388  77.910  1.00  0.00           O  
ATOM   2673  N   PRO   180      65.609  42.668  76.508  1.00  0.00           N  
ATOM   2674  CD  PRO   180      65.003  42.015  75.291  1.00  0.00           C  
ATOM   2675  HD2 PRO   180      65.564  41.143  74.955  1.00  0.00           H  
ATOM   2676  HD3 PRO   180      64.946  42.787  74.524  1.00  0.00           H  
ATOM   2677  CG  PRO   180      63.617  41.593  75.739  1.00  0.00           C  
ATOM   2678  HG2 PRO   180      63.696  40.690  76.345  1.00  0.00           H  
ATOM   2679  HG3 PRO   180      62.994  41.541  74.846  1.00  0.00           H  
ATOM   2680  CB  PRO   180      63.115  42.765  76.663  1.00  0.00           C  
ATOM   2681  HB2 PRO   180      62.430  42.262  77.345  1.00  0.00           H  
ATOM   2682  HB3 PRO   180      62.731  43.622  76.109  1.00  0.00           H  
ATOM   2683  CA  PRO   180      64.406  43.080  77.368  1.00  0.00           C  
ATOM   2684  HA  PRO   180      64.409  44.162  77.500  1.00  0.00           H  
ATOM   2685  C   PRO   180      64.435  42.446  78.746  1.00  0.00           C  
ATOM   2686  O   PRO   180      63.821  42.991  79.713  1.00  0.00           O  
ATOM   2687  N   ASP   181      65.078  41.296  78.931  1.00  0.00           N  
ATOM   2688  H   ASP   181      65.263  40.856  78.040  1.00  0.00           H  
ATOM   2689  CA  ASP   181      65.030  40.404  80.059  1.00  0.00           C  
ATOM   2690  HA  ASP   181      64.333  40.936  80.705  1.00  0.00           H  
ATOM   2691  CB  ASP   181      64.335  39.058  79.568  1.00  0.00           C  
ATOM   2692  HB2 ASP   181      64.249  38.342  80.385  1.00  0.00           H  
ATOM   2693  HB3 ASP   181      63.263  39.111  79.376  1.00  0.00           H  
ATOM   2694  CG  ASP   181      64.932  38.389  78.336  1.00  0.00           C  
ATOM   2695  OD1 ASP   181      64.471  37.309  77.921  1.00  0.00           O  
ATOM   2696  OD2 ASP   181      65.879  38.949  77.743  1.00  0.00           O  
ATOM   2697  C   ASP   181      66.397  40.348  80.852  1.00  0.00           C  
ATOM   2698  O   ASP   181      66.455  39.410  81.664  1.00  0.00           O  
ATOM   2699  N   SER   182      67.210  41.352  80.644  1.00  0.00           N  
ATOM   2700  H   SER   182      67.031  41.976  79.871  1.00  0.00           H  
ATOM   2701  CA  SER   182      68.533  41.510  81.316  1.00  0.00           C  
ATOM   2702  HA  SER   182      69.280  40.758  81.059  1.00  0.00           H  
ATOM   2703  CB  SER   182      69.179  42.805  80.890  1.00  0.00           C  
ATOM   2704  HB2 SER   182      69.409  42.757  79.826  1.00  0.00           H  
ATOM   2705  HB3 SER   182      68.562  43.688  81.060  1.00  0.00           H  
ATOM   2706  OG  SER   182      70.400  42.918  81.628  1.00  0.00           O  
ATOM   2707  HG  SER   182      70.983  42.167  81.490  1.00  0.00           H  
ATOM   2708  C   SER   182      68.305  41.410  82.818  1.00  0.00           C  
ATOM   2709  O   SER   182      67.451  42.181  83.390  1.00  0.00           O  
ATOM   2710  N   THR   183      69.047  40.679  83.582  1.00  0.00           N  
ATOM   2711  H   THR   183      69.624  40.005  83.101  1.00  0.00           H  
ATOM   2712  CA  THR   183      69.042  40.804  85.003  1.00  0.00           C  
ATOM   2713  HA  THR   183      68.039  41.103  85.309  1.00  0.00           H  
ATOM   2714  CB  THR   183      69.209  39.366  85.623  1.00  0.00           C  
ATOM   2715  HB  THR   183      69.320  39.493  86.700  1.00  0.00           H  
ATOM   2716  CG2 THR   183      67.933  38.463  85.472  1.00  0.00           C  
ATOM   2717 HG21 THR   183      68.044  37.638  86.176  1.00  0.00           H  
ATOM   2718 HG22 THR   183      67.148  39.091  85.892  1.00  0.00           H  
ATOM   2719 HG23 THR   183      67.712  38.240  84.428  1.00  0.00           H  
ATOM   2720  OG1 THR   183      70.214  38.554  85.208  1.00  0.00           O  
ATOM   2721  HG1 THR   183      70.966  38.744  85.774  1.00  0.00           H  
ATOM   2722  C   THR   183      70.143  41.738  85.458  1.00  0.00           C  
ATOM   2723  O   THR   183      69.949  42.413  86.445  1.00  0.00           O  
ATOM   2724  N   ASP   184      71.266  41.799  84.760  1.00  0.00           N  
ATOM   2725  H   ASP   184      71.267  41.107  84.024  1.00  0.00           H  
ATOM   2726  CA  ASP   184      72.396  42.557  85.123  1.00  0.00           C  
ATOM   2727  HA  ASP   184      72.371  42.435  86.206  1.00  0.00           H  
ATOM   2728  CB  ASP   184      73.796  42.027  84.515  1.00  0.00           C  
ATOM   2729  HB2 ASP   184      73.830  42.195  83.438  1.00  0.00           H  
ATOM   2730  HB3 ASP   184      74.538  42.686  84.967  1.00  0.00           H  
ATOM   2731  CG  ASP   184      74.187  40.590  84.856  1.00  0.00           C  
ATOM   2732  OD1 ASP   184      74.605  39.838  83.990  1.00  0.00           O  
ATOM   2733  OD2 ASP   184      74.235  40.328  86.106  1.00  0.00           O  
ATOM   2734  C   ASP   184      72.242  44.012  84.874  1.00  0.00           C  
ATOM   2735  O   ASP   184      73.098  44.780  85.435  1.00  0.00           O  
ATOM   2736  N   LEU   185      71.301  44.494  84.019  1.00  0.00           N  
ATOM   2737  H   LEU   185      70.779  43.842  83.451  1.00  0.00           H  
ATOM   2738  CA  LEU   185      70.945  45.968  83.786  1.00  0.00           C  
ATOM   2739  HA  LEU   185      71.607  46.606  84.371  1.00  0.00           H  
ATOM   2740  CB  LEU   185      71.269  46.345  82.343  1.00  0.00           C  
ATOM   2741  HB2 LEU   185      70.595  45.788  81.692  1.00  0.00           H  
ATOM   2742  HB3 LEU   185      71.229  47.434  82.336  1.00  0.00           H  
ATOM   2743  CG  LEU   185      72.628  45.980  81.749  1.00  0.00           C  
ATOM   2744  HG  LEU   185      72.835  44.924  81.923  1.00  0.00           H  
ATOM   2745  CD1 LEU   185      72.712  46.512  80.286  1.00  0.00           C  
ATOM   2746 HD11 LEU   185      71.818  46.320  79.692  1.00  0.00           H  
ATOM   2747 HD12 LEU   185      72.815  47.596  80.254  1.00  0.00           H  
ATOM   2748 HD13 LEU   185      73.503  46.024  79.717  1.00  0.00           H  
ATOM   2749  CD2 LEU   185      73.848  46.670  82.435  1.00  0.00           C  
ATOM   2750 HD21 LEU   185      74.724  46.595  81.790  1.00  0.00           H  
ATOM   2751 HD22 LEU   185      73.563  47.686  82.707  1.00  0.00           H  
ATOM   2752 HD23 LEU   185      74.113  46.100  83.326  1.00  0.00           H  
ATOM   2753  C   LEU   185      69.498  46.295  84.241  1.00  0.00           C  
ATOM   2754  O   LEU   185      68.909  47.306  83.801  1.00  0.00           O  
ATOM   2755  N   SER   186      68.792  45.475  85.067  1.00  0.00           N  
ATOM   2756  H   SER   186      69.219  44.645  85.452  1.00  0.00           H  
ATOM   2757  CA  SER   186      67.494  45.798  85.600  1.00  0.00           C  
ATOM   2758  HA  SER   186      66.863  46.311  84.873  1.00  0.00           H  
ATOM   2759  CB  SER   186      66.680  44.642  86.135  1.00  0.00           C  
ATOM   2760  HB2 SER   186      65.823  45.151  86.577  1.00  0.00           H  
ATOM   2761  HB3 SER   186      66.440  43.947  85.330  1.00  0.00           H  
ATOM   2762  OG  SER   186      67.507  43.937  87.053  1.00  0.00           O  
ATOM   2763  HG  SER   186      67.093  43.090  87.236  1.00  0.00           H  
ATOM   2764  C   SER   186      67.464  46.822  86.870  1.00  0.00           C  
ATOM   2765  O   SER   186      66.368  47.331  87.162  1.00  0.00           O  
ATOM   2766  N   GLY   187      68.618  47.239  87.386  1.00  0.00           N  
ATOM   2767  H   GLY   187      69.436  46.752  87.050  1.00  0.00           H  
ATOM   2768  CA  GLY   187      68.751  48.269  88.425  1.00  0.00           C  
ATOM   2769  HA2 GLY   187      67.904  48.246  89.110  1.00  0.00           H  
ATOM   2770  HA3 GLY   187      69.693  48.099  88.946  1.00  0.00           H  
ATOM   2771  C   GLY   187      68.621  49.682  87.767  1.00  0.00           C  
ATOM   2772  O   GLY   187      68.181  49.852  86.589  1.00  0.00           O  
ATOM   2773  N   ASN   188      69.062  50.702  88.587  1.00  0.00           N  
ATOM   2774  H   ASN   188      69.442  50.332  89.446  1.00  0.00           H  
ATOM   2775  CA  ASN   188      69.177  52.134  88.250  1.00  0.00           C  
ATOM   2776  HA  ASN   188      68.337  52.314  87.579  1.00  0.00           H  
ATOM   2777  CB  ASN   188      68.886  52.825  89.611  1.00  0.00           C  
ATOM   2778  HB2 ASN   188      67.842  52.657  89.876  1.00  0.00           H  
ATOM   2779  HB3 ASN   188      69.549  52.454  90.393  1.00  0.00           H  
ATOM   2780  CG  ASN   188      69.146  54.352  89.521  1.00  0.00           C  
ATOM   2781  OD1 ASN   188      69.010  54.949  88.455  1.00  0.00           O  
ATOM   2782  ND2 ASN   188      69.373  55.072  90.595  1.00  0.00           N  
ATOM   2783 HD21 ASN   188      69.553  56.061  90.494  1.00  0.00           H  
ATOM   2784 HD22 ASN   188      69.193  54.591  91.465  1.00  0.00           H  
ATOM   2785  C   ASN   188      70.612  52.339  87.686  1.00  0.00           C  
ATOM   2786  O   ASN   188      71.489  52.882  88.372  1.00  0.00           O  
ATOM   2787  N   VAL   189      70.795  51.985  86.400  1.00  0.00           N  
ATOM   2788  H   VAL   189      70.051  51.670  85.794  1.00  0.00           H  
ATOM   2789  CA  VAL   189      72.089  51.983  85.762  1.00  0.00           C  
ATOM   2790  HA  VAL   189      72.742  52.486  86.476  1.00  0.00           H  
ATOM   2791  CB  VAL   189      72.673  50.557  85.645  1.00  0.00           C  
ATOM   2792  HB  VAL   189      73.763  50.559  85.629  1.00  0.00           H  
ATOM   2793  CG1 VAL   189      72.374  49.519  86.756  1.00  0.00           C  
ATOM   2794 HG11 VAL   189      73.032  48.656  86.652  1.00  0.00           H  
ATOM   2795 HG12 VAL   189      72.511  49.878  87.776  1.00  0.00           H  
ATOM   2796 HG13 VAL   189      71.334  49.197  86.712  1.00  0.00           H  
ATOM   2797  CG2 VAL   189      72.354  49.834  84.350  1.00  0.00           C  
ATOM   2798 HG21 VAL   189      72.660  50.385  83.460  1.00  0.00           H  
ATOM   2799 HG22 VAL   189      72.863  48.870  84.339  1.00  0.00           H  
ATOM   2800 HG23 VAL   189      71.274  49.711  84.268  1.00  0.00           H  
ATOM   2801  C   VAL   189      72.066  52.796  84.430  1.00  0.00           C  
ATOM   2802  O   VAL   189      71.100  53.132  83.774  1.00  0.00           O  
ATOM   2803  N   GLN   190      73.244  53.154  84.072  1.00  0.00           N  
ATOM   2804  H   GLN   190      73.992  52.935  84.714  1.00  0.00           H  
ATOM   2805  CA  GLN   190      73.687  53.875  82.857  1.00  0.00           C  
ATOM   2806  HA  GLN   190      72.944  53.982  82.068  1.00  0.00           H  
ATOM   2807  CB  GLN   190      74.086  55.340  83.131  1.00  0.00           C  
ATOM   2808  HB2 GLN   190      74.345  55.830  82.192  1.00  0.00           H  
ATOM   2809  HB3 GLN   190      73.300  55.826  83.709  1.00  0.00           H  
ATOM   2810  CG  GLN   190      75.404  55.453  84.006  1.00  0.00           C  
ATOM   2811  HG2 GLN   190      75.175  55.101  85.012  1.00  0.00           H  
ATOM   2812  HG3 GLN   190      76.060  54.708  83.556  1.00  0.00           H  
ATOM   2813  CD  GLN   190      76.018  56.827  84.099  1.00  0.00           C  
ATOM   2814  OE1 GLN   190      76.050  57.603  83.104  1.00  0.00           O  
ATOM   2815  NE2 GLN   190      76.581  57.137  85.255  1.00  0.00           N  
ATOM   2816 HE21 GLN   190      77.059  58.019  85.374  1.00  0.00           H  
ATOM   2817 HE22 GLN   190      76.349  56.591  86.072  1.00  0.00           H  
ATOM   2818  C   GLN   190      74.776  53.023  82.174  1.00  0.00           C  
ATOM   2819  O   GLN   190      75.348  52.125  82.752  1.00  0.00           O  
ATOM   2820  N   ILE   191      75.188  53.426  80.966  1.00  0.00           N  
ATOM   2821  H   ILE   191      74.700  54.138  80.442  1.00  0.00           H  
ATOM   2822  CA  ILE   191      76.113  52.626  80.091  1.00  0.00           C  
ATOM   2823  HA  ILE   191      76.717  51.982  80.731  1.00  0.00           H  
ATOM   2824  CB  ILE   191      75.295  51.779  79.076  1.00  0.00           C  
ATOM   2825  HB  ILE   191      74.482  52.442  78.783  1.00  0.00           H  
ATOM   2826  CG2 ILE   191      76.100  51.481  77.836  1.00  0.00           C  
ATOM   2827 HG21 ILE   191      75.640  50.916  77.025  1.00  0.00           H  
ATOM   2828 HG22 ILE   191      76.599  52.344  77.396  1.00  0.00           H  
ATOM   2829 HG23 ILE   191      77.014  50.949  78.102  1.00  0.00           H  
ATOM   2830  CG1 ILE   191      74.685  50.569  79.753  1.00  0.00           C  
ATOM   2831 HG12 ILE   191      73.870  50.969  80.355  1.00  0.00           H  
ATOM   2832 HG13 ILE   191      74.237  49.950  78.975  1.00  0.00           H  
ATOM   2833  CD1 ILE   191      75.547  49.531  80.533  1.00  0.00           C  
ATOM   2834 HD11 ILE   191      76.583  49.603  80.203  1.00  0.00           H  
ATOM   2835 HD12 ILE   191      75.419  49.725  81.598  1.00  0.00           H  
ATOM   2836 HD13 ILE   191      75.353  48.466  80.400  1.00  0.00           H  
ATOM   2837  C   ILE   191      77.102  53.624  79.421  1.00  0.00           C  
ATOM   2838  O   ILE   191      76.738  54.508  78.691  1.00  0.00           O  
ATOM   2839  N   ALA   192      78.362  53.464  79.800  1.00  0.00           N  
ATOM   2840  H   ALA   192      78.477  52.690  80.440  1.00  0.00           H  
ATOM   2841  CA  ALA   192      79.450  54.268  79.349  1.00  0.00           C  
ATOM   2842  HA  ALA   192      79.049  55.205  78.964  1.00  0.00           H  
ATOM   2843  CB  ALA   192      80.274  54.660  80.661  1.00  0.00           C  
ATOM   2844  HB1 ALA   192      80.897  53.787  80.856  1.00  0.00           H  
ATOM   2845  HB2 ALA   192      80.912  55.513  80.432  1.00  0.00           H  
ATOM   2846  HB3 ALA   192      79.661  54.736  81.559  1.00  0.00           H  
ATOM   2847  C   ALA   192      80.242  53.480  78.287  1.00  0.00           C  
ATOM   2848  O   ALA   192      80.638  52.329  78.347  1.00  0.00           O  
ATOM   2849  N   VAL   193      80.587  54.163  77.180  1.00  0.00           N  
ATOM   2850  H   VAL   193      80.441  55.162  77.209  1.00  0.00           H  
ATOM   2851  CA  VAL   193      81.104  53.598  75.953  1.00  0.00           C  
ATOM   2852  HA  VAL   193      81.662  52.677  76.120  1.00  0.00           H  
ATOM   2853  CB  VAL   193      80.004  53.278  74.887  1.00  0.00           C  
ATOM   2854  HB  VAL   193      79.731  54.240  74.453  1.00  0.00           H  
ATOM   2855  CG1 VAL   193      80.430  52.387  73.722  1.00  0.00           C  
ATOM   2856 HG11 VAL   193      80.952  51.515  74.117  1.00  0.00           H  
ATOM   2857 HG12 VAL   193      79.559  52.191  73.096  1.00  0.00           H  
ATOM   2858 HG13 VAL   193      81.031  53.100  73.159  1.00  0.00           H  
ATOM   2859  CG2 VAL   193      78.675  52.809  75.408  1.00  0.00           C  
ATOM   2860 HG21 VAL   193      78.779  51.843  75.902  1.00  0.00           H  
ATOM   2861 HG22 VAL   193      78.233  53.561  76.062  1.00  0.00           H  
ATOM   2862 HG23 VAL   193      77.958  52.666  74.600  1.00  0.00           H  
ATOM   2863  C   VAL   193      82.235  54.419  75.366  1.00  0.00           C  
ATOM   2864  O   VAL   193      82.194  55.652  75.411  1.00  0.00           O  
ATOM   2865  N   GLN   194      83.231  53.700  74.810  1.00  0.00           N  
ATOM   2866  H   GLN   194      83.208  52.690  74.792  1.00  0.00           H  
ATOM   2867  CA  GLN   194      84.424  54.240  74.151  1.00  0.00           C  
ATOM   2868  HA  GLN   194      84.072  55.208  73.795  1.00  0.00           H  
ATOM   2869  CB  GLN   194      85.652  54.329  75.148  1.00  0.00           C  
ATOM   2870  HB2 GLN   194      85.181  55.046  75.821  1.00  0.00           H  
ATOM   2871  HB3 GLN   194      85.701  53.455  75.797  1.00  0.00           H  
ATOM   2872  CG  GLN   194      87.056  54.564  74.585  1.00  0.00           C  
ATOM   2873  HG2 GLN   194      87.365  53.606  74.168  1.00  0.00           H  
ATOM   2874  HG3 GLN   194      86.938  55.370  73.861  1.00  0.00           H  
ATOM   2875  CD  GLN   194      87.960  54.883  75.762  1.00  0.00           C  
ATOM   2876  OE1 GLN   194      87.718  54.784  76.935  1.00  0.00           O  
ATOM   2877  NE2 GLN   194      89.184  55.175  75.343  1.00  0.00           N  
ATOM   2878 HE21 GLN   194      89.911  55.522  75.952  1.00  0.00           H  
ATOM   2879 HE22 GLN   194      89.412  55.076  74.364  1.00  0.00           H  
ATOM   2880  C   GLN   194      84.813  53.366  72.950  1.00  0.00           C  
ATOM   2881  O   GLN   194      84.673  52.087  72.971  1.00  0.00           O  
ATOM   2882  N   TYR   195      85.227  53.964  71.767  1.00  0.00           N  
ATOM   2883  H   TYR   195      85.508  54.932  71.816  1.00  0.00           H  
ATOM   2884  CA  TYR   195      85.079  53.306  70.426  1.00  0.00           C  
ATOM   2885  HA  TYR   195      85.686  52.418  70.600  1.00  0.00           H  
ATOM   2886  CB  TYR   195      83.633  52.878  70.160  1.00  0.00           C  
ATOM   2887  HB2 TYR   195      83.649  52.254  69.266  1.00  0.00           H  
ATOM   2888  HB3 TYR   195      83.155  52.348  70.983  1.00  0.00           H  
ATOM   2889  CG  TYR   195      82.739  53.941  69.667  1.00  0.00           C  
ATOM   2890  CD1 TYR   195      82.176  54.807  70.631  1.00  0.00           C  
ATOM   2891  HD1 TYR   195      82.441  54.732  71.676  1.00  0.00           H  
ATOM   2892  CE1 TYR   195      81.213  55.739  70.344  1.00  0.00           C  
ATOM   2893  HE1 TYR   195      80.825  56.401  71.104  1.00  0.00           H  
ATOM   2894  CZ  TYR   195      80.798  55.945  68.990  1.00  0.00           C  
ATOM   2895  OH  TYR   195      79.832  56.835  68.661  1.00  0.00           O  
ATOM   2896  HH  TYR   195      79.339  57.007  69.467  1.00  0.00           H  
ATOM   2897  CE2 TYR   195      81.242  55.038  68.020  1.00  0.00           C  
ATOM   2898  HE2 TYR   195      80.926  55.081  66.989  1.00  0.00           H  
ATOM   2899  CD2 TYR   195      82.258  54.127  68.338  1.00  0.00           C  
ATOM   2900  HD2 TYR   195      82.503  53.347  67.632  1.00  0.00           H  
ATOM   2901  C   TYR   195      85.862  54.039  69.339  1.00  0.00           C  
ATOM   2902  O   TYR   195      86.217  55.205  69.388  1.00  0.00           O  
ATOM   2903  N   ASP   196      86.179  53.246  68.325  1.00  0.00           N  
ATOM   2904  H   ASP   196      85.972  52.264  68.442  1.00  0.00           H  
ATOM   2905  CA  ASP   196      86.898  53.571  67.093  1.00  0.00           C  
ATOM   2906  HA  ASP   196      87.206  54.613  67.177  1.00  0.00           H  
ATOM   2907  CB  ASP   196      88.186  52.675  66.876  1.00  0.00           C  
ATOM   2908  HB2 ASP   196      87.832  51.667  67.091  1.00  0.00           H  
ATOM   2909  HB3 ASP   196      88.619  52.645  65.876  1.00  0.00           H  
ATOM   2910  CG  ASP   196      89.421  52.914  67.844  1.00  0.00           C  
ATOM   2911  OD1 ASP   196      89.366  53.866  68.548  1.00  0.00           O  
ATOM   2912  OD2 ASP   196      90.286  52.035  67.868  1.00  0.00           O  
ATOM   2913  C   ASP   196      86.013  53.411  65.816  1.00  0.00           C  
ATOM   2914  O   ASP   196      85.698  52.346  65.299  1.00  0.00           O  
ATOM   2915  N   VAL   197      85.608  54.580  65.348  1.00  0.00           N  
ATOM   2916  H   VAL   197      85.899  55.426  65.818  1.00  0.00           H  
ATOM   2917  CA  VAL   197      84.795  54.863  64.116  1.00  0.00           C  
ATOM   2918  HA  VAL   197      83.942  54.195  64.237  1.00  0.00           H  
ATOM   2919  CB  VAL   197      84.213  56.307  64.138  1.00  0.00           C  
ATOM   2920  HB  VAL   197      84.954  57.103  64.204  1.00  0.00           H  
ATOM   2921  CG1 VAL   197      83.389  56.606  62.931  1.00  0.00           C  
ATOM   2922 HG11 VAL   197      83.983  56.774  62.033  1.00  0.00           H  
ATOM   2923 HG12 VAL   197      82.678  55.794  62.779  1.00  0.00           H  
ATOM   2924 HG13 VAL   197      82.796  57.520  62.965  1.00  0.00           H  
ATOM   2925  CG2 VAL   197      83.396  56.445  65.456  1.00  0.00           C  
ATOM   2926 HG21 VAL   197      82.965  57.446  65.443  1.00  0.00           H  
ATOM   2927 HG22 VAL   197      82.499  55.828  65.426  1.00  0.00           H  
ATOM   2928 HG23 VAL   197      83.838  56.114  66.396  1.00  0.00           H  
ATOM   2929  C   VAL   197      85.624  54.565  62.891  1.00  0.00           C  
ATOM   2930  O   VAL   197      86.588  55.312  62.591  1.00  0.00           O  
ATOM   2931  N   ASP   198      85.133  53.608  62.112  1.00  0.00           N  
ATOM   2932  H   ASP   198      84.302  53.160  62.472  1.00  0.00           H  
ATOM   2933  CA  ASP   198      85.469  53.207  60.779  1.00  0.00           C  
ATOM   2934  HA  ASP   198      86.531  52.975  60.862  1.00  0.00           H  
ATOM   2935  CB  ASP   198      84.673  51.934  60.445  1.00  0.00           C  
ATOM   2936  HB2 ASP   198      84.695  51.263  61.304  1.00  0.00           H  
ATOM   2937  HB3 ASP   198      83.645  52.230  60.239  1.00  0.00           H  
ATOM   2938  CG  ASP   198      85.137  51.026  59.325  1.00  0.00           C  
ATOM   2939  OD1 ASP   198      86.227  51.226  58.760  1.00  0.00           O  
ATOM   2940  OD2 ASP   198      84.469  50.055  58.986  1.00  0.00           O  
ATOM   2941  C   ASP   198      85.314  54.269  59.708  1.00  0.00           C  
ATOM   2942  O   ASP   198      84.379  55.096  59.666  1.00  0.00           O  
ATOM   2943  N   ALA   199      86.326  54.349  58.804  1.00  0.00           N  
ATOM   2944  H   ALA   199      87.096  53.703  58.909  1.00  0.00           H  
ATOM   2945  CA  ALA   199      86.417  55.349  57.763  1.00  0.00           C  
ATOM   2946  HA  ALA   199      85.995  56.283  58.136  1.00  0.00           H  
ATOM   2947  CB  ALA   199      87.944  55.488  57.551  1.00  0.00           C  
ATOM   2948  HB1 ALA   199      88.505  55.887  58.397  1.00  0.00           H  
ATOM   2949  HB2 ALA   199      88.313  54.498  57.285  1.00  0.00           H  
ATOM   2950  HB3 ALA   199      88.098  56.143  56.693  1.00  0.00           H  
ATOM   2951  C   ALA   199      85.602  55.118  56.391  1.00  0.00           C  
ATOM   2952  O   ALA   199      86.122  55.114  55.257  1.00  0.00           O  
ATOM   2953  N   GLN   200      84.318  54.815  56.589  1.00  0.00           N  
ATOM   2954  H   GLN   200      83.966  55.061  57.503  1.00  0.00           H  
ATOM   2955  CA  GLN   200      83.432  54.261  55.608  1.00  0.00           C  
ATOM   2956  HA  GLN   200      83.989  53.580  54.965  1.00  0.00           H  
ATOM   2957  CB  GLN   200      82.241  53.516  56.151  1.00  0.00           C  
ATOM   2958  HB2 GLN   200      81.574  53.963  56.888  1.00  0.00           H  
ATOM   2959  HB3 GLN   200      81.673  53.110  55.313  1.00  0.00           H  
ATOM   2960  CG  GLN   200      82.710  52.293  57.011  1.00  0.00           C  
ATOM   2961  HG2 GLN   200      83.729  52.097  56.676  1.00  0.00           H  
ATOM   2962  HG3 GLN   200      82.897  52.579  58.046  1.00  0.00           H  
ATOM   2963  CD  GLN   200      81.894  51.085  56.927  1.00  0.00           C  
ATOM   2964  OE1 GLN   200      80.747  51.085  56.537  1.00  0.00           O  
ATOM   2965  NE2 GLN   200      82.347  49.937  57.428  1.00  0.00           N  
ATOM   2966 HE21 GLN   200      81.692  49.180  57.562  1.00  0.00           H  
ATOM   2967 HE22 GLN   200      83.239  49.983  57.900  1.00  0.00           H  
ATOM   2968  C   GLN   200      82.946  55.386  54.719  1.00  0.00           C  
ATOM   2969  O   GLN   200      82.390  56.387  55.157  1.00  0.00           O  
ATOM   2970  N   LYS   201      83.012  55.093  53.389  1.00  0.00           N  
ATOM   2971  H   LYS   201      83.791  54.497  53.146  1.00  0.00           H  
ATOM   2972  CA  LYS   201      82.101  55.577  52.280  1.00  0.00           C  
ATOM   2973  HA  LYS   201      82.190  56.655  52.145  1.00  0.00           H  
ATOM   2974  CB  LYS   201      82.327  54.811  50.926  1.00  0.00           C  
ATOM   2975  HB2 LYS   201      82.197  53.729  50.913  1.00  0.00           H  
ATOM   2976  HB3 LYS   201      81.482  55.123  50.312  1.00  0.00           H  
ATOM   2977  CG  LYS   201      83.578  55.119  50.165  1.00  0.00           C  
ATOM   2978  HG2 LYS   201      83.518  54.683  49.167  1.00  0.00           H  
ATOM   2979  HG3 LYS   201      83.630  56.187  49.954  1.00  0.00           H  
ATOM   2980  CD  LYS   201      84.952  54.745  50.822  1.00  0.00           C  
ATOM   2981  HD2 LYS   201      84.924  55.260  51.782  1.00  0.00           H  
ATOM   2982  HD3 LYS   201      85.040  53.660  50.885  1.00  0.00           H  
ATOM   2983  CE  LYS   201      86.062  55.267  49.961  1.00  0.00           C  
ATOM   2984  HE2 LYS   201      86.104  54.804  48.975  1.00  0.00           H  
ATOM   2985  HE3 LYS   201      86.049  56.321  49.682  1.00  0.00           H  
ATOM   2986  NZ  LYS   201      87.421  55.152  50.588  1.00  0.00           N  
ATOM   2987  HZ1 LYS   201      87.478  54.245  51.030  1.00  0.00           H  
ATOM   2988  HZ2 LYS   201      88.142  55.252  49.888  1.00  0.00           H  
ATOM   2989  HZ3 LYS   201      87.499  55.848  51.315  1.00  0.00           H  
ATOM   2990  C   LYS   201      80.702  55.428  52.769  1.00  0.00           C  
ATOM   2991  O   LYS   201      80.354  54.413  53.464  1.00  0.00           O  
ATOM   2992  N   ARG   202      79.830  56.492  52.657  1.00  0.00           N  
ATOM   2993  H   ARG   202      80.121  57.317  52.152  1.00  0.00           H  
ATOM   2994  CA  ARG   202      78.513  56.504  53.178  1.00  0.00           C  
ATOM   2995  HA  ARG   202      78.252  55.462  53.364  1.00  0.00           H  
ATOM   2996  CB  ARG   202      78.563  57.219  54.531  1.00  0.00           C  
ATOM   2997  HB2 ARG   202      79.330  57.979  54.380  1.00  0.00           H  
ATOM   2998  HB3 ARG   202      77.605  57.739  54.552  1.00  0.00           H  
ATOM   2999  CG  ARG   202      78.845  56.322  55.730  1.00  0.00           C  
ATOM   3000  HG2 ARG   202      78.422  55.324  55.611  1.00  0.00           H  
ATOM   3001  HG3 ARG   202      79.921  56.188  55.839  1.00  0.00           H  
ATOM   3002  CD  ARG   202      78.198  56.951  56.914  1.00  0.00           C  
ATOM   3003  HD2 ARG   202      78.566  56.407  57.784  1.00  0.00           H  
ATOM   3004  HD3 ARG   202      78.285  58.037  56.888  1.00  0.00           H  
ATOM   3005  NE  ARG   202      76.665  56.749  56.911  1.00  0.00           N  
ATOM   3006  HE  ARG   202      76.294  56.346  56.062  1.00  0.00           H  
ATOM   3007  CZ  ARG   202      75.927  56.873  58.012  1.00  0.00           C  
ATOM   3008  NH1 ARG   202      76.244  57.555  59.070  1.00  0.00           N  
ATOM   3009 HH11 ARG   202      76.915  58.310  59.058  1.00  0.00           H  
ATOM   3010 HH12 ARG   202      75.579  57.617  59.828  1.00  0.00           H  
ATOM   3011  NH2 ARG   202      74.725  56.458  58.037  1.00  0.00           N  
ATOM   3012 HH21 ARG   202      74.485  55.908  57.224  1.00  0.00           H  
ATOM   3013 HH22 ARG   202      74.124  56.424  58.848  1.00  0.00           H  
ATOM   3014  C   ARG   202      77.583  57.210  52.203  1.00  0.00           C  
ATOM   3015  O   ARG   202      77.896  58.180  51.580  1.00  0.00           O  
ATOM   3016  N   THR   203      76.354  56.700  52.214  1.00  0.00           N  
ATOM   3017  H   THR   203      76.336  55.867  52.786  1.00  0.00           H  
ATOM   3018  CA  THR   203      75.155  57.406  51.898  1.00  0.00           C  
ATOM   3019  HA  THR   203      75.447  58.230  51.247  1.00  0.00           H  
ATOM   3020  CB  THR   203      74.105  56.486  51.174  1.00  0.00           C  
ATOM   3021  HB  THR   203      73.637  55.712  51.782  1.00  0.00           H  
ATOM   3022  CG2 THR   203      72.975  57.272  50.593  1.00  0.00           C  
ATOM   3023 HG21 THR   203      72.410  57.683  51.431  1.00  0.00           H  
ATOM   3024 HG22 THR   203      73.359  58.165  50.101  1.00  0.00           H  
ATOM   3025 HG23 THR   203      72.220  56.863  49.922  1.00  0.00           H  
ATOM   3026  OG1 THR   203      74.713  55.781  50.129  1.00  0.00           O  
ATOM   3027  HG1 THR   203      75.409  55.230  50.495  1.00  0.00           H  
ATOM   3028  C   THR   203      74.683  57.988  53.139  1.00  0.00           C  
ATOM   3029  O   THR   203      74.183  57.214  53.986  1.00  0.00           O  
ATOM   3030  N   LEU   204      74.946  59.277  53.265  1.00  0.00           N  
ATOM   3031  H   LEU   204      75.320  59.873  52.540  1.00  0.00           H  
ATOM   3032  CA  LEU   204      74.890  59.929  54.629  1.00  0.00           C  
ATOM   3033  HA  LEU   204      74.677  59.134  55.344  1.00  0.00           H  
ATOM   3034  CB  LEU   204      76.322  60.438  54.912  1.00  0.00           C  
ATOM   3035  HB2 LEU   204      77.004  59.614  55.125  1.00  0.00           H  
ATOM   3036  HB3 LEU   204      76.724  61.149  54.190  1.00  0.00           H  
ATOM   3037  CG  LEU   204      76.310  61.317  56.215  1.00  0.00           C  
ATOM   3038  HG  LEU   204      75.605  62.135  56.066  1.00  0.00           H  
ATOM   3039  CD1 LEU   204      75.912  60.405  57.386  1.00  0.00           C  
ATOM   3040 HD11 LEU   204      74.893  60.035  57.271  1.00  0.00           H  
ATOM   3041 HD12 LEU   204      76.718  59.698  57.583  1.00  0.00           H  
ATOM   3042 HD13 LEU   204      75.917  61.081  58.241  1.00  0.00           H  
ATOM   3043  CD2 LEU   204      77.683  61.833  56.547  1.00  0.00           C  
ATOM   3044 HD21 LEU   204      77.987  62.634  55.874  1.00  0.00           H  
ATOM   3045 HD22 LEU   204      77.706  62.218  57.567  1.00  0.00           H  
ATOM   3046 HD23 LEU   204      78.338  60.974  56.398  1.00  0.00           H  
ATOM   3047  C   LEU   204      73.859  61.078  54.689  1.00  0.00           C  
ATOM   3048  O   LEU   204      73.966  62.075  54.026  1.00  0.00           O  
ATOM   3049  N   VAL   205      72.859  60.917  55.580  1.00  0.00           N  
ATOM   3050  H   VAL   205      72.687  59.984  55.924  1.00  0.00           H  
ATOM   3051  CA  VAL   205      71.946  62.054  55.886  1.00  0.00           C  
ATOM   3052  HA  VAL   205      71.687  62.593  54.975  1.00  0.00           H  
ATOM   3053  CB  VAL   205      70.543  61.642  56.474  1.00  0.00           C  
ATOM   3054  HB  VAL   205      70.619  61.085  57.408  1.00  0.00           H  
ATOM   3055  CG1 VAL   205      69.731  62.866  56.836  1.00  0.00           C  
ATOM   3056 HG11 VAL   205      68.710  62.601  57.111  1.00  0.00           H  
ATOM   3057 HG12 VAL   205      70.160  63.518  57.597  1.00  0.00           H  
ATOM   3058 HG13 VAL   205      69.711  63.548  55.986  1.00  0.00           H  
ATOM   3059  CG2 VAL   205      69.674  60.938  55.409  1.00  0.00           C  
ATOM   3060 HG21 VAL   205      69.755  61.450  54.451  1.00  0.00           H  
ATOM   3061 HG22 VAL   205      70.041  59.920  55.277  1.00  0.00           H  
ATOM   3062 HG23 VAL   205      68.614  60.814  55.629  1.00  0.00           H  
ATOM   3063  C   VAL   205      72.652  62.995  56.895  1.00  0.00           C  
ATOM   3064  O   VAL   205      72.901  62.642  58.058  1.00  0.00           O  
ATOM   3065  N   ILE   206      72.952  64.211  56.368  1.00  0.00           N  
ATOM   3066  H   ILE   206      72.626  64.440  55.440  1.00  0.00           H  
ATOM   3067  CA  ILE   206      73.466  65.238  57.225  1.00  0.00           C  
ATOM   3068  HA  ILE   206      74.245  64.778  57.833  1.00  0.00           H  
ATOM   3069  CB  ILE   206      74.281  66.368  56.446  1.00  0.00           C  
ATOM   3070  HB  ILE   206      73.506  67.049  56.093  1.00  0.00           H  
ATOM   3071  CG2 ILE   206      75.281  67.184  57.389  1.00  0.00           C  
ATOM   3072 HG21 ILE   206      74.715  67.644  58.199  1.00  0.00           H  
ATOM   3073 HG22 ILE   206      75.947  66.519  57.938  1.00  0.00           H  
ATOM   3074 HG23 ILE   206      75.867  67.915  56.832  1.00  0.00           H  
ATOM   3075  CG1 ILE   206      75.184  65.926  55.262  1.00  0.00           C  
ATOM   3076 HG12 ILE   206      76.141  65.523  55.594  1.00  0.00           H  
ATOM   3077 HG13 ILE   206      74.698  65.101  54.741  1.00  0.00           H  
ATOM   3078  CD1 ILE   206      75.415  66.954  54.153  1.00  0.00           C  
ATOM   3079 HD11 ILE   206      75.560  67.893  54.686  1.00  0.00           H  
ATOM   3080 HD12 ILE   206      76.310  66.675  53.596  1.00  0.00           H  
ATOM   3081 HD13 ILE   206      74.576  67.048  53.464  1.00  0.00           H  
ATOM   3082  C   ILE   206      72.263  65.960  57.970  1.00  0.00           C  
ATOM   3083  O   ILE   206      71.290  66.370  57.235  1.00  0.00           O  
ATOM   3084  N   GLY   207      72.218  66.041  59.271  1.00  0.00           N  
ATOM   3085  H   GLY   207      73.106  65.820  59.697  1.00  0.00           H  
ATOM   3086  CA  GLY   207      70.968  66.568  59.973  1.00  0.00           C  
ATOM   3087  HA2 GLY   207      70.098  66.057  59.560  1.00  0.00           H  
ATOM   3088  HA3 GLY   207      71.025  66.396  61.048  1.00  0.00           H  
ATOM   3089  C   GLY   207      70.826  68.083  59.873  1.00  0.00           C  
ATOM   3090  O   GLY   207      71.651  68.821  60.351  1.00  0.00           O  
ATOM   3091  N   LYS   208      69.753  68.602  59.285  1.00  0.00           N  
ATOM   3092  H   LYS   208      68.962  67.985  59.171  1.00  0.00           H  
ATOM   3093  CA  LYS   208      69.367  70.034  59.224  1.00  0.00           C  
ATOM   3094  HA  LYS   208      69.846  70.606  60.019  1.00  0.00           H  
ATOM   3095  CB  LYS   208      69.913  70.551  57.904  1.00  0.00           C  
ATOM   3096  HB2 LYS   208      69.317  70.061  57.133  1.00  0.00           H  
ATOM   3097  HB3 LYS   208      69.651  71.601  57.775  1.00  0.00           H  
ATOM   3098  CG  LYS   208      71.457  70.336  57.606  1.00  0.00           C  
ATOM   3099  HG2 LYS   208      72.155  70.373  58.442  1.00  0.00           H  
ATOM   3100  HG3 LYS   208      71.373  69.354  57.139  1.00  0.00           H  
ATOM   3101  CD  LYS   208      72.032  71.221  56.538  1.00  0.00           C  
ATOM   3102  HD2 LYS   208      71.352  71.091  55.695  1.00  0.00           H  
ATOM   3103  HD3 LYS   208      72.004  72.277  56.806  1.00  0.00           H  
ATOM   3104  CE  LYS   208      73.507  70.845  56.343  1.00  0.00           C  
ATOM   3105  HE2 LYS   208      74.163  71.052  57.189  1.00  0.00           H  
ATOM   3106  HE3 LYS   208      73.633  69.787  56.111  1.00  0.00           H  
ATOM   3107  NZ  LYS   208      74.036  71.475  55.131  1.00  0.00           N  
ATOM   3108  HZ1 LYS   208      73.458  71.333  54.315  1.00  0.00           H  
ATOM   3109  HZ2 LYS   208      74.162  72.457  55.331  1.00  0.00           H  
ATOM   3110  HZ3 LYS   208      74.951  71.138  54.869  1.00  0.00           H  
ATOM   3111  C   LYS   208      67.875  70.217  59.421  1.00  0.00           C  
ATOM   3112  O   LYS   208      67.134  70.260  58.389  1.00  0.00           O  
ATOM   3113  N   SER   209      67.351  70.530  60.650  1.00  0.00           N  
ATOM   3114  H   SER   209      67.911  70.461  61.488  1.00  0.00           H  
ATOM   3115  CA  SER   209      65.981  70.398  61.011  1.00  0.00           C  
ATOM   3116  HA  SER   209      65.561  69.659  60.329  1.00  0.00           H  
ATOM   3117  CB  SER   209      65.876  69.885  62.362  1.00  0.00           C  
ATOM   3118  HB2 SER   209      66.312  68.889  62.437  1.00  0.00           H  
ATOM   3119  HB3 SER   209      66.389  70.465  63.130  1.00  0.00           H  
ATOM   3120  OG  SER   209      64.450  69.780  62.795  1.00  0.00           O  
ATOM   3121  HG  SER   209      64.419  69.044  63.411  1.00  0.00           H  
ATOM   3122  C   SER   209      65.113  71.680  60.731  1.00  0.00           C  
ATOM   3123  O   SER   209      65.453  72.694  61.275  1.00  0.00           O  
ATOM   3124  N   ASN   210      64.072  71.563  59.882  1.00  0.00           N  
ATOM   3125  H   ASN   210      64.025  70.686  59.384  1.00  0.00           H  
ATOM   3126  CA  ASN   210      63.503  72.676  59.101  1.00  0.00           C  
ATOM   3127  HA  ASN   210      63.313  73.444  59.850  1.00  0.00           H  
ATOM   3128  CB  ASN   210      64.578  73.159  58.030  1.00  0.00           C  
ATOM   3129  HB2 ASN   210      65.440  73.431  58.639  1.00  0.00           H  
ATOM   3130  HB3 ASN   210      64.809  72.276  57.433  1.00  0.00           H  
ATOM   3131  CG  ASN   210      64.145  74.290  57.130  1.00  0.00           C  
ATOM   3132  OD1 ASN   210      63.079  74.850  57.304  1.00  0.00           O  
ATOM   3133  ND2 ASN   210      64.856  74.572  56.094  1.00  0.00           N  
ATOM   3134 HD21 ASN   210      64.344  75.170  55.462  1.00  0.00           H  
ATOM   3135 HD22 ASN   210      65.593  73.948  55.797  1.00  0.00           H  
ATOM   3136  C   ASN   210      62.154  72.226  58.670  1.00  0.00           C  
ATOM   3137  O   ASN   210      61.978  71.110  58.249  1.00  0.00           O  
ATOM   3138  N   MET   211      61.145  73.187  58.934  1.00  0.00           N  
ATOM   3139  H   MET   211      61.466  74.103  59.212  1.00  0.00           H  
ATOM   3140  CA  MET   211      59.769  72.939  58.447  1.00  0.00           C  
ATOM   3141  HA  MET   211      59.473  71.953  58.804  1.00  0.00           H  
ATOM   3142  CB  MET   211      58.829  74.017  58.951  1.00  0.00           C  
ATOM   3143  HB2 MET   211      59.237  75.027  58.927  1.00  0.00           H  
ATOM   3144  HB3 MET   211      57.914  73.927  58.364  1.00  0.00           H  
ATOM   3145  CG  MET   211      58.388  73.625  60.338  1.00  0.00           C  
ATOM   3146  HG2 MET   211      57.876  72.668  60.440  1.00  0.00           H  
ATOM   3147  HG3 MET   211      59.310  73.632  60.918  1.00  0.00           H  
ATOM   3148  SD  MET   211      57.384  74.887  61.221  1.00  0.00           S  
ATOM   3149  CE  MET   211      55.802  74.443  60.473  1.00  0.00           C  
ATOM   3150  HE1 MET   211      55.012  75.009  60.966  1.00  0.00           H  
ATOM   3151  HE2 MET   211      55.793  74.402  59.384  1.00  0.00           H  
ATOM   3152  HE3 MET   211      55.648  73.459  60.917  1.00  0.00           H  
ATOM   3153  C   MET   211      59.792  72.790  56.948  1.00  0.00           C  
ATOM   3154  O   MET   211      60.377  73.670  56.235  1.00  0.00           O  
ATOM   3155  N   VAL   212      59.190  71.812  56.393  1.00  0.00           N  
ATOM   3156  H   VAL   212      58.698  71.184  57.013  1.00  0.00           H  
ATOM   3157  CA  VAL   212      59.238  71.473  54.989  1.00  0.00           C  
ATOM   3158  HA  VAL   212      59.882  72.147  54.422  1.00  0.00           H  
ATOM   3159  CB  VAL   212      59.629  70.023  54.766  1.00  0.00           C  
ATOM   3160  HB  VAL   212      58.917  69.325  55.206  1.00  0.00           H  
ATOM   3161  CG1 VAL   212      59.783  69.777  53.264  1.00  0.00           C  
ATOM   3162 HG11 VAL   212      58.874  69.863  52.668  1.00  0.00           H  
ATOM   3163 HG12 VAL   212      60.582  70.398  52.859  1.00  0.00           H  
ATOM   3164 HG13 VAL   212      60.177  68.785  53.040  1.00  0.00           H  
ATOM   3165  CG2 VAL   212      60.966  69.796  55.462  1.00  0.00           C  
ATOM   3166 HG21 VAL   212      61.371  68.796  55.305  1.00  0.00           H  
ATOM   3167 HG22 VAL   212      61.740  70.417  55.012  1.00  0.00           H  
ATOM   3168 HG23 VAL   212      60.877  69.788  56.548  1.00  0.00           H  
ATOM   3169  C   VAL   212      57.806  71.637  54.462  1.00  0.00           C  
ATOM   3170  O   VAL   212      56.855  71.081  54.935  1.00  0.00           O  
ATOM   3171  N   TYR   213      57.716  72.461  53.405  1.00  0.00           N  
ATOM   3172  H   TYR   213      58.560  72.840  53.001  1.00  0.00           H  
ATOM   3173  CA  TYR   213      56.446  72.779  52.732  1.00  0.00           C  
ATOM   3174  HA  TYR   213      55.643  72.158  53.129  1.00  0.00           H  
ATOM   3175  CB  TYR   213      56.122  74.326  52.883  1.00  0.00           C  
ATOM   3176  HB2 TYR   213      56.767  74.953  52.268  1.00  0.00           H  
ATOM   3177  HB3 TYR   213      55.109  74.465  52.505  1.00  0.00           H  
ATOM   3178  CG  TYR   213      56.204  74.859  54.363  1.00  0.00           C  
ATOM   3179  CD1 TYR   213      55.027  75.183  54.990  1.00  0.00           C  
ATOM   3180  HD1 TYR   213      54.076  75.082  54.487  1.00  0.00           H  
ATOM   3181  CE1 TYR   213      55.108  75.796  56.279  1.00  0.00           C  
ATOM   3182  HE1 TYR   213      54.183  75.882  56.831  1.00  0.00           H  
ATOM   3183  CZ  TYR   213      56.375  76.132  56.844  1.00  0.00           C  
ATOM   3184  OH  TYR   213      56.467  76.680  58.114  1.00  0.00           O  
ATOM   3185  HH  TYR   213      57.302  77.125  58.276  1.00  0.00           H  
ATOM   3186  CE2 TYR   213      57.531  75.914  56.117  1.00  0.00           C  
ATOM   3187  HE2 TYR   213      58.496  76.235  56.480  1.00  0.00           H  
ATOM   3188  CD2 TYR   213      57.445  75.239  54.938  1.00  0.00           C  
ATOM   3189  HD2 TYR   213      58.347  75.109  54.358  1.00  0.00           H  
ATOM   3190  C   TYR   213      56.439  72.332  51.254  1.00  0.00           C  
ATOM   3191  O   TYR   213      57.513  72.149  50.598  1.00  0.00           O  
ATOM   3192  N   GLY   214      55.240  72.168  50.656  1.00  0.00           N  
ATOM   3193  H   GLY   214      54.393  72.133  51.204  1.00  0.00           H  
ATOM   3194  CA  GLY   214      55.080  71.990  49.228  1.00  0.00           C  
ATOM   3195  HA2 GLY   214      55.324  72.912  48.702  1.00  0.00           H  
ATOM   3196  HA3 GLY   214      55.665  71.182  48.788  1.00  0.00           H  
ATOM   3197  C   GLY   214      53.681  71.695  48.769  1.00  0.00           C  
ATOM   3198  O   GLY   214      52.773  71.938  49.541  1.00  0.00           O  
ATOM   3199  N   ALA   215      53.487  71.138  47.589  1.00  0.00           N  
ATOM   3200  H   ALA   215      54.341  70.965  47.077  1.00  0.00           H  
ATOM   3201  CA  ALA   215      52.207  70.553  47.103  1.00  0.00           C  
ATOM   3202  HA  ALA   215      51.394  70.965  47.701  1.00  0.00           H  
ATOM   3203  CB  ALA   215      52.102  71.059  45.666  1.00  0.00           C  
ATOM   3204  HB1 ALA   215      52.925  70.670  45.065  1.00  0.00           H  
ATOM   3205  HB2 ALA   215      51.161  70.652  45.298  1.00  0.00           H  
ATOM   3206  HB3 ALA   215      52.002  72.138  45.541  1.00  0.00           H  
ATOM   3207  C   ALA   215      52.112  69.072  47.363  1.00  0.00           C  
ATOM   3208  O   ALA   215      53.118  68.395  47.165  1.00  0.00           O  
ATOM   3209  N   LEU   216      50.972  68.601  47.801  1.00  0.00           N  
ATOM   3210  H   LEU   216      50.095  69.102  47.788  1.00  0.00           H  
ATOM   3211  CA  LEU   216      50.856  67.191  48.197  1.00  0.00           C  
ATOM   3212  HA  LEU   216      51.758  66.626  47.963  1.00  0.00           H  
ATOM   3213  CB  LEU   216      50.775  67.083  49.761  1.00  0.00           C  
ATOM   3214  HB2 LEU   216      51.739  67.327  50.208  1.00  0.00           H  
ATOM   3215  HB3 LEU   216      49.952  67.772  49.947  1.00  0.00           H  
ATOM   3216  CG  LEU   216      50.406  65.734  50.233  1.00  0.00           C  
ATOM   3217  HG  LEU   216      49.362  65.541  49.985  1.00  0.00           H  
ATOM   3218  CD1 LEU   216      51.239  64.603  49.722  1.00  0.00           C  
ATOM   3219 HD11 LEU   216      51.094  63.790  50.432  1.00  0.00           H  
ATOM   3220 HD12 LEU   216      50.920  64.324  48.718  1.00  0.00           H  
ATOM   3221 HD13 LEU   216      52.250  65.004  49.646  1.00  0.00           H  
ATOM   3222  CD2 LEU   216      50.457  65.694  51.747  1.00  0.00           C  
ATOM   3223 HD21 LEU   216      51.487  65.803  52.087  1.00  0.00           H  
ATOM   3224 HD22 LEU   216      49.748  66.416  52.152  1.00  0.00           H  
ATOM   3225 HD23 LEU   216      50.073  64.816  52.267  1.00  0.00           H  
ATOM   3226  C   LEU   216      49.598  66.622  47.440  1.00  0.00           C  
ATOM   3227  O   LEU   216      48.512  67.216  47.641  1.00  0.00           O  
ATOM   3228  N   ARG   217      49.700  65.498  46.746  1.00  0.00           N  
ATOM   3229  H   ARG   217      50.646  65.213  46.533  1.00  0.00           H  
ATOM   3230  CA  ARG   217      48.664  64.769  45.986  1.00  0.00           C  
ATOM   3231  HA  ARG   217      47.714  65.298  46.052  1.00  0.00           H  
ATOM   3232  CB  ARG   217      48.981  64.780  44.528  1.00  0.00           C  
ATOM   3233  HB2 ARG   217      50.070  64.769  44.486  1.00  0.00           H  
ATOM   3234  HB3 ARG   217      48.506  63.999  43.934  1.00  0.00           H  
ATOM   3235  CG  ARG   217      48.559  66.027  43.765  1.00  0.00           C  
ATOM   3236  HG2 ARG   217      47.487  65.908  43.605  1.00  0.00           H  
ATOM   3237  HG3 ARG   217      48.746  66.904  44.384  1.00  0.00           H  
ATOM   3238  CD  ARG   217      49.223  66.170  42.479  1.00  0.00           C  
ATOM   3239  HD2 ARG   217      50.312  66.114  42.483  1.00  0.00           H  
ATOM   3240  HD3 ARG   217      48.980  65.341  41.814  1.00  0.00           H  
ATOM   3241  NE  ARG   217      48.828  67.495  41.909  1.00  0.00           N  
ATOM   3242  HE  ARG   217      48.042  67.459  41.275  1.00  0.00           H  
ATOM   3243  CZ  ARG   217      49.538  68.556  41.751  1.00  0.00           C  
ATOM   3244  NH1 ARG   217      50.687  68.764  42.293  1.00  0.00           N  
ATOM   3245 HH11 ARG   217      51.128  68.057  42.864  1.00  0.00           H  
ATOM   3246 HH12 ARG   217      51.335  69.386  41.832  1.00  0.00           H  
ATOM   3247  NH2 ARG   217      49.102  69.466  40.966  1.00  0.00           N  
ATOM   3248 HH21 ARG   217      48.146  69.369  40.653  1.00  0.00           H  
ATOM   3249 HH22 ARG   217      49.497  70.385  41.108  1.00  0.00           H  
ATOM   3250  C   ARG   217      48.494  63.294  46.583  1.00  0.00           C  
ATOM   3251  O   ARG   217      49.462  62.575  46.513  1.00  0.00           O  
ATOM   3252  N   MET   218      47.319  62.885  47.023  1.00  0.00           N  
ATOM   3253  H   MET   218      46.544  63.523  46.917  1.00  0.00           H  
ATOM   3254  CA  MET   218      47.053  61.462  47.561  1.00  0.00           C  
ATOM   3255  HA  MET   218      47.890  60.843  47.239  1.00  0.00           H  
ATOM   3256  CB  MET   218      46.929  61.482  49.098  1.00  0.00           C  
ATOM   3257  HB2 MET   218      45.999  61.977  49.378  1.00  0.00           H  
ATOM   3258  HB3 MET   218      46.883  60.431  49.382  1.00  0.00           H  
ATOM   3259  CG  MET   218      47.986  62.309  49.885  1.00  0.00           C  
ATOM   3260  HG2 MET   218      48.939  61.781  49.860  1.00  0.00           H  
ATOM   3261  HG3 MET   218      47.953  63.332  49.510  1.00  0.00           H  
ATOM   3262  SD  MET   218      47.419  62.357  51.610  1.00  0.00           S  
ATOM   3263  CE  MET   218      47.852  60.706  52.130  1.00  0.00           C  
ATOM   3264  HE1 MET   218      48.901  60.425  52.033  1.00  0.00           H  
ATOM   3265  HE2 MET   218      47.674  60.646  53.204  1.00  0.00           H  
ATOM   3266  HE3 MET   218      47.333  59.931  51.567  1.00  0.00           H  
ATOM   3267  C   MET   218      45.783  60.817  46.835  1.00  0.00           C  
ATOM   3268  O   MET   218      44.750  61.390  46.719  1.00  0.00           O  
ATOM   3269  N   ILE   219      45.938  59.666  46.246  1.00  0.00           N  
ATOM   3270  H   ILE   219      46.838  59.222  46.358  1.00  0.00           H  
ATOM   3271  CA  ILE   219      45.038  58.991  45.382  1.00  0.00           C  
ATOM   3272  HA  ILE   219      44.074  59.489  45.289  1.00  0.00           H  
ATOM   3273  CB  ILE   219      45.625  58.882  43.976  1.00  0.00           C  
ATOM   3274  HB  ILE   219      46.493  58.224  44.027  1.00  0.00           H  
ATOM   3275  CG2 ILE   219      44.738  58.271  42.882  1.00  0.00           C  
ATOM   3276 HG21 ILE   219      45.315  58.145  41.966  1.00  0.00           H  
ATOM   3277 HG22 ILE   219      44.414  57.298  43.252  1.00  0.00           H  
ATOM   3278 HG23 ILE   219      43.851  58.863  42.655  1.00  0.00           H  
ATOM   3279  CG1 ILE   219      46.140  60.235  43.374  1.00  0.00           C  
ATOM   3280 HG12 ILE   219      45.611  60.484  42.454  1.00  0.00           H  
ATOM   3281 HG13 ILE   219      45.978  61.089  44.032  1.00  0.00           H  
ATOM   3282  CD1 ILE   219      47.673  60.128  43.089  1.00  0.00           C  
ATOM   3283 HD11 ILE   219      47.836  59.357  42.337  1.00  0.00           H  
ATOM   3284 HD12 ILE   219      48.053  61.078  42.712  1.00  0.00           H  
ATOM   3285 HD13 ILE   219      48.213  59.737  43.952  1.00  0.00           H  
ATOM   3286  C   ILE   219      44.711  57.645  46.064  1.00  0.00           C  
ATOM   3287  O   ILE   219      45.579  56.838  46.208  1.00  0.00           O  
ATOM   3288  N   SER   220      43.486  57.463  46.475  1.00  0.00           N  
ATOM   3289  H   SER   220      42.777  58.156  46.283  1.00  0.00           H  
ATOM   3290  CA  SER   220      43.155  56.244  47.162  1.00  0.00           C  
ATOM   3291  HA  SER   220      43.969  55.864  47.779  1.00  0.00           H  
ATOM   3292  CB  SER   220      41.857  56.390  48.059  1.00  0.00           C  
ATOM   3293  HB2 SER   220      41.617  55.385  48.406  1.00  0.00           H  
ATOM   3294  HB3 SER   220      42.062  56.965  48.961  1.00  0.00           H  
ATOM   3295  OG  SER   220      40.824  57.013  47.310  1.00  0.00           O  
ATOM   3296  HG  SER   220      40.458  57.755  47.797  1.00  0.00           H  
ATOM   3297  C   SER   220      43.053  55.089  46.162  1.00  0.00           C  
ATOM   3298  O   SER   220      42.977  55.324  44.976  1.00  0.00           O  
ATOM   3299  N   ASP   221      43.059  53.867  46.637  1.00  0.00           N  
ATOM   3300  H   ASP   221      43.161  53.714  47.630  1.00  0.00           H  
ATOM   3301  CA  ASP   221      43.257  52.607  45.853  1.00  0.00           C  
ATOM   3302  HA  ASP   221      42.977  52.630  44.799  1.00  0.00           H  
ATOM   3303  CB  ASP   221      44.700  52.214  45.973  1.00  0.00           C  
ATOM   3304  HB2 ASP   221      45.336  53.061  45.716  1.00  0.00           H  
ATOM   3305  HB3 ASP   221      44.899  51.967  47.016  1.00  0.00           H  
ATOM   3306  CG  ASP   221      45.217  51.052  45.215  1.00  0.00           C  
ATOM   3307  OD1 ASP   221      44.672  50.785  44.135  1.00  0.00           O  
ATOM   3308  OD2 ASP   221      46.169  50.351  45.720  1.00  0.00           O  
ATOM   3309  C   ASP   221      42.383  51.479  46.479  1.00  0.00           C  
ATOM   3310  O   ASP   221      42.334  51.292  47.686  1.00  0.00           O  
ATOM   3311  N   ASN   222      41.640  50.855  45.655  1.00  0.00           N  
ATOM   3312  H   ASN   222      41.845  51.035  44.682  1.00  0.00           H  
ATOM   3313  CA  ASN   222      40.557  49.881  45.953  1.00  0.00           C  
ATOM   3314  HA  ASN   222      40.904  48.955  46.412  1.00  0.00           H  
ATOM   3315  CB  ASN   222      39.433  50.631  46.833  1.00  0.00           C  
ATOM   3316  HB2 ASN   222      39.910  51.358  47.491  1.00  0.00           H  
ATOM   3317  HB3 ASN   222      38.842  51.140  46.072  1.00  0.00           H  
ATOM   3318  CG  ASN   222      38.571  49.761  47.611  1.00  0.00           C  
ATOM   3319  OD1 ASN   222      38.510  48.604  47.320  1.00  0.00           O  
ATOM   3320  ND2 ASN   222      37.857  50.261  48.603  1.00  0.00           N  
ATOM   3321 HD21 ASN   222      37.315  49.777  49.305  1.00  0.00           H  
ATOM   3322 HD22 ASN   222      37.931  51.264  48.693  1.00  0.00           H  
ATOM   3323  C   ASN   222      39.892  49.451  44.586  1.00  0.00           C  
ATOM   3324  O   ASN   222      39.552  50.429  43.847  1.00  0.00           O  
ATOM   3325  N   PRO   223      39.638  48.183  44.274  1.00  0.00           N  
ATOM   3326  CD  PRO   223      40.159  46.978  44.989  1.00  0.00           C  
ATOM   3327  HD2 PRO   223      39.472  46.862  45.827  1.00  0.00           H  
ATOM   3328  HD3 PRO   223      41.168  47.165  45.358  1.00  0.00           H  
ATOM   3329  CG  PRO   223      40.180  45.787  43.983  1.00  0.00           C  
ATOM   3330  HG2 PRO   223      39.504  45.025  44.371  1.00  0.00           H  
ATOM   3331  HG3 PRO   223      41.182  45.360  43.929  1.00  0.00           H  
ATOM   3332  CB  PRO   223      39.671  46.531  42.658  1.00  0.00           C  
ATOM   3333  HB2 PRO   223      39.172  45.908  41.916  1.00  0.00           H  
ATOM   3334  HB3 PRO   223      40.549  46.776  42.061  1.00  0.00           H  
ATOM   3335  CA  PRO   223      38.869  47.715  43.105  1.00  0.00           C  
ATOM   3336  HA  PRO   223      38.883  48.414  42.269  1.00  0.00           H  
ATOM   3337  C   PRO   223      37.460  47.226  43.450  1.00  0.00           C  
ATOM   3338  O   PRO   223      36.746  46.785  42.541  1.00  0.00           O  
ATOM   3339  N   VAL   224      36.958  47.574  44.697  1.00  0.00           N  
ATOM   3340  H   VAL   224      37.599  48.045  45.320  1.00  0.00           H  
ATOM   3341  CA  VAL   224      35.612  47.133  45.184  1.00  0.00           C  
ATOM   3342  HA  VAL   224      34.991  47.023  44.295  1.00  0.00           H  
ATOM   3343  CB  VAL   224      35.689  45.852  46.070  1.00  0.00           C  
ATOM   3344  HB  VAL   224      34.673  45.768  46.457  1.00  0.00           H  
ATOM   3345  CG1 VAL   224      35.847  44.562  45.256  1.00  0.00           C  
ATOM   3346 HG11 VAL   224      35.881  43.701  45.924  1.00  0.00           H  
ATOM   3347 HG12 VAL   224      35.109  44.567  44.454  1.00  0.00           H  
ATOM   3348 HG13 VAL   224      36.850  44.524  44.831  1.00  0.00           H  
ATOM   3349  CG2 VAL   224      36.622  45.983  47.259  1.00  0.00           C  
ATOM   3350 HG21 VAL   224      36.688  45.126  47.930  1.00  0.00           H  
ATOM   3351 HG22 VAL   224      37.667  45.937  46.950  1.00  0.00           H  
ATOM   3352 HG23 VAL   224      36.608  46.852  47.917  1.00  0.00           H  
ATOM   3353  C   VAL   224      34.966  48.292  46.060  1.00  0.00           C  
ATOM   3354  O   VAL   224      34.084  48.068  46.873  1.00  0.00           O  
ATOM   3355  N   GLY   225      35.442  49.507  45.900  1.00  0.00           N  
ATOM   3356  H   GLY   225      36.131  49.705  45.189  1.00  0.00           H  
ATOM   3357  CA  GLY   225      35.083  50.654  46.693  1.00  0.00           C  
ATOM   3358  HA2 GLY   225      34.010  50.649  46.886  1.00  0.00           H  
ATOM   3359  HA3 GLY   225      35.565  50.683  47.670  1.00  0.00           H  
ATOM   3360  C   GLY   225      35.464  52.013  45.977  1.00  0.00           C  
ATOM   3361  O   GLY   225      36.397  52.108  45.172  1.00  0.00           O  
ATOM   3362  N   LEU   226      34.742  53.059  46.351  1.00  0.00           N  
ATOM   3363  H   LEU   226      33.937  52.922  46.945  1.00  0.00           H  
ATOM   3364  CA  LEU   226      34.863  54.414  45.827  1.00  0.00           C  
ATOM   3365  HA  LEU   226      34.753  54.388  44.743  1.00  0.00           H  
ATOM   3366  CB  LEU   226      33.668  55.209  46.427  1.00  0.00           C  
ATOM   3367  HB2 LEU   226      32.760  54.710  46.088  1.00  0.00           H  
ATOM   3368  HB3 LEU   226      33.725  54.979  47.491  1.00  0.00           H  
ATOM   3369  CG  LEU   226      33.632  56.667  46.251  1.00  0.00           C  
ATOM   3370  HG  LEU   226      34.511  57.137  46.692  1.00  0.00           H  
ATOM   3371  CD1 LEU   226      33.665  57.084  44.760  1.00  0.00           C  
ATOM   3372 HD11 LEU   226      32.844  56.605  44.227  1.00  0.00           H  
ATOM   3373 HD12 LEU   226      33.569  58.169  44.741  1.00  0.00           H  
ATOM   3374 HD13 LEU   226      34.603  56.864  44.251  1.00  0.00           H  
ATOM   3375  CD2 LEU   226      32.423  57.302  46.930  1.00  0.00           C  
ATOM   3376 HD21 LEU   226      32.199  58.310  46.580  1.00  0.00           H  
ATOM   3377 HD22 LEU   226      31.556  56.708  46.641  1.00  0.00           H  
ATOM   3378 HD23 LEU   226      32.647  57.447  47.987  1.00  0.00           H  
ATOM   3379  C   LEU   226      36.269  55.037  46.231  1.00  0.00           C  
ATOM   3380  O   LEU   226      36.479  55.272  47.388  1.00  0.00           O  
ATOM   3381  N   ASN   227      37.013  55.511  45.236  1.00  0.00           N  
ATOM   3382  H   ASN   227      36.732  55.185  44.323  1.00  0.00           H  
ATOM   3383  CA  ASN   227      38.227  56.261  45.448  1.00  0.00           C  
ATOM   3384  HA  ASN   227      38.430  56.381  46.512  1.00  0.00           H  
ATOM   3385  CB  ASN   227      39.407  55.568  44.707  1.00  0.00           C  
ATOM   3386  HB2 ASN   227      39.189  55.619  43.640  1.00  0.00           H  
ATOM   3387  HB3 ASN   227      40.348  56.099  44.855  1.00  0.00           H  
ATOM   3388  CG  ASN   227      39.579  54.121  45.063  1.00  0.00           C  
ATOM   3389  OD1 ASN   227      39.588  53.750  46.263  1.00  0.00           O  
ATOM   3390  ND2 ASN   227      39.425  53.282  44.085  1.00  0.00           N  
ATOM   3391 HD21 ASN   227      39.297  52.309  44.323  1.00  0.00           H  
ATOM   3392 HD22 ASN   227      39.229  53.612  43.150  1.00  0.00           H  
ATOM   3393  C   ASN   227      38.064  57.682  44.917  1.00  0.00           C  
ATOM   3394  O   ASN   227      37.249  58.066  44.046  1.00  0.00           O  
ATOM   3395  N   LYS   228      38.979  58.519  45.400  1.00  0.00           N  
ATOM   3396  H   LYS   228      39.825  58.136  45.797  1.00  0.00           H  
ATOM   3397  CA  LYS   228      39.059  59.945  45.331  1.00  0.00           C  
ATOM   3398  HA  LYS   228      38.698  60.299  44.365  1.00  0.00           H  
ATOM   3399  CB  LYS   228      38.080  60.578  46.336  1.00  0.00           C  
ATOM   3400  HB2 LYS   228      38.495  60.457  47.337  1.00  0.00           H  
ATOM   3401  HB3 LYS   228      37.939  61.651  46.205  1.00  0.00           H  
ATOM   3402  CG  LYS   228      36.628  60.052  46.480  1.00  0.00           C  
ATOM   3403  HG2 LYS   228      36.137  60.126  45.510  1.00  0.00           H  
ATOM   3404  HG3 LYS   228      36.471  58.994  46.688  1.00  0.00           H  
ATOM   3405  CD  LYS   228      35.905  60.947  47.438  1.00  0.00           C  
ATOM   3406  HD2 LYS   228      36.371  61.110  48.410  1.00  0.00           H  
ATOM   3407  HD3 LYS   228      35.766  61.896  46.920  1.00  0.00           H  
ATOM   3408  CE  LYS   228      34.557  60.397  47.813  1.00  0.00           C  
ATOM   3409  HE2 LYS   228      34.155  59.946  46.906  1.00  0.00           H  
ATOM   3410  HE3 LYS   228      34.671  59.477  48.385  1.00  0.00           H  
ATOM   3411  NZ  LYS   228      33.604  61.374  48.374  1.00  0.00           N  
ATOM   3412  HZ1 LYS   228      33.652  62.229  47.840  1.00  0.00           H  
ATOM   3413  HZ2 LYS   228      32.628  61.120  48.321  1.00  0.00           H  
ATOM   3414  HZ3 LYS   228      33.722  61.460  49.374  1.00  0.00           H  
ATOM   3415  C   LYS   228      40.476  60.565  45.441  1.00  0.00           C  
ATOM   3416  O   LYS   228      41.231  60.056  46.268  1.00  0.00           O  
ATOM   3417  N   ASN   229      40.773  61.553  44.636  1.00  0.00           N  
ATOM   3418  H   ASN   229      40.023  61.790  44.003  1.00  0.00           H  
ATOM   3419  CA  ASN   229      41.996  62.335  44.559  1.00  0.00           C  
ATOM   3420  HA  ASN   229      42.874  61.702  44.687  1.00  0.00           H  
ATOM   3421  CB  ASN   229      42.194  62.877  43.077  1.00  0.00           C  
ATOM   3422  HB2 ASN   229      42.276  61.993  42.444  1.00  0.00           H  
ATOM   3423  HB3 ASN   229      41.315  63.444  42.771  1.00  0.00           H  
ATOM   3424  CG  ASN   229      43.433  63.724  42.949  1.00  0.00           C  
ATOM   3425  OD1 ASN   229      44.458  63.226  43.180  1.00  0.00           O  
ATOM   3426  ND2 ASN   229      43.404  64.993  42.660  1.00  0.00           N  
ATOM   3427 HD21 ASN   229      44.212  65.593  42.754  1.00  0.00           H  
ATOM   3428 HD22 ASN   229      42.538  65.351  42.284  1.00  0.00           H  
ATOM   3429  C   ASN   229      41.856  63.575  45.474  1.00  0.00           C  
ATOM   3430  O   ASN   229      40.793  64.260  45.390  1.00  0.00           O  
ATOM   3431  N   TYR   230      42.821  63.721  46.347  1.00  0.00           N  
ATOM   3432  H   TYR   230      43.538  63.028  46.505  1.00  0.00           H  
ATOM   3433  CA  TYR   230      42.967  64.902  47.189  1.00  0.00           C  
ATOM   3434  HA  TYR   230      42.097  65.554  47.114  1.00  0.00           H  
ATOM   3435  CB  TYR   230      42.981  64.572  48.671  1.00  0.00           C  
ATOM   3436  HB2 TYR   230      43.965  64.233  48.994  1.00  0.00           H  
ATOM   3437  HB3 TYR   230      42.878  65.581  49.071  1.00  0.00           H  
ATOM   3438  CG  TYR   230      41.958  63.670  49.235  1.00  0.00           C  
ATOM   3439  CD1 TYR   230      41.001  64.061  50.283  1.00  0.00           C  
ATOM   3440  HD1 TYR   230      41.016  65.098  50.582  1.00  0.00           H  
ATOM   3441  CE1 TYR   230      40.157  63.136  50.815  1.00  0.00           C  
ATOM   3442  HE1 TYR   230      39.512  63.522  51.590  1.00  0.00           H  
ATOM   3443  CZ  TYR   230      40.138  61.748  50.356  1.00  0.00           C  
ATOM   3444  OH  TYR   230      39.200  60.741  50.802  1.00  0.00           O  
ATOM   3445  HH  TYR   230      38.664  61.156  51.481  1.00  0.00           H  
ATOM   3446  CE2 TYR   230      41.098  61.402  49.396  1.00  0.00           C  
ATOM   3447  HE2 TYR   230      41.080  60.380  49.048  1.00  0.00           H  
ATOM   3448  CD2 TYR   230      41.953  62.301  48.831  1.00  0.00           C  
ATOM   3449  HD2 TYR   230      42.703  61.969  48.127  1.00  0.00           H  
ATOM   3450  C   TYR   230      44.261  65.714  46.908  1.00  0.00           C  
ATOM   3451  O   TYR   230      45.364  65.216  46.985  1.00  0.00           O  
ATOM   3452  N   TYR   231      44.169  66.970  46.529  1.00  0.00           N  
ATOM   3453  H   TYR   231      43.221  67.192  46.259  1.00  0.00           H  
ATOM   3454  CA  TYR   231      45.209  67.914  46.231  1.00  0.00           C  
ATOM   3455  HA  TYR   231      46.165  67.397  46.327  1.00  0.00           H  
ATOM   3456  CB  TYR   231      45.089  68.339  44.820  1.00  0.00           C  
ATOM   3457  HB2 TYR   231      45.168  67.424  44.233  1.00  0.00           H  
ATOM   3458  HB3 TYR   231      44.138  68.854  44.686  1.00  0.00           H  
ATOM   3459  CG  TYR   231      46.081  69.456  44.426  1.00  0.00           C  
ATOM   3460  CD1 TYR   231      47.419  69.462  44.816  1.00  0.00           C  
ATOM   3461  HD1 TYR   231      47.735  68.634  45.433  1.00  0.00           H  
ATOM   3462  CE1 TYR   231      48.286  70.415  44.313  1.00  0.00           C  
ATOM   3463  HE1 TYR   231      49.358  70.364  44.437  1.00  0.00           H  
ATOM   3464  CZ  TYR   231      47.793  71.498  43.628  1.00  0.00           C  
ATOM   3465  OH  TYR   231      48.684  72.398  43.172  1.00  0.00           O  
ATOM   3466  HH  TYR   231      48.247  73.085  42.664  1.00  0.00           H  
ATOM   3467  CE2 TYR   231      46.464  71.488  43.263  1.00  0.00           C  
ATOM   3468  HE2 TYR   231      45.976  72.240  42.660  1.00  0.00           H  
ATOM   3469  CD2 TYR   231      45.533  70.504  43.690  1.00  0.00           C  
ATOM   3470  HD2 TYR   231      44.490  70.547  43.414  1.00  0.00           H  
ATOM   3471  C   TYR   231      45.192  69.059  47.213  1.00  0.00           C  
ATOM   3472  O   TYR   231      44.178  69.773  47.232  1.00  0.00           O  
ATOM   3473  N   PHE   232      46.304  69.284  47.938  1.00  0.00           N  
ATOM   3474  H   PHE   232      47.099  68.661  47.917  1.00  0.00           H  
ATOM   3475  CA  PHE   232      46.474  70.458  48.767  1.00  0.00           C  
ATOM   3476  HA  PHE   232      45.573  71.052  48.920  1.00  0.00           H  
ATOM   3477  CB  PHE   232      46.846  69.903  50.204  1.00  0.00           C  
ATOM   3478  HB2 PHE   232      47.848  69.482  50.134  1.00  0.00           H  
ATOM   3479  HB3 PHE   232      46.902  70.748  50.891  1.00  0.00           H  
ATOM   3480  CG  PHE   232      45.909  68.780  50.758  1.00  0.00           C  
ATOM   3481  CD1 PHE   232      44.917  69.160  51.637  1.00  0.00           C  
ATOM   3482  HD1 PHE   232      44.732  70.199  51.866  1.00  0.00           H  
ATOM   3483  CE1 PHE   232      44.136  68.266  52.338  1.00  0.00           C  
ATOM   3484  HE1 PHE   232      43.298  68.615  52.923  1.00  0.00           H  
ATOM   3485  CZ  PHE   232      44.245  66.844  52.042  1.00  0.00           C  
ATOM   3486  HZ  PHE   232      43.503  66.195  52.484  1.00  0.00           H  
ATOM   3487  CE2 PHE   232      45.339  66.463  51.147  1.00  0.00           C  
ATOM   3488  HE2 PHE   232      45.574  65.409  51.132  1.00  0.00           H  
ATOM   3489  CD2 PHE   232      46.059  67.403  50.521  1.00  0.00           C  
ATOM   3490  HD2 PHE   232      46.699  67.052  49.725  1.00  0.00           H  
ATOM   3491  C   PHE   232      47.581  71.287  48.139  1.00  0.00           C  
ATOM   3492  O   PHE   232      48.764  70.889  48.264  1.00  0.00           O  
ATOM   3493  N   PRO   233      47.336  72.451  47.487  1.00  0.00           N  
ATOM   3494  CD  PRO   233      46.002  72.905  47.007  1.00  0.00           C  
ATOM   3495  HD2 PRO   233      45.393  73.276  47.832  1.00  0.00           H  
ATOM   3496  HD3 PRO   233      45.433  72.148  46.468  1.00  0.00           H  
ATOM   3497  CG  PRO   233      46.250  74.000  45.940  1.00  0.00           C  
ATOM   3498  HG2 PRO   233      45.611  74.879  46.027  1.00  0.00           H  
ATOM   3499  HG3 PRO   233      46.049  73.708  44.909  1.00  0.00           H  
ATOM   3500  CB  PRO   233      47.689  74.328  46.057  1.00  0.00           C  
ATOM   3501  HB2 PRO   233      47.732  75.190  46.724  1.00  0.00           H  
ATOM   3502  HB3 PRO   233      47.988  74.516  45.026  1.00  0.00           H  
ATOM   3503  CA  PRO   233      48.346  73.269  46.832  1.00  0.00           C  
ATOM   3504  HA  PRO   233      48.758  72.608  46.070  1.00  0.00           H  
ATOM   3505  C   PRO   233      49.498  73.698  47.701  1.00  0.00           C  
ATOM   3506  O   PRO   233      50.567  73.959  47.165  1.00  0.00           O  
ATOM   3507  N   LYS   234      49.300  73.822  48.964  1.00  0.00           N  
ATOM   3508  H   LYS   234      48.335  73.754  49.255  1.00  0.00           H  
ATOM   3509  CA  LYS   234      50.253  74.215  50.059  1.00  0.00           C  
ATOM   3510  HA  LYS   234      51.280  73.999  49.767  1.00  0.00           H  
ATOM   3511  CB  LYS   234      50.058  75.765  50.480  1.00  0.00           C  
ATOM   3512  HB2 LYS   234      49.877  76.325  49.562  1.00  0.00           H  
ATOM   3513  HB3 LYS   234      49.209  75.808  51.162  1.00  0.00           H  
ATOM   3514  CG  LYS   234      51.329  76.153  51.275  1.00  0.00           C  
ATOM   3515  HG2 LYS   234      51.447  75.607  52.211  1.00  0.00           H  
ATOM   3516  HG3 LYS   234      52.209  76.017  50.645  1.00  0.00           H  
ATOM   3517  CD  LYS   234      51.139  77.647  51.633  1.00  0.00           C  
ATOM   3518  HD2 LYS   234      51.343  78.147  50.686  1.00  0.00           H  
ATOM   3519  HD3 LYS   234      50.168  77.887  52.067  1.00  0.00           H  
ATOM   3520  CE  LYS   234      52.231  77.946  52.649  1.00  0.00           C  
ATOM   3521  HE2 LYS   234      52.458  77.049  53.226  1.00  0.00           H  
ATOM   3522  HE3 LYS   234      53.130  78.205  52.090  1.00  0.00           H  
ATOM   3523  NZ  LYS   234      51.915  79.010  53.629  1.00  0.00           N  
ATOM   3524  HZ1 LYS   234      51.423  79.737  53.129  1.00  0.00           H  
ATOM   3525  HZ2 LYS   234      51.275  78.647  54.321  1.00  0.00           H  
ATOM   3526  HZ3 LYS   234      52.687  79.392  54.157  1.00  0.00           H  
ATOM   3527  C   LYS   234      50.093  73.351  51.317  1.00  0.00           C  
ATOM   3528  O   LYS   234      49.125  73.478  52.108  1.00  0.00           O  
ATOM   3529  N   VAL   235      51.037  72.509  51.631  1.00  0.00           N  
ATOM   3530  H   VAL   235      51.907  72.516  51.119  1.00  0.00           H  
ATOM   3531  CA  VAL   235      51.102  71.817  52.892  1.00  0.00           C  
ATOM   3532  HA  VAL   235      50.307  72.122  53.572  1.00  0.00           H  
ATOM   3533  CB  VAL   235      50.787  70.302  52.769  1.00  0.00           C  
ATOM   3534  HB  VAL   235      50.663  69.844  53.750  1.00  0.00           H  
ATOM   3535  CG1 VAL   235      49.618  70.096  51.892  1.00  0.00           C  
ATOM   3536 HG11 VAL   235      48.740  70.604  52.290  1.00  0.00           H  
ATOM   3537 HG12 VAL   235      49.793  70.347  50.845  1.00  0.00           H  
ATOM   3538 HG13 VAL   235      49.462  69.023  51.781  1.00  0.00           H  
ATOM   3539  CG2 VAL   235      51.957  69.544  52.063  1.00  0.00           C  
ATOM   3540 HG21 VAL   235      52.867  69.713  52.639  1.00  0.00           H  
ATOM   3541 HG22 VAL   235      51.618  68.517  52.203  1.00  0.00           H  
ATOM   3542 HG23 VAL   235      52.060  69.871  51.028  1.00  0.00           H  
ATOM   3543  C   VAL   235      52.422  72.085  53.645  1.00  0.00           C  
ATOM   3544  O   VAL   235      53.363  72.453  52.969  1.00  0.00           O  
ATOM   3545  N   SER   236      52.487  71.975  54.957  1.00  0.00           N  
ATOM   3546  H   SER   236      51.648  71.708  55.452  1.00  0.00           H  
ATOM   3547  CA  SER   236      53.714  71.529  55.620  1.00  0.00           C  
ATOM   3548  HA  SER   236      54.538  71.964  55.054  1.00  0.00           H  
ATOM   3549  CB  SER   236      53.880  72.200  56.994  1.00  0.00           C  
ATOM   3550  HB2 SER   236      54.918  72.069  57.298  1.00  0.00           H  
ATOM   3551  HB3 SER   236      53.605  73.255  56.981  1.00  0.00           H  
ATOM   3552  OG  SER   236      53.148  71.517  58.004  1.00  0.00           O  
ATOM   3553  HG  SER   236      53.732  70.935  58.496  1.00  0.00           H  
ATOM   3554  C   SER   236      53.727  70.011  55.701  1.00  0.00           C  
ATOM   3555  O   SER   236      52.698  69.398  55.872  1.00  0.00           O  
ATOM   3556  N   ILE   237      54.915  69.423  55.808  1.00  0.00           N  
ATOM   3557  H   ILE   237      55.787  69.929  55.749  1.00  0.00           H  
ATOM   3558  CA  ILE   237      54.957  67.934  55.986  1.00  0.00           C  
ATOM   3559  HA  ILE   237      54.095  67.545  56.528  1.00  0.00           H  
ATOM   3560  CB  ILE   237      54.882  67.312  54.552  1.00  0.00           C  
ATOM   3561  HB  ILE   237      53.982  67.726  54.096  1.00  0.00           H  
ATOM   3562  CG2 ILE   237      56.113  67.603  53.695  1.00  0.00           C  
ATOM   3563 HG21 ILE   237      55.855  67.146  52.739  1.00  0.00           H  
ATOM   3564 HG22 ILE   237      56.327  68.662  53.554  1.00  0.00           H  
ATOM   3565 HG23 ILE   237      57.021  67.146  54.088  1.00  0.00           H  
ATOM   3566  CG1 ILE   237      54.812  65.802  54.767  1.00  0.00           C  
ATOM   3567 HG12 ILE   237      55.773  65.340  54.990  1.00  0.00           H  
ATOM   3568 HG13 ILE   237      54.130  65.681  55.609  1.00  0.00           H  
ATOM   3569  CD1 ILE   237      54.209  65.064  53.599  1.00  0.00           C  
ATOM   3570 HD11 ILE   237      53.126  65.144  53.687  1.00  0.00           H  
ATOM   3571 HD12 ILE   237      54.620  65.326  52.624  1.00  0.00           H  
ATOM   3572 HD13 ILE   237      54.477  64.029  53.812  1.00  0.00           H  
ATOM   3573  C   ILE   237      56.225  67.537  56.758  1.00  0.00           C  
ATOM   3574  O   ILE   237      57.260  68.125  56.584  1.00  0.00           O  
ATOM   3575  N   ALA   238      56.023  66.459  57.506  1.00  0.00           N  
ATOM   3576  H   ALA   238      55.112  66.040  57.621  1.00  0.00           H  
ATOM   3577  CA  ALA   238      56.931  65.851  58.445  1.00  0.00           C  
ATOM   3578  HA  ALA   238      57.955  66.069  58.140  1.00  0.00           H  
ATOM   3579  CB  ALA   238      56.627  66.552  59.832  1.00  0.00           C  
ATOM   3580  HB1 ALA   238      57.214  66.220  60.688  1.00  0.00           H  
ATOM   3581  HB2 ALA   238      56.791  67.622  59.705  1.00  0.00           H  
ATOM   3582  HB3 ALA   238      55.595  66.333  60.109  1.00  0.00           H  
ATOM   3583  C   ALA   238      56.865  64.308  58.520  1.00  0.00           C  
ATOM   3584  O   ALA   238      56.022  63.688  57.899  1.00  0.00           O  
ATOM   3585  N   PRO   239      57.721  63.692  59.353  1.00  0.00           N  
ATOM   3586  CD  PRO   239      59.067  64.206  59.558  1.00  0.00           C  
ATOM   3587  HD2 PRO   239      59.126  65.278  59.748  1.00  0.00           H  
ATOM   3588  HD3 PRO   239      59.677  63.971  58.685  1.00  0.00           H  
ATOM   3589  CG  PRO   239      59.724  63.312  60.628  1.00  0.00           C  
ATOM   3590  HG2 PRO   239      59.321  63.443  61.632  1.00  0.00           H  
ATOM   3591  HG3 PRO   239      60.803  63.465  60.638  1.00  0.00           H  
ATOM   3592  CB  PRO   239      59.156  61.956  60.128  1.00  0.00           C  
ATOM   3593  HB2 PRO   239      59.101  61.188  60.900  1.00  0.00           H  
ATOM   3594  HB3 PRO   239      59.734  61.741  59.229  1.00  0.00           H  
ATOM   3595  CA  PRO   239      57.755  62.349  59.695  1.00  0.00           C  
ATOM   3596  HA  PRO   239      57.627  61.712  58.820  1.00  0.00           H  
ATOM   3597  C   PRO   239      56.732  61.865  60.779  1.00  0.00           C  
ATOM   3598  O   PRO   239      56.366  62.608  61.659  1.00  0.00           O  
ATOM   3599  N   ASP   240      56.316  60.591  60.621  1.00  0.00           N  
ATOM   3600  H   ASP   240      56.722  60.113  59.829  1.00  0.00           H  
ATOM   3601  CA  ASP   240      55.646  59.816  61.691  1.00  0.00           C  
ATOM   3602  HA  ASP   240      55.793  60.375  62.615  1.00  0.00           H  
ATOM   3603  CB  ASP   240      54.133  59.625  61.384  1.00  0.00           C  
ATOM   3604  HB2 ASP   240      53.804  60.360  60.649  1.00  0.00           H  
ATOM   3605  HB3 ASP   240      53.935  58.737  60.783  1.00  0.00           H  
ATOM   3606  CG  ASP   240      53.249  59.677  62.687  1.00  0.00           C  
ATOM   3607  OD1 ASP   240      51.986  59.446  62.621  1.00  0.00           O  
ATOM   3608  OD2 ASP   240      53.806  59.841  63.804  1.00  0.00           O  
ATOM   3609  C   ASP   240      56.344  58.510  62.048  1.00  0.00           C  
ATOM   3610  O   ASP   240      56.899  57.834  61.141  1.00  0.00           O  
ATOM   3611  N   GLY   241      56.129  58.051  63.275  1.00  0.00           N  
ATOM   3612  H   GLY   241      55.709  58.657  63.965  1.00  0.00           H  
ATOM   3613  CA  GLY   241      56.786  56.803  63.924  1.00  0.00           C  
ATOM   3614  HA2 GLY   241      56.266  56.718  64.878  1.00  0.00           H  
ATOM   3615  HA3 GLY   241      56.534  55.935  63.315  1.00  0.00           H  
ATOM   3616  C   GLY   241      58.281  56.923  64.162  1.00  0.00           C  
ATOM   3617  O   GLY   241      58.743  57.986  64.488  1.00  0.00           O  
ATOM   3618  N   ASP   242      58.974  55.784  64.207  1.00  0.00           N  
ATOM   3619  H   ASP   242      58.444  55.028  63.797  1.00  0.00           H  
ATOM   3620  CA  ASP   242      60.203  55.548  64.936  1.00  0.00           C  
ATOM   3621  HA  ASP   242      60.688  56.514  65.078  1.00  0.00           H  
ATOM   3622  CB  ASP   242      59.816  55.038  66.379  1.00  0.00           C  
ATOM   3623  HB2 ASP   242      59.094  54.222  66.414  1.00  0.00           H  
ATOM   3624  HB3 ASP   242      60.685  54.763  66.977  1.00  0.00           H  
ATOM   3625  CG  ASP   242      59.241  56.244  67.126  1.00  0.00           C  
ATOM   3626  OD1 ASP   242      59.957  57.287  67.312  1.00  0.00           O  
ATOM   3627  OD2 ASP   242      58.167  56.044  67.621  1.00  0.00           O  
ATOM   3628  C   ASP   242      61.094  54.604  64.168  1.00  0.00           C  
ATOM   3629  O   ASP   242      61.834  53.828  64.747  1.00  0.00           O  
ATOM   3630  N   TYR   243      61.111  54.803  62.826  1.00  0.00           N  
ATOM   3631  H   TYR   243      60.591  55.590  62.466  1.00  0.00           H  
ATOM   3632  CA  TYR   243      61.883  54.095  61.886  1.00  0.00           C  
ATOM   3633  HA  TYR   243      61.590  53.046  61.838  1.00  0.00           H  
ATOM   3634  CB  TYR   243      61.581  54.653  60.527  1.00  0.00           C  
ATOM   3635  HB2 TYR   243      60.515  54.530  60.333  1.00  0.00           H  
ATOM   3636  HB3 TYR   243      61.871  55.704  60.550  1.00  0.00           H  
ATOM   3637  CG  TYR   243      62.381  53.914  59.387  1.00  0.00           C  
ATOM   3638  CD1 TYR   243      61.696  52.929  58.681  1.00  0.00           C  
ATOM   3639  HD1 TYR   243      60.816  52.588  59.204  1.00  0.00           H  
ATOM   3640  CE1 TYR   243      62.339  52.278  57.600  1.00  0.00           C  
ATOM   3641  HE1 TYR   243      61.765  51.504  57.112  1.00  0.00           H  
ATOM   3642  CZ  TYR   243      63.637  52.646  57.182  1.00  0.00           C  
ATOM   3643  OH  TYR   243      64.126  52.039  56.078  1.00  0.00           O  
ATOM   3644  HH  TYR   243      65.057  52.240  55.958  1.00  0.00           H  
ATOM   3645  CE2 TYR   243      64.328  53.733  57.836  1.00  0.00           C  
ATOM   3646  HE2 TYR   243      65.300  54.056  57.494  1.00  0.00           H  
ATOM   3647  CD2 TYR   243      63.697  54.314  58.966  1.00  0.00           C  
ATOM   3648  HD2 TYR   243      64.238  55.093  59.484  1.00  0.00           H  
ATOM   3649  C   TYR   243      63.386  54.139  62.299  1.00  0.00           C  
ATOM   3650  O   TYR   243      63.950  55.163  62.763  1.00  0.00           O  
ATOM   3651  N   ALA   244      63.989  53.020  62.325  1.00  0.00           N  
ATOM   3652  H   ALA   244      63.430  52.291  61.906  1.00  0.00           H  
ATOM   3653  CA  ALA   244      65.237  52.692  63.010  1.00  0.00           C  
ATOM   3654  HA  ALA   244      65.686  51.730  62.764  1.00  0.00           H  
ATOM   3655  CB  ALA   244      66.392  53.597  62.491  1.00  0.00           C  
ATOM   3656  HB1 ALA   244      66.541  53.452  61.421  1.00  0.00           H  
ATOM   3657  HB2 ALA   244      66.288  54.655  62.731  1.00  0.00           H  
ATOM   3658  HB3 ALA   244      67.302  53.272  62.996  1.00  0.00           H  
ATOM   3659  C   ALA   244      65.242  52.628  64.529  1.00  0.00           C  
ATOM   3660  O   ALA   244      65.554  51.535  65.028  1.00  0.00           O  
ATOM   3661  N   LEU   245      64.712  53.696  65.156  1.00  0.00           N  
ATOM   3662  H   LEU   245      64.284  54.439  64.623  1.00  0.00           H  
ATOM   3663  CA  LEU   245      64.816  53.778  66.661  1.00  0.00           C  
ATOM   3664  HA  LEU   245      65.879  53.804  66.902  1.00  0.00           H  
ATOM   3665  CB  LEU   245      64.125  55.153  67.061  1.00  0.00           C  
ATOM   3666  HB2 LEU   245      64.655  55.941  66.526  1.00  0.00           H  
ATOM   3667  HB3 LEU   245      63.161  55.196  66.555  1.00  0.00           H  
ATOM   3668  CG  LEU   245      63.965  55.568  68.492  1.00  0.00           C  
ATOM   3669  HG  LEU   245      63.127  54.999  68.895  1.00  0.00           H  
ATOM   3670  CD1 LEU   245      65.167  55.351  69.461  1.00  0.00           C  
ATOM   3671 HD11 LEU   245      65.374  54.281  69.471  1.00  0.00           H  
ATOM   3672 HD12 LEU   245      66.019  55.973  69.187  1.00  0.00           H  
ATOM   3673 HD13 LEU   245      64.904  55.721  70.452  1.00  0.00           H  
ATOM   3674  CD2 LEU   245      63.474  57.012  68.586  1.00  0.00           C  
ATOM   3675 HD21 LEU   245      63.359  57.345  69.618  1.00  0.00           H  
ATOM   3676 HD22 LEU   245      64.274  57.686  68.278  1.00  0.00           H  
ATOM   3677 HD23 LEU   245      62.508  57.121  68.094  1.00  0.00           H  
ATOM   3678  C   LEU   245      64.177  52.557  67.298  1.00  0.00           C  
ATOM   3679  O   LEU   245      64.679  51.989  68.250  1.00  0.00           O  
ATOM   3680  N   LYS   246      63.004  52.183  66.776  1.00  0.00           N  
ATOM   3681  H   LYS   246      62.591  52.807  66.098  1.00  0.00           H  
ATOM   3682  CA  LYS   246      62.369  50.897  67.075  1.00  0.00           C  
ATOM   3683  HA  LYS   246      62.840  50.402  67.923  1.00  0.00           H  
ATOM   3684  CB  LYS   246      60.921  51.280  67.539  1.00  0.00           C  
ATOM   3685  HB2 LYS   246      60.472  52.030  66.888  1.00  0.00           H  
ATOM   3686  HB3 LYS   246      60.442  50.302  67.563  1.00  0.00           H  
ATOM   3687  CG  LYS   246      60.940  52.071  68.780  1.00  0.00           C  
ATOM   3688  HG2 LYS   246      61.438  51.542  69.593  1.00  0.00           H  
ATOM   3689  HG3 LYS   246      61.532  52.981  68.679  1.00  0.00           H  
ATOM   3690  CD  LYS   246      59.503  52.479  69.308  1.00  0.00           C  
ATOM   3691  HD2 LYS   246      59.607  53.131  70.176  1.00  0.00           H  
ATOM   3692  HD3 LYS   246      58.937  53.019  68.549  1.00  0.00           H  
ATOM   3693  CE  LYS   246      58.714  51.215  69.678  1.00  0.00           C  
ATOM   3694  HE2 LYS   246      58.723  50.401  68.953  1.00  0.00           H  
ATOM   3695  HE3 LYS   246      59.130  50.747  70.570  1.00  0.00           H  
ATOM   3696  NZ  LYS   246      57.318  51.672  70.018  1.00  0.00           N  
ATOM   3697  HZ1 LYS   246      56.958  52.303  69.316  1.00  0.00           H  
ATOM   3698  HZ2 LYS   246      56.693  50.881  69.956  1.00  0.00           H  
ATOM   3699  HZ3 LYS   246      57.250  51.994  70.973  1.00  0.00           H  
ATOM   3700  C   LYS   246      62.433  49.900  65.880  1.00  0.00           C  
ATOM   3701  O   LYS   246      61.415  49.230  65.573  1.00  0.00           O  
ATOM   3702  N   GLY   247      63.508  49.908  65.172  1.00  0.00           N  
ATOM   3703  H   GLY   247      64.134  50.693  65.284  1.00  0.00           H  
ATOM   3704  CA  GLY   247      63.722  48.893  64.114  1.00  0.00           C  
ATOM   3705  HA2 GLY   247      64.793  48.693  64.128  1.00  0.00           H  
ATOM   3706  HA3 GLY   247      63.370  47.938  64.505  1.00  0.00           H  
ATOM   3707  C   GLY   247      63.277  49.244  62.712  1.00  0.00           C  
ATOM   3708  O   GLY   247      62.339  50.079  62.629  1.00  0.00           O  
ATOM   3709  N   ASP   248      63.982  48.731  61.726  1.00  0.00           N  
ATOM   3710  H   ASP   248      64.765  48.143  61.973  1.00  0.00           H  
ATOM   3711  CA  ASP   248      63.774  49.143  60.290  1.00  0.00           C  
ATOM   3712  HA  ASP   248      62.731  49.457  60.250  1.00  0.00           H  
ATOM   3713  CB  ASP   248      64.632  50.323  59.877  1.00  0.00           C  
ATOM   3714  HB2 ASP   248      64.567  50.446  58.796  1.00  0.00           H  
ATOM   3715  HB3 ASP   248      64.115  51.118  60.415  1.00  0.00           H  
ATOM   3716  CG  ASP   248      66.149  50.153  60.281  1.00  0.00           C  
ATOM   3717  OD1 ASP   248      66.612  49.060  60.546  1.00  0.00           O  
ATOM   3718  OD2 ASP   248      66.928  51.140  60.320  1.00  0.00           O  
ATOM   3719  C   ASP   248      63.799  47.920  59.348  1.00  0.00           C  
ATOM   3720  O   ASP   248      63.609  48.086  58.173  1.00  0.00           O  
ATOM   3721  N   ASP   249      64.094  46.706  59.811  1.00  0.00           N  
ATOM   3722  H   ASP   249      64.371  46.514  60.763  1.00  0.00           H  
ATOM   3723  CA  ASP   249      64.218  45.439  59.048  1.00  0.00           C  
ATOM   3724  HA  ASP   249      65.011  45.608  58.320  1.00  0.00           H  
ATOM   3725  CB  ASP   249      64.682  44.373  60.033  1.00  0.00           C  
ATOM   3726  HB2 ASP   249      63.974  44.294  60.858  1.00  0.00           H  
ATOM   3727  HB3 ASP   249      64.511  43.436  59.503  1.00  0.00           H  
ATOM   3728  CG  ASP   249      66.115  44.496  60.566  1.00  0.00           C  
ATOM   3729  OD1 ASP   249      66.305  43.843  61.611  1.00  0.00           O  
ATOM   3730  OD2 ASP   249      67.014  45.188  60.050  1.00  0.00           O  
ATOM   3731  C   ASP   249      62.854  45.082  58.329  1.00  0.00           C  
ATOM   3732  O   ASP   249      62.834  44.211  57.476  1.00  0.00           O  
ATOM   3733  N   TRP   250      61.723  45.633  58.803  1.00  0.00           N  
ATOM   3734  H   TRP   250      61.791  46.252  59.597  1.00  0.00           H  
ATOM   3735  CA  TRP   250      60.431  45.387  58.237  1.00  0.00           C  
ATOM   3736  HA  TRP   250      60.506  45.490  57.154  1.00  0.00           H  
ATOM   3737  CB  TRP   250      59.920  43.963  58.660  1.00  0.00           C  
ATOM   3738  HB2 TRP   250      58.920  44.006  58.229  1.00  0.00           H  
ATOM   3739  HB3 TRP   250      60.424  43.136  58.161  1.00  0.00           H  
ATOM   3740  CG  TRP   250      59.904  43.697  60.118  1.00  0.00           C  
ATOM   3741  CD1 TRP   250      60.896  43.118  60.731  1.00  0.00           C  
ATOM   3742  HD1 TRP   250      61.815  42.820  60.248  1.00  0.00           H  
ATOM   3743  NE1 TRP   250      60.601  43.106  62.086  1.00  0.00           N  
ATOM   3744  HE1 TRP   250      61.290  42.794  62.756  1.00  0.00           H  
ATOM   3745  CE2 TRP   250      59.321  43.473  62.368  1.00  0.00           C  
ATOM   3746  CZ2 TRP   250      58.591  43.676  63.562  1.00  0.00           C  
ATOM   3747  HZ2 TRP   250      58.967  43.381  64.530  1.00  0.00           H  
ATOM   3748  CH2 TRP   250      57.271  44.147  63.483  1.00  0.00           C  
ATOM   3749  HH2 TRP   250      56.739  44.147  64.424  1.00  0.00           H  
ATOM   3750  CZ3 TRP   250      56.794  44.527  62.233  1.00  0.00           C  
ATOM   3751  HZ3 TRP   250      55.823  44.973  62.078  1.00  0.00           H  
ATOM   3752  CE3 TRP   250      57.516  44.352  61.052  1.00  0.00           C  
ATOM   3753  HE3 TRP   250      57.055  44.587  60.104  1.00  0.00           H  
ATOM   3754  CD2 TRP   250      58.829  43.883  61.095  1.00  0.00           C  
ATOM   3755  C   TRP   250      59.344  46.424  58.680  1.00  0.00           C  
ATOM   3756  O   TRP   250      58.293  46.532  58.001  1.00  0.00           O  
ATOM   3757  N   GLN   251      59.687  47.225  59.692  1.00  0.00           N  
ATOM   3758  H   GLN   251      60.529  47.067  60.227  1.00  0.00           H  
ATOM   3759  CA  GLN   251      58.817  48.308  60.179  1.00  0.00           C  
ATOM   3760  HA  GLN   251      57.779  47.987  60.264  1.00  0.00           H  
ATOM   3761  CB  GLN   251      59.277  48.624  61.627  1.00  0.00           C  
ATOM   3762  HB2 GLN   251      60.116  49.288  61.420  1.00  0.00           H  
ATOM   3763  HB3 GLN   251      58.548  49.355  61.977  1.00  0.00           H  
ATOM   3764  CG  GLN   251      59.453  47.496  62.664  1.00  0.00           C  
ATOM   3765  HG2 GLN   251      59.403  47.943  63.656  1.00  0.00           H  
ATOM   3766  HG3 GLN   251      58.667  46.763  62.482  1.00  0.00           H  
ATOM   3767  CD  GLN   251      60.805  46.704  62.604  1.00  0.00           C  
ATOM   3768  OE1 GLN   251      61.487  46.688  61.593  1.00  0.00           O  
ATOM   3769  NE2 GLN   251      61.231  46.136  63.756  1.00  0.00           N  
ATOM   3770 HE21 GLN   251      62.080  45.590  63.744  1.00  0.00           H  
ATOM   3771 HE22 GLN   251      60.778  46.285  64.647  1.00  0.00           H  
ATOM   3772  C   GLN   251      58.816  49.523  59.213  1.00  0.00           C  
ATOM   3773  O   GLN   251      59.852  50.162  58.973  1.00  0.00           O  
ATOM   3774  N   VAL   252      57.638  49.858  58.637  1.00  0.00           N  
ATOM   3775  H   VAL   252      56.956  49.113  58.614  1.00  0.00           H  
ATOM   3776  CA  VAL   252      57.465  50.836  57.600  1.00  0.00           C  
ATOM   3777  HA  VAL   252      58.102  50.491  56.785  1.00  0.00           H  
ATOM   3778  CB  VAL   252      55.987  50.719  57.140  1.00  0.00           C  
ATOM   3779  HB  VAL   252      55.923  49.642  56.984  1.00  0.00           H  
ATOM   3780  CG1 VAL   252      54.870  51.127  58.079  1.00  0.00           C  
ATOM   3781 HG11 VAL   252      55.298  50.839  59.039  1.00  0.00           H  
ATOM   3782 HG12 VAL   252      54.783  52.214  58.086  1.00  0.00           H  
ATOM   3783 HG13 VAL   252      53.896  50.654  57.951  1.00  0.00           H  
ATOM   3784  CG2 VAL   252      55.763  51.533  55.822  1.00  0.00           C  
ATOM   3785 HG21 VAL   252      55.732  52.616  55.934  1.00  0.00           H  
ATOM   3786 HG22 VAL   252      56.567  51.332  55.115  1.00  0.00           H  
ATOM   3787 HG23 VAL   252      54.807  51.140  55.476  1.00  0.00           H  
ATOM   3788  C   VAL   252      57.790  52.270  58.099  1.00  0.00           C  
ATOM   3789  O   VAL   252      57.447  52.699  59.177  1.00  0.00           O  
ATOM   3790  N   MET   253      58.369  53.136  57.248  1.00  0.00           N  
ATOM   3791  H   MET   253      58.502  52.826  56.296  1.00  0.00           H  
ATOM   3792  CA  MET   253      58.435  54.622  57.342  1.00  0.00           C  
ATOM   3793  HA  MET   253      58.706  55.049  58.307  1.00  0.00           H  
ATOM   3794  CB  MET   253      59.481  55.063  56.280  1.00  0.00           C  
ATOM   3795  HB2 MET   253      60.449  54.661  56.578  1.00  0.00           H  
ATOM   3796  HB3 MET   253      59.062  54.551  55.414  1.00  0.00           H  
ATOM   3797  CG  MET   253      59.636  56.545  55.920  1.00  0.00           C  
ATOM   3798  HG2 MET   253      58.634  56.848  55.613  1.00  0.00           H  
ATOM   3799  HG3 MET   253      60.076  57.163  56.702  1.00  0.00           H  
ATOM   3800  SD  MET   253      60.592  56.712  54.357  1.00  0.00           S  
ATOM   3801  CE  MET   253      62.360  56.650  54.998  1.00  0.00           C  
ATOM   3802  HE1 MET   253      62.572  57.345  55.810  1.00  0.00           H  
ATOM   3803  HE2 MET   253      62.548  55.634  55.346  1.00  0.00           H  
ATOM   3804  HE3 MET   253      63.053  56.669  54.157  1.00  0.00           H  
ATOM   3805  C   MET   253      57.106  55.252  57.103  1.00  0.00           C  
ATOM   3806  O   MET   253      56.423  54.896  56.105  1.00  0.00           O  
ATOM   3807  N   SER   254      56.717  56.210  57.880  1.00  0.00           N  
ATOM   3808  H   SER   254      57.264  56.363  58.716  1.00  0.00           H  
ATOM   3809  CA  SER   254      55.486  56.976  57.721  1.00  0.00           C  
ATOM   3810  HA  SER   254      55.005  56.776  56.764  1.00  0.00           H  
ATOM   3811  CB  SER   254      54.599  56.546  58.843  1.00  0.00           C  
ATOM   3812  HB2 SER   254      54.940  56.999  59.774  1.00  0.00           H  
ATOM   3813  HB3 SER   254      53.643  57.047  58.696  1.00  0.00           H  
ATOM   3814  OG  SER   254      54.184  55.190  59.033  1.00  0.00           O  
ATOM   3815  HG  SER   254      53.242  55.097  59.194  1.00  0.00           H  
ATOM   3816  C   SER   254      55.638  58.529  57.780  1.00  0.00           C  
ATOM   3817  O   SER   254      56.689  59.024  58.185  1.00  0.00           O  
ATOM   3818  N   PHE   255      54.763  59.392  57.274  1.00  0.00           N  
ATOM   3819  H   PHE   255      53.831  59.026  57.139  1.00  0.00           H  
ATOM   3820  CA  PHE   255      54.833  60.848  57.199  1.00  0.00           C  
ATOM   3821  HA  PHE   255      55.524  61.236  57.947  1.00  0.00           H  
ATOM   3822  CB  PHE   255      55.185  61.300  55.779  1.00  0.00           C  
ATOM   3823  HB2 PHE   255      54.400  60.900  55.137  1.00  0.00           H  
ATOM   3824  HB3 PHE   255      54.989  62.372  55.755  1.00  0.00           H  
ATOM   3825  CG  PHE   255      56.596  60.940  55.329  1.00  0.00           C  
ATOM   3826  CD1 PHE   255      57.682  61.731  55.770  1.00  0.00           C  
ATOM   3827  HD1 PHE   255      57.536  62.684  56.256  1.00  0.00           H  
ATOM   3828  CE1 PHE   255      59.004  61.460  55.465  1.00  0.00           C  
ATOM   3829  HE1 PHE   255      59.902  61.975  55.775  1.00  0.00           H  
ATOM   3830  CZ  PHE   255      59.255  60.279  54.750  1.00  0.00           C  
ATOM   3831  HZ  PHE   255      60.283  60.157  54.440  1.00  0.00           H  
ATOM   3832  CE2 PHE   255      58.196  59.536  54.195  1.00  0.00           C  
ATOM   3833  HE2 PHE   255      58.334  58.721  53.500  1.00  0.00           H  
ATOM   3834  CD2 PHE   255      56.841  59.829  54.446  1.00  0.00           C  
ATOM   3835  HD2 PHE   255      56.075  59.264  53.937  1.00  0.00           H  
ATOM   3836  C   PHE   255      53.407  61.448  57.701  1.00  0.00           C  
ATOM   3837  O   PHE   255      52.385  60.703  57.639  1.00  0.00           O  
ATOM   3838  N   THR   256      53.286  62.740  58.087  1.00  0.00           N  
ATOM   3839  H   THR   256      54.134  63.276  58.206  1.00  0.00           H  
ATOM   3840  CA  THR   256      52.026  63.473  58.413  1.00  0.00           C  
ATOM   3841  HA  THR   256      51.198  63.098  57.811  1.00  0.00           H  
ATOM   3842  CB  THR   256      51.610  63.242  59.877  1.00  0.00           C  
ATOM   3843  HB  THR   256      51.221  62.235  60.028  1.00  0.00           H  
ATOM   3844  CG2 THR   256      52.709  63.623  60.835  1.00  0.00           C  
ATOM   3845 HG21 THR   256      52.370  63.877  61.839  1.00  0.00           H  
ATOM   3846 HG22 THR   256      53.406  62.792  60.945  1.00  0.00           H  
ATOM   3847 HG23 THR   256      53.232  64.453  60.359  1.00  0.00           H  
ATOM   3848  OG1 THR   256      50.522  64.028  60.187  1.00  0.00           O  
ATOM   3849  HG1 THR   256      49.846  63.730  59.574  1.00  0.00           H  
ATOM   3850  C   THR   256      52.131  64.976  58.077  1.00  0.00           C  
ATOM   3851  O   THR   256      53.203  65.541  58.072  1.00  0.00           O  
ATOM   3852  N   PHE   257      51.062  65.563  57.634  1.00  0.00           N  
ATOM   3853  H   PHE   257      50.275  64.932  57.593  1.00  0.00           H  
ATOM   3854  CA  PHE   257      51.006  66.833  56.876  1.00  0.00           C  
ATOM   3855  HA  PHE   257      51.981  67.315  56.937  1.00  0.00           H  
ATOM   3856  CB  PHE   257      50.774  66.671  55.465  1.00  0.00           C  
ATOM   3857  HB2 PHE   257      50.886  67.635  54.967  1.00  0.00           H  
ATOM   3858  HB3 PHE   257      51.571  66.128  54.957  1.00  0.00           H  
ATOM   3859  CG  PHE   257      49.442  66.037  55.058  1.00  0.00           C  
ATOM   3860  CD1 PHE   257      49.248  64.706  55.043  1.00  0.00           C  
ATOM   3861  HD1 PHE   257      49.990  64.095  55.535  1.00  0.00           H  
ATOM   3862  CE1 PHE   257      48.011  64.197  54.545  1.00  0.00           C  
ATOM   3863  HE1 PHE   257      47.886  63.125  54.549  1.00  0.00           H  
ATOM   3864  CZ  PHE   257      47.117  65.055  53.919  1.00  0.00           C  
ATOM   3865  HZ  PHE   257      46.199  64.666  53.504  1.00  0.00           H  
ATOM   3866  CE2 PHE   257      47.420  66.392  53.798  1.00  0.00           C  
ATOM   3867  HE2 PHE   257      46.617  66.978  53.375  1.00  0.00           H  
ATOM   3868  CD2 PHE   257      48.539  66.886  54.422  1.00  0.00           C  
ATOM   3869  HD2 PHE   257      48.535  67.963  54.499  1.00  0.00           H  
ATOM   3870  C   PHE   257      49.877  67.799  57.450  1.00  0.00           C  
ATOM   3871  O   PHE   257      48.970  67.319  58.143  1.00  0.00           O  
ATOM   3872  N   LYS   258      50.107  69.073  57.270  1.00  0.00           N  
ATOM   3873  H   LYS   258      50.944  69.363  56.785  1.00  0.00           H  
ATOM   3874  CA  LYS   258      49.039  70.080  57.670  1.00  0.00           C  
ATOM   3875  HA  LYS   258      48.055  69.663  57.886  1.00  0.00           H  
ATOM   3876  CB  LYS   258      49.562  70.824  58.900  1.00  0.00           C  
ATOM   3877  HB2 LYS   258      50.588  71.139  58.709  1.00  0.00           H  
ATOM   3878  HB3 LYS   258      48.946  71.721  58.956  1.00  0.00           H  
ATOM   3879  CG  LYS   258      49.508  70.043  60.212  1.00  0.00           C  
ATOM   3880  HG2 LYS   258      48.519  69.585  60.248  1.00  0.00           H  
ATOM   3881  HG3 LYS   258      50.296  69.297  60.114  1.00  0.00           H  
ATOM   3882  CD  LYS   258      49.750  70.849  61.532  1.00  0.00           C  
ATOM   3883  HD2 LYS   258      50.774  71.205  61.643  1.00  0.00           H  
ATOM   3884  HD3 LYS   258      49.022  71.660  61.534  1.00  0.00           H  
ATOM   3885  CE  LYS   258      49.478  69.919  62.710  1.00  0.00           C  
ATOM   3886  HE2 LYS   258      49.370  70.507  63.622  1.00  0.00           H  
ATOM   3887  HE3 LYS   258      48.523  69.417  62.551  1.00  0.00           H  
ATOM   3888  NZ  LYS   258      50.625  68.906  62.865  1.00  0.00           N  
ATOM   3889  HZ1 LYS   258      51.516  69.298  63.135  1.00  0.00           H  
ATOM   3890  HZ2 LYS   258      50.398  68.207  63.557  1.00  0.00           H  
ATOM   3891  HZ3 LYS   258      50.799  68.366  62.030  1.00  0.00           H  
ATOM   3892  C   LYS   258      48.847  70.996  56.495  1.00  0.00           C  
ATOM   3893  O   LYS   258      49.845  71.419  55.843  1.00  0.00           O  
ATOM   3894  N   ALA   259      47.625  71.106  56.031  1.00  0.00           N  
ATOM   3895  H   ALA   259      46.904  70.721  56.625  1.00  0.00           H  
ATOM   3896  CA  ALA   259      47.296  71.845  54.763  1.00  0.00           C  
ATOM   3897  HA  ALA   259      48.058  71.903  53.986  1.00  0.00           H  
ATOM   3898  CB  ALA   259      46.074  71.109  54.146  1.00  0.00           C  
ATOM   3899  HB1 ALA   259      45.876  71.672  53.234  1.00  0.00           H  
ATOM   3900  HB2 ALA   259      46.427  70.129  53.825  1.00  0.00           H  
ATOM   3901  HB3 ALA   259      45.287  71.182  54.897  1.00  0.00           H  
ATOM   3902  C   ALA   259      46.934  73.263  55.179  1.00  0.00           C  
ATOM   3903  O   ALA   259      46.589  73.600  56.279  1.00  0.00           O  
ATOM   3904  N   MET   260      46.921  74.252  54.251  1.00  0.00           N  
ATOM   3905  H   MET   260      47.364  73.890  53.419  1.00  0.00           H  
ATOM   3906  CA  MET   260      46.870  75.680  54.392  1.00  0.00           C  
ATOM   3907  HA  MET   260      46.042  76.027  55.010  1.00  0.00           H  
ATOM   3908  CB  MET   260      48.192  76.258  54.999  1.00  0.00           C  
ATOM   3909  HB2 MET   260      48.256  77.330  54.815  1.00  0.00           H  
ATOM   3910  HB3 MET   260      48.233  76.008  56.059  1.00  0.00           H  
ATOM   3911  CG  MET   260      49.459  75.628  54.444  1.00  0.00           C  
ATOM   3912  HG2 MET   260      49.418  74.540  54.501  1.00  0.00           H  
ATOM   3913  HG3 MET   260      49.476  75.942  53.400  1.00  0.00           H  
ATOM   3914  SD  MET   260      50.934  76.189  55.267  1.00  0.00           S  
ATOM   3915  CE  MET   260      50.946  75.180  56.754  1.00  0.00           C  
ATOM   3916  HE1 MET   260      50.438  74.222  56.644  1.00  0.00           H  
ATOM   3917  HE2 MET   260      51.965  74.986  57.089  1.00  0.00           H  
ATOM   3918  HE3 MET   260      50.355  75.696  57.511  1.00  0.00           H  
ATOM   3919  C   MET   260      46.621  76.385  52.987  1.00  0.00           C  
ATOM   3920  O   MET   260      46.814  75.792  51.946  1.00  0.00           O  
ATOM   3921  N   GLN   261      46.036  77.567  53.011  1.00  0.00           N  
ATOM   3922  H   GLN   261      45.684  77.910  53.893  1.00  0.00           H  
ATOM   3923  CA  GLN   261      45.664  78.272  51.752  1.00  0.00           C  
ATOM   3924  HA  GLN   261      45.359  77.476  51.072  1.00  0.00           H  
ATOM   3925  CB  GLN   261      44.441  79.197  52.013  1.00  0.00           C  
ATOM   3926  HB2 GLN   261      43.605  78.746  52.548  1.00  0.00           H  
ATOM   3927  HB3 GLN   261      44.810  79.991  52.661  1.00  0.00           H  
ATOM   3928  CG  GLN   261      43.812  79.764  50.705  1.00  0.00           C  
ATOM   3929  HG2 GLN   261      44.531  80.445  50.251  1.00  0.00           H  
ATOM   3930  HG3 GLN   261      43.718  78.873  50.085  1.00  0.00           H  
ATOM   3931  CD  GLN   261      42.442  80.338  50.793  1.00  0.00           C  
ATOM   3932  OE1 GLN   261      42.048  80.775  51.883  1.00  0.00           O  
ATOM   3933  NE2 GLN   261      41.702  80.450  49.737  1.00  0.00           N  
ATOM   3934 HE21 GLN   261      40.937  81.108  49.692  1.00  0.00           H  
ATOM   3935 HE22 GLN   261      42.183  80.092  48.925  1.00  0.00           H  
ATOM   3936  C   GLN   261      46.904  79.020  51.110  1.00  0.00           C  
ATOM   3937  O   GLN   261      47.500  79.907  51.727  1.00  0.00           O  
ATOM   3938  N   LEU   262      47.190  78.602  49.870  1.00  0.00           N  
ATOM   3939  H   LEU   262      46.675  77.776  49.599  1.00  0.00           H  
ATOM   3940  CA  LEU   262      48.225  79.064  49.034  1.00  0.00           C  
ATOM   3941  HA  LEU   262      49.180  78.867  49.520  1.00  0.00           H  
ATOM   3942  CB  LEU   262      48.092  78.386  47.667  1.00  0.00           C  
ATOM   3943  HB2 LEU   262      47.985  77.335  47.935  1.00  0.00           H  
ATOM   3944  HB3 LEU   262      47.181  78.726  47.176  1.00  0.00           H  
ATOM   3945  CG  LEU   262      49.253  78.505  46.629  1.00  0.00           C  
ATOM   3946  HG  LEU   262      49.444  79.564  46.455  1.00  0.00           H  
ATOM   3947  CD1 LEU   262      50.553  77.904  47.114  1.00  0.00           C  
ATOM   3948 HD11 LEU   262      51.135  77.689  46.218  1.00  0.00           H  
ATOM   3949 HD12 LEU   262      50.995  78.648  47.777  1.00  0.00           H  
ATOM   3950 HD13 LEU   262      50.289  76.914  47.487  1.00  0.00           H  
ATOM   3951  CD2 LEU   262      48.870  78.009  45.266  1.00  0.00           C  
ATOM   3952 HD21 LEU   262      48.050  78.644  44.931  1.00  0.00           H  
ATOM   3953 HD22 LEU   262      49.604  78.274  44.505  1.00  0.00           H  
ATOM   3954 HD23 LEU   262      48.710  76.932  45.323  1.00  0.00           H  
ATOM   3955  C   LEU   262      48.185  80.646  48.780  1.00  0.00           C  
ATOM   3956  O   LEU   262      49.234  81.213  48.760  1.00  0.00           O  
ATOM   3957  N   ASN   263      47.008  81.210  48.616  1.00  0.00           N  
ATOM   3958  H   ASN   263      46.275  80.532  48.465  1.00  0.00           H  
ATOM   3959  CA  ASN   263      46.662  82.570  48.254  1.00  0.00           C  
ATOM   3960  HA  ASN   263      46.900  83.160  49.139  1.00  0.00           H  
ATOM   3961  CB  ASN   263      47.300  83.042  46.946  1.00  0.00           C  
ATOM   3962  HB2 ASN   263      47.183  84.098  46.702  1.00  0.00           H  
ATOM   3963  HB3 ASN   263      48.390  83.043  46.904  1.00  0.00           H  
ATOM   3964  CG  ASN   263      46.908  82.148  45.747  1.00  0.00           C  
ATOM   3965  OD1 ASN   263      45.773  81.708  45.550  1.00  0.00           O  
ATOM   3966  ND2 ASN   263      47.800  81.957  44.798  1.00  0.00           N  
ATOM   3967 HD21 ASN   263      47.518  81.574  43.907  1.00  0.00           H  
ATOM   3968 HD22 ASN   263      48.777  82.142  44.976  1.00  0.00           H  
ATOM   3969  C   ASN   263      45.109  82.689  48.216  1.00  0.00           C  
ATOM   3970  O   ASN   263      44.472  81.665  48.064  1.00  0.00           O  
ATOM   3971  N   ASN   264      44.565  83.916  48.137  1.00  0.00           N  
ATOM   3972  H   ASN   264      45.253  84.655  48.121  1.00  0.00           H  
ATOM   3973  CA  ASN   264      43.145  84.231  48.012  1.00  0.00           C  
ATOM   3974  HA  ASN   264      42.581  83.435  48.499  1.00  0.00           H  
ATOM   3975  CB  ASN   264      42.895  85.481  48.786  1.00  0.00           C  
ATOM   3976  HB2 ASN   264      43.344  86.341  48.289  1.00  0.00           H  
ATOM   3977  HB3 ASN   264      41.808  85.530  48.854  1.00  0.00           H  
ATOM   3978  CG  ASN   264      43.404  85.423  50.233  1.00  0.00           C  
ATOM   3979  OD1 ASN   264      42.990  84.580  50.928  1.00  0.00           O  
ATOM   3980  ND2 ASN   264      44.454  86.137  50.563  1.00  0.00           N  
ATOM   3981 HD21 ASN   264      44.765  86.146  51.524  1.00  0.00           H  
ATOM   3982 HD22 ASN   264      44.871  86.784  49.909  1.00  0.00           H  
ATOM   3983  C   ASN   264      42.741  84.297  46.523  1.00  0.00           C  
ATOM   3984  O   ASN   264      41.957  85.166  46.128  1.00  0.00           O  
ATOM   3985  N   ILE   265      43.147  83.240  45.704  1.00  0.00           N  
ATOM   3986  H   ILE   265      43.739  82.574  46.179  1.00  0.00           H  
ATOM   3987  CA  ILE   265      42.575  82.866  44.372  1.00  0.00           C  
ATOM   3988  HA  ILE   265      41.514  82.975  44.597  1.00  0.00           H  
ATOM   3989  CB  ILE   265      43.090  83.828  43.296  1.00  0.00           C  
ATOM   3990  HB  ILE   265      43.228  84.811  43.747  1.00  0.00           H  
ATOM   3991  CG2 ILE   265      44.436  83.470  42.753  1.00  0.00           C  
ATOM   3992 HG21 ILE   265      45.230  83.262  43.470  1.00  0.00           H  
ATOM   3993 HG22 ILE   265      44.448  82.614  42.079  1.00  0.00           H  
ATOM   3994 HG23 ILE   265      44.814  84.375  42.276  1.00  0.00           H  
ATOM   3995  CG1 ILE   265      41.999  83.967  42.264  1.00  0.00           C  
ATOM   3996 HG12 ILE   265      42.447  84.690  41.582  1.00  0.00           H  
ATOM   3997 HG13 ILE   265      41.814  83.044  41.713  1.00  0.00           H  
ATOM   3998  CD1 ILE   265      40.715  84.660  42.813  1.00  0.00           C  
ATOM   3999 HD11 ILE   265      40.834  85.363  43.638  1.00  0.00           H  
ATOM   4000 HD12 ILE   265      40.122  85.138  42.033  1.00  0.00           H  
ATOM   4001 HD13 ILE   265      39.990  83.876  43.031  1.00  0.00           H  
ATOM   4002  C   ILE   265      42.749  81.305  44.001  1.00  0.00           C  
ATOM   4003  O   ILE   265      42.903  80.941  42.860  1.00  0.00           O  
ATOM   4004  N   THR   266      42.858  80.445  45.025  1.00  0.00           N  
ATOM   4005  H   THR   266      42.868  80.827  45.960  1.00  0.00           H  
ATOM   4006  CA  THR   266      43.126  78.992  45.013  1.00  0.00           C  
ATOM   4007  HA  THR   266      42.607  78.675  44.108  1.00  0.00           H  
ATOM   4008  CB  THR   266      44.663  78.702  44.873  1.00  0.00           C  
ATOM   4009  HB  THR   266      45.014  78.808  45.900  1.00  0.00           H  
ATOM   4010  CG2 THR   266      44.977  77.314  44.276  1.00  0.00           C  
ATOM   4011 HG21 THR   266      44.979  76.606  45.104  1.00  0.00           H  
ATOM   4012 HG22 THR   266      44.423  77.077  43.368  1.00  0.00           H  
ATOM   4013 HG23 THR   266      46.015  77.308  43.945  1.00  0.00           H  
ATOM   4014  OG1 THR   266      45.374  79.600  44.095  1.00  0.00           O  
ATOM   4015  HG1 THR   266      45.405  80.449  44.542  1.00  0.00           H  
ATOM   4016  C   THR   266      42.548  78.493  46.275  1.00  0.00           C  
ATOM   4017  O   THR   266      42.714  79.073  47.307  1.00  0.00           O  
ATOM   4018  N   GLN   267      41.857  77.315  46.202  1.00  0.00           N  
ATOM   4019  H   GLN   267      41.996  76.793  45.348  1.00  0.00           H  
ATOM   4020  CA  GLN   267      41.162  76.693  47.332  1.00  0.00           C  
ATOM   4021  HA  GLN   267      40.684  77.545  47.817  1.00  0.00           H  
ATOM   4022  CB  GLN   267      40.034  75.798  46.789  1.00  0.00           C  
ATOM   4023  HB2 GLN   267      39.516  76.415  46.054  1.00  0.00           H  
ATOM   4024  HB3 GLN   267      40.385  74.898  46.285  1.00  0.00           H  
ATOM   4025  CG  GLN   267      39.007  75.408  47.839  1.00  0.00           C  
ATOM   4026  HG2 GLN   267      39.388  74.597  48.460  1.00  0.00           H  
ATOM   4027  HG3 GLN   267      38.600  76.246  48.405  1.00  0.00           H  
ATOM   4028  CD  GLN   267      37.788  74.838  47.154  1.00  0.00           C  
ATOM   4029  OE1 GLN   267      36.858  75.589  46.822  1.00  0.00           O  
ATOM   4030  NE2 GLN   267      37.729  73.567  46.950  1.00  0.00           N  
ATOM   4031 HE21 GLN   267      36.861  73.150  46.645  1.00  0.00           H  
ATOM   4032 HE22 GLN   267      38.461  72.993  47.344  1.00  0.00           H  
ATOM   4033  C   GLN   267      42.155  75.897  48.276  1.00  0.00           C  
ATOM   4034  O   GLN   267      43.111  75.323  47.792  1.00  0.00           O  
ATOM   4035  N   ARG   268      41.889  75.888  49.538  1.00  0.00           N  
ATOM   4036  H   ARG   268      41.102  76.494  49.721  1.00  0.00           H  
ATOM   4037  CA  ARG   268      42.626  75.060  50.563  1.00  0.00           C  
ATOM   4038  HA  ARG   268      43.619  75.497  50.670  1.00  0.00           H  
ATOM   4039  CB  ARG   268      41.930  75.159  51.975  1.00  0.00           C  
ATOM   4040  HB2 ARG   268      42.107  76.169  52.343  1.00  0.00           H  
ATOM   4041  HB3 ARG   268      40.872  74.972  51.790  1.00  0.00           H  
ATOM   4042  CG  ARG   268      42.312  74.131  52.988  1.00  0.00           C  
ATOM   4043  HG2 ARG   268      41.794  73.185  52.831  1.00  0.00           H  
ATOM   4044  HG3 ARG   268      43.399  74.083  52.912  1.00  0.00           H  
ATOM   4045  CD  ARG   268      41.880  74.570  54.401  1.00  0.00           C  
ATOM   4046  HD2 ARG   268      42.262  73.761  55.024  1.00  0.00           H  
ATOM   4047  HD3 ARG   268      42.287  75.546  54.663  1.00  0.00           H  
ATOM   4048  NE  ARG   268      40.437  74.581  54.608  1.00  0.00           N  
ATOM   4049  HE  ARG   268      39.751  74.665  53.872  1.00  0.00           H  
ATOM   4050  CZ  ARG   268      39.800  74.622  55.758  1.00  0.00           C  
ATOM   4051  NH1 ARG   268      40.485  74.532  56.871  1.00  0.00           N  
ATOM   4052 HH11 ARG   268      41.471  74.684  56.713  1.00  0.00           H  
ATOM   4053 HH12 ARG   268      39.981  74.318  57.720  1.00  0.00           H  
ATOM   4054  NH2 ARG   268      38.540  74.692  55.791  1.00  0.00           N  
ATOM   4055 HH21 ARG   268      37.925  74.711  54.990  1.00  0.00           H  
ATOM   4056 HH22 ARG   268      38.100  74.809  56.693  1.00  0.00           H  
ATOM   4057  C   ARG   268      42.775  73.580  50.124  1.00  0.00           C  
ATOM   4058  O   ARG   268      43.856  72.983  50.299  1.00  0.00           O  
ATOM   4059  N   VAL   269      41.731  72.901  49.594  1.00  0.00           N  
ATOM   4060  H   VAL   269      40.853  73.399  49.558  1.00  0.00           H  
ATOM   4061  CA  VAL   269      41.710  71.555  49.189  1.00  0.00           C  
ATOM   4062  HA  VAL   269      42.707  71.301  48.827  1.00  0.00           H  
ATOM   4063  CB  VAL   269      41.748  70.583  50.400  1.00  0.00           C  
ATOM   4064  HB  VAL   269      42.496  70.865  51.141  1.00  0.00           H  
ATOM   4065  CG1 VAL   269      40.484  70.862  51.272  1.00  0.00           C  
ATOM   4066 HG11 VAL   269      40.410  71.912  51.555  1.00  0.00           H  
ATOM   4067 HG12 VAL   269      39.699  70.543  50.586  1.00  0.00           H  
ATOM   4068 HG13 VAL   269      40.553  70.396  52.254  1.00  0.00           H  
ATOM   4069  CG2 VAL   269      41.859  69.108  49.961  1.00  0.00           C  
ATOM   4070 HG21 VAL   269      41.236  68.888  49.094  1.00  0.00           H  
ATOM   4071 HG22 VAL   269      42.882  69.019  49.596  1.00  0.00           H  
ATOM   4072 HG23 VAL   269      41.554  68.371  50.704  1.00  0.00           H  
ATOM   4073  C   VAL   269      40.700  71.287  48.112  1.00  0.00           C  
ATOM   4074  O   VAL   269      39.599  71.776  48.157  1.00  0.00           O  
ATOM   4075  N   TYR   270      41.189  70.660  47.057  1.00  0.00           N  
ATOM   4076  H   TYR   270      42.151  70.361  47.129  1.00  0.00           H  
ATOM   4077  CA  TYR   270      40.369  70.141  46.041  1.00  0.00           C  
ATOM   4078  HA  TYR   270      39.417  70.672  46.038  1.00  0.00           H  
ATOM   4079  CB  TYR   270      41.139  70.453  44.759  1.00  0.00           C  
ATOM   4080  HB2 TYR   270      42.031  69.829  44.815  1.00  0.00           H  
ATOM   4081  HB3 TYR   270      40.728  69.956  43.880  1.00  0.00           H  
ATOM   4082  CG  TYR   270      41.363  71.921  44.478  1.00  0.00           C  
ATOM   4083  CD1 TYR   270      42.533  72.590  44.822  1.00  0.00           C  
ATOM   4084  HD1 TYR   270      43.266  71.967  45.312  1.00  0.00           H  
ATOM   4085  CE1 TYR   270      42.799  73.872  44.553  1.00  0.00           C  
ATOM   4086  HE1 TYR   270      43.718  74.318  44.903  1.00  0.00           H  
ATOM   4087  CZ  TYR   270      41.815  74.631  43.867  1.00  0.00           C  
ATOM   4088  OH  TYR   270      42.041  75.971  43.579  1.00  0.00           O  
ATOM   4089  HH  TYR   270      41.990  76.172  42.642  1.00  0.00           H  
ATOM   4090  CE2 TYR   270      40.590  74.029  43.532  1.00  0.00           C  
ATOM   4091  HE2 TYR   270      39.812  74.618  43.070  1.00  0.00           H  
ATOM   4092  CD2 TYR   270      40.341  72.738  43.868  1.00  0.00           C  
ATOM   4093  HD2 TYR   270      39.442  72.219  43.571  1.00  0.00           H  
ATOM   4094  C   TYR   270      40.184  68.654  46.278  1.00  0.00           C  
ATOM   4095  O   TYR   270      41.186  67.923  46.572  1.00  0.00           O  
ATOM   4096  N   ILE   271      39.000  68.100  46.038  1.00  0.00           N  
ATOM   4097  H   ILE   271      38.316  68.705  45.607  1.00  0.00           H  
ATOM   4098  CA  ILE   271      38.710  66.681  46.339  1.00  0.00           C  
ATOM   4099  HA  ILE   271      39.624  66.091  46.274  1.00  0.00           H  
ATOM   4100  CB  ILE   271      38.169  66.381  47.800  1.00  0.00           C  
ATOM   4101  HB  ILE   271      37.222  66.920  47.830  1.00  0.00           H  
ATOM   4102  CG2 ILE   271      37.896  64.864  47.877  1.00  0.00           C  
ATOM   4103 HG21 ILE   271      37.639  64.532  48.883  1.00  0.00           H  
ATOM   4104 HG22 ILE   271      37.036  64.718  47.225  1.00  0.00           H  
ATOM   4105 HG23 ILE   271      38.644  64.240  47.387  1.00  0.00           H  
ATOM   4106  CG1 ILE   271      39.059  66.913  48.939  1.00  0.00           C  
ATOM   4107 HG12 ILE   271      40.104  66.607  48.989  1.00  0.00           H  
ATOM   4108 HG13 ILE   271      39.077  67.973  48.687  1.00  0.00           H  
ATOM   4109  CD1 ILE   271      38.372  66.906  50.326  1.00  0.00           C  
ATOM   4110 HD11 ILE   271      39.030  67.360  51.067  1.00  0.00           H  
ATOM   4111 HD12 ILE   271      37.429  67.440  50.206  1.00  0.00           H  
ATOM   4112 HD13 ILE   271      38.103  65.900  50.646  1.00  0.00           H  
ATOM   4113  C   ILE   271      37.656  66.239  45.269  1.00  0.00           C  
ATOM   4114  O   ILE   271      36.652  66.926  45.200  1.00  0.00           O  
ATOM   4115  N   ASP   272      37.997  65.186  44.470  1.00  0.00           N  
ATOM   4116  H   ASP   272      38.814  64.696  44.806  1.00  0.00           H  
ATOM   4117  CA  ASP   272      37.167  64.542  43.381  1.00  0.00           C  
ATOM   4118  HA  ASP   272      36.124  64.747  43.624  1.00  0.00           H  
ATOM   4119  CB  ASP   272      37.611  65.194  42.044  1.00  0.00           C  
ATOM   4120  HB2 ASP   272      37.699  66.274  42.158  1.00  0.00           H  
ATOM   4121  HB3 ASP   272      38.606  64.801  41.837  1.00  0.00           H  
ATOM   4122  CG  ASP   272      36.699  64.878  40.833  1.00  0.00           C  
ATOM   4123  OD1 ASP   272      37.006  65.281  39.727  1.00  0.00           O  
ATOM   4124  OD2 ASP   272      35.574  64.389  41.062  1.00  0.00           O  
ATOM   4125  C   ASP   272      37.307  63.063  43.206  1.00  0.00           C  
ATOM   4126  O   ASP   272      38.423  62.510  43.390  1.00  0.00           O  
ATOM   4127  N   ILE   273      36.287  62.301  42.839  1.00  0.00           N  
ATOM   4128  H   ILE   273      35.664  62.951  42.381  1.00  0.00           H  
ATOM   4129  CA  ILE   273      36.160  60.857  42.598  1.00  0.00           C  
ATOM   4130  HA  ILE   273      36.450  60.313  43.497  1.00  0.00           H  
ATOM   4131  CB  ILE   273      34.671  60.527  42.374  1.00  0.00           C  
ATOM   4132  HB  ILE   273      34.473  61.188  41.530  1.00  0.00           H  
ATOM   4133  CG2 ILE   273      34.564  58.987  42.012  1.00  0.00           C  
ATOM   4134 HG21 ILE   273      34.517  58.787  40.942  1.00  0.00           H  
ATOM   4135 HG22 ILE   273      35.245  58.294  42.505  1.00  0.00           H  
ATOM   4136 HG23 ILE   273      33.571  58.721  42.373  1.00  0.00           H  
ATOM   4137  CG1 ILE   273      33.801  60.876  43.504  1.00  0.00           C  
ATOM   4138 HG12 ILE   273      32.900  60.282  43.349  1.00  0.00           H  
ATOM   4139 HG13 ILE   273      34.187  60.582  44.480  1.00  0.00           H  
ATOM   4140  CD1 ILE   273      33.394  62.312  43.794  1.00  0.00           C  
ATOM   4141 HD11 ILE   273      33.012  62.870  42.939  1.00  0.00           H  
ATOM   4142 HD12 ILE   273      32.482  62.262  44.389  1.00  0.00           H  
ATOM   4143 HD13 ILE   273      34.072  62.913  44.401  1.00  0.00           H  
ATOM   4144  C   ILE   273      37.160  60.419  41.468  1.00  0.00           C  
ATOM   4145  O   ILE   273      37.285  61.103  40.469  1.00  0.00           O  
ATOM   4146  N   VAL   274      37.645  59.185  41.536  1.00  0.00           N  
ATOM   4147  H   VAL   274      37.474  58.729  42.421  1.00  0.00           H  
ATOM   4148  CA  VAL   274      38.685  58.589  40.713  1.00  0.00           C  
ATOM   4149  HA  VAL   274      38.757  59.203  39.815  1.00  0.00           H  
ATOM   4150  CB  VAL   274      40.060  58.516  41.443  1.00  0.00           C  
ATOM   4151  HB  VAL   274      39.883  58.087  42.429  1.00  0.00           H  
ATOM   4152  CG1 VAL   274      41.123  57.745  40.661  1.00  0.00           C  
ATOM   4153 HG11 VAL   274      40.847  56.712  40.451  1.00  0.00           H  
ATOM   4154 HG12 VAL   274      41.251  58.227  39.692  1.00  0.00           H  
ATOM   4155 HG13 VAL   274      42.070  57.654  41.192  1.00  0.00           H  
ATOM   4156  CG2 VAL   274      40.629  59.911  41.588  1.00  0.00           C  
ATOM   4157 HG21 VAL   274      40.039  60.460  42.322  1.00  0.00           H  
ATOM   4158 HG22 VAL   274      41.662  59.858  41.933  1.00  0.00           H  
ATOM   4159 HG23 VAL   274      40.643  60.238  40.549  1.00  0.00           H  
ATOM   4160  C   VAL   274      38.272  57.253  40.108  1.00  0.00           C  
ATOM   4161  O   VAL   274      38.210  56.172  40.799  1.00  0.00           O  
ATOM   4162  N   GLU   275      38.265  57.227  38.787  1.00  0.00           N  
ATOM   4163  H   GLU   275      38.414  58.132  38.364  1.00  0.00           H  
ATOM   4164  CA  GLU   275      38.125  56.054  37.983  1.00  0.00           C  
ATOM   4165  HA  GLU   275      38.126  55.133  38.566  1.00  0.00           H  
ATOM   4166  CB  GLU   275      36.838  56.104  37.194  1.00  0.00           C  
ATOM   4167  HB2 GLU   275      36.785  56.896  36.447  1.00  0.00           H  
ATOM   4168  HB3 GLU   275      36.799  55.147  36.673  1.00  0.00           H  
ATOM   4169  CG  GLU   275      35.612  56.221  38.194  1.00  0.00           C  
ATOM   4170  HG2 GLU   275      35.860  55.580  39.041  1.00  0.00           H  
ATOM   4171  HG3 GLU   275      35.538  57.217  38.630  1.00  0.00           H  
ATOM   4172  CD  GLU   275      34.249  55.767  37.617  1.00  0.00           C  
ATOM   4173  OE1 GLU   275      33.232  56.284  38.004  1.00  0.00           O  
ATOM   4174  OE2 GLU   275      34.272  54.898  36.704  1.00  0.00           O  
ATOM   4175  C   GLU   275      39.311  55.809  37.054  1.00  0.00           C  
ATOM   4176  O   GLU   275      39.688  56.710  36.223  1.00  0.00           O  
ATOM   4177  OXT GLU   275      39.895  54.713  37.069  1.00  0.00           O  
TER    4178      GLU   275 
END   
