# Supplementary material for: Conformational dynamics control assembly of an extremely long bacteriophage tail tube
Source: J Biol Chem. 2023 Feb 13;299(3):103021. doi: 10.1016/j.jbc.2023.103021 (PMC10034513; doi:10.1016/j.jbc.2023.103021)
Supplement: ysd1_monomer_hmr.inpcrd [file mmc34.zip › jbc_103021_mmc34.inpcrd]

default_name
179492
  73.8616690  34.7831521  16.2617424  73.9033817  33.7868441  16.4221525
  74.4889905  35.2422998  16.9065303  73.9417056  34.9558719  15.2698444
  72.5283851  35.2451227  16.6267249  72.6243866  35.9942303  17.4126770
  71.8256466  35.8826968  15.4270117  72.4195980  36.7197501  15.0600474
  71.7140315  35.1422135  14.6349722  70.4453067  36.3968124  15.8101999
  70.0304894  36.2724232  16.9603717  69.7330919  36.9764593  14.8411884
  68.8104934  37.3349368  15.0422005  70.1201221  37.0538641  13.9115019
  71.6935094  34.1010071  17.1886707  72.0505314  32.9341121  17.0381371
  70.5780731  34.4471811  17.8270588  70.3454990  35.4255748  17.9206238
  69.7084458  33.4668486  18.4627706  69.5869854  32.6073770  17.8034868
  70.2987798  32.9835273  19.7953194  69.5542575  32.3498055  20.2771724
  71.1876185  32.3934719  19.5719351  70.6710529  34.1282347  20.7283959
  70.5995111  35.3026013  20.3111503  71.0395192  33.8499245  21.8880657
  68.3247390  34.0722727  18.6564068  68.1007136  35.2591747  18.4049944
  67.3936843  33.2310325  19.1032827  67.6044185  32.2436715  19.1317193
  66.0655845  33.6670800  19.5207545  65.8342022  34.6240414  19.0530086
  64.9974669  32.6535762  19.1132634  65.1520992  32.3903860  18.0668796
  65.1054861  31.7622814  19.7313454  63.5828749  33.1894449  19.2758650
  63.3759497  34.3319934  19.6860660  62.5993633  32.3570197  18.9554681
  61.6390302  32.6573432  19.0430235  62.8160723  31.4273068  18.6256621
  66.1119588  33.8452276  21.0330219  66.0120761  32.8702521  21.7849177
  66.2531706  35.0902250  21.4727339  66.1914667  35.8534988  20.8141710
  66.5330845  35.4015343  22.8629431  67.0538282  34.5670140  23.3325187
  67.4172171  36.6466313  22.9602261  68.2473541  36.4915095  22.2710896
  66.8229450  37.4973492  22.6267298  67.9552926  36.9205967  24.3404825
  69.0469387  36.2172436  24.8306909  69.5119215  35.4594218  24.2001384
  69.5448797  36.4641492  26.0942298  70.4078511  35.9131132  26.4680499
  68.9416545  37.4182350  26.8843745  69.4257853  37.6705827  28.1457543
  70.1837246  37.1267362  28.3723788  67.8523462  38.1231127  26.4196456
  67.3770546  38.8770770  27.0471297  67.3654050  37.8717960  25.1584620
  66.5022255  38.4243676  24.7874015  65.2341973  35.6211140  23.6284872
  64.2261189  36.0538696  23.0661506  65.2704727  35.3173589  24.9239280
  66.1273998  34.9465729  25.3090165  64.1163703  35.4523686  25.8072315
  63.2801338  35.8798920  25.2540304  63.6922392  34.0931893  26.3595090
  63.5448847  33.4318791  25.5056620  64.5174554  33.7223640  26.9674621
  62.4268705  34.1300993  27.1940553  62.2848028  33.1574531  27.6650935
  62.5391379  34.8932514  27.9641833  61.1990222  34.4521197  26.3692975
  61.0420720  33.9595518  25.2516157  60.3171656  35.2795882  26.9171476
  59.4797826  35.5281900  26.4101090  60.4877133  35.6566924  27.8384550
  64.4840107  36.4101069  26.9327322  65.2993296  36.0733517  27.7972819
  63.8809371  37.5982829  26.9229327  63.2222186  37.8276647  26.1924717
  64.1743047  38.6072036  27.9285964  65.2521698  38.6772593  28.0748774
  63.6513306  39.9737071  27.4919006  62.6092088  39.8629316  27.1922171
  63.7154043  40.6628401  28.3339757  64.4276418  40.5537508  26.3333963
  65.6525317  40.4815403  26.2922083  63.7146000  41.1429726  25.3829338
  64.1809528  41.5486801  24.5841746  62.7085261  41.1832617  25.4622619
  63.5552220  38.2319024  29.2746338  62.8023995  37.2618462  29.4040294
  63.8786617  39.0315071  30.2870414  64.5579516  39.7608896  30.1237452
  63.3370146  38.8783490  31.6361118  62.5830953  38.0911384  31.6382038
  64.4366143  38.5048669  32.6322727  64.9999737  37.6689936  32.2174941
  65.1003703  39.3590942  32.7657778  63.8917178  38.0967943  33.9899481
  62.6813196  38.0509323  34.2068116  64.7929345  37.8084115  34.9184091
  64.4914320  37.5304785  35.8414201  65.7769019  37.8679598  34.6984932
  62.6698532  40.1961256  31.9997964  63.2701953  41.0612114  32.6385647
  61.4152883  40.3418763  31.5963641  60.9773718  39.6445021  31.0115584
  60.6409681  41.5088689  31.9717604  61.2831596  42.3895236  31.9834474
  59.5153183  41.7425051  30.9805492  58.8845327  40.8540172  31.0088022
  58.9395860  42.6068730  31.3114578  59.9956744  41.9694091  29.5790388
  60.5876591  43.1667894  29.2182195  60.7018969  43.9477199  29.9700152
  61.0258417  43.3779600  27.9425972  61.5043719  44.3194820  27.6730661
  60.8623648  42.3921231  26.9942793  61.2974854  42.6078844  25.7118343
  61.6961680  43.4728573  25.5915279  60.2668105  41.1976805  27.3191038
  60.1342560  40.4185636  26.5684330  59.8360862  40.9908350  28.6074801
  59.3614063  40.0478414  28.8786666  60.0582087  41.3028192  33.3564575
  59.7828747  40.1749861  33.7642830  59.8506732  42.3981826  34.0772744
  60.0540282  43.3175634  33.7119185  59.4321760  42.2847020  35.4681275
  58.7267224  41.4764599  35.6609464  60.6678216  42.0926823  36.3840393
  61.1934056  41.1935791  36.0623655  61.6138217  43.2814039  36.3232868
  61.0890436  44.1808634  36.6452830  62.4649392  43.1030387  36.9804666
  61.9666432  43.4137291  35.3004922  60.2604681  41.7876096  37.8098246
  59.6700729  40.8716040  37.8314851  61.1521444  41.6591393  38.4234274
  59.6654718  42.6121211  38.2025853  58.5819612  43.4948696  35.8444893
  58.8365062  44.6196743  35.4045290  57.5194118  43.2332689  36.6014431
  57.1990053  42.2767712  36.6519515  56.7737758  44.2510853  37.3307062
  57.1376090  45.2486829  37.0846906  55.2673795  44.1888309  37.0277020
  54.9030642  43.1852573  37.2472780  54.5116901  45.1976802  37.8741637
  54.8751591  46.2016055  37.6547890  53.4473851  45.1392820  37.6462491
  54.6692521  44.9774293  38.9299882  55.0117290  44.4427905  35.5681211
  55.5235236  43.6871011  34.9722167  53.9404803  44.3947683  35.3726225
  55.3855711  45.4308904  35.2997905  57.0396866  44.0204771  38.8094557
  56.8581122  42.9047099  39.3093710  57.4835767  45.0604842  39.5040750
  57.5442878  45.9816352  39.0943259  57.8953689  44.8937140  40.8817487
  58.3397078  43.9023419  40.9703124  58.6522595  45.6503346  41.0884880
  56.7806954  45.0247082  41.8922498  56.1397848  46.0745244  41.9808979
  56.5218083  43.9526445  42.6402110  56.9739155  43.0822048  42.3993107
  55.6021559  43.9638444  43.7710328  55.4710851  44.9913978  44.1102285
  54.2249390  43.3877749  43.4058374  54.3937519  42.3587688  43.0884293
  53.6342316  43.3926223  44.3218840  53.4750453  44.1379083  42.3153341
  54.1389369  44.2517293  41.4583665  52.6071987  43.5453660  42.0257864
  53.0190347  45.5046519  42.7857596  52.2538495  45.3841918  43.5526233
  53.8695487  46.0434816  43.2033575  52.4621427  46.2883888  41.6889990
  53.0993881  46.8805388  41.1757971  51.1848681  46.2716785  41.3297898
  50.3193874  45.5064090  41.9803924  50.6349594  44.9352492  42.7512950
  49.3485226  45.4981475  41.7020888  50.7708727  47.0206275  40.3169778
  51.4303651  47.6028762  39.8208363  49.7979377  47.0054229  40.0463026
  56.2277435  43.1436686  44.8863164  56.5634704  41.9750164  44.6795207
  56.3825828  43.7462654  46.0581662  56.0671362  44.6934512  46.2112410
  57.0177345  43.0459546  47.1596697  56.5414458  42.0737356  47.2863125
  58.0742186  42.9053953  46.9312320  56.8927702  43.8259860  48.4472042
  56.4820244  44.9896064  48.4620837  57.2596070  43.1583037  49.5348347
  57.5891737  42.2093904  49.4297218  57.1786830  43.7155406  50.8757736
  56.5216367  44.5852102  50.8677681  56.6091239  42.6827112  51.8451068
  56.4979895  43.1380279  52.8291983  55.2565620  42.1993254  51.3562067
  55.3669774  41.7434380  50.3722988  54.8590748  41.4629898  52.0547144
  54.5705772  43.0437935  51.2898816  57.4975864  41.5634772  51.9211046
  57.1411233  40.9127550  52.5302803  58.5564217  44.1627003  51.3448295
  59.5722483  43.5850627  50.9597722  58.5813950  45.1823399  52.2008484
  57.7035541  45.5705394  52.5151666  59.8185290  45.7989814  52.6704263
  60.6951422  45.3106907  52.2447261  59.8693582  47.2956981  52.3172496
  58.9771161  47.7812908  52.7124749  61.1048453  47.9471651  52.9115452
  61.9975639  47.4623758  52.5164076  61.1202262  49.0050266  52.6492607
  61.0852087  47.8425738  53.9963385  59.8409560  47.4837957  50.8146993
  58.9235812  47.0548172  50.4115827  59.8774890  48.5476974  50.5804385
  60.7013280  46.9844331  50.3691682  59.9212213  45.5949527  54.1740605
  58.9904583  45.9325840  54.9134821  61.0474372  45.0413958  54.6220310
  61.7887232  44.8558002  53.9616156  61.2551043  44.6713013  56.0147444
  60.3450421  44.8611028  56.5838325  61.6077566  43.1855717  56.1366376
  62.5379260  43.0130077  55.5952452  61.7732299  43.0263054  57.2021670
  60.5511512  42.2239513  55.6417818  59.2184727  42.5919319  55.5561642
  58.9263342  43.5923637  55.8753678  58.2700638  41.7183812  55.0780191
  57.2247549  42.0215270  55.0185745  58.6423700  40.4593880  54.6823359
  57.6904220  39.5882638  54.2121021  56.8075865  39.9652984  54.2053193
  59.9585553  40.0689637  54.7464767  60.2557998  39.0693468  54.4294401
  60.9043865  40.9517320  55.2157115  61.9526717  40.6560098  55.2575033
  62.3801524  45.5084658  56.6098665  63.2455122  46.0117798  55.8916677
  62.3838019  45.6239865  57.9360386  61.6755116  45.1680849  58.4933339
  63.3783228  46.4419821  58.6174405  64.3492230  46.3062565  58.1409633
  63.0066548  47.9272111  58.5570952  62.9280417  48.2631947  57.5231541
  62.0542362  48.0848273  59.0632137  64.0018469  48.8270145  59.2259655
  65.2234543  49.0854608  58.6335341  65.4518804  48.6309393  57.6695156
  66.1478004  49.9058013  59.2454089  67.1150524  50.0852883  58.7760384
  65.8467335  50.4993817  60.4529564  66.5712963  51.1571432  60.9330173
  64.6308597  50.2611006  61.0521325  64.3914426  50.7276023  62.0077244
  63.7116526  49.4277616  60.4394651  62.7478118  49.2385349  60.9120157
  63.5039827  45.9918855  60.0662650  62.4974258  45.7673546  60.7372905
  64.7420882  45.8718116  60.5424351  65.5202723  45.9705623  59.9062142
  65.0247466  45.5335330  61.9349199  64.1065122  45.6132692  62.5168021
  65.5697888  44.1056970  62.0721573  65.9761560  44.0041412  63.0784631
  64.7342403  43.4169928  61.9470760  66.6443926  43.7823025  61.0604010
  66.8554427  44.5906097  60.1416354  67.2789873  42.7127510  61.1837992
  65.9992874  46.5411380  62.5212897  67.0925757  46.7356525  61.9863732
  65.6049036  47.1755491  63.6199620  64.6997825  46.9921788  64.0289001
  66.4515616  48.1777615  64.2427997  66.8530764  48.8446772  63.4798394
  65.6565141  49.0084523  65.2476485  65.2256410  48.3133786  65.9682872
  66.3655309  49.6631937  65.7543131  64.5560231  49.8399240  64.6302536
  64.9995590  50.5141306  63.8975721  63.8546203  49.1717571  64.1305645
  63.8216176  50.6487041  65.6810858  62.9604751  51.1337678  65.2214709
  63.4821426  49.9812192  66.4731212  64.6770325  51.6737731  66.2684708
  65.5918831  51.8044523  65.8609530  64.3274773  52.4356243  67.2988100
  63.1353379  52.2910359  67.8577447  62.4928590  51.5996812  67.4980926
  62.8743029  52.8728090  68.6410073  65.1700587  53.3443209  67.7685098
  66.0781847  53.4554615  67.3406603  64.9001966  53.9215242  68.5521612
  67.6344625  47.5232440  64.9476978  67.6498453  46.3215954  65.2186257
  68.6460554  48.3350466  65.2231486  68.6630625  49.2550874  64.8068134
  69.7522889  47.9467596  66.0812016  69.7618042  46.8620261  66.1877932
  71.0970513  48.3931969  65.5004840  71.0395865  49.4373127  65.1928818
  71.8826897  48.2776516  66.2471577  71.5338473  47.6120780  64.2919798
  70.9695268  46.3829688  63.9924553  70.1953337  45.9793026  64.6449723
  71.3771474  45.6705041  62.8819326  70.9269728  44.7034621  62.6577158
  72.3550666  46.1839524  62.0561343  72.6765974  45.6245582  61.1776151
  72.9261021  47.4057514  62.3424501  73.7001654  47.8132225  61.6921475
  72.5162868  48.1129632  63.4542341  72.9669865  49.0788336  63.6824097
  69.5494177  48.5702502  67.4525600  68.9067004  49.6172208  67.5761600
  70.0806452  47.9182557  68.4832731  70.4380923  46.9786345  68.3860982
  70.1076655  48.5335724  69.8012171  69.1207249  48.9263931  70.0456334
  70.5013497  47.5076013  70.8626110  71.4362590  47.0501119  70.5389642
  70.6665064  48.0516416  71.7925805  69.4612000  46.4267465  71.0874415
  68.5335761  46.8916537  71.4213220  69.2891301  45.9114084  70.1424967
  69.8917550  45.4094750  72.1215799  71.0145654  45.4534009  72.6226520
  68.9957352  44.4879049  72.4526601  69.2295258  43.7839092  73.1381040
  68.0842545  44.4948874  72.0176249  71.0763142  49.7084723  69.7960433
  72.0188868  49.7494971  68.9994808  70.8252393  50.6742965  70.6809636
  70.1120087  50.5412027  71.3835926  71.5206201  51.9557938  70.6354958
  71.4649555  52.3538677  69.6223138  70.8454035  52.9448180  71.5869865
  69.8004752  53.0680111  71.3022978  70.9011362  52.5643460  72.6069056
  71.5566260  54.2937469  71.5077250  71.1317798  55.1196933  70.6563027
  72.5179811  54.4853622  72.2993560  72.9943245  51.8101588  70.9918127
  73.3453834  51.3683162  72.0886882  73.8537489  52.1847900  70.0492804
  73.5159257  52.5158452  69.1568807  75.2906458  52.1322009  70.2660420
  75.7471250  52.8655899  69.6013116  75.4741915  52.4175909  71.3018812
  75.9166113  50.7786534  70.0099276  77.1103897  50.5914425  70.2752619
  75.1412203  49.8260462  69.4948923  74.1651264  50.0161891  69.3182974
  75.6471864  48.4881097  69.2115300  76.7370925  48.4825113  69.1983972
  75.1633090  47.4512989  70.2364670  75.4856423  46.4655370  69.9010940
  75.7205794  47.7210641  71.6334242  75.3982598  48.7065279  71.9696845
  75.3519582  46.9632856  72.3247919  76.8096136  47.6860907  71.6037274
  73.7323676  47.4454769  70.2743850  73.4318930  46.7970355  70.9153523
  75.2012984  48.0847339  67.8134864  74.7070326  48.9028700  67.0355356
  75.3912809  46.8011741  67.5040562  75.8611594  46.2061015  68.1712909
  75.0150902  46.2323566  66.2153669  74.3252968  46.9050408  65.7056804
  76.2432696  46.0308575  65.3307367  77.0041349  45.5041590  65.9067331
  75.9612590  45.4293072  64.4666144  76.8262983  47.3370533  64.8406387
  76.0959711  48.2527064  64.4655272  78.1503086  47.4298995  64.8371523
  78.5930132  48.2803532  64.5195977  78.7090303  46.6496707  65.1520712
  74.2608052  44.9171148  66.3793277  74.4222323  43.9982184  65.5742764
  73.4376797  44.8095093  67.4172311  73.3853822  45.5548213  68.0968445
  72.6311852  43.6189150  67.6360206  73.0806398  42.7712746  67.1187244
  72.5425096  43.2904814  69.1265876  72.2127832  44.1946239  69.6383552
  71.7880316  42.5123770  69.2424180  73.8532557  42.8176765  69.7292892
  74.1802555  41.9285883  69.1901286  74.5938495  43.6082353  69.6082946
  73.7017742  42.4880506  71.2031230  73.3684411  43.3786693  71.7358391
  72.9599556  41.6977156  71.3179064  74.9604502  42.0366449  71.7884815
  75.7551654  41.9541535  71.1706447  75.1208422  41.7320611  73.0720738
  74.0989211  41.8293994  73.9111624  73.1982811  42.1357102  73.5718671
  74.2257952  41.5967921  74.8857887  76.3031565  41.3290104  73.5174298
  77.0814766  41.2541976  72.8781171  76.4198460  41.0987130  74.4938751
  71.2353640  43.8130539  67.0598797  70.6579596  44.8996515  67.1513715
  70.6973688  42.7488729  66.4694951  71.2176945  41.8845110  66.4221783
  69.3787066  42.7948819  65.8554990  69.2879874  43.6956886  65.2485258
  69.1551864  41.5764708  64.9583578  69.7509717  40.7721424  65.3898608
  68.0968394  41.3301949  65.0440889  69.5202028  41.7459578  63.4856996
  69.1825132  40.8561531  62.9543671  68.9863420  42.6182214  63.1085380
  71.0121088  41.9313278  63.2653898  71.3476746  42.7835976  63.8562628
  71.5276866  41.0315637  63.6011031  71.3251601  42.1766565  61.8017133
  70.7876206  43.0682214  61.4788143  72.3976620  42.3434967  61.7016982
  70.9221670  41.0209950  60.9550792  69.9283210  40.8664983  61.0472787
  71.1442258  41.2173780  59.9895620  71.4204691  40.1948390  61.2538440
  68.2927196  42.8407369  66.9292171  68.5452176  42.6376420  68.1170833
  67.0630920  43.1219364  66.4974166  66.9031089  43.4343441  65.5503653
  65.9248981  43.0508211  67.4022698  66.1715013  42.4048587  68.2448958
  65.5717819  44.4465834  67.9402869  66.4803963  44.9288372  68.3007746
  64.9505904  45.2930141  66.8468519  64.0416124  44.8115986  66.4861612
  64.7062822  46.2782815  67.2439171  65.6565740  45.3986515  66.0231235
  64.6323875  44.3199662  69.0130339  64.4114812  45.1915265  69.3494611
  64.6821608  42.4327622  66.7783040  63.6894101  42.2489580  67.4891507
  64.6994491  42.0990781  65.4917586  65.5197883  42.2354947  64.9185803
  63.5083683  41.5173849  64.8712776  63.7598678  40.5416361  64.4556318
  62.7306217  41.4007243  65.6259961  62.9882934  42.4069783  63.7609193
  62.8082768  43.6130531  63.9219892  62.7378145  41.7935102  62.6065016
  62.8738018  40.7958007  62.5278733  62.3174781  42.5289452  61.4209407
  62.8639347  43.4697655  61.3550497  62.5993524  41.7122003  60.1631614
  62.1144824  40.7443520  60.2907152  62.1420670  42.2395612  59.3259753
  64.0751020  41.5048795  59.8840394  64.5358604  42.4870404  59.7783864
  64.5075265  40.9917677  60.7430065  64.3271680  40.6921763  58.6316576
  63.3520606  40.1798633  58.0440388  65.5037125  40.5665392  58.2347135
  60.8385789  42.8744929  61.5146837  59.9993649  41.9876868  61.6969466
  60.5179403  44.1567949  61.3862093  61.2367507  44.8634275  61.3223245
  59.1290780  44.5840767  61.3768461  58.5240893  43.8586465  61.9207568
  58.9627395  45.9524765  62.0379055  57.8927838  46.1207878  62.1602385
  59.4352121  45.8937013  63.0184233  59.5681472  47.1002144  61.2535045
  60.6375350  46.9115934  61.1589911  59.1116379  47.1046130  60.2637157
  59.3167037  48.7048495  62.0280187  57.5751616  48.9535047  61.7076161
  57.0018948  48.1493201  62.1688658  57.2610003  49.9094942  62.1265282
  57.3994862  48.9534883  60.6318655  58.6033402  44.6388150  59.9495716
  59.3611943  44.6799154  58.9785840  57.2826141  44.6299061  59.8342315
  56.7207666  44.5144641  60.6655556  56.6037417  44.7379856  58.5529040
  57.3112560  44.5619629  57.7426332  55.4833195  43.7031544  58.4563203
  55.9209007  42.7170039  58.6116559  54.8022580  43.9311240  59.2762502
  54.7239852  43.7160396  57.1546723  55.3048929  43.2454927  55.9910895
  56.3278662  42.8711478  56.0297013  54.6158912  43.2439441  54.7992777
  55.0919278  42.8795808  53.8889315  53.3230107  43.7066627  54.7604237
  52.6344998  43.7040986  53.5707863  53.1515823  43.3598302  52.8388678
  52.7144843  44.1696265  55.9046235  51.6878955  44.5348601  55.8759818
  53.4148489  44.1692209  57.0961768  52.9386724  44.5287819  58.0083566
  56.0521025  46.1480619  58.3992025  55.2761209  46.6083571  59.2433013
  56.4605554  46.8324749  57.3301758  57.1386931  46.4428448  56.6911007
  55.9797467  48.1898670  57.0866666  56.0669354  48.7845536  57.9959769
  56.8104098  48.8535027  55.9871306  57.0056744  48.1351298  55.1909452
  56.2768554  49.7117264  55.5786311  58.1441241  49.3570876  56.4464881
  58.4036798  49.5501499  57.7892821  57.6273749  49.3194492  58.5188215
  59.6248669  50.0277078  58.2108349  59.8152891  50.1844615  59.2725638
  60.6058028  50.3070432  57.2874247  61.5736099  50.6841796  57.6179054
  60.3655546  50.1106164  55.9483588  61.1455925  50.3235237  55.2173927
  59.1384984  49.6445285  55.5302690  58.9439784  49.4989859  54.4676876
  54.5055064  48.1966147  56.7083717  53.6699881  48.7653548  57.4192598
  54.1705359  47.5596221  55.6038916  54.8678934  46.9831347  55.1550552
  52.8623657  47.6423501  55.0032979  52.2591204  46.7821427  55.2935347
  52.3614130  48.5587094  55.3154381  53.0129384  47.6521542  53.5049246
  54.0297956  47.2120886  52.9723313  52.0028881  48.1548986  52.8064752
  51.1074482  48.3520960  53.2300314  52.1397109  48.3311839  51.3678091
  52.7387040  47.5164382  50.9609972  50.7813150  48.3331500  50.6709247
  50.8964246  48.6419653  49.6319434  50.4080154  47.3096668  50.7059880
  49.7740200  49.2355089  51.3322017  50.0218891  49.8129982  52.3885392
  48.6328949  49.3947428  50.6836416  47.9132764  49.9875227  51.0720499
  48.4860925  48.9228652  49.8028004  52.9369528  49.6012088  51.0934664
  52.4717841  50.7186654  51.3359247  54.1605062  49.4250674  50.6108109
  54.5461585  48.4938275  50.5462828  54.9912280  50.5441822  50.2023145
  54.7152073  51.4301954  50.7740595  56.4589786  50.2397943  50.4563912
  57.0665359  51.0571455  50.0679180  56.7096946  50.0867880  51.9417032
  56.1027876  49.2692636  52.3308272  57.7640151  49.8689823  52.1121968
  56.4430289  51.0118106  52.4529009  56.8128750  49.0227658  49.8006984
  57.7396601  48.8306200  49.9611653  54.7355561  50.8121451  48.7249036
  55.0528144  49.9501802  47.8905700  54.1496121  51.9577606  48.3583812
  53.6010019  52.9990613  49.2381014  54.3602943  53.7561926  49.4338753
  53.2791798  52.5558080  50.1804687  52.4564776  53.5281137  48.4374237
  52.2454368  54.5579128  48.7256505  51.5706466  52.9155620  48.6053083
  52.9022076  53.4407971  47.0188418  53.4985546  54.3129118  46.7507276
  52.0608216  53.3514191  46.3316877  53.7686761  52.1761299  46.9527712
  53.1973330  51.3042407  46.6342203  54.9458607  52.3764105  46.0194213
  54.7904828  52.1852849  44.8080854  56.1102462  52.7556965  46.5362118
  56.1713622  53.0281199  47.5068558  57.3074940  52.8481000  45.7181138
  57.2570066  52.1007723  44.9262479  57.4558111  54.2318354  45.0767595
  58.2904775  54.1686704  44.3785894  56.5355100  54.4248733  44.5255043
  57.7022935  55.3584341  46.0564491  56.8746275  55.3702805  46.7656242
  58.6314034  55.1492818  46.5866465  57.8027146  56.7084339  45.3751964
  57.6443485  56.7643581  44.1378130  58.0437085  57.7130777  46.0761050
  58.5104521  52.5201715  46.5843635  58.4806532  52.6729849  47.8062695
  59.5673252  52.0375970  45.9308996  59.5123905  51.8755159  44.9355045
  60.8082886  51.6945088  46.6209795  60.9854447  52.4083881  47.4253993
  60.7378940  50.2968923  47.2180237  59.8966475  50.2211683  47.9069863
  60.6198553  49.5645265  46.4193954  61.9644134  49.8967292  47.9909459
  62.1696431  50.3494067  49.2809989  61.4293399  51.0065688  49.7372763
  63.2972657  49.9785447  49.9919707  63.4492502  50.3450059  51.0072084
  64.2287067  49.1444997  49.4142185  65.1181976  48.8496423  49.9709634
  64.0349715  48.6830099  48.1312521  64.7691945  48.0226503  47.6697959
  62.9060073  49.0592944  47.4286348  62.7485673  48.6937555  46.4138965
  61.9180158  51.8101126  45.5791430  62.1058293  50.8951563  44.7745747
  62.6322393  52.9271500  45.5974790  62.4493758  53.6228362  46.3064790
  63.6513625  53.2098124  44.6021545  63.5654444  52.4973730  43.7816989
  63.4928243  54.6246507  44.0399987  64.2496625  54.7890275  43.2730069
  62.1134868  54.8022967  43.4349567  61.3560774  54.6385201  44.2015126
  62.0170019  55.8135436  43.0397738  61.9746504  54.0826787  42.6281264
  63.6647043  55.5771185  45.0954702  63.5655471  56.4651150  44.7444282
  65.0371648  53.0486790  45.2079308  65.2283849  53.1678307  46.4189506
  66.0062932  52.7607243  44.3441575  65.7560882  52.5699756  43.3844119
  67.4120500  52.6719360  44.7230484  67.5579099  53.0969913  45.7161003
  67.9342719  51.2263543  44.7030779  67.7068481  50.7799293  43.7350471
  69.4327317  51.2017340  44.9309635  69.6609108  51.6476064  45.8990713
  69.7864777  50.1708742  44.9138632  69.9298081  51.7689941  44.1440517
  67.2264773  50.3761781  45.7548961  67.5592678  50.7241651  46.7327797
  66.1561392  50.5543633  45.6513303  67.5043035  48.9020139  45.6258943
  68.5744656  48.7229834  45.7298225  66.9685227  48.3611538  46.4059638
  67.1713388  48.5531821  44.6483715  68.2027238  53.5337824  43.7522540
  68.2273664  53.2517579  42.5493459  68.8463567  54.5765460  44.2660164
  68.7523229  54.7859538  45.2495840  69.6254952  55.4831548  43.4401504
  69.6144789  55.1327287  42.4080751  69.0508894  56.9099769  43.4811207
  69.7291023  57.5671871  42.9368770  68.0776396  56.9061669  42.9903352
  68.8808433  57.4491071  44.8944296  69.2341560  56.8038882  45.8792471
  68.3267034  58.6510877  44.9931700  68.1858327  59.0656287  45.9033408
  68.0484399  59.1456901  44.1576829  71.0876757  55.4740646  43.8669848
  71.4313916  55.0692589  44.9800574  71.9506167  55.9296286  42.9623803
  71.6096061  56.2834043  42.0799666  73.3901895  55.9024626  43.1858132
  73.5949433  55.8484531  44.2550456  74.0317721  54.6920311  42.5032120
  73.8344461  54.7419752  41.4323860  75.5302288  54.6829542  42.7411177
  75.7283520  54.6325495  43.8117746  75.9714794  53.8160662  42.2492822
  75.9688836  55.5937189  42.3334533  73.4649523  53.4868870  43.0308710
  73.8684357  52.7288554  42.6016979  73.9978814  57.1885796  42.6550142
  73.8572218  57.4993390  41.4687333  74.6734776  57.9291384  43.5276925
  74.6622462  57.6591724  44.5008787  75.3970225  59.1383758  43.1542105
  75.1081362  59.4393964  42.1472196  75.0840653  60.2830331  44.1140931
  75.2596928  59.9283946  45.1297140  75.7680628  61.1022639  43.8924891
  73.6559904  60.7707369  43.9900322  73.0825672  60.6641642  42.8854245
  73.1046504  61.2603038  44.9980740  76.8814821  58.8008604  43.1590857
  77.4706008  58.5865747  44.2225038  77.4833582  58.7524454  41.9736178
  76.9630813  59.0139028  41.1483594  78.8549025  58.2795374  41.8064496
  79.3070605  58.1114990  42.7839031  78.8829461  56.9693873  41.0244501
  79.9018890  56.5822822  41.0265037  78.2223078  56.2546529  41.5151759
  78.4560145  57.1663626  39.6891373  78.4821035  56.3302097  39.2182153
  79.6788555  59.3524109  41.1056145  79.6374914  59.4734543  39.8768336
  80.4281540  60.1268848  41.8822940  80.3066469  60.1064968  42.8847508
  81.3938915  61.0586343  41.3240710  81.0448762  61.4062627  40.3517326
  81.5796774  62.2707511  42.2387482  82.2448080  62.9579594  41.7158282
  80.5980038  62.7309492  42.3511526  82.1524584  61.9578959  43.6116483
  81.4999006  61.2268167  44.0889242  83.1422936  61.5236169  43.4711944
  82.2607530  63.1868246  44.4900427  81.8706186  64.2817030  44.0349236
  82.7367452  63.0583699  45.6379441  82.7218128  60.3480438  41.0980465
  83.0701218  59.3979913  41.8036393  83.4533514  60.8041392  40.0922781
  83.1240972  61.6026639  39.5687809  84.6887308  60.1647999  39.6697714
  84.9300966  59.3375932  40.3372823  84.5571355  59.6212663  38.2452336
  83.6919939  58.9601258  38.1949998  84.3796682  60.7626122  37.2588260
  85.2446950  61.4239704  37.3081565  84.2874388  60.3605331  36.2499031
  83.4793377  61.3235386  37.5095592  85.7321654  58.8766422  37.9039922
  85.6472802  58.5367891  37.0101831  85.8441249  61.1530441  39.7679749
  85.6641218  62.3274092  40.0958965  87.0429662  60.6617675  39.4711638
  87.1445523  59.6839890  39.2393694  88.2428940  61.4912054  39.5127343
  87.9797823  62.5218501  39.2747365  88.8880662  61.4596233  40.8930490
  88.1041700  61.7976717  41.5707873  89.1456412  60.4257857  41.1231253
  90.1225007  62.3411645  41.0633849  90.8809223  62.0332435  40.3436056
  89.7685699  63.7985736  40.8324306  89.0104842  64.1073706  41.5521870
  90.6596833  64.4136640  40.9576561  89.3809470  63.9230487  39.8213150
  90.7091374  62.1494836  42.4465229  90.9931546  61.1056138  42.5798255
  91.5894746  62.7822535  42.5592609  89.9675689  62.4224393  43.1973026
  89.2018897  60.9798492  38.4494013  89.6517779  59.8329561  38.5199623
  89.5098799  61.8245360  37.4742340  89.0745096  62.7358728  37.4700794
  90.3882324  61.4754950  36.3701646  90.8137525  60.4859848  36.5372020
  89.6128982  61.4586113  35.0467264  90.3343840  61.3133819  34.2426954
  88.9232937  60.6148709  35.0721778  88.8362454  62.7388668  34.8036188
  88.7889036  63.6033387  35.7042081  88.2652297  62.8796633  33.7027090
  91.5646667  62.4408494  36.3089745  91.5839990  63.4785116  36.9741626
  92.5572133  62.0813024  35.4993781  92.4804675  61.2141212  34.9873175
  93.7762124  62.8709825  35.3451462  93.6156100  63.8666074  35.7587124
  94.9532552  62.2270123  36.0687107  94.7316667  62.0918008  37.1273493
  95.1689669  61.2589152  35.6166525  96.2160409  63.0248221  35.9943953
  96.4371041  64.1395571  36.7742197  97.6265155  64.6409477  36.4929336
  97.9922351  65.5274180  37.0111214  98.1805124  63.8961817  35.5541189
  99.0905321  64.0414993  35.1407828  97.3175708  62.8805672  35.2221219
  97.5964744  62.1569551  34.4561587  94.0796698  63.0091150  33.8639210
  94.4877780  62.0380824  33.2170667  93.8916059  64.2109745  33.3354291
  93.5042585  64.9575066  33.8946708  94.1895410  64.4794817  31.9411807
  93.7972536  63.6794941  31.3133037  93.5430964  65.7931831  31.5168931
  93.9379237  66.5888645  32.1486382  93.8308875  65.9754363  30.4814898
  92.0386692  65.7670694  31.6230906  91.2644295  65.1733255  30.6352130
  91.7607687  64.7265418  29.7737426  89.8893753  65.1429925  30.7309309
  89.2897221  64.6771305  29.9489523  89.2734209  65.7071116  31.8283928
  87.9034999  65.6815804  31.9316335  87.4792436  65.2485201  31.1872781
  90.0206680  66.2993523  32.8248810  89.5331739  66.7455292  33.6917005
  91.3936414  66.3241396  32.7183043  91.9928817  66.7869408  33.5024128
  95.6981719  64.5264441  31.7499500  96.4100641  65.1573837  32.5360994
  96.1843933  63.8344472  30.7250661  95.5644022  63.3349033  30.1036432
  97.6188115  63.7370875  30.4942168  98.1299613  63.5064379  31.4288964
  97.9199838  62.6294233  29.4871258  97.5745328  61.6799008  29.8959900
  97.3852120  62.8418494  28.5613859  99.3086746  62.5515951  29.2223719
  99.4747035  61.8502576  28.5882110  98.1794657  65.0598052  29.9943509
  97.5115620  65.8057344  29.2747613  99.4193226  65.3465170  30.3814183
  99.8950554  64.6898207  30.9835210 100.0997427  66.5874101  30.0393557
  99.4836524  67.1643463  29.3496626 100.3547794  67.4286608  31.2853390
  99.3968394  67.6886261  31.7357481 100.9404391  66.8408748  31.9921701
 101.0590705  68.6123335  30.9589923 101.2086312  69.1257957  31.7562300
 101.4063823  66.3151448  29.3049425 102.4387650  66.9210786  29.5940622
 101.3750379  65.3975659  28.3412017 100.5379421  64.8586662  28.1710338
 102.5593561  65.1044533  27.5441795 103.3440856  65.8256861  27.7724818
 103.0815309  63.7014310  27.8504002 102.2422190  63.0108328  27.7683709
 103.8338056  63.4485529  27.1032486 103.6885140  63.5953701  29.2330630
 104.2148733  64.6108406  29.7343360 103.6445521  62.4932957  29.8177682
 102.2588053  65.2410229  26.0583010 103.1474379  65.5758241  25.2694777
 101.0111060  64.9910292  25.6717576 100.3344745  64.6686783  26.3487797
 100.5896774  65.1254459  24.2852869 101.0493365  66.0156808  23.8559916
 100.9998892  63.9095190  23.4467680 100.7422162  64.0736071  22.4004511
 102.0727320  63.7375405  23.5335538 100.3283327  62.6388050  23.8584449
 100.7522683  61.8867965  24.9328916  99.9745794  60.8263442  25.0587925
 100.1479066  60.1029840  25.8555401  99.0617807  60.8628681  24.1054518
  98.3322436  60.1809709  23.9541523  99.2605159  61.9864524  23.3413237
  98.6023393  62.1954291  22.4979770  99.0806211  65.3063706  24.2514570
  98.3574571  64.7459659  25.0792187  98.6170328  66.1033451  23.2952674
  99.2610741  66.5617029  22.6666035  97.2009350  66.3414927  23.1200081
  97.0484665  66.7695399  22.1292366  96.6847629  65.3836453  23.1847690
  96.6241553  67.2843813  24.1592637  97.2704765  67.6821470  25.1295526
  95.3665162  67.6547432  23.9382414  94.9106558  67.3406583  23.0934684
  94.6267094  68.5309260  24.8378099  95.3042773  68.9378748  25.5884054
  93.9908833  69.6895633  24.0756283  93.3522421  69.2606896  23.3034211
  93.3788842  70.2488125  24.7832988  94.9952984  70.6155190  23.4392806
  95.6174257  71.0292971  24.2329090  95.6139480  70.0239088  22.7644681
  94.2384169  71.9609856  22.5198812  93.6348077  72.9682489  23.8661500
  94.4715663  73.2785489  24.4919679  93.1350888  73.8500554  23.4651526
  92.9289488  72.3915989  24.4639285  93.5669403  67.7033649  25.5505477
  92.6180379  67.2314466  24.9119529  93.7476705  67.5299028  26.8645776
  94.6282944  67.8494954  27.2420180  92.8196417  66.8326670  27.7602191
  93.2691020  66.7419624  28.7490858  91.4958969  67.5959099  27.8916958
  91.0576327  67.6464062  26.8949642  90.8511948  67.0046514  28.5419824
  91.6324514  68.9931924  28.4532584  92.3959754  69.5247006  27.8852523
  90.6772413  69.5072809  28.3465401  92.0250360  68.9569707  29.9146407
  91.2733893  68.3992600  30.4732864  92.9914032  68.4625069  30.0133285
  92.1265662  70.2972052  30.4781601  93.0250471  70.7560947  30.4307081
  91.1146087  70.9427832  31.0458485  89.9229061  70.3687783  31.1254072
  89.7874138  69.4397102  30.7531516  89.1555908  70.8629934  31.5579327
  91.2926431  72.1617400  31.5331522  92.2009297  72.5991635  31.4717004
  90.5192695  72.6480208  31.9638760  92.5794797  65.3870810  27.3190611
  91.4587572  64.9741954  27.0181747  93.6613978  64.6203487  27.2842367
  94.5672323  65.0449619  27.4230415  93.6038568  63.1919171  27.0039491
  92.6854101  62.9288133  26.4792290  94.8005859  62.7354887  26.1572788
  95.7239296  63.0226821  26.6603251  94.7712620  61.2303218  25.9759734
  93.8483563  60.9423935  25.4725418  95.6251208  60.9196622  25.3738801
  94.8191983  60.7453933  26.9509853  94.7916297  63.4353980  24.8125882
  94.8531434  64.5132189  24.9629880  95.6457447  63.1019833  24.2231631
  93.8695491  63.1949551  24.2833856  93.5609024  62.4614588  28.3364312
  94.4770383  62.5992207  29.1556440  92.4947703  61.6966283  28.5620434
  91.7670353  61.6307408  27.8647917  92.3146821  60.9789573  29.8201560
  92.5034467  61.6499030  30.6581888  90.8913409  60.4481509  29.9326298
  90.6864962  59.8883462  29.0200748  90.8699106  59.7707813  30.7863342
  89.8410905  61.5179522  30.1128996  90.0436672  62.0687177  31.0314424
  89.8758605  62.2016843  29.2647230  88.2034655  60.7836201  30.2131777
  88.3455956  59.9259031  31.7769560  88.5583987  60.6447533  32.5682007
  87.4099531  59.4114799  31.9961423  89.1551469  59.1982043  31.7205434
  93.3199620  59.8413520  29.9127127  93.2033283  58.8390908  29.2018605
  94.3127251  59.9953329  30.7861309  94.4299882  60.8526684  31.3070192
  95.3020026  58.9412267  30.9599331  95.5002853  58.4517707  30.0064050
  96.6089460  59.5379843  31.4840299  96.7837438  60.4796360  30.9636098
  96.4766395  59.7309389  32.5486253  97.8012883  58.6183928  31.2806749
  97.6342484  57.5136354  30.7228121  98.9186704  59.0080243  31.6763141
  94.7840108  57.8553869  31.8965448  94.9683420  56.6640196  31.6282318
  94.1285817  58.2469832  32.9885640  94.0250825  59.2324933  33.1839024
  93.5848602  57.2942077  33.9430046  93.1857986  56.4316207  33.4093448
  94.6526404  56.8085228  34.9302744  95.0552645  57.6600674  35.4787866
  94.2060809  56.1035631  35.6314995  95.4567673  56.3161622  34.3834104
  92.4347366  57.9404266  34.6994725  92.4648323  59.1359808  34.9999810
  91.4187738  57.1347169  35.0022853  91.4173317  56.1900655  34.6448905
  90.2812712  57.5736777  35.7952331  90.5258282  58.5201945  36.2773087
  89.0285559  57.7717524  34.9342936  88.2483557  58.2197736  35.5496503
  89.2722349  58.4436968  34.1113651  88.5693970  56.5383581  34.4154049
  87.7860192  56.6877979  33.8810017  90.0126945  56.5469594  36.8848211
  90.4538047  55.3983514  36.8029517  89.2711891  56.9712166  37.9075862
  88.9254893  57.9201789  37.9154371  88.9964327  56.1253739  39.0641954
  88.7361262  55.0910372  38.8395016  90.2003522  56.1322497  40.0452151
  91.1147306  55.9835572  39.4708442  90.2898213  57.4467927  40.8105574
  89.3759258  57.5959660  41.3855733  91.1435384  57.4162814  41.4875631
  90.4140910  58.2698248  40.1067983  90.2016586  54.9142289  40.9702690
  90.2580784  54.0039992  40.3732760  91.0624083  54.9647013  41.6370990
  89.2854183  54.9047121  41.5606197  87.7130359  56.6330168  39.7101376
  87.3014137  57.7746827  39.4965019  87.0564897  55.7685847  40.4801981
  87.4326040  54.8371818  40.5856777  85.8025529  56.0871490  41.1502932
  85.3283359  56.9375504  40.6603595  84.8469446  54.8963499  41.0945066
  84.7211282  54.7206806  40.0261388  85.3463657  54.0395165  41.5467400
  83.4779919  55.0878175  41.7431595  83.6192588  55.3783815  42.7841769
  82.6874620  56.1601153  41.0229450  82.5453837  55.8700222  39.9819078
  81.7157684  56.2795010  41.5021729  83.2314438  57.1037048  41.0656438
  82.7135845  53.7785403  41.7613399  83.2749332  53.0373483  42.3302174
  81.7400204  53.9320556  42.2268580  82.5754838  53.4236337  40.7400326
  86.0818472  56.4723026  42.5972090  86.6331432  55.6713052  43.3578733
  85.6990449  57.6939095  42.9727404  85.3278690  58.3526957  42.3031669
  85.8626893  58.1309292  44.3559303  86.8577505  57.8658381  44.7132524
  85.6951357  59.6471530  44.4571482  84.7456050  59.8310978  43.9545002
  85.5961131  59.8820223  45.5169269  86.7753382  60.5286369  43.8404095
  86.9217288  60.2391648  42.7997959  86.3615030  61.9884373  43.9060218
  86.2153660  62.2787881  44.9464252  87.1410396  62.6079017  43.4625273
  85.4306707  62.1278092  43.3562699  88.0933240  60.3166817  44.5573346
  88.3914802  59.2719513  44.4693531  88.8577046  60.9511487  44.1086976
  87.9802306  60.5742573  45.6104081  84.8731060  57.4284504  45.2740564
  85.2652747  56.7177958  46.2062016  83.5797713  57.6171732  45.0273031
  83.2947509  58.1877303  44.2441509  82.5477812  57.0640266  45.8886174
  82.9422159  56.1909693  46.4085130  82.0796842  58.0851969  46.9316238
  81.3951225  57.5651786  47.6017399  82.9626355  58.4000789  47.4878130
  81.3878663  59.3044889  46.3483861  82.0692186  59.7691891  45.6357056
  80.4928540  58.9656033  45.8266499  81.0013982  60.3148074  47.4097489
  81.3018113  60.0735794  48.5975023  80.3980655  61.3493192  47.0568863
  81.3713774  56.5975167  45.0463541  81.1599281  57.0574126  43.9227158
  80.6110131  55.6595290  45.6077321  80.9235853  55.2365921  46.4700095
  79.3682063  55.1735606  45.0073055  78.9197692  55.9245670  44.3569266
  79.5904576  53.9018352  44.2007921  80.0307111  53.1372976  44.8409165
  78.6360728  53.5451924  43.8134217  80.2639611  54.1110869  43.3697049
  78.3932530  54.9568379  46.1614317  78.3528277  53.8800381  46.7608230
  77.6090781  55.9853103  46.4660747  77.6388671  56.8236664  45.9036059
  76.7354071  55.9671095  47.6353324  77.2230481  55.4365706  48.4531550
  76.4277874  57.3879997  48.0915714  75.9968109  57.9391099  47.2557269
  75.7072683  57.3457698  48.9083754  77.6035478  58.0434909  48.5329012
  77.3861966  58.9350245  48.8149050  75.4619251  55.2076774  47.2935303
  74.5467056  55.7497104  46.6715893  75.4027959  53.9415372  47.6974086
  76.2115846  53.4965148  48.1071832  74.1921249  53.1502533  47.5256925
  73.8032507  53.2827604  46.5160798  74.4898637  51.6692971  47.7431563
  74.9129003  51.5739838  48.7431836  73.5356520  51.1441039  47.7012983
  75.4441907  51.0646493  46.7311251  76.3481057  51.6729797  46.6999375
  75.6988096  50.0523124  47.0448851  74.8535581  51.0053239  45.3406495
  73.6650273  50.7385616  45.1711519  75.6821143  51.2488933  44.3337515
  75.3394353  51.2222266  43.3840350  76.6518280  51.4598904  44.5214667
  73.1287590  53.6297893  48.5048214  73.3314513  53.5850941  49.7218062
  72.0047433  54.0985183  47.9785603  71.8818125  54.1344678  46.9767145
  70.9254052  54.5704561  48.8197720  70.8574438  53.9272786  49.6971562
  71.1458178  55.5906490  49.1339759  69.5998650  54.5548116  48.0948275
  69.5090273  54.0354837  46.9791568  68.5646589  55.1142480  48.7057147
  68.6480692  55.5110607  49.6307453  67.2733275  55.1683195  48.0483825
  67.3572626  55.7651844  47.1401939  66.9590627  54.1570503  47.7901742
  66.2344946  55.7903863  48.9510320  66.4794675  56.0652906  50.1288435
  65.0635560  56.0223510  48.3647888  64.9722268  55.8295430  47.3775789
  63.9133462  56.5595978  49.0708379  64.1317411  56.6154049  50.1372751
  63.5333650  57.9648465  48.5725885  62.6755755  58.3163609  49.1459428
  64.6884468  58.9413004  48.7384817  65.5465122  58.5906712  48.1649989
  64.3881181  59.9249032  48.3773346  64.9593455  59.0088147  49.7921213
  63.1687552  57.8986014  47.1890263  62.9316930  58.7754270  46.8782551
  62.7324397  55.6232408  48.8747730  62.6717825  54.8702879  47.9002600
  61.7856184  55.6853028  49.8078276  61.9385317  56.2153410  50.6538632
  60.5398784  54.9435673  49.6736098  60.2091014  54.9913197  48.6361101
  60.6983417  53.4687559  50.0707164  59.7274385  52.9909654  49.9397113
  61.4394993  52.9592047  49.4549705  61.0992137  53.2427398  51.5013682
  62.4360186  53.2065694  51.8596925  63.1974859  53.3567740  51.0943781
  62.8088287  52.9832817  53.1696376  63.8636821  52.9738547  53.4440390
  61.8455889  52.7721988  54.1305903  62.1366218  52.5890782  55.1649339
  60.5116116  52.7926677  53.7831503  59.7482312  52.6384058  54.5457471
  60.1444303  53.0071225  52.4779270  59.0908487  52.9933636  52.1988635
  59.4637095  55.6118747  50.5120033  59.7528367  56.3289756  51.4715453
  58.2181027  55.3532177  50.1397975  58.0638414  54.8685998  49.2671875
  57.0595820  55.7735254  50.9080815  57.3796632  56.4146003  51.7294646
  56.0748867  56.5533175  50.0343673  55.2379945  56.8835053  50.6497434
  56.7562388  57.7606867  49.4179650  57.5930118  57.4312403  48.8020301
  56.0425551  58.3048626  48.7993963  57.1233471  58.4145921  50.2090021
  55.5915348  55.7055040  48.9877106  54.9736793  56.1945758  48.4393824
  56.3828709  54.5517105  51.5088703  56.7061519  53.4138154  51.1762171
  55.4379859  54.7983939  52.4118220  55.2999270  55.7334509  52.7677820
  54.6163648  53.7265396  52.9520970  54.4446136  52.9850390  52.1718551
  55.2789422  53.0345538  54.1478796  54.6831260  52.1784293  54.4643494
  56.2813489  52.7000806  53.8806560  55.4708323  54.0709401  55.5995219
  56.0500734  53.1436294  56.3568019  53.2684906  54.3035342  53.3497229
  53.1582878  55.4699674  53.7303892  52.2436018  53.4687069  53.2596826
  52.4052013  52.5056569  53.0017685  50.8740633  53.9054934  53.4670156
  50.8272130  54.9936775  53.5089636  49.9977416  53.4210943  52.3026021
  50.5890686  53.4617603  51.3878465  49.7304902  52.3861683  52.5161547
  48.7353193  54.2425064  52.1250062  48.5166559  55.2062125  52.8838828
  47.9619205  53.9253272  51.1994282  50.2855736  53.4212883  54.7837951
  49.4168947  54.0941025  55.3392195  50.7400392  52.2794156  55.2962642
  51.3643535  51.7045617  54.7486567  50.3433523  51.8050640  56.6175799
  49.2565189  51.7992709  56.7003983  50.8565619  50.3873210  56.8421432
  50.5345927  49.7970013  55.9842635  51.9450819  50.3814676  56.8986233
  50.3023392  49.7520451  58.1031613  49.4237945  50.3015149  58.7627914
  50.8533418  48.6056694  58.4675583  50.5271653  48.1338200  59.2988626
  51.5975886  48.2077103  57.9127376  50.9004408  52.7470709  57.6750298
  52.1203338  52.8644978  57.8297848  50.0161254  53.4149317  58.4045977
  49.0335459  53.3218496  58.1901859  50.4070856  54.3296452  59.4684052
  51.4948160  54.3651578  59.5290730  49.8632145  55.7407547  59.2421462
  48.7790886  55.6901924  59.1410772  50.2206566  56.6434940  60.4086482
  51.3047092  56.6949254  60.5100652  49.8251761  57.6432945  60.2294975
  49.7891627  56.2415226  61.3253440  50.4390879  56.3055019  57.9534164
  51.5157229  56.4072637  58.0898070  50.2403875  55.5853142  57.1597242
  49.8647660  57.6130517  57.5854001  50.0634827  58.3339307  58.3784607
  50.3175849  57.9610208  56.6569757  48.7881462  57.5119814  57.4483801
  49.9100426  53.7449208  60.7833586  48.7106453  53.7790857  61.0838682
  50.8292824  53.2002067  61.5636494  51.7415734  53.0240354  61.1676846
  50.5691893  52.7517852  62.9214310  49.5484632  53.0074104  63.2058129
  50.7406730  51.2342519  63.0261350  50.6436735  50.9509772  64.0742027
  49.9541647  50.7520030  62.4456691  52.0868203  50.7507205  62.5152633
  52.9485618  51.5390542  62.1333689  52.2674977  49.4367848  62.5023473
  53.1422039  49.0536056  62.1734665  51.5295416  48.8254809  62.8214539
  51.4725493  53.5242698  63.8817816  52.1272171  54.4966932  63.5010813
  51.5047318  53.0865665  65.1394979  50.9048309  52.3378278  65.4551059
  52.3756872  53.7312294  66.1136886  52.2833062  54.8100688  65.9885070
  51.9416128  53.3654356  67.5318618  52.0372135  52.2891701  67.6754343
  52.5742786  53.8850718  68.2514536  50.9031694  53.6606782  67.6820829
  53.8393756  53.3658146  65.9115393  54.7150895  54.0790720  66.4098706
  54.1244648  52.2933051  65.1774510  53.3818408  51.7762961  64.7287744
  55.4861549  51.7969404  65.0484623  56.0462665  51.9838668  65.9646680
  55.4544624  50.2867073  64.7935789  54.6509765  49.8585256  65.3928870
  55.2339768  50.1434703  63.7357655  56.7637037  49.5965669  65.1355182
  57.7132013  50.2697201  65.5865040  56.8352424  48.3614345  64.9596091
  56.2625423  52.5030895  63.9419430  57.4647638  52.7437722  64.0980084
  55.6065992  52.8541908  62.8333369  54.6426169  52.5880693  62.6918560
  56.2874644  53.5804683  61.7665208  57.2853750  53.1687098  61.6157612
  55.5070797  53.4581907  60.4607632  54.4695631  53.7267179  60.6596392
  55.9242763  54.1437073  59.7231224  55.5430229  52.0678166  59.8975209
  54.5158816  51.4169313  59.7260358  56.7407667  51.5932790  59.6193539
  56.8358907  50.6631385  59.2373985  57.5579278  52.1619795  59.7894369
  56.4949211  55.0495380  62.1050734  57.4676514  55.6595320  61.6405810
  55.5959221  55.6323355  62.8980260  54.7548817  55.1421679  63.1672581
  55.7694342  57.0056534  63.3503694  55.9865938  57.6557720  62.5028514
  54.4899786  57.4927583  64.0230820  54.2987171  56.7634973  64.8102901
  54.7041061  58.4629088  64.4714763  53.2603830  57.6073566  63.1266720
  53.1291244  56.6788058  62.5710953  52.0372732  57.8637727  63.9737199
  52.1676040  58.7924626  64.5292807  51.1604118  57.9452428  63.3313980
  51.8994738  57.0390057  64.6729131  53.4431983  58.7159667  62.1163096
  54.3142048  58.5033338  61.4964433  52.5567477  58.7832778  61.4856148
  53.5907048  59.6621253  62.6370060  56.9472224  57.1504186  64.3028116
  57.4985540  58.2475432  64.4217444  57.3409222  56.0702412  64.9815311
  56.7759163  55.2332242  64.9979688  58.5688866  56.0900565  65.7649441
  58.5554437  56.9628883  66.4176945  58.6605812  54.8349475  66.6301947
  58.6841633  53.9528326  65.9903376  59.5697756  54.8723109  67.2302529
  57.7933423  54.7826270  67.2884184  59.7960012  56.2041304  64.8734201
  60.8091869  56.7787575  65.2865453  59.7295414  55.6629463  63.6560341
  58.9273086  55.1205991  63.3690124  60.8458151  55.7892710  62.7281063
  61.7859831  55.7589040  63.2787980  60.8376706  54.6470972  61.7121744
  59.7678188  54.4900576  61.5748610  61.2693293  55.0323634  60.7884100
  61.5055816  53.3189175  62.0715038  62.4852706  53.5441642  62.4928994
  60.7006063  52.4982070  63.0697993  59.7208914  52.2721610  62.6488946
  61.2267542  51.5680032  63.2842523  60.5770657  53.0660700  63.9919542
  61.7640987  52.5259067  60.8029480  62.4191353  53.0963053  60.1444104
  62.2401603  51.5787415  61.0566107  60.8188683  52.3325174  60.2957607
  60.8280762  57.1254622  62.0017701  61.8911280  57.6936800  61.7305516
  59.6425872  57.6392263  61.6631120  58.7643805  57.1904139  61.8808730
  59.6135211  58.8827273  60.8997188  60.3821332  58.8513808  60.1274805
  58.2605089  59.0907801  60.2316497  58.0188353  58.1699306  59.7008679
  57.4425640  59.3467145  60.9051211  58.3221399  60.1707324  59.2058239
  58.8351876  60.0676249  57.9527745  59.2186247  59.0903564  57.6594794
  58.7529603  61.2723082  57.3046681  59.0410357  61.4510373  56.3532649
  58.2172367  62.1963691  58.1593731  57.9517343  63.5420007  57.9680071
  58.1880252  63.9873988  57.0016294  57.4055439  64.2305962  59.0131183
  57.1816369  65.2910372  58.8972285  57.1249443  63.6079949  60.2330053
  56.6906066  64.1681579  61.0610559  57.3883654  62.2701040  60.4252373
  57.1299189  61.8248633  61.3860009  57.9471621  61.5394912  59.3737520
  59.9274448  60.0851863  61.7791193  60.6457725  60.9960685  61.3543839
  59.4063678  60.1050478  63.0029176  58.7709266  59.3716397  63.2829646
  59.6739905  61.1831134  63.9441283  59.8275026  62.1165138  63.4025595
  58.4957215  61.3621692  64.9022109  58.1738547  60.3967174  65.2926004
  58.7874281  62.0090846  65.7295607  57.2950521  61.9900766  64.2712194
  57.2042810  63.3660316  64.1502344  58.0191432  63.9882290  64.5203287
  56.0979880  63.9517567  63.5688386  56.0341366  65.0365310  63.4834659
  55.0723173  63.1615311  63.0955438  54.1986241  63.6207605  62.6330846
  55.1520845  61.7893201  63.2074241  54.3414800  61.1629999  62.8349411
  56.2595974  61.2092891  63.7916640  56.3246458  60.1247358  63.8789150
  60.9436619  60.9619376  64.7462985  61.2047556  61.7344013  65.6759392
  61.7192655  59.9247430  64.4054828  61.3559182  59.3078659  63.6930639
  62.9898894  59.5725687  65.0482902  63.3388619  58.6170181  64.6568307
  64.0658218  60.6322318  64.7847878  63.6313852  61.5580984  65.1617960
  64.9561618  60.3870809  65.3638351  64.4469619  60.8100089  63.3160412
  63.5425774  60.9915604  62.7353273  65.3963232  61.9784843  63.1498714
  66.3012037  61.7974353  63.7299674  65.6563132  62.0891907  62.0971369
  64.9156106  62.8908904  63.5027608  65.0604579  59.5360616  62.7687836
  64.3413107  58.7211526  62.8515483  65.3259157  59.6807317  61.7215473
  65.9558233  59.2891430  63.3392668  62.8271270  59.3318103  66.5459423
  63.7233452  59.6315865  67.3344854  61.6858418  58.7859465  66.9501226
  61.0067417  58.4480857  66.2832099  61.3841596  58.6604043  68.3600222
  62.1715445  59.1771193  68.9087752  60.4316687  59.1606405  68.5350197
  61.2906243  57.2359703  68.8582417  62.0235296  56.3560254  68.3995306
  60.3826083  57.0004500  69.8008330  59.7655040  57.7410422  70.1021713
  60.2728455  55.7046797  70.4506549  60.4506550  54.9139205  69.7218320
  61.3004235  55.5703632  71.5793818  62.2787588  55.7677044  71.1411858
  61.0682562  56.3435714  72.3117392  61.3165565  54.2157083  72.2625032
  60.3340543  54.0509238  72.7048114  61.5044365  53.4567885  71.5030028
  62.3765685  54.1242642  73.3400052  63.0835551  55.1289034  73.5650275
  62.5048733  53.0492799  73.9614838  58.8623913  55.5394079  70.9931024
  58.3145242  56.4630271  71.5996898  58.2833026  54.3616341  70.7627413
  58.7509537  53.6662432  70.1989743  56.9504893  54.0591690  71.2677338
  56.2496330  54.8846443  71.1432747  56.3817386  52.8219784  70.5597916
  57.0378020  51.9739161  70.7559304  54.9800275  52.5044712  71.0590542
  54.3232341  53.3519500  70.8628322  54.6002317  51.6236295  70.5413925
  55.0109830  52.3100451  72.1311278  56.3979266  53.0156942  69.0599175
  57.4227551  53.1752245  68.7246884  55.9911791  52.1287771  68.5740840
  55.7915303  53.8828942  68.7984822  57.0228925  53.8430643  72.7730250
  57.8637650  53.0802578  73.2658593  56.1442012  54.5147114  73.5122900
  55.5285799  55.1771005  73.0624562  56.0606322  54.3664768  74.9598548
  56.7599835  53.5974344  75.2878499  56.4073540  55.6763450  75.6681601
  56.4523029  55.4924716  76.7415983  57.3815838  56.0166996  75.3172540
  55.4363763  56.6701737  75.4004444  55.6751512  57.4814320  75.8548081
  54.6558614  53.9148481  75.3249568  53.6972128  54.6808063  75.1825806
  54.5362868  52.6766918  75.7964830  55.3606637  52.0954093  75.8475972
  53.2552591  52.0993696  76.1991191  52.4407327  52.6610408  75.7417664
  53.1525425  50.6446814  75.7562560  54.0470035  50.1138993  76.0823067
  52.2751367  50.1991075  76.2250021  53.0247896  50.5003987  74.2561008
  52.2927967  51.2477403  73.6100475  53.7406944  49.5362349  73.6906042
  53.6929487  49.3957008  72.6915695  54.3298785  48.9475747  74.2619554
  53.1385674  52.2323467  77.7128420  53.6703221  51.4103167  78.4621149
  52.4393938  53.2684959  78.1600924  52.0200260  53.8930661  77.4861918
  52.2879456  53.5769085  79.5741190  52.8091104  52.8332831  80.1770349
  52.8629337  54.9595711  79.8974251  52.7300026  55.1558815  80.9613291
  54.3417598  55.0235619  79.5516282  54.4754509  54.8277981  78.4877190
  54.7285283  56.0144563  79.7896147  54.8832376  54.2743806  80.1292351
  52.1580727  55.9576584  79.1480448  52.5185506  56.8239992  79.3507996
  50.8153842  53.5103703  79.9669825  49.9513605  53.1154341  79.1814544
  50.5412444  53.8816682  81.2145602  51.3142988  54.0246640  81.8486252
  49.1896699  54.0649176  81.7220769  48.4766798  54.0940826  80.8981269
  48.7726344  52.9479340  82.6935583  47.7868414  53.1882591  83.0917496
  48.7235595  51.5899978  82.0009301  49.7091774  51.3487608  81.6028576
  48.4252535  50.8259571  82.7188120  48.0011258  51.6234113  81.1854096
  49.6911605  52.8994540  83.7917930  49.4295367  52.2018584  84.3971968
  49.1162279  55.4090580  82.4294798  50.0908051  56.1651622  82.4775510
  47.9472515  55.7091933  82.9811852  47.1338841  55.1527775  82.7599741
  47.7775287  56.8633859  83.8478799  48.7519634  57.3092902  84.0472432
  46.8751527  57.9244095  83.2055969  46.8856185  58.7821648  83.8780889
  47.3480255  58.1972482  82.2621721  45.4422015  57.5017313  82.9485440
  45.4457174  56.6215022  82.3056714  44.9660567  57.2558758  83.8977242
  44.6381293  58.5918666  82.2719119  45.1410757  59.6867585  82.0254355
  43.3796444  58.2989562  81.9716983  42.7977362  58.9895150  81.5193567
  43.0091652  57.3867305  82.1968442  47.2171324  56.4166294  85.1919058
  46.4542612  55.4494644  85.2793889  47.6286271  57.1150803  86.2438889
  48.2378712  57.9109584  86.1193945  47.2554789  56.7374202  87.5981545
  47.2767272  55.6526341  87.7024942  48.2327691  57.3445375  88.6057701
  48.1980478  58.4305917  88.5198577  47.8665264  56.9366049  90.0243621
  47.9014837  55.8506303  90.1111769  48.5747021  57.3795438  90.7246416
  46.8605281  57.2868537  90.2554331  49.5591391  56.8870277  88.3170981
  50.1735038  57.2675440  88.9490505  45.8351639  57.1982265  87.8948564
  45.5041736  58.3741106  87.7134946  44.9945735  56.2677319  88.3430901
  45.2906648  55.3033736  88.3925105  43.6240102  56.5919293  88.7298629
  43.1632657  57.2151183  87.9634106  42.7956567  55.3231196  88.8885397
  42.8664065  54.7708779  87.9514577  43.2487500  54.7385879  89.6892452
  41.3333454  55.5813292  89.2150721  41.2778013  56.1098003  90.1667727
  40.9036006  56.2027275  88.4293968  40.5230406  54.3066904  89.3214205
  41.0568153  53.2050551  89.1936615  39.2237141  54.4497484  89.5550762
  38.6352427  53.6328379  89.6354515  38.8298945  55.3748103  89.6513467
  43.6633628  57.3835836  90.0266651  43.7837180  56.8186896  91.1158462
  43.5670143  58.7029686  89.9140903  43.4966141  59.1122839  88.9934361
  43.6047346  59.5914342  91.0610162  43.7287392  59.0032894  91.9703059
  44.7681710  60.5864977  90.9582277  44.7905437  61.1508596  91.8904800
  45.6831950  60.0013673  90.8662848  44.6626511  61.5478212  89.7873303
  44.5985923  60.9719540  88.8640890  43.7581258  62.1442759  89.9064009
  45.8498331  62.4828271  89.6929820  46.7401919  62.4631801  90.5419933
  45.8705700  63.3094328  88.6532575  46.6390795  63.9550217  88.5405198
  45.1177328  63.2885048  87.9802794  42.2864862  60.3405443  91.1772924
  41.5414623  60.4897807  90.2051495  42.0001685  60.8018305  92.3891659
  42.5913771  60.5484712  93.1678705  40.8238215  61.6109827  92.6527646
  40.3345351  61.8854889  91.7182357  39.8061434  60.8721840  93.5427920
  39.5216674  59.9439079  93.0473354  40.3938292  60.5567436  94.9134195
  40.6781336  61.4846271  95.4097084  39.6505976  60.0355441  95.5167909
  41.2735993  59.9241742  94.7952630  38.6280130  61.6745500  93.6941643
  37.9953007  61.2125069  94.2489540  41.2507628  62.9220862  93.2957071
  42.3240111  63.0175790  93.9015000  40.3868699  63.9271455  93.1318601
  39.5643553  63.7211006  92.5831209  40.5899474  65.3053682  93.5894784
  39.8112945  65.9447608  93.1735745  40.5321817  65.3948784  95.1206473
  39.6520496  64.8454994  95.4547871  41.4291267  64.9185042  95.5164470
  40.4559762  66.8258402  95.6227129  39.3766143  67.4435640  95.5036577
  41.4756297  67.3301231  96.1362765  41.8962820  65.8825512  93.0352721
  42.8427863  66.1888201  93.7607664  41.9400083  65.9967751  91.7105114
  41.1726950  65.6439166  91.1565976  43.0871843  66.5701732  91.0166189
  43.9749868  66.5395924  91.6482602  43.3790204  65.8076788  89.7285801
  42.5022323  65.8371573  89.0816847  44.2235343  66.2685997  89.2162829
  43.6201822  64.7715063  89.9658287  42.7907560  68.0381128  90.7385099
  41.8977993  68.3610296  89.9507904  43.5516120  68.9228589  91.3713823
  44.3601716  68.5945314  91.8798426  43.2449250  70.3428079  91.4075306
  42.2639038  70.5306012  90.9711472  43.2332767  70.8205306  92.8589611
  44.2336773  70.6898306  93.2715327  42.9715922  71.8785932  92.8701361
  42.2287890  70.0391230  93.7031136  41.2380186  70.2129658  93.2832879
  42.4780663  68.9813634  93.6188079  42.2366177  70.4443999  95.1618409
  42.1502024  71.5292893  95.2222262  41.3807473  69.9842194  95.6556214
  43.5152723  70.0001240  95.8481202  44.3616776  70.3962762  95.2870835
  43.5242974  70.4118323  96.8573348  43.6165834  68.5173566  95.9168364
  43.6086713  68.1356886  94.9817606  44.4772445  68.2597576  96.3783612
  42.8326050  68.1501052  96.4370319  44.2651892  71.1165067  90.5801316
  45.4565586  70.7961849  90.5929729  43.7938025  72.1349808  89.8620744
  42.8387011  72.4427419  89.9768080  44.6183024  72.7998363  88.8615410
  45.6526202  72.8452528  89.2024563  44.5719559  72.0254114  87.5371121
  44.8227638  70.9927972  87.7798106  43.5395713  72.0763238  87.1911498
  45.4983854  72.5274078  86.4416405  45.2133471  73.5517773  86.2018050
  46.5177058  72.5153386  86.8275672  45.4223300  71.6764400  85.1907275
  44.6304345  70.7103935  85.1776653  46.1536318  71.9708543  84.2207940
  44.1271019  74.2303544  88.6761490  42.9241000  74.4873892  88.7426137
  45.0638706  75.1524374  88.4418896  46.0213474  74.8474415  88.3403268
  44.7815343  76.5823339  88.3668080  43.7254027  76.8181224  88.4975332
  45.5976081  77.3615663  89.4277399  46.6567659  77.2386646  89.2015117
  45.2484660  78.8492714  89.4375120  44.1894899  78.9730009  89.6641426
  45.8436474  79.3577136  90.1960278  45.4628701  79.2797578  88.4593433
  45.4130033  76.7559784  90.7967126  45.7514965  75.7199353  90.7849232
  45.9954241  77.3196852  91.5254926  44.3584870  76.7900436  91.0704567
  45.1099794  77.0809234  86.9650586  46.1248044  76.6995492  86.3752536
  44.2417702  77.9421201  86.4300689  43.3582171  78.0865705  86.8975809
  44.4888137  78.6567869  85.1784341  45.4848662  78.4123410  84.8093477
  43.4663856  78.2678114  84.1159484  42.4612479  78.4485315  84.4969178
  43.6186276  78.8466520  83.2049786  43.5217834  76.8210900  83.7197585
  44.4981031  76.3630040  82.8489435  45.2320597  77.0654977  82.4540887
  44.5475812  75.0307578  82.4799637  45.3238425  74.6805515  81.7996147
  43.6112142  74.1435473  82.9750943  43.6470182  73.0936804  82.6842378
  42.6290348  74.5878649  83.8394214  41.8889769  73.8907093  84.2323446
  42.5863959  75.9208190  84.2058082  41.8106047  76.2748806  84.8846957
  44.4295348  80.1526827  85.4848698  43.3394968  80.7193913  85.6033277
  45.5911583  80.7990192  85.6137539  46.4751336  80.3183822  85.5261458
  45.5992497  82.1871483  86.0754043  44.7847316  82.3564642  86.7796710
  46.9341263  82.4841764  86.7857159  47.1331040  81.6789923  87.4929540
  47.7209807  82.5075556  86.0317837  46.9430709  83.8126341  87.5426214
  45.9634127  84.5581877  87.5633257  48.0709412  84.1078487  88.1769391
  48.1435602  84.9709853  88.6963826  48.8514043  83.4680013  88.1372726
  45.2391492  83.1860078  84.9698505  44.3339901  84.0052190  85.2017642
  45.8716262  83.2001897  83.7510626  47.1581338  82.6217243  83.2976159
  47.0460814  81.5416656  83.2026539  47.9260349  82.8430379  84.0388630
  47.4237312  83.2916886  81.9809008  47.1851801  82.5923733  81.1795578
  48.4802669  83.5548706  81.9302171  46.5832370  84.4885825  81.9137907
  46.3009946  84.6784449  80.8782278  47.0524008  85.3795312  82.3311578
  45.3420662  84.1192107  82.7324760  44.9266012  84.9898341  83.2399225
  44.2613173  83.4636531  81.8838001  44.4290925  82.3365925  81.4073465
  43.1222665  84.1341886  81.7127434  42.9800932  85.0320961  82.1527982
  42.0151498  83.5485111  80.9601482  42.3888358  82.7462741  80.3238513
  40.9227376  82.9949302  81.8960680  40.7123644  83.7402934  82.6630604
  39.6445203  82.6806242  81.1299425  39.8540148  81.9349381  80.3630234
  38.8939368  82.2921539  81.8182855  39.2695059  83.5895154  80.6594319
  41.4035583  81.7322210  82.6004797  41.4470159  80.9368653  81.8564222
  42.4061517  81.9289960  82.9801973  40.5377931  81.3205652  83.7028368
  39.5350705  81.1231517  83.3237918  40.9372189  80.4156809  84.1608134
  40.4942045  82.1152840  84.4475662  41.4188591  84.5456162  79.9769998
  40.9400148  85.6175833  80.3645673  41.4660899  84.1987752  78.6941068
  42.1146228  83.4924224  78.3769788  40.6155460  84.8456245  77.7086983
  40.2473751  85.7938279  78.1004375  41.4051657  85.1195952  76.4276859
  42.3031083  85.6644241  76.7191644  41.6865267  84.1506217  76.0153434
  40.6489183  85.9153024  75.3787597  41.2641623  85.9670661  74.4804858
  39.7216941  85.3883782  75.1535747  40.2617904  87.5866263  75.9285266
  41.8850110  88.3400728  75.8629638  42.2675073  88.2920927  74.8434083
  41.8154575  89.3819184  76.1757266  42.5614964  87.8054654  76.5297948
  39.4198898  83.9478897  77.4194842  39.5620482  82.7315551  77.2695270
  38.2317291  84.5407704  77.3556978  38.1188397  85.5283140  77.5348984
  37.0417687  83.7468158  77.0971144  37.1407282  82.7746915  77.5801057
  35.7889693  84.4385905  77.6418671  34.9659689  83.7403605  77.4894059
  35.9569841  84.5736330  78.7103401  35.4419293  85.7733011  77.0126320
  36.2753990  86.4612583  77.1545614  35.2676392  85.6296052  75.9462941
  34.1917151  86.3523295  77.6568311  33.3681870  85.6510691  77.5221678
  34.3768032  86.4944485  78.7215583  33.8139538  87.6344312  77.0729669
  34.4161524  88.0131789  76.3560245  32.7374355  88.3277510  77.4282556
  31.9249813  87.8599757  78.3658901  32.1268269  86.9751857  78.8091788
  31.1080032  88.3905986  78.6325091  32.4706832  89.4868658  76.8432922
  33.0880559  89.8413720  76.1268591  31.6512795  90.0102507  77.1166865
  36.9043354  83.4678789  75.6052377  37.2850031  84.2807276  74.7579231
  36.3721005  82.2922160  75.2907798  35.9618556  81.7103859  76.0072100
  36.3619432  81.8102542  73.9264559  35.4474010  81.2330729  73.7901719
  36.3420291  82.6815500  73.2718212  37.5461954  80.9479799  73.5608349
  37.8367279  80.7918496  72.3705037  38.2379895  80.3805500  74.5460487
  37.9092785  80.4924232  75.4944857  39.4620977  79.6275348  74.3250234
  39.6381843  79.5238929  73.2543455  40.6647054  80.3383172  74.9521464
  40.4505960  80.4374687  76.0163011  41.5238822  79.6818234  74.8145559
  40.9744590  81.7058643  74.3688885  40.0505154  82.2832601  74.3365909
  41.6909616  82.2040239  75.0220065  41.5525261  81.6005413  72.9731906
  42.4017661  80.9174746  72.9908084  40.7881838  81.2118565  72.3002832
  42.0033674  82.8939812  72.4711017  42.9474057  83.1728089  72.6972569
  41.2553882  83.7184184  71.7464690  40.0126790  83.3842496  71.4303220
  39.6357690  82.5005803  71.7420390  39.4481348  84.0147570  70.8790963
  41.7510944  84.8754544  71.3347302  42.6992397  85.1287253  71.5734236
  41.1786976  85.4992243  70.7839383  39.3308585  78.2350261  74.9207118
  38.7180458  78.0544460  75.9754754  39.9134061  77.2553986  74.2387432
  40.3034349  77.4410830  73.3257820  39.9812249  75.8980293  74.7539384
  39.0106833  75.6016740  75.1518352  40.3664052  74.9314647  73.6378771
  41.2356137  75.3277687  73.1129781  40.6414480  74.0099801  74.1510219
  39.2701695  74.6456897  72.6476139  37.9350706  74.7082063  73.0163749
  37.6821507  74.9671152  74.0445272  36.9331865  74.4485263  72.1039246
  35.8880721  74.4718519  72.4126213  37.2580542  74.1631905  70.7999623
  36.2642227  73.9155551  69.8835014  35.3834957  73.9680467  70.2618720
  38.5719872  74.1197599  70.4048816  38.8273824  73.8926563  69.3698465
  39.5711976  74.3650462  71.3240901  40.6156907  74.3397803  71.0134524
  40.9949782  75.8029600  75.8912401  41.9098282  76.6201249  76.0167274
  40.8255461  74.7783823  76.7230515  40.0267147  74.1723519  76.6018292
  41.7310254  74.5130498  77.8310244  42.7137798  74.9214530  77.5954403
  41.2366030  75.1482368  79.1338478  40.1927234  74.8634573  79.2654355
  41.8327915  74.7251154  79.9423202  41.3536609  76.6482026  79.1567844
  42.5612390  77.2591782  79.4570008  43.4266625  76.6346997  79.6787398
  42.6785016  78.6300963  79.4780250  43.6310211  79.1021601  79.7187826
  41.5790073  79.4062738  79.1910111  41.6879618  80.7720926  79.2064699
  42.5712491  81.0754331  79.4287035  40.3676207  78.8251887  78.8881388
  39.4978380  79.4424261  78.6632022  40.2607462  77.4527577  78.8709617
  39.3069127  76.9833544  78.6302080  41.8755541  73.0133040  78.0168088
  40.8917803  72.2759472  77.9372582  43.1017420  72.5714657  78.2699550
  43.8627564  73.2340119  78.3145524  43.4018661  71.1614525  78.4698855
  42.5630940  70.5516211  78.1342276  44.6431792  70.7671733  77.6702339
  44.4615915  71.0537805  76.6343857  45.4770448  71.3468017  78.0662124
  44.9786799  69.2932904  77.7339250  45.8666765  69.1100046  77.1289712
  45.1825398  69.0207953  78.7694392  43.8543182  68.4235814  77.2177294
  43.6338865  68.3312729  76.0129643  43.1349276  67.7832083  78.1273252
  42.3718335  67.1889182  77.8364507  43.3528717  67.8922249  79.1074870
  43.6377451  70.8974083  79.9489956  44.3528922  71.6544511  80.6134840
  43.0382062  69.8258859  80.4576890  42.4828662  69.2348221  79.8557419
  43.1199093  69.4887580  81.8707800  43.2545772  70.3958238  82.4600128
  41.8383847  68.7947633  82.3289525  41.7418978  67.9495000  81.6475425
  41.9933811  68.4271903  83.3433323  40.5637010  69.6346321  82.2814027
  40.4399854  70.0376190  81.2762178  39.3597840  68.7848204  82.6364000
  39.4825680  68.3818333  83.6416981  38.4585436  69.3967197  82.5983765
  39.2712762  67.9639406  81.9247658  40.6754782  70.8250596  83.2132343
  41.5189626  71.4457718  82.9109929  39.7579889  71.4116332  83.1658412
  40.8299714  70.4749678  84.2338550  44.3203775  68.5893050  82.1316905
  44.4650322  67.5366488  81.5038849  45.1778837  69.0097826  83.0566358
  45.0737414  69.9278114  83.4646515  46.2761815  68.1790680  83.5060914
  46.6395905  68.6108218  84.4386265  45.8656044  67.1882907  83.7007351
  47.4331532  68.0514006  82.5386460  47.7068062  66.9604081  82.0335219
  48.1234856  69.1560524  82.2696044  47.7793857  70.0560515  82.5724183
  49.3554174  69.1136960  81.4842140  49.3486749  68.2186754  80.8621273
  49.4740948  70.3337004  80.5803723  49.5324438  71.2297773  81.1982249
  50.7199375  70.2327188  79.7161683  50.6620943  69.3370671  79.0976526
  50.7907887  71.1119187  79.0757881  51.6018398  70.1766319  80.3542932
  48.3292201  70.4028481  79.7245530  48.4022164  71.1713986  79.1539375
  50.5081003  69.0167462  82.4756765  50.9883141  70.0161407  83.0120517
  50.9425335  67.7897145  82.7358132  50.5034056  67.0203867  82.2506321
  51.9659679  67.4879998  83.7215202  52.2446654  68.3916383  84.2636128
  51.4422433  66.4583276  84.7242932  52.2109728  66.2697352  85.4736851
  50.1853777  66.9731594  85.4066965  49.4159856  67.1615527  84.6579353
  49.8259068  66.2284941  86.1168749  50.4116610  67.8991443  85.9353254
  51.1398276  65.2367383  84.0389406  50.8110765  64.5900326  84.6676654
  53.2284292  66.9925474  83.0225300  53.3433729  67.0331454  81.7949357
  54.1959983  66.5383124  83.8157749  54.1438055  66.6702061  84.8157646
  55.3802240  65.8973045  83.2656026  55.5879046  66.2925849  82.2712579
  56.5925898  66.1637032  84.1608114  56.3197269  65.8985683  85.1822557
  57.4068411  65.5218147  83.8245466  57.0401039  67.6120432  84.1172308
  56.8304164  68.2669478  83.0746205  57.6016093  68.0946947  85.1237785
  55.2035572  64.3976844  83.0801371  55.9667479  63.7858719  82.3240661
  54.2159337  63.7943723  83.7447358  53.6623601  64.3026831  84.4194771
  53.9472235  62.3724701  83.5602392  54.8841608  61.8183285  83.5038951
  53.1332704  61.8385733  84.7423561  53.5764841  62.2367061  85.6551272
  52.1145414  62.2126528  84.6405931  53.1106042  60.3175613  84.8110779
  53.7563681  59.6524810  83.9729310  52.4351231  59.7831171  85.7165467
  53.2155370  62.1256649  82.2455731  53.6892175  61.3652861  81.3953220
  52.0545171  62.7576758  82.0693002  51.6648461  63.2570549  82.8559872
  51.2697549  62.6829637  80.8382578  51.7838359  62.0506005  80.1144231
  49.8860239  62.0902958  81.1092786  49.2594785  62.2969625  80.2416215
  49.9764182  61.0123163  81.2430287  49.2182251  62.6784521  82.3418900
  49.7380146  63.5984900  82.9702396  48.0649384  62.1305138  82.7022792
  47.5750752  62.4797895  83.5135377  47.6821440  61.3666303  82.1637150
  51.2096547  64.0709628  80.2063910  50.2689783  64.8445038  80.4447673
  52.1940299  64.4172650  79.3728118  53.2935363  63.5617603  78.8942690
  52.8811650  62.6732681  78.4161144  53.9160369  63.2638825  79.7379874
  54.0198216  64.4437602  77.9350053  53.6471804  64.2599964  76.9273008
  55.0849717  64.2158420  77.9751303  53.7600862  65.8443676  78.3631427
  53.8137711  66.5344722  77.5211376  54.4515702  66.1671423  79.1414524
  52.3318413  65.8071585  78.9156115  52.2205697  66.4434148  79.7936177
  51.3242870  66.2239962  77.8582139  51.0199548  67.4128303  77.7256337
  50.7898985  65.2638539  77.1040490  51.0552008  64.2945746  77.2051023
  49.8575145  65.6181877  76.0400408  50.1347720  66.5635236  75.5735996
  49.8447758  64.5303810  74.9682151  50.8493928  64.4287319  74.5577125
  49.4035380  63.2088545  75.5515993  48.3987525  63.3096028  75.9619109
  49.4019036  62.4486852  74.7704213  50.0910901  62.9132547  76.3440596
  48.9627085  64.9120880  73.9051737  48.9564892  64.2268111  73.2328961
  48.4555863  65.8698367  76.5830538  47.6095670  66.4384962  75.8848018
  48.1897577  65.4615340  77.8109369  48.8750554  64.9406310  78.3392611
  46.9129650  65.7469529  78.4348370  47.0156622  66.6210500  79.0778819
  46.1733336  65.9509898  77.6606188  46.4423608  64.5740795  79.2690496
  47.1478061  63.5887107  79.4603851  45.2173783  64.7119747  79.7691172
  44.7262637  65.5772221  79.5951839  44.5612064  63.6962495  80.5852457
  45.1616581  62.7881521  80.6392461  44.2961487  64.1947818  82.0129982
  43.7352669  65.1282131  81.9659160  43.4997083  63.1657967  82.7906699
  44.0601927  62.2321677  82.8385786  43.3193485  63.5329506  83.8010009
  42.5460843  62.9913221  82.2924113  45.5953461  64.5003449  82.7229329
  46.1362298  65.2723406  82.1756035  45.3841716  64.8520072  83.7328035
  46.2037386  63.5973210  82.7730049  43.2571859  63.3193847  79.9005855
  42.4057928  64.1822767  79.6587756  43.0930012  62.0366533  79.5951472
  43.8511983  61.3892974  79.7569091  41.8717023  61.5307202  78.9846795
  41.2516857  62.3704789  78.6708578  42.1733038  60.6604899  77.7604734
  43.0213007  60.0265996  78.0196714  41.2953492  60.0385176  77.5859850
  42.4964023  61.4490716  76.4962992  42.1870647  60.8587931  75.6337550
  41.9326710  62.3817058  76.5187169  43.9771923  61.7564663  76.3929827
  44.2498748  62.4349677  77.2013014  44.5348002  60.8256776  76.4969318
  44.3349698  62.3760714  75.1220799  44.5254751  61.7667625  74.3394243
  44.4254974  63.6884813  74.9401459  44.7593518  64.1770721  73.7551032
  44.9456776  63.5480255  72.9871949  44.8260538  65.1764176  73.6248762
  44.1833946  64.5146090  75.9486558  43.9306443  64.1423295  76.8528822
  44.2528472  65.5123478  75.8079708  41.0850576  60.7388404  80.0175984
  41.6282757  59.8362291  80.6613382  39.8090021  61.0802914  80.1689576
  39.4125610  61.8061712  79.5892746  38.9552724  60.4407390  81.1478955
  37.9948898  60.2246910  80.6798274  39.4253282  59.5077914  81.4589511
  38.7248954  61.3070671  82.3679980  39.5686880  61.3694294  83.2658259
  37.5799990  61.9830130  82.4059091  36.9547288  61.9127822  81.6158431
  37.2090326  62.8647731  83.5035270  37.8912830  62.7468241  84.3453831
  37.2055729  64.3511130  83.0745146  36.5781623  64.4559563  82.1893801
  36.6721211  65.2413851  84.1801343  37.2993343  65.1374258  85.0655139
  36.6823142  66.2795465  83.8481441  35.6507249  64.9480155  84.4225918
  38.6054401  64.8002783  82.6826939  38.9623163  64.1941562  81.8500130
  38.5810882  65.8483518  82.3842842  39.2772211  64.6805669  83.5326824
  35.8385538  62.4331569  84.0100488  34.8946271  62.2491062  83.2398769
  35.7409887  62.2538717  85.3285323  36.5389068  62.4298165  85.9222237
  34.5242097  61.7311141  85.9417528  33.9001166  61.2412950  85.1943009
  34.8849219  60.7079645  87.0257051  35.5097961  61.1921135  87.7761931
  33.6275056  60.1662333  87.6866081  33.0023035  59.6814982  86.9367722
  33.9025900  59.4416708  88.4530524  33.0748271  60.9865821  88.1445107
  35.6154278  59.6238013  86.4385764  35.8404233  58.9843223  87.1183146
  33.6410992  62.8287287  86.5199430  32.4800119  62.9478329  86.1174564
  34.1479727  63.6381624  87.4477018  35.1236555  63.5531116  87.6944985
  33.3364997  64.6201356  88.1612881  32.3824648  64.7468216  87.6495586
  33.0649794  64.1657564  89.5956720  34.0140203  63.9251848  90.0747815
  32.5834993  64.9821831  90.1339326  32.1675027  62.9474942  89.6606476
  31.1901943  62.8420360  88.9218425  32.4986984  62.0162596  90.5472211
  31.9353317  61.1824358  90.6335671  33.3124789  62.1459890  91.1312008
  34.0589865  65.9589129  88.1470335  35.0800732  66.1210883  88.8224223
  33.5276300  66.9190443  87.3964071  32.6639266  66.7379595  86.9051597
  34.1678084  68.2140614  87.2128853  35.1817857  68.1801290  87.6113795
  34.2374041  68.5840045  85.7303764  34.7794019  67.8139605  85.1814047
  33.2356106  68.6893326  85.3139442  34.9475345  69.8758344  85.4697861
  36.3272041  69.9447553  85.5483401  36.8922590  69.0470250  85.7991256
  36.9881853  71.1326628  85.3133133  38.0758447  71.1739037  85.3715966
  36.2700988  72.2699369  85.0039990  36.7905315  73.2106412  84.8242070
  34.8933492  72.2163640  84.9222964  34.3236407  73.1119572  84.6744146
  34.2382335  71.0244246  85.1554957  33.1509546  70.9789043  85.0934269
  33.4193518  69.2928254  87.9841298  32.1962754  69.4121608  87.8647938
  34.1622942  70.0763994  88.7646549  35.1352525  69.8334294  88.8847263
  33.6529307  71.2511112  89.4595937  32.7519020  71.5988203  88.9542770
  33.3087630  70.9523563  90.9264963  34.2016981  70.5077995  91.3659681
  33.1137465  71.9158135  91.3974727  32.1242257  70.0320935  91.1494706
  31.2328525  70.4990590  90.7305458  32.3085904  69.0839646  90.6443336
  31.8819329  69.7583841  92.6188712  32.6399276  70.2092655  93.4774608
  30.8240237  69.0128496  92.9169475  30.6160402  68.7996688  93.8820372
  30.2323473  68.6624930  92.1771700  34.7173878  72.3342514  89.4078698
  35.9095472  72.0369561  89.5251102  34.2977833  73.5863868  89.2384355
  33.3298512  73.8076399  89.0533572  35.2635702  74.6748933  89.2538041
  36.0970704  74.4022099  89.9011220  35.8100926  74.9775438  87.8515805
  36.7521986  75.5060463  87.9972539  36.0040674  74.0125552  87.3833168
  34.9008538  75.8014724  86.9552327  33.9386978  75.2960436  86.8721756
  34.7574264  76.7825318  87.4080607  35.6051177  76.0055544  85.3131512
  34.5771041  77.3159238  84.6597828  34.6741874  78.2017977  85.2873982
  34.8932308  77.5543406  83.6442426  33.5366777  76.9911167  84.6490734
  34.6219102  75.9172280  89.8542823  33.3982733  76.0769643  89.8459257
  35.4695766  76.7919336  90.4021598  36.4447569  76.5395402  90.4757835
  35.0460423  78.0767855  90.9424424  34.0435103  78.3424910  90.6071376
  35.0809137  78.1309753  92.4877121  34.7723815  79.1269155  92.8055329
  34.1524263  77.0908489  93.1041837  34.4606339  76.0945510  92.7871673
  34.2021420  77.1573444  94.1910173  33.1296822  77.2758959  92.7757729
  36.4925483  77.9647905  92.9905556  37.1165757  78.7659039  92.5944380
  36.4979578  78.0055023  94.0797814  36.8851100  77.0026501  92.6614930
  35.9452080  79.1620542  90.3670123  37.0317240  78.8949281  89.8520990
  35.4816977  80.4046950  90.4748632  34.5980361  80.5641358  90.9372702
  36.1814539  81.5482023  89.9123213  37.0528446  81.2013763  89.3569033
  35.2789160  82.3425561  88.9615546  35.9103716  83.0780421  88.4631337
  34.8928671  81.6374474  88.2254242  34.1207596  83.0484555  89.6410114
  33.5061904  82.3057576  90.1497405  34.5183724  83.7525675  90.3719235
  33.2740393  83.7965945  88.6266240  33.9102062  84.5139323  88.1081482
  32.8789604  83.0772224  87.9093264  32.1236749  84.5300503  89.2932772
  31.5112233  83.7989021  89.8209380  32.5388020  85.2396910  90.0089439
  31.2832141  85.2587642  88.3024374  30.8981038  84.6013200  87.6394466
  30.5313015  85.7324001  88.7824337  31.8504408  85.9366089  87.8136843
  36.6854488  82.4651516  91.0188037  36.2393901  82.3954061  92.1672571
  37.6176321  83.3400303  90.6457936  37.9524977  83.3202374  89.6931276
  38.2122440  84.2987242  91.5668928  37.4414507  84.7257243  92.2084906
  39.2785951  83.6464431  92.4509169  40.0620683  83.2222120  91.8229856
  39.7108016  84.3965639  93.1131983  38.8231696  82.8555103  93.0468298
  38.8118982  85.4391718  90.7587695  38.8761986  85.3888448  89.5281933
  39.2527494  86.4726904  91.4694407  39.0852353  86.5193631  92.4643578
  39.9464929  87.5805072  90.8350167  39.4552076  87.8287521  89.8942125
  39.9306740  88.8161128  91.7353491  38.8996007  89.1106144  91.9309399
  40.4272651  88.5858642  92.6779428  40.6637630  89.9614426  91.0407058
  39.9782756  90.7238746  90.3083082  41.9022540  90.0629878  91.2491003
  41.3829963  87.1867914  90.5144865  42.0064549  86.3957093  91.2271586
  41.9073298  87.7523205  89.4263210  41.3746987  88.4119781  88.8774536
  43.2401178  87.3885846  88.9661401  43.3351706  86.3065068  89.0565384
  43.4130702  87.7726270  87.4986188  43.3295289  88.8543060  87.3933025
  44.3941350  87.4489445  87.1509959  42.6391974  87.2891997  86.9023653
  44.3505476  88.0262341  89.7887134  45.4915090  87.5567419  89.7308424
  44.0494828  89.0781587  90.5448481  43.1182099  89.4682602  90.5193330
  45.0510525  89.7347705  91.3750974  46.0079032  89.7636826  90.8538489
  44.6172408  91.1709073  91.6815997  45.4257765  91.6752699  92.2107383
  44.4225087  91.6859133  90.7408828  43.4476405  91.1886431  92.4800523
  43.1958016  92.0976664  92.6585284  45.3243806  88.9944024  92.6775439
  46.2437152  89.3790730  93.4071584  44.5575556  87.9540357  92.9860606
  43.8012204  87.7091708  92.3630858  44.7249307  87.1777489  94.2082649
  45.4133588  87.6740578  94.8922557  43.3799915  86.9476718  94.9135345
  42.7039462  86.4364141  94.2282035  43.5692971  86.1030950  96.1614397
  44.2449062  86.6139521  96.8474994  42.6055739  85.9508593  96.6474054
  43.9934750  85.1374379  95.8863425  42.7236771  88.2859513  95.2585918
  42.5682172  88.8224309  94.3225776  41.7587318  88.0663077  95.7154690
  43.5434060  89.1407544  96.1990051  44.5083833  89.3612130  95.7425879
  43.0146060  90.0729451  96.3977269  43.6988999  88.6050883  97.1354790
  45.3855001  85.8550375  93.8474427  44.8472922  85.0825884  93.0461328
  46.5503513  85.5925511  94.4355213  47.0139633  86.2850656  95.0061236
  47.2110027  84.3108839  94.2322852  47.1756801  84.0347406  93.1784369
  48.6738595  84.3964266  94.6659147  48.7254507  84.6632141  95.7215012
  49.1561246  83.4311673  94.5116581  49.1849016  85.1560006  94.0743215
  46.4858278  83.2216215  95.0121665  46.1970032  83.3806347  96.2016189
  46.1872574  82.1127629  94.3399669  46.5030778  82.0213421  93.3849805
  45.3744489  81.0418126  94.9048899  44.9372243  81.4107639  95.8326878
  44.2519325  80.6190345  93.9421124  44.6979757  80.2316782  93.0260879
  43.3943224  79.5590069  94.5673222  42.9475348  79.9458051  95.4832200
  42.6055267  79.2721410  93.8719014  44.0058271  78.6876991  94.8018086
  43.3466370  81.7980795  93.6062660  42.8288836  82.0932569  94.5189009
  43.9780988  82.6186975  93.2657642  42.3314967  81.4662999  92.5361962
  41.6993245  80.6460173  92.8761884  41.7136902  82.3418776  92.3367517
  42.8485402  81.1714555  91.6230518  46.2757115  79.8603615  95.2363837
  47.0306795  79.3861330  94.3785629  46.1894028  79.3833614  96.4762787
  45.6034771  79.8748895  97.1359685  46.9244783  78.2130797  96.9424874
  47.6545367  77.9154586  96.1898019  47.6628381  78.5181834  98.2451641
  48.2858624  77.6623062  98.5048064  48.2939930  79.3940128  98.0946104
  46.7467609  78.7715168  99.2964899  47.2305420  78.9604916 100.1038586
  45.9404260  77.0668573  97.1370004  45.0427627  77.1526620  97.9817442
  46.1117423  75.9973545  96.3577934  46.9019579  75.9673120  95.7294972
  45.1576829  74.8908833  96.3244878  44.3486996  75.0428835  97.0390095
  44.5458590  74.7111527  94.9165911  45.2588958  74.1629335  94.3008529
  43.2241468  73.9487045  94.9650758  42.5104029  74.4965807  95.5803011
  42.8273355  73.8438387  93.9553013  43.3896685  72.9605366  95.3942941
  44.3312286  76.0330504  94.2432025  45.2858640  76.5494592  94.1427280
  43.8999353  75.8722922  93.2551526  43.6515942  76.6400051  94.8413697
  45.9137026  73.6496230  96.8011070  45.7558330  72.5486881  96.2576767
  46.8053519  73.8478033  97.7777841  46.8938601  74.7505212  98.2220432
  47.6738893  72.7678526  98.2284615  48.2227971  72.4008342  97.3612263
  48.3746407  73.1863423  98.9508971  46.9338840  71.6077790  98.8723764
  47.3774362  70.4601970  98.7895151  45.7998031  71.8849636  99.5144841
  45.4906874  72.8407203  99.6197257  45.0003306  70.8295943 100.1223068
  45.0350844  69.9448069  99.4866634  45.5163594  70.4520790 101.5164497
  46.5385178  70.0846672 101.4253458  45.5050727  71.3404597 102.1479181
  44.7041309  69.4480976 102.0996438  45.0439603  69.2270522 102.9698477
  43.5473897  71.2706522 100.2134083  43.2157731  72.4404564 100.0040529
  42.6827834  70.3085627 100.5295094  43.0033866  69.3556098 100.6253930
  41.2786578  70.5847792 100.7436978  40.8419013  69.7252489 101.2521764
  41.2040125  71.4625466 101.3856104  40.5095266  70.8434952  99.4625013
  41.0454377  70.8656152  98.3529244  39.2069453  71.0418076  99.6343965
  38.7923850  70.9329348 100.5489378  38.3368544  71.3614639  98.5185131
  38.6049728  70.7400049  97.6641125  36.8780865  71.0912042  98.8797968
  36.7571073  70.0404175  99.1430657  36.5921285  71.7130258  99.7281281
  35.9879240  71.4217075  97.6839258  35.7560654  70.4931018  96.8644535
  35.5482907  72.5996270  97.6012951  38.5221731  72.8173638  98.0993551
  39.1618040  73.6197830  98.7841483  37.9376807  73.1570002  96.9531676
  37.4154888  72.4705081  96.4276740  38.1035500  74.4864617  96.3795426
  38.9629714  74.8958994  96.9104427  38.4244792  74.4007644  94.8670931
  37.4959891  74.1977709  94.3334264  39.0358487  75.6760069  94.3441821
  39.9646815  75.8794314  94.8770881  39.2441551  75.5697967  93.2795561
  38.3413043  76.5019896  94.4973481  39.5175141  73.3744237  94.5870854
  40.2007229  73.8219384  93.8652424  40.0437244  73.2016765  95.5258935
  39.0097670  72.0689862  94.0514942  38.4838053  72.2408804  93.1123902
  39.8491045  71.3952453  93.8792013  38.3268046  71.6206195  94.7730408
  36.8642474  75.3465757  96.6356247  36.9507542  76.5832149  96.5751182
  35.7288237  74.7358905  96.9750915  35.6445888  73.7300727  96.9385616
  34.5557527  75.5145158  97.3543076  34.3997819  76.3296918  96.6477239
  33.3132563  74.6257437  97.3562613  32.4468301  75.2281710  97.6291848
  33.0927986  74.0150420  95.9801996  33.9586735  73.4120527  95.7067695
  32.2035537  73.3850007  95.9999608  32.9580151  74.8099593  95.2466871
  33.4800173  73.5765206  98.3168276  32.6996127  73.0174451  98.3187474
  34.7087285  76.1810983  98.7188134  33.9189171  77.0723472  99.0470987
  35.6987460  75.7785815  99.5159700  36.3224949  75.0523083  99.1941566
  35.8818591  76.2987010 100.8636723  34.9794646  76.8154502 101.1904043
  36.1665865  75.1489648 101.8352853  35.3083075  74.4771063 101.8432040
  37.0473731  74.6083207 101.4888478  36.3969753  75.6361564 103.1463575
  36.5726470  74.8987902 103.7354504  36.9901927  77.3386776 100.9741265
  37.1779795  77.9038246 102.0552792  37.7286462  77.6068594  99.8978836
  37.5618818  77.1235775  99.0268339  38.8322378  78.5606705  99.9599642
  39.3159072  78.5127971 100.9356031  39.8728984  78.3003615  98.8593199
  40.7295752  78.9555813  99.0170926  40.3306579  76.8494766  98.8969557
  39.4745428  76.1936190  98.7387838  41.0675203  76.6799467  98.1118480
  40.7782385  76.6342117  99.8672297  39.2826334  78.6434870  97.4948471
  38.5001038  77.9125081  97.2913323  38.8394218  79.6358393  97.5779128
  40.2782820  78.6336538  96.3751028  40.7216099  77.6414307  96.2911170
  39.7776104  78.8876064  95.4407928  41.0609295  79.3647608  96.5776989
  38.2764714  79.9730977  99.8469252  37.1041399  80.1668105  99.5080398
  39.1137346  80.9667543 100.1252522  40.0567473  80.7626700 100.4238756
  38.6857035  82.3591051 100.0921983  37.6768664  82.4778445 100.4874803
  39.6457085  83.2408220 100.9178543  39.3511768  84.2849948 100.8127189
  39.5921229  82.8447839 102.3845606  39.8869926  81.8007922 102.4905523
  40.2738549  83.4742122 102.9565413  38.5770421  82.9749742 102.7597446
  41.0707731  83.1253675 100.3932193  41.1029345  83.4495177  99.3530297
  41.7303859  83.7552504 100.9900928  41.4003912  82.0885816 100.4605084
  38.5820203  82.8369028  98.6495115  39.2758865  82.3463588  97.7514122
  37.6830522  83.7942474  98.4225453  37.1026789  84.1284350  99.1785776
  37.5062073  84.3817371  97.1087772  36.8659588  85.2545677  97.2366354
  38.4918452  84.7012252  96.7703328  36.8981607  83.4747603  96.0649351
  37.0094251  83.7617028  94.8713684  36.2402849  82.3947633  96.4756795
  36.1241326  82.2426578  97.4673810  35.7153390  81.3944693  95.5580561
  36.2490736  81.4508692  94.6093487  35.8824328  79.9845561  96.1302391
  35.3458092  79.9097598  97.0760407  35.4800992  79.2561354  95.4262283
  36.9405417  79.7823836  96.2964651  34.2478275  81.6759571  95.2748327
  33.4962573  82.0484198  96.1809358  33.8478246  81.5007466  94.0180730
  34.5417437  81.2793612  93.3183844  32.4624012  81.6477092  93.5941566
  31.8048687  81.5441504  94.4573053  32.2194213  83.0165650  92.9559994
  32.8542538  83.1168199  92.0756376  30.7618105  83.1577148  92.5479633
  30.1263464  83.0580291  93.4279336  30.6038281  84.1366381  92.0953600
  30.5086554  82.3798239  91.8276169  32.5451046  84.0465923  93.8956995
  32.3924664  84.9054099  93.4947826  32.1351483  80.5381235  92.6066132
  32.7808956  80.4296673  91.5598044  31.1308178  79.7243874  92.9398441
  30.6027611  79.8880955  93.7850985  30.8140058  78.5436715  92.1443775
  31.7034616  77.9868050  91.8496449  29.8864303  77.6050744  92.9386804
  28.9811888  78.1514259  93.2035145  29.5158779  76.3765989  92.1187805
  30.4206345  75.8294443  91.8539445  28.8605783  75.7321614  92.7047697
  29.0007941  76.6875713  91.2098875  30.5429139  77.1988837  94.2477107
  30.7448310  78.0881613  94.8448011  29.8761399  76.5356169  94.7987000
  31.4793018  76.6811232  94.0398581  30.1873143  78.9553098  90.8155292
  29.2484934  79.7602887  90.7623284  30.7170212  78.3973039  89.7298142
  31.4608720  77.7258426  89.8560093  30.3185667  78.7394593  88.3707993
  29.8100752  79.7025518  88.3262076  31.5365304  78.7818948  87.4290240
  32.0364732  77.8138490  87.4613322  31.1150874  79.0856049  86.0038918
  30.6154475  80.0537783  85.9707048  31.9952743  79.1093436  85.3613904
  30.4312613  78.3122463  85.6540348  32.5436134  79.8070964  87.9201448
  32.8771429  79.5383072  88.9224484  33.3999975  79.8277245  87.2461417
  32.0775286  80.7921122  87.9448357  29.2934139  77.7167511  87.8982597
  29.5144380  76.5070064  88.0279215  28.1729274  78.2042394  87.3698459
  28.0158926  79.2012719  87.3328917  27.1283617  77.3220113  86.8698020
  26.9107565  76.5511204  87.6090411  25.8483013  78.1141694  86.5983598
  25.5075769  78.5825700  87.5217271  26.0480438  78.8841708  85.8531747
  24.7430244  77.2072907  86.0764208  24.9431685  76.0043388  85.9238094
  23.5726986  77.7881847  85.8023342  22.8056066  77.2315766  85.4532536
  23.4597322  78.7816118  85.9453093  27.5912039  76.6199489  85.5934621
  28.3044604  77.2153232  84.7815109  27.2055836  75.3555350  85.3888787
  26.4228044  74.4923778  86.2910513  25.4762618  74.9784660  86.5274316
  26.9840812  74.3247524  87.2102733  26.2407952  73.2315853  85.4925998
  25.2994787  73.2811125  84.9452706  26.2243318  72.3745634  86.1659079
  27.4025264  73.1580739  84.5686913  27.1589913  72.5967358  83.6666441
  28.2743207  72.7132885  85.0485249  27.6918493  74.6201497  84.2103444
  28.7617693  74.8138818  84.1339416  27.0146157  75.0027437  82.9064745
  27.5069704  74.6074259  81.8426311  25.9181713  75.7528710  82.9428011
  25.5690605  76.0667943  83.8370455  25.1680953  76.1065826  81.7462848
  25.5100183  75.5004996  80.9073264  23.6705925  75.8642309  81.9463024
  23.3115775  76.4712898  82.7773787  23.1332375  76.1380070  81.0383396
  23.4986776  74.8105084  82.1658778  25.4226058  77.5632972  81.3914528
  25.3175615  78.4440478  82.2515029  25.7582722  77.8118255  80.1279071
  25.8677627  77.0435247  79.4815132  25.9750125  79.1562601  79.6385551
  25.8474483  79.1215637  78.5566019  25.1952658  79.7797427  80.0760068
  27.3240788  79.7607454  79.9557704  27.5980454  80.8818928  79.5074180
  28.1751023  79.0700531  80.7094926  27.8902825  78.1761855  81.0836285
  29.4879756  79.5851241  81.0749793  29.6072337  80.6021772  80.7015097
  29.6392850  79.6025306  82.6006990  29.3457004  78.6291760  82.9937486
  30.6836423  79.7935115  82.8475680  28.7853260  80.6660573  83.2557280
  28.6903095  81.7903750  82.7652155  28.1570275  80.3162304  84.3715305
  27.5734397  80.9871825  84.8504337  28.2654654  79.3807218  84.7364491
  30.6282668  78.7954537  80.4524106  31.5515834  79.3876833  79.8882151
  30.5926603  77.4674467  80.5396958  29.8635642  77.0196776  81.0763716
  31.6242710  76.6319158  79.9469154  32.1014225  77.1722339  79.1293081
  32.6968974  76.2532894  80.9761970  33.4641955  75.7327599  80.4031334
  33.1116095  77.1749766  81.3843718  32.2263118  75.3681529  82.1080696
  31.6427694  75.9137817  83.2420085  31.5124755  76.9945238  83.2978622
  31.2305866  75.1152166  84.2866142  30.7693205  75.5574654  85.1696495
  31.3987908  73.7497450  84.2078313  30.9841617  72.9494868  85.2466794
  30.5943991  73.4458512  85.9700791  31.9844427  73.1807824  83.0993105
  32.1192476  72.1009554  83.0368448  32.4023654  73.9898176  82.0615188
  32.8797999  73.5500309  81.1858796  30.9716522  75.4009292  79.3353094
  29.7487362  75.2389945  79.3609703  31.8054072  74.5211265  78.7862914
  32.7958409  74.7182048  78.7689562  31.3356671  73.2930727  78.1642061
  30.5155174  72.8810230  78.7521423  30.8370454  73.5448378  76.7372931
  30.0893336  74.3358766  76.7945987  31.6910318  73.8941559  76.1569621
  30.2329999  72.3260276  76.0642999  31.0147051  71.5715583  75.9759037
  29.4352856  71.9487178  76.7041346  29.6740251  72.6368261  74.6910019
  29.7715591  73.8046914  74.2578474  29.1355340  71.7136631  74.0456382
  32.4782387  72.2905571  78.1679103  33.6069798  72.6297882  77.8034233
  32.1796369  71.0628845  78.5785073  31.2201967  70.8450440  78.8068039
  33.1906701  70.0354753  78.7911419  34.1462947  70.2190728  78.3000486
  33.4255801  69.7968554  80.3062614  33.8834360  70.6929253  80.7252209
  32.1227384  69.4961040  81.0481226  31.6645038  68.5998369  80.6299993
  32.3346361  69.3358411  82.1052488  31.4390497  70.3379435  80.9386913
  34.5127691  68.7443091  80.5594103  34.1204544  67.7891691  80.2102722
  35.3758293  69.0245952  79.9555342  34.9297121  68.6185589  82.0042914
  34.0672158  68.3378216  82.6087635  35.7009134  67.8536510  82.0951963
  35.3225889  69.5732490  82.3540263  32.7747766  68.7547009  78.0757074
  31.5936200  68.3912351  78.0562201  33.7422150  68.1057743  77.4332605
  34.5725928  68.6147235  77.1657858  33.6311848  66.7106231  77.0375592
  32.6058683  66.3743434  77.1916415  33.9957064  66.5106287  75.5626045
  34.0295319  65.4389134  75.3666928  33.2024185  66.9633358  74.9677511
  35.3286445  67.1358390  75.1880942  35.8994885  67.8925975  75.9990835
  35.8127003  66.8589582  74.0710642  34.5219927  65.8763686  77.9484218
  35.6108697  66.3146849  78.3323030  34.0476548  64.6916052  78.3175508
  33.1663483  64.3527527  77.9589744  34.7499900  63.8807461  79.3007435
  35.3787684  64.5133953  79.9272353  33.7420792  63.1552849  80.1943357
  33.1394477  62.5827058  79.4892912  34.2536858  62.4723724  80.8725608
  32.8347975  64.0894767  80.9996751  32.3053612  64.7459563  80.3091444
  31.8282216  63.2960080  81.8161298  32.3569428  62.6395897  82.5072649
  31.1952571  63.9817065  82.3794008  31.2094585  62.6967914  81.1481686
  33.6417292  65.0265985  81.8848446  34.2995822  65.6359508  81.2651523
  32.9645413  65.6745793  82.4412964  34.2402344  64.4418779  82.5834091
  35.7020349  62.8725671  78.6742592  36.5406064  62.3119463  79.3866855
  35.6004996  62.6321064  77.3670170  34.8763229  63.0725983  76.8178046
  36.4898067  61.6873839  76.7061491  36.6433120  60.8163936  77.3432607
  35.8849431  61.2222153  75.3790590  35.6650679  62.1201297  74.8015612
  36.6538950  60.6420191  74.8689753  34.6205152  60.3824368  75.5127877
  34.5634913  59.7245245  74.6456081  34.7173545  59.7824698  76.4176418
  33.3569166  61.2220036  75.5950494  33.4545027  62.4618879  75.4825072
  32.2657074  60.6410081  75.7696145  37.8740499  62.2650330  76.4551326
  38.8079754  61.5038272  76.1826496  38.0279180  63.5841293  76.5388906
  37.2209571  64.1712765  76.6943628  39.3216397  64.2241921  76.3553972
  40.0659475  63.4278876  76.3574097  39.3793664  64.9467655  75.0007203
  38.6458465  65.7529008  74.9867831  40.3765069  65.3609299  74.8514591
  39.1567571  64.2398183  74.2014895  39.6819061  65.2154258  77.4489967
  40.8643700  65.5569410  77.5719948  38.7211649  65.6822499  78.2421912
  37.7692487  65.3688826  78.1166690  38.9961518  66.6379619  79.2947589
  38.1096713  66.7169999  79.9240478  39.8297669  66.2619229  79.8878691
  39.3480883  68.0102572  78.7658247  40.4367182  68.5241138  79.0397122
  38.4394518  68.6150462  78.0052209  37.5546806  68.1576308  77.8377384
  38.6865444  69.8990830  77.3607696  39.6608620  70.2774189  77.6700696
  38.6742203  69.7691909  75.8431184  37.6897893  69.3959444  75.5608389
  38.8138177  70.7698575  75.4341208  39.7332814  68.8523159  75.2962904
  40.7035164  69.1362323  75.7038888  39.5059702  67.8254040  75.5824434
  39.7696811  68.9584425  73.7918751  40.4827769  68.2445597  73.3796074
  38.7811112  68.7655662  73.3751885  40.1825778  70.3037838  73.4113570
  39.4566593  70.9799116  73.2216392  41.4487846  70.6861797  73.3009094
  42.4241705  69.8225460  73.5286398  42.2024871  68.8715768  73.7867369
  43.3862328  70.1179630  73.4434066  41.7411963  71.9295368  72.9638833
  40.9976184  72.5905386  72.7899043  42.7069911  72.2134227  72.8817380
  37.6362817  70.9005889  77.8131455  36.4346870  70.6526997  77.6733488
  38.0870885  72.0265833  78.3435443  39.0798742  72.1407774  78.4899536
  37.1983941  73.0977479  78.7717472  36.1800670  72.7270162  78.8886537
  37.6769639  73.7047547  80.0979344  38.6867465  74.0940029  79.9678369
  36.7547609  74.8273590  80.5250740  35.7448134  74.4387596  80.6558299
  37.1062352  75.2485110  81.4669856  36.7484880  75.6040041  79.7602981
  37.7374109  72.6250994  81.1685472  38.4528933  71.8705088  80.8417770
  38.0929055  73.0874965  82.0893686  36.4094068  71.9794830  81.4151347
  36.0534593  71.5164373  80.4948142  36.5130089  71.2178533  82.1879775
  35.6934705  72.7334260  81.7424038  37.1362381  74.1583097  77.6852435
  38.1692782  74.6833025  77.2571177  35.9275897  74.4827834  77.2450040
  35.1416299  73.9081303  77.5135935  35.6884974  75.6033305  76.3414382
  36.6425899  76.0456778  76.0548452  34.9599091  75.1553514  75.0783615
  35.6097777  74.4909554  74.5088460  34.0928687  74.5982501  75.4332970
  34.5006699  76.2911501  74.1929832  35.4149942  77.1429093  73.5887686
  36.4777796  76.9891621  73.7757139  35.0013169  78.1679924  72.7655689
  35.7293414  78.8400887  72.3112906  33.6587594  78.3414328  72.5209496
  33.2562013  79.3613505  71.6955867  33.9890658  79.8786413  71.3536518
  32.7271792  77.5020190  73.0934337  31.6634986  77.6400239  72.8994271
  33.1517302  76.4789215  73.9192453  32.4237735  75.8029869  74.3679007
  34.8925047  76.6663593  77.0801909  33.7019021  76.4828859  77.3506475
  35.5562529  77.7711747  77.4132741  36.5607736  77.8155367  77.3180408
  34.8661298  78.9188589  77.9800236  34.1559170  78.6048681  78.7449463
  35.8777253  79.8964520  78.5923016  36.5397182  80.2545470  77.8038641
  35.1743179  81.0741632  79.2340238  34.5124476  80.7168729  80.0229294
  35.9141689  81.7516725  79.6602895  34.5893534  81.6027817  78.4813763
  36.7398385  79.1683610  79.6249957  37.2807276  78.3814870  79.0992875
  37.4500295  79.8928600  80.0235299  35.9495984  78.5638883  80.7582174
  35.2394651  77.8388963  80.3604773  36.6285545  78.0649584  81.4497279
  35.4087649  79.3502696  81.2847185  34.0344407  79.5765020  76.8868608
  34.5128069  79.7770307  75.7636854  32.7777020  79.8822116  77.2020504
  32.4279603  79.7037958  78.1326137  31.8634466  80.4349501  76.2165018
  31.8853304  79.8327692  75.3082076  30.4383511  80.4368190  76.7667358
  30.4595921  80.9665633  77.7191113  29.8186534  80.9874699  76.0590224
  29.8581134  79.0466997  76.9732512  30.5575338  78.4828515  77.5904928
  28.9117132  79.1542618  77.5032101  29.6256937  78.3073636  75.6685834
  29.3114478  78.9654065  74.6561012  29.7562359  77.0650887  75.6567644
  32.2793421  81.8553128  75.8261958  32.8041454  82.6036019  76.6542006
  32.0728500  82.2449928  74.5614826  31.4855485  81.4842762  73.4437581
  30.5192925  81.0819195  73.7479927  32.1514543  80.6644095  73.1745234
  31.3657452  82.5096672  72.3483215  30.3660520  82.9436012  72.3686607
  31.5329615  82.0287118  71.3845673  32.4037084  83.5305101  72.6165759
  32.1003389  84.4966982  72.2134055  33.3815857  83.2615742  72.2171650
  32.4649475  83.6003864  74.1462033  33.4787357  83.7759727  74.5060660
  31.5466382  84.6758177  74.6833454  31.9194520  85.8552638  74.6616491
  30.3570295  84.3069044  75.1576281  30.0593481  83.3556853  74.9943267
  29.4235105  85.2227660  75.8108570  29.9286219  86.1610065  76.0403484
  28.2216338  85.5220532  74.8914329  27.4719547  86.0387386  75.4906963
  28.5669609  86.1813427  74.0950746  27.6069045  84.2661373  74.2807857
  28.1456828  83.1596281  74.4950153  26.5815832  84.3892791  73.5795680
  29.0227764  84.6096470  77.1561147  27.9963506  83.9410878  77.2967724
  29.8551675  84.8523788  78.1660580  30.7020647  85.3715067  77.9833814
  29.6211188  84.3659929  79.5204641  28.5809005  84.0553052  79.6180256
  30.5188415  83.1748105  79.8472919  30.2277140  82.7703434  80.8166991
  30.3841224  82.4118703  79.0805631  31.8788510  83.5667100  79.8888960
  32.4252155  82.8048491  80.0954234  29.8763626  85.5201681  80.4756428
  31.0271974  85.9221289  80.6740260  28.8026755  86.0517740  81.0638213
  27.8806624  85.6843149  80.8768322  28.9201786  87.2090154  81.9411470
  29.5683684  87.9597145  81.4890407  27.5438195  87.8289584  82.1739394
  27.6509032  88.6986427  82.8222315  26.9234759  88.2556067  80.8520487
  26.8156419  87.3863140  80.2033563  25.9431162  88.6953823  81.0353285
  27.5665575  88.9912549  80.3689666  26.6903040  86.8670725  82.8058917
  25.8246513  87.2551650  82.9529627  29.5625902  86.8676905  83.2785922
  30.0995207  87.7635180  83.9382154  29.5148310  85.6020589  83.6948585
  29.0159162  84.8944527  83.1747845  30.1358366  85.2223346  84.9580321
  29.8844359  85.9733623  85.7069341  29.5981456  83.8698843  85.4231898
  28.5149773  83.9265524  85.5310521  29.8500440  83.1057564  84.6878288
  30.2249768  83.5081201  86.7677858  29.6206923  83.8885361  87.8059214
  31.3021096  82.8548085  86.7439436  31.6533800  85.1763301  84.8478429
  32.3498225  85.3701264  85.8495220  32.1841483  84.9336568  83.6493219
  31.5710553  84.7962470  82.8585407  33.6186215  84.7807951  83.4458864
  34.1342498  84.7811900  84.4062127  33.9081659  83.4586504  82.7367668
  33.2821406  83.4791170  81.8447059  34.9576034  83.4355489  82.4430879
  33.5823708  82.2134768  83.5583300  32.5518397  82.2860454  83.9059510
  33.7496268  80.9523165  82.7342127  34.7800938  80.8788117  82.3866016
  33.5104717  80.0830093  83.3467571  33.0787578  80.9869522  81.8758214
  34.4643344  82.1683870  84.7878190  34.2890614  83.0570787  85.3941240
  34.2292212  81.2785784  85.3718256  35.5106825  82.1369915  84.4840610
  34.2285457  85.9447998  82.6712831  35.3508902  85.8299346  82.1701885
  33.5159859  87.0602916  82.5607274  32.5702122  87.1080395  82.9119133
  34.0601286  88.2266229  81.8866844  34.6494292  87.9114581  81.0255832
  32.9384163  89.1428832  81.4015262  32.3239487  88.5955532  80.6867125
  32.3285028  89.4326822  82.2571675  33.4632969  90.3037071  80.7812292
  32.7411140  90.8627257  80.4853411  34.9977996  88.9931205  82.8144173
  34.9166091  88.8991128  84.0416397  35.8936039  89.7665694  82.2086208
  35.9189120  89.8265083  81.2007189  36.8538761  90.5415653  82.9668930
  36.9965590  91.4967638  82.4615844  36.4430479  90.7150663  83.9614869
  38.1949837  89.8497548  83.1012564  38.6220496  89.1316257  82.1920390
  38.8671923  90.0564981  84.2280517  38.4798448  90.6884654  84.9141119
  40.1661938  89.4482809  84.5024874  40.5254306  88.9339102  83.6111564
  41.1894369  90.5093302  84.8990841  41.0765916  91.3693547  84.2389909
  40.9958188  90.8135814  85.9276965  42.6150465  90.0093212  84.8027148
  42.8609573  88.8690161  84.4141953  43.5654581  90.8653796  85.1567993
  44.5349223  90.5856077  85.1124543  43.3148741  91.7926652  85.4689688
  39.9409999  88.4234880  85.6121559  40.1126619  88.7186019  86.7957200
  39.5509396  87.2118761  85.2193779  39.5637422  87.0023793  84.2314272
  39.0598928  86.1895570  86.1368040  39.2050618  86.4852418  87.1758400
  37.5597952  85.9130901  85.9080111  37.4070107  85.6885313  84.8523931
  37.0746536  84.7459259  86.7486320  37.2266962  84.9699543  87.8044707
  36.0137045  84.5794180  86.5621843  37.6347069  83.8491200  86.4837149
  36.7321229  87.1488270  86.2231599  37.0418673  87.9690826  85.5755943
  35.6770493  86.9326097  86.0553226  36.8832113  87.4320129  87.2648311
  39.8825375  84.9229136  85.9426491  40.0897300  84.4805882  84.8076242
  40.3548802  84.3476303  87.0468604  40.2882506  84.8516593  87.9195657
  41.0308230  83.0597753  87.0442431  41.2936625  82.7815814  86.0236438
  42.3124222  83.1289774  87.8777084  42.7260931  82.1210230  87.9093878
  43.0010984  83.7873182  87.3481683  42.1140523  83.6375545  89.2904991
  41.6423021  84.6200893  89.2771586  41.4629669  82.9294079  89.8030596
  43.4179413  83.7370143  90.0548801  44.4493120  83.2402389  89.6102605
  43.3854234  84.4150684  91.1943494  44.2267745  84.5127025  91.7445287
  42.5194609  84.8306426  91.5066128  40.1001010  81.9586318  87.5517748
  39.0306017  82.2149209  88.1074556  40.5283582  80.7146316  87.3436274
  41.4642405  80.5897702  86.9849727  39.7031652  79.5267604  87.5554922
  38.9085407  79.6857776  88.2844536  39.0897679  79.0293770  86.2244800
  39.8273687  79.1814196  85.4364898  38.7028631  77.5699996  86.2768180
  37.9648914  77.4172437  87.0643229  38.2778244  77.2716680  85.3184646
  39.5863160  76.9666188  86.4854845  37.8998297  79.8890726  85.7830329
  38.2355185  80.9260549  85.7740144  37.6381306  79.5836148  84.7699639
  36.6995968  79.7612514  86.6680463  36.9604159  80.0669969  87.6812555
  35.9000175  80.3989794  86.2911177  36.3630293  78.7245555  86.6772068
  40.5521734  78.4379791  88.2009968  41.6631708  78.1546460  87.7396745
  40.0353054  77.8364544  89.2743437  39.2413454  78.2646169  89.7286604
  40.5828352  76.6156558  89.8475974  41.4825295  76.3205471  89.3076343
  40.9386293  76.8075512  91.3212723  40.0457665  77.0944616  91.8767707
  41.3329267  75.8749266  91.7248084  41.6913419  77.5903387  91.4149027
  39.5670062  75.4922757  89.6911026  38.3676727  75.7004663  89.8935149
  40.0472975  74.2991622  89.3390664  41.0476141  74.1642136  89.3036409
  39.1863357  73.1884821  88.9539411  38.1335616  73.4365536  89.0889463
  39.4077078  72.7610397  87.4901496  38.7394322  71.9298653  87.2650805
  39.1296006  73.9001176  86.5419583  39.7978564  74.7315524  86.7661262
  39.2942212  73.5685732  85.5167369  38.0954103  74.2247679  86.6566502
  40.8209284  72.2432624  87.3045737  40.9819680  71.3838714  87.9554312
  40.9654938  71.9442702  86.2664003  41.5325481  73.0289546  87.5583176
  39.4286626  72.0001112  89.8779877  40.3558863  71.9855725  90.6879494
  38.5684140  70.9921635  89.7379880  37.6875508  71.1634667  89.2744855
  38.8343719  69.6524751  90.2410886  39.9125864  69.4953851  90.2706745
  38.2680088  69.4330998  91.6503538  38.6015705  68.4440386  91.9643502
  38.7271384  70.1897605  92.2865650  36.7585101  69.5193114  91.7715278
  36.4331134  70.5044964  91.4374196  36.3102145  68.7546815  91.1371193
  36.2813354  69.3084540  93.1954522  35.0866586  69.3959519  93.4820938
  37.2145375  69.0278475  94.0977891  36.9519909  68.8779554  95.0614815
  38.1824829  68.9656296  93.8161654  38.2122938  68.6358397  89.2972870
  37.2118179  68.9142695  88.6303381  38.8170379  67.4526475  89.2538478
  39.6341496  67.2928925  89.8256048  38.3852379  66.3921134  88.3560476
  37.2981857  66.3174239  88.3849991  38.8205733  66.6644429  86.9068124
  38.5011349  65.7920484  86.3367368  38.2761889  67.5431295  86.5608998
  40.3072205  66.8809048  86.7077309  40.8594018  68.1530228  86.8061065
  40.2039662  68.9939920  87.0325451  42.2115562  68.3616698  86.6226976
  42.6341673  69.3622951  86.7135314  43.0288704  67.2930484  86.3258546
  44.3751654  67.4919795  86.1401502  44.6359683  68.4104218  86.2403764
  42.5061182  66.0239210  86.2102747  43.1544450  65.1805270  85.9726628
  41.1528615  65.8232405  86.3971935  40.7320147  64.8223123  86.3016377
  38.9369399  65.0664199  88.8572898  39.8436736  65.0260590  89.6929297
  38.3717606  63.9830101  88.3353469  37.6178351  64.1012849  87.6737528
  38.7627338  62.6300429  88.7010036  39.5883437  62.6681812  89.4116463
  37.5979242  61.8792834  89.3454698  36.7482561  61.9326094  88.6647940
  37.8954715  60.8385278  89.4735071  37.2065523  62.4602484  90.6866282
  38.0814959  63.0418137  91.3613981  36.0242972  62.3335860  91.0686591
  39.2416235  61.8957319  87.4570289  38.5771372  61.9301495  86.4172153
  40.3852734  61.2295235  87.5692798  40.8324357  61.1825642  88.4736802
  41.0530422  60.6041144  86.4351734  40.6327446  60.9162019  85.4791135
  42.5572298  60.9302531  86.4411099  42.9899304  60.5496605  87.3663227
  43.2672351  60.3010878  85.2538624  42.8353610  60.6815736  84.3282186
  44.3274611  60.5516026  85.2894094  43.1488527  59.2181783  85.2912011
  42.7690908  62.4290308  86.4623266  42.3105230  62.8486812  87.3577099
  43.8373782  62.6454697  86.4663278  42.3121310  62.8736435  85.5782406
  40.8163177  59.1023029  86.4967975  40.9724829  58.4844137  87.5568213
  40.4411034  58.5114907  85.3631833  40.2138372  59.0792673  84.5593927
  40.2722751  57.0681573  85.2592676  39.8850242  56.6718740  86.1979345
  39.2889954  56.7280304  84.1440731  39.6187628  57.2452395  83.2430473
  39.3235552  55.6513719  83.9776038  37.8717870  57.1418246  84.4723852
  37.5272175  57.1780270  85.6717893  37.1006761  57.4252596  83.5324790
  41.6321773  56.4034065  85.0363964  42.6885077  57.0252413  85.1670274
  41.6215338  55.1181171  84.6909634  40.7434204  54.6235884  84.6241982
  42.8528240  54.3770891  84.4435614  43.6718286  55.0689990  84.2471147
  43.2262244  53.5057939  85.6452476  42.4195852  52.8014794  85.8486546
  44.1413045  52.9558209  85.4255694  43.3840799  54.1387009  86.5185228
  42.6747684  53.5196304  83.2029842  41.8184325  52.6310352  83.1799361
  43.4802065  53.7854254  82.1762727  44.0835042  54.5950046  82.2029694
  43.4774654  52.9669323  80.9741081  43.2602616  51.9342622  81.2470811
  42.4243361  53.4385097  79.9599250  42.3477374  52.6557614  79.2052482
  41.4819909  53.5126622  80.5026837  42.7254972  54.7685545  79.2824453
  43.8071593  54.8704251  79.1945229  42.2795694  54.7629519  78.2878504
  42.1873387  55.9609764  80.0478057  41.8455307  55.8596304  81.2246529
  42.1047695  57.1023634  79.3757313  41.7533766  57.9307063  79.8345042
  42.3937054  57.1374107  78.4085761  44.8643780  52.9909337  80.3525944
  45.6454384  53.9232352  80.5662005  45.1670256  51.9431076  79.5924978
  44.5305636  51.1627963  79.5142050  46.4391049  51.8696901  78.8879368
  47.2491249  52.1912135  79.5426043  46.7158264  50.4373653  78.4365513
  46.7598827  49.7834834  79.3075260  45.9178138  50.1044199  77.7729073
  48.0475084  50.3863636  77.6951702  48.0040570  51.0396906  76.8237480
  48.8461270  50.7187514  78.3583661  48.3238585  48.9559611  77.2443882
  48.3679132  48.3020781  78.1153619  47.5258465  48.6230176  76.5807431
  49.6555421  48.9049601  76.5030088  49.6120920  49.5582875  75.6315871
  50.4541587  49.2373450  77.1662063  49.9219239  47.5261463  76.0684832
  49.1822435  47.2181097  75.4535961  50.8038917  47.4923676  75.5774723
  49.9626494  46.9206668  76.8758462  46.4208092  52.8100442  77.6903144
  45.4583010  52.8298827  76.9179282  47.4853919  53.5934524  77.5385769
  48.2477746  53.5410780  78.1989774  47.5622056  54.5805150  76.4742156
  46.8558048  54.3209393  75.6857249  47.2225136  55.9794573  76.9941308
  47.2454828  56.6531278  76.1375447  46.2092908  55.9347522  77.3934815
  48.1632573  56.4908564  78.0627903  48.1924725  55.7780797  78.8869243
  49.1623776  56.5984225  77.6405462  47.6857900  57.8295008  78.5723060
  46.6563906  57.7393815  78.9191696  48.3202552  58.1504118  79.3984836
  47.7382883  58.8393547  77.5240789  48.2989761  58.6332093  76.7096879
  47.1042435  60.0027973  77.5777856  46.3616127  60.3106119  78.6305813
  46.2786080  59.6557694  79.3950363  45.8818010  61.1987354  78.6640041
  47.2111160  60.8560038  76.5719736  47.7748184  60.6169655  75.7687299
  46.7284938  61.7423216  76.6121652  48.9524552  54.5506088  75.8575838
  49.9240460  54.1201274  76.4816496  49.0359608  55.0137636  74.6146142
  48.2242133  55.4354431  74.1864183  50.2520529  54.9018481  73.8251454
  51.0589298  54.4939342  74.4339600  50.0360663  53.9821002  72.6183067
  49.2321897  54.3901486  72.0056247  51.3038030  53.8739234  71.7844324
  52.1080619  53.4654871  72.3963531  51.1249224  53.2159154  70.9340640
  51.5880710  54.8627486  71.4245477  49.6569121  52.6779439  73.0720726
  49.5218667  52.1026321  72.3155150  50.6873481  56.2816680  73.3600133
  49.8982195  57.0134980  72.7568657  51.9362564  56.6309836  73.6445827
  52.4760473  56.0513243  74.2712566  52.5496257  57.8410690  73.1257403
  51.8196618  58.3836995  72.5250705  53.0356758  58.7592961  74.2538872
  53.3906080  58.0307413  74.9828112  53.8827052  59.3217162  73.8610454
  52.0546190  59.7206732  74.9299083  51.4907560  60.2279001  74.1470417
  51.0918095  59.0123841  75.8696308  51.6549537  58.5052741  76.6530891
  50.4199888  59.7427696  76.3205129  50.5092707  58.2806157  75.3099309
  52.8228693  60.8055485  75.6670048  53.4399540  61.3591719  74.9593275
  52.1202575  61.4871724  76.1464073  53.4600881  60.3493651  76.4245982
  53.7161936  57.4831889  72.2160101  54.3308720  56.4216958  72.3430691
  54.0113532  58.3844323  71.2899317  53.3854222  59.1652575  71.1534705
  55.1771773  58.2706500  70.4171164  55.7758415  57.4006017  70.6867761
  54.8009197  58.1658509  68.9367714  54.2356247  59.0538765  68.6540148
  56.0462740  58.0595753  68.0679054  56.6118863  57.1714711  68.3497825
  55.7539289  57.9862176  67.0204067  56.6660309  58.9448298  68.2104799
  53.8932048  56.9713468  68.7047137  52.9837445  57.0854356  69.2946015
  53.6347420  56.9107134  67.6475381  54.4084595  56.0590139  69.0051501
  56.0265070  59.5034532  70.7023185  55.8180969  60.5809620  70.1382750
  56.9825951  59.3574198  71.6126744  57.1375066  58.4514722  72.0314352
  57.7872838  60.4808083  72.0780670  57.1597188  61.3719522  72.0891928
  58.3336628  60.2243908  73.4846676  58.9663545  59.3370740  73.4629749
  59.1360032  61.3980659  73.9579810  58.5038206  62.2857280  73.9803831
  59.5167052  61.1984006  74.9596299  59.9719589  61.5650506  73.2787217
  57.1783879  60.0033730  74.4585752  56.6666348  60.9585546  74.5762087
  56.5011671  59.2830320  73.9996850  57.6117664  59.4943238  75.8136188
  58.2886903  60.2144031  76.2733576  56.7364627  59.3619459  76.4495580
  58.1232249  58.5388809  75.6968335  58.9099160  60.7017674  71.0701086
  59.8631762  59.9236994  71.0052234  58.7981188  61.7684761  70.2851277
  58.0762344  62.4466555  70.4827508  59.6714282  62.0041464  69.1503792
  59.8531021  61.0283451  68.6999288  59.1051342  62.6246165  68.4558093
  61.0016176  62.6709967  69.4352174  61.1496069  63.8760931  69.2131840
  61.9810209  61.9098445  69.9159487  61.7899047  60.9507471  70.1683493
  63.3133601  62.4420447  70.1797218  63.2367700  63.4465354  70.5959328
  64.0470328  61.5541802  71.1805814  65.0140733  62.0211354  71.3673557
  63.4584386  61.5592751  72.0979858  64.2561873  60.1277579  70.7242099
  63.2839822  59.6575869  70.5763676  64.8029943  60.1346883  69.7813122
  65.0441812  59.3453881  71.7602413  65.3192624  58.3811527  71.3328311
  65.9471909  59.9044075  72.0055377  64.2262930  59.1249032  73.0229465
  64.8719438  58.6623760  73.7694746  63.8915841  60.0970162  73.3849760
  63.0479995  58.2548506  72.7809155  63.3579537  57.3538723  72.4458541
  62.5350804  58.1353252  73.6427319  62.4493796  58.6834629  72.0895077
  64.0971749  62.5999090  68.8752237  63.5635962  62.4670629  67.7709657
  65.3900983  62.9037846  68.9892794  65.7875891  63.0122640  69.9114142
  66.2482337  63.1521649  67.8303192  65.7144878  62.8902329  66.9167514
  66.6481902  64.6201647  67.7565265  65.7483601  65.2234402  67.6362613
  67.1477263  64.8949281  68.6855414  67.5205551  64.8517126  66.6655970
  67.7591641  65.7811883  66.6383838  67.4709418  62.2443384  67.9135101
  68.4719635  62.5929808  68.5448484  67.3863482  61.0802545  67.2734525
  66.4941370  60.7725053  66.9138015  68.5268044  60.1861339  67.1461374
  69.4374312  60.7777017  67.0517684  68.6647094  59.2635682  68.3682993
  69.4276474  58.5157139  68.1521079  68.9794349  59.8673947  69.2194405
  67.3715270  58.5481527  68.7312549  66.3447519  58.7053783  68.0798587
  67.4253081  57.7478134  69.7880418  66.5993157  57.2448238  70.0793108
  68.2919955  57.6452179  70.2963999  68.4064629  59.3868400  65.8557711
  67.3040749  59.0238771  65.4379293  69.5439458  59.1399926  65.2151075
  70.4198699  59.5012643  65.5648776  69.5562820  58.3871170  63.9707409
  68.7339696  58.7138057  63.3342065  70.8705331  58.6076862  63.2224266
  70.9951419  59.6841189  63.1046790  71.6681841  58.2170822  63.8543138
  70.9312342  57.9392978  61.8598917  71.9192593  58.1222814  61.4374887
  70.7903841  56.8678894  62.0025357  69.6769568  58.5553945  60.7217624
  70.3393817  60.1674947  60.3221285  71.3224867  60.0538624  59.8653012
  69.6713418  60.6726428  59.6245263  70.4286906  60.7600787  61.2326060
  69.3503619  56.9065166  64.2551567  69.9730727  56.3384404  65.1563225
  68.4646270  56.2855818  63.4848693  67.9917687  56.8124467  62.7645099
  68.1070911  54.8861252  63.6634253  68.4465229  54.5081107  64.6277853
  66.5896885  54.6780112  63.5615276  66.2350713  55.0852815  62.6147031
  66.2610814  53.2008409  63.6301076  66.6150063  52.7929374  64.5769196
  65.1821418  53.0643331  63.5569262  66.7493119  52.6808376  62.8058934
  65.8774610  55.4397188  64.6626323  66.0969506  56.5033610  64.5699410
  64.8022744  55.2823348  64.5771708  66.2205255  55.0817117  65.6333220
  68.8382056  54.0663110  62.6132413  68.6127149  54.2411567  61.4102230
  69.7078436  53.1710804  63.0621052  69.9128858  53.1358204  64.0504441
  70.4038338  52.2495150  62.1811252  70.4699132  52.6823552  61.1829358
  71.8182338  51.9637880  62.6840784  71.7385263  51.6605948  63.7280227
  72.1907170  51.1284839  62.0910999  72.7736205  53.1271719  62.5698198
  72.5087004  54.1933153  61.7197999  71.5943893  54.1800333  61.1265393
  73.3804752  55.2571050  61.6192902  73.1648778  56.0856069  60.9446020
  74.5293849  55.2686536  62.3789751  75.3995781  56.3272163  62.2832797
  75.1082272  56.9971789  61.6604921  74.8127408  54.2256611  63.2338068
  75.7222162  54.2348934  63.8345311  73.9357054  53.1645948  63.3261981
  74.1508210  52.3369785  64.0021246  69.6224860  50.9488301  62.0898652
  68.7433637  50.6741708  62.9078518  69.9519273  50.1482760  61.0869216
  70.6569515  50.4046007  60.4106540  69.2934318  48.8661508  60.9402643
  69.6796371  48.1739740  61.6884862  68.2202411  48.9927943  61.0828216
  69.5420821  48.2932143  59.5665471  70.2025283  48.9042007  58.7213795
  68.9953892  47.1023869  59.3540500  68.4841747  46.6594814  60.1041126
  69.1395176  46.3828415  58.0996393  69.8951886  46.8741384  57.4867054
  69.5732277  44.9356890  58.3440496  68.8219835  44.4279257  58.9489533
  69.6783801  44.4211149  57.3889283  70.5286627  44.9258442  58.8685935
  67.8294290  46.4129571  57.3249730  66.7440094  46.3802096  57.9074557
  67.9367223  46.4692683  56.0020448  68.8533693  46.4485013  55.5784573
  66.7795793  46.6043317  55.1337913  65.8698512  46.6146218  55.7341145
  66.8514794  47.9095999  54.3300044  67.0971276  48.6470318  55.0941709
  67.6956477  47.7970938  53.6496939  65.6251535  48.3772488  53.5467075
  65.2967077  47.5756685  52.8851236  64.5051584  48.7370963  54.4965137
  64.8327206  49.5389868  55.1581583  63.6372075  49.0687064  53.9266044
  64.2369716  47.8633857  55.0904885  65.9689076  49.5618952  52.6684440
  66.7491948  49.2772540  51.9625894  65.0814515  49.8780326  52.1201922
  66.3238760  50.3843636  53.2894450  66.7089772  45.4045227  54.1988609
  67.7358502  44.8797343  53.7605689  65.4872341  44.9720857  53.8992295
  64.6816893  45.4725193  54.2467393  65.2646288  43.7714329  53.1053783
  66.0709621  43.6572396  52.3808883  65.2276907  42.5263302  53.9969818
  66.2067267  42.4489824  54.4698508  64.4699309  42.7077171  54.7592147
  64.9136876  41.2316152  53.2699716  63.9223291  41.3095465  52.8236130
  65.6542358  41.0798178  52.4847022  64.9452852  40.0580914  54.2269076
  64.3730198  40.3142482  55.1185325  64.4922482  39.1940344  53.7408391
  66.3033348  39.7100176  54.6274570  67.0610592  40.0814041  54.0724568
  66.5975166  38.9235532  55.6553124  65.6291842  38.4292716  56.4055744
  64.6669867  38.6518848  56.1941052  65.8554665  37.8310153  57.1872299
  67.8588095  38.6481963  55.9493189  68.6019124  39.0390382  55.3879448
  68.0720102  38.0485800  56.7336049  63.9557028  43.9118377  52.3488493
  62.9430778  44.2939507  52.9408023  63.9717428  43.6094442  51.0532853
  64.8487893  43.3971731  50.5996006  62.7564475  43.6167744  50.2424385
  61.9019742  43.8073350  50.8917929  62.7882423  44.6776309  49.1596991
  63.0571478  45.6293600  49.6179575  63.5469113  44.4000992  48.4279221
  61.4405141  44.8117587  48.4664867  61.1061313  43.7995934  48.2388678
  60.7624178  45.2636968  49.1903924  61.4323679  45.7877770  46.9617518
  62.0917196  44.5754491  45.8249187  61.4344609  43.7063102  45.7983168
  62.1586575  45.0103664  44.8276891  63.0845729  44.2695518  46.1547222
  62.5714539  42.2400169  49.6130941  63.1405889  41.9541535  48.5591262
  61.7661205  41.3930627  50.2446197  61.4631624  41.5782036  51.1901559
  61.3512455  40.1428343  49.6177285  62.1641126  39.7224155  49.0256184
  60.8968185  39.1164023  50.6634007  60.2176448  39.6040513  51.3627017
  60.1892692  37.9507288  50.0022585  60.8680089  37.4622607  49.3031076
  59.8762620  37.2360085  50.7633776  59.3138959  38.3142920  49.4640740
  62.0958074  38.6289942  51.4698548  62.7485106  38.0851809  50.7869593
  62.6163567  39.5102441  51.8447236  61.7251702  37.7413677  52.6193940
  61.2049550  36.8596160  52.2452417  62.6278425  37.4334074  53.1470704
  61.0727988  38.2846790  53.3030052  60.2436270  40.4454340  48.6192448
  59.2014114  40.9999968  48.9820047  60.4666861  40.0826806  47.3595942
  61.3186005  39.5878195  47.1372123  59.5512922  40.4019114  46.2748950
  58.7426427  41.0283306  46.6514374  60.2720538  41.1546620  45.1562479
  59.5357879  41.4818993  44.4221311  60.7704152  42.0250272  45.5830971
  61.2293556  40.3254167  44.5261489  61.6689834  40.8171076  43.8286051
  58.9242674  39.1336708  45.7159964  59.5881122  38.1003405  45.5939981
  57.6383859  39.2242743  45.3780397  57.1330066  40.0504329  45.6646632
  56.8982668  38.1574076  44.7046326  57.5930563  37.3860173  44.3724823
  55.8682238  37.5169829  45.6498382  55.2199536  36.8783986  45.0497924
  56.4156177  36.9060800  46.3676526  55.0219276  38.5413536  46.3961475
  55.2829799  39.7544843  46.2631826  54.0916400  38.1264073  47.1164679
  56.2767522  38.7576624  43.4424778  55.1228111  39.1942288  43.4262716
  57.0545934  38.7675295  42.3714452  57.9382364  38.2783872  42.3751977
  56.6865337  39.5163745  41.1812666  56.2539927  40.4755932  41.4657081
  57.9134529  39.7729883  40.3177310  58.4253779  38.8308426  40.1217883
  57.5828932  40.2091731  39.3750894  58.8872239  40.7242672  40.9750076
  58.4890678  41.7279529  41.5571414  60.1701590  40.4046105  40.8994223
  60.8630093  41.0059336  41.3218780  60.4498280  39.5609730  40.4196705
  55.6256718  38.7634886  40.3796832  55.7216383  37.5451310  40.2106940
  54.6047555  39.4673404  39.8806398  54.3213945  40.8956588  40.0897385
  55.1536575  41.4912438  39.7146159  54.1876999  41.0888689  41.1541137
  53.0666485  41.1094799  39.3106582  53.3225612  41.4530514  38.3083776
  52.4605638  41.8656193  39.8096732  52.3610839  39.8064393  39.2724769
  51.7295928  39.7161317  38.3886429  51.7594513  39.6426601  40.1665207
  53.4950749  38.7776567  39.2097401  53.2739328  37.8879382  39.7993123
  53.7735027  38.3754086  37.7733510  53.0257436  37.5505353  37.2326345
  54.8034484  38.9230039  37.1311235  55.3714598  39.6338577  37.5694718
  55.0806504  38.5756454  35.7404250  54.6137136  37.6594204  35.3790374
  54.6675382  39.7433190  34.8080116  53.7045246  40.1292181  35.1423555
  55.6963498  40.8617230  34.8300160  56.6595844  40.4766696  34.4953313
  55.3757241  41.6641702  34.1656532  55.7926603  41.2475944  35.8448703
  54.3508146  39.2684936  33.3879102  53.5282818  38.5539115  33.4181473
  54.0668126  40.1228288  32.7734560  55.2314644  38.7900939  32.9593190
  56.5329646  38.1876632  35.4990286  56.8405438  37.5454921  34.4770357
  57.4651798  38.4871476  36.4021061  57.1897006  38.9027937  37.2804277
  58.8687884  38.2385692  36.1728888  58.9830948  37.8588503  35.1575826
  59.3994306  39.1859368  36.2678252  59.4671509  37.2375702  37.1450124
  58.8526070  36.8186870  38.1224349  60.7037900  36.8553001  36.8422923
  61.1180917  37.1364844  35.9651442  61.4764593  35.9932338  37.7259012
  60.8657148  35.1527843  38.0556510  62.6962887  35.4498316  36.9893034
  62.2754849  34.9823720  36.0990759  63.3111982  36.3007147  36.6960726
  63.5559485  34.4354405  37.7379759  63.9012403  34.8804489  38.6711651
  62.7510163  33.1864535  38.0413576  62.4057486  32.7405955  37.1085663
  63.3765127  32.4713181  38.5756202  61.8914291  33.4484776  38.6582480
  64.7913546  34.0934630  36.9254539  65.3754867  34.9975164  36.7534757
  65.3962715  33.3688636  37.4705526  64.4908351  33.6680522  35.9679505
  61.8811661  36.7967070  38.9544863  62.6818024  37.7309245  38.8573463
  61.3271765  36.4405944  40.1076074  60.7503583  35.6134783  40.1646956
  61.4607420  37.2698774  41.2921777  61.4002235  38.3226334  41.0162402
  60.3402361  36.9600254  42.2880307  60.5414584  37.5053721  43.2100968
  59.3940092  37.2981695  41.8656408  60.2251170  35.4793724  42.6144726
  61.0129592  34.6558553  42.1517793  59.2272805  35.1360438  43.4179860
  59.0980357  34.1670939  43.6720168  58.6012786  35.8451342  43.7721233
  62.8308175  37.1082481  41.9454243  63.5296587  36.1088283  41.7591583
  63.2022130  38.1220854  42.7228305  62.5760507  38.9101174  42.8066492
  64.4801790  38.1801654  43.4148670  64.6959316  37.2080486  43.8581941
  65.6169242  38.5437220  42.4560693  66.5414622  38.5174477  43.0328174
  65.6462047  37.7706355  41.6882282  65.4702123  39.8977750  41.8016840
  64.5030501  39.9482927  41.3015379  65.5231220  40.6709538  42.5681676
  66.5689014  40.1146913  40.7931031  66.5890331  41.1672804  40.5107027
  67.5232697  39.8415045  41.2432692  66.3306160  39.2652904  39.5597677
  66.3981053  38.2167055  39.8496222  65.3271919  39.4755229  39.1895767
  67.3209792  39.5475130  38.4911653  68.2508086  39.3523600  38.8338493
  67.1277945  38.9632373  37.6902897  67.2583122  40.5190041  38.2221357
  64.3615471  39.1955504  44.5400113  63.5603111  40.1306254  44.4640865
  65.1514942  38.9957447  45.5906123  65.8182106  38.2371288  45.5811008
  65.0256155  39.7875148  46.8033512  64.3623154  40.6328304  46.6201200
  64.4444484  38.9470818  47.9511722  64.5456021  39.5170106  48.8747784
  63.3888329  38.7606277  47.7536608  65.1447267  37.6204748  48.1236436
  66.1032295  37.3139882  47.4242408  64.6573373  36.8171584  49.0588309
  65.0850166  35.9163973  49.2195157  63.8605776  37.1096006  49.6063274
  66.3570146  40.4058790  47.2023237  67.4276441  39.8519676  46.9424532
  66.2678856  41.5659270  47.8419999  65.3445559  41.8860401  48.0971257
  67.4045971  42.4088309  48.1713401  68.2967152  42.0426148  47.6632946
  67.1454544  43.8510542  47.7265503  66.2551262  44.2147992  48.2394876
  68.0109399  44.4314105  48.0462713  66.9630301  44.0001479  46.2359523
  68.0515998  44.1758695  45.3957596  69.0514651  44.2123208  45.8282411
  67.8844242  44.3039986  44.0299012  68.7450949  44.4516487  43.3775613
  66.6157297  44.2443609  43.4941740  66.4329244  44.3690327  42.1366678
  67.2552879  44.4937279  41.6573256  65.5218930  44.0596662  44.3060693
  64.5198018  44.0093870  43.8801753  65.6988341  43.9378978  45.6662554
  64.8369591  43.7895809  46.3168502  67.6617241  42.3694941  49.6710442
  66.7678166  42.0752740  50.4666752  68.8958224  42.6788738  50.0552819
  69.6270302  42.8494550  49.3797550  69.2377413  42.7277916  51.4699068
  68.3735589  43.0733431  52.0372533  69.6496092  41.3517482  51.9962150
  68.8222656  40.6605735  51.8353441  70.5089708  41.0324884  51.4065788
  70.0191967  41.3613137  53.4584197  69.0511937  41.5415703  54.4353647
  68.0143217  41.6787145  54.1284651  69.3809932  41.5493086  55.7755425
  68.6130943  41.7017041  56.5339677  70.6915206  41.3605917  56.1513322
  71.0215631  41.3634361  57.4850300  70.2646785  41.5045614  58.0584486
  71.6713992  41.1714674  55.2025178  72.7091363  41.0233654  55.5012954
  71.3313344  41.1703359  53.8640640  72.1000729  41.0175961  53.1065603
  70.3563190  43.7292956  51.6948334  71.4194423  43.6304697  51.0766252
  70.1032965  44.6856401  52.5812845  69.1905009  44.7068462  53.0130876
  71.0663193  45.7081170  52.9550628  71.9350275  45.6573201  52.2986598
  70.4416585  47.0940115  52.8304661  69.5199193  47.1644196  53.4079943
  71.1571596  47.8296039  53.1979738  70.0989655  47.4934186  51.4239759
  70.7425408  46.9265204  50.3392169  71.5199946  46.1811147  50.5066559
  70.4080134  47.2969911  49.0539621  70.9321499  46.8510772  48.2086560
  69.4182995  48.2243305  48.8366857  69.1548732  48.5163326  47.8201026
  68.7613998  48.7828303  49.9021334  67.9720532  49.5150359  49.7321128
  69.0987340  48.4187667  51.1888274  68.5747005  48.8618019  52.0357091
  71.4894493  45.4507900  54.3899808  70.6316625  45.5086817  55.2798327
  72.7580842  45.1435774  54.6711302  73.8023443  44.7576176  53.7115069
  74.3858890  45.6335690  53.4281608  73.3450063  44.3232589  52.8225337
  74.6036147  43.7594669  54.4864649  75.6287736  43.7397185  54.1166565
  74.1613823  42.7686117  54.3828414  74.5446681  44.2210744  55.8955142
  75.2811194  45.0001661  56.0923762  74.6931648  43.3968270  56.5931277
  73.1290728  44.7903165  56.0518544  72.4305680  44.0217575  56.3827718
  73.0990580  45.9553867  57.0277660  72.8445666  45.7326851  58.2174429
  73.3469332  47.1846212  56.5805989  73.6661746  47.3366622  55.6345187
  73.2141129  48.3418212  57.4606040  72.4148507  48.1543223  58.1776279
  74.5043253  48.6251136  58.2302320  74.7564349  47.7364151  58.8088122
  75.2948028  48.8230507  57.5063078  74.3643134  49.8169566  59.1666742
  74.0483014  50.6727591  58.5701515  73.5903800  49.5773427  59.8958616
  75.6525044  50.1539650  59.8901016  76.4756930  50.0978973  59.1778405
  75.5772471  51.1696726  60.2783976  75.9079029  49.1966499  61.0308770
  75.0306398  49.1921674  61.6777849  76.0574039  48.2000976  60.6153868
  77.1048446  49.5882339  61.8220101  76.9663390  50.5114599  62.2074575
  77.2430804  48.9271208  62.5729563  77.9179206  49.5920346  61.2228506
  72.8179089  49.5626644  56.6490091  73.5497935  49.9686265  55.7434630
  71.6661898  50.1447800  56.9803709  71.0315940  49.6643271  57.6021044
  71.2560756  51.4333205  56.4344122  72.0556732  51.8936119  55.8540032
  70.0074550  51.3128710  55.5424309  69.7034430  52.3103618  55.2251171
  70.2982971  50.4658065  54.3277945  70.6019489  49.4679549  54.6443207
  69.4022590  50.3939072  53.7113152  71.1010530  50.9228734  53.7491976
  68.8481237  50.7430161  56.3290256  68.6209510  51.3992163  57.1692017
  67.9736604  50.6646934  55.6830541  69.1130612  49.7538685  56.7025171
  71.0015279  52.3888967  57.5885181  71.1750703  52.0287229  58.7562535
  70.5914891  53.6140797  57.2695811  70.5415164  53.8797933  56.2964427
  70.2520270  54.6148814  58.2795545  70.0684582  54.1185604  59.2324800
  71.3779044  55.6206415  58.4643488  71.1409171  56.2620541  59.3131869
  72.3030032  55.0802652  58.6650621  71.5380960  56.4150102  57.3031206
  72.2521021  57.0418967  57.4402640  68.9655610  55.2959945  57.8270765
  68.9918805  56.1501788  56.9364871  67.8450821  54.9136745  58.4395415
  67.8727862  54.2079097  59.1615027  66.5482451  55.4461417  58.0436924
  66.4709727  55.5054733  56.9580553  65.4176606  54.5630840  58.5892048
  65.5357360  54.4694634  59.6687389  64.0636628  55.1656558  58.2803957
  63.9446594  55.2591660  57.2009539  63.2794458  54.5210544  58.6773760
  63.9905972  56.1512257  58.7401920  65.5133314  53.1625378  57.9971503
  66.4921031  52.7646457  58.2650845  64.7357866  52.5596406  58.4662330
  65.3472782  53.1200840  56.5039923  66.1248031  53.7224222  56.0341586
  65.4279450  52.0895804  56.1580812  64.3684869  53.5174195  56.2353070
  66.4089838  56.8823951  58.5270507  66.5805288  57.1760063  59.7168380
  66.0967183  57.7814910  57.6014164  66.0318695  57.4608403  56.6458657
  65.8699776  59.1886224  57.8715418  65.7960646  59.3613341  58.9452301
  67.0155975  60.0460264  57.3143322  67.0961929  59.8908013  56.2384560
  66.8134550  61.0981592  57.5149692  67.9514854  59.7585866  57.7934893
  64.5542335  59.6168850  57.2427250  64.1573036  59.0805845  56.2047816
  63.8410668  60.5574853  57.8591456  64.0433370  61.1142364  59.2072154
  65.0786665  61.4368805  59.3171873  63.8194394  60.3524590  59.9539845
  63.0767524  62.2577884  59.2503544  63.5701424  63.1666736  58.9059811
  62.7250076  62.4007495  60.2720877  61.9593868  61.8760302  58.3547842
  61.5146305  62.7862797  57.9526191  61.1849721  61.2721545  58.8277701
  62.6262939  61.0817316  57.2293715  62.0203317  60.2413739  56.8906875
  62.9584216  61.9744600  56.0467569  63.9509420  62.7049706  56.0480092
  62.1034247  61.9172066  55.0278283  61.2765184  61.3410897  55.0942705
  62.3450965  62.6366853  53.7860924  63.0840815  63.4194204  53.9573411
  62.8722384  61.6946243  52.6940409  63.6347956  61.0582575  53.1430876
  62.0376535  61.0791007  52.3583346  63.4668787  62.4363607  51.5035183
  63.5024803  63.6842818  51.5108231  63.9057383  61.7579388  50.5494763
  61.0571694  63.3025834  53.3263778  59.9605681  62.7780054  53.5298911
  61.2083233  64.4630545  52.6909407  62.1220326  64.8809359  52.5879377
  60.0672767  65.1587500  52.1296623  60.4311510  65.9683277  51.4969866
  59.4947319  64.4552332  51.5252154  59.1628529  65.7384917  53.2024992
  59.6060383  66.1839167  54.2643605  57.8665644  65.7282577  52.9140752
  57.5675909  65.4413303  51.9929960  56.8588953  66.1848532  53.8533592
  57.3258840  66.3850423  54.8176957  56.1807770  67.4730718  53.3590116
  55.3765590  67.7114447  54.0550799  56.9267312  68.2675428  53.3806498
  55.6130205  67.3484503  51.9512701  55.8357015  66.3160924  51.2845173
  54.9341800  68.2972702  51.5073610  55.8290300  65.0896980  54.0967834
  55.6635380  64.1661879  53.2966893  55.1336069  65.2112834  55.2244065
  55.3828377  65.9585097  55.8565744  54.0884825  64.2754374  55.6353680
  53.9440297  63.5214650  54.8615733  54.4769892  63.5732828  56.9342615
  55.3490206  62.9418824  56.7639851  54.7487683  64.3969370  57.5944357
  53.3840539  62.7575520  57.5735483  52.7613037  61.7294318  56.8843850
  53.0659889  61.5208001  55.8588417  51.7705514  60.9753139  57.4760329
  51.2594826  60.1941703  56.9132495  51.4283728  61.2144005  58.7903557
  50.4482561  60.4585956  59.3903125  50.0727720  59.7975619  58.8040993
  52.0595953  62.2044443  59.5053533  51.7922582  62.3898870  60.5456620
  53.0354290  62.9643270  58.8990697  53.5479302  63.7438529  59.4627911
  52.7898712  65.0651388  55.7431749  52.4550190  65.6027574  56.8015955
  52.0711828  65.1420821  54.6260004  52.3894287  64.6756404  53.7885931
  50.8456340  65.9240676  54.5568798  50.9822484  66.8810162  55.0605514
  50.4715983  66.1879917  53.1024626  50.3225478  65.2391248  52.5871612
  49.5511614  66.7705494  53.0634399  51.2733193  66.7432391  52.6155920
  49.7208109  65.1912710  55.2719960  49.3124492  64.1042732  54.8541701
  49.2151343  65.7929357  56.3450835  49.5825909  66.6778195  56.6645451
  48.1733791  65.1519143  57.1358240  48.3746981  64.0847529  57.2292925
  48.1372931  65.7654837  58.5325052  48.2268494  66.8489078  58.4533140
  47.1882543  65.5135040  59.0057191  49.2827094  65.2224855  59.3733789
  50.1852453  65.2322024  58.7622854  49.5107627  66.0329419  60.6138296
  48.6087511  66.0233115  61.2256965  50.3381506  65.6058483  61.1805051
  49.7514302  67.0597558  60.3384521  48.8945289  63.8159782  59.7514823
  48.7547234  63.2218675  58.8483841  49.6827556  63.3719570  60.3594668
  47.9649937  63.8355414  60.3204116  46.8120101  65.2437947  56.4641308
  46.1403632  64.2251896  56.2733585  46.3889991  66.4425673  56.0879556
  46.9811111  67.2516681  56.2098516  45.0537993  66.6409566  55.5525453
  44.4771741  65.7213003  55.6517157  44.3312096  67.7535559  56.3075392
  44.9481305  68.6510841  56.2633700  43.3806352  67.9417587  55.8084519
  44.0778414  67.3876493  57.7510941  43.6427949  66.3886519  57.7800715
  45.0330784  67.3827512  58.2760707  43.1461282  68.3583734  58.4171227
  42.3120189  68.5609834  57.7453267  42.7706140  67.9093439  59.3366123
  43.8498255  69.6401327  58.7392101  44.7426272  69.4272076  59.3271458
  44.1354949  70.1407421  57.8140709  42.9447597  70.5187381  59.5167064
  42.6802765  70.0552228  60.3742038  43.4195230  71.3833281  59.7339253
  42.1175987  70.7165085  58.9719214  45.1102320  66.9575299  54.0650969
  46.0137536  67.6496071  53.5897192  44.1301479  66.4325404  53.3351667
  43.3996772  65.8855621  53.7679793  44.0819909  66.6305610  51.8950606
  43.8206551  67.6678763  51.6858242  45.0619646  66.4107646  51.4714564
  43.0537135  65.7246383  51.2533365  42.0204115  65.4088108  51.8528037
  43.3529394  65.3103807  50.0251018  44.1998326  65.6442789  49.5876281
  42.4802045  64.4283195  49.2586895  41.5210287  64.3190725  49.7647983
  42.2341540  65.0181741  47.8636871  42.0722694  66.0895845  47.9818914
  43.1316357  64.8503540  47.2683190  41.0337548  64.3981173  47.1584040
  40.3381071  63.5492353  47.7555302  40.7855615  64.7654555  45.9897108
  43.0389692  63.0217191  49.1189815  42.3043920  62.0519071  49.3096801
  44.3233258  62.8856539  48.7972292  44.8840916  63.6963974  48.5773746
  44.9397194  61.5728066  48.6947406  44.2712290  60.8903065  48.1699422
  46.2526965  61.6597309  47.9220044  46.8433589  62.4672630  48.3545655
  46.7807706  60.7148956  48.0505495  46.0428434  61.9230013  46.4476956
  44.9967324  61.5011612  45.9119243  46.9241911  62.5518073  45.8240545
  45.1681715  60.9880709  50.0859885  44.9478210  61.6353840  51.1123078
  45.6362991  59.7482113  50.1214273  45.8362393  59.2391549  49.2723190
  45.8048690  59.0632350  51.3906099  45.1145306  59.4840814  52.1216505
  45.5248855  57.5624966  51.2601389  46.0991600  57.2111458  50.4028988
  45.8008487  56.9855622  52.1428003  44.0688769  57.2415690  50.9688928
  43.0718263  58.1320752  50.7075541  43.3554775  59.1842442  50.6834241
  41.8824356  57.4823451  50.5249443  41.0013947  57.9189171  50.2941382
  42.0808563  56.1420618  50.7058968  41.1793904  55.0909549  50.6355277
  40.1378554  55.3129730  50.4031239  41.6579221  53.8370074  50.8634795
  40.9790426  52.9855732  50.8157068  43.0004238  53.6142061  51.1577224
  43.3687197  52.6048388  51.3411218  43.9051920  54.6580852  51.2267296
  44.9494938  54.4283443  51.4382800  43.4443490  55.9523781  50.9993717
  47.2103833  59.3154592  51.9159568  48.1554509  59.4906419  51.1433202
  47.3283037  59.3652454  53.2417397  46.5485897  59.1018778  53.8272163
  48.5518529  59.8290345  53.8867445  48.8711639  60.7711371  53.4411186
  48.3158493  60.0499409  55.3751086  47.9467284  59.1000473  55.7618270
  49.2958541  60.2598960  55.8036052  47.3578287  61.1507975  55.7500453
  47.7143107  62.0932986  55.3344575  46.3692421  60.9280825  55.3485523
  47.2480869  61.2956804  57.2548827  47.8764269  60.5516905  58.0040856
  46.4473240  62.2484392  57.7045129  46.3397486  62.3857018  58.6993435
  45.9474236  62.8339627  57.0507827  49.6826803  58.8275618  53.6912252
  49.5601854  57.6586574  54.0679007  50.7852917  59.2893005  53.1088504
  50.7784358  60.2200109  52.7166382  51.9862660  58.4834004  52.9515903
  51.8635142  57.5106390  53.4277903  52.3564143  58.2635436  51.4679279
  53.3020811  57.7242218  51.4136544  51.2758620  57.4612318  50.7663614
  50.3299305  58.0001721  50.8198196  51.5515348  57.3148825  49.7220018
  51.1689842  56.4916150  51.2526968  52.5650750  59.5920925  50.7627998
  53.3726508  60.1392544  51.2491507  52.8248331  59.4133772  49.7193985
  51.6477349  60.1786675  50.8129760  53.1271669  59.1546983  53.7025166
  53.1244529  60.3701823  53.9226988  54.0989837  58.3418051  54.1171018
  53.9970768  57.3506740  53.9516524  55.2917830  58.8073091  54.8172202
  55.2320301  59.8868386  54.9555851  55.4244871  58.1473588  56.1852933
  55.3902995  57.0700398  56.0230767  56.4028103  58.4242474  56.5781247
  54.3617929  58.5385361  57.1694515  54.3818019  59.6207854  57.2976576
  53.3904541  58.2375744  56.7769914  54.6250890  57.7507201  58.7610624
  54.1071488  56.0974538  58.3527554  54.7336742  55.7075628  57.5505398
  54.2029057  55.4588493  59.2308872  53.0672404  56.1120950  58.0264467
  56.5028384  58.4798616  53.9617922  56.8537537  57.3074776  53.8086936
  57.1566345  59.5032779  53.4280397  56.8362388  60.4486635  53.5819617
  58.3150769  59.2983262  52.5717967  58.1851788  58.3855045  51.9904343
  58.4884772  60.4692587  51.6087659  57.5900627  60.5553858  50.9975926
  58.6215567  61.3824123  52.1888868  59.6139383  60.2750280  50.7691150
  59.7018642  61.0229644  50.1737496  59.5533672  59.1241354  53.4420891
  59.8808902  60.0004459  54.2474881  60.2234913  57.9902777  53.2960947
  59.8459096  57.2652517  52.7029094  61.4727107  57.7309782  53.9903329
  61.6188200  58.4801600  54.7684574  61.4644066  56.3460562  54.6404584
  61.1122281  55.6172437  53.9104571  62.4624871  56.0676009  54.9786864
  60.5635660  56.2320380  55.8272048  60.9747315  56.6918892  57.0630822
  61.9594947  57.1489212  57.1603608  60.1573950  56.5784438  58.1636385
  60.4912648  56.9487100  59.1329344  58.9152237  55.9958318  58.0394698
  58.2652286  55.9065462  58.9098917  58.4949099  55.5262602  56.8153747
  57.5127088  55.0644461  56.7148318  59.3181109  55.6408548  55.7163309
  58.9897770  55.2637358  54.7477867  62.6449287  57.8341883  53.0270222
  62.4824920  57.9753739  51.8133645  63.8432448  57.7531132  53.5947777
  63.9151757  57.8059018  54.6008287  65.0671689  57.6389518  52.8222681
  64.8678615  57.0500761  51.9269463  65.6200272  59.0057262  52.3971700
  64.8337083  59.5559463  51.8803910  66.0854394  59.8003817  53.5987345
  66.8721387  59.2509697  54.1157938  66.4725695  60.7646559  53.2694858
  65.2471840  59.9584857  54.2772857  66.7273726  58.8147555  51.5102413
  67.0745289  59.6690417  51.2432620  66.0837092  56.8897988  53.6649315
  65.9374151  56.7673247  54.8838963  67.1107896  56.3722798  53.0027911
  67.1590631  56.4380574  51.9960924  68.1431093  55.6202994  53.6938596
  68.2792606  56.0297283  54.6948241  67.7673879  54.1351383  53.8176338
  68.5793417  53.6171161  54.3280094  66.8438544  54.0073347  54.3823037
  67.5681666  53.4322541  52.5013414  66.3192069  53.3969598  51.9063020
  65.4802687  53.8880710  52.3993461  66.1290673  52.7490297  50.7014707
  65.1439053  52.7387452  50.2351546  67.1876553  52.1149209  50.0890603
  67.0397292  51.5972054  49.1413322  68.4334420  52.1355028  50.6751847
  69.2733750  51.6435073  50.1847225  68.6186985  52.7761998  51.8786598
  69.6000066  52.7716461  52.3531212  69.4642302  55.8196738  52.9667487
  69.5335798  56.4677210  51.9204932  70.5162673  55.2381430  53.5338367
  70.3989167  54.7073090  54.3850379  71.8601523  55.3764052  52.9850628
  71.8170469  55.3689115  51.8959416  72.4873214  56.6856583  53.4375285
  71.8228744  57.4809596  53.0997335  72.5011086  56.6627476  54.5272005
  73.8823410  56.9433269  52.9224053  74.5767992  56.2545698  53.4034898
  73.9029900  56.7851703  51.8441371  74.2910176  58.3709571  53.2315920
  75.2269041  58.5838800  52.7149885  73.5137519  59.0417040  52.8654551
  74.4778520  58.5800903  54.7224850  73.5128155  58.4441962  55.2106837
  75.1783790  57.8293514  55.0882065  75.0017782  59.9381593  55.0297340
  74.3525927  60.6339529  54.6913122  75.1122165  60.0383366  56.0286673
  75.8961983  60.0641299  54.5778012  72.6557312  54.1712690  53.4613461
  72.9944012  54.0865075  54.6450180  72.9399896  53.2462048  52.5470407
  72.7330276  53.4217444  51.5741831  73.4936580  51.9467747  52.9129339
  72.9613478  51.5520005  53.7783230  73.3426204  50.9633864  51.7578303
  73.8780432  51.3405397  50.8865222  73.7550576  49.9966656  52.0467017
  72.2866179  50.8488474  51.5132109  74.9535191  52.0945800  53.3128530
  75.8149133  52.3668014  52.4728944  75.2296498  51.9121060  54.5983782
  74.4681328  51.8100438  55.2539501  76.5863272  51.9193708  55.1150770
  77.2096191  52.5815228  54.5141103  76.5978733  52.4154066  56.5578674
  75.9042604  51.7884764  57.1181879  77.6084147  52.2690972  56.9393117
  76.2042634  53.8700049  56.7162853  76.9415146  54.4868769  56.2024464
  75.2260440  54.0165877  56.2583527  76.1267065  54.3585462  58.4461183
  77.8620934  54.3040032  58.8815713  78.4168318  55.0013633  58.2538347
  77.9834908  54.5826057  59.9283492  78.2441952  53.2947776  58.7280681
  77.1714894  50.5157879  54.9910556  76.5957148  49.6324564  54.3515567
  78.3232668  50.2893079  55.6104010  78.7809455  51.0495651  56.0927272
  78.9850231  48.9943314  55.5796052  78.3557169  48.2720421  55.0596330
  80.3245344  49.0902402  54.8492272  80.1372216  49.6006215  53.9044923
  80.9822531  49.7011946  55.4674835  80.9813848  47.7594123  54.5797357
  81.2412022  47.3006052  55.5337230  80.2800974  47.1169763  54.0472189
  82.2387042  47.8945777  53.7501135  82.6512911  49.0007641  53.4037542
  82.8539648  46.7675129  53.4196148  83.6982308  46.8001685  52.8662163
  82.4755326  45.8815226  53.7227840  79.1690893  48.5092713  57.0090325
  79.6151079  49.2727183  57.8724802  78.8162777  47.2453287  57.2567160
  78.5215507  46.6340838  56.5086418  78.7763813  46.7347202  58.6245070
  78.3061287  47.4646155  59.2834567  77.9655607  45.4397551  58.6722673
  76.9863629  45.7459268  58.3041235  78.4154716  44.7400741  57.9679046
  77.8086085  44.7615209  60.0341800  78.7993425  44.5261563  60.4229606
  77.0837444  45.6625145  61.0123306  76.0926853  45.8979538  60.6244271
  76.9865557  45.1543962  61.9717423  77.6495911  46.5845305  61.1457635
  77.0770819  43.4376690  59.8863590  77.6435596  42.7806529  59.2264104
  76.9736551  42.9679178  60.8644889  76.0886085  43.6135731  59.4620040
  80.1772156  46.5166406  59.1841948  80.4847124  46.9536879  60.2985288
  81.0391581  45.8468341  58.4297941  80.7269643  45.4245528  57.5670584
  82.4082863  45.5968058  58.8662788  82.7718275  46.4439160  59.4479501
  82.4693320  44.3330123  59.7458896  83.5144670  44.1275013  59.9773140
  81.9244966  44.5269664  60.6698140  81.8687152  43.1046303  59.0754702
  81.4525177  43.1399153  57.9179242  81.8205830  42.0043833  59.8151214
  81.4333798  41.1557457  59.4278389  82.1713650  42.0204400  60.7621140
  83.3018749  45.5375921  57.6296914  82.9039195  45.9625471  56.5410336
  84.5132734  45.0113509  57.7934037  84.8322598  44.7369940  58.7115951
  85.4417987  44.8982557  56.6778338  85.3380302  45.7565195  56.0139704
  86.8817116  44.8570626  57.2041596  87.5500462  44.6750690  56.3625502
  87.1171518  45.8223927  57.6522731  87.1047539  43.7679353  58.2479009
  86.2116864  42.9782229  58.5552783  88.3109743  43.7285386  58.8016051
  88.5201223  43.0294822  59.4999438  89.0137806  44.3978090  58.5218889
  85.1690340  43.6959047  55.7809139  85.8503830  43.5395032  54.7620832
  84.2001617  42.8512379  56.1271068  83.6791678  43.0055472  56.9784900
  83.9080466  41.6557804  55.3449346  84.6393052  41.5307133  54.5463620
  83.9012891  40.4011935  56.2344936  83.1974209  40.5501251  57.0533277
  83.4889580  39.1822794  55.4284908  84.1926697  39.0324226  54.6096907
  83.4892528  38.3029905  56.0726582  82.4885266  39.3351442  55.0236842
  85.2795621  40.1906824  56.8593788  85.9569140  39.8924769  56.0591483
  85.6005848  41.1487213  57.2682863  85.2988275  39.1474427  57.9489382
  84.9783451  38.1889578  57.5406520  86.3100601  39.0533280  58.3447287
  84.6220136  39.4452015  58.7497893  82.5786068  41.8120675  54.6188512
  82.5248962  41.7518478  53.3859191  81.4996350  42.0070806  55.3761667
  81.5765980  42.0571065  56.3819865  80.1742327  42.1032328  54.7792943
  80.0464251  41.3317355  54.0199813  79.0909476  41.9268334  55.8414952
  78.1126382  42.0033195  55.3669840  79.2226460  40.5711445  56.5136827
  80.2005945  40.4940905  56.9888448  78.4432414  40.4616688  57.2677667
  79.1187481  39.7834171  55.7674982  79.2121476  42.9595151  56.8249162
  78.5308726  42.8476939  57.4919700  80.0034281  43.4412220  54.0731741
  80.2566435  44.4999946  54.6544929  79.5754921  43.3884361  52.8178134
  79.3778865  42.4881071  52.4049465  79.4915566  44.5678780  51.9720383
  80.1491103  45.3520098  52.3473510  79.9247632  44.2049842  50.5581832
  79.3193382  43.3650953  50.2173805  79.7481771  45.0651633  49.9124207
  81.3913726  43.8252588  50.5036810  81.9853483  44.6771302  50.8347532
  81.5598787  42.9828224  51.1745079  81.8376913  43.4364156  49.1234964
  81.0341906  43.3840047  48.2000650  83.1256757  43.1591064  48.9690492
  83.4762179  42.8923520  48.0601687  83.7498602  43.2159993  49.7610456
  78.0879812  45.1692648  52.0500762  77.2971476  44.8392405  52.9354113
  77.7672820  46.0777633  51.1275181  78.3399654  46.1964481  50.3040820
  76.6218592  46.9603801  51.3053108  76.4219559  47.1040513  52.3671472
  76.9089811  48.3230257  50.6733623  77.1757820  48.1471237  49.6312611
  75.9866663  48.9021244  50.7189708  78.0192297  49.0898347  51.3548620
  77.7531650  49.2335326  52.4020780  78.9376514  48.5063293  51.2906357
  78.2310888  50.4370989  50.6991455  77.2817880  50.9720081  50.6708786
  78.9519351  51.0079933  51.2844314  78.7339398  50.3063940  49.3380062
  78.9832611  49.3815525  49.0176838  78.8808931  51.3266006  48.5027887
  78.5641927  52.5518671  48.8936220  78.2114238  52.7054069  49.8274741
  78.6769223  53.3269949  48.2559947  79.3443010  51.1246389  47.2773208
  79.5859729  50.1902216  46.9797319  79.4535648  51.9061121  46.6468767
  75.3144748  46.4277467  50.7335393  74.2496425  46.8844474  51.1591761
  75.3510872  45.4882050  49.7934101  76.2326431  45.0968049  49.4938031
  74.1367462  45.0801118  49.0895565  73.2757609  45.0431448  49.7569672
  73.8240264  46.0577026  47.9334783  73.4481370  46.9886064  48.3580068
  75.0595028  46.3435573  47.1051244  75.4357288  45.4131254  46.6798581
  74.8063917  47.0339907  46.3005519  75.8267284  46.7895547  47.7380168
  72.7248459  45.5151495  47.0373447  71.8173383  45.3681717  47.6229464
  72.5271856  46.2245754  46.2337621  73.0398448  44.5626728  46.6111234
  74.2737053  43.6332559  48.6238416  75.2826616  43.2500654  48.0257746
  73.2493028  42.8293050  48.9137439  72.4486752  43.2408333  49.3717169
  73.2308691  41.3920003  48.6439393  74.0827972  41.1201287  48.0207191
  73.3126649  40.6091337  49.9490766  72.5835877  41.0114578  50.6524122
  73.0317360  39.5915254  49.6776868  74.6753030  40.5993425  50.5898381
  75.8237295  40.6716385  49.8202805  75.7291624  40.7292421  48.7359197
  77.0713603  40.6715733  50.4037035  77.9681761  40.6982963  49.7847453
  77.1824041  40.6341001  51.7735261  78.4283138  40.6424370  52.3493043
  79.1391245  40.6753928  51.7048963  76.0565747  40.5919938  52.5654209
  76.1429063  40.5702990  53.6517803  74.8110234  40.5773415  51.9718949
  73.9133347  40.5480585  52.5894688  71.9519409  41.0511331  47.8848845
  70.8726566  40.9909424  48.4802990  72.0619976  40.8240453  46.5821145
  72.9530348  40.9576989  46.1257280  70.9232047  40.4148052  45.7686882
  69.9926504  40.7166230  46.2493898  70.9862247  41.0127708  44.3546152
  71.8943942  40.6665138  43.8612242  69.7790356  40.5824978  43.5486445
  68.8704379  40.9288179  44.0412021  69.8365785  41.0132619  42.5490286
  69.7597081  39.4951878  43.4746001  71.0644184  42.5381073  44.3806984
  70.4209531  42.9026572  43.5799758  70.6647448  42.8600235  45.3423275
  72.4622820  43.0995653  44.2009092  72.8624627  42.7784346  43.2392281
  72.4238922  44.1884287  44.2325624  73.1062552  42.7357987  45.0015790
  70.9248789  38.8954295  45.7034442  71.9222612  38.2933067  45.3000762
  69.8164943  38.2721946  46.0884345  69.0467069  38.8082122  46.4628832
  69.6880236  36.8211184  46.0375596  70.6568595  36.3785978  45.8059744
  69.2028306  36.2622540  47.3761739  69.7725585  36.7513969  48.1662679
  68.1478480  36.5162440  47.4791338  69.3745581  34.7519845  47.4869752
  69.8919464  34.1214196  46.5398584  68.9878793  34.1885137  48.5330699
  68.7262530  36.4598984  44.9131764  67.5696403  36.8931005  44.9171580
  69.2055024  35.6691886  43.9605779  70.1724135  35.3805092  44.0035505
  68.4044234  35.2344375  42.8230644  67.6498044  35.9800241  42.5725649
  69.2935075  34.9745815  41.5977190  69.9940074  34.1732474  41.8328020
  68.4508280  34.5743498  40.4015556  67.7503500  35.3754369  40.1655669
  69.0988607  34.3946282  39.5437359  67.8969006  33.6649885  40.6346339
  70.1251869  36.2148838  41.2745847  70.7462371  36.4226753  42.1459171
  70.7622569  35.9639703  40.4264787  69.3051445  37.4306286  40.9426136
  68.6681115  37.6824464  41.7904795  69.9678601  38.2682976  40.7253165
  68.6841293  37.2237404  40.0710419  67.6410977  33.9799667  43.2211922
  68.2328785  33.0129930  43.7162875  66.3270088  33.9875455  43.0021356
  65.8777144  34.7880316  42.5808804  65.4886099  32.8781836  43.4481945
  65.8206400  32.4835760  44.4084757  64.0242079  33.3293383  43.5820125
  63.7000817  33.7693475  42.6389147  63.1352041  32.1462468  43.9199738
  63.4584497  31.7059653  44.8632475  62.1021572  32.4817585  44.0113331
  63.2057385  31.4002725  43.1283622  63.9046383  34.4062718  44.6455134
  64.5182727  35.2628519  44.3665412  62.8638452  34.7183312  44.7319320
  64.2458365  34.0118923  45.6026704  65.6219007  31.6860069  42.5089745
  66.0161611  30.5899059  42.9225787  65.2940942  31.8785396  41.2356736
  64.9419714  32.7731982  40.9263279  65.3768363  30.7943968  40.2635826
  66.0368245  30.0221123  40.6586667  63.9961865  30.1813628  40.0230903
  63.5947669  29.8079575  40.9651783  63.3264683  30.9403911  39.6187963
  64.1159849  29.0412585  39.0402827  64.5169339  29.4140015  38.0977312
  64.7852301  28.2815671  39.4441132  62.7377307  28.4292896  38.8002052
  62.0489401  28.9115782  37.8618202  62.3868374  27.4853639  39.5574888
  65.9709456  31.2776683  38.9455584  66.3313969  30.4741407  38.0864569
  66.0818129  32.4797192  38.7148601 122.0136659  47.7121100  83.9239270
  84.7461861  87.2840937 104.4862239  16.4133236  57.5708935  31.4707421
  81.0946269  27.1365629 118.5050263  33.3782469 100.6951144  78.9070428
  57.2831495   4.0428727  33.8814169  47.5761736  29.6835999  58.8664804
 107.7843956  85.1176726  89.8440876 111.9861698  35.1953846  60.5603355
  65.7570931 109.4674064  36.7385010  94.7725128  35.4624629  31.1908758
  23.3445527  78.1717073  36.1652239  83.5011463  33.2071276  -0.3841263
  65.4104332  19.1341197  77.8330955 102.7425483  80.8260587  64.8988085
  52.7278273  59.9285917   1.3046309  21.1970191  88.5255523 107.9302067
  48.8283838  44.3916053  81.1736543 122.7327724  57.7548019  24.5708658
  17.3438596  62.9166045  51.0349385  11.7096510  62.5845907  24.4456361
  96.9594736 101.4297699  24.2565761  72.0049280  10.3228968  74.8582974
 122.0775565  69.6452743  35.5926155  45.2977485  65.9675122 124.7732699
 117.7388886  72.1130508 103.7618500  38.4867047 101.4895213  54.3972312
  59.4604621  94.0712863  25.8378533  64.3124663  63.8831049  99.1899941
  61.3087422  87.9290622  82.9620036  10.7634640  71.0846646  17.3739715
 107.0867895  61.4329709  97.2480162  45.9855118  89.9077970 127.0027775
  33.1519542  51.4850714 109.6990912  70.6862044 115.3206781  89.7353793
  42.4948996 107.1504251  46.6007822  66.8163782 111.8892432  63.0187977
  65.0149056  39.7607816   8.5163029  66.7137285  60.2157663  89.4947767
  78.2990678  35.0974251  15.5214996  87.0964889  70.8897227 120.2531807
  96.3635580  84.2197187  30.4040523  39.2122243  84.6775967   2.7699425
  57.7760254  49.8139399  22.8458981  36.5186702  88.3838268  43.5134777
  53.4614116 121.3412039 105.7833202  36.8725519  53.8572944  95.9876176
  41.7371107 116.9979980  94.7992337   5.8916298  72.6618357  48.3331937
 103.7561319  44.9916468  45.6362499  43.0548811  46.1703431  73.4541695
  64.4525670  98.1935411  67.1815354  61.2765768  64.4645790  34.8399196
  51.1302367  66.8035370  10.2694070  37.0662696  34.1550159  38.2198900
 105.6641355  27.7609227  44.5303350  64.5125775  51.5955149 120.2659086
 117.2865933  18.6644618  73.0830864  96.9659295  64.3249380  83.4906569
  93.3695862 114.9115941  37.2285263 107.7975417 103.2214240  43.7457430
   7.9983666  31.0271653  31.2783328  97.5311548  31.2080633  24.6960237
  50.2294182 107.4804615  88.1855878 109.6329043  62.0159494  83.3703385
  36.8662216 107.5848651  62.2885428  58.6262330  18.9098196  38.4933539
  42.6667206  81.9434097  61.9788303  32.5645937  63.3312371  66.2864145
  58.5779521 117.5787435 104.6023756 107.7381167  51.7926551  48.9971284
  80.8996827  67.2528265   1.9734438  35.2269850  92.4778486  66.2129856
  72.3481799  73.9279462  85.0302147  78.1892192  85.9462641 102.5890563
  66.2176035 123.1834764  76.6865410  38.2155311  32.6356875  81.8043935
 119.5154088  66.0678137  91.7474327  94.7793990  98.5022214  22.0355537
  91.9142815  96.3873029  80.5379654  46.1125621  73.4578169  28.0199848
  80.6288925 126.3394962  88.8175547  11.3988838  57.3260525  63.9467083
  60.7721877  69.4324004   3.0434065 116.7823718  74.5959090  86.3345302
  35.4024229  65.4299336  41.3800263  79.9866625  40.8925097  26.5629720
   1.2257704  50.6526734  77.3733282   4.0695123  58.0714501  48.5743172
   7.1587608  76.7003359  86.0431643  60.3939894  18.7425015  43.7640176
  15.0071276  82.8840535  19.2732602  56.7412617 109.2996797 106.3199380
  74.7705607   6.6012170  46.7577212  89.3612387  94.3248325  77.0491005
   6.6846662  67.0759461  84.2873080  56.4245672  -1.6648025  43.4762252
  16.1087547  65.9969458  75.7928343  69.3049953  11.5033143 110.7629142
  17.9095867  85.4183746 108.5305403 108.0646676  18.5668267  64.9818742
  80.0765970  96.9978264  17.9336272  96.4807600  87.6922787  33.3130896
  55.2102815  96.1801047  77.2861676  86.8605812  47.9146850  60.7077103
 119.7813719  86.1544712  53.3219801  81.1751982  66.5436148  76.3397622
  69.3579296  19.2258676  54.4059747   5.0612474  56.7859842  77.4178759
  26.9022617  92.6153645  44.5027963  57.9395967  -0.9222431  32.7344898
  95.2711915  83.5662402 107.2615078  11.0432361  63.7563713  57.6117386
   5.9534830 101.2161868  54.1237673  82.2561790  13.6388169  98.4471591
 106.7269811  53.6138757   4.2720616 113.3445563  74.1658077  39.2886625
  50.3802253  56.9357912 116.1938671  20.2822663  19.3389916  68.7322207
  64.7239353  76.4311529  30.9239622  54.0722468  27.1514281  11.6827271
   5.8326775  77.2901908  63.5749567  15.2928393  67.8623167   7.9870526
  53.9134768 114.2364589 109.0734881  44.0451475 119.9146720  31.0273860
  20.6213100  25.1975514  69.8777336  83.4665053  41.6333724  -0.8621305
  41.5085979  21.0208269  77.4373022  82.4595311 111.6313382  88.3515715
  70.8081433  20.3412657  63.6958333  80.2999969   5.8021672  28.7611806
 106.1379453  90.9126491  58.6882896  66.0511740 117.9710701  97.3566525
  86.7279861  33.6541389  91.1138649  92.9203175 115.6567111  51.8167360
  88.4885558  16.0022507  18.7563267  83.2847933  92.2537846  26.7003371
  21.6627455 108.4672815  60.1221542  58.8528603  73.2096657  40.7930515
 102.9611973  70.8376788  61.5624921  35.7267275  83.7925380 105.1327057
  50.9822689  73.9544184  51.7461015  63.8848791 102.9807684  85.3286899
  72.0766585  40.3742503  80.7216266  78.9576297 100.1356670  35.0456876
  96.4211056   9.4512621  66.3904309  71.0644591 120.7629722  67.5768844
  22.7947625  87.2071664  60.8262460  52.8848673  92.9364640  49.7507564
  52.7878377  13.3305655  54.3890041  27.4175926  96.6869964  91.9191114
  85.4503100  22.1031617  83.4884254  68.0245572 109.4121447 103.1810911
 111.0852882  36.1508378 106.4134242  16.8800043  49.8507898 109.8738567
  69.2403463  54.0822631 132.7668154  68.9054831  54.7599553 132.3312376
  69.7530333  53.6927942 132.1785026  69.2669044  54.1247209 132.6154946
  69.4135514  51.2200343 131.6121101  69.8286662  50.8885367 130.9205596
  68.5827443  50.9869246 131.4841237  69.3523522  51.1371599 131.4911948
  72.1068904  47.4710903 130.7982302  72.0249066  47.5413090 131.6637289
  72.7448624  48.0340647 130.6066043  72.1888741  47.5649874 130.8972252
  70.5763348  53.0200011 135.9629381  70.3350024  52.2867871 135.5556446
  70.7564681  53.5686868 135.3095714  70.5670972  52.9922402 135.8059604
  75.3019468  50.1267454 133.3317938  74.9226276  49.3404592 133.3247228
  74.6385713  50.6754311 133.1889582  75.1477942  50.0912278 133.3098735
  70.6485036  50.7093157 129.1506714  71.4158021  50.7693282 128.7412566
  70.2016345  50.1373598 128.6663032  70.6958463  50.6329733 129.0184424
  73.5479566  52.3712945 133.6669624  73.6299404  53.1779931 133.3431075
  74.0329309  52.3908904 134.3910398  73.6316724  52.4933608 133.7256523
  71.0428338  50.9448750 134.0007168  71.7662537  51.4106863 133.8571741
  70.6028929  51.0122360 133.2504765  71.0844030  51.0232587 133.8691949
  71.3032188  55.0069455 134.1605229  70.5861497  54.8330317 133.6952466
  71.9538925  54.7722027 133.6280715  71.2934038  54.9465247 134.0134447
  77.6852486  49.9773266 134.7262084  78.0686092  50.7264622 134.9560181
  76.8896600  50.2239085 134.4674073  77.6246269  50.1242959 134.7219658
  75.3101688  52.5511206 136.0258706  76.0647656  52.9189523 135.7875757
  75.1329222  52.9250760 136.7937886  75.3956166  52.6609394 136.1043595
  73.6658752  54.9581525 132.7236819  73.4834326  55.1753405 131.8977812
  74.5284365  55.0720537 132.7795434  73.7663342  55.0071423 132.6091307
  79.3458472  51.9607935 135.7585843  80.0744632  51.7823890 135.3124000
  79.4353364  52.8026015 135.9693021  79.4665134  52.0591814 135.7239361
  73.2120779  58.2355697 131.2359293  72.4978957  57.9493877 131.6481725
  73.6964748  58.5752323 131.8765680  73.1780143  58.2437347 131.3914927
  72.3420110  56.8495668 136.0463767  72.0544906  56.4796939 135.3095714
  73.0290579  57.3190523 135.7847472  72.4009008  56.8642637 135.8978843
  74.4556904  56.1633014 129.8938406  74.1069709  56.8152739 130.3569955
  73.9753350  56.1490127 129.1662277  74.3327148  56.2576067 129.8549497
  74.8581035  59.6558655 132.7357027  75.4926115  60.2519080 132.6706489
  74.9406646  59.3562113 133.5502898  74.9637586  59.6999564 132.8460114
  76.4360018  55.5872631 132.7102469  76.7575859  55.1075713 132.0561732
  76.6986962  56.3972277 132.5193281  76.5226044  55.6362529 132.5857961
  77.4700362  58.1678005 132.3022463  77.8499326  58.1857634 131.5173578
  76.7292958  58.6131994 132.1813311  77.4169199  58.2359780 132.1686031
  77.4619532  54.3939533 134.9850095  78.2835227  54.5637846 134.7431790
  76.9989183  54.5486794 134.2616392  77.5150695  54.4421266 134.8421739
  68.9354287  31.0200762 119.7008201  68.6005655  31.6977684 119.2652423
  69.4481157  30.6306073 119.1125073  68.9619868  31.0625340 119.5494993
  69.1086338  28.1578474 118.5461148  69.5237486  27.8263498 117.8545643
  68.2778267  27.9247377 118.4181284  69.0474346  28.0749730 118.4251995
  71.8019728  24.4089034 117.7322349  71.7199890  24.4791221 118.5977336
  72.4399448  24.9718778 117.5406090  71.8839565  24.5028005 117.8312299
  74.9970291  27.0645585 120.2657985  74.6177100  26.2782723 120.2587274
  74.3336537  27.6132442 120.1229629  74.8428766  27.0290409 120.2438782
  70.3435860  27.6471288 116.0846761  71.1108845  27.7071413 115.6752612
  69.8967169  27.0751730 115.6003079  70.3909287  27.5707864 115.9524471
  73.2430390  29.3091076 120.6009671  73.3250228  30.1158063 120.2771122
  73.7280132  29.3287036 121.3250444  73.3267548  29.4311739 120.6596570
  70.7379162  27.8826881 120.9347215  71.4613361  28.3484994 120.7911788
  70.2979753  27.9500491 120.1844812  70.7794854  27.9610718 120.8031996
  70.9983012  31.9447586 121.0945276  70.2812321  31.7708448 120.6292513
  71.6489749  31.7100158 120.5620762  70.9884862  31.8843379 120.9474494
  77.3803310  26.9151397 121.6602131  77.7636916  27.6642753 121.8900228
  76.5847424  27.1617216 121.4014120  77.3197093  27.0621091 121.6559705
  86.8721086  37.4922332 123.7532492  86.8415090  38.3466968 123.9250761
  87.4702435  37.1917624 124.3118636  86.9558244  37.5738828 123.8607294
  80.0720771  36.5797983 128.5085422  79.2158666  36.7406481 128.5594539
  80.1188424  35.7090047 128.5290483  79.9519882  36.4748785 128.5191488
  74.4561910  46.1160701 124.2722654  73.7044810  45.7376239 124.0438699
  74.9047922  46.1479134 123.5241464  74.4111577  46.0646308 124.1280156
  79.9086870  46.5386070 119.7008201  79.5738239  47.2162992 119.2652423
  80.4213741  46.1491381 119.1125073  79.9352451  46.5810648 119.5494993
  79.4491162  48.4900339 125.6419313  79.8330541  49.0587237 125.1024088
  79.3850303  47.7649849 125.1625129  79.4964589  48.4675802 125.4913175
  82.9172592  38.6390027 131.1517074  83.4628552  39.3175113 131.2111044
  82.8589468  38.4977488 130.2918656  82.9888506  38.7182028 131.0329135
  76.0346667  46.1279093 126.5385426  76.1357030  45.3179447 126.8482554
  75.4388412  46.0336039 125.9085105  75.9619205  45.9944121 126.4911665
  84.6937660  40.0674634 122.0250802  84.5777186  40.8182320 122.4542940
  85.4893547  39.8098587 122.2746889  84.7942250  40.1409481 122.1254893
  75.8747406  51.0456682 127.9400283  76.5184862  51.4869846 128.3296441
  76.2003662  50.2410108 127.8530541  76.0179235  50.9921877 127.9845760
  69.2311711  42.1499379 126.1637760  68.9961895  41.3167032 126.0570029
  69.3697352  42.4304045 125.3498961  69.2167373  42.0682883 126.0280115
  76.5767986  44.0568657 123.3120144  76.8983827  44.5973864 122.7081452
  77.2240082  43.4865428 123.4442434  76.7194041  44.0527832 123.2427180
  78.6269694  36.0584652 123.3954531  79.3249859  36.2372779 123.8875994
  78.9422027  35.5354991 122.7724920  78.7765031  36.0078424 123.3756541
  78.8157629  42.4455097 123.3834322  79.2551265  41.8372197 123.8289095
  78.6662292  42.0662470 122.6119787  78.8579095  42.2993568 123.3353490
  76.2829272  41.0399109 130.5853148  76.9278275  40.5471552 130.2664096
  76.5231049  41.1823895 131.4119226  76.4139857  40.9876551 130.6602681
  78.8215364  43.8854014 130.2360040  79.1038607  43.0905420 130.0146796
  79.5501524  44.3634602 130.2565101  78.9704927  43.8388611 130.2063056
  82.4166966  40.7982278 120.3365092  82.3318261  41.6543245 120.4814661
  82.9051349  40.5226602 121.0047251  82.4755863  40.8839599 120.4567173
  83.3485399  37.4167072 121.8362827  82.8196871  37.6326706 122.4960133
  83.8710419  38.1103211 121.7563796  83.3473852  37.5510209 121.9218426
  88.8033452  42.9913377 127.2095871  87.9731155  43.2024020 127.3729288
  88.7542704  42.1650431 126.9338155  88.6740187  42.9002983 127.1933237
  75.2385007  41.3130289 120.6370295  74.6542222  41.8180320 121.0436159
  74.8355102  41.0872676 119.8966887  75.0924311  41.3538537 120.5875320
  70.7929036  47.0285050 127.4393966  70.3096614  47.7535540 127.4153550
  71.6052354  47.3261180 127.5504124  70.8419783  47.1787404 127.4521246
  76.8643190  45.8217231 130.0443781  76.3470131  45.4624646 129.4405089
  77.5617581  45.2979405 130.0549847  76.8908771  45.6914919 129.9574039
  79.6962221  37.5595941 119.1139215  79.9358225  37.7673925 118.3014558
  80.0178062  36.7553450 119.2228160  79.7799379  37.4710042 119.0099768
  75.0052512  29.4889337 122.9598753  75.7598480  29.8567654 122.7215803
  74.8280046  29.8628891 123.7277933  75.0906990  29.5987525 123.0383642
  73.6473233  47.5441226 127.5914246  74.3493812  47.0293215 127.6487003
  73.5670716  47.8715377 128.3961121  73.7396993  47.5155452 127.7187038
  73.3609576  31.8959656 119.6576866  73.1785150  32.1131537 118.8317859
  74.2235189  32.0098669 119.7135481  73.4614166  31.9449554 119.5431353
  72.9724008  43.7347578 127.0999854  73.8112908  43.9670511 127.1473616
  73.0035777  42.8651889 127.0306890  73.1005726  43.6404524 127.0964499
  73.5976711  44.1548453 131.4013160  74.1374936  44.0119584 132.0716532
  72.9146658  44.5545204 131.7697186  73.5768865  44.1928124 131.5547581
  79.0409295  28.8986066 122.6925890  79.7695456  28.7202021 122.2464046
  79.1304188  29.7404146 122.9033068  79.1615958  28.9969945 122.6579408
  83.0217596  39.8339454 126.5958184  83.7775111  40.2670968 126.6347093
  83.1279921  39.1844224 127.1692820  83.1487767  39.8016938 126.6856210
  86.0597767  43.6612731 127.3460587  85.6232999  43.6649474 128.1019558
  85.7260683  44.3418230 126.9140165  85.9460387  43.7625187 127.3941420
  72.9071603  35.1733828 118.1699339  72.1929780  34.8872008 118.5821772
  73.3915572  35.5130454 118.8105727  72.8730967  35.1815478 118.3254974
  80.7897234  47.6131166 132.3170193  79.9912480  47.3730666 132.5744062
  81.2383246  47.6645559 133.0637241  80.7371845  47.5853557 132.4655117
  89.1942114  40.3793651 126.2380224  89.8558548  39.8184319 126.1376133
  88.5533525  39.8845682 126.5632915  89.1970981  40.2230060 126.2712564
  80.0818921  43.6763782 118.5461148  80.4970070  43.3448806 117.8545643
  79.2510851  43.4432685 118.4181284  80.0206930  43.5935038 118.4251995
  85.4806944  41.3959033 125.9792213  85.7162533  41.5404232 125.1519064
  85.6296508  42.1601441 126.3723727  85.5372747  41.5298088 125.9155817
  87.3097401  40.2360699 123.8161817  87.6405618  40.7688339 123.2101912
  87.8830489  40.2899587 124.4723768  87.4431080  40.3230268 123.8239599
  82.5229290  38.0825602 124.4985397  82.6176144  38.8214896 124.9525022
  81.8988134  37.6543077 124.9319962  82.4438320  38.1286923 124.6293545
  82.7752311  39.9274342 117.7322349  82.6932474  39.9976529 118.5977336
  83.4132032  40.4904086 117.5406090  82.8572149  40.0213313 117.8312299
  76.1345483  39.6935080 127.1996875  75.8764727  38.8606815 127.1728175
  76.1893965  39.9192693 126.3589376  76.1045260  39.6032851 127.0717012
  81.2146533  31.7963530 127.3000968  80.5102859  31.3072716 127.4584887
  81.2631507  31.8086005 126.4289412  81.1176584  31.7253178 127.1940308
  75.1080195  37.2472842 127.6861770  74.5329786  37.4065011 128.3225731
  74.7315871  36.6108251 127.2230221  74.9683007  37.1770655 127.7116328
  88.4176752  35.4771196 125.3201979  88.1613317  34.6651138 125.1299861
  89.2606066  35.4848763 125.0932166  88.5042778  35.3583194 125.2586796
  79.8792422  39.9494796 120.7430955  80.6933060  40.2409689 120.6313727
  79.8151563  39.2954658 120.1689248  79.9895161  39.8959991 120.6419793
  75.7500330  43.4216314 125.8703268  76.3874277  43.1828061 126.4155061
  76.1755401  43.6253472 125.1356428  75.9076496  43.4167324 125.8420425
  70.4412972  45.6604650 129.7537571  70.4817117  45.9319501 128.9257351
  71.0007496  46.1846558 130.1695359  70.5296318  45.7780405 129.6929459
  76.3903145  38.6418603 120.2078157  76.7748298  38.4226310 120.9594702
  76.1414765  39.4681549 120.3379233  76.4105217  38.7316750 120.3379233
  78.1321802  43.8988736 127.5497054  78.2060810  43.7363908 128.4038904
  78.9491308  44.0878926 127.3057535  78.2638160  43.9025479 127.6395079
  71.8927558  44.2446599 124.5791497  71.0665676  44.4908336 124.4525776
  71.9539550  44.1658680 125.4453555  71.7801725  44.2691548 124.6880442
  76.6726387  46.8623479 122.2810527  76.9624686  46.4712461 121.5569754
  77.4029868  47.0440184 122.7215803  76.8233272  46.8317293 122.2393334
  74.6132303  48.8390862 125.3470677  74.3932599  48.5488216 126.1397344
  74.3926825  48.1805817 124.8188589  74.5479897  48.6990570 125.3859586
  73.5249250  40.9264178 127.6126379  73.2362499  40.3001649 128.1472106
  74.3932598  40.8684466 127.6791059  73.6109502  40.8251722 127.7017333
  84.3127148  36.0698962 127.9308360  83.9691914  35.3489297 128.2815610
  84.4120191  35.8612813 127.0886719  84.2769191  35.9323165 127.8580040
  76.7800259  50.2120252 124.1301369  77.4324317  49.6796694 124.3592395
  76.0825868  49.8588904 124.5169243  76.7730977  50.0809775 124.2213537
  73.7281524  42.5659429 123.5368744  74.4827492  42.9472468 123.7504206
  73.1352136  43.0170573 123.9915440  73.7518237  42.6888257 123.6351622
  84.7740177  42.5324666 123.4732349  85.3398210  43.1917876 123.3890892
  84.1268081  42.8774364 123.9448751  84.7618934  42.6806607 123.5305105
  75.0479750  43.7367991 128.9108859  74.5260504  43.8768282 129.5960724
  75.4353771  42.9778655 129.1010976  75.0283451  43.6453514 129.0409936
  72.0370934  33.7873799 122.9803814  71.7495730  33.4175070 122.2435761
  72.7241403  34.2568655 122.7187519  72.0959832  33.8020769 122.8318889
  81.2446755  45.4763450 122.8969428  81.0033431  44.7431310 122.4896493
  81.4248088  46.0250307 122.2435761  81.2354379  45.4485841 122.7399651
  76.4746076  40.7672010 124.3090350  76.2788859  41.3746744 123.7150653
  76.6980421  40.0739954 123.8282024  76.4780717  40.7549535 124.1506431
  74.8724606  37.6526748 124.4271218  75.5947258  37.8167906 123.9675024
  74.3932599  38.3736412 124.3210558  74.9088337  37.7824977 124.3436832
  81.2787392  30.8875923 124.5395519  81.9813745  30.6883672 124.0615478
  81.0131580  30.1151866 124.8464363  81.3434024  30.7438889 124.5140961
  86.7075637  39.1958533 127.0929145  86.6209612  39.3513959 127.9463924
  86.2526117  39.8396609 126.7188550  86.6278894  39.3134288 127.1636252
  69.6099129  34.5655012 123.8289095  69.7115265  35.3681173 124.1570070
  70.4055016  34.3642348 123.5312175  69.7427035  34.6540911 123.8324450
  80.5801453  36.5169280 125.7154705  80.3336168  36.4365031 126.5491494
  80.9086576  35.7322748 125.5217232  80.5922697  36.3895546 125.8102228
  84.4749502  43.2252640 129.5041486  84.3363861  43.9233685 130.0090228
  83.6949500  43.0701296 129.1477668  84.3392729  43.3052806 129.5267760
  75.6126236  47.4428771 131.9938715  75.7615799  46.8831686 131.3412119
  76.3926238  47.5220772 132.3771233  75.7500329  47.3714336 131.9535664
  85.9702875  42.5830893 120.2657985  85.5909684  41.7968031 120.2587274
  85.3069120  43.1317750 120.1229629  85.8161350  42.5475717 120.2438782
  78.1379536  47.6143413 133.2723205  78.0623207  46.9452224 133.8273994
  78.0669395  48.3161202 133.7863872  78.1160143  47.6188321 133.4300053
  78.7949783  46.1344412 124.1046811  79.5599674  45.8654056 123.7829476
  78.6927873  45.6494423 124.8216874  78.8931279  46.0233977 124.1626639
  81.3168444  43.1656596 116.0846761  82.0841429  43.2256721 115.6752612
  80.8699753  42.5937038 115.6003079  81.3641871  43.0893172 115.9524471
  82.2146239  41.9711252 128.3699493  81.5391241  41.7396484 128.8712880
  82.2238615  41.3632435 127.7441598  82.1164744  41.8470177 128.3515645
  84.2162974  44.8276384 120.6009671  84.2982811  45.6343371 120.2771122
  84.7012716  44.8472344 121.3250444  84.3000132  44.9497047 120.6596570
  78.0259477  39.5061220 129.2679749  77.6021726  39.7065719 128.5318767
  77.8504332  38.6590068 129.3804049  77.9370358  39.4110002 129.1753439
  77.5271171  51.0211733 131.7301206  78.0167101  50.3222522 131.5476871
  76.9555403  50.7235603 132.3177263  77.5155701  50.8737957 131.7902247
  73.3141922  40.0013272 124.7007721  73.4706541  39.9360074 125.5563713
  73.6542515  40.7761824 124.4886401  73.3875157  40.1062470 124.7962316
  79.8521067  39.3771155 123.5701085  80.3936612  38.8741536 124.0339705
  80.1667626  39.3236350 122.7590570  79.9785464  39.2950576 123.5184897
  78.0207516  44.7688507 120.8541113  78.0900337  43.9103045 120.9934113
  78.7995972  44.9860388 120.5260137  78.1460367  44.6741371 120.8258270
  82.4115004  47.1926208 125.0677606  82.0194796  46.8892923 124.3500472
  82.5668076  48.0295298 124.8782560  82.3768594  47.2710045 124.9334103
  69.8876184  37.1848222 125.0168489  70.2675148  37.6032767 124.3528756
  69.3131548  37.7661678 125.3237332  69.8587508  37.3326081 124.9645230
  82.5754679  43.7576197 125.0083637  82.2169334  43.9290840 125.7847669
  82.0893390  44.2189403 124.4511635  82.4513376  43.8515168 125.0408906
  77.3643044  39.4375362 117.5483871  77.6535569  40.2140245 117.8227445
  77.4514843  38.9264094 118.2498370  77.4197300  39.4767281 117.6926369
  83.7913675  45.3399901 132.5956194  84.5806053  44.9888966 132.7158276
  83.9657273  46.1536290 132.3332828  83.9333956  45.4085758 132.5744062
  76.3989747  33.9890546 123.4626282  76.6749481  33.2709458 123.0503850
  76.9988416  34.5875466 123.2547388  76.5283012  33.9710917 123.3707044
  79.9000268  31.6604063 121.7372877  80.3544014  31.8314624 122.4620722
  80.3740313  31.0472174 121.3370653  80.0368588  31.5954948 121.7846639
  83.1805309  46.5961701 128.5007640  82.9824998  47.0852515 127.8063852
  82.5593020  46.8002942 129.0791774  83.0592874  46.6978239 128.4830864
  77.2413288  38.3646598 122.8417885  77.9855333  38.7520874 123.0800834
  77.3873984  37.5204023 123.0058372  77.3723873  38.2977070 122.9011854
  82.1574663  34.8308626 121.8037558  81.6297682  34.9137369 121.1143267
  82.6170371  35.5726497 121.8002202  82.1476514  34.9529288 121.7012253
  74.1507728  33.1011145 116.8278453  73.8020533  33.7530870 117.2910002
  73.6704174  33.0868258 116.1002324  74.0277972  33.1954199 116.7889544
  81.7111746  43.4012189 120.9347215  82.4345945  43.8670302 120.7911788
  81.2712337  43.4685799 120.1844812  81.7527438  43.4796026 120.8031996
  80.1194198  41.3314001 129.9192202  79.6921806  40.7063720 129.4857638
  80.1119142  41.0488923 130.7451210  80.0553339  41.1966782 129.9772030
  74.5231637  35.7269676 122.3404497  74.6634598  36.2242140 123.0433139
  75.0214170  35.0255970 122.4818711  74.6172718  35.6971654 122.4656076
  74.5531859  36.5936787 119.6697074  75.1876939  37.1897212 119.6046536
  74.6357470  36.2940244 120.4842944  74.6588410  36.6377695 119.7800161
  76.1310842  32.5250762 119.6442516  76.4526683  32.0453844 118.9901779
  76.3937786  33.3350408 119.4533328  76.2176868  32.5740660 119.5198008
  79.3607815  43.5469636 133.1641332  78.8532906  44.1005483 133.6081963
  79.0634461  43.6077926 132.3460107  79.2412700  43.6375947 133.1089789
  71.0584847  38.7904627 122.9386620  71.5677077  39.3869135 123.3197926
  71.5319120  38.5230601 122.2563040  71.2028223  38.8390443 122.8941143
  81.9715595  47.4632894 121.0945276  81.2544905  47.2893756 120.6292513
  82.6222333  47.2285466 120.5620762  81.9617446  47.4028687 120.9474494
  84.5563567  36.3397483 124.8386581  83.8854756  36.8827185 124.7099646
  85.2503317  36.8092338 124.5968276  84.5592434  36.4895754 124.7842109
  78.6050300  48.4794195 130.0698339  78.3815955  47.7213024 130.4382366
  78.1160144  48.5092216 129.3478779  78.4993749  48.3716419 130.0175080
  73.4175379  35.4260886 125.8059801  72.6987368  35.8425018 126.0732664
  73.7887741  35.9915125 125.2551439  73.3667311  35.5710167 125.7642608
  77.2528757  48.6994653 127.5235424  76.8389156  48.0368783 127.1339266
  77.9376131  48.8472511 127.0031118  77.2927129  48.6235311 127.3891921
  80.6194051  47.8584738 128.2759040  80.2210335  47.9687008 127.5079861
  80.0045271  48.0666804 128.8585600  80.4692941  47.9058306 128.2490340
  79.1921953  34.4658886 121.1433180  78.5986793  34.7875882 120.5917747
  79.2297231  33.6199981 120.9354286  79.1096342  34.3883214 121.0315951
  82.0679770  34.4238390 124.5734930  81.8393463  34.4471092 123.7313289
  82.3277846  33.5995857 124.6929941  82.0725958  34.3054470 124.4660128
  75.1224532  32.9614937 125.8689126  75.5981899  33.3232016 125.2339307
  74.6213132  33.6171404 126.1489269  75.1189891  33.1109125 125.8165867
  88.3535894  42.4336705 121.6602131  88.7369500  43.1828061 121.8900228
  87.5580007  42.6802524 121.4014120  88.2929676  42.5806398 121.6559705
  77.1651186  35.1056136 119.2362510  77.5450150  35.1235766 118.4513625
  76.4243782  35.5510125 119.1153357  77.1120023  35.1737911 119.1026078
  84.7936476  33.4138328 124.8238089  84.7930703  33.2586984 125.6822365
  84.5892656  34.2601315 124.7679474  84.7636254  33.5158948 124.9426028
  82.5177328  38.0935829 128.4774296  83.0130993  37.3758824 128.4378316
  81.7077104  37.7906627 128.3628783  82.4721221  37.9433476 128.4548021
  77.9635940  41.9433643 120.6271300  77.1547262  41.6200316 120.5804610
  78.4710849  41.2366865 120.5599549  77.9185606  41.7914959 120.6101594
  68.5926217  39.3705836 126.3518664  67.7271736  39.3591526 126.2401436
  68.6925033  39.1836059 127.1989804  68.4800384  39.3411897 126.4607609
  84.5829147  40.8439517 131.1651424  85.0084219  40.3213939 130.6121849
  84.2186067  41.4420354 130.6440047  84.5915750  40.8549744 131.0060434
  74.2183227  49.1403734 129.9248770  74.5329786  49.9540123 129.9326552
  74.6276640  48.7553953 130.5930929  74.3251325  49.2032437 130.0252861
  81.1707746  44.5573781 127.4952582  81.6418925  45.2714044 127.6642567
  81.5067925  43.9572531 128.0312451  81.2902862  44.5745245 127.5984958
  81.8081693  44.3491715 134.2580274  81.2602639  43.7249599 133.9900340
  82.2694722  44.5385987 133.5424354  81.7948902  44.2850765 134.1130706
  77.1570356  31.3317665 121.9190142  77.9786051  31.5015977 121.6771836
  76.6940007  31.4864926 121.1956439  77.2101519  31.3799398 121.7761786
  71.5596247  43.0876843 129.5727378  72.1641104  43.0472677 128.9441199
  71.3523559  43.9347995 129.6031434  71.6185144  43.2064845 129.4843495
  81.3740019  45.3542788 130.7889616  82.1938393  45.2105754 131.0505911
  81.0934097  45.9788987 131.3306054  81.4536762  45.4253140 130.9077555
  97.8453669  53.0107640 123.7532492  97.8147674  53.8652276 123.9250761
  98.4435018  52.7102932 124.3118636  97.9290827  53.0924136 123.8607294
  91.0453354  52.0983291 128.5085422  90.1891250  52.2591789 128.5594539
  91.0921008  51.2275355 128.5290483  90.9252466  51.9934093 128.5191488
  85.4294494  61.6346009 124.2722654  84.6777394  61.2561547 124.0438699
  85.8780506  61.6664442 123.5241464  85.3844161  61.5831616 124.1280156
  90.8819454  62.0571378 119.7008201  90.5470822  62.7348300 119.2652423
  91.3946324  61.6676689 119.1125073  90.9085035  62.0995956 119.5494993
  87.0079250  61.6464401 126.5385426  87.1089613  60.8364755 126.8482554
  86.4120995  61.5521347 125.9085105  86.9351789  61.5129429 126.4911665
  95.6670244  55.5859942 122.0250802  95.5509770  56.3367628 122.4542940
  96.4626131  55.3283895 122.2746889  95.7674833  55.6594789 122.1254893
  80.2044295  57.6684687 126.1637760  79.9694479  56.8352340 126.0570029
  80.3429935  57.9489353 125.3498961  80.1899957  57.5868191 126.0280115
  82.5034382  49.8370418 129.0622068  81.8839414  49.2463065 128.8932083
  82.4018246  50.4281853 128.4286391  82.3972057  49.8374500 128.9427057
  87.5500570  59.5753965 123.3120144  87.8716411  60.1159172 122.7081452
  88.1972666  59.0050736 123.4442434  87.6926625  59.5713140 123.2427180
  89.6002278  51.5769960 123.3954531  90.2982442  51.7558087 123.8875994
  89.9154610  51.0540299 122.7724920  89.7497615  51.5263732 123.3756541
  82.2303515  53.3822700 131.3065637  82.1062212  53.9685145 131.9415456
  82.8821799  52.8882895 131.6077912  82.3077164  53.3961504 131.4451566
  89.7890213  57.9640405 123.3834322  90.2283848  57.3557505 123.8289095
  89.6394876  57.5847778 122.6119787  89.8311679  57.8178876 123.3353490
  87.7729141  46.9462356 127.4775806  87.4432471  47.3973500 126.8079504
  87.0974143  46.8678520 128.0248812  87.6239577  47.0013492 127.4599029
  93.3899550  56.3167586 120.3365092  93.3050845  57.1728553 120.4814661
  93.8783933  56.0411910 121.0047251  93.4488447  56.4024907 120.4567173
  94.3217983  52.9352380 121.8362827  93.7929454  53.1512014 122.4960133
  94.8443003  53.6288519 121.7563796  94.3206436  53.0695517 121.9218426
  86.2117591  56.8315597 120.6370295  85.6274806  57.3365628 121.0436159
  85.8087686  56.6057984 119.8966887  86.0656894  56.8723845 120.5875320
  81.7661619  62.5470358 127.4393966  81.2829197  63.2720848 127.4153550
  82.5784937  62.8446488 127.5504124  81.8152367  62.6972712 127.4521246
  90.6694805  53.0781249 119.1139215  90.9090809  53.2859233 118.3014558
  90.9910646  52.2738758 119.2228160  90.7531963  52.9895350 119.0099768
  85.9785095  45.0074645 122.9598753  86.7331063  45.3752962 122.7215803
  85.8012630  45.3814199 123.7277933  86.0639574  45.1172833 123.0383642
  84.3342160  47.4144964 119.6576866  84.1517733  47.6316845 118.8317859
  85.1967773  47.5283976 119.7135481  84.4346749  47.4634862 119.5431353
  83.9456592  59.2532886 127.0999854  84.7845491  59.4855819 127.1473616
  83.9768361  58.3837197 127.0306890  84.0738309  59.1589832 127.0964499
  90.0141879  44.4171374 122.6925890  90.7428040  44.2387329 122.2464046
  90.1036772  45.2589454 122.9033068  90.1348541  44.5155253 122.6579408
  93.9950180  55.3524762 126.5958184  94.7507695  55.7856276 126.6347093
  94.1012504  54.7029531 127.1692820  94.1220350  55.3202246 126.6856210
  79.9746440  55.8934052 131.5547581  79.7084855  55.0773169 131.7138572
  79.9885004  55.9387207 130.6843097  79.9371162  55.7790957 131.4501063
  83.8804187  50.6919136 118.1699339  83.1662364  50.4057316 118.5821772
  84.3648156  51.0315762 118.8105727  83.8463550  50.7000786 118.3254974
  84.7245046  49.4312430 134.2014589  84.0316843  48.9609410 134.4475321
  85.3405374  49.2050735 134.7756296  84.7129576  49.3279562 134.3223742
  91.0551505  59.1949090 118.5461148  91.4702653  58.8634114 117.8545643
  90.2243434  58.9617993 118.4181284  90.9939514  59.1120346 118.4251995
  80.3839854  56.6792831 128.8359326  80.2015427  56.6539717 127.9831618
  81.1189523  57.1491769 128.8748234  80.4653917  56.7454194 128.7157244
  98.2829985  55.7546007 123.8161817  98.6138202  56.2873647 123.2101912
  98.8563073  55.8084895 124.4723768  98.4163664  55.8415576 123.8239599
  93.4961874  53.6010910 124.4985397  93.5908728  54.3400204 124.9525022
  92.8720717  53.1728385 124.9319962  93.4170904  53.6472231 124.6293545
  80.3510764  53.5586332 128.9858392  80.9284267  53.4222783 129.6250637
  79.6524826  53.1022116 129.2403976  80.3331785  53.4708598 129.1180682
  93.7484895  55.4459650 117.7322349  93.6665057  55.5161837 118.5977336
  94.3864615  56.0089394 117.5406090  93.8304732  55.5398621 117.8312299
  87.1078066  55.2120388 127.1996875  86.8497310  54.3792123 127.1728175
  87.1626549  55.4378001 126.3589376  87.0777844  55.1218159 127.0717012
  92.1879116  47.3148838 127.3000968  91.4835443  46.8258024 127.4584887
  92.2364091  47.3271313 126.4289412  92.0909168  47.2438486 127.1940308
  86.0812778  52.7658150 127.6861770  85.5062370  52.9250319 128.3225731
  85.7048455  52.1293559 127.2230221  85.9415591  52.6955963 127.7116328
  99.3909336  50.9956504 125.3201979  99.1345901  50.1836446 125.1299861
 100.2338650  51.0034071 125.0932166  99.4775361  50.8768502 125.2586796
  75.8269597  52.4098225 125.7006211  75.9129849  52.0330093 126.4819741
  76.4545395  52.0358671 125.2226169  75.9326148  52.2983707 125.7451688
  90.8525005  55.4680104 120.7430955  91.6665644  55.7594997 120.6313727
  90.7884146  54.8139966 120.1689248  90.9627744  55.4145299 120.6419793
  86.7232913  58.9401621 125.8703268  87.3606860  58.7013369 126.4155061
  87.1487985  59.1438780 125.1356428  86.8809080  58.9352632 125.8420425
  87.3635728  54.1603911 120.2078157  87.7480881  53.9411618 120.9594702
  87.1147349  54.9866857 120.3379233  87.3837801  54.2502057 120.3379233
  82.8660142  59.7631907 124.5791497  82.0398260  60.0093644 124.4525776
  82.9272133  59.6843988 125.4453555  82.7534309  59.7876856 124.6880442
  85.0836166  45.8300848 125.5386937  84.2158591  45.9023447 125.6044547
  85.3711370  46.6322927 125.7274913  84.9975914  45.9594995 125.5761704
  87.6458971  62.3808787 122.2810527  87.9357269  61.9897768 121.5569754
  88.3762452  62.5625492 122.7215803  87.7965855  62.3502601 122.2393334
  85.5864887  64.3576170 125.3470677  85.3665182  64.0673524 126.1397344
  85.3659409  63.6991125 124.8188589  85.5212481  64.2175878 125.3859586
  84.4981834  56.4449486 127.6126379  84.2095082  55.8186957 128.1472106
  85.3665182  56.3869774 127.6791059  84.5842086  56.3437030 127.7017333
  95.2859732  51.5884269 127.9308360  94.9424498  50.8674605 128.2815610
  95.3852774  51.3798121 127.0886719  95.2501774  51.4508473 127.8580040
  87.7532842  65.7305560 124.1301369  88.4056900  65.1982002 124.3592395
  87.0558451  65.3774212 124.5169243  87.7463560  65.5995083 124.2213537
  84.7014107  58.0844737 123.5368744  85.4560075  58.4657776 123.7504206
  84.1084720  58.5355881 123.9915440  84.7250821  58.2073565 123.6351622
  95.7472761  58.0509974 123.4732349  96.3130793  58.7103183 123.3890892
  95.1000664  58.3959672 123.9448751  95.7351517  58.1991915 123.5305105
  86.0212334  59.2553298 128.9108859  85.4993087  59.3953590 129.5960724
  86.4086354  58.4963963 129.1010976  86.0016035  59.1638822 129.0409936
  83.0103518  49.3059107 122.9803814  82.7228314  48.9360378 122.2435761
  83.6973986  49.7753963 122.7187519  83.0692415  49.3206077 122.8318889
  92.2179339  60.9948758 122.8969428  91.9766015  60.2616618 122.4896493
  92.3980672  61.5435615 122.2435761  92.2086963  60.9671149 122.7399651
  87.4478659  56.2857318 124.3090350  87.2521442  56.8932052 123.7150653
  87.6713005  55.5925262 123.8282024  87.4513300  56.2734843 124.1506431
  85.8457189  53.1712055 124.4271218  86.5679841  53.3353214 123.9675024
  85.3665182  53.8921720 124.3210558  85.8820920  53.3010285 124.3436832
  92.2519975  46.4061231 124.5395519  92.9546328  46.2068980 124.0615478
  91.9864164  45.6337174 124.8464363  92.3166608  46.2624197 124.5140961
  80.5831712  50.0840320 123.8289095  80.6847849  50.8866481 124.1570070
  81.3787599  49.8827656 123.5312175  80.7159618  50.1726218 123.8324450
  87.0148532  47.6696516 133.5926400  86.8231729  47.6851651 134.4425823
  87.8647128  47.8660191 133.5693055  87.1124253  47.7010868 133.7149695
  81.3995445  50.1987498 131.5710216  81.2580936  49.3471439 131.6954724
  81.6836008  50.2416159 130.7472422  81.4203291  50.0787248 131.4677840
  91.5534037  52.0354588 125.7154705  91.3068751  51.9550339 126.5491494
  91.8819160  51.2508056 125.5217232  91.5655281  51.9080853 125.8102228
  96.9435459  58.1016201 120.2657985  96.5642267  57.3153339 120.2587274
  96.2801704  58.6503058 120.1229629  96.7893933  58.0661025 120.2438782
  82.1685750  48.1117846 134.8887667  81.6327939  47.4998204 135.2048434
  82.2303515  48.6865981 135.5421333  82.0981382  48.1064773 135.0323093
  89.7682367  61.6529720 124.1046811  90.5332258  61.3839364 123.7829476
  89.6660457  61.1679731 124.8216874  89.8663862  61.5419285 124.1626639
  87.8035137  49.8554130 130.6440047  87.0131211  49.6745590 130.9657383
  88.1995759  49.0781082 130.6270342  87.7452013  49.7141591 130.6892595
  92.2901027  58.6841904 116.0846761  93.0574012  58.7442029 115.6752612
  91.8432336  58.1122345 115.6003079  92.3374455  58.6078480 115.9524471
  95.1895557  60.3461692 120.6009671  95.2715395  61.1528678 120.2771122
  95.6745300  60.3657651 121.3250444  95.2732715  60.4682355 120.6596570
  88.9992061  55.0246528 129.2679749  88.5754310  55.2251027 128.5318767
  88.8236916  54.1775376 129.3804049  88.9102941  54.9295310 129.1753439
  84.2874506  55.5198580 124.7007721  84.4439125  55.4545382 125.5563713
  84.6275099  56.2947132 124.4886401  84.3607741  55.6247778 124.7962316
  90.8253650  54.8956463 123.5701085  91.3669196  54.3926844 124.0339705
  91.1400209  54.8421658 122.7590570  90.9518047  54.8135884 123.5184897
  88.9940100  60.2873815 120.8541113  89.0632920  59.4288353 120.9934113
  89.7728555  60.5045696 120.5260137  89.1192950  60.1926679 120.8258270
  80.8608767  52.7033530 125.0168489  81.2407732  53.1218075 124.3528756
  80.2864132  53.2846986 125.3237332  80.8320092  52.8511389 124.9645230
  93.5487262  59.2761505 125.0083637  93.1901917  59.4476148 125.7847669
  93.0625973  59.7374710 124.4511635  93.4245959  59.3700476 125.0408906
  88.3375628  54.9560670 117.5483871  88.6268153  55.7325553 117.8227445
  88.4247427  54.4449402 118.2498370  88.3929884  54.9952589 117.6926369
  88.3906789  44.9098932 130.0684198  87.8745277  44.2179123 130.1935777
  87.8300718  45.5769709 130.0146797  88.2313302  44.9062189 130.0790264
  84.5039569  54.2693935 129.6483983  83.6627575  54.1697809 129.8562877
  84.7129577  55.0389415 129.9998304  84.4104261  54.3685978 129.7311298
  81.9815136  51.8913472 127.4768734  81.5871833  51.9656484 126.7018843
  81.4255253  52.2771418 128.0277095  81.8417948  51.9595246 127.4436393
  88.3156234  52.1975334 128.8981581  88.0119371  51.6431322 129.4991988
  87.6135654  52.3767544 128.4109615  88.1672443  52.1420116 128.9151286
  87.3722331  49.5075854 123.4626282  87.6482065  48.7894766 123.0503850
  87.9721000  50.1060774 123.2547388  87.5015595  49.4896225 123.3707044
  90.8732851  47.1789371 121.7372877  91.3276598  47.3499932 122.4620722
  91.3472897  46.5657482 121.3370653  91.0101171  47.1140256 121.7846639
  84.3948377  56.6637697 131.0675616  83.8036310  57.3047195 131.0378631
  85.1569400  57.0875314 131.0406915  84.4196637  56.8213536 131.0590763
  84.7908999  47.8239695 131.7343633  85.2510481  47.8978624 132.4718757
  84.8365106  48.6220949 131.3843455  84.8659555  47.9533842 131.7916390
  88.2145871  53.8831906 122.8417885  88.9587916  54.2706182 123.0800834
  88.3606567  53.0389331 123.0058372  88.3456456  53.8162378 122.9011854
  90.1325447  45.6782164 127.8749746  89.2861492  45.8504972 127.7491096
  90.1296579  44.8731508 128.2115574  90.0072597  45.5843193 127.9060873
  91.2023747  49.4557379 128.7411804  90.7283701  48.9299141 129.2517115
  91.5741883  48.9086852 128.1726665  91.1873636  49.2973375 128.7326951
  81.5796777  51.4528886 134.1095350  82.4422390  51.3524595 134.0232680
  81.2488560  50.8723595 133.5480922  81.6581974  51.3520512 134.0140756
  93.1307247  50.3493933 121.8037558  92.6030265  50.4322677 121.1143267
  93.5902955  51.0911805 121.8002202  93.1209097  50.4714596 121.7012253
  84.9398563  50.2771335 130.7705768  84.3151633  50.2889727 130.1631721
  84.6044158  50.7531510 131.4197008  84.7984055  50.3489852 130.7762336
  85.1240312  48.6196453 116.8278453  84.7753116  49.2716178 117.2910002
  84.6436758  48.6053566 116.1002324  85.0010556  48.7139507 116.7889544
  92.6844329  58.9197497 120.9347215  93.4078528  59.3855610 120.7911788
  92.2444920  58.9871107 120.1844812  92.7260021  58.9981334 120.8031996
  84.2089309  51.8864482 132.9880636  84.3682795  51.1307806 133.3932358
  84.0282202  52.4355422 133.6421374  84.2054668  51.8558296 133.1443342
  89.4212491  47.7268064 130.1334736  89.4454978  47.1928176 129.4447516
  89.6723965  47.2185373 130.7960327  89.4622410  47.5728968 130.1299381
  76.9320081  55.0099559 129.5677880  76.8263530  54.9646403 128.7029965
  76.1820301  55.3553339 129.8492165  76.8055684  55.0540467 129.4815210
  85.7013813  46.4538882 129.5140481  85.7412185  46.9548089 130.2275188
  84.8763478  46.5449276 129.2446404  85.5853339  46.5420698 129.5791019
  87.1228177  52.9699392 131.8114380  86.2920106  53.1373210 131.6049628
  87.0679694  52.5935343 132.5963265  86.9917592  52.9389123 131.8962908
  85.4964221  51.2454983 122.3404497  85.6367182  51.7427448 123.0433139
  85.9946753  50.5441278 122.4818711  85.5905301  51.2156962 122.4656076
  85.5264443  52.1122094 119.6697074  86.1609522  52.7082520 119.6046536
  85.6090054  51.8125552 120.4842944  85.6320994  52.1563003 119.7800161
  87.1043426  48.0436070 119.6442516  87.4259267  47.5639152 118.9901779
  87.3670370  48.8535716 119.4533328  87.1909451  48.0925968 119.5198008
  82.0317431  54.3089935 122.9386620  82.5409660  54.9054443 123.3197926
  82.5051703  54.0415909 122.2563040  82.1760807  54.3575751 122.8941143
  92.9448179  62.9818202 121.0945276  92.2277489  62.8079064 120.6292513
  93.5954916  62.7470774 120.5620762  92.9350029  62.9213994 120.9474494
  90.9396804  43.9023364 125.4156572  90.2965122  43.7521010 125.9841711
  90.5996211  43.6565709 124.6505677  90.7941881  43.8435486 125.3859587
  95.5296150  51.8582790 124.8386581  94.8587340  52.4012493 124.7099646
  96.2235900  52.3277646 124.5968276  95.5325018  52.0081062 124.7842109
  84.3907963  50.9446194 125.8059801  83.6719952  51.3610326 126.0732664
  84.7620325  51.5100433 125.2551439  84.3399894  51.0895475 125.7642608
  90.1654537  49.9844194 121.1433180  89.5719376  50.3061190 120.5917747
  90.2029815  49.1385289 120.9354286  90.0828926  49.9068522 121.0315951
  93.0412354  49.9423698 124.5734930  92.8126047  49.9656400 123.7313289
  93.3010430  49.1181165 124.6929941  93.0458542  49.8239778 124.4660128
  86.0957116  48.4800244 125.8689126  86.5714482  48.8417324 125.2339307
  85.5945716  49.1356712 126.1489269  86.0922475  48.6294433 125.8165867
  99.3268478  57.9522013 121.6602131  99.7102083  58.7013369 121.8900228
  98.5312591  58.1987832 121.4014120  99.2662260  58.0991706 121.6559705
  79.0699361  53.1442612 132.0850882  78.5226081  52.4743258 132.2031751
  79.8591739  52.7772460 132.1494349  79.1051545  52.9907599 132.1119583
  88.1383769  50.6241444 119.2362510  88.5182734  50.6421073 118.4513625
  87.3976365  51.0695433 119.1153357  88.0852607  50.6923219 119.1026078
  95.7669060  48.9323635 124.8238089  95.7663286  48.7772292 125.6822365
  95.5625240  49.7786623 124.7679474  95.7368838  49.0344256 124.9426028
  77.8286331  52.3563420 129.2396905  77.6508092  51.9040029 129.9651821
  77.5405353  53.1589581 129.4235383  77.7599284  52.4085978 129.3740408
  93.4909912  53.6121137 128.4774296  93.9863577  52.8944132 128.4378316
  92.6809687  53.3091935 128.3628783  93.4453805  53.4618784 128.4548021
  88.9368523  57.4618951 120.6271300  88.1279846  57.1385624 120.5804610
  89.4443432  56.7552173 120.5599549  88.8918190  57.3100267 120.6101594
  79.5658801  54.8891144 126.3518664  78.7004320  54.8776834 126.2401436
  79.6657616  54.7021367 127.1989804  79.4532967  54.8597205 126.4607609
  88.1302940  46.8502972 121.9190142  88.9518634  47.0201285 121.6771836
  87.6672591  47.0050233 121.1956439  88.1834102  46.8984705 121.7761786
  82.5328831  58.6062151 129.5727378  83.1373688  58.5657985 128.9441199
  82.3256143  59.4533303 129.6031434  82.5917728  58.7250153 129.4843495
  77.7680113  57.5896768 129.4426301  77.6704391  56.7793040 129.7516358
  78.5508983  57.5688562 129.0572569  77.8696249  57.4663858 129.4313164
  96.9517679  60.5259953 122.9598753  97.7063647  60.8938270 122.7215803
  96.7745213  60.8999507 123.7277933  97.0372157  60.6358141 123.0383642
  95.3074743  62.9330272 119.6576866  95.1250317  63.1502152 118.8317859
  96.1700356  63.0469284 119.7135481  95.4079333  62.9820170 119.5431353
  94.8536770  66.2104444 118.1699339  94.1394948  65.9242624 118.5821772
  95.3380739  66.5501070 118.8105727  94.8196134  66.2186094 118.3254974
  96.0972895  64.1381761 116.8278453  95.7485700  64.7901486 117.2910002
  95.6169341  64.1238874 116.1002324  95.9743139  64.2324815 116.7889544
  96.4997027  67.6307402 119.6697074  97.1342106  68.2267827 119.6046536
  96.5822637  67.3310860 120.4842944  96.6053577  67.6748311 119.7800161
  98.0776009  63.5621378 119.6442516  98.3991850  63.0824460 118.9901779
  98.3402953  64.3721024 119.4533328  98.1642035  63.6111276 119.5198008
  99.1116353  66.1426752 119.2362510  99.4915318  66.1606381 118.4513625
  98.3708949  66.5880741 119.1153357  99.0585190  66.2108527 119.1026078
  99.1035523  62.3688280 121.9190142  99.9251218  62.5386593 121.6771836
  98.6405174  62.5235541 121.1956439  99.1566686  62.4170013 121.7761786
  68.6305111   7.9578893 106.6348248  68.2956479   8.6355815 106.1992470
  69.1431981   7.5684205 106.0465120  68.6570692   8.0003472 106.4835039
  68.8037162   5.0956606 105.4801194  69.2188310   4.7641629 104.7885690
  67.9729091   4.8625508 105.3521331  68.7425170   5.0127862 105.3592042
  71.4970552   1.3467165 104.6662396  71.4150714   1.4169352 105.5317383
  72.1350272   1.9096909 104.4746136  71.5790389   1.4406136 104.7652345
  74.6921115   4.0023717 107.1998032  74.3127924   3.2160854 107.1927321
  74.0287361   4.5510574 107.0569676  74.5379590   3.9668541 107.1778829
  70.0386684   4.5849419 103.0186807  70.8059669   4.6449544 102.6092659
  69.5917993   4.0129861 102.5343126  70.0860111   4.5085995 102.8864518
  72.9381214   6.2469208 107.5349718  73.0201052   7.0536194 107.2111169
  73.4230956   6.2665167 108.2590491  73.0218372   6.3689870 107.5936616
  70.4329986   4.8205012 107.8687262  71.1564185   5.2863125 107.7251835
  69.9930577   4.8878622 107.1184859  70.4745678   4.8988849 107.7372043
  70.6933836   8.8825717 108.0285323  69.9763145   8.7086579 107.5632560
  71.3440573   8.6478290 107.4960809  70.6835686   8.8221510 107.8814541
  77.0754134   3.8529528 108.5942178  77.4587740   4.6020884 108.8240275
  76.2798248   4.0995348 108.3354167  77.0147917   3.9999222 108.5899751
  86.5671910  14.4300463 110.6872539  86.5365914  15.2845100 110.8590808
  87.1653259  14.1295755 111.2458682  86.6509068  14.5116959 110.7947341
  79.7671595  13.5176114 115.4425469  78.9109490  13.6784612 115.4934586
  79.8139248  12.6468178 115.4630530  79.6470706  13.4126916 115.4531535
  74.1512734  23.0538832 111.2062701  73.3995634  22.6754370 110.9778746
  74.5998746  23.0857265 110.4581511  74.1062401  23.0024439 111.0620203
  79.6037694  23.4764201 106.6348248  79.2689063  24.1541123 106.1992470
  80.1164565  23.0869513 106.0465120  79.6303275  23.5188780 106.4835039
  79.1441986  25.4278470 112.5759359  79.5281365  25.9965369 112.0364135
  79.0801127  24.7027980 112.0965176  79.1915413  25.4053933 112.4253222
  82.6123416  15.5768158 118.0857121  83.1579376  16.2553244 118.1451091
  82.5540292  15.4355619 117.2258702  82.6839330  15.6560160 117.9669181
  75.7297491  23.0657224 113.4725473  75.8307853  22.2557578 113.7822601
  75.1339236  22.9714170 112.8425152  75.6570029  22.9322252 113.4251712
  84.3888484  17.0052765 108.9590849  84.2728010  17.7560451 109.3882987
  85.1844371  16.7476718 109.2086936  84.4893074  17.0787612 109.0594940
  75.5698230  27.9834813 114.8740329  76.2135686  28.4247977 115.2636488
  75.8954486  27.1788239 114.7870588  75.7130059  27.9300008 114.9185807
  68.9262535  19.0877510 113.0977807  68.6912719  18.2545163 112.9910076
  69.0648176  19.3682176 112.2839008  68.9118197  19.0061014 112.9620162
  76.2718810  20.9946788 110.2460191  76.5934651  21.5351995 109.6421499
  76.9190906  20.4243559 110.3782481  76.4144865  20.9905963 110.1767226
  78.3220518  12.9962783 110.3294578  79.0200683  13.1750910 110.8216041
  78.6372850  12.4733122 109.7064967  78.4715855  12.9456555 110.3096588
  78.5108453  19.3833228 110.3174369  78.9502089  18.7750328 110.7629142
  78.3613116  19.0040601 109.5459834  78.5529919  19.2371699 110.2693537
  78.5166188  20.8232146 117.1700087  78.7989431  20.0283551 116.9486843
  79.2452348  21.3012733 117.1905148  78.6655751  20.7766743 117.1403102
  82.1117790  17.7360409 107.2705138  82.0269085  18.5921376 107.4154707
  82.6002173  17.4604733 107.9387298  82.1706687  17.8217731 107.3907220
  83.0436223  14.3545203 108.7702874  82.5147695  14.5704837 109.4300180
  83.5661243  15.0481342 108.6903843  83.0424676  14.4888340 108.8558473
  88.4984276  19.9291508 114.1435918  87.6681979  20.1402152 114.3069335
  88.4493528  19.1028562 113.8678202  88.3691011  19.8381114 114.1273284
  74.9335831  18.2508420 107.5710342  74.3493046  18.7558452 107.9776205
  74.5305926  18.0250807 106.8306934  74.7875135  18.2916668 107.5215367
  70.4879860  23.9663181 114.3734013  70.0047438  24.6913671 114.3493597
  71.3003178  24.2639311 114.4844171  70.5370607  24.1165535 114.3861292
  76.5594014  22.7595362 116.9783828  76.0420955  22.4002777 116.3745136
  77.2568405  22.2357536 116.9889894  76.5859595  22.6293050 116.8914086
  79.3913045  14.4974072 106.0479262  79.6309049  14.7052056 105.2354605
  79.7128886  13.6931581 106.1568207  79.4750203  14.4088173 105.9439815
  74.7003336   6.4267468 109.8938800  75.4549304   6.7945785 109.6555850
  74.5230870   6.8007022 110.6617980  74.7857814   6.5365656 109.9723689
  73.3424057  24.4819357 114.5254293  74.0444636  23.9671346 114.5827050
  73.2621540  24.8093509 115.3301168  73.4347817  24.4533583 114.6527085
  73.0560400   8.8337787 106.5916913  72.8735973   9.0509668 105.7657906
  73.9186013   8.9476800 106.6475528  73.1564990   8.8827685 106.4771400
  72.6674832  20.6725709 114.0339901  73.5063732  20.9048642 114.0813663
  72.6986601  19.8030021 113.9646936  72.7956550  20.5782656 114.0304546
  78.7360119   5.8364198 109.6265937  79.4646280   5.6580153 109.1804093
  78.8255012   6.6782277 109.8373115  78.8566782   5.9348076 109.5919455
  82.7168420  16.7717585 113.5298231  83.4725935  17.2049099 113.5687140
  82.8230745  16.1222355 114.1032867  82.8438591  16.7395069 113.6196256
  85.7548591  20.5990862 114.2800634  85.3183823  20.6027605 115.0359605
  85.4211507  21.2796361 113.8480211  85.6411211  20.7003318 114.3281466
  72.6022427  12.1111960 105.1039386  71.8880604  11.8250139 105.5161819
  73.0866396  12.4508585 105.7445774  72.5681791  12.1193609 105.2595021
  80.4848058  24.5509297 119.2510240  79.6863304  24.3108797 119.5084108
  80.9334070  24.6023690 119.9977287  80.4322669  24.5231688 119.3995164
  88.8892937  17.3171782 113.1720271  89.5509372  16.7562451 113.0716180
  88.2484349  16.8223813 113.4972962  88.8921805  17.1608191 113.2052611
  79.7769745  20.6141914 105.4801194  80.1920894  20.2826937 104.7885690
  78.9461675  20.3810816 105.3521331  79.7157754  20.5313170 105.3592042
  85.1757768  18.3337165 112.9132260  85.4113357  18.4782363 112.0859111
  85.3247332  19.0979573 113.3063774  85.2323571  18.4676219 112.8495864
  87.0048225  17.1738830 110.7501864  87.3356442  17.7066471 110.1441959
  87.5781313  17.2277718 111.4063815  87.1381904  17.2608399 110.7579645
  82.2180114  15.0203733 111.4325444  82.3126968  15.7593027 111.8865069
  81.5938958  14.5921209 111.8660008  82.1389144  15.0665054 111.5633591
  82.4703135  16.8652473 104.6662396  82.3883298  16.9354660 105.5317383
  83.1082856  17.4282217 104.4746136  82.5522973  16.9591444 104.7652345
  75.8296306  16.6313211 114.1336922  75.5715551  15.7984946 114.1068222
  75.8844789  16.8570824 113.2929423  75.7996084  16.5410982 114.0057059
  88.1127576  12.4149327 112.2542025  87.8564141  11.6029269 112.0639908
  88.9556890  12.4226895 112.0272213  88.1993602  12.2961325 112.1926842
  79.5743246  16.8872927 107.6771002  80.3883884  17.1787820 107.5653774
  79.5102387  16.2332790 107.1029295  79.6845985  16.8338122 107.5759840
  75.4451154  20.3594445 112.8043314  76.0825101  20.1206192 113.3495108
  75.8706225  20.5631604 112.0696475  75.6027320  20.3545455 112.7760472
  70.1363796  22.5982781 116.6877618  70.1767941  22.8697632 115.8597398
  70.6958320  23.1224689 117.1035406  70.2247142  22.7158536 116.6269506
  76.0853969  15.5796734 107.1418204  76.4699122  15.3604441 107.8934749
  75.8365589  16.4059680 107.2719280  76.1056041  15.6694881 107.2719280
  77.8272626  20.8366867 114.4837101  77.9011634  20.6742039 115.3378951
  78.6442132  21.0257057 114.2397582  77.9588984  20.8403610 114.5735126
  71.5878382  21.1824730 111.5131544  70.7616500  21.4286467 111.3865823
  71.6490374  21.1036811 112.3793602  71.4752549  21.2069679 111.6220489
  76.3677211  23.8001610 109.2150574  76.6575510  23.4090592 108.4909801
  77.0980692  23.9818315 109.6555849  76.5184096  23.7695424 109.1733381
  74.3083127  25.7768993 112.2810724  74.0883422  25.4866348 113.0737391
  74.0877649  25.1183948 111.7528636  74.2430721  25.6368701 112.3199632
  73.2200074  17.8642309 114.5466425  72.9313323  17.2379781 115.0812153
  74.0883422  17.8062597 114.6131106  73.3060326  17.7629854 114.6357380
  84.0077972  13.0077093 114.8648407  83.6642738  12.2867428 115.2155657
  84.1071015  12.7990944 114.0226766  83.9720015  12.8701296 114.7920087
  76.4751083  27.1498383 111.0641416  77.1275141  26.6174825 111.2932442
  75.7776691  26.7967035 111.4509290  76.4681801  27.0187906 111.1553584
  73.4232348  19.5037560 110.4708790  74.1778316  19.8850599 110.6844253
  72.8302960  19.9548704 110.9255487  73.4469061  19.6266388 110.5691669
  84.4691001  19.4702797 110.4072395  85.0349034  20.1296007 110.3230938
  83.8218905  19.8152495 110.8788798  84.4569758  19.6184738 110.4645152
  74.7430574  20.6746122 115.8448906  74.2211328  20.8146413 116.5300771
  75.1304595  19.9156786 116.0351023  74.7234275  20.5831646 115.9749982
  71.7321758  10.7251930 109.9143861  71.4446554  10.3553201 109.1775808
  72.4192226  11.1946786 109.6527565  71.7910656  10.7398900 109.7658936
  80.9397579  22.4141581 109.8309475  80.6984255  21.6809442 109.4236540
  81.1198912  22.9628438 109.1775808  80.9305203  22.3863972 109.6739698
  76.1696900  17.7050141 111.2430397  75.9739682  18.3124875 110.6490700
  76.3931245  17.0118085 110.7622071  76.1731541  17.6927666 111.0846478
  74.5675430  14.5904879 111.3611265  75.2898082  14.7546037 110.9015071
  74.0883423  15.3114544 111.2550605  74.6039161  14.7203108 111.2776879
  80.9738216   7.8254054 111.4735566  81.6764569   7.6261803 110.9955524
  80.7082404   7.0529997 111.7804410  81.0384848   7.6817021 111.4481008
  86.4026461  16.1336664 114.0269192  86.3160436  16.2892090 114.8803971
  85.9476941  16.7774740 113.6528597  86.3229718  16.2512419 114.0976299
  80.2752277  13.4547411 112.6494751  80.0286992  13.3743162 113.4831540
  80.6037400  12.6700879 112.4557279  80.2873521  13.3273677 112.7442275
  84.1700326  20.1630771 116.4381533  84.0314685  20.8611816 116.9430275
  83.3900324  20.0079427 116.0817714  84.0343553  20.2430937 116.4607807
  75.3077060  24.3806902 118.9278761  75.4566623  23.8209818 118.2752166
  76.0877062  24.4598903 119.3111280  75.4451153  24.3092467 118.8875710
  85.6653699  19.5209024 107.1998032  85.2860508  18.7346162 107.1927321
  85.0019944  20.0695881 107.0569676  85.5112174  19.4853848 107.1778829
  77.8330360  24.5521545 120.2063252  77.7574031  23.8830355 120.7614040
  77.7620219  25.2539333 120.7203918  77.8110967  24.5566452 120.3640100
  78.4900607  23.0722544 111.0386858  79.2550498  22.8032187 110.7169522
  78.3878697  22.5872554 111.7556921  78.5882103  22.9612108 111.0966686
  81.0119268  20.1034727 103.0186807  81.7792253  20.1634852 102.6092659
  80.5650577  19.5315169 102.5343126  81.0592695  20.0271303 102.8864518
  81.9097063  18.9089383 115.3039540  81.2342065  18.6774615 115.8052927
  81.9189439  18.3010566 114.6781645  81.8115568  18.7848308 115.2855692
  83.9113798  21.7654515 107.5349718  83.9933635  22.5721502 107.2111169
  84.3963540  21.7850475 108.2590491  83.9950956  21.8875178 107.5936616
  77.7210301  16.4439351 116.2019796  77.2972550  16.6443850 115.4658814
  77.5455156  15.5968199 116.3144096  77.6321182  16.3488133 116.1093486
  77.2221995  27.9589864 118.6641253  77.7117925  27.2600654 118.4816918
  76.6506227  27.6613734 119.2517310  77.2106524  27.8116088 118.7242294
  73.0092746  16.9391403 111.6347768  73.1657365  16.8738206 112.4903760
  73.3493339  17.7139955 111.4226448  73.0825981  17.0440601 111.7302362
  79.5471891  16.3149286 110.5041131  80.0887436  15.8119668 110.9679752
  79.8618450  16.2614481 109.6930617  79.6736288  16.2328707 110.4524944
  77.7158340  21.7066638 107.7881159  77.7851161  20.8481176 107.9274160
  78.4946796  21.9238519 107.4600184  77.8411190  21.6119502 107.7598317
  82.1065828  24.1304339 112.0017653  81.7145620  23.8271054 111.2840519
  82.2618900  24.9673429 111.8122607  82.0719418  24.2088176 111.8674150
  69.5827008  14.1226353 111.9508535  69.9625972  14.5410898 111.2868803
  69.0082372  14.7039809 112.2577379  69.5538332  14.2704212 111.8985276
  82.2705503  20.6954328 111.9423683  81.9120157  20.8668971 112.7187716
  81.7844213  21.1567534 111.3851682  82.1464200  20.7893299 111.9748952
  77.0593868  16.3753494 104.4823918  77.3486393  17.1518376 104.7567492
  77.1465667  15.8642225 105.1838417  77.1148124  16.4145412 104.6266416
  83.4864499  22.2778032 119.5296241  84.2756877  21.9267097 119.6498323
  83.6608096  23.0914421 119.2672875  83.6284780  22.3463889 119.5084109
  76.0940571  10.9268677 110.3966329  76.3700305  10.2087590 109.9843897
  76.6939240  11.5253597 110.1887435  76.2233836  10.9089048 110.3047090
  79.5951092   8.5982194 108.6712924  80.0494838   8.7692755 109.3960769
  80.0691137   7.9850305 108.2710700  79.7319412   8.5333080 108.7186686
  82.8756133  23.5339832 115.4347687  82.6775822  24.0230646 114.7403898
  82.2543844  23.7381073 116.0131821  82.7543698  23.6356370 115.4170910
  76.9364112  15.3024729 109.7757931  77.6806156  15.6899005 110.0140881
  77.0824808  14.4582154 109.9398419  77.0674697  15.2355202 109.8351901
  81.8525487  11.7686757 108.7377605  81.3248506  11.8515501 108.0483313
  82.3121195  12.5104628 108.7342249  81.8427338  11.8907419 108.6352300
  73.8458552  10.0389276 103.7618500  73.4971357  10.6909002 104.2250049
  73.3654998  10.0246389 103.0342371  73.7228796  10.1332330 103.7229591
  81.4062570  20.3390320 107.8687262  82.1296768  20.8048433 107.7251835
  80.9663161  20.4063930 107.1184859  81.4478262  20.4174157 107.7372043
  79.8145022  18.2692133 116.8532249  79.3872630  17.6441851 116.4197685
  79.8069966  17.9867054 117.6791256  79.7504163  18.1344913 116.9112077
  74.2182461  12.6647807 109.2744544  74.3585422  13.1620271 109.9773186
  74.7164994  11.9634101 109.4158758  74.3123542  12.6349785 109.3996123
  74.2482683  13.5314918 106.6037121  74.8827763  14.1275343 106.5386583
  74.3308294  13.2318375 107.4182991  74.3539234  13.5755826 106.7140208
  75.8261666   9.4628893 106.5782563  76.1477507   8.9831976 105.9241825
  76.0888610  10.2728539 106.3873375  75.9127692   9.5118791 106.4538055
  79.0558639  20.4847767 120.0981379  78.5483730  21.0383614 120.5422010
  78.7585285  20.5456057 119.2800154  78.9363524  20.5754079 120.0429836
  70.7535671  15.7282758 109.8726667  71.2627901  16.3247266 110.2537973
  71.2269943  15.4608732 109.1903087  70.8979047  15.7768574 109.8281190
  81.6666419  24.4011025 108.0285323  80.9495729  24.2271887 107.5632560
  82.3173157  24.1663597 107.4960809  81.6568270  24.3406818 107.8814541
  84.2514390  13.2775614 111.7726628  83.5805580  13.8205316 111.6439693
  84.9454141  13.7470469 111.5308323  84.2543258  13.4273885 111.7182156
  78.3001124  25.4172326 117.0038386  78.0766779  24.6591155 117.3722412
  77.8110967  25.4470347 116.2818826  78.1944573  25.3094550 116.9515127
  73.1126203  12.3639017 112.7399848  72.3938192  12.7803150 113.0072711
  73.4838565  12.9293256 112.1891486  73.0618135  12.5088298 112.6982654
  76.9479581  25.6372784 114.4575471  76.5339980  24.9746914 114.0679312
  77.6326955  25.7850643 113.9371165  76.9877953  25.5613442 114.3231968
  80.3144875  24.7962869 115.2099087  79.9161158  24.9065139 114.4419908
  79.6996095  25.0044935 115.7925647  80.1643765  24.8436437 115.1830387
  78.8872777  11.4037017 108.0773227  78.2937617  11.7254013 107.5257794
  78.9248055  10.5578112 107.8694333  78.8047166  11.3261345 107.9655998
  81.7630594  11.3616521 111.5074977  81.5344287  11.3849223 110.6653335
  82.0228670  10.5373988 111.6269988  81.7676782  11.2432601 111.4000175
  74.8175356   9.8993068 112.8029173  75.2932723  10.2610148 112.1679354
  74.3163956  10.5549535 113.0829316  74.8140715  10.0487256 112.7505914
  88.0486718  19.3714836 108.5942178  88.4320324  20.1206192 108.8240275
  87.2530831  19.6180655 108.3354167  87.9880500  19.5184530 108.5899751
  76.8602010  12.0434268 106.1702557  77.2400974  12.0613897 105.3853672
  76.1194606  12.4888256 106.0493404  76.8070847  12.1116042 106.0366125
  84.4887300  10.3516459 111.7578136  84.4881526  10.1965115 112.6162412
  84.2843480  11.1979446 111.7019521  84.4587078  10.4537079 111.8766075
  82.2128152  15.0313961 115.4114342  82.7081817  14.3136956 115.3718363
  81.4027928  14.7284758 115.2968829  82.1672045  14.8811607 115.3888068
  77.6586764  18.8811774 107.5611347  76.8498086  18.5578447 107.5144656
  78.1661672  18.1744996 107.4939596  77.6136430  18.7293090 107.5441641
  84.2779971  17.7817648 118.0991471  84.7035043  17.2592070 117.5461896
  83.9136891  18.3798485 117.5780094  84.2866574  17.7927875 117.9400481
  73.9134051  26.0781866 116.8588817  74.2280610  26.8918254 116.8666598
  74.3227464  25.6932084 117.5270976  74.0202149  26.1410568 116.9592908
  80.8658570  21.4951912 114.4292629  81.3369749  22.2092175 114.5982614
  81.2018749  20.8950662 114.9652498  80.9853685  21.5123377 114.5325005
  81.5032517  21.2869846 121.1920321  80.9553463  20.6627730 120.9240387
  81.9645545  21.4764118 120.4764401  81.4899726  21.2228897 121.0470752
  76.8521180   8.2695796 108.8530188  77.6736875   8.4394109 108.6111883
  76.3890831   8.4243057 108.1296486  76.9052342   8.3177529 108.7101833
  71.2547071  20.0254974 116.5067425  71.8591928  19.9850808 115.8781246
  71.0474383  20.8726126 116.5371481  71.3135968  20.1442976 116.4183542
  81.0690843  22.2920919 117.7229662  81.8889217  22.1483885 117.9845958
  80.7884921  22.9167118 118.2646100  81.1487586  22.3631271 117.8417602
  97.5404493  29.9485771 110.6872539  97.5098498  30.8030408 110.8590808
  98.1385842  29.6481063 111.2458682  97.6241651  30.0302267 110.7947341
  90.7404178  29.0361422 115.4425469  89.8842074  29.1969920 115.4934586
  90.7871832  28.1653486 115.4630530  90.6203290  28.9312224 115.4531535
  85.1245318  38.5724140 111.2062701  84.3728218  38.1939678 110.9778746
  85.5731330  38.6042573 110.4581511  85.0794985  38.5209747 111.0620203
  90.5770278  38.9949509 106.6348248  90.2421646  39.6726431 106.1992470
  91.0897148  38.6054820 106.0465120  90.6035859  39.0374087 106.4835039
  90.1174569  40.9463778 112.5759359  90.5013948  41.5150677 112.0364135
  90.0533710  40.2213288 112.0965176  90.1647996  40.9239241 112.4253222
  93.5855999  31.0953466 118.0857121  94.1311959  31.7738552 118.1451091
  93.5272876  30.9540927 117.2258702  93.6571914  31.1745467 117.9669181
  86.7030074  38.5842532 113.4725473  86.8040437  37.7742886 113.7822601
  86.1071819  38.4899478 112.8425152  86.6302613  38.4507560 113.4251712
  95.3621068  32.5238073 108.9590849  95.2460594  33.2745759 109.3882987
  96.1576955  32.2662026 109.2086936  95.4625657  32.5972920 109.0594940
  86.5430814  43.5020121 114.8740329  87.1868269  43.9433285 115.2636488
  86.8687069  42.6973547 114.7870588  86.6862642  43.4485316 114.9185807
  79.8995118  34.6062818 113.0977807  79.6645303  33.7730471 112.9910076
  80.0380759  34.8867484 112.2839008  79.8850781  34.5246322 112.9620162
  82.1985206  26.7748549 115.9962115  81.5790238  26.1841196 115.8272129
  82.0969069  27.3659984 115.3626438  82.0922881  26.7752632 115.8767104
  87.2451393  36.5132096 110.2460191  87.5667235  37.0537303 109.6421499
  87.8923490  35.9428867 110.3782481  87.3877449  36.5091271 110.1767226
  89.2953102  28.5148091 110.3294578  89.9933266  28.6936218 110.8216041
  89.6105434  27.9918430 109.7064967  89.4448439  28.4641863 110.3096588
  81.9254339  30.3200831 118.2405684  81.8013036  30.9063276 118.8755502
  82.5772623  29.8261026 118.5417959  82.0027988  30.3339635 118.3791613
  89.4841037  34.9018536 110.3174369  89.9234672  34.2935636 110.7629142
  89.3345700  34.5225909 109.5459834  89.5262503  34.7557007 110.2693537
  86.9512680  33.4962548 117.5193195  87.5961682  33.0034991 117.2004143
  87.1914457  33.6387334 118.3459273  87.0823265  33.4439990 117.5942728
  89.4898771  36.3417454 117.1700087  89.7722014  35.5468859 116.9486843
  90.2184932  36.8198041 117.1905148  89.6388335  36.2952050 117.1403102
  87.4679965  23.8840488 114.4115852  87.1383295  24.3351631 113.7419551
  86.7924967  23.8056651 114.9588859  87.3190401  23.9391623 114.3939076
  93.0850373  33.2545717 107.2705138  93.0001669  34.1106684 107.4154707
  93.5734757  32.9790041 107.9387298  93.1439271  33.3403039 107.3907220
  94.0168807  29.8730511 108.7702874  93.4880278  30.0890145 109.4300180
  94.5393827  30.5666650 108.6903843  94.0157260  30.0073648 108.8558473
  99.4716860  35.4476816 114.1435918  98.6414563  35.6587459 114.3069335
  99.4226112  34.6213870 113.8678202  99.3423595  35.3566422 114.1273284
  85.9068414  33.7693728 107.5710342  85.3225630  34.2743759 107.9776205
  85.5038510  33.5436115 106.8306934  85.7607718  33.8101976 107.5215367
  81.4612443  39.4848489 114.3734013  80.9780021  40.2098979 114.3493597
  82.2735761  39.7824619 114.4844171  81.5103191  39.6350843 114.3861292
  87.5326597  38.2780670 116.9783828  87.0153539  37.9188085 116.3745136
  88.2300988  37.7542844 116.9889894  87.5592178  38.1478358 116.8914086
  91.1890189  38.7275484 122.9400001  91.2773535  38.5401624 123.7878211
  91.6179902  38.0812914 122.5404847  91.2652292  38.6038492 123.0071752
  88.7560649  38.0106644 121.9217663  88.1931484  37.5979254 122.4457324
  89.5181672  37.9359550 122.3410806  88.7855098  37.9384044 122.0610663
  90.3645629  30.0159380 106.0479262  90.6041633  30.2237364 105.2354605
  90.6861470  29.2116889 106.1568207  90.4482787  29.9273481 105.9439815
  85.6735919  21.9452776 109.8938800  86.4281887  22.3131093 109.6555850
  85.4963454  22.3192330 110.6617980  85.7590398  22.0550964 109.9723689
  84.3156640  40.0004665 114.5254293  85.0177220  39.4856654 114.5827050
  84.2354123  40.3278816 115.3301168  84.4080401  39.9718891 114.6527085
  85.3635547  30.2380252 123.6534708  85.5356051  30.1286147 124.5019989
  85.9004904  30.8834658 123.4165900  85.4680551  30.3172254 123.7439805
  84.0292984  24.3523095 106.5916913  83.8468557  24.5694976 105.7657906
  84.8918597  24.4662108 106.6475528  84.1297573  24.4012993 106.4771400
  83.6407416  36.1911017 114.0339901  84.4796315  36.4233950 114.0813663
  83.6719185  35.3215329 113.9646936  83.7689133  36.0967964 114.0304546
  84.2660119  36.6111892 118.3353207  84.8058344  36.4683023 119.0056579
  83.5830065  37.0108643 118.7037233  84.2452273  36.6491563 118.4887628
  89.7092703  21.3549506 109.6265937  90.4378863  21.1765461 109.1804093
  89.7987596  22.1967585 109.8373115  89.8299365  21.4533384 109.5919455
  93.6901004  32.2902893 113.5298231  94.4458519  32.7234407 113.5687140
  93.7963328  31.6407663 114.1032867  93.8171174  32.2580377 113.6196256
  96.7281175  36.1176170 114.2800634  96.2916407  36.1212913 115.0359605
  96.3944090  36.7981669 113.8480211  96.6143795  36.2188626 114.3281466
  79.6697264  32.8312183 118.4887628  79.4035679  32.0151300 118.6478618
  79.6835828  32.8765339 117.6183144  79.6321986  32.7169088 118.3841110
  83.5755011  27.6297268 105.1039386  82.8613188  27.3435447 105.5161819
  84.0598980  27.9693893 105.7445774  83.5414374  27.6378917 105.2595021
  84.4195870  26.3690561 121.1354636  83.7267667  25.8987541 121.3815367
  85.0356198  26.1428866 121.7096343  84.4080400  26.2657693 121.2563788
  91.4580642  40.0694605 119.2510240  90.6595888  39.8294105 119.5084108
  91.9066653  40.1208998 119.9977287  91.4055253  40.0416996 119.3995164
  99.8625521  32.8357090 113.1720271 100.5241955  32.2747759 113.0716180
  99.2216933  32.3409121 113.4972962  99.8654389  32.6793499 113.2052611
  90.7502329  36.1327221 105.4801194  91.1653477  35.8012245 104.7885690
  89.9194258  35.8996124 105.3521331  90.6890337  36.0498477 105.3592042
  80.0790678  33.6170963 115.7699372  79.8966251  33.5917849 114.9171665
  80.8140346  34.0869900 115.8088281  80.1604741  33.6832325 115.6497291
  96.1490352  33.8522472 112.9132260  96.3845941  33.9967671 112.0859111
  96.2979915  34.6164881 113.3063774  96.2056155  33.9861527 112.8495864
  83.1436429  30.3355965 122.2781481  83.8676402  30.3208996 122.7646376
  83.2452566  31.0451321 121.7803449  83.2654638  30.4380669 122.2760268
  97.9780808  32.6924138 110.7501864  98.3089026  33.2251779 110.1441959
  98.5513897  32.7463026 111.4063815  98.1114488  32.7793707 110.7579645
  93.1912698  30.5389041 111.4325444  93.2859552  31.2778335 111.8865069
  92.5671541  30.1106517 111.8660008  93.1121728  30.5850362 111.5633591
  80.0461588  30.4964463 115.9198439  80.6235090  30.3600914 116.5590684
  79.3475650  30.0400247 116.1744023  80.0282609  30.4086729 116.0520729
  93.4435719  32.3837781 104.6662396  93.3615881  32.4539968 105.5317383
  94.0815439  32.9467525 104.4746136  93.5255556  32.4776752 104.7652345
  86.8028890  32.1498519 114.1336922  86.5448134  31.3170254 114.1068222
  86.8577373  32.3756132 113.2929423  86.7728668  32.0596290 114.0057059
  91.8829940  24.2526970 114.2341015  91.1786267  23.7636155 114.3924934
  91.9314915  24.2649444 113.3629459  91.7859992  24.1816618 114.1280355
  85.7763602  29.7036281 114.6201817  85.2013193  29.8628450 115.2565778
  85.3999278  29.0671690 114.1570267  85.6366415  29.6334094 114.6456375
  89.4436891  28.1759631 119.4794195  89.0551324  27.7513848 118.8246387
  88.7791589  28.4241780 119.9871222  89.2883819  28.1498352 119.4582063
  99.0860160  27.9334635 112.2542025  98.8296725  27.1214577 112.0639908
  99.9289474  27.9412202 112.0272213  99.1726185  27.8146633 112.1926842
  75.5220421  29.3476356 112.6346257  75.6080673  28.9708224 113.4159787
  76.1496219  28.9736802 112.1566216  75.6276972  29.2361838 112.6791735
  90.5475829  32.4058235 107.6771002  91.3616468  32.6973128 107.5653774
  90.4834970  31.7518098 107.1029295  90.6578568  32.3523430 107.5759840
  86.4183737  35.8779753 112.8043314  87.0557684  35.6391500 113.3495108
  86.8438809  36.0816912 112.0696475  86.5759904  35.8730763 112.7760472
  81.1096380  38.1168089 116.6877618  81.1500525  38.3882940 115.8597398
  81.6690904  38.6409997 117.1035406  81.1979726  38.2343844 116.6269506
  87.0586552  31.0982042 107.1418204  87.4431705  30.8789749 107.8934749
  86.8098173  31.9244988 107.2719280  87.0788625  31.1880189 107.2719280
  88.8005209  36.3552175 114.4837101  88.8744218  36.1927347 115.3378951
  89.6174716  36.5442365 114.2397582  88.9321568  36.3588918 114.5735126
  82.5610966  36.7010038 111.5131544  81.7349084  36.9471775 111.3865823
  82.6222957  36.6222119 112.3793602  82.4485133  36.7254987 111.6220489
  84.7786990  22.7678979 112.4726984  83.9109415  22.8401579 112.5384594
  85.0662194  23.5701058 112.6614959  84.6926738  22.8973126 112.5101751
  87.3409795  39.3186918 109.2150574  87.6308093  38.9275900 108.4909801
  88.0713276  39.5003623 109.6555849  87.4916679  39.2880732 109.1733381
  87.9304540  34.1204664 120.3003705  87.4316234  34.8320432 120.3788593
  88.7404764  34.4405331 120.2621867  87.9760647  34.2731513 120.3060273
  85.2815711  41.2954301 112.2810724  85.0616006  41.0051655 113.0737391
  85.0610233  40.6369256 111.7528636  85.2163305  41.1554009 112.3199632
  84.1932658  33.3827617 114.5466425  83.9045906  32.7565089 115.0812153
  85.0616006  33.3247905 114.6131106  84.2792910  33.2815162 114.6357380
  94.9810556  28.5262401 114.8648407  94.6375321  27.8052736 115.2155657
  95.0803598  28.3176252 114.0226766  94.9452598  28.3886604 114.7920087
  87.4483666  42.6683691 111.0641416  88.1007724  42.1360133 111.2932442
  86.7509275  42.3152343 111.4509290  87.4414384  42.5373214 111.1553584
  84.3964931  35.0222868 110.4708790  85.1510899  35.4035907 110.6844253
  83.8035544  35.4734012 110.9255487  84.4201645  35.1451696 110.5691669
  95.4423585  34.9888105 110.4072395  96.0081617  35.6481315 110.3230938
  94.7951488  35.3337803 110.8788798  95.4302341  35.1370046 110.4645152
  85.7163158  36.1931430 115.8448906  85.1943911  36.3331721 116.5300771
  86.1037178  35.4342094 116.0351023  85.6966859  36.1016953 115.9749982
  82.7054342  26.2437238 109.9143861  82.4179138  25.8738509 109.1775808
  83.3924810  26.7132094 109.6527565  82.7643239  26.2584208 109.7658936
  91.9130163  37.9326889 109.8309475  91.6716839  37.1994750 109.4236540
  92.0931496  38.4813746 109.1775808  91.9037787  37.9049280 109.6739698
  87.1429483  33.2235449 111.2430397  86.9472266  33.8310183 110.6490700
  87.3663829  32.5303393 110.7622071  87.1464124  33.2112974 111.0846478
  85.5408013  30.1090187 111.3611265  86.2630665  30.2731345 110.9015071
  85.0616006  30.8299851 111.2550605  85.5771744  30.2388416 111.2776879
  83.1915630  32.5148259 120.4665405  83.7036727  32.7932512 119.8174165
  82.9051973  33.2537553 120.8328218  83.2250493  32.6650613 120.4255283
  91.9470799  23.3439362 111.4735566  92.6497152  23.1447111 110.9955524
  91.6814988  22.5715305 111.7804410  92.0117432  23.2002328 111.4481008
  97.3759045  31.6521972 114.0269192  97.2893019  31.8077398 114.8803971
  96.9209525  32.2960048 113.6528597  97.2962301  31.7697727 114.0976299
  80.2782536  27.0218451 110.7629142  80.3798673  27.8244612 111.0910117
  81.0738423  26.8205787 110.4652222  80.4110442  27.1104350 110.7664497
  86.7099355  24.6074648 120.5266447  86.5182553  24.6229782 121.3765870
  87.5597951  24.8038322 120.5033102  86.8075077  24.6388999 120.6489741
  91.2484861  28.9732719 112.6494751  91.0019575  28.8928470 113.4831540
  91.5769984  28.1886187 112.4557279  91.2606104  28.8458985 112.7442275
  95.1432910  35.6816079 116.4381533  95.0047269  36.3797124 116.9430275
  94.3632908  35.5264735 116.0817714  95.0076137  35.7616245 116.4607807
  87.2081888  31.7089438 122.0617735  87.3525264  32.2890646 121.4260845
  87.5557537  32.0865735 122.7667589  87.2809350  31.8510142 122.0716729
  89.3801806  30.9079606 119.8442866  88.6325120  31.1010621 119.4391144
  89.5343331  30.0824826 119.6066987  89.2924233  30.8144718 119.7488272
  86.2809643  39.8992210 118.9278761  86.4299207  39.3395126 118.2752166
  87.0609645  39.9784211 119.3111280  86.4183737  39.8277775 118.8875710
  96.6386283  35.0394332 107.1998032  96.2593091  34.2531470 107.1927321
  95.9752528  35.5881189 107.0569676  96.4844757  35.0039156 107.1778829
  88.8062944  40.0706853 120.2063252  88.7306615  39.4015663 120.7614040
  88.7352803  40.7724641 120.7203918  88.7843551  40.0751760 120.3640100
  81.8636574  25.0495977 121.8227714  81.3278763  24.4376335 122.1388481
  81.9254339  25.6244113 122.4761380  81.7932206  25.0442904 121.9663140
  89.4633191  38.5907851 111.0386858  90.2283082  38.3217495 110.7169522
  89.3611281  38.1057862 111.7556921  89.5614686  38.4797416 111.0966686
  87.4985960  26.7932261 117.5780094  86.7082035  26.6123721 117.8997430
  87.8946583  26.0159213 117.5610388  87.4402837  26.6519722 117.6232642
  91.9851851  35.6220035 103.0186807  92.7524836  35.6820160 102.6092659
  91.5383160  35.0500477 102.5343126  92.0325278  35.5456611 102.8864518
  92.8829647  34.4274691 115.3039540  92.2074649  34.1959923 115.8052927
  92.8922023  33.8195874 114.6781645  92.7848151  34.3033616 115.2855692
  94.8846381  37.2839823 107.5349718  94.9666219  38.0906810 107.2111169
  95.3696124  37.3035783 108.2590491  94.9683539  37.4060486 107.5936616
  88.6942885  31.9624659 116.2019796  88.2705134  32.1629158 115.4658814
  88.5187740  31.1153507 116.3144096  88.6053765  31.8673441 116.1093486
  88.1954578  43.4775172 118.6641253  88.6850508  42.7785962 118.4816918
  87.6238810  43.1799042 119.2517310  88.1839108  43.3301396 118.7242294
  83.9825330  32.4576711 111.6347768  84.1389949  32.3923514 112.4903760
  84.3225923  33.2325263 111.4226448  84.0558564  32.5625909 111.7302362
  90.5204474  31.8334594 110.5041131  91.0620020  31.3304975 110.9679752
  90.8351033  31.7799789 109.6930617  90.6468871  31.7514015 110.4524944
  88.6890924  37.2251946 107.7881159  88.7583744  36.3666484 107.9274160
  89.4679379  37.4423827 107.4600184  88.8143774  37.1304810 107.7598317
  93.0798412  39.6489647 112.0017653  92.6878203  39.3456362 111.2840519
  93.2351484  40.4858737 111.8122607  93.0452001  39.7273484 111.8674150
  80.5559591  29.6411661 111.9508535  80.9358556  30.0596206 111.2868803
  79.9814956  30.2225117 112.2577379  80.5270916  29.7889520 111.8985276
  93.2438086  36.2139636 111.9423683  92.8852741  36.3854279 112.7187716
  92.7576797  36.6752842 111.3851682  93.1196783  36.3078607 111.9748952
  88.0326452  31.8938801 104.4823918  88.3218977  32.6703684 104.7567492
  88.1198251  31.3827533 105.1838417  88.0880708  31.9330720 104.6266416
  88.0857613  21.8477063 117.0024245  87.5696101  21.1557254 117.1275824
  87.5251542  22.5147840 116.9486844  87.9264126  21.8440321 117.0130311
  94.4597082  37.7963340 119.5296241  95.2489460  37.4452405 119.6498323
  94.6340680  38.6099729 119.2672875  94.6017364  37.8649197 119.5084109
  84.1990393  31.2072066 116.5824030  83.3578399  31.1075940 116.7902924
  84.4080401  31.9767546 116.9338350  84.1055085  31.3064109 116.6651345
  81.6765960  28.8291603 114.4108780  81.2822657  28.9034615 113.6358890
  81.1206076  29.2149549 114.9617142  81.5368772  28.8973378 114.3776440
  88.0107058  29.1353465 115.8321627  87.7070195  28.5809453 116.4332035
  87.3086478  29.3145675 115.3449662  87.8623267  29.0798248 115.8491333
  87.0673155  26.4453985 110.3966329  87.3432889  25.7272898 109.9843897
  87.6671824  27.0438905 110.1887435  87.1966419  26.4274356 110.3047090
  86.0725409  36.3503186 120.5393725  85.9645763  36.3605248 121.4055783
  86.2821190  37.1757966 120.3498679  86.0875520  36.4744261 120.6397817
  90.5683675  24.1167502 108.6712924  91.0227422  24.2878063 109.3960769
  91.0423721  23.5035613 108.2710700  90.7051995  24.0518388 108.7186686
  84.0899201  33.6015828 118.0015663  83.4987134  34.2425326 117.9718678
  84.8520224  34.0253446 117.9746962  84.1147461  33.7591667 117.9930810
  84.4859823  24.7617826 118.6683680  84.9461305  24.8356755 119.4058804
  84.5315930  25.5599080 118.3183502  84.5610379  24.8911973 118.7256437
  93.8488717  39.0525140 115.4347687  93.6508405  39.5415954 114.7403898
  93.2276428  39.2566381 116.0131821  93.7276281  39.1541678 115.4170910
  87.9096695  30.8210037 109.7757931  88.6538740  31.2084313 110.0140881
  88.0557391  29.9767462 109.9398419  88.0407280  30.7540510 109.8351901
  89.8276271  22.6160296 114.8089793  88.9812316  22.7883103 114.6831143
  89.8247403  21.8109639 115.1455621  89.7023420  22.5221325 114.8400920
  90.8974571  26.3935510 115.6751851  90.4234525  25.8677272 116.1857162
  91.2692707  25.8464983 115.1066712  90.8824460  26.2351507 115.6666998
  81.2747601  28.3907017 121.0435397  82.1373214  28.2902726 120.9572726
  80.9439384  27.8101726 120.4820969  81.3532797  28.2898643 120.9480802
  92.8258071  27.2872065 108.7377605  92.2981089  27.3700809 108.0483313
  93.2853779  28.0289936 108.7342249  92.8159921  27.4092727 108.6352300
  84.6349387  27.2149466 117.7045815  84.0102457  27.2267858 117.0971767
  84.2994982  27.6909641 118.3537055  84.4934879  27.2867983 117.7102383
  84.8191136  25.5574584 103.7618500  84.4703940  26.2094309 104.2250049
  84.3387582  25.5431697 103.0342371  84.6961380  25.6517638 103.7229591
  81.3475063  35.2749926 119.1449579  80.8174987  34.5842365 119.1944554
  81.6200156  35.2660111 118.3162288  81.3099785  35.1717058 119.0296995
  92.3795153  35.8575628 107.8687262  93.1029352  36.3233741 107.7251835
  91.9395744  35.9249238 107.1184859  92.4210845  35.9359465 107.7372043
  91.5481308  32.7173170 119.1187951  90.9338301  32.1731221 119.4136586
  92.0648593  32.2037407 118.6393767  91.5336971  32.5609579 119.0912179
  90.7877605  33.7877440 116.8532249  90.3605213  33.1627159 116.4197685
  90.7802550  33.5052362 117.6791256  90.7236747  33.6530221 116.9112077
  83.9040132  28.8242614 119.9220683  84.0633619  28.0685938 120.3272405
  83.7233026  29.3733553 120.5761421  83.9005491  28.7936427 120.0783389
  89.1163315  24.6646195 117.0674783  89.1405802  24.1306307 116.3787563
  89.3674789  24.1563504 117.7300374  89.1573234  24.5107099 117.0639428
  76.6270905  31.9477690 116.5017927  76.5214354  31.9024534 115.6370011
  75.8771125  32.2931471 116.7832212  76.5006508  31.9918598 116.4155257
  85.3964637  23.3917013 116.4480528  85.4363009  23.8926220 117.1615235
  84.5714302  23.4827407 116.1786451  85.2804163  23.4798830 116.5131066
  86.8179001  29.9077523 118.7454427  85.9870930  30.0751341 118.5389675
  86.7630518  29.5313474 119.5303312  86.6868416  29.8767254 118.8302955
  85.1915044  28.1833115 109.2744544  85.3318006  28.6805579 109.9773186
  85.6897577  27.4819409 109.4158758  85.2856125  28.1535093 109.3996123
  85.2215267  29.0500226 106.6037121  85.8560346  29.6460651 106.5386583
  85.3040878  28.7503683 107.4182991  85.3271818  29.0941134 106.7140208
  86.7994250  24.9814201 106.5782563  87.1210091  24.5017284 105.9241825
  87.0621193  25.7913847 106.3873375  86.8860275  25.0304099 106.4538055
  90.0291223  36.0033075 120.0981379  89.5216314  36.5568922 120.5422010
  89.7317869  36.0641365 119.2800154  89.9096107  36.0939387 120.0429836
  81.7268255  31.2468066 109.8726667  82.2360484  31.8432574 110.2537973
  82.2002527  30.9794040 109.1903087  81.8711630  31.2953882 109.8281190
  92.6399003  39.9196333 108.0285323  91.9228313  39.7457195 107.5632560
  93.2905740  39.6848905 107.4960809  92.6300853  39.8592126 107.8814541
  90.6347628  20.8401495 112.3496619  89.9915946  20.6899141 112.9181758
  90.2947035  20.5943840 111.5845724  90.4892705  20.7813617 112.3199634
  95.2246974  28.7960922 111.7726628  94.5538164  29.3390624 111.6439693
  95.9186724  29.2655777 111.5308323  95.2275842  28.9459193 111.7182156
  89.2733708  40.9357634 117.0038386  89.0499362  40.1776463 117.3722412
  88.7843551  40.9655655 116.2818826  89.1677157  40.8279858 116.9515127
  84.0858787  27.8824325 112.7399848  83.3670776  28.2988458 113.0072711
  84.4571149  28.4478564 112.1891486  84.0350718  28.0273606 112.6982654
  87.9212165  41.1558092 114.4575471  87.5072563  40.4932222 114.0679312
  88.6059539  41.3035951 113.9371165  87.9610536  41.0798750 114.3231968
  91.2877459  40.3148177 115.2099087  90.8893742  40.4250447 114.4419908
  90.6728678  40.5230243 115.7925647  91.1376348  40.3621745 115.1830387
  89.8605361  26.9222325 108.0773227  89.2670200  27.2439321 107.5257794
  89.8980639  26.0763420 107.8694333  89.7779750  26.8446653 107.9655998
  92.7363177  26.8801829 111.5074977  92.5076870  26.9034531 110.6653335
  92.9961254  26.0559296 111.6269988  92.7409365  26.7617909 111.4000175
  87.0182406  28.7336302 121.1100077  86.5061309  28.1257485 121.4685109
  86.8461902  29.4492895 121.5774053  86.9172043  28.7499602 121.2316301
  81.8648121  27.1773878 123.7602439  81.6950711  27.8375253 123.2150646
  81.4214070  27.3880439 124.4814928  81.7747454  27.3059860 123.7864069
  85.7907940  25.4178376 112.8029173  86.2665306  25.7795455 112.1679354
  85.2896540  26.0734843 113.0829316  85.7873299  25.5672564 112.7505914
  99.0219302  34.8900144 108.5942178  99.4052907  35.6391500 108.8240275
  98.2263415  35.1365963 108.3354167  98.9613084  35.0369838 108.5899751
  78.7650185  30.0820743 119.0190929  78.2176905  29.4121389 119.1371797
  79.5542563  29.7150591 119.0834396  78.8002369  29.9285730 119.0459630
  87.8334593  27.5619575 106.1702557  88.2133558  27.5799205 105.3853672
  87.0927189  28.0073564 106.0493404  87.7803431  27.6301350 106.0366125
  95.4619884  25.8701767 111.7578136  95.4614110  25.7150423 112.6162412
  95.2576064  26.7164754 111.7019521  95.4319661  25.9722387 111.8766075
  77.5237155  29.2941551 116.1736952  77.3458916  28.8418160 116.8991868
  77.2356177  30.0967712 116.3575430  77.4550108  29.3464109 116.3080455
  93.1860736  30.5499268 115.4114342  93.6814401  29.8322263 115.3718363
  92.3760511  30.2470066 115.2968829  93.1404629  30.3996915 115.3888068
  88.6319347  34.3997082 107.5611347  87.8230670  34.0763755 107.5144656
  89.1394256  33.6930304 107.4939596  88.5869014  34.2478398 107.5441641
  79.2609624  31.8269275 113.2858711  78.3955144  31.8154965 113.1741482
  79.3608440  31.6399498 114.1329850  79.1483791  31.7975336 113.3947656
  95.2512555  33.3002956 118.0991471  95.6767626  32.7777378 117.5461896
  94.8869474  33.8983793 117.5780094  95.2599157  33.3113183 117.9400481
  84.8866634  41.5967173 116.8588817  85.2013193  42.4103562 116.8666598
  85.2960048  41.2117392 117.5270976  84.9934732  41.6595876 116.9592908
  91.8391154  37.0137220 114.4292629  92.3102332  37.7277483 114.5982614
  92.1751333  36.4135970 114.9652498  91.9586269  37.0308684 114.5325005
  92.4765100  36.8055154 121.1920321  91.9286046  36.1813038 120.9240387
  92.9378129  36.9949426 120.4764401  92.4632310  36.7414205 121.0470752
  87.8253764  23.7881104 108.8530188  88.6469458  23.9579417 108.6111883
  87.3623415  23.9428365 108.1296486  87.8784926  23.8362837 108.7101833
  82.2279654  35.5440282 116.5067425  82.8324512  35.5036116 115.8781246
  82.0206967  36.3911434 116.5371481  82.2868552  35.6628284 116.4183542
  92.0423427  37.8106227 117.7229662  92.8621800  37.6669193 117.9845958
  91.7617504  38.4352426 118.2646100  92.1220170  37.8816579 117.8417602
  77.4630937  34.5274899 116.3766348  77.3655215  33.7171171 116.6856405
  78.2459806  34.5066693 115.9912616  77.5647073  34.4041990 116.3653211
 108.5137077  45.4671079 110.6872539 108.4831081  46.3215715 110.8590808
 109.1118426  45.1666371 111.2458682 108.5974235  45.5487575 110.7947341
 101.7136762  44.5546730 115.4425469 100.8574657  44.7155228 115.4934586
 101.7604416  43.6838794 115.4630530 101.5935873  44.4497532 115.4531535
  96.0977902  54.0909448 111.2062701  95.3460801  53.7124986 110.9778746
  96.5463913  54.1227881 110.4581511  96.0527568  54.0395055 111.0620203
 101.5502861  54.5134817 106.6348248 101.2154230  55.1911739 106.1992470
 102.0629732  54.1240128 106.0465120 101.5768443  54.5559395 106.4835039
 101.0907153  56.4649086 112.5759359 101.4746532  57.0335984 112.0364135
 101.0266294  55.7398596 112.0965176 101.1380580  56.4424549 112.4253222
 104.5588583  46.6138774 118.0857121 105.1044543  47.2923860 118.1451091
 104.5005459  46.4726235 117.2258702 104.6304497  46.6930775 117.9669181
  97.6762658  54.1027840 113.4725473  97.7773021  53.2928194 113.7822601
  97.0804403  54.0084786 112.8425152  97.6035196  53.9692868 113.4251712
 106.3353652  48.0423381 108.9590849 106.2193177  48.7931067 109.3882987
 107.1309538  47.7847334 109.2086936 106.4358241  48.1158228 109.0594940
  97.5163397  59.0205429 114.8740329  98.1600853  59.4618593 115.2636488
  97.8419653  58.2158855 114.7870588  97.6595226  58.9670624 114.9185807
  90.8727702  50.1248126 113.0977807  90.6377886  49.2915779 112.9910076
  91.0113343  50.4052792 112.2839008  90.8583364  50.0431630 112.9620162
  93.1717789  42.2933857 115.9962115  92.5522821  41.7026504 115.8272129
  93.0701653  42.8845292 115.3626438  93.0655465  42.2937939 115.8767104
  98.2183977  52.0317404 110.2460191  98.5399818  52.5722611 109.6421499
  98.8656074  51.4614175 110.3782481  98.3610032  52.0276579 110.1767226
 100.2685685  44.0333399 110.3294578 100.9665850  44.2121526 110.8216041
 100.5838018  43.5103738 109.7064967 100.4181022  43.9827171 110.3096588
  92.8986922  45.8386139 118.2405684  92.7745619  46.4248584 118.8755502
  93.5505207  45.3446334 118.5417959  92.9760572  45.8524943 118.3791613
 100.4573620  50.4203844 110.3174369 100.8967256  49.8120944 110.7629142
 100.3078283  50.0411217 109.5459834 100.4995086  50.2742315 110.2693537
  97.9245263  49.0147856 117.5193195  98.5694266  48.5220299 117.2004143
  98.1647041  49.1572642 118.3459273  98.0555849  48.9625298 117.5942728
 100.4631355  51.8602761 117.1700087 100.7454598  51.0654167 116.9486843
 101.1917515  52.3383349 117.1905148 100.6120919  51.8137358 117.1403102
  98.4412549  39.4025795 114.4115852  98.1115879  39.8536939 113.7419551
  97.7657550  39.3241959 114.9588859  98.2922985  39.4576931 114.3939076
 104.0582957  48.7731025 107.2705138 103.9734252  49.6291992 107.4154707
 104.5467340  48.4975349 107.9387298 104.1171854  48.8588346 107.3907220
 104.9901390  45.3915819 108.7702874 104.4612862  45.6075453 109.4300180
 105.5126410  46.0851958 108.6903843 104.9889843  45.5258956 108.8558473
 110.4449443  50.9662124 114.1435918 109.6147146  51.1772767 114.3069335
 110.3958695  50.1399178 113.8678202 110.3156179  50.8751730 114.1273284
  96.8800998  49.2879036 107.5710342  96.2958213  49.7929067 107.9776205
  96.4771093  49.0621423 106.8306934  96.7340302  49.3287284 107.5215367
  92.4345027  55.0033797 114.3734013  91.9512605  55.7284287 114.3493597
  93.2468345  55.3009927 114.4844171  92.4835774  55.1536151 114.3861292
  98.5059181  53.7965978 116.9783828  97.9886122  53.4373393 116.3745136
  99.2033572  53.2728152 116.9889894  98.5324762  53.6663666 116.8914086
 102.1622773  54.2460792 122.9400001 102.2506119  54.0586932 123.7878211
 102.5912485  53.5998221 122.5404847 102.2384875  54.1223800 123.0071752
  99.7293232  53.5291952 121.9217663  99.1664067  53.1164562 122.4457324
 100.4914256  53.4544858 122.3410806  99.7587681  53.4569352 122.0610663
 101.3378212  45.5344688 106.0479262 101.5774216  45.7422672 105.2354605
 101.6594053  44.7302197 106.1568207 101.4215370  45.4458789 105.9439815
  96.6468503  37.4638084 109.8938800  97.4014471  37.8316401 109.6555850
  96.4696037  37.8377638 110.6617980  96.7322981  37.5736272 109.9723689
  95.2889224  55.5189973 114.5254293  95.9909803  55.0041962 114.5827050
  95.2086707  55.8464124 115.3301168  95.3812984  55.4904199 114.6527085
  96.3368130  45.7565560 123.6534708  96.5088634  45.6471455 124.5019989
  96.8737488  46.4019965 123.4165900  96.4413134  45.8357562 123.7439805
  95.0025567  39.8708403 106.5916913  94.8201141  40.0880284 105.7657906
  95.8651180  39.9847416 106.6475528  95.1030157  39.9198301 106.4771400
  94.6139999  51.7096325 114.0339901  95.4528899  51.9419258 114.0813663
  94.6451769  50.8400636 113.9646936  94.7421717  51.6153272 114.0304546
  95.2392702  52.1297200 118.3353207  95.7790927  51.9868331 119.0056579
  94.5562649  52.5293951 118.7037233  95.2184856  52.1676871 118.4887628
 100.6825287  36.8734814 109.6265937 101.4111447  36.6950768 109.1804093
 100.7720179  37.7152893 109.8373115 100.8031949  36.9718692 109.5919455
 104.6633587  47.8088201 113.5298231 105.4191102  48.2419715 113.5687140
 104.7695912  47.1592971 114.1032867 104.7903758  47.7765685 113.6196256
 107.7013758  51.6361478 114.2800634 107.2648990  51.6398221 115.0359605
 107.3676674  52.3166977 113.8480211 107.5876378  51.7373934 114.3281466
  90.6429847  48.3497491 118.4887628  90.3768263  47.5336608 118.6478618
  90.6568412  48.3950647 117.6183144  90.6054570  48.2354396 118.3841110
  94.5487594  43.1482575 105.1039386  93.8345772  42.8620755 105.5161819
  95.0331563  43.4879201 105.7445774  94.5146958  43.1564225 105.2595021
  95.3928454  41.8875869 121.1354636  94.7000251  41.4172849 121.3815367
  96.0088781  41.6614174 121.7096343  95.3812984  41.7843001 121.2563788
 102.4313225  55.5879913 119.2510240 101.6328471  55.3479413 119.5084108
 102.8799237  55.6394306 119.9977287 102.3787837  55.5602304 119.3995164
 110.8358105  48.3542398 113.1720271 111.4974539  47.7933066 113.0716180
 110.1949517  47.8594429 113.4972962 110.8386972  48.1978807 113.2052611
 101.7234912  51.6512529 105.4801194 102.1386061  51.3197553 104.7885690
 100.8926842  51.4181432 105.3521331 101.6622921  51.5683785 105.3592042
  91.0523261  49.1356270 115.7699372  90.8698834  49.1103156 114.9171665
  91.7872930  49.6055208 115.8088281  91.1337325  49.2017633 115.6497291
 107.1222935  49.3707780 112.9132260 107.3578524  49.5152979 112.0859111
 107.2712499  50.1350188 113.3063774 107.1788739  49.5046835 112.8495864
  94.1169013  45.8541273 122.2781481  94.8408985  45.8394304 122.7646376
  94.2185149  46.5636629 121.7803449  94.2387222  45.9565977 122.2760268
 108.9513392  48.2109446 110.7501864 109.2821609  48.7437086 110.1441959
 109.5246480  48.2648334 111.4063815 109.0847071  48.2979015 110.7579645
 104.1645281  46.0574349 111.4325444 104.2592136  46.7963643 111.8865069
 103.5404125  45.6291825 111.8660008 104.0854311  46.1035670 111.5633591
  91.0194171  46.0149771 115.9198439  91.5967674  45.8786222 116.5590684
  90.3208233  45.5585555 116.1744023  91.0015193  45.9272037 116.0520729
 104.4168302  47.9023089 104.6662396 104.3348465  47.9725276 105.5317383
 105.0548023  48.4652833 104.4746136 104.4988140  47.9962060 104.7652345
  97.7761474  47.6683827 114.1336922  97.5180718  46.8355562 114.1068222
  97.8309956  47.8941440 113.2929423  97.7461251  47.5781598 114.0057059
 102.8562524  39.7712277 114.2341015 102.1518850  39.2821463 114.3924934
 102.9047498  39.7834752 113.3629459 102.7592575  39.7001925 114.1280355
  96.7496186  45.2221589 114.6201817  96.1745777  45.3813758 115.2565778
  96.3731862  44.5856998 114.1570267  96.6098998  45.1519402 114.6456375
 100.4169474  43.6944939 119.4794195 100.0283907  43.2699156 118.8246387
  99.7524173  43.9427088 119.9871222 100.2616402  43.6683660 119.4582063
 110.0592744  43.4519943 112.2542025 109.8029308  42.6399885 112.0639908
 110.9022058  43.4597510 112.0272213 110.1458769  43.3331941 112.1926842
  86.4953005  44.8661664 112.6346257  86.5813256  44.4893532 113.4159787
  87.1228802  44.4922110 112.1566216  86.6009556  44.7547146 112.6791735
 101.5208413  47.9243543 107.6771002 102.3349051  48.2158436 107.5653774
 101.4567554  47.2703405 107.1029295 101.6311152  47.8708738 107.5759840
  97.3916321  51.3965061 112.8043314  98.0290268  51.1576808 113.3495108
  97.8171392  51.6002220 112.0696475  97.5492487  51.3916071 112.7760472
  92.0828963  53.6353397 116.6877618  92.1233109  53.9068248 115.8597398
  92.6423487  54.1595305 117.1035406  92.1712309  53.7529152 116.6269506
  98.0319136  46.6167350 107.1418204  98.4164289  46.3975057 107.8934749
  97.7830756  47.4430296 107.2719280  98.0521209  46.7065497 107.2719280
  99.7737793  51.8737483 114.4837101  99.8476801  51.7112655 115.3378951
 100.5907299  52.0627673 114.2397582  99.9054151  51.8774226 114.5735126
  93.5343550  52.2195346 111.5131544  92.7081667  52.4657083 111.3865823
  93.5955541  52.1407427 112.3793602  93.4217717  52.2440295 111.6220489
  95.7519573  38.2864287 112.4726984  94.8841999  38.3586887 112.5384594
  96.0394778  39.0886366 112.6614959  95.6659321  38.4158434 112.5101751
  98.3142379  54.8372226 109.2150574  98.6040677  54.4461208 108.4909801
  99.0445859  55.0188931 109.6555849  98.4649263  54.8066040 109.1733381
  98.9037124  49.6389972 120.3003705  98.4048817  50.3505740 120.3788593
  99.7137348  49.9590639 120.2621867  98.9493230  49.7916821 120.3060273
  96.2548294  56.8139609 112.2810724  96.0348590  56.5236963 113.0737391
  96.0342816  56.1554564 111.7528636  96.1895888  56.6739317 112.3199632
  95.1665241  48.9012925 114.5466425  94.8778490  48.2750396 115.0812153
  96.0348589  48.8433213 114.6131106  95.2525493  48.8000469 114.6357380
 105.9543139  44.0447709 114.8648407 105.6107905  43.3238044 115.2155657
 106.0536182  43.8361560 114.0226766 105.9185182  43.9071912 114.7920087
  98.4216250  58.1868999 111.0641416  99.0740308  57.6545441 111.2932442
  97.7241859  57.8337651 111.4509290  98.4146968  58.0558522 111.1553584
  95.3697515  50.5408176 110.4708790  96.1243483  50.9221215 110.6844253
  94.7768127  50.9919320 110.9255487  95.3934228  50.6637004 110.5691669
 106.4156168  50.5073413 110.4072395 106.9814201  51.1666623 110.3230938
 105.7684072  50.8523111 110.8788798 106.4034925  50.6555354 110.4645152
  96.6895741  51.7116738 115.8448906  96.1676495  51.8517029 116.5300771
  97.0769762  50.9527402 116.0351023  96.6699442  51.6202261 115.9749982
  93.6786925  41.7622546 109.9143861  93.3911721  41.3923817 109.1775808
  94.3657394  42.2317402 109.6527565  93.7375823  41.7769516 109.7658936
 102.8862746  53.4512197 109.8309475 102.6449422  52.7180058 109.4236540
 103.0664079  53.9999054 109.1775808 102.8770370  53.4234588 109.6739698
  98.1162067  48.7420757 111.2430397  97.9204850  49.3495491 110.6490700
  98.3396413  48.0488701 110.7622071  98.1196708  48.7298282 111.0846478
  96.5140597  45.6275495 111.3611265  97.2363249  45.7916653 110.9015071
  96.0348590  46.3485159 111.2550605  96.5504328  45.7573724 111.2776879
  94.1648214  48.0333567 120.4665405  94.6769311  48.3117820 119.8174165
  93.8784556  48.7722861 120.8328218  94.1983077  48.1835921 120.4255283
 102.9203383  38.8624670 111.4735566 103.6229736  38.6632419 110.9955524
 102.6547572  38.0900613 111.7804410 102.9850015  38.7187636 111.4481008
 108.3491628  47.1707280 114.0269192 108.2625603  47.3262706 114.8803971
 107.8942108  47.8145356 113.6528597 108.2694885  47.2883035 114.0976299
  91.2515120  42.5403759 110.7629142  91.3531256  43.3429920 111.0910117
  92.0471007  42.3391095 110.4652222  91.3843026  42.6289658 110.7664497
  97.6831939  40.1259956 120.5266447  97.4915136  40.1415090 121.3765870
  98.5330535  40.3223630 120.5033102  97.7807661  40.1574307 120.6489741
  92.0678852  42.6550937 118.5050263  91.9264344  41.8034878 118.6294771
  92.3519415  42.6979598 117.6812469  92.0886698  42.5350687 118.4017887
 102.2217444  44.4918027 112.6494751 101.9752159  44.4113778 113.4831540
 102.5502568  43.7071495 112.4557279 102.2338688  44.3644293 112.7442275
 106.1165493  51.2001387 116.4381533 105.9779853  51.8982432 116.9430275
 105.3365491  51.0450043 116.0817714 105.9808720  51.2801553 116.4607807
  98.1814472  47.2274746 122.0617735  98.3257847  47.8075954 121.4260845
  98.5290120  47.6051043 122.7667589  98.2541933  47.3695450 122.0716729
 100.3534389  46.4264914 119.8442866  99.6057703  46.6195929 119.4391144
 100.5075914  45.6010134 119.6066987 100.2656817  46.3330026 119.7488272
  97.2542227  55.4177518 118.9278761  97.4031790  54.8580433 118.2752166
  98.0342229  55.4969519 119.3111280  97.3916320  55.3463083 118.8875710
 107.6118866  50.5579640 107.1998032 107.2325675  49.7716778 107.1927321
 106.9485112  51.1066497 107.0569676 107.4577341  50.5224464 107.1778829
  99.7795527  55.5892161 120.2063252  99.7039198  54.9200971 120.7614040
  99.7085386  56.2909949 120.7203918  99.7576134  55.5937068 120.3640100
  92.8369157  40.5681285 121.8227714  92.3011347  39.9561643 122.1388481
  92.8986922  41.1429421 122.4761380  92.7664790  40.5628212 121.9663140
 100.4365774  54.1093159 111.0386858 101.2015665  53.8402803 110.7169522
 100.3343864  53.6243170 111.7556921 100.5347270  53.9982724 111.0966686
  98.4718544  42.3117569 117.5780094  97.6814619  42.1309029 117.8997430
  98.8679167  41.5344521 117.5610388  98.4135420  42.1705030 117.6232642
 102.9584435  51.1405343 103.0186807 103.7257420  51.2005468 102.6092659
 102.5115744  50.5685785 102.5343126 103.0057862  51.0641919 102.8864518
 103.8562230  49.9459999 115.3039540 103.1807232  49.7145231 115.8052927
 103.8654606  49.3381182 114.6781645 103.7580735  49.8218924 115.2855692
 105.8578965  52.8025131 107.5349718 105.9398802  53.6092118 107.2111169
 106.3428707  52.8221091 108.2590491 105.9416123  52.9245794 107.5936616
  99.6675468  47.4809967 116.2019796  99.2437717  47.6814466 115.4658814
  99.4920323  46.6338815 116.3144096  99.5786349  47.3858749 116.1093486
  99.1687162  58.9960480 118.6641253  99.6583092  58.2971269 118.4816918
  98.5971394  58.6984350 119.2517310  99.1571692  58.8486704 118.7242294
  94.9557913  47.9762019 111.6347768  95.1122532  47.9108822 112.4903760
  95.2958506  48.7510571 111.4226448  95.0291148  48.0811217 111.7302362
 101.4937058  47.3519902 110.5041131 102.0352603  46.8490283 110.9679752
 101.8083617  47.2985097 109.6930617 101.6201455  47.2699323 110.4524944
  99.6623508  52.7437254 107.7881159  99.7316328  51.8851792 107.9274160
 100.4411963  52.9609135 107.4600184  99.7876358  52.6490118 107.7598317
 104.0530995  55.1674955 112.0017653 103.6610787  54.8641670 111.2840519
 104.2084067  56.0044045 111.8122607 104.0184585  55.2458792 111.8674150
  91.5292175  45.1596969 111.9508535  91.9091140  45.5781514 111.2868803
  90.9547539  45.7410425 112.2577379  91.5003500  45.3074828 111.8985276
 104.2170670  51.7324944 111.9423683 103.8585325  51.9039587 112.7187716
 103.7309381  52.1938150 111.3851682 104.0929367  51.8263915 111.9748952
  99.0059035  47.4124109 104.4823918  99.2951560  48.1888992 104.7567492
  99.0930834  46.9012841 105.1838417  99.0613292  47.4516028 104.6266416
  99.0590196  37.3662371 117.0024245  98.5428685  36.6742562 117.1275824
  98.4984125  38.0333148 116.9486844  98.8996710  37.3625629 117.0130311
 105.4329666  53.3148648 119.5296241 106.2222044  52.9637713 119.6498323
 105.6073264  54.1285037 119.2672875 105.5749947  53.3834505 119.5084109
  95.1722976  46.7257374 116.5824030  94.3310983  46.6261248 116.7902924
  95.3812984  47.4952854 116.9338350  95.0787669  46.8249417 116.6651345
  92.6498543  44.3476911 114.4108780  92.2555241  44.4219923 113.6358890
  92.0938660  44.7334857 114.9617142  92.5101356  44.4158686 114.3776440
  98.9839641  44.6538773 115.8321627  98.6802779  44.0994761 116.4332035
  98.2819062  44.8330983 115.3449662  98.8355851  44.5983555 115.8491333
  98.0405738  41.9639293 110.3966329  98.3165473  41.2458205 109.9843897
  98.6404408  42.5624213 110.1887435  98.1699003  41.9459664 110.3047090
  97.0457992  51.8688494 120.5393725  96.9378347  51.8790556 121.4055783
  97.2553774  52.6943274 120.3498679  97.0608103  51.9929569 120.6397817
 101.5416259  39.6352810 108.6712924 101.9960005  39.8063371 109.3960769
 102.0156304  39.0220921 108.2710700 101.6784579  39.5703696 108.7186686
  95.0631784  49.1201136 118.0015663  94.4719717  49.7610634 117.9718678
  95.8252808  49.5438754 117.9746962  95.0880045  49.2776975 117.9930810
  95.4592407  40.2803134 118.6683680  95.9193888  40.3542063 119.4058804
  95.5048514  41.0784388 118.3183502  95.5342962  40.4097281 118.7256437
 104.8221300  54.5710448 115.4347687 104.6240989  55.0601262 114.7403898
 104.2009011  54.7751689 116.0131821 104.7008865  54.6726986 115.4170910
  98.8829279  46.3395345 109.7757931  99.6271324  46.7269621 110.0140881
  99.0289975  45.4952770 109.9398419  99.0139864  46.2725817 109.8351901
 100.8008854  38.1345604 114.8089793  99.9544899  38.3068411 114.6831143
 100.7979987  37.3294947 115.1455621 100.6756004  38.0406632 114.8400920
 101.8707155  41.9120818 115.6751851 101.3967109  41.3862580 116.1857162
 102.2425290  41.3650291 115.1066712 101.8557043  41.7536815 115.6666998
  92.2480185  43.9092325 121.0435397  93.1105798  43.8088034 120.9572726
  91.9171968  43.3287034 120.4820969  92.3265381  43.8083951 120.9480802
 103.7990654  42.8057373 108.7377605 103.2713673  42.8886117 108.0483313
 104.2586362  43.5475244 108.7342249 103.7892505  42.9278035 108.6352300
  95.6081971  42.7334774 117.7045815  94.9835041  42.7453166 117.0971767
  95.2727566  43.2094949 118.3537055  95.4667463  42.8053291 117.7102383
  95.7923719  41.0759892 103.7618500  95.4436524  41.7279617 104.2250049
  95.3120165  41.0617005 103.0342371  95.6693963  41.1702946 103.7229591
  92.3207646  50.7935234 119.1449579  91.7907571  50.1027673 119.1944554
  92.5932740  50.7845419 118.3162288  92.2832369  50.6902366 119.0296995
 103.3527737  51.3760936 107.8687262 104.0761936  51.8419049 107.7251835
 102.9128328  51.4434546 107.1184859 103.3943429  51.4544773 107.7372043
 102.5213892  48.2358478 119.1187951 101.9070885  47.6916529 119.4136586
 103.0381177  47.7222715 118.6393767 102.5069554  48.0794887 119.0912179
 101.7610189  49.3062748 116.8532249 101.3337797  48.6812467 116.4197685
 101.7535133  49.0237670 117.6791256 101.6969330  49.1715529 116.9112077
  94.8772716  44.3427921 119.9220683  95.0366203  43.5871246 120.3272405
  94.6965610  44.8918861 120.5761421  94.8738075  44.3121735 120.0783389
 100.0895899  40.1831503 117.0674783 100.1138386  39.6491615 116.3787563
 100.3407372  39.6748812 117.7300374 100.1305817  40.0292407 117.0639428
  87.6003488  47.4662998 116.5017927  87.4946938  47.4209842 115.6370011
  86.8503708  47.8116778 116.7832212  87.4739091  47.5103906 116.4155257
  96.3697221  38.9102321 116.4480528  96.4095592  39.4111528 117.1615235
  95.5446886  39.0012715 116.1786451  96.2536747  38.9984137 116.5131066
  97.7911584  45.4262831 118.7454427  96.9603514  45.5936649 118.5389675
  97.7363101  45.0498782 119.5303312  97.6600999  45.3952562 118.8302955
  96.1647628  43.7018423 109.2744544  96.3050589  44.1990887 109.9773186
  96.6630161  43.0004717 109.4158758  96.2588709  43.6720401 109.3996123
  96.1947850  44.5685534 106.6037121  96.8292930  45.1645959 106.5386583
  96.2773461  44.2688991 107.4182991  96.3004401  44.6126442 106.7140208
  97.7726833  40.4999509 106.5782563  98.0942674  40.0202592 105.9241825
  98.0353777  41.3099155 106.3873375  97.8592859  40.5489407 106.4538055
 101.0023806  51.5218383 120.0981379 100.4948897  52.0754230 120.5422010
 100.7050452  51.5826673 119.2800154 100.8828691  51.6124695 120.0429836
  92.7000838  46.7653374 109.8726667  93.2093068  47.3617882 110.2537973
  93.1735111  46.4979348 109.1903087  92.8444214  46.8139190 109.8281190
 103.6131586  55.4381641 108.0285323 102.8960896  55.2642503 107.5632560
 104.2638324  55.2034213 107.4960809 103.6033437  55.3777434 107.8814541
 101.6080211  36.3586803 112.3496619 100.9648529  36.2084449 112.9181758
 101.2679618  36.1129148 111.5845724 101.4625288  36.2998925 112.3199634
 106.1979558  44.3146230 111.7726628 105.5270747  44.8575932 111.6439693
 106.8919308  44.7841085 111.5308323 106.2008425  44.4644501 111.7182156
 100.2466291  56.4542942 117.0038386 100.0231946  55.6961771 117.3722412
  99.7576135  56.4840963 116.2818826 100.1409740  56.3465166 116.9515127
  95.0591370  43.4009633 112.7399848  94.3403359  43.8173765 113.0072711
  95.4303732  43.9663872 112.1891486  95.0083302  43.5458914 112.6982654
  98.8944748  56.6743400 114.4575471  98.4805147  56.0117530 114.0679312
  99.5792123  56.8221258 113.9371165  98.9343120  56.5984058 114.3231968
 102.2610042  55.8333485 115.2099087 101.8626326  55.9435755 114.4419908
 101.6461262  56.0415551 115.7925647 102.1108932  55.8807053 115.1830387
 100.8337944  42.4407633 108.0773227 100.2402784  42.7624629 107.5257794
 100.8713222  41.5948728 107.8694333 100.7512334  42.3631961 107.9655998
 103.7095761  42.3987137 111.5074977 103.4809454  42.4219839 110.6653335
 103.9693837  41.5744604 111.6269988 103.7141949  42.2803217 111.4000175
  97.9914989  44.2521610 121.1100077  97.4793893  43.6442793 121.4685109
  97.8194486  44.9678203 121.5774053  97.8904626  44.2684910 121.2316301
  92.8380704  42.6959186 123.7602439  92.6683294  43.3560560 123.2150646
  92.3946654  42.9065747 124.4814928  92.7480038  42.8245168 123.7864069
  96.7640524  40.9363684 112.8029173  97.2397890  41.2980763 112.1679354
  96.2629123  41.5920151 113.0829316  96.7605883  41.0857872 112.7505914
 109.9951885  50.4085452 108.5942178 110.3785491  51.1576808 108.8240275
 109.1995998  50.6551271 108.3354167 109.9345667  50.5555146 108.5899751
  89.7382769  45.6006051 119.0190929  89.1909488  44.9306697 119.1371797
  90.5275147  45.2335899 119.0834396  89.7734952  45.4471038 119.0459630
  98.8067177  43.0804883 106.1702557  99.1866142  43.0984513 105.3853672
  98.0659773  43.5258872 106.0493404  98.7536014  43.1486658 106.0366125
 106.4352467  41.3887075 111.7578136 106.4346694  41.2335731 112.6162412
 106.2308647  42.2350062 111.7019521 106.4052245  41.4907695 111.8766075
  88.4969738  44.8126859 116.1736952  88.3191499  44.3603468 116.8991868
  88.2088760  45.6153020 116.3575430  88.4282691  44.8649417 116.3080455
 104.1593319  46.0684576 115.4114342 104.6546985  45.3507571 115.3718363
 103.3493095  45.7655374 115.2968829 104.1137213  45.9182223 115.3888068
  99.6051931  49.9182390 107.5611347  98.7963253  49.5949063 107.5144656
 100.1126840  49.2115612 107.4939596  99.5601598  49.7663706 107.5441641
  90.2342208  47.3454583 113.2858711  89.3687728  47.3340273 113.1741482
  90.3341024  47.1584806 114.1329850  90.1216375  47.3160644 113.3947656
 106.2245138  48.8188264 118.0991471 106.6500210  48.2962686 117.5461896
 105.8602058  49.4169101 117.5780094 106.2331741  48.8298491 117.9400481
  95.8599218  57.1152481 116.8588817  96.1745777  57.9288870 116.8666598
  96.2692631  56.7302700 117.5270976  95.9667316  57.1781184 116.9592908
 102.8123738  52.5322528 114.4292629 103.2834916  53.2462791 114.5982614
 103.1483916  51.9321278 114.9652498 102.9318853  52.5493992 114.5325005
 103.4497684  52.3240462 121.1920321 102.9018630  51.6998346 120.9240387
 103.9110713  52.5134734 120.4764401 103.4364893  52.2599512 121.0470752
  98.7986347  39.3066412 108.8530188  99.6202042  39.4764724 108.6111883
  98.3355998  39.4613673 108.1296486  98.8517510  39.3548145 108.7101833
  93.2012238  51.0625590 116.5067425  93.8057095  51.0221424 115.8781246
  92.9939551  51.9096742 116.5371481  93.2601135  51.1813592 116.4183542
 103.0156010  53.3291535 117.7229662 103.8354384  53.1854501 117.9845958
 102.7350088  53.9537734 118.2646100 103.0952754  53.4001887 117.8417602
  88.4363520  50.0460207 116.3766348  88.3387798  49.2356479 116.6856405
  89.2192390  50.0252001 115.9912616  88.5379657  49.9227298 116.3653211
 119.4869661  60.9856387 110.6872539 119.4563665  61.8401023 110.8590808
 120.0851009  60.6851679 111.2458682 119.5706818  61.0672883 110.7947341
 112.6869345  60.0732038 115.4425469 111.8307241  60.2340536 115.4934586
 112.7336999  59.2024102 115.4630530 112.5668457  59.9682840 115.4531535
 107.0710485  69.6094756 111.2062701 106.3193385  69.2310294 110.9778746
 107.5196497  69.6413189 110.4581511 107.0260152  69.5580363 111.0620203
 112.5235445  70.0320125 106.6348248 112.1886813  70.7097047 106.1992470
 113.0362315  69.6425436 106.0465120 112.5501026  70.0744703 106.4835039
 108.6495241  69.6213148 113.4725473 108.7505604  68.8113502 113.7822601
 108.0536987  69.5270094 112.8425152 108.5767780  69.4878176 113.4251712
 117.3086235  63.5608689 108.9590849 117.1925761  64.3116375 109.3882987
 118.1042122  63.3032642 109.2086936 117.4090825  63.6343536 109.0594940
 101.8460286  65.6433434 113.0977807 101.6110470  64.8101087 112.9910076
 101.9845926  65.9238100 112.2839008 101.8315948  65.5616938 112.9620162
 104.1450373  57.8119165 115.9962115 103.5255405  57.2211812 115.8272129
 104.0434237  58.4030600 115.3626438 104.0388049  57.8123247 115.8767104
 109.1916561  67.5502712 110.2460191 109.5132402  68.0907919 109.6421499
 109.8388657  66.9799483 110.3782481 109.3342616  67.5461887 110.1767226
 111.2418269  59.5518707 110.3294578 111.9398433  59.7306834 110.8216041
 111.5570601  59.0289046 109.7064967 111.3913606  59.5012479 110.3096588
 103.8719506  61.3571447 118.2405684 103.7478203  61.9433892 118.8755502
 104.5237791  60.8631642 118.5417959 103.9493155  61.3710251 118.3791613
 111.4306204  65.9389152 110.3174369 111.8699840  65.3306252 110.7629142
 111.2810867  65.5596525 109.5459834 111.4727670  65.7927623 110.2693537
 109.4145132  54.9211103 114.4115852 109.0848462  55.3722247 113.7419551
 108.7390134  54.8427267 114.9588859 109.2655569  54.9762239 114.3939076
 115.0315541  64.2916333 107.2705138 114.9466836  65.1477300 107.4154707
 115.5199924  64.0160657 107.9387298 115.0904438  64.3773654 107.3907220
 115.9633974  60.9101127 108.7702874 115.4345445  61.1260761 109.4300180
 116.4858994  61.6037266 108.6903843 115.9622427  61.0444264 108.8558473
 107.8533582  64.8064344 107.5710342 107.2690797  65.3114375 107.9776205
 107.4503677  64.5806731 106.8306934 107.7072885  64.8472592 107.5215367
 103.4077610  70.5219105 114.3734013 102.9245189  71.2469595 114.3493597
 104.2200929  70.8195235 114.4844171 103.4568358  70.6721459 114.3861292
 112.3110796  61.0529996 106.0479262 112.5506800  61.2607980 105.2354605
 112.6326637  60.2487505 106.1568207 112.3947954  60.9644097 105.9439815
 107.6201086  52.9823392 109.8938800 108.3747054  53.3501709 109.6555850
 107.4428621  53.3562946 110.6617980 107.7055565  53.0921580 109.9723689
 105.9758151  55.3893711 106.5916913 105.7933724  55.6065592 105.7657906
 106.8383764  55.5032723 106.6475528 106.0762740  55.4383609 106.4771400
 105.5872583  67.2281633 114.0339901 106.4261482  67.4604566 114.0813663
 105.6184352  66.3585944 113.9646936 105.7154301  67.1338579 114.0304546
 111.6557870  52.3920121 109.6265937 112.3844031  52.2136076 109.1804093
 111.7452763  53.2338201 109.8373115 111.7764532  52.4904000 109.5919455
 115.6366171  63.3273509 113.5298231 116.3923686  63.7605023 113.5687140
 115.7428495  62.6778279 114.1032867 115.7636341  63.2950993 113.6196256
 101.6162431  63.8682799 118.4887628 101.3500846  63.0521916 118.6478618
 101.6300995  63.9135955 117.6183144 101.5787153  63.7539704 118.3841110
 105.5220178  58.6667883 105.1039386 104.8078355  58.3806063 105.5161819
 106.0064147  59.0064509 105.7445774 105.4879541  58.6749533 105.2595021
 106.3661037  57.4061177 121.1354636 105.6732834  56.9358157 121.3815367
 106.9821365  57.1799482 121.7096343 106.3545567  57.3028309 121.2563788
 112.6967496  67.1697837 105.4801194 113.1118644  66.8382861 104.7885690
 111.8659426  66.9366740 105.3521331 112.6355505  67.0869093 105.3592042
 102.0255845  64.6541578 115.7699372 101.8431418  64.6288464 114.9171665
 102.7605514  65.1240516 115.8088281 102.1069909  64.7202941 115.6497291
 119.9245976  63.7294754 110.7501864 120.2554193  64.2622394 110.1441959
 120.4979064  63.7833642 111.4063815 120.0579655  63.8164323 110.7579645
 115.1377865  61.5759657 111.4325444 115.2324719  62.3148951 111.8865069
 114.5136708  61.1477132 111.8660008 115.0586895  61.6220978 111.5633591
 101.9926755  61.5335079 115.9198439 102.5700258  61.3971530 116.5590684
 101.2940817  61.0770863 116.1744023 101.9747776  61.4457345 116.0520729
 115.3900886  63.4208397 104.6662396 115.3081049  63.4910584 105.5317383
 116.0280607  63.9838141 104.4746136 115.4720723  63.5147368 104.7652345
 108.7494057  63.1869135 114.1336922 108.4913301  62.3540870 114.1068222
 108.8042540  63.4126748 113.2929423 108.7193835  63.0966906 114.0057059
 113.8295107  55.2897585 114.2341015 113.1251434  54.8006771 114.3924934
 113.8780082  55.3020060 113.3629459 113.7325159  55.2187233 114.1280355
 107.7228769  60.7406897 114.6201817 107.1478361  60.8999066 115.2565778
 107.3464446  60.1042306 114.1570267 107.5831582  60.6704710 114.6456375
 121.0325327  58.9705251 112.2542025 120.7761892  58.1585193 112.0639908
 121.8754641  58.9782818 112.0272213 121.1191353  58.8517249 112.1926842
  97.4685588  60.3846972 112.6346257  97.5545840  60.0078840 113.4159787
  98.0961386  60.0107418 112.1566216  97.5742139  60.2732454 112.6791735
 112.4940996  63.4428851 107.6771002 113.3081635  63.7343744 107.5653774
 112.4300138  62.7888713 107.1029295 112.6043735  63.3894046 107.5759840
 108.3648905  66.9150369 112.8043314 109.0022851  66.6762116 113.3495108
 108.7903976  67.1187527 112.0696475 108.5225071  66.9101379 112.7760472
 109.0051720  62.1352658 107.1418204 109.3896872  61.9160365 107.8934749
 108.7563340  62.9615604 107.2719280 109.0253792  62.2250805 107.2719280
 104.5076133  67.7380654 111.5131544 103.6814251  67.9842391 111.3865823
 104.5688124  67.6592735 112.3793602 104.3950300  67.7625603 111.6220489
 106.7252157  53.8049595 112.4726984 105.8574582  53.8772194 112.5384594
 107.0127361  54.6071674 112.6614959 106.6391905  53.9343742 112.5101751
 109.2874962  70.3557534 109.2150574 109.5773261  69.9646516 108.4909801
 110.0178443  70.5374239 109.6555849 109.4381846  70.3251348 109.1733381
 107.2280878  72.3324917 112.2810724 107.0081173  72.0422271 113.0737391
 107.0075400  71.6739872 111.7528636 107.1628472  72.1924625 112.3199632
 106.1397825  64.4198233 114.5466425 105.8511074  63.7935704 115.0812153
 107.0081173  64.3618521 114.6131106 106.2258077  64.3185777 114.6357380
 116.9275723  59.5633017 114.8648407 116.5840489  58.8423352 115.2155657
 117.0268765  59.3546868 114.0226766 116.8917766  59.4257220 114.7920087
 109.3948833  73.7054307 111.0641416 110.0472892  73.1730749 111.2932442
 108.6974442  73.3522959 111.4509290 109.3879551  73.5743830 111.1553584
 106.3430098  66.0593484 110.4708790 107.0976066  66.4406523 110.6844253
 105.7500711  66.5104628 110.9255487 106.3666812  66.1822312 110.5691669
 117.3888752  66.0258721 110.4072395 117.9546784  66.6851930 110.3230938
 116.7416655  66.3708419 110.8788798 117.3767508  66.1740662 110.4645152
 104.6519509  57.2807854 109.9143861 104.3644305  56.9109125 109.1775808
 105.3389977  57.7502710 109.6527565 104.7108406  57.2954824 109.7658936
 113.8595330  68.9697505 109.8309475 113.6182006  68.2365365 109.4236540
 114.0396663  69.5184362 109.1775808 113.8502954  68.9419896 109.6739698
 109.0894651  64.2606065 111.2430397 108.8937433  64.8680799 110.6490700
 109.3128996  63.5674009 110.7622071 109.0929292  64.2483590 111.0846478
 107.4873181  61.1460802 111.3611265 108.2095832  61.3101961 110.9015071
 107.0081173  61.8670467 111.2550605 107.5236911  61.2759032 111.2776879
 113.8935966  54.3809978 111.4735566 114.5962319  54.1817727 110.9955524
 113.6280155  53.6085921 111.7804410 113.9582599  54.2372944 111.4481008
 102.2247704  58.0589067 110.7629142 102.3263840  58.8615228 111.0910117
 103.0203590  57.8576403 110.4652222 102.3575609  58.1474966 110.7664497
 108.6564523  55.6445263 120.5266447 108.4647720  55.6600398 121.3765870
 109.5063119  55.8408938 120.5033102 108.7540245  55.6759615 120.6489741
 103.0411436  58.1736245 118.5050263 102.8996927  57.3220186 118.6294771
 103.3251999  58.2164906 117.6812469 103.0619282  58.0535995 118.4017887
 113.1950028  60.0103335 112.6494751 112.9484742  59.9299086 113.4831540
 113.5235151  59.2256803 112.4557279 113.2071272  59.8829600 112.7442275
 118.5851450  66.0764948 107.1998032 118.2058258  65.2902086 107.1927321
 117.9217695  66.6251805 107.0569676 118.4309924  66.0409772 107.1778829
 103.8101741  56.0866593 121.8227714 103.2743930  55.4746951 122.1388481
 103.8719506  56.6614729 122.4761380 103.7397374  56.0813520 121.9663140
 111.4098358  69.6278467 111.0386858 112.1748249  69.3588111 110.7169522
 111.3076448  69.1428478 111.7556921 111.5079853  69.5168032 111.0966686
 109.4451128  57.8302877 117.5780094 108.6547202  57.6494337 117.8997430
 109.8411750  57.0529829 117.5610388 109.3868004  57.6890338 117.6232642
 113.9317018  66.6590651 103.0186807 114.6990004  66.7190776 102.6092659
 113.4848327  66.0871092 102.5343126 113.9790446  66.5827227 102.8864518
 116.8311548  68.3210439 107.5349718 116.9131386  69.1277425 107.2111169
 117.3161291  68.3406399 108.2590491 116.9148706  68.4431102 107.5936616
 110.6408052  62.9995275 116.2019796 110.2170301  63.1999774 115.4658814
 110.4652907  62.1524123 116.3144096 110.5518932  62.9044057 116.1093486
 105.9290497  63.4947327 111.6347768 106.0855116  63.4294129 112.4903760
 106.2691090  64.2695879 111.4226448 106.0023732  63.5996525 111.7302362
 112.4669641  62.8705210 110.5041131 113.0085187  62.3675591 110.9679752
 112.7816200  62.8170405 109.6930617 112.5934038  62.7884631 110.4524944
 110.6356091  68.2622562 107.7881159 110.7048911  67.4037100 107.9274160
 111.4144546  68.4794443 107.4600184 110.7608941  68.1675426 107.7598317
 102.5024758  60.6782277 111.9508535 102.8823723  61.0966822 111.2868803
 101.9280123  61.2595733 112.2577379 102.4736083  60.8260136 111.8985276
 115.1903253  67.2510252 111.9423683 114.8317908  67.4224895 112.7187716
 114.7041964  67.7123458 111.3851682 115.0661950  67.3449223 111.9748952
 109.9791619  62.9309417 104.4823918 110.2684144  63.7074300 104.7567492
 110.0663418  62.4198149 105.1838417 110.0345875  62.9701336 104.6266416
 110.0322780  52.8847679 117.0024245 109.5161268  52.1927870 117.1275824
 109.4716709  53.5518456 116.9486844 109.8729293  52.8810936 117.0130311
 106.1455560  62.2442682 116.5824030 105.3043566  62.1446556 116.7902924
 106.3545568  63.0138162 116.9338350 106.0520252  62.3434725 116.6651345
 103.6231127  59.8662219 114.4108780 103.2287824  59.9405231 113.6358890
 103.0671244  60.2520165 114.9617142 103.4833939  59.9343993 114.3776440
 109.9572225  60.1724081 115.8321627 109.6535362  59.6180069 116.4332035
 109.2551645  60.3516291 115.3449662 109.8088434  60.1168863 115.8491333
 109.0138322  57.4824601 110.3966329 109.2898056  56.7643513 109.9843897
 109.6136991  58.0809521 110.1887435 109.1431586  57.4644972 110.3047090
 112.5148842  55.1538118 108.6712924 112.9692589  55.3248679 109.3960769
 112.9888888  54.5406229 108.2710700 112.6517162  55.0889003 108.7186686
 106.4324990  55.7988442 118.6683680 106.8926472  55.8727371 119.4058804
 106.4781097  56.5969696 118.3183502 106.5075546  55.9282589 118.7256437
 109.8561862  61.8580653 109.7757931 110.6003907  62.2454929 110.0140881
 110.0022558  61.0138078 109.9398419 109.9872447  61.7911125 109.8351901
 111.7741438  53.6530911 114.8089793 110.9277483  53.8253719 114.6831143
 111.7712570  52.8480255 115.1455621 111.6488588  53.5591940 114.8400920
 112.8439738  57.4306126 115.6751851 112.3699692  56.9047888 116.1857162
 113.2157874  56.8835599 115.1066712 112.8289627  57.2722122 115.6666998
 103.2212768  59.4277633 121.0435397 104.0838381  59.3273342 120.9572726
 102.8904551  58.8472342 120.4820969 103.2997965  59.3269259 120.9480802
 114.7723238  58.3242680 108.7377605 114.2446256  58.4071424 108.0483313
 115.2318946  59.0660552 108.7342249 114.7625088  58.4463343 108.6352300
 106.5814554  58.2520082 117.7045815 105.9567624  58.2638474 117.0971767
 106.2460149  58.7280257 118.3537055 106.4400046  58.3238599 117.7102383
 106.7656303  56.5945200 103.7618500 106.4169107  57.2464925 104.2250049
 106.2852749  56.5802313 103.0342371 106.6426547  56.6888254 103.7229591
 114.3260320  66.8946244 107.8687262 115.0494519  67.3604357 107.7251835
 113.8860911  66.9619854 107.1184859 114.3676012  66.9730081 107.7372043
 105.8505300  59.8613229 119.9220683 106.0098786  59.1056554 120.3272405
 105.6698193  60.4104169 120.5761421 105.8470659  59.8307043 120.0783389
 111.0628482  55.7016811 117.0674783 111.0870969  55.1676923 116.3787563
 111.3139956  55.1934120 117.7300374 111.1038401  55.5477715 117.0639428
  98.5736072  62.9848306 116.5017927  98.4679521  62.9395150 115.6370011
  97.8236292  63.3302086 116.7832212  98.4471675  63.0289214 116.4155257
 107.3429804  54.4287629 116.4480528 107.3828176  54.9296836 117.1615235
 106.5179469  54.5198023 116.1786451 107.2269330  54.5169445 116.5131066
 108.7644168  60.9448139 118.7454427 107.9336097  61.1121957 118.5389675
 108.7095685  60.5684090 119.5303312 108.6333583  60.9137870 118.8302955
 107.1380212  59.2203730 109.2744544 107.2783173  59.7176195 109.9773186
 107.6362744  58.5190025 109.4158758 107.2321293  59.1905709 109.3996123
 107.1680434  60.0870842 106.6037121 107.8025513  60.6831267 106.5386583
 107.2506045  59.7874299 107.4182991 107.2736985  60.1311750 106.7140208
 108.7459417  56.0184817 106.5782563 109.0675258  55.5387899 105.9241825
 109.0086361  56.8284463 106.3873375 108.8325442  56.0674715 106.4538055
 103.6733422  62.2838682 109.8726667 104.1825651  62.8803190 110.2537973
 104.1467694  62.0164656 109.1903087 103.8176798  62.3324498 109.8281190
 114.5864170  70.9566949 108.0285323 113.8693480  70.7827811 107.5632560
 115.2370908  70.7219521 107.4960809 114.5766020  70.8962741 107.8814541
 112.5812795  51.8772111 112.3496619 111.9381113  51.7269757 112.9181758
 112.2412202  51.6314456 111.5845724 112.4357872  51.8184233 112.3199634
 117.1712141  59.8331537 111.7726628 116.5003331  60.3761240 111.6439693
 117.8651891  60.3026393 111.5308323 117.1741009  59.9829809 111.7182156
 106.0323954  58.9194941 112.7399848 105.3135943  59.3359073 113.0072711
 106.4036316  59.4849180 112.1891486 105.9815885  59.0644222 112.6982654
 111.8070528  57.9592941 108.0773227 111.2135367  58.2809937 107.5257794
 111.8445806  57.1134036 107.8694333 111.7244917  57.8817269 107.9655998
 114.6828345  57.9172445 111.5074977 114.4542038  57.9405147 110.6653335
 114.9426421  57.0929912 111.6269988 114.6874533  57.7988525 111.4000175
 107.7373107  56.4548992 112.8029173 108.2130473  56.8166071 112.1679354
 107.2361707  57.1105459 113.0829316 107.7338466  56.6043180 112.7505914
 120.9684469  65.9270760 108.5942178 121.3518074  66.6762116 108.8240275
 120.1728582  66.1736579 108.3354167 120.9078251  66.0740453 108.5899751
 100.7115352  61.1191359 119.0190929 100.1642072  60.4492005 119.1371797
 101.5007730  60.7521207 119.0834396 100.7467536  60.9656346 119.0459630
 109.7799760  58.5990191 106.1702557 110.1598725  58.6169820 105.3853672
 109.0392356  59.0444180 106.0493404 109.7268598  58.6671966 106.0366125
 117.4085051  56.9072383 111.7578136 117.4079277  56.7521039 112.6162412
 117.2041231  57.7535370 111.7019521 117.3784829  57.0093003 111.8766075
  99.4702322  60.3312167 116.1736952  99.2924083  59.8788776 116.8991868
  99.1821344  61.1338328 116.3575430  99.4015275  60.3834725 116.3080455
 115.1325903  61.5869884 115.4114342 115.6279568  60.8692879 115.3718363
 114.3225679  61.2840682 115.2968829 115.0869796  61.4367531 115.3888068
 110.5784514  65.4367698 107.5611347 109.7695837  65.1134371 107.5144656
 111.0859423  64.7300920 107.4939596 110.5334181  65.2849014 107.5441641
 101.2074792  62.8639891 113.2858711 100.3420311  62.8525581 113.1741482
 101.3073607  62.6770114 114.1329850 101.0948959  62.8345952 113.3947656
 109.7718931  54.8251720 108.8530188 110.5934625  54.9950032 108.6111883
 109.3088582  54.9798980 108.1296486 109.8250093  54.8733452 108.7101833
 104.1744822  66.5810898 116.5067425 104.7789679  66.5406732 115.8781246
 103.9672134  67.4282050 116.5371481 104.2333719  66.6998900 116.4183542
  99.4096104  65.5645515 116.3766348  99.3120382  64.7541787 116.6856405
 100.1924974  65.5437309 115.9912616  99.5112240  65.4412605 116.3653211
 118.5933670  68.5008700 109.8938800 119.3479638  68.8687017 109.6555850
 118.4161205  68.8748254 110.6617980 118.6788148  68.6106888 109.9723689
 116.9490735  70.9079019 106.5916913 116.7666308  71.1250900 105.7657906
 117.8116348  71.0218031 106.6475528 117.0495324  70.9568917 106.4771400
 116.4952762  74.1853191 105.1039386 115.7810939  73.8991371 105.5161819
 116.9796730  74.5249817 105.7445774 116.4612125  74.1934841 105.2595021
 119.7192000  71.5370125 106.5782563 120.0407842  71.0573207 105.9241825
 119.9818944  72.3469771 106.3873375 119.8058026  71.5860023 106.4538055
 120.7532344  74.1175499 106.1702557 121.1331309  74.1355128 105.3853672
 120.0124940  74.5629488 106.0493404 120.7001182  74.1857274 106.0366125
  75.2649054   4.9212944 101.8080376  75.9086510   5.3626108 102.1976535
  75.5905310   4.1166370 101.7210635  75.4080883   4.8678139 101.8525853
  70.1830683   0.9041312 101.3074060  69.6998262   1.6291802 101.2833644
  70.9954002   1.2017443 101.4184218  70.2321431   1.0543666 101.3201339
  73.0374881   1.4197488 101.4594340  73.7395460   0.9049477 101.5167096
  72.9572364   1.7471640 102.2641215  73.1298641   1.3911715 101.5867132
  69.8314620  -0.4639088 103.6217665  69.8718765  -0.1924237 102.7937445
  70.3909144   0.0602820 104.0375453  69.9197966  -0.3463333 103.5609553
  74.0033951   2.7147124  99.2150771  73.7834246   2.4244479 100.0077438
  73.7828473   2.0562079  98.6868683  73.9381545   2.5746832  99.2539679
  76.1701907   4.0876514  97.9981463  76.8225965   3.5552956  98.2272489
  75.4727515   3.7345166  98.3849337  76.1632625   3.9566037  98.0893631
  76.9172818   4.8967996 105.5981300  77.4068749   4.1978785 105.4156964
  76.3457051   4.5991866 106.1857357  76.9057348   4.7494219 105.6582341
  76.6430405   2.5750915 101.3915518  76.2290804   1.9125045 101.0019359
  77.3277779   2.7228774 100.8711212  76.6828777   2.4991573 101.2572015
  73.6084875   3.0159997 103.7928863  73.9231434   3.8296385 103.8006645
  74.0178288   2.6310215 104.4611023  73.7152973   3.0788699 103.8932955
  84.8196142  15.5102271  98.1402748  84.0679041  15.1317809  97.9118793
  85.2682154  15.5420705  97.3921558  84.7745809  15.4587878  97.9960250
  90.2721102  15.9327640  93.5688295  89.9372470  16.6104562  93.1332517
  90.7847972  15.5432952  92.9805166  90.2986683  15.9752219  93.4175086
  89.8125393  17.8841909  99.5099406  90.1964772  18.4528808  98.9704182
  89.7484534  17.1591419  99.0305222  89.8598820  17.8617373  99.3593269
  93.2806823   8.0331597 105.0197168  93.8262783   8.7116684 105.0791137
  93.2223700   7.8919058 104.1598749  93.3522738   8.1123599 104.9009228
  86.3980898  15.5220663 100.4065520  86.4991261  14.7121017 100.7162648
  85.8022643  15.4277609  99.7765199  86.3253437  15.3885691 100.3591759
  95.0571892   9.4616204  95.8930895  94.9411418  10.2123890  96.3223034
  95.8527779   9.2040157  96.1426983  95.1576481   9.5351051  95.9934987
  86.2381638  20.4398252 101.8080376  86.8819093  20.8811416 102.1976535
  86.5637893  19.6351678 101.7210635  86.3813466  20.3863447 101.8525853
  79.5945942  11.5440950 100.0317854  79.3596127  10.7108602  99.9250123
  79.7331583  11.8245615  99.2179055  79.5801605  11.4624453  99.8960209
  86.9402217  13.4510227  97.1800238  87.2618058  13.9915434  96.5761546
  87.5874314  12.8806998  97.3122528  87.0828273  13.4469402  97.1107273
  81.6205163   7.2578962 105.1745730  81.4963860   7.8441407 105.8095549
  82.2723447   6.7639158 105.4758005  81.6978812   7.2717766 105.3131660
  89.1791861  11.8396667  97.2514416  89.6185496  11.2313768  97.6969189
  89.0296524  11.4604040  96.4799881  89.2213327  11.6935138  97.2033583
  86.6463504  10.4340679 104.4533242  87.2912506   9.9413122 104.1344190
  86.8865281  10.5765465 105.2799320  86.7774089  10.3818121 104.5282775
  89.1849595  13.2795585 104.1040134  89.4672838  12.4846990 103.8826890
  89.9135756  13.7576172 104.1245195  89.3339159  13.2330182 104.0743149
  92.7801197  10.1923848  94.2045185  92.6952493  11.0484815  94.3494754
  93.2685581   9.9168172  94.8727344  92.8390095  10.2781170  94.3247267
  99.1667684  12.3854947 101.0775965  98.3365387  12.5965591 101.2409381
  99.1176936  11.5592002 100.8018248  99.0374419  12.2944553 101.0613330
  85.6019238  10.7071859  94.5050388  85.0176454  11.2121891  94.9116252
  85.1989334  10.4814246  93.7646980  85.4558542  10.7480108  94.4555414
  81.1563267  16.4226620 101.3074060  80.6730845  17.1477110 101.2833644
  81.9686585  16.7202750 101.4184218  81.2054015  16.5728974 101.3201339
  87.2277421  15.2158801 103.9123874  86.7104363  14.8566216 103.3085182
  87.9251812  14.6920976 103.9229941  87.2543002  15.0856489 103.8254133
  90.8841013  15.6653615 109.8740047  90.9724359  15.4779756 110.7218258
  91.3130726  15.0191045 109.4744894  90.9603115  15.5416623 109.9411799
  88.4511473  14.9484775 108.8557710  87.8882308  14.5357385 109.3797371
  89.2132496  14.8737681 109.2750853  88.4805921  14.8762176 108.9950710
  84.0107464  16.9382796 101.4594340  84.7128044  16.4234785 101.5167096
  83.9304947  17.2656948 102.2641215  84.1031225  16.9097023 101.5867132
  85.0586371   7.1758383 110.5874755  85.2306875   7.0664278 111.4360036
  85.5955728   7.8212789 110.3505947  85.1631375   7.2550385 110.6779852
  83.3358240  13.1289148 100.9679948  84.1747139  13.3612081 101.0153709
  83.3670009  12.2593460 100.8986983  83.4639957  13.0346095 100.9644592
  83.9610943  13.5490023 105.2693253  84.5009168  13.4061155 105.9396626
  83.2780889  13.9486774 105.6377280  83.9403097  13.5869694 105.4227675
  93.3851828   9.2281024 100.4638278  94.1409343   9.6612538 100.5027186
  93.4914152   8.5785794 101.0372914  93.5121998   9.1958508 100.5536303
  96.4231999  13.0554301 101.2140681  95.9867231  13.0591044 101.9699652
  96.0894914  13.7359800 100.7820258  96.3094619  13.1566757 101.2621513
  79.3648088   9.7690314 105.4227675  79.0986503   8.9529431 105.5818665
  79.3786652   9.8143470 104.5523190  79.3272810   9.6547219 105.3181157
  83.2705835   4.5675399  92.0379433  82.5564012   4.2813578  92.4501865
  83.7549803   4.9072025  92.6785820  83.2365198   4.5757048  92.1935068
  91.1531466  17.0072736 106.1850287  90.3546711  16.7672236 106.4424155
  91.6017477  17.0587129 106.9317334  91.1006077  16.9795127 106.3335211
  90.4453153  13.0705353  92.4141241  90.8604301  12.7390377  91.7225737
  89.6145082  12.8374255  92.2861378  90.3841161  12.9876609  92.2932089
  79.7741501  10.5549094 102.7039419  79.5917075  10.5295980 101.8511711
  80.5091170  11.0248032 102.7428328  79.8555565  10.6210456 102.5837338
  95.8441176  10.7900604  99.8472307  96.0796765  10.9345803  99.0199157
  95.9930739  11.5543012 100.2403820  95.9006979  10.9239658  99.7835911
  82.8387253   7.2734097 109.2121528  83.5627225   7.2587127 109.6986423
  82.9403390   7.9829452 108.7143496  82.9605462   7.3758800 109.2100315
  97.6731632   9.6302270  97.6841910  98.0039850  10.1629910  97.0782005
  98.2464721   9.6841157  98.3403861  97.8065312   9.7171838  97.6919692
  79.7412412   7.4342594 102.8538486  80.3185914   7.2979045 103.4930731
  79.0426474   6.9778379 103.1084070  79.7233433   7.3464861 102.9860775
  93.1386543   9.3215912  91.6002443  93.0566705   9.3918099  92.4657430
  93.7766263   9.8845656  91.4086183  93.2206380   9.4154883  91.6992392
  86.4979714   9.0876650 101.0676969  86.2398958   8.2548385 101.0408268
  86.5528197   9.3134263 100.2269469  86.4679492   8.9974421 100.9397106
  85.4714426   6.6414413 101.5541864  84.8964017   6.8006581 102.1905825
  85.0950102   6.0049822 101.0910314  85.3317238   6.5712225 101.5796422
  75.2171245   6.2854487  99.5686304  75.3031497   5.9086356 100.3499834
  75.8447042   5.9114933  99.0906263  75.3227796   6.1739969  99.6131782
  90.2426653   9.3436366  94.6111049  91.0567292   9.6351259  94.4993820
  90.1785794   8.6896229  94.0369342  90.3529392   9.2901561  94.5099886
  86.1134561  12.8157884  99.7383361  86.7508508  12.5769631 100.2835155
  86.5389633  13.0195043  99.0036522  86.2710728  12.8108894  99.7100518
  80.8047204  15.0546220 103.6217665  80.8451349  15.3261071 102.7937445
  81.3641728  15.5788128 104.0375453  80.8930550  15.1721975 103.5609553
  86.7537376   8.0360174  94.0758251  87.1382529   7.8167880  94.8274796
  86.5048997   8.8623119  94.2059327  86.7739449   8.1258320  94.2059327
  88.4956033  13.2930306 101.4177147  88.5695042  13.1305478 102.2718997
  89.3125540  13.4820496 101.1737629  88.6272392  13.2967049 101.5075173
  87.0360619  16.2565050  96.1490621  87.3258917  15.8654031  95.4249847
  87.7664100  16.4381754  96.5895896  87.1867503  16.2258863  96.1073428
  87.6255364  11.0582795 107.2343751  87.1267058  11.7698563 107.3128640
  88.4355588  11.3783462 107.1961914  87.6711471  11.2109644 107.2400320
  84.9766535  18.2332432  99.2150771  84.7566830  17.9429787 100.0077438
  84.7561057  17.5747387  98.6868683  84.9114129  18.0932140  99.2539679
  83.8883482  10.3205748 101.4806472  83.5996730   9.6943220 102.0152200
  84.7566830  10.2626036 101.5471153  83.9743734  10.2193293 101.5697427
  87.1434490  19.6061822  97.9981463  87.7958548  19.0738264  98.2272489
  86.4460099  19.2530474  98.3849337  87.1365208  19.4751345  98.0893631
  84.0915755  11.9601000  97.4048837  84.8461723  12.3414039  97.6184300
  83.4986368  12.4112143  97.8595534  84.1152469  12.0829827  97.5031716
  95.1374409  11.9266236  97.3412442  95.7032441  12.5859446  97.2570985
  94.4902312  12.2715934  97.8128844  95.1253165  12.0748177  97.3985199
  85.4113982  13.1309561 102.7788953  84.8894735  13.2709853 103.4640817
  85.7988002  12.3720225 102.9691070  85.3917683  13.0395085 102.9090029
  91.6080987  14.8705020  96.7649521  91.3667663  14.1372881  96.3576586
  91.7882320  15.4191877  96.1115855  91.5988611  14.8427411  96.6079744
  86.8380307  10.1613580  98.1770444  86.6423090  10.7688314  97.5830747
  87.0614653   9.4681524  97.6962118  86.8414948  10.1491105  98.0186525
  85.2358837   7.0468318  98.2951312  85.9581489   7.2109476  97.8355118
  84.7566830   7.7677983  98.1890652  85.2722568   7.1766547  98.2116926
  82.8866454   9.4526390 107.4005452  83.3987551   9.7310643 106.7514212
  82.6002797  10.1915684 107.7668265  82.9201317   9.6028744 107.3595330
  79.9733360   3.9596582  97.6969188  80.0749497   4.7622743  98.0250164
  80.7689247   3.7583918  97.3992269  80.1061266   4.0482481  97.7004544
  80.7897092   4.0743760 105.4390310  80.6482584   3.2227701 105.5634818
  81.0737656   4.1172421 104.6152516  80.8104939   3.9543510 105.3357934
  94.8383734  12.6194210 103.3721580  94.6998093  13.3175256 103.8770322
  94.0583732  12.4642866 103.0157761  94.7026961  12.6994376 103.3947854
  86.9032712   8.6467569 108.9957781  87.0476088   9.2268777 108.3600891
  87.2508361   9.0243866 109.7007636  86.9760173   8.7888273 109.0056776
  89.0752629   7.8457737 106.7782913  88.3275944   8.0388752 106.3731191
  89.2294155   7.0202957 106.5407034  88.9875057   7.7522849 106.6828319
  85.9760467  16.8370341 105.8618808  86.1250031  16.2773257 105.2092213
  86.7560469  16.9162343 106.2451327  86.1134561  16.7655906 105.8215757
  96.3337106  11.9772464  94.1338079  95.9543915  11.1909601  94.1267368
  95.6703352  12.5259321  93.9909723  96.1795581  11.9417288  94.1118876
  88.5013768  17.0084984 107.1403299  88.4257439  16.3393794 107.6954087
  88.4303627  17.7102772 107.6543965  88.4794375  17.0129891 107.2980147
  89.1584015  15.5285983  97.9726905  89.9233906  15.2595626  97.6509569
  89.0562105  15.0435993  98.6896968  89.2565510  15.4175547  98.0306733
  91.6802675  12.5598166  89.9526854  92.4475660  12.6198291  89.5432706
  91.2333984  11.9878608  89.4683173  91.7276102  12.4834742  89.8204565
  92.5780471  11.3652822 102.2379587  91.9025473  11.1338054 102.7392974
  92.5872847  10.7574005 101.6121692  92.4798975  11.2411747 102.2195739
  94.5797205  14.2217955  94.4689765  94.6617043  15.0284941  94.1451215
  95.0646947  14.2413914  95.1930538  94.6634363  14.3438617  94.5276663
  88.3893709   8.9002791 103.1359842  87.9655958   9.1007290 102.3998861
  88.2138564   8.0531639 103.2484142  88.3004589   8.8051572 103.0433533
  87.8905402  20.4153303 105.5981300  88.3801332  19.7164093 105.4156964
  87.3189634  20.1177173 106.1857357  87.8789932  20.2679527 105.6582341
  83.6776154   9.3954842  98.5687815  83.8340773   9.3301645  99.4243807
  84.0176747  10.1703395  98.3566495  83.7509388   9.5004040  98.6642409
  90.2155298   8.7712726  97.4381178  90.7570844   8.2683107  97.9019799
  90.5301857   8.7177920  96.6270664  90.3419695   8.6892146  97.3864990
  88.3841748  14.1630077  94.7221206  88.4534568  13.3044616  94.8614207
  89.1630203  14.3801958  94.3940231  88.5094598  14.0682941  94.6938364
  92.7749235  16.5867778  98.9357700  92.3829027  16.2834494  98.2180566
  92.9302308  17.4236868  98.7462653  92.7402825  16.6651615  98.8014197
  80.2510415   6.5789792  98.8848582  80.6309380   6.9974337  98.2208850
  79.6765780   7.1603248  99.1917426  80.2221740   6.7267651  98.8325323
  92.9388910  13.1517767  98.8763730  92.5803565  13.3232410  99.6527763
  92.4527621  13.6130973  98.3191729  92.8147607  13.2456738  98.9088999
  87.7277276   8.8316933  91.4163965  88.0169800   9.6081815  91.6907539
  87.8149074   8.3205664  92.1178464  87.7831532   8.8708851  91.5606462
  94.1547906  14.7341471 106.4636288  94.9440284  14.3830536 106.5838369
  94.3291504  15.5477860 106.2012922  94.2968188  14.8027329 106.4424156
  83.8941217   8.1450197 103.5164077  83.0529223   8.0454071 103.7242970
  84.1031225   8.9145677 103.8678397  83.8005909   8.2442241 103.5991392
  81.3716784   5.7669734 101.3448827  80.9773481   5.8412746 100.5698937
  80.8156900   6.1527680 101.8957189  81.2319596   5.8351509 101.3116487
  85.7676232  13.2881317 107.4733772  85.6596587  13.2983379 108.3395830
  85.9772014  14.1136097 107.2838726  85.7826344  13.4122392 107.5737864
  83.7850024  10.5393960 104.9355710  83.1937958  11.1803458 104.9058725
  84.5471048  10.9631577 104.9087009  83.8098285  10.6969798 104.9270857
  93.5439541  15.9903271 102.3687734  93.3459229  16.4794086 101.6743945
  92.9227252  16.1944513 102.9471867  93.4227105  16.0919809 102.3510957
  87.6047519   7.7588168  96.7097978  88.3489564   8.1462444  96.9480928
  87.7508215   6.9145593  96.8738466  87.7358104   7.6918641  96.7691948
  80.9698425   5.3285148 107.9775443  81.8324038   5.2280857 107.8912773
  80.6390208   4.7479857 107.4161016  81.0483621   5.2276775 107.8820849
  81.0425887  12.2128057 106.0789626  80.5125811  11.5220496 106.1284601
  81.3150980  12.2038242 105.2502334  81.0050609  12.1095189 105.9637042
  92.0745977  12.7953759  94.8027308  92.7980176  13.2611872  94.6591882
  91.6346568  12.8627369  94.0524905  92.1161669  12.8737596  94.6712090
  91.2432132   9.6551302 106.0527997  90.6289125   9.1109352 106.3476633
  91.7599417   9.1415538 105.5733814  91.2287795   9.4987711 106.0252226
  90.4828429  10.7255572 103.7872296  90.0556037  10.1005290 103.3537731
  90.4753374  10.4430494 104.6131303  90.4187570  10.5908352 103.8452124
  83.5990956   5.7620745 106.8560730  83.7584443   5.0064069 107.2612452
  83.4183850   6.3111684 107.5101468  83.5956315   5.7314558 107.0123436
  76.3221729   8.8855821 103.4357974  76.2165178   8.8402665 102.5710058
  75.5721949   9.2309602 103.7172259  76.1957332   8.9296729 103.3495304
  86.5129825   6.8455654 105.6794473  85.6821754   7.0129472 105.4729721
  86.4581342   6.4691605 106.4643359  86.3819239   6.8145386 105.7643001
  84.9166091   5.9878357  93.5377168  85.5511170   6.5838782  93.4726630
  84.9991702   5.6881814  94.3523038  85.0222642   6.0319265  93.6480254
  89.7242046  12.9411207 107.0321426  89.2167138  13.4947053 107.4762056
  89.4268693  13.0019496 106.2140201  89.6046931  13.0317518 106.9769883
  81.4219079   8.1846198  96.8066714  81.9311308   8.7810705  97.1878019
  81.8953351   7.9172171  96.1243134  81.5662454   8.2332013  96.7621237
  92.3349827  16.8574464  94.9625369  91.6179136  16.6835327  94.4972607
  92.9856564  16.6227037  94.4300856  92.3251677  16.7970257  94.8154587
  88.9684532  17.8735765 103.9378433  88.7450186  17.1154594 104.3062459
  88.4794375  17.9033786 103.2158873  88.8627981  17.7657989 103.8855174
  83.7809610   4.8202456  99.6739894  83.0621600   5.2366589  99.9412758
  84.1521973   5.3856695  99.1231532  83.7301542   4.9651738  99.6322701
  87.6162989  18.0936223 101.3915518  87.2023387  17.4310353 101.0019359
  88.3010363  18.2414082 100.8711212  87.6561360  18.0176881 101.2572015
  90.9828283  17.2526308 102.1439134  90.5844566  17.3628579 101.3759954
  90.3679502  17.4608375 102.7265694  90.8327172  17.2999876 102.1170433
  81.5598945   4.1152009 110.6942486  81.3901535   4.7753384 110.1490693
  81.1164894   4.3258570 111.4154975  81.4698278   4.2437991 110.7204115
  98.7170125  11.8278275  95.5282225  99.1003731  12.5769631  95.7580322
  97.9214239  12.0744095  95.2694214  98.6563908  11.9747969  95.5239798
  78.4601009   7.0198874 105.9530976  77.9127728   6.3499520 106.0711844
  79.2493387   6.6528722 106.0174443  78.4953193   6.8663861 105.9799676
  77.2187979   6.2319682 103.1076999  77.0409740   5.7796291 103.8331914
  76.9307001   7.0345844 103.2915476  77.1500932   6.2842240 103.2420502
  88.3270171  11.3375213  94.4951394  87.5181494  11.0141886  94.4484703
  88.8345080  10.6308435  94.4279642  88.2819838  11.1856529  94.4781688
  78.9560448   8.7647406 100.2198758  78.0905968   8.7533096 100.1081529
  79.0559264   8.5777629 101.0669897  78.8434615   8.7353467 100.3287702
  94.9463378  10.2381087 105.0331518  95.3718450   9.7155509 104.4801943
  94.5820298  10.8361925 104.5120141  94.9549981  10.2491314 104.8740528
  84.5817458  18.5345305 103.7928863  84.8964017  19.3481693 103.8006645
  84.9910872  18.1495523 104.4611023  84.6885556  18.5974007 103.8932955
  91.5341978  13.9515351 101.3632675  92.0053156  14.6655614 101.5322661
  91.8702156  13.3514102 101.8992545  91.6537093  13.9686816 101.4665051
  92.1715924  13.7433286 108.1260368  91.6236870  13.1191169 107.8580433
  92.6328953  13.9327558 107.4104447  92.1583134  13.6792336 107.9810799
  81.9230478  12.4818413 103.4407472  82.5275336  12.4414247 102.8121293
  81.7157791  13.3289565 103.4711528  81.9819376  12.6006416 103.3523588
  91.7374251  14.7484358 104.6569709  92.5572624  14.6047324 104.9186004
  91.4568328  15.3730557 105.1986147  91.8170994  14.8194710 104.7757649
  77.1581761  11.4653031 103.3106395  77.0606039  10.6549302 103.6196452
  77.9410630  11.4444824 102.9252663  77.2597897  11.3420121 103.2993258
 108.2087901  22.4049210  97.6212586 108.1781905  23.2593847  97.7930855
 108.8069250  22.1044503  98.1798729 108.2925059  22.4865706  97.7287388
 101.4087586  21.4924861 102.3765516 100.5525481  21.6533359 102.4274633
 101.4555240  20.6216925 102.3970577 101.2886697  21.3875663 102.3871582
  95.7928726  31.0287579  98.1402748  95.0411625  30.6503117  97.9118793
  96.2414737  31.0606012  97.3921558  95.7478392  30.9773186  97.9960250
 101.2453685  31.4512948  93.5688295 100.9105054  32.1289870  93.1332517
 101.7580556  31.0618260  92.9805166 101.2719266  31.4937527  93.4175086
 100.7857977  33.4027217  99.5099406 101.1697356  33.9714116  98.9704182
 100.7217118  32.6776727  99.0305222 100.8331404  33.3802680  99.3593269
 104.2539407  23.5516905 105.0197168 104.7995367  24.2301991 105.0791137
 104.1956283  23.4104366 104.1598749 104.3255321  23.6308907 104.9009228
  97.3713482  31.0405971 100.4065520  97.4723845  30.2306325 100.7162648
  96.7755227  30.9462917  99.7765199  97.2986020  30.9070999 100.3591759
 106.0304475  24.9801512  95.8930895 105.9144001  25.7309198  96.3223034
 106.8260362  24.7225465  96.1426983 106.1309065  25.0536359  95.9934987
  97.2114221  35.9583560 101.8080376  97.8551677  36.3996724 102.1976535
  97.5370477  35.1536986 101.7210635  97.3546050  35.9048755 101.8525853
  90.5678526  27.0626258 100.0317854  90.3328710  26.2293910  99.9250123
  90.7064167  27.3430923  99.2179055  90.5534188  26.9809761  99.8960209
  92.8668613  19.2311988 102.9302161  92.2473645  18.6404635 102.7612176
  92.7652477  19.8223423 102.2966485  92.7606289  19.2316071 102.8107151
  97.9134801  28.9695535  97.1800238  98.2350642  29.5100742  96.5761546
  98.5606897  28.3992306  97.3122528  98.0560856  28.9654710  97.1107273
  99.9636509  20.9711530  97.2634625 100.6616674  21.1499657  97.7556088
 100.2788842  20.4481869  96.6405014 100.1131846  20.9205302  97.2436635
  92.5937746  22.7764270 105.1745730  92.4696443  23.3626715 105.8095549
  93.2456031  22.2824466 105.4758005  92.6711396  22.7903074 105.3131660
 100.1524444  27.3581975  97.2514416 100.5918080  26.7499075  97.6969189
 100.0029107  26.9789348  96.4799881 100.1945910  27.2120446  97.2033583
  97.6196087  25.9525987 104.4533242  98.2645090  25.4598430 104.1344190
  97.8597864  26.0950773 105.2799320  97.7506673  25.9003429 104.5282775
 100.1582179  28.7980893 104.1040134 100.4405422  28.0032298 103.8826890
 100.8868339  29.2761480 104.1245195 100.3071742  28.7515490 104.0743149
  98.1363373  16.3403927 101.3455899  97.8066703  16.7915070 100.6759598
  97.4608374  16.2620090 101.8928906  97.9873809  16.3955062 101.3279123
 103.7533781  25.7109156  94.2045185 103.6685076  26.5670123  94.3494754
 104.2418164  25.4353480  94.8727344 103.8122678  25.7966478  94.3247267
 104.6852214  22.3293950  95.7042920 104.1563686  22.5453584  96.3640227
 105.2077234  23.0230089  95.6243890 104.6840667  22.4637087  95.7898520
 110.1400267  27.9040255 101.0775965 109.3097970  28.1150899 101.2409381
 110.0909519  27.0777309 100.8018248 110.0107003  27.8129861 101.0613330
  96.5751822  26.2257167  94.5050388  95.9909037  26.7307199  94.9116252
  96.1721917  25.9999554  93.7646980  96.4291126  26.2665415  94.4555414
  92.1295851  31.9411928 101.3074060  91.6463429  32.6662418 101.2833644
  92.9419169  32.2388058 101.4184218  92.1786598  32.0914282 101.3201339
  98.2010005  30.7344109 103.9123874  97.6836946  30.3751524 103.3085182
  98.8984396  30.2106283 103.9229941  98.2275586  30.6041797 103.8254133
 101.8573597  31.1838923 109.8740047 101.9456943  30.9965064 110.7218258
 102.2863309  30.5376353 109.4744894 101.9335699  31.0601931 109.9411799
  99.4244056  30.4670083 108.8557710  98.8614891  30.0542693 109.3797371
 100.1865080  30.3922989 109.2750853  99.4538505  30.3947484 108.9950710
 101.0329036  22.4722819  92.9819309 101.2725040  22.6800803  92.1694652
 101.3544877  21.6680328  93.0908254 101.1166194  22.3836920  92.8779862
  96.3419327  14.4016215  96.8278847  97.0965295  14.7694532  96.5895897
  96.1646861  14.7755769  97.5958027  96.4273805  14.5114403  96.9063735
  94.9840048  32.4568104 101.4594340  95.6860627  31.9420093 101.5167096
  94.9037531  32.7842256 102.2641215  95.0763808  32.4282330 101.5867132
  96.0318954  22.6943691 110.5874755  96.2039458  22.5849586 111.4360036
  96.5688312  23.3398097 110.3505947  96.1363958  22.7735693 110.6779852
  94.6976391  16.8086534  93.5256960  94.5151965  17.0258415  92.6997953
  95.5602004  16.9225547  93.5815574  94.7980981  16.8576432  93.4111447
  94.3090823  28.6474456 100.9679948  95.1479723  28.8797389 101.0153709
  94.3402592  27.7778768 100.8986983  94.4372541  28.5531403 100.9644592
  94.9343526  29.0675331 105.2693253  95.4741751  28.9246462 105.9396626
  94.2513473  29.4672082 105.6377280  94.9135680  29.1055002 105.4227675
 100.3776111  13.8112945  96.5605984 101.1062271  13.6328900  96.1144140
 100.4671003  14.6531024  96.7713162 100.4982773  13.9096823  96.5259501
 104.3584411  24.7466332 100.4638278 105.1141926  25.1797846 100.5027186
 104.4646736  24.0971102 101.0372914 104.4854582  24.7143816 100.5536303
 107.3964582  28.5739609 101.2140681 106.9599814  28.5776352 101.9699652
 107.0627498  29.2545108 100.7820258 107.2827202  28.6752065 101.2621513
  90.3380671  25.2875622 105.4227675  90.0719087  24.4714739 105.5818665
  90.3519236  25.3328778 104.5523190  90.3005394  25.1732527 105.3181157
  94.2438418  20.0860707  92.0379433  93.5296595  19.7998886  92.4501865
  94.7282387  20.4257332  92.6785820  94.2097782  20.0942356  92.1935068
  95.0879278  18.8254001 108.0694683  94.3951075  18.3550980 108.3155414
  95.7039605  18.5992305 108.6436390  95.0763808  18.7221132 108.1903835
 102.1264049  32.5258044 106.1850287 101.3279295  32.2857544 106.4424155
 102.5750061  32.5772437 106.9317334 102.0738661  32.4980435 106.3335211
 110.5308929  25.2920529 100.1060318 111.1925363  24.7311198 100.0056226
 109.8900341  24.7972560 100.4313009 110.5337796  25.1356938 100.1392658
 101.4185736  28.5890661  92.4141241 101.8336885  28.2575684  91.7225737
 100.5877666  28.3559563  92.2861378 101.3573745  28.5061917  92.2932089
  90.7474085  26.0734402 102.7039419  90.5649658  26.0481288 101.8511711
  91.4823754  26.5433339 102.7428328  90.8288149  26.1395764 102.5837338
 106.8173759  26.3085912  99.8472307 107.0529348  26.4531110  99.0199157
 106.9663323  27.0728320 100.2403820 106.8739563  26.4424966  99.7835911
  93.8119837  22.7919404 109.2121528  94.5359809  22.7772435 109.6986423
  93.9135973  23.5014760 108.7143496  93.9338046  22.8944108 109.2100315
 108.6464216  25.1487578  97.6841910 108.9772433  25.6815218  97.0782005
 109.2197304  25.2026465  98.3403861 108.7797895  25.2357146  97.6919692
 103.8596105  22.9952480  98.3665491 103.9542959  23.7341774  98.8205116
 103.2354949  22.5669956  98.8000055 103.7805135  23.0413801  98.4973638
  90.7144995  22.9527902 102.8538486  91.2918498  22.8164353 103.4930731
  90.0159057  22.4963686 103.1084070  90.6966017  22.8650169 102.9860775
 104.1119126  24.8401220  91.6002443 104.0299289  24.9103407  92.4657430
 104.7498847  25.4030964  91.4086183 104.1938964  24.9340191  91.6992392
  97.4712298  24.6061958 101.0676969  97.2131542  23.7733693 101.0408268
  97.5260780  24.8319571 100.2269469  97.4412075  24.5159729 100.9397106
 102.5513348  16.7090409 101.1681062 101.8469674  16.2199594 101.3264981
 102.5998322  16.7212883 100.2969506 102.4543399  16.6380057 101.0620401
  96.4447010  22.1599720 101.5541864  95.8696601  22.3191889 102.1905825
  96.0682686  21.5235130 101.0910314  96.3049822  22.0897533 101.5796422
 100.1120298  20.6323070 106.4134242  99.7234731  20.2077287 105.7586433
  99.4474997  20.8805219 106.9211269  99.9567226  20.6061791 106.3922110
 109.7543568  20.3898074  99.1882072 109.4980132  19.5778016  98.9979955
 110.5972881  20.3975642  98.9612259 109.8409593  20.2710072  99.1266889
  86.1903829  21.8039795  99.5686304  86.2764080  21.4271664 100.3499834
  86.8179626  21.4300241  99.0906263  86.2960380  21.6925277  99.6131782
 101.2159237  24.8621674  94.6111049 102.0299875  25.1536567  94.4993820
 101.1518378  24.2081537  94.0369342 101.3261976  24.8086869  94.5099886
  97.0867145  28.3343192  99.7383361  97.7241092  28.0954939 100.2835155
  97.5122216  28.5380351  99.0036522  97.2443311  28.3294202  99.7100518
  91.7779787  30.5731528 103.6217665  91.8183933  30.8446379 102.7937445
  92.3374311  31.0973436 104.0375453  91.8663133  30.6907283 103.5609553
  97.7269960  23.5545482  94.0758251  98.1115113  23.3353188  94.8274796
  97.4781580  24.3808427  94.2059327  97.7472032  23.6443628  94.2059327
  99.4688617  28.8115614 101.4177147  99.5427625  28.6490786 102.2718997
 100.2858123  29.0005804 101.1737629  99.6004975  28.8152357 101.5075173
  93.2294374  29.1573477  98.4471591  92.4032491  29.4035214  98.3205870
  93.2906365  29.0785558  99.3133649  93.1168540  29.1818426  98.5560535
  95.4470397  15.2242418  99.4067031  94.5792823  15.2965018  99.4724640
  95.7345602  16.0264497  99.5955006  95.3610145  15.3536565  99.4441798
  98.0093203  31.7750357  96.1490621  98.2991501  31.3839339  95.4249847
  98.7396683  31.9567062  96.5895896  98.1600087  31.7444171  96.1073428
  98.5987948  26.5768103 107.2343751  98.0999641  27.2883871 107.3128640
  99.4088172  26.8968770 107.1961914  98.6444054  26.7294952 107.2400320
  95.9499118  33.7517740  99.2150771  95.7299414  33.4615095 100.0077438
  95.7293640  33.0932695  98.6868683  95.8846712  33.6117448  99.2539679
  94.8616065  25.8391056 101.4806472  94.5729314  25.2128528 102.0152200
  95.7299413  25.7811344 101.5471153  94.9476317  25.7378601 101.5697427
 105.6493963  20.9825840 101.7988454 105.3058729  20.2616175 102.1495704
 105.7487006  20.7739691 100.9566812 105.6136006  20.8450043 101.7260134
  98.1167074  35.1247130  97.9981463  98.7691132  34.5923572  98.2272489
  97.4192683  34.7715782  98.3849337  98.1097792  34.9936653  98.0893631
  95.0648339  27.4786307  97.4048837  95.8194307  27.8599346  97.6184300
  94.4718951  27.9297451  97.8595534  95.0885052  27.6015135  97.5031716
 106.1106992  27.4451544  97.3412442 106.6765025  28.1044754  97.2570985
 105.4634896  27.7901242  97.8128844 106.0985749  27.5933485  97.3985199
  96.3846565  28.6494869 102.7788953  95.8627319  28.7895160 103.4640817
  96.7720586  27.8905533 102.9691070  96.3650266  28.5580393 102.9090029
  93.3737749  18.7000677  96.8483907  93.0862545  18.3301948  96.1115855
  94.0608218  19.1695533  96.5867612  93.4326647  18.7147647  96.6998983
 102.5813570  30.3890328  96.7649521 102.3400246  29.6558189  96.3576586
 102.7614903  30.9377185  96.1115855 102.5721194  30.3612719  96.6079744
  97.8112891  25.6798888  98.1770444  97.6155674  26.2873622  97.5830747
  98.0347236  24.9866832  97.6962118  97.8147532  25.6676413  98.0186525
  96.2091421  22.5653626  98.2951312  96.9314073  22.7294784  97.8355118
  95.7299414  23.2863291  98.1890652  96.2455152  22.6951855  98.2116926
  93.8599038  24.9711698 107.4005452  94.3720135  25.2495951 106.7514212
  93.5735380  25.7100992 107.7668265  93.8933901  25.1214052 107.3595330
 102.6154207  15.8002802  98.4075613 103.3180560  15.6010550  97.9295571
 102.3498396  15.0278744  98.7144456 102.6800839  15.6565768  98.3821054
 108.0442452  24.1085411 100.9609239 107.9576427  24.2640837 101.8144018
 107.5892932  24.7523487 100.5868644 107.9645709  24.2261166 101.0316346
  90.9465944  19.4781890  97.6969188  91.0482080  20.2808051  98.0250164
  91.7421831  19.2769226  97.3992269  91.0793850  19.5667789  97.7004544
  97.3782763  17.0638087 107.4606494  97.1865960  17.0793221 108.3105917
  98.2281359  17.2601761 107.4373148  97.4758485  17.0952438 107.5829788
  91.7629676  19.5929068 105.4390310  91.6215168  18.7413009 105.5634818
  92.0470239  19.6357729 104.6152516  91.7837522  19.4728818 105.3357934
 101.9168268  21.4296158  99.5834798 101.6702983  21.3491909 100.4171587
 102.2453391  20.6449626  99.3897326 101.9289512  21.3022424  99.6782321
 105.8116317  28.1379518 103.3721580 105.6730677  28.8360564 103.8770322
 105.0316315  27.9828174 103.0157761 105.6759544  28.2179684 103.3947854
  97.8765296  24.1652877 108.9957781  98.0208671  24.7454085 108.3600891
  98.2240944  24.5429174 109.7007636  97.9492757  24.3073581 109.0056776
 100.0485213  23.3643045 106.7782913  99.3008527  23.5574060 106.3731191
 100.2026738  22.5388265 106.5407034  99.9607641  23.2708157 106.6828319
  96.9493051  32.3555649 105.8618808  97.0982614  31.7958565 105.2092213
  97.7293053  32.4347650 106.2451327  97.0867144  32.2841214 105.8215757
 107.3069690  27.4957771  94.1338079 106.9276499  26.7094909  94.1267368
 106.6435935  28.0444629  93.9909723 107.1528165  27.4602595  94.1118876
  99.4746351  32.5270292 107.1403299  99.3990022  31.8579102 107.6954087
  99.4036210  33.2288080 107.6543965  99.4526958  32.5315199 107.2980147
  92.5319981  17.5059416 108.7567760  91.9962171  16.8939774 109.0728528
  92.5937746  18.0807552 109.4101427  92.4615614  17.5006344 108.9003187
 100.1316598  31.0471291  97.9726905 100.8966489  30.7780934  97.6509569
 100.0294688  30.5621301  98.6896968 100.2298094  30.9360855  98.0306733
  98.1669368  19.2495700 104.5120141  97.3765443  19.0687160 104.8337476
  98.5629991  18.4722653 104.4950435  98.1086244  19.1083161 104.5572689
 102.6535259  28.0783474  89.9526854 103.4208244  28.1383599  89.5432706
 102.2066568  27.5063916  89.4683173 102.7008686  28.0020050  89.8204565
 103.5513054  26.8838130 102.2379587 102.8758056  26.6523362 102.7392974
 103.5605430  26.2759313 101.6121692 103.4531559  26.7597055 102.2195739
 105.5529789  29.7403263  94.4689765 105.6349626  30.5470249  94.1451215
 106.0379531  29.7599222  95.1930538 105.6366947  29.8623925  94.5276663
  99.3626292  24.4188098 103.1359842  98.9388541  24.6192598 102.3998861
  99.1871147  23.5716946 103.2484142  99.2737173  24.3236880 103.0433533
  98.8637986  35.9338611 105.5981300  99.3533916  35.2349401 105.4156964
  98.2922218  35.6362481 106.1857357  98.8522516  35.7864835 105.6582341
  94.6508737  24.9140150  98.5687815  94.8073356  24.8486953  99.4243807
  94.9909330  25.6888702  98.3566495  94.7241972  25.0189348  98.6642409
 101.1887882  24.2898033  97.4381178 101.7303427  23.7868415  97.9019799
 101.5034441  24.2363228  96.6270664 101.3152279  24.2077454  97.3864990
  99.3574331  29.6815385  94.7221206  99.4267152  28.8229923  94.8614207
 100.1362787  29.8987266  94.3940231  99.4827182  29.5868249  94.6938364
 103.7481819  32.1053086  98.9357700 103.3561611  31.8019801  98.2180566
 103.9034891  32.9422176  98.7462653 103.7135409  32.1836923  98.8014197
  91.2242999  22.0975100  98.8848582  91.6041963  22.5159645  98.2208850
  90.6498363  22.6788556  99.1917426  91.1954324  22.2452959  98.8325323
 103.9121494  28.6703075  98.8763730 103.5536149  28.8417718  99.6527763
 103.4260205  29.1316281  98.3191729 103.7880191  28.7642046  98.9088999
  98.7009859  24.3502241  91.4163965  98.9902384  25.1267123  91.6907539
  98.7881658  23.8390972  92.1178464  98.7564115  24.3894159  91.5606462
  98.7541020  14.3040502 103.9364292  98.2379509  13.6120694 104.0615871
  98.1934949  14.9711279 103.8826891  98.5947534  14.3003760 103.9470358
 105.1280490  30.2526779 106.4636288 105.9172868  29.9015844 106.5838369
 105.3024088  31.0663168 106.2012922 105.2700771  30.3212637 106.4424156
  94.8673800  23.6635505 103.5164077  94.0261807  23.5639379 103.7242970
  95.0763808  24.4330985 103.8678397  94.7738493  23.7627548 103.5991392
  92.3449367  21.2855042 101.3448827  91.9506065  21.3598054 100.5698937
  91.7889484  21.6712988 101.8957189  92.2052179  21.3536817 101.3116487
  98.6790465  21.5916904 102.7661674  98.3753603  21.0372893 103.3672082
  97.9769886  21.7709114 102.2789708  98.5306675  21.5361687 102.7831380
  97.7356562  18.9017424  97.3306376  98.0116296  18.1836337  96.9183944
  98.3355231  19.5002344  97.1227482  97.8649827  18.8837795  97.2387137
  96.7408816  28.8066625 107.4733772  96.6329171  28.8168687 108.3395830
  96.9504598  29.6321405 107.2838726  96.7558927  28.9307700 107.5737864
 101.2367083  16.5730941  95.6052971 101.6910829  16.7441502  96.3300816
 101.7107128  15.9599052  95.2050747 101.3735403  16.5081827  95.6526733
  94.7582608  26.0579267 104.9355710  94.1670541  26.6988766 104.9058725
  95.5203632  26.4816885 104.9087009  94.7830869  26.2155106 104.9270857
  95.1543231  17.2181265 105.6023727  95.6144712  17.2920195 106.3398851
  95.1999338  18.0162519 105.2523548  95.2293786  17.3475412 105.6596484
 104.5172124  31.5088579 102.3687734 104.3191813  31.9979393 101.6743945
 103.8959835  31.7129820 102.9471867 104.3959689  31.6105117 102.3510957
  98.5780103  23.2773476  96.7097978  99.3222148  23.6647752  96.9480928
  98.7240799  22.4330901  96.8738466  98.7090688  23.2103949  96.7691948
 100.4959678  15.0723735 101.7429840  99.6495723  15.2446543 101.6171189
 100.4930811  14.2673078 102.0795668 100.3706828  14.9784764 101.7740967
 101.5657978  18.8498949 102.6091898 101.0917933  18.3240711 103.1197209
 101.9376114  18.3028422 102.0406759 101.5507867  18.6914946 102.6007045
  91.9431009  20.8470456 107.9775443  92.8056622  20.7466165 107.8912773
  91.6122792  20.2665165 107.4161016  92.0216205  20.7462083 107.8820849
 103.4941478  19.7435504  95.6717651 102.9664497  19.8264248  94.9823360
 103.9537186  20.4853375  95.6682296 103.4843329  19.8656166  95.5692347
  95.3032795  19.6712905 104.6385862  94.6785865  19.6831297 104.0311814
  94.9678389  20.1473080 105.2877102  95.1618286  19.7431422 104.6442430
  95.4874543  18.0138023  90.6958547  95.1387348  18.6657749  91.1590096
  95.0070989  17.9995136  89.9682418  95.3644787  18.1081077  90.6569638
  92.0158470  27.7313365 106.0789626  91.4858395  27.0405804 106.1284601
  92.2883563  27.7223550 105.2502334  91.9783192  27.6280497 105.9637042
 103.0478561  28.3139067  94.8027308 103.7712760  28.7797180  94.6591882
 102.6079152  28.3812677  94.0524905 103.0894253  28.3922904  94.6712090
 102.2164716  25.1736610 106.0527997 101.6021709  24.6294660 106.3476633
 102.7332001  24.6600846 105.5733814 102.2020378  25.0173019 106.0252226
 101.4561013  26.2440880 103.7872296 101.0288621  25.6190598 103.3537731
 101.4485957  25.9615801 104.6131303 101.3920154  26.1093660 103.8452124
  94.5723540  21.2806053 106.8560730  94.7317027  20.5249377 107.2612452
  94.3916434  21.8296992 107.5101468  94.5688899  21.2499866 107.0123436
  99.7846723  17.1209634 104.0014830  99.8089210  16.5869746 103.3127610
 100.0358196  16.6126943 104.6640421  99.8256641  16.9670538 103.9979475
  87.2954312  24.4041129 103.4357974  87.1897761  24.3587973 102.5710058
  86.5454532  24.7494910 103.7172259  87.1689915  24.4482037 103.3495304
  96.0648045  15.8480452 103.3820574  96.1046416  16.3489659 104.0955282
  95.2397709  15.9390846 103.1126497  95.9487571  15.9362269 103.4471113
  97.4862408  22.3640962 105.6794473  96.6554338  22.5314780 105.4729721
  97.4313925  21.9876913 106.4643359  97.3551823  22.3330693 105.7643001
  95.8598452  20.6396554  96.2084591  96.0001413  21.1369018  96.9113232
  96.3580985  19.9382848  96.3498805  95.9539533  20.6098532  96.3336170
  95.8898674  21.5063665  93.5377168  96.5243754  22.1024090  93.4726630
  95.9724285  21.2067122  94.3523038  95.9955225  21.5504573  93.6480254
  97.4677657  17.4377640  93.5122610  97.7893498  16.9580723  92.8581872
  97.7304601  18.2477286  93.3213422  97.5543683  17.4867538  93.3878102
 100.6974630  28.4596514 107.0321426 100.1899721  29.0132361 107.4762056
 100.4001276  28.5204804 106.2140201 100.5779515  28.5502826 106.9769883
  92.3951662  23.7031505  96.8066714  92.9043892  24.2996013  97.1878019
  92.8685935  23.4357479  96.1243134  92.5395038  23.7517321  96.7621237
 103.3082410  32.3759772  94.9625369 102.5911720  32.2020634  94.4972607
 103.9589148  32.1412344  94.4300856 103.2984261  32.3155565  94.8154587
 101.3031035  13.2964934  99.2836666 100.6599353  13.1462580  99.8521804
 100.9630442  13.0507279  98.5185771 101.1576112  13.2377056  99.2539681
 105.8930382  21.2524361  98.7066675 105.2221571  21.7954063  98.5779740
 106.5870132  21.7219216  98.4648369 105.8959249  21.4022632  98.6522202
  99.9417115  33.3921073 103.9378433  99.7182770  32.6339902 104.3062459
  99.4526959  33.4219094 103.2158873  99.8360564  33.2843297 103.8855174
  94.7542194  20.3387764  99.6739894  94.0354183  20.7551897  99.9412758
  95.1254556  20.9042003  99.1231532  94.7034126  20.4837045  99.6322701
  98.5895572  33.6121531 101.3915518  98.1755971  32.9495661 101.0019359
  99.2742946  33.7599390 100.8711212  98.6293944  33.5362189 101.2572015
 101.9560866  32.7711616 102.1439134 101.5577150  32.8813886 101.3759954
 101.3412086  32.9793682 102.7265694 101.8059756  32.8185184 102.1170433
 100.5288768  19.3785764  95.0113274  99.9353608  19.7002760  94.4597841
 100.5664046  18.5326859  94.8034380 100.4463158  19.3010092  94.8996045
 103.4046585  19.3365268  98.4415024 103.1760278  19.3597970  97.5993382
 103.6644661  18.5122735  98.5610035 103.4092773  19.2181348  98.3340222
  97.6865813  21.1899741 108.0440124  97.1744716  20.5820924 108.4025156
  97.5145310  21.9056334 108.5114100  97.5855450  21.2063041 108.1656348
  92.5331528  19.6337317 110.6942486  92.3634118  20.2938692 110.1490693
  92.0897478  19.8443878 111.4154975  92.4430862  19.7623299 110.7204115
  96.4591347  17.8741815  99.7369220  96.9348714  18.2358895  99.1019401
  95.9579947  18.5298282 100.0169362  96.4556706  18.0236004  99.6845961
 109.6902709  27.3463583  95.5282225 110.0736315  28.0954939  95.7580322
 108.8946822  27.5929403  95.2694214 109.6296491  27.4933277  95.5239798
  89.4333593  22.5384182 105.9530976  88.8860312  21.8684828 106.0711844
  90.2225971  22.1714030 106.0174443  89.4685776  22.3849169 105.9799676
  98.5018001  20.0183015  93.1042604  98.8816965  20.0362644  92.3193718
  97.7610597  20.4637003  92.9833451  98.4486838  20.0864789  92.9706172
 106.1303291  18.3265206  98.6918182 106.1297518  18.1713862  99.5502459
 105.9259471  19.1728193  98.6359568 106.1003069  18.4285826  98.8106122
  88.1920562  21.7504990 103.1076999  88.0142323  21.2981599 103.8331914
  87.9039584  22.5531152 103.2915476  88.1233515  21.8027548 103.2420502
 103.8544143  23.0062708 102.3454389 104.3497809  22.2885703 102.3058409
 103.0443919  22.7033505 102.2308876 103.8088036  22.8560354 102.3228115
  99.3002755  26.8560521  94.4951394  98.4914077  26.5327194  94.4484703
  99.8077664  26.1493743  94.4279642  99.2552421  26.7041837  94.4781688
  89.9293032  24.2832714 100.2198758  89.0638551  24.2718404 100.1081529
  90.0291848  24.0962937 101.0669897  89.8167199  24.2538775 100.3287702
 105.9195962  25.7566395 105.0331518 106.3451034  25.2340817 104.4801943
 105.5552882  26.3547232 104.5120141 105.9282565  25.7676622 104.8740528
  95.5550042  34.0530613 103.7928863  95.8696601  34.8667001 103.8006645
  95.9643455  33.6680831 104.4611023  95.6618140  34.1159315 103.8932955
 102.5074562  29.4700659 101.3632675 102.9785740  30.1840922 101.5322661
 102.8434740  28.8699409 101.8992545 102.6269677  29.4872124 101.4665051
 103.1448508  29.2618593 108.1260368 102.5969454  28.6376477 107.8580433
 103.6061537  29.4512866 107.4104447 103.1315717  29.1977644 107.9810799
  98.4937171  16.2444543  95.7870235  99.3152866  16.4142856  95.5451930
  98.0306822  16.3991804  95.0636533  98.5468334  16.2926276  95.6441879
  92.8963062  28.0003721 103.4407472  93.5007919  27.9599555 102.8121293
  92.6890375  28.8474873 103.4711528  92.9551959  28.1191724 103.3523588
 102.7106834  30.2669666 104.6569709 103.5305208  30.1232632 104.9186004
 102.4300912  30.8915865 105.1986147 102.7903578  30.3380018 104.7757649
  88.1314344  26.9838339 103.3106395  88.0338622  26.1734610 103.6196452
  88.9143214  26.9630132 102.9252663  88.2330481  26.8605429 103.2993258
 119.1820485  37.9234518  97.6212586 119.1514489  38.7779155  97.7930855
 119.7801833  37.6229810  98.1798729 119.2657642  38.0051014  97.7287388
 112.3820169  37.0110169 102.3765516 111.5258065  37.1718667 102.4274633
 112.4287823  36.1402233 102.3970577 112.2619281  36.9060971 102.3871582
 106.7661309  46.5472887  98.1402748 106.0144209  46.1688425  97.9118793
 107.2147321  46.5791320  97.3921558 106.7210976  46.4958494  97.9960250
 112.2186269  46.9698256  93.5688295 111.8837637  47.6475178  93.1332517
 112.7313139  46.5803568  92.9805166 112.2451850  47.0122834  93.4175086
 111.7590560  48.9212525  99.5099406 112.1429940  49.4899424  98.9704182
 111.6949701  48.1962035  99.0305222 111.8063987  48.8987988  99.3593269
 115.2271990  39.0702213 105.0197168 115.7727950  39.7487299 105.0791137
 115.1688867  38.9289674 104.1598749 115.2987905  39.1494214 104.9009228
 108.3446065  46.5591279 100.4065520 108.4456428  45.7491633 100.7162648
 107.7487811  46.4648225  99.7765199 108.2718604  46.4256307 100.3591759
 117.0037059  40.4986820  95.8930895 116.8876585  41.2494506  96.3223034
 117.7992946  40.2410773  96.1426983 117.1041648  40.5721667  95.9934987
 108.1846805  51.4768868 101.8080376 108.8284260  51.9182032 102.1976535
 108.5103060  50.6722294 101.7210635 108.3278634  51.4234063 101.8525853
 101.5411110  42.5811565 100.0317854 101.3061294  41.7479218  99.9250123
 101.6796750  42.8616231  99.2179055 101.5266772  42.4995069  99.8960209
 103.8401197  34.7497296 102.9302161 103.2206229  34.1589943 102.7612176
 103.7385061  35.3408731 102.2966485 103.7338873  34.7501379 102.8107151
 108.8867385  44.4880843  97.1800238 109.2083226  45.0286050  96.5761546
 109.5339481  43.9177614  97.3122528 109.0293440  44.4840018  97.1107273
 110.9369093  36.4896838  97.2634625 111.6349257  36.6684965  97.7556088
 111.2521425  35.9667177  96.6405014 111.0864430  36.4390610  97.2436635
 103.5670330  38.2949578 105.1745730 103.4429027  38.8812023 105.8095549
 104.2188615  37.8009773 105.4758005 103.6443979  38.3088382 105.3131660
 111.1257028  42.8767283  97.2514416 111.5650663  42.2684383  97.6969189
 110.9761691  42.4974656  96.4799881 111.1678494  42.7305754  97.2033583
 108.5928671  41.4711295 104.4533242 109.2377674  40.9783738 104.1344190
 108.8330448  41.6136081 105.2799320 108.7239256  41.4188737 104.5282775
 111.1314762  44.3166201 104.1040134 111.4138005  43.5217606 103.8826890
 111.8600923  44.7946788 104.1245195 111.2804326  44.2700798 104.0743149
 109.1095956  31.8589235 101.3455899 108.7799286  32.3100378 100.6759598
 108.4340958  31.7805398 101.8928906 108.9606393  31.9140370 101.3279123
 114.7266365  41.2294464  94.2045185 114.6417660  42.0855431  94.3494754
 115.2150748  40.9538788  94.8727344 114.7855262  41.3151786  94.3247267
 115.6584798  37.8479258  95.7042920 115.1296269  38.0638892  96.3640227
 116.1809818  38.5415397  95.6243890 115.6573251  37.9822395  95.7898520
 121.1132851  43.4225563 101.0775965 120.2830554  43.6336206 101.2409381
 121.0642103  42.5962617 100.8018248 120.9839586  43.3315169 101.0613330
 107.5484406  41.7442475  94.5050388 106.9641621  42.2492507  94.9116252
 107.1454501  41.5184862  93.7646980 107.4023709  41.7850723  94.4555414
 103.1028434  47.4597236 101.3074060 102.6196012  48.1847726 101.2833644
 103.9151752  47.7573366 101.4184218 103.1519182  47.6099590 101.3201339
 109.1742588  46.2529417 103.9123874 108.6569530  45.8936832 103.3085182
 109.8716980  45.7291591 103.9229941 109.2008169  46.1227105 103.8254133
 112.8306180  46.7024231 109.8740047 112.9189526  46.5150371 110.7218258
 113.2595893  46.0561661 109.4744894 112.9068283  46.5787239 109.9411799
 110.3976640  45.9855391 108.8557710 109.8347475  45.5728001 109.3797371
 111.1597664  45.9108297 109.2750853 110.4271089  45.9132792 108.9950710
 112.0061620  37.9908127  92.9819309 112.2457624  38.1986111  92.1694652
 112.3277461  37.1865636  93.0908254 112.0898778  37.9022228  92.8779862
 107.3151910  29.9201523  96.8278847 108.0697878  30.2879840  96.5895897
 107.1379445  30.2941077  97.5958027 107.4006389  30.0299711  96.9063735
 105.9572631  47.9753412 101.4594340 106.6593211  47.4605401 101.5167096
 105.8770115  48.3027564 102.2641215 106.0496392  47.9467638 101.5867132
 107.0051538  38.2128999 110.5874755 107.1772042  38.1034894 111.4360036
 107.5420896  38.8583405 110.3505947 107.1096542  38.2921001 110.6779852
 105.6708975  32.3271842  93.5256960 105.4884548  32.5443723  92.6997953
 106.5334588  32.4410855  93.5815574 105.7713564  32.3761740  93.4111447
 105.2823407  44.1659764 100.9679948 106.1212306  44.3982697 101.0153709
 105.3135176  43.2964076 100.8986983 105.4105124  44.0716711 100.9644592
 105.9076110  44.5860639 105.2693253 106.4474335  44.4431770 105.9396626
 105.2246056  44.9857390 105.6377280 105.8868264  44.6240310 105.4227675
 111.3508694  29.3298253  96.5605984 112.0794855  29.1514208  96.1144140
 111.4403587  30.1716332  96.7713162 111.4715356  29.4282131  96.5259501
 115.3316995  40.2651640 100.4638278 116.0874510  40.6983154 100.5027186
 115.4379319  39.6156410 101.0372914 115.4587165  40.2329124 100.5536303
 118.3697166  44.0924917 101.2140681 117.9332398  44.0961660 101.9699652
 118.0360081  44.7730416 100.7820258 118.2559786  44.1937373 101.2621513
 101.3113255  40.8060930 105.4227675 101.0451670  39.9900047 105.5818665
 101.3251819  40.8514086 104.5523190 101.2737977  40.6917835 105.3181157
 105.2171002  35.6046015  92.0379433 104.5029179  35.3184194  92.4501865
 105.7014971  35.9442640  92.6785820 105.1830365  35.6127664  92.1935068
 106.0611861  34.3439308 108.0694683 105.3683658  33.8736288 108.3155414
 106.6772189  34.1177613 108.6436390 106.0496391  34.2406440 108.1903835
 113.0996633  48.0443352 106.1850287 112.3011879  47.8042852 106.4424155
 113.5482644  48.0957745 106.9317334 113.0471244  48.0165743 106.3335211
 121.5041512  40.8105837 100.1060318 122.1657946  40.2496506 100.0056226
 120.8632924  40.3157868 100.4313009 121.5070380  40.6542246 100.1392658
 112.3918320  44.1075969  92.4141241 112.8069468  43.7760992  91.7225737
 111.5610249  43.8744871  92.2861378 112.3306329  44.0247224  92.2932089
 101.7206669  41.5919710 102.7039419 101.5382242  41.5666596 101.8511711
 102.4556338  42.0618647 102.7428328 101.8020733  41.6581072 102.5837338
 117.7906343  41.8271220  99.8472307 118.0261932  41.9716418  99.0199157
 117.9395906  42.5913628 100.2403820 117.8472146  41.9610274  99.7835911
 104.7852420  38.3104712 109.2121528 105.5092393  38.2957743 109.6986423
 104.8868557  39.0200068 108.7143496 104.9070629  38.4129416 109.2100315
 119.6196800  40.6672885  97.6841910 119.9505017  41.2000526  97.0782005
 120.1929888  40.7211773  98.3403861 119.7530479  40.7542454  97.6919692
 114.8328689  38.5137788  98.3665491 114.9275543  39.2527082  98.8205116
 114.2087532  38.0855264  98.8000055 114.7537719  38.5599109  98.4973638
 101.6877579  38.4713210 102.8538486 102.2651082  38.3349661 103.4930731
 100.9891641  38.0148994 103.1084070 101.6698600  38.3835476 102.9860775
 115.0851710  40.3586528  91.6002443 115.0031873  40.4288715  92.4657430
 115.7231430  40.9216272  91.4086183 115.1671547  40.4525499  91.6992392
 108.4444881  40.1247266 101.0676969 108.1864125  39.2919001 101.0408268
 108.4993364  40.3504879 100.2269469 108.4144659  40.0345037 100.9397106
 113.5245931  32.2275717 101.1681062 112.8202258  31.7384902 101.3264981
 113.5730906  32.2398191 100.2969506 113.4275983  32.1565365 101.0620401
 107.4179593  37.6785028 101.5541864 106.8429185  37.8377197 102.1905825
 107.0415270  37.0420437 101.0910314 107.2782406  37.6082841 101.5796422
 120.7276151  35.9083382  99.1882072 120.4712716  35.0963324  98.9979955
 121.5705465  35.9160949  98.9612259 120.8142176  35.7895380  99.1266889
  97.1636412  37.3225103  99.5686304  97.2496664  36.9456971 100.3499834
  97.7912210  36.9485549  99.0906263  97.2692963  37.2110585  99.6131782
 112.1891820  40.3806982  94.6111049 113.0032459  40.6721875  94.4993820
 112.1250961  39.7266845  94.0369342 112.2994559  40.3272177  94.5099886
 108.0599728  43.8528500  99.7383361 108.6973675  43.6140247 100.2835155
 108.4854800  44.0565659  99.0036522 108.2175895  43.8479510  99.7100518
 102.7512371  46.0916836 103.6217665 102.7916516  46.3631687 102.7937445
 103.3106895  46.6158744 104.0375453 102.8395717  46.2092591 103.5609553
 108.7002543  39.0730789  94.0758251 109.0847696  38.8538496  94.8274796
 108.4514164  39.8993735  94.2059327 108.7204616  39.1628936  94.2059327
 110.4421200  44.3300922 101.4177147 110.5160209  44.1676094 102.2718997
 111.2590707  44.5191112 101.1737629 110.5737559  44.3337665 101.5075173
 104.2026957  44.6758785  98.4471591 103.3765075  44.9220522  98.3205870
 104.2638948  44.5970866  99.3133649 104.0901124  44.7003734  98.5560535
 106.4202981  30.7427726  99.4067031 105.5525406  30.8150326  99.4724640
 106.7078185  31.5449805  99.5955006 106.3342729  30.8721873  99.4441798
 108.9825786  47.2935665  96.1490621 109.2724085  46.9024647  95.4249847
 109.7129267  47.4752370  96.5895896 109.1332670  47.2629479  96.1073428
 109.5720531  42.0953411 107.2343751 109.0732225  42.8069179 107.3128640
 110.3820756  42.4154078 107.1961914 109.6176638  42.2480260 107.2400320
 106.9231702  49.2703048  99.2150771 106.7031997  48.9800403 100.0077438
 106.7026224  48.6118003  98.6868683 106.8579296  49.1302756  99.2539679
 105.8348649  41.3576364 101.4806472 105.5461898  40.7313836 102.0152200
 106.7031997  41.2996652 101.5471153 105.9208901  41.2563909 101.5697427
 116.6226547  36.5011148 101.7988454 116.2791313  35.7801483 102.1495704
 116.7219589  36.2924999 100.9566812 116.5868590  36.3635351 101.7260134
 109.0899657  50.6432438  97.9981463 109.7423715  50.1108880  98.2272489
 108.3925266  50.2901090  98.3849337 109.0830375  50.5121961  98.0893631
 106.0380922  42.9971615  97.4048837 106.7926890  43.3784654  97.6184300
 105.4451535  43.4482759  97.8595534 106.0617636  43.1200443  97.5031716
 117.0839576  42.9636852  97.3412442 117.6497608  43.6230062  97.2570985
 116.4367479  43.3086550  97.8128844 117.0718332  43.1118793  97.3985199
 107.3579149  44.1680177 102.7788953 106.8359902  44.3080468 103.4640817
 107.7453169  43.4090841 102.9691070 107.3382850  44.0765701 102.9090029
 104.3470333  34.2185985  96.8483907 104.0595129  33.8487256  96.1115855
 105.0340801  34.6880841  96.5867612 104.4059230  34.2332955  96.6998983
 113.5546154  45.9075636  96.7649521 113.3132830  45.1743497  96.3576586
 113.7347487  46.4562493  96.1115855 113.5453778  45.8798027  96.6079744
 108.7845474  41.1984196  98.1770444 108.5888257  41.8058930  97.5830747
 109.0079820  40.5052140  97.6962118 108.7880116  41.1861721  98.0186525
 107.1824005  38.0838934  98.2951312 107.9046656  38.2480092  97.8355118
 106.7031997  38.8048598  98.1890652 107.2187735  38.2137163  98.2116926
 104.8331621  40.4897006 107.4005452 105.3452718  40.7681259 106.7514212
 104.5467964  41.2286300 107.7668265 104.8666484  40.6399360 107.3595330
 113.5886790  31.3188109  98.4075613 114.2913143  31.1195858  97.9295571
 113.3230979  30.5464052  98.7144456 113.6533423  31.1751075  98.3821054
 119.0175036  39.6270719 100.9609239 118.9309010  39.7826145 101.8144018
 118.5625516  40.2708795 100.5868644 118.9378293  39.7446474 101.0316346
 101.9198528  34.9967198  97.6969188 102.0214664  35.7993359  98.0250164
 102.7154414  34.7954534  97.3992269 102.0526433  35.0853097  97.7004544
 108.3515347  32.5823395 107.4606494 108.1598544  32.5978529 108.3105917
 109.2013943  32.7787069 107.4373148 108.4491069  32.6137746 107.5829788
 102.7362260  35.1114376 105.4390310 102.5947751  34.2598317 105.5634818
 103.0202823  35.1543037 104.6152516 102.7570106  34.9914126 105.3357934
 112.8900852  36.9481466  99.5834798 112.6435566  36.8677217 100.4171587
 113.2185975  36.1634934  99.3897326 112.9022096  36.8207732  99.6782321
 116.7848901  43.6564826 103.3721580 116.6463260  44.3545871 103.8770322
 116.0048899  43.5013482 103.0157761 116.6492128  43.7364992 103.3947854
 108.8497879  39.6838185 108.9957781 108.9941255  40.2639393 108.3600891
 109.1973528  40.0614482 109.7007636 108.9225341  39.8258889 109.0056776
 111.0217797  38.8828353 106.7782913 110.2741111  39.0759368 106.3731191
 111.1759322  38.0573573 106.5407034 110.9340224  38.7893465 106.6828319
 107.9225634  47.8740957 105.8618808 108.0715198  47.3143873 105.2092213
 108.7025636  47.9532958 106.2451327 108.0599728  47.8026522 105.8215757
 118.2802274  43.0143079  94.1338079 117.9009082  42.2280217  94.1267368
 117.6168519  43.5629936  93.9909723 118.1260748  42.9787903  94.1118876
 110.4478935  48.0455600 107.1403299 110.3722606  47.3764410 107.6954087
 110.3768794  48.7473388 107.6543965 110.4259542  48.0500507 107.2980147
 103.5052565  33.0244724 108.7567760 102.9694754  32.4125082 109.0728528
 103.5670330  33.5992860 109.4101427 103.4348198  33.0191651 108.9003187
 111.1049182  46.5656598  97.9726905 111.8699073  46.2966242  97.6509569
 111.0027272  46.0806609  98.6896968 111.2030677  46.4546163  98.0306733
 109.1401952  34.7681008 104.5120141 108.3498026  34.5872468 104.8337476
 109.5362574  33.9907960 104.4950435 109.0818828  34.6268469 104.5572689
 113.6267842  43.5968782  89.9526854 114.3940827  43.6568907  89.5432706
 113.1799151  43.0249224  89.4683173 113.6741270  43.5205358  89.8204565
 114.5245638  42.4023438 102.2379587 113.8490640  42.1708670 102.7392974
 114.5338014  41.7944621 101.6121692 114.4264142  42.2782363 102.2195739
 116.5262372  45.2588570  94.4689765 116.6082210  46.0655557  94.1451215
 117.0112115  45.2784530  95.1930538 116.6099530  45.3809233  94.5276663
 110.3358876  39.9373406 103.1359842 109.9121125  40.1377905 102.3998861
 110.1603731  39.0902254 103.2484142 110.2469756  39.8422188 103.0433533
 109.8370569  51.4523919 105.5981300 110.3266499  50.7534709 105.4156964
 109.2654801  51.1547789 106.1857357 109.8255099  51.3050143 105.6582341
 105.6241321  40.4325458  98.5687815 105.7805940  40.3672261  99.4243807
 105.9641914  41.2074010  98.3566495 105.6974556  40.5374656  98.6642409
 112.1620465  39.8083341  97.4381178 112.7036011  39.3053722  97.9019799
 112.4767024  39.7548536  96.6270664 112.2884862  39.7262762  97.3864990
 110.3306915  45.2000693  94.7221206 110.3999735  44.3415231  94.8614207
 111.1095370  45.4172574  94.3940231 110.4559765  45.1053557  94.6938364
 114.7214403  47.6238394  98.9357700 114.3294194  47.3205109  98.2180566
 114.8767475  48.4607484  98.7462653 114.6867992  47.7022231  98.8014197
 102.1975582  37.6160408  98.8848582 102.5774547  38.0344953  98.2208850
 101.6230947  38.1973864  99.1917426 102.1686907  37.7638267  98.8325323
 114.8854077  44.1888383  98.8763730 114.5268732  44.3603026  99.6527763
 114.3992788  44.6501589  98.3191729 114.7612774  44.2827354  98.9088999
 109.6742443  39.8687548  91.4163965 109.9634968  40.6452431  91.6907539
 109.7614242  39.3576280  92.1178464 109.7296699  39.9079467  91.5606462
 109.7273604  29.8225810 103.9364292 109.2112092  29.1306001 104.0615871
 109.1667533  30.4896587 103.8826891 109.5680117  29.8189068 103.9470358
 116.1013073  45.7712087 106.4636288 116.8905451  45.4201152 106.5838369
 116.2756671  46.5848476 106.2012922 116.2433355  45.8397944 106.4424156
 105.8406384  39.1820813 103.5164077 104.9994390  39.0824687 103.7242970
 106.0496392  39.9516293 103.8678397 105.7471076  39.2812856 103.5991392
 103.3181951  36.8040350 101.3448827 102.9238648  36.8783362 100.5698937
 102.7622068  37.1898296 101.8957189 103.1784763  36.8722125 101.3116487
 109.6523049  37.1102212 102.7661674 109.3486186  36.5558200 103.3672082
 108.9502469  37.2894422 102.2789708 109.5039258  37.0546995 102.7831380
 108.7089146  34.4202732  97.3306376 108.9848880  33.7021645  96.9183944
 109.3087815  35.0187652  97.1227482 108.8382410  34.4023103  97.2387137
 107.7141400  44.3251933 107.4733772 107.6061755  44.3353995 108.3395830
 107.9237181  45.1506713 107.2838726 107.7291511  44.4493008 107.5737864
 112.2099666  32.0916249  95.6052971 112.6643413  32.2626810  96.3300816
 112.6839712  31.4784360  95.2050747 112.3467986  32.0267135  95.6526733
 105.7315192  41.5764575 104.9355710 105.1403125  42.2174074 104.9058725
 106.4936215  42.0002193 104.9087009 105.7563452  41.7340414 104.9270857
 106.1275814  32.7366573 105.6023727 106.5877296  32.8105503 106.3398851
 106.1731921  33.5347827 105.2523548 106.2026370  32.8660720 105.6596484
 115.4904708  47.0273887 102.3687734 115.2924397  47.5164701 101.6743945
 114.8692419  47.2315128 102.9471867 115.3692272  47.1290425 102.3510957
 109.5512686  38.7958784  96.7097978 110.2954731  39.1833060  96.9480928
 109.6973382  37.9516209  96.8738466 109.6823271  38.7289257  96.7691948
 111.4692262  30.5909043 101.7429840 110.6228307  30.7631850 101.6171189
 111.4663394  29.7858386 102.0795668 111.3439412  30.4970072 101.7740967
 112.5390562  34.3684257 102.6091898 112.0650516  33.8426019 103.1197209
 112.9108698  33.8213730 102.0406759 112.5240451  34.2100254 102.6007045
 102.9163592  36.3655764 107.9775443 103.7789205  36.2651473 107.8912773
 102.5855375  35.7850473 107.4161016 102.9948789  36.2647390 107.8820849
 114.4674062  35.2620812  95.6717651 113.9397080  35.3449556  94.9823360
 114.9269770  36.0038683  95.6682296 114.4575912  35.3841474  95.5692347
 106.2765378  35.1898213 104.6385862 105.6518448  35.2016605 104.0311814
 105.9410973  35.6658388 105.2877102 106.1350870  35.2616730 104.6442430
 106.4607127  33.5323331  90.6958547 106.1119931  34.1843056  91.1590096
 105.9803573  33.5180444  89.9682418 106.3377371  33.6266385  90.6569638
 102.9891054  43.2498673 106.0789626 102.4590978  42.5591112 106.1284601
 103.2616147  43.2408858 105.2502334 102.9515776  43.1465805 105.9637042
 114.0211144  43.8324375  94.8027308 114.7445343  44.2982488  94.6591882
 113.5811735  43.8997985  94.0524905 114.0626836  43.9108212  94.6712090
 113.1897299  40.6921917 106.0527997 112.5754292  40.1479968 106.3476633
 113.7064584  40.1786154 105.5733814 113.1752962  40.5358327 106.0252226
 112.4293596  41.7626187 103.7872296 112.0021205  41.1375906 103.3537731
 112.4218541  41.4801109 104.6131303 112.3652738  41.6278968 103.8452124
 105.5456124  36.7991361 106.8560730 105.7049610  36.0434685 107.2612452
 105.3649017  37.3482300 107.5101468 105.5421483  36.7685174 107.0123436
 110.7579306  32.6394942 104.0014830 110.7821793  32.1055054 103.3127610
 111.0090780  32.1312251 104.6640421 110.7989225  32.4855846 103.9979475
  98.2686896  39.9226437 103.4357974  98.1630345  39.8773281 102.5710058
  97.5187116  40.2680218 103.7172259  98.1422499  39.9667345 103.3495304
 107.0380628  31.3665760 103.3820574 107.0779000  31.8674967 104.0955282
 106.2130293  31.4576154 103.1126497 106.9220154  31.4547577 103.4471113
 108.4594992  37.8826270 105.6794473 107.6286921  38.0500088 105.4729721
 108.4046509  37.5062221 106.4643359 108.3284407  37.8516001 105.7643001
 106.8331036  36.1581862  96.2084591 106.9733997  36.6554326  96.9113232
 107.3313568  35.4568156  96.3498805 106.9272117  36.1283840  96.3336170
 106.8631258  37.0248973  93.5377168 107.4976337  37.6209398  93.4726630
 106.9456869  36.7252430  94.3523038 106.9687809  37.0689881  93.6480254
 108.4410241  32.9562948  93.5122610 108.7626082  32.4766031  92.8581872
 108.7037185  33.7662594  93.3213422 108.5276266  33.0052846  93.3878102
 111.6707214  43.9781822 107.0321426 111.1632305  44.5317669 107.4762056
 111.3733860  44.0390112 106.2140201 111.5512099  44.0688134 106.9769883
 103.3684246  39.2216813  96.8066714 103.8776475  39.8181321  97.1878019
 103.8418518  38.9542787  96.1243134 103.5127622  39.2702629  96.7621237
 114.2814994  47.8945080  94.9625369 113.5644304  47.7205942  94.4972607
 114.9321732  47.6597652  94.4300856 114.2716844  47.8340873  94.8154587
 112.2763619  28.8150242  99.2836666 111.6331937  28.6647888  99.8521804
 111.9363026  28.5692587  98.5185771 112.1308696  28.7562364  99.2539681
 116.8662965  36.7709669  98.7066675 116.1954155  37.3139371  98.5779740
 117.5602715  37.2404524  98.4648369 116.8691833  36.9207940  98.6522202
 110.9149699  48.9106381 103.9378433 110.6915353  48.1525210 104.3062459
 110.4259542  48.9404402 103.2158873 110.8093148  48.8028605 103.8855174
 105.7274778  35.8573072  99.6739894 105.0086767  36.2737205  99.9412758
 106.0987140  36.4227311  99.1231532 105.6766709  36.0022353  99.6322701
 109.5628156  49.1306839 101.3915518 109.1488554  48.4680969 101.0019359
 110.2475530  49.2784698 100.8711212 109.6026528  49.0547497 101.2572015
 112.9293450  48.2896924 102.1439134 112.5309733  48.3999194 101.3759954
 112.3144670  48.4978990 102.7265694 112.7792339  48.3370492 102.1170433
 111.5021352  34.8971072  95.0113274 110.9086191  35.2188068  94.4597841
 111.5396630  34.0512167  94.8034380 111.4195741  34.8195400  94.8996045
 114.3779169  34.8550576  98.4415024 114.1492862  34.8783278  97.5993382
 114.6377245  34.0308043  98.5610035 114.3825357  34.7366656  98.3340222
 108.6598397  36.7085049 108.0440124 108.1477300  36.1006232 108.4025156
 108.4877893  37.4241642 108.5114100 108.5588034  36.7248349 108.1656348
 103.5064112  35.1522625 110.6942486 103.3366702  35.8124000 110.1490693
 103.0630062  35.3629186 111.4154975 103.4163445  35.2808607 110.7204115
 107.4323931  33.3927123  99.7369220 107.9081297  33.7544203  99.1019401
 106.9312531  34.0483590 100.0169362 107.4289290  33.5421311  99.6845961
 120.6635293  42.8648891  95.5282225 121.0468898  43.6140247  95.7580322
 119.8679406  43.1114710  95.2694214 120.6029075  43.0118585  95.5239798
 100.4066176  38.0569490 105.9530976  99.8592896  37.3870136 106.0711844
 101.1958554  37.6899338 106.0174443 100.4418360  37.9034477 105.9799676
 109.4750584  35.5368322  93.1042604 109.8549549  35.5547952  92.3193718
 108.7343180  35.9822311  92.9833451 109.4219422  35.6050097  92.9706172
 117.1035875  33.8450514  98.6918182 117.1030101  33.6899170  99.5502459
 116.8992055  34.6913501  98.6359568 117.0735653  33.9471134  98.8106122
  99.1653146  37.2690298 103.1076999  98.9874907  36.8166907 103.8331914
  98.8772168  38.0716460 103.2915476  99.0966099  37.3212856 103.2420502
 114.8276727  38.5248015 102.3454389 115.3230392  37.8071011 102.3058409
 114.0176503  38.2218813 102.2308876 114.7820620  38.3745662 102.3228115
 110.2735338  42.3745829  94.4951394 109.4646661  42.0512502  94.4484703
 110.7810247  41.6679051  94.4279642 110.2285005  42.2227145  94.4781688
 100.9025616  39.8018022 100.2198758 100.0371135  39.7903712 100.1081529
 101.0024431  39.6148245 101.0669897 100.7899783  39.7724083 100.3287702
 116.8928546  41.2751703 105.0331518 117.3183617  40.7526125 104.4801943
 116.5285465  41.8732540 104.5120141 116.9015148  41.2861930 104.8740528
 106.5282625  49.5715920 103.7928863 106.8429184  50.3852309 103.8006645
 106.9376039  49.1866139 104.4611023 106.6350723  49.6344623 103.8932955
 113.4807145  44.9885967 101.3632675 113.9518323  45.7026230 101.5322661
 113.8167324  44.3884717 101.8992545 113.6002260  45.0057432 101.4665051
 114.1181091  44.7803901 108.1260368 113.5702037  44.1561785 107.8580433
 114.5794120  44.9698173 107.4104447 114.1048301  44.7162952 107.9810799
 109.4669755  31.7629851  95.7870235 110.2885449  31.9328164  95.5451930
 109.0039406  31.9177112  95.0636533 109.5200917  31.8111584  95.6441879
 103.8695646  43.5189029 103.4407472 104.4740503  43.4784863 102.8121293
 103.6622958  44.3660181 103.4711528 103.9284543  43.6377031 103.3523588
 113.6839418  45.7854974 104.6569709 114.5037792  45.6417940 104.9186004
 113.4033495  46.4101173 105.1986147 113.7636161  45.8565326 104.7757649
  99.1046928  42.5023646 103.3106395  99.0071206  41.6919918 103.6196452
  99.8875798  42.4815440 102.9252663  99.2063064  42.3790737 103.2993258
 123.3552753  52.5295477 102.3765516 122.4990648  52.6903975 102.4274633
 123.4020407  51.6587541 102.3970577 123.2351864  52.4246279 102.3871582
 117.7393893  62.0658195  98.1402748 116.9876792  61.6873733  97.9118793
 118.1879904  62.0976628  97.3921558 117.6943559  62.0143802  97.9960250
 123.1918853  62.4883564  93.5688295 122.8570221  63.1660486  93.1332517
 123.7045723  62.0988875  92.9805166 123.2184434  62.5308142  93.4175086
 122.7323144  64.4397833  99.5099406 123.1162523  65.0084732  98.9704182
 122.6682285  63.7147343  99.0305222 122.7796571  64.4173296  99.3593269
 119.3178649  62.0776587 100.4065520 119.4189012  61.2676941 100.7162648
 118.7220394  61.9833533  99.7765199 119.2451187  61.9441615 100.3591759
 119.1579388  66.9954176 101.8080376 119.8016844  67.4367340 102.1976535
 119.4835644  66.1907602 101.7210635 119.3011217  66.9419371 101.8525853
 112.5143693  58.0996873 100.0317854 112.2793878  57.2664526  99.9250123
 112.6529334  58.3801539  99.2179055 112.4999356  58.0180377  99.8960209
 114.8133781  50.2682604 102.9302161 114.1938812  49.6775251 102.7612176
 114.7117644  50.8594039 102.2966485 114.7071456  50.2686686 102.8107151
 119.8599968  60.0066151  97.1800238 120.1815809  60.5471358  96.5761546
 120.5072065  59.4362922  97.3122528 120.0026023  60.0025326  97.1107273
 121.9101676  52.0082146  97.2634625 122.6081841  52.1870273  97.7556088
 122.2254009  51.4852485  96.6405014 122.0597013  51.9575918  97.2436635
 114.5402914  53.8134886 105.1745730 114.4161610  54.3997331 105.8095549
 115.1921198  53.3195081 105.4758005 114.6176563  53.8273690 105.3131660
 122.0989612  58.3952591  97.2514416 122.5383247  57.7869691  97.6969189
 121.9494274  58.0159964  96.4799881 122.1411077  58.2491062  97.2033583
 119.5661255  56.9896603 104.4533242 120.2110257  56.4969046 104.1344190
 119.8063032  57.1321389 105.2799320 119.6971840  56.9374045 104.5282775
 122.1047346  59.8351508 104.1040134 122.3870589  59.0402914 103.8826890
 122.8333506  60.3132096 104.1245195 122.2536910  59.7886105 104.0743149
 120.0828540  47.3774542 101.3455899 119.7531870  47.8285686 100.6759598
 119.4073542  47.2990706 101.8928906 119.9338976  47.4325678 101.3279123
 118.5216989  57.2627783  94.5050388 117.9374204  57.7677814  94.9116252
 118.1187084  57.0370170  93.7646980 118.3756293  57.3036031  94.4555414
 114.0761018  62.9782544 101.3074060 113.5928596  63.7033034 101.2833644
 114.8884336  63.2758674 101.4184218 114.1251766  63.1284898 101.3201339
 120.1475172  61.7714725 103.9123874 119.6302113  61.4122140 103.3085182
 120.8449563  61.2476899 103.9229941 120.1740753  61.6412413 103.8254133
 121.3709224  61.5040699 108.8557710 120.8080058  61.0913309 109.3797371
 122.1330247  61.4293605 109.2750853 121.4003672  61.4318099 108.9950710
 122.9794204  53.5093435  92.9819309 123.2190207  53.7171419  92.1694652
 123.3010045  52.7050944  93.0908254 123.0631361  53.4207536  92.8779862
 118.2884494  45.4386831  96.8278847 119.0430462  45.8065148  96.5895897
 118.1112028  45.8126385  97.5958027 118.3738972  45.5485019  96.9063735
 116.9305215  63.4938720 101.4594340 117.6325794  62.9790709 101.5167096
 116.8502698  63.8212871 102.2641215 117.0228975  63.4652946 101.5867132
 117.9784122  53.7314307 110.5874755 118.1504625  53.6220202 111.4360036
 118.5153479  54.3768712 110.3505947 118.0829126  53.8106309 110.6779852
 116.6441558  47.8457150  93.5256960 116.4617132  48.0629031  92.6997953
 117.5067172  47.9596163  93.5815574 116.7446148  47.8947048  93.4111447
 116.2555990  59.6845072 100.9679948 117.0944890  59.9168005 101.0153709
 116.2867760  58.8149383 100.8986983 116.3837708  59.5902019 100.9644592
 116.8808693  60.1045947 105.2693253 117.4206918  59.9617078 105.9396626
 116.1978640  60.5042698 105.6377280 116.8600847  60.1425618 105.4227675
 122.3241278  44.8483561  96.5605984 123.0527438  44.6699515  96.1144140
 122.4136171  45.6901640  96.7713162 122.4447940  44.9467439  96.5259501
 112.2845839  56.3246238 105.4227675 112.0184254  55.5085355 105.5818665
 112.2984403  56.3699394 104.5523190 112.2470561  56.2103143 105.3181157
 116.1903586  51.1231322  92.0379433 115.4761763  50.8369502  92.4501865
 116.6747554  51.4627948  92.6785820 116.1562949  51.1312972  92.1935068
 117.0344445  49.8624616 108.0694683 116.3416242  49.3921596 108.3155414
 117.6504772  49.6362921 108.6436390 117.0228975  49.7591748 108.1903835
 112.6939252  57.1105017 102.7039419 112.5114825  57.0851903 101.8511711
 113.4288921  57.5803955 102.7428328 112.7753316  57.1766380 102.5837338
 115.7585004  53.8290020 109.2121528 116.4824976  53.8143051 109.6986423
 115.8601140  54.5385376 108.7143496 115.8803213  53.9314724 109.2100315
 112.6610163  53.9898518 102.8538486 113.2383665  53.8534969 103.4930731
 111.9624224  53.5334302 103.1084070 112.6431184  53.9020784 102.9860775
 119.4177465  55.6432574 101.0676969 119.1596709  54.8104309 101.0408268
 119.4725948  55.8690187 100.2269469 119.3877243  55.5530345 100.9397106
 118.3912177  53.1970336 101.5541864 117.8161768  53.3562505 102.1905825
 118.0147853  52.5605745 101.0910314 118.2514989  53.1268149 101.5796422
 122.0585466  51.6693686 106.4134242 121.6699898  51.2447903 105.7586433
 121.3940164  51.9175835 106.9211269 121.9032393  51.6432407 106.3922110
 108.1368996  52.8410411  99.5686304 108.2229248  52.4642279 100.3499834
 108.7644793  52.4670857  99.0906263 108.2425547  52.7295893  99.6131782
 119.0332312  59.3713808  99.7383361 119.6706259  59.1325555 100.2835155
 119.4587384  59.5750967  99.0036522 119.1908478  59.3664818  99.7100518
 113.7244954  61.6102144 103.6217665 113.7649100  61.8816995 102.7937445
 114.2839478  62.1344052 104.0375453 113.8128300  61.7277899 103.5609553
 119.6735127  54.5916097  94.0758251 120.0580280  54.3723804  94.8274796
 119.4246747  55.4179043  94.2059327 119.6937200  54.6814244  94.2059327
 121.4153784  59.8486230 101.4177147 121.4892792  59.6861402 102.2718997
 122.2323290  60.0376420 101.1737629 121.5470143  59.8522973 101.5075173
 115.1759541  60.1944093  98.4471591 114.3497658  60.4405830  98.3205870
 115.2371532  60.1156174  99.3133649 115.0633708  60.2189042  98.5560535
 117.3935564  46.2613034  99.4067031 116.5257990  46.3335634  99.4724640
 117.6810769  47.0635113  99.5955006 117.3075313  46.3907181  99.4441798
 119.9558370  62.8120973  96.1490621 120.2456668  62.4209955  95.4249847
 120.6861851  62.9937678  96.5895896 120.1065254  62.7814787  96.1073428
 120.5453115  57.6138719 107.2343751 120.0464809  58.3254487 107.3128640
 121.3553339  57.9339386 107.1961914 120.5909222  57.7665568 107.2400320
 117.8964285  64.7888356  99.2150771 117.6764581  64.4985710 100.0077438
 117.6758807  64.1303311  98.6868683 117.8311879  64.6488064  99.2539679
 116.8081232  56.8761672 101.4806472 116.5194481  56.2499143 102.0152200
 117.6764581  56.8181960 101.5471153 116.8941484  56.7749216 101.5697427
 120.0632241  66.1617746  97.9981463 120.7156299  65.6294188  98.2272489
 119.3657850  65.8086398  98.3849337 120.0562959  66.0307269  98.0893631
 117.0113506  58.5156923  97.4048837 117.7659474  58.8969962  97.6184300
 116.4184119  58.9668067  97.8595534 117.0350219  58.6385751  97.5031716
 118.3311732  59.6865485 102.7788953 117.8092486  59.8265776 103.4640817
 118.7185753  58.9276149 102.9691070 118.3115433  59.5951008 102.9090029
 115.3202917  49.7371293  96.8483907 115.0327712  49.3672564  96.1115855
 116.0073385  50.2066149  96.5867612 115.3791814  49.7518263  96.6998983
 119.7578058  56.7169504  98.1770444 119.5620841  57.3244238  97.5830747
 119.9812404  56.0237448  97.6962118 119.7612699  56.7047029  98.0186525
 118.1556588  53.6024242  98.2951312 118.8779240  53.7665400  97.8355118
 117.6764581  54.3233906  98.1890652 118.1920319  53.7322471  98.2116926
 115.8064205  56.0082314 107.4005452 116.3185302  56.2866567 106.7514212
 115.5200547  56.7471608 107.7668265 115.8399068  56.1584668 107.3595330
 112.8931111  50.5152506  97.6969188 112.9947248  51.3178667  98.0250164
 113.6886998  50.3139842  97.3992269 113.0259017  50.6038405  97.7004544
 119.3247930  48.1008703 107.4606494 119.1331127  48.1163837 108.3105917
 120.1746526  48.2972377 107.4373148 119.4223652  48.1323054 107.5829788
 113.7094843  50.6299684 105.4390310 113.5680335  49.7783625 105.5634818
 113.9935407  50.6728345 104.6152516 113.7302689  50.5099434 105.3357934
 119.8230463  55.2023493 108.9957781 119.9673839  55.7824701 108.3600891
 120.1706111  55.5799790 109.7007636 119.8957924  55.3444197 109.0056776
 121.9950380  54.4013661 106.7782913 121.2473694  54.5944676 106.3731191
 122.1491905  53.5758881 106.5407034 121.9072808  54.3078773 106.6828319
 118.8958218  63.3926265 105.8618808 119.0447782  62.8329181 105.2092213
 119.6758220  63.4718266 106.2451327 119.0332311  63.3211830 105.8215757
 121.4211518  63.5640908 107.1403299 121.3455190  62.8949718 107.6954087
 121.3501378  64.2658696 107.6543965 121.3992125  63.5685815 107.2980147
 114.4785148  48.5430032 108.7567760 113.9427338  47.9310390 109.0728528
 114.5402913  49.1178168 109.4101427 114.4080781  48.5376959 108.9003187
 122.0781765  62.0841906  97.9726905 122.8431657  61.8151550  97.6509569
 121.9759855  61.5991917  98.6896968 122.1763261  61.9731471  98.0306733
 120.1134535  50.2866316 104.5120141 119.3230610  50.1057776 104.8337476
 120.5095158  49.5093268 104.4950435 120.0551411  50.1453777 104.5572689
 121.3091459  55.4558714 103.1359842 120.8853708  55.6563213 102.3998861
 121.1336314  54.6087562 103.2484142 121.2202340  55.3607496 103.0433533
 120.8103153  66.9709227 105.5981300 121.2999083  66.2720017 105.4156964
 120.2387385  66.6733097 106.1857357 120.7987683  66.8235451 105.6582341
 116.5973904  55.9510766  98.5687815 116.7538523  55.8857569  99.4243807
 116.9374497  56.7259318  98.3566495 116.6707139  56.0559964  98.6642409
 123.1353049  55.3268649  97.4381178 123.6768594  54.8239030  97.9019799
 123.4499608  55.2733844  96.6270664 123.2617446  55.2448070  97.3864990
 121.3039499  60.7186001  94.7221206 121.3732319  59.8600539  94.8614207
 122.0827954  60.9357882  94.3940231 121.4292349  60.6238865  94.6938364
 113.1708166  53.1345716  98.8848582 113.5507131  53.5530261  98.2208850
 112.5963531  53.7159172  99.1917426 113.1419491  53.2823575  98.8325323
 120.6475026  55.3872856  91.4163965 120.9367551  56.1637739  91.6907539
 120.7346825  54.8761588  92.1178464 120.7029283  55.4264775  91.5606462
 120.7006187  45.3411118 103.9364292 120.1844676  44.6491309 104.0615871
 120.1400116  46.0081895 103.8826891 120.5412701  45.3374376 103.9470358
 116.8138967  54.7006121 103.5164077 115.9726974  54.6009995 103.7242970
 117.0228975  55.4701601 103.8678397 116.7203660  54.7998164 103.5991392
 114.2914534  52.3225658 101.3448827 113.8971232  52.3968670 100.5698937
 113.7354651  52.7083604 101.8957189 114.1517347  52.3907433 101.3116487
 120.6255632  52.6287520 102.7661674 120.3218770  52.0743508 103.3672082
 119.9235053  52.8079730 102.2789708 120.4771842  52.5732302 102.7831380
 119.6821729  49.9388040  97.3306376 119.9581464  49.2206952  96.9183944
 120.2820399  50.5372960  97.1227482 119.8114994  49.9208411  97.2387137
 118.6873983  59.8437241 107.4733772 118.5794338  59.8539303 108.3395830
 118.8969765  60.6692021 107.2838726 118.7024094  59.9678316 107.5737864
 123.1832250  47.6101557  95.6052971 123.6375996  47.7812118  96.3300816
 123.6572296  46.9969668  95.2050747 123.3200570  47.5452443  95.6526733
 116.7047775  57.0949883 104.9355710 116.1135708  57.7359381 104.9058725
 117.4668799  57.5187501 104.9087009 116.7296036  57.2525722 104.9270857
 117.1008398  48.2551881 105.6023727 117.5609880  48.3290810 106.3398851
 117.1464505  49.0533135 105.2523548 117.1758953  48.3846028 105.6596484
 120.5245270  54.3144092  96.7097978 121.2687315  54.7018368  96.9480928
 120.6705966  53.4701517  96.8738466 120.6555855  54.2474564  96.7691948
 122.4424845  46.1094351 101.7429840 121.5960890  46.2817158 101.6171189
 122.4395978  45.3043694 102.0795668 122.3171995  46.0155380 101.7740967
 113.8896176  51.8841072 107.9775443 114.7521789  51.7836781 107.8912773
 113.5587959  51.3035781 107.4161016 113.9681372  51.7832698 107.8820849
 117.2497962  50.7083521 104.6385862 116.6251032  50.7201913 104.0311814
 116.9143557  51.1843696 105.2877102 117.1083454  50.7802038 104.6442430
 117.4339710  49.0508639  90.6958547 117.0852515  49.7028364  91.1590096
 116.9536156  49.0365752  89.9682418 117.3109954  49.1451693  90.6569638
 113.9623637  58.7683981 106.0789626 113.4323562  58.0776420 106.1284601
 114.2348731  58.7594166 105.2502334 113.9248360  58.6651113 105.9637042
 123.4026180  57.2811495 103.7872296 122.9753788  56.6561214 103.3537731
 123.3951124  56.9986417 104.6131303 123.3385321  57.1464276 103.8452124
 116.5188707  52.3176668 106.8560730 116.6782194  51.5619993 107.2612452
 116.3381601  52.8667608 107.5101468 116.5154066  52.2870482 107.0123436
 121.7311890  48.1580250 104.0014830 121.7554377  47.6240362 103.3127610
 121.9823363  47.6497559 104.6640421 121.7721808  48.0041154 103.9979475
 109.2419480  55.4411745 103.4357974 109.1362929  55.3958589 102.5710058
 108.4919700  55.7865525 103.7172259 109.1155082  55.4852653 103.3495304
 118.0113212  46.8851068 103.3820574 118.0511584  47.3860275 104.0955282
 117.1862877  46.9761462 103.1126497 117.8952738  46.9732885 103.4471113
 119.4327575  53.4011578 105.6794473 118.6019505  53.5685396 105.4729721
 119.3779093  53.0247529 106.4643359 119.3016990  53.3701309 105.7643001
 117.8063619  51.6767170  96.2084591 117.9466580  52.1739634  96.9113232
 118.3046152  50.9753464  96.3498805 117.9004700  51.6469148  96.3336170
 117.8363842  52.5434281  93.5377168 118.4708921  53.1394706  93.4726630
 117.9189452  52.2437738  94.3523038 117.9420393  52.5875189  93.6480254
 119.4142824  48.4748256  93.5122610 119.7358665  47.9951339  92.8581872
 119.6769768  49.2847902  93.3213422 119.5008850  48.5238154  93.3878102
 122.6439797  59.4967130 107.0321426 122.1364888  60.0502977 107.4762056
 122.3466443  59.5575420 106.2140201 122.5244682  59.5873442 106.9769883
 114.3416829  54.7402121  96.8066714 114.8509059  55.3366629  97.1878019
 114.8151102  54.4728095  96.1243134 114.4860205  54.7887937  96.7621237
 123.2496202  44.3335550  99.2836666 122.6064520  44.1833196  99.8521804
 122.9095609  44.0877895  98.5185771 123.1041280  44.2747672  99.2539681
 121.8882282  64.4291689 103.9378433 121.6647937  63.6710518 104.3062459
 121.3992126  64.4589710 103.2158873 121.7825731  64.3213913 103.8855174
 116.7007361  51.3758380  99.6739894 115.9819350  51.7922513  99.9412758
 117.0719723  51.9412619  99.1231532 116.6499293  51.5207661  99.6322701
 120.5360739  64.6492147 101.3915518 120.1221138  63.9866277 101.0019359
 121.2208114  64.7970005 100.8711212 120.5759111  64.5732805 101.2572015
 122.4753936  50.4156380  95.0113274 121.8818775  50.7373376  94.4597841
 122.5129213  49.5697475  94.8034380 122.3928325  50.3380708  94.8996045
 119.6330981  52.2270357 108.0440124 119.1209884  51.6191540 108.4025156
 119.4610477  52.9426950 108.5114100 119.5320618  52.2433657 108.1656348
 114.4796695  50.6707933 110.6942486 114.3099286  51.3309308 110.1490693
 114.0362645  50.8814494 111.4154975 114.3896029  50.7993915 110.7204115
 118.4056515  48.9112431  99.7369220 118.8813881  49.2729510  99.1019401
 117.9045114  49.5668898 100.0169362 118.4021874  49.0606619  99.6845961
 111.3798760  53.5754798 105.9530976 110.8325479  52.9055444 106.0711844
 112.1691138  53.2084646 106.0174443 111.4150943  53.4219785 105.9799676
 120.4483168  51.0553630  93.1042604 120.8282133  51.0733260  92.3193718
 119.7075764  51.5007619  92.9833451 120.3952006  51.1235405  92.9706172
 110.1385729  52.7875606 103.1076999 109.9607490  52.3352215 103.8331914
 109.8504751  53.5901767 103.2915476 110.0698682  52.8398164 103.2420502
 121.2467922  57.8931137  94.4951394 120.4379245  57.5697810  94.4484703
 121.7542831  57.1864359  94.4279642 121.2017589  57.7412453  94.4781688
 111.8758199  55.3203330 100.2198758 111.0103719  55.3089020 100.1081529
 111.9757015  55.1333553 101.0669897 111.7632366  55.2909391 100.3287702
 117.5015209  65.0901228 103.7928863 117.8161768  65.9037617 103.8006645
 117.9108622  64.7051447 104.4611023 117.6083307  65.1529931 103.8932955
 120.4402338  47.2815159  95.7870235 121.2618033  47.4513471  95.5451930
 119.9771989  47.4362420  95.0636533 120.4933501  47.3296892  95.6441879
 114.8428229  59.0374337 103.4407472 115.4473087  58.9970171 102.8121293
 114.6355542  59.8845489 103.4711528 114.9017126  59.1562339 103.3523588
 110.0779511  58.0208954 103.3106395 109.9803789  57.2105226 103.6196452
 110.8608381  58.0000748 102.9252663 110.1795648  57.8976045 103.2993258
 123.4876277  73.6182181 100.0317854 123.2526461  72.7849834  99.9250123
 123.6261917  73.8986847  99.2179055 123.4731939  73.5365685  99.8960209
 123.2578422  71.8431546 105.4227675 122.9916837  71.0270663 105.5818665
 123.2716986  71.8884702 104.5523190 123.2203144  71.7288451 105.3181157
 119.1101579  68.3595719  99.5686304 119.1961831  67.9827587 100.3499834
 119.7377377  67.9856165  99.0906263 119.2158130  68.2481201  99.6131782
 120.2152063  70.9597053 103.4357974 120.1095512  70.9143897 102.5710058
 119.4652283  71.3050833 103.7172259 120.0887666  71.0037961 103.3495304
 122.3531343  69.0940106 105.9530976 121.8058063  68.4240752 106.0711844
 123.1423722  68.7269954 106.0174443 122.3883527  68.9405093 105.9799676
 121.1118313  68.3060914 103.1076999 120.9340074  67.8537523 103.8331914
 120.8237335  69.1087075 103.2915476 121.0431266  68.3583472 103.2420502
 122.8490783  70.8388638 100.2198758 121.9836302  70.8274328 100.1081529
 122.9489599  70.6518861 101.0669897 122.7364950  70.8094699 100.3287702
 121.0512095  73.5394262 103.3106395 120.9536373  72.7290534 103.6196452
 121.8340965  73.5186056 102.9252663 121.1528231  73.4161352 103.2993258
  96.9065045  12.8961691  88.7420423  97.5502501  13.3374855  89.1316581
  97.2321301  12.0915118  88.6550682  97.0496874  12.8426886  88.7865900
  91.8246675   8.8790060  88.2414107  91.3414253   9.6040549  88.2173690
  92.6369993   9.1766190  88.3524264  91.8737422   9.0292413  88.2541386
  94.6790872   9.3946235  88.3934387  95.3811451   8.8798224  88.4507143
  94.5988355   9.7220387  89.1981262  94.7714632   9.3660462  88.5207179
  91.4730611   7.5109659  90.5557712  91.5134756   7.7824511  89.7277491
  92.0325135   8.0351568  90.9715500  91.5613957   7.6285415  90.4949600
  95.6449942  10.6895871  86.1490817  95.4250237  10.3993226  86.9417484
  95.4244464  10.0310826  85.6208730  95.5797536  10.5495579  86.1879726
  97.8117898  12.0625261  84.9321510  98.4641956  11.5301703  85.1612536
  97.1143507  11.7093913  85.3189384  97.8048616  11.9314784  85.0233678
  98.5588810  12.8716743  92.5321347  99.0484740  12.1727532  92.3497011
  97.9873042  12.5740613  93.1197404  98.5473339  12.7242966  92.5922387
  98.2846396  10.5499662  88.3255564  97.8706795   9.8873792  87.9359406
  98.9693770  10.6977521  87.8051258  98.3244768  10.4740320  88.1912061
  95.2500866  10.9908744  90.7268910  95.5647425  11.8045132  90.7346692
  95.6594279  10.6058962  91.3951069  95.3568964  11.0537446  90.8273002
 106.4612133  23.4851018  85.0742794 105.7095033  23.1066556  84.8458839
 106.9098145  23.5169452  84.3261605 106.4161800  23.4336625  84.9300297
 111.9137093  23.9076387  80.5028342 111.5788461  24.5853309  80.0672564
 112.4263963  23.5181699  79.9145213 111.9402674  23.9500966  80.3515133
 111.4541384  25.8590656  86.4439453 111.8380764  26.4277555  85.9044228
 111.3900525  25.1340166  85.9645269 111.5014811  25.8366120  86.2933316
 114.9222814  16.0080344  91.9537214 115.4678774  16.6865431  92.0131184
 114.8639691  15.8667805  91.0938796 114.9938729  16.0872346  91.8349275
 108.0396889  23.4969410  87.3405567 108.1407252  22.6869764  87.6502695
 107.4438634  23.4026356  86.7105245 107.9669428  23.3634438  87.2931805
 116.6987883  17.4364951  82.8270942 116.5827409  18.1872637  83.2563080
 117.4943770  17.1788904  83.0767029 116.7992472  17.5099798  82.9275034
 107.8797629  28.4146999  88.7420423 108.5235084  28.8560163  89.1316581
 108.2053884  27.6100425  88.6550682 108.0229457  28.3612194  88.7865900
 101.2361933  19.5189697  86.9657901 101.0012118  18.6857349  86.8590169
 101.3747574  19.7994362  86.1519102 101.2217596  19.4373200  86.8300256
 103.5352021  11.6875427  89.8642208 102.9157053  11.0968074  89.6952223
 103.4335885  12.2786862  89.2306531 103.4289696  11.6879510  89.7447198
 108.5818209  21.4258974  84.1140285 108.9034050  21.9664181  83.5101593
 109.2290305  20.8555745  84.2462574 108.7244264  21.4218149  84.0447320
 103.2621154  15.2327709  92.1085777 103.1379851  15.8190154  92.7435596
 103.9139438  14.7387905  92.4098052 103.3394803  15.2466513  92.2471707
 110.8207852  19.8145414  84.1854463 111.2601487  19.2062515  84.6309236
 110.6712515  19.4352787  83.4139928 110.8629318  19.6683885  84.1373630
 108.2879495  18.4089426  91.3873288 108.9328497  17.9161869  91.0684237
 108.5281272  18.5514213  92.2139367 108.4190080  18.3566868  91.4622822
 110.8265586  21.2544332  91.0380181 111.1088829  20.4595738  90.8166937
 111.5551747  21.7324919  91.0585242 110.9755150  21.2078929  91.0083196
 114.4217189  18.1672595  81.1385232 114.3368484  19.0233562  81.2834801
 114.9101572  17.8916919  81.8067391 114.4806086  18.2529917  81.2587314
 120.8083675  20.3603694  88.0116012 119.9781378  20.5714338  88.1749428
 120.7592927  19.5340749  87.7358295 120.6790410  20.2693300  87.9953377
 107.2435230  18.6820606  81.4390435 106.6592445  19.1870638  81.8456299
 106.8405325  18.4562993  80.6987027 107.0974533  18.7228855  81.3895460
 102.7979258  24.3975367  88.2414107 102.3146836  25.1225857  88.2173690
 103.6102576  24.6951497  88.3524264 102.8470006  24.5477721  88.2541386
 108.8693412  23.1907548  90.8463921 108.3520354  22.8314963  90.2425229
 109.5667803  22.6669723  90.8569987 108.8958993  23.0605236  90.7594180
 112.5257004  23.6402362  96.8080094 112.6140350  23.4528503  97.6558305
 112.9546717  22.9939792  96.4084941 112.6019107  23.5165370  96.8751846
 110.0927464  22.9233522  95.7897756 109.5298299  22.5106132  96.3137418
 110.8548487  22.8486428  96.2090900 110.1221913  22.8510923  95.9290757
 105.6523455  24.9131543  88.3934387 106.3544035  24.3983532  88.4507143
 105.5720938  25.2405695  89.1981262 105.7447216  24.8845770  88.5207179
 106.7002362  15.1507130  97.5214802 106.8722866  15.0413025  98.3700083
 107.2371719  15.7961536  97.2845994 106.8047366  15.2299132  97.6119898
 104.9774231  21.1037895  87.9019995 105.8163130  21.3360828  87.9493756
 105.0086000  20.2342207  87.8327030 105.1055948  21.0094842  87.8984639
 105.6026934  21.5238771  92.2033300 106.1425159  21.3809902  92.8736673
 104.9196880  21.9235521  92.5717326 105.5819088  21.5618441  92.3567722
 115.0267819  17.2029771  87.3978324 115.7825334  17.6361286  87.4367233
 115.1330143  16.5534541  87.9712961 115.1537989  17.1707255  87.4876350
 118.0647990  21.0303048  88.1480727 117.6283222  21.0339791  88.9039699
 117.7310905  21.7108547  87.7160305 117.9510610  21.1315504  88.1961560
 101.0064079  17.7439061  92.3567722 100.7402494  16.9278178  92.5158712
 101.0202643  17.7892217  91.4863237 100.9688801  17.6295966  92.2521204
 104.9121826  12.5424146  78.9719480 104.1980003  12.2562325  79.3841912
 105.3965795  12.8820772  79.6125867 104.8781189  12.5505795  79.1275115
 112.7947457  24.9821483  93.1190333 111.9962703  24.7420983  93.3764202
 113.2433468  25.0335876  93.8657381 112.7422068  24.9543874  93.2675258
 112.0869144  21.0454100  79.3481288 112.5020292  20.7139124  78.6565784
 111.2561073  20.8123002  79.2201425 112.0257153  20.9625356  79.2272135
 101.4157493  18.5297841  89.6379466 101.2333066  18.5044727  88.7851758
 102.1507161  18.9996779  89.6768375 101.4971556  18.5959203  89.5177384
 117.4857167  18.7649351  86.7812353 117.7212756  18.9094550  85.9539204
 117.6346730  19.5291759  87.1743867 117.5422970  18.8988405  86.7175957
 104.4803244  15.2482844  96.1461575 105.2043217  15.2335874  96.6326469
 104.5819381  15.9578199  95.6483543 104.6021453  15.3507547  96.1440361
 119.3147623  17.6051017  84.6181957 119.6455841  18.1378657  84.0122052
 119.8880712  17.6589904  85.2743908 119.4481303  17.6920585  84.6259739
 114.5279513  15.4515919  85.3005537 114.6226367  16.1905213  85.7545163
 113.9038356  15.0233395  85.7340102 114.4488543  15.4977240  85.4313685
 101.3828403  15.4091341  89.7878533 101.9601906  15.2727792  90.4270778
 100.6842465  14.9527126  90.0424117 101.3649424  15.3213608  89.9200822
 114.7802534  17.2964659  78.5342489 114.6982696  17.3666846  79.3997476
 115.4182254  17.8594403  78.3426230 114.8622371  17.3903630  78.6332439
 108.1395705  17.0625397  88.0017016 107.8814949  16.2297132  87.9748315
 108.1944188  17.2883010  87.1609516 108.1095483  16.9723168  87.8737152
 107.1130417  14.6163160  88.4881910 106.5380008  14.7755328  89.1245871
 106.7366094  13.9798569  88.0250361 106.9733230  14.5460972  88.5136469
  96.8587236  14.2603234  86.5026351  96.9447488  13.8835103  87.2839881
  97.4863034  13.8863680  86.0246309  96.9643787  14.1488716  86.5471828
 111.8842644  17.3185113  81.5451096 112.6983283  17.6100006  81.4333867
 111.8201785  16.6644976  80.9709389 111.9945383  17.2650308  81.4439933
 107.7550552  20.7906631  86.6723408 108.3924499  20.5518378  87.2175201
 108.1805624  20.9943790  85.9376569 107.9126719  20.7857641  86.6440565
 102.4463195  23.0294967  90.5557712 102.4867340  23.3009818  89.7277491
 103.0057719  23.5536875  90.9715500 102.5346541  23.1470722  90.4949600
 108.3953367  16.0108921  81.0098297 108.7798520  15.7916627  81.7614842
 108.1464988  16.8371866  81.1399374 108.4155440  16.1007067  81.1399374
 110.1372024  21.2679053  88.3517194 110.2111033  21.1054225  89.2059044
 110.9541531  21.4569243  88.1077676 110.2688383  21.2715796  88.4415220
 103.8977781  21.6136916  85.3811638 103.0715899  21.8598653  85.2545917
 103.9589772  21.5348997  86.2473696 103.7851948  21.6381865  85.4900582
 108.6776610  24.2313797  83.0830668 108.9674908  23.8402778  82.3589894
 109.4080091  24.4130501  83.5235943 108.8283494  24.2007610  83.0413475
 109.2671355  19.0331542  94.1683798 108.7683049  19.7447310  94.2468687
 110.0771580  19.3532209  94.1301961 109.3127462  19.1858391  94.1740367
 106.6182526  26.2081179  86.1490817 106.3982821  25.9178534  86.9417484
 106.3977048  25.5496134  85.6208730 106.5530120  26.0680887  86.1879726
 105.5299473  18.2954495  88.4146519 105.2412721  17.6691967  88.9492246
 106.3982821  18.2374783  88.4811199 105.6159725  18.1942040  88.5037474
 108.7850481  27.5810569  84.9321510 109.4374539  27.0487011  85.1612536
 108.0876090  27.2279221  85.3189384 108.7781199  27.4500092  85.0233678
 105.7331746  19.9349747  84.3388884 106.4877714  20.3162786  84.5524347
 105.1402359  20.3860890  84.7935581 105.7568460  20.0578574  84.4371762
 116.7790400  19.9014983  84.2752489 117.3448432  20.5608193  84.1911032
 116.1318303  20.2464681  84.7468891 116.7669156  20.0496924  84.3325246
 107.0529973  21.1058308  89.7128999 106.5310726  21.2458600  90.3980864
 107.4403993  20.3468972  89.9031117 107.0333674  21.0143832  89.8430076
 113.2496978  22.8453767  83.6989568 113.0083654  22.1121628  83.2916633
 113.4298311  23.3940624  83.0455902 113.2404602  22.8176158  83.5419791
 108.4796298  18.1362327  85.1110491 108.2839081  18.7437061  84.5170793
 108.7030644  17.4430271  84.6302164 108.4830939  18.1239852  84.9526571
 106.8774828  15.0217065  85.2291359 107.5997480  15.1858223  84.7695165
 106.3982821  15.7426730  85.1230699 106.9138559  15.1515294  85.1456973
 104.5282445  17.4275137  94.3345499 105.0403542  17.7059391  93.6854259
 104.2418788  18.1664431  94.7008312 104.5617308  17.5777491  94.2935377
 101.6149351  11.9345329  84.6309235 101.7165488  12.7371490  84.9590211
 102.4105238  11.7332665  84.3332316 101.7477257  12.0231228  84.6344591
 102.4313084  12.0492507  92.3730357 102.2898575  11.1976448  92.4974865
 102.7153647  12.0921168  91.5492563 102.4520930  11.9292257  92.2697981
 116.4799725  20.5942957  90.3061626 116.3414084  21.2924003  90.8110369
 115.6999723  20.4391613  89.9497808 116.3442952  20.6743123  90.3287900
 108.5448703  16.6216316  95.9297828 108.6892079  17.2017524  95.2940938
 108.8924352  16.9992613  96.6347683 108.6176165  16.7637020  95.9396823
 110.7168621  15.8206484  93.7122960 109.9691935  16.0137499  93.3071238
 110.8710146  14.9951704  93.4747081 110.6291048  15.7271596  93.6168366
 107.6176458  24.8119088  92.7958855 107.7666022  24.2522004  92.1432259
 108.3976460  24.8911090  93.1791374 107.7550552  24.7404653  92.7555804
 117.9753098  19.9521211  81.0678126 117.5959906  19.1658349  81.0607415
 117.3119343  20.5008068  80.9249770 117.8211572  19.9166035  81.0458922
 110.1429759  24.9833731  94.0743346 110.0673430  24.3142541  94.6294134
 110.0719618  25.6851519  94.5884012 110.1210366  24.9878638  94.2320194
 110.8000006  23.5034730  84.9066952 111.5649897  23.2344373  84.5849616
 110.6978096  23.0184740  85.6237015 110.8981501  23.3924294  84.9646779
 113.3218666  20.5346913  76.8866901 114.0891651  20.5947038  76.4772753
 112.8749975  19.9627355  76.4023220 113.3692094  20.4583489  76.7544611
 114.2196462  19.3401569  89.1719633 113.5441464  19.1086801  89.6733020
 114.2288838  18.7322752  88.5461738 114.1214966  19.2160494  89.1535786
 116.2213196  22.1966702  81.4029811 116.3033034  23.0033688  81.0791262
 116.7062939  22.2162661  82.1270585 116.3050354  22.3187364  81.4616710
 110.0309700  16.8751538  90.0699889 109.6071949  17.0756037  89.3338908
 109.8554555  16.0280386  90.1824189 109.9420580  16.7800319  89.9773579
 109.5321393  28.3902051  92.5321347 110.0217323  27.6912840  92.3497011
 108.9605625  28.0925921  93.1197404 109.5205923  28.2428274  92.5922387
 105.3192145  17.3703589  85.5027862 105.4756764  17.3050392  86.3583854
 105.6592738  18.1452142  85.2906541 105.3925379  17.4752787  85.5982456
 111.8571289  16.7461473  84.3721225 112.3986835  16.2431854  84.8359846
 112.1717848  16.6926667  83.5610710 111.9835686  16.6640894  84.3205037
 110.0257739  22.1378824  81.6561253 110.0950559  21.2793363  81.7954253
 110.8046194  22.3550705  81.3280278 110.1510589  22.0431688  81.6278410
 114.4165227  24.5616525  85.8697746 114.0245018  24.2583241  85.1520613
 114.5718299  25.3985615  85.6802700 114.3818816  24.6400362  85.7354244
 101.8926406  14.5538539  85.8188629 102.2725371  14.9723084  85.1548896
 101.3181771  15.1351995  86.1257472 101.8637731  14.7016398  85.7665370
 114.5804901  21.1266514  85.8103777 114.2219556  21.2981157  86.5867809
 114.0943612  21.5879720  85.2531775 114.4563598  21.2205485  85.8429046
 109.3693267  16.8065680  78.3504011 109.6585792  17.5830562  78.6247586
 109.4565066  16.2954411  79.0518511 109.4247523  16.8457598  78.4946509
 115.7963897  22.7090218  93.3976335 116.5856275  22.3579283  93.5178416
 115.9707495  23.5226607  93.1352968 115.9384179  22.7776076  93.3764203
 105.5357208  16.1198944  90.4504123 104.6945214  16.0202818  90.6583017
 105.7447216  16.8894425  90.8018444 105.4421900  16.2190988  90.5331438
 103.0132775  13.7418481  88.2788874 102.6189472  13.8161493  87.5038984
 102.4572891  14.1276428  88.8297236 102.8735587  13.8100256  88.2456534
 109.3473873  14.0480343  89.7001721 109.0437010  13.4936332  90.3012129
 108.6453293  14.2272553  89.2129755 109.1990082  13.9925126  89.7171427
 107.4092224  21.2630064  94.4073819 107.3012578  21.2732126  95.2735877
 107.6188005  22.0884845  94.2178773 107.4242335  21.3871139  94.5077910
 105.4266016  18.5142707  91.8695756 104.8353949  19.1552205  91.8398771
 106.1887039  18.9380324  91.8427056 105.4514276  18.6718545  91.8610904
 115.1855532  23.9652018  89.3027781 114.9875220  24.4542833  88.6083992
 114.5643243  24.1693260  89.8811914 115.0643096  24.0668556  89.2851004
 109.2463510  15.7336915  83.6438025 109.9905555  16.1211191  83.8820975
 109.3924206  14.8894340  83.8078513 109.3774095  15.6667388  83.7031995
 102.6114416  13.3033895  94.9115490 103.4740029  13.2029604  94.8252820
 102.2806199  12.7228604  94.3501062 102.6899613  13.2025522  94.8160896
 105.9716202  12.1276344  91.5725908 105.3469272  12.1394736  90.9651861
 105.6361797  12.6036519  92.2217149 105.8301694  12.1994861  91.5782477
 102.6841878  20.1876804  93.0129673 102.1541802  19.4969243  93.0624647
 102.9566971  20.1786989  92.1842381 102.6466600  20.0843936  92.8977089
 113.7161968  20.7702506  81.7367355 114.4396167  21.2360619  81.5931929
 113.2762559  20.8376116  80.9864952 113.7577660  20.8486343  81.6052137
 112.8848123  17.6300049  92.9868044 112.2705116  17.0858099  93.2816680
 113.4015408  17.1164285  92.5073860 112.8703786  17.4736458  92.9592273
 112.1244420  18.7004319  90.7212343 111.6972028  18.0754037  90.2877778
 112.1169365  18.4179241  91.5471350 112.0603562  18.5657099  90.7792170
 105.2406948  13.7369492  93.7900777 105.4000434  12.9812816  94.1952499
 105.0599841  14.2860431  94.4441514 105.2372306  13.7063306  93.9463483
  97.9637720  16.8604568  90.3698021  97.8581169  16.8151413  89.5050105
  97.2137940  17.2058349  90.6512306  97.8373323  16.9045476  90.2835351
 108.1545816  14.8204401  92.6134520 107.3237745  14.9878219  92.4069768
 108.0997333  14.4440352  93.3983405 108.0235231  14.7894133  92.6983048
 106.5582082  13.9627104  80.4717215 107.1927161  14.5587529  80.4066676
 106.6407693  13.6630561  81.2863085 106.6638633  14.0068012  80.5820301
 111.3658038  20.9159954  93.9661473 110.8583129  21.4695800  94.4102103
 111.0684684  20.9768244  93.1480247 111.2462922  21.0066265  93.9109929
 103.0635070  16.1594945  83.7406761 103.5727299  16.7559452  84.1218066
 103.5369342  15.8920918  83.0583180 103.2078445  16.2080760  83.6961283
 113.9765818  24.8323211  81.8965416 113.2595128  24.6584074  81.4312654
 114.6272555  24.5975784  81.3640902 113.9667668  24.7719004  81.7494634
 110.6100523  25.8484512  90.8718480 110.3866177  25.0903341  91.2402506
 110.1210366  25.8782533  90.1498919 110.5043972  25.7406736  90.8195221
 105.4225602  12.7951203  86.6079941 104.7037591  13.2115336  86.8752805
 105.7937964  13.3605442  86.0571579 105.3717533  12.9400485  86.5662748
 109.2578980  26.0684970  88.3255564 108.8439378  25.4059100  87.9359406
 109.9426354  26.2162829  87.8051258 109.2977351  25.9925628  88.1912061
 112.6244274  25.2275055  89.0779181 112.2260557  25.3377326  88.3100001
 112.0095493  25.4357122  89.6605741 112.4743163  25.2748623  89.0510480
 108.3549221  13.6463181  94.9780171 107.8428124  13.0384364  95.3365202
 108.1828717  14.3619773  95.4454147 108.2538858  13.6626480  95.0996395
 103.2014936  12.0900756  97.6282533 103.0317526  12.7502131  97.0830739
 102.7580885  12.3007317  98.3495022 103.1114269  12.2186738  97.6544162
 120.3586117  19.8027022  82.4622272 120.7419722  20.5518378  82.6920369
 119.5630230  20.0492842  82.2034261 120.2979899  19.9496716  82.4579845
 100.1017000  14.9947621  92.8871023  99.5543720  14.3248267  93.0051891
 100.8909378  14.6277469  92.9514490 100.1369184  14.8412608  92.9139723
  98.8603970  14.2068429  90.0417046  98.6825731  13.7545038  90.7671961
  98.5722992  15.0094591  90.2255523  98.7916923  14.2590987  90.1760549
 109.9686162  19.3123960  81.4291440 109.1597485  18.9890633  81.3824750
 110.4761071  18.6057182  81.3619689 109.9235829  19.1605276  81.4121735
 100.5976439  16.7396153  87.1538805  99.7321959  16.7281844  87.0421576
 100.6975255  16.5526376  88.0009944 100.4850606  16.7102214  87.2627749
 116.5879370  18.2129834  91.9671565 117.0134441  17.6904256  91.4141990
 116.2236289  18.8110672  91.4460188 116.5965972  18.2240061  91.8080575
 106.2233449  26.5094052  90.7268910 106.5380008  27.3230440  90.7346692
 106.6326863  26.1244270  91.3951069 106.3301547  26.5722754  90.8273002
 113.1757969  21.9264098  88.2972722 113.6469147  22.6404361  88.4662707
 113.5118148  21.3262849  88.8332592 113.2953084  21.9435563  88.4005098
 113.8131915  21.7182033  95.0600415 113.2652861  21.0939916  94.7920480
 114.2744944  21.9076305  94.3444494 113.7999125  21.6541083  94.9150846
 103.5646470  20.4567160  90.3747519 104.1691327  20.4162994  89.7461339
 103.3573782  21.3038312  90.4051575 103.6235367  20.5755163  90.2863635
 113.3790242  22.7233105  91.5909756 114.1988615  22.5796071  91.8526051
 113.0984319  23.3479304  92.1326194 113.4586985  22.7943457  91.7097695
  98.7997752  19.4401778  90.2446442  98.7022030  18.6298049  90.5536498
  99.5826621  19.4193571  89.8592710  98.9013888  19.3168868  90.2333305
 123.0503577  29.4673608  89.3105563 122.1941472  29.6282106  89.3614680
 123.0971231  28.5965672  89.3310624 122.9302688  29.3624410  89.3211629
 117.4344717  39.0036326  85.0742794 116.6827616  38.6251864  84.8458839
 117.8830728  39.0354759  84.3261605 117.3894383  38.9521933  84.9300297
 122.8869676  39.4261695  80.5028342 122.5521045  40.1038617  80.0672564
 123.3996547  39.0367007  79.9145213 122.9135258  39.4686274  80.3515133
 122.4273968  41.3775964  86.4439453 122.8113347  41.9462863  85.9044228
 122.3633109  40.6525474  85.9645269 122.4747395  41.3551427  86.2933316
 119.0129473  39.0154718  87.3405567 119.1139836  38.2055072  87.6502695
 118.4171218  38.9211664  86.7105245 118.9402011  38.8819746  87.2931805
 118.8530212  43.9332307  88.7420423 119.4967668  44.3745471  89.1316581
 119.1786468  43.1285733  88.6550682 118.9962041  43.8797502  88.7865900
 112.2094517  35.0375005  86.9657901 111.9744701  34.2042657  86.8590169
 112.3480158  35.3179670  86.1519102 112.1950180  34.9558508  86.8300256
 114.5084605  27.2060735  89.8642208 113.8889636  26.6153382  89.6952223
 114.4068468  27.7972170  89.2306531 114.4022280  27.2064818  89.7447198
 119.5550792  36.9444282  84.1140285 119.8766633  37.4849489  83.5101593
 120.2022889  36.3741053  84.2462574 119.6976847  36.9403457  84.0447320
 121.6052500  28.9460277  84.1974671 122.3032665  29.1248405  84.6896135
 121.9204833  28.4230616  83.5745061 121.7547837  28.8954049  84.1776682
 114.2353738  30.7513017  92.1085777 114.1112434  31.3375462  92.7435596
 114.8872022  30.2573213  92.4098052 114.3127387  30.7651821  92.2471707
 121.7940436  35.3330722  84.1854463 122.2334071  34.7247823  84.6309236
 121.6445098  34.9538095  83.4139928 121.8361901  35.1869193  84.1373630
 119.2612079  33.9274734  91.3873288 119.9061081  33.4347177  91.0684237
 119.5013856  34.0699520  92.2139367 119.3922664  33.8752176  91.4622822
 121.7998170  36.7729640  91.0380181 122.0821413  35.9781045  90.8166937
 122.5284330  37.2510227  91.0585242 121.9487734  36.7264237  91.0083196
 119.7779364  24.3152674  88.2795946 119.4482694  24.7663817  87.6099645
 119.1024366  24.2368837  88.8268952 119.6289800  24.3703809  88.2619169
 118.2167813  34.2005914  81.4390435 117.6325028  34.7055946  81.8456299
 117.8137908  33.9748301  80.6987027 118.0707117  34.2414163  81.3895460
 113.7711842  39.9160675  88.2414107 113.2879420  40.6411165  88.2173690
 114.5835160  40.2136805  88.3524264 113.8202589  40.0663029  88.2541386
 119.8425996  38.7092856  90.8463921 119.3252937  38.3500271  90.2425229
 120.5400387  38.1855031  90.8569987 119.8691577  38.5790544  90.7594180
 121.0660048  38.4418830  95.7897756 120.5030882  38.0291440  96.3137418
 121.8281071  38.3671736  96.2090900 121.0954496  38.3696231  95.9290757
 122.6745028  30.4471566  79.9159356 122.9141031  30.6549550  79.1034699
 122.9960869  29.6429075  80.0248300 122.7582185  30.3585668  79.8119909
 117.9835318  22.3764962  83.7618894 118.7381286  22.7443279  83.5235944
 117.8062852  22.7504516  84.5298073 118.0689796  22.4863150  83.8403782
 116.6256039  40.4316851  88.3934387 117.3276618  39.9168840  88.4507143
 116.5453522  40.7591003  89.1981262 116.7179799  40.4031077  88.5207179
 117.6734946  30.6692438  97.5214802 117.8455449  30.5598333  98.3700083
 118.2104303  31.3146844  97.2845994 117.7779950  30.7484440  97.6119898
 116.3392382  24.7835281  80.4597007 116.1567956  25.0007162  79.6338000
 117.2017995  24.8974294  80.5155621 116.4396972  24.8325179  80.3451494
 115.9506814  36.6223203  87.9019995 116.7895714  36.8546136  87.9493756
 115.9818584  35.7527515  87.8327030 116.0788532  36.5280150  87.8984639
 116.5759517  37.0424078  92.2033300 117.1157742  36.8995209  92.8736673
 115.8929464  37.4420829  92.5717326 116.5551671  37.0803749  92.3567722
 122.0192102  21.7861692  83.4946031 122.7478262  21.6077647  83.0484187
 122.1086995  22.6279771  83.7053209 122.1398764  21.8845570  83.4599548
 111.9796662  33.2624369  92.3567722 111.7135078  32.4463486  92.5158712
 111.9935227  33.3077525  91.4863237 111.9421385  33.1481274  92.2521204
 115.8854409  28.0609454  78.9719480 115.1712587  27.7747633  79.3841912
 116.3698378  28.4006079  79.6125867 115.8513773  28.0691103  79.1275115
 116.7295269  26.8002748  95.0034729 116.0367066  26.3299727  95.2495461
 117.3455596  26.5741052  95.5776437 116.7179799  26.6969879  95.1243882
 123.0601727  36.5639408  79.3481288 123.4752876  36.2324431  78.6565784
 122.2293657  36.3308310  79.2201425 122.9989736  36.4810664  79.2272135
 112.3890076  34.0483149  89.6379466 112.2065649  34.0230035  88.7851758
 113.1239745  34.5182086  89.6768375 112.4704140  34.1144511  89.5177384
 115.4535828  30.7668152  96.1461575 116.1775800  30.7521182  96.6326469
 115.5551964  31.4763507  95.6483543 115.5754037  30.8692855  96.1440361
 112.3560986  30.9276649  89.7878533 112.9334489  30.7913100  90.4270778
 111.6575048  30.4712433  90.0424117 112.3382008  30.8398916  89.9200822
 119.1128289  32.5810705  88.0017016 118.8547533  31.7482440  87.9748315
 119.1676771  32.8068318  87.1609516 119.0828067  32.4908476  87.8737152
 118.0863001  30.1348467  88.4881910 117.5112592  30.2940636  89.1245871
 117.7098677  29.4983877  88.0250361 117.9465813  30.0646280  88.5136469
 121.7536289  28.6071817  93.3474289 121.3650722  28.1826034  92.6926480
 121.0890988  28.8553966  93.8551316 121.5983217  28.5810538  93.3262157
 107.8319820  29.7788542  86.5026351 107.9180072  29.4020411  87.2839881
 108.4595617  29.4048988  86.0246309 107.9376371  29.6674024  86.5471828
 122.8575228  32.8370421  81.5451096 123.6715867  33.1285314  81.4333867
 122.7934369  32.1830284  80.9709389 122.9677967  32.7835616  81.4439933
 118.7283136  36.3091939  86.6723408 119.3657083  36.0703686  87.2175201
 119.1538208  36.5129098  85.9376569 118.8859302  36.3042949  86.6440565
 113.4195778  38.5480275  90.5557712 113.4599924  38.8195126  89.7277491
 113.9790302  39.0722183  90.9715500 113.5079124  38.6656030  90.4949600
 119.3685951  31.5294229  81.0098297 119.7531104  31.3101935  81.7614842
 119.1197571  32.3557174  81.1399374 119.3888024  31.6192375  81.1399374
 121.1104608  36.7864361  88.3517194 121.1843616  36.6239533  89.2059044
 121.9274114  36.9754551  88.1077676 121.2420967  36.7901104  88.4415220
 114.8710365  37.1322224  85.3811638 114.0448482  37.3783961  85.2545917
 114.9322356  37.0534305  86.2473696 114.7584532  37.1567173  85.4900582
 117.0886388  23.1991165  86.3407078 116.2208814  23.2713765  86.4064687
 117.3761593  24.0013244  86.5295053 117.0026136  23.3285312  86.3781844
 119.6509194  39.7499104  83.0830668 119.9407492  39.3588086  82.3589894
 120.3812674  39.9315809  83.5235943 119.8016078  39.7192918  83.0413475
 120.2403939  34.5516850  94.1683798 119.7415632  35.2632618  94.2468687
 121.0504163  34.8717517  94.1301961 120.2860046  34.7043699  94.1740367
 117.5915109  41.7266487  86.1490817 117.3715405  41.4363842  86.9417484
 117.3709631  41.0681442  85.6208730 117.5262703  41.5866195  86.1879726
 116.5032056  33.8139803  88.4146519 116.2145305  33.1877275  88.9492246
 117.3715404  33.7560091  88.4811199 116.5892308  33.7127348  88.5037474
 119.7583065  43.0995877  84.9321510 120.4107123  42.5672319  85.1612536
 119.0608674  42.7464529  85.3189384 119.7513783  42.9685400  85.0233678
 116.7064330  35.4535054  84.3388884 117.4610298  35.8348094  84.5524347
 116.1134942  35.9046198  84.7935581 116.7301043  35.5763882  84.4371762
 118.0262556  36.6243616  89.7128999 117.5043310  36.7643907  90.3980864
 118.4136577  35.8654280  89.9031117 118.0066257  36.5329140  89.8430076
 115.0153740  26.6749425  83.7823954 114.7278536  26.3050695  83.0455901
 115.7024209  27.1444280  83.5207659 115.0742638  26.6896394  83.6339030
 119.4528882  33.6547635  85.1110491 119.2571665  34.2622369  84.5170793
 119.6763228  32.9615579  84.6302164 119.4563523  33.6425160  84.9526571
 117.8507412  30.5402373  85.2291359 118.5730064  30.7043531  84.7695165
 117.3715405  31.2612038  85.1230699 117.8871143  30.6700602  85.1456973
 115.5015029  32.9460445  94.3345499 116.0136126  33.2244698  93.6854259
 115.2151371  33.6849739  94.7008312 115.5349892  33.0962799  94.2935377
 112.5881935  27.4530637  84.6309235 112.6898071  28.2556798  84.9590211
 113.3837822  27.2517973  84.3332316 112.7209841  27.5416536  84.6344591
 119.0198754  25.0386834  94.3946540 118.8281951  25.0541968  95.2445964
 119.8697350  25.2350508  94.3713195 119.1174476  25.0701185  94.5169835
 113.4045667  27.5677815  92.3730357 113.2631159  26.7161756  92.4974865
 113.6886231  27.6106476  91.5492563 113.4253513  27.4477565  92.2697981
 119.5181287  32.1401624  95.9297828 119.6624663  32.7202832  95.2940938
 119.8656935  32.5177921  96.6347683 119.5908748  32.2822328  95.9396823
 121.6901204  31.3391792  93.7122960 120.9424518  31.5322807  93.3071238
 121.8442729  30.5137012  93.4747081 121.6023632  31.2456904  93.6168366
 118.5909042  40.3304396  92.7958855 118.7398606  39.7707312  92.1432259
 119.3709044  40.4096398  93.1791374 118.7283135  40.2589961  92.7555804
 121.1162342  40.5019039  94.0743346 121.0406014  39.8327849  94.6294134
 121.0452202  41.2036827  94.5884012 121.0942949  40.5063946  94.2320194
 114.1735972  25.4808163  95.6907807 113.6378162  24.8688521  96.0068574
 114.2353737  26.0556299  96.3441474 114.1031605  25.4755091  95.8343234
 121.7732589  39.0220038  84.9066952 122.5382480  38.7529681  84.5849616
 121.6710679  38.5370048  85.6237015 121.8714085  38.9109602  84.9646779
 119.8085359  27.2244447  91.4460188 119.0181434  27.0435907  91.7677523
 120.2045982  26.4471400  91.4290482 119.7502235  27.0831908  91.4912736
 121.0042283  32.3936845  90.0699889 120.5804532  32.5941345  89.3338908
 120.8287138  31.5465693  90.1824189 120.9153164  32.2985627  89.9773579
 120.5053977  43.9087358  92.5321347 120.9949907  43.2098148  92.3497011
 119.9338209  43.6111228  93.1197404 120.4938507  43.7613582  92.5922387
 116.2924728  32.8888897  85.5027862 116.4489347  32.8235700  86.3583854
 116.6325321  33.6637449  85.2906541 116.3657963  32.9938095  85.5982456
 122.8303873  32.2646781  84.3721225 123.3719418  31.7617162  84.8359846
 123.1450432  32.2111975  83.5610710 122.9568270  32.1826201  84.3205037
 120.9990323  37.6564132  81.6561253 121.0683143  36.7978671  81.7954253
 121.7778778  37.8736013  81.3280278 121.1243173  37.5616996  81.6278410
 112.8658990  30.0723847  85.8188629 113.2457955  30.4908392  85.1548896
 112.2914355  30.6537303  86.1257472 112.8370315  30.2201706  85.7665370
 120.3425850  32.3250988  78.3504011 120.6318375  33.1015870  78.6247586
 120.4297649  31.8139719  79.0518511 120.3980107  32.3642906  78.4946509
 120.3957011  22.2789249  90.8704339 119.8795500  21.5869441  90.9955918
 119.8350940  22.9460026  90.8166937 120.2363525  22.2752507  90.8810405
 116.5089791  31.6384252  90.4504123 115.6677798  31.5388126  90.6583017
 116.7179799  32.4079732  90.8018444 116.4154484  31.7376295  90.5331438
 113.9865358  29.2603789  88.2788874 113.5922056  29.3346801  87.5038984
 113.4305475  29.6461735  88.8297236 113.8468171  29.3285564  88.2456534
 120.3206456  29.5665651  89.7001721 120.0169594  29.0121640  90.3012129
 119.6185877  29.7457861  89.2129755 120.1722666  29.5110434  89.7171427
 119.3772553  26.8766171  84.2646423 119.6532288  26.1585084  83.8523990
 119.9771223  27.4751091  84.0567529 119.5065818  26.8586542  84.1727184
 118.3824807  36.7815372  94.4073819 118.2745162  36.7917434  95.2735877
 118.5920589  37.6070152  94.2178773 118.3974918  36.9056447  94.5077910
 122.8783074  24.5479689  82.5393018 123.3326820  24.7190249  83.2640862
 123.3523119  23.9347799  82.1390794 123.0151394  24.4830574  82.5866779
 116.3998599  34.0328014  91.8695756 115.8086532  34.6737513  91.8398771
 117.1619623  34.4565632  91.8427056 116.4246860  34.1903853  91.8610904
 116.7959222  25.1930012  92.5363774 117.2560703  25.2668942  93.2738898
 116.8415329  25.9911266  92.1863595 116.8709777  25.3224159  92.5936530
 120.2196094  31.2522223  83.6438025 120.9638139  31.6396499  83.8820975
 120.3656790  30.4079648  83.8078513 120.3506679  31.1852696  83.7031995
 122.1375669  23.0472482  88.6769886 121.2911714  23.2195290  88.5511236
 122.1346802  22.2421826  89.0135715 122.0122819  22.9533511  88.7081013
 123.2073970  26.8247696  89.5431944 122.7333924  26.2989458  90.0537255
 123.5792105  26.2777169  88.9746806 123.1923859  26.6663693  89.5347092
 113.5847000  28.8219203  94.9115490 114.4472613  28.7214912  94.8252820
 113.2538783  28.2413912  94.3501062 113.6632196  28.7210830  94.8160896
 116.9448786  27.6461652  91.5725908 116.3201856  27.6580044  90.9651861
 116.6094381  28.1221827  92.2217149 116.8034278  27.7180169  91.5782477
 117.1290534  25.9886770  77.6298593 116.7803339  26.6406496  78.0930143
 116.6486980  25.9743883  76.9022465 117.0060778  26.0829824  77.5909685
 113.6574461  35.7062112  93.0129673 113.1274386  35.0154551  93.0624647
 113.9299555  35.6972297  92.1842381 113.6199184  35.6029244  92.8977089
 123.0977004  34.2189627  90.7212343 122.6704612  33.5939345  90.2877778
 123.0901948  33.9364548  91.5471350 123.0336145  34.0842407  90.7792170
 116.2139531  29.2554800  93.7900777 116.3733018  28.4998124  94.1952499
 116.0332425  29.8045739  94.4441514 116.2104890  29.2248613  93.9463483
 121.4262714  25.0958381  90.9354877 121.4505201  24.5618493  90.2467657
 121.6774187  24.5875690  91.5980467 121.4672632  24.9419285  90.9319522
 108.9370303  32.3789876  90.3698021 108.8313753  32.3336720  89.5050105
 108.1870523  32.7243657  90.6512306 108.8105906  32.4230784  90.2835351
 117.7064036  23.8229199  90.3160621 117.7462407  24.3238406  91.0295329
 116.8813701  23.9139593  90.0466544 117.5903562  23.9111016  90.3811159
 119.1278399  30.3389709  92.6134520 118.2970329  30.5063527  92.4069768
 119.0729916  29.9625660  93.3983405 118.9967814  30.3079440  92.6983048
 117.5014443  28.6145301  83.1424638 117.6417404  29.1117765  83.8453279
 117.9996976  27.9131595  83.2838852 117.5955524  28.5847280  83.2676217
 117.5314665  29.4812412  80.4717215 118.1659745  30.0772837  80.4066676
 117.6140276  29.1815869  81.2863085 117.6371216  29.5253320  80.5820301
 119.1093648  25.4126387  80.4462657 119.4309489  24.9329470  79.7921919
 119.3720592  26.2226033  80.2553468 119.1959674  25.4616285  80.3218149
 122.3390621  36.4345262  93.9661473 121.8315712  36.9881108  94.4102103
 122.0417267  36.4953551  93.1480247 122.2195506  36.5251573  93.9109929
 114.0367653  31.6780253  83.7406761 114.5459883  32.2744760  84.1218066
 114.5101926  31.4106226  83.0583180 114.1811029  31.7266068  83.6961283
 122.9447026  21.2713681  86.2176713 122.3015344  21.1211327  86.7861851
 122.6046433  21.0256026  85.4525817 122.7992104  21.2125803  86.1879728
 121.5833106  41.3669820  90.8718480 121.3598761  40.6088649  91.2402506
 121.0942950  41.3967841  90.1498919 121.4776555  41.2592044  90.8195221
 116.3958185  28.3136511  86.6079941 115.6770174  28.7300644  86.8752805
 116.7670547  28.8790750  86.0571579 116.3450117  28.4585793  86.5662748
 120.2311563  41.5870278  88.3255564 119.8171962  40.9244408  87.9359406
 120.9158938  41.7348137  87.8051258 120.2709935  41.5110936  88.1912061
 123.5976857  40.7460363  89.0779181 123.1993141  40.8562633  88.3100001
 122.9828077  40.9542429  89.6605741 123.4475747  40.7933931  89.0510480
 122.1704759  27.3534511  81.9453321 121.5769599  27.6751507  81.3937888
 122.2080037  26.5075606  81.7374427 122.0879149  27.2758839  81.8336092
 119.3281804  29.1648489  94.9780171 118.8160708  28.5569671  95.3365202
 119.1561301  29.8805081  95.4454147 119.2271442  29.1811788  95.0996395
 114.1747519  27.6086064  97.6282533 114.0050109  28.2687439  97.0830739
 113.7313469  27.8192625  98.3495022 114.0846853  27.7372046  97.6544162
 118.1007339  25.8490562  86.6709266 118.5764705  26.2107642  86.0359448
 117.5995938  26.5047029  86.9509409 118.0972698  25.9984751  86.6186007
 111.0749584  30.5132929  92.8871023 110.5276303  29.8433575  93.0051891
 111.8641962  30.1462777  92.9514490 111.1101767  30.3597916  92.9139723
 120.1433992  27.9931762  80.0382650 120.5232957  28.0111391  79.2533765
 119.4026588  28.4385750  79.9173498 120.0902829  28.0613536  79.9046219
 109.8336553  29.7253737  90.0417046 109.6558314  29.2730346  90.7671961
 109.5455575  30.5279899  90.2255523 109.7649506  29.7776295  90.1760549
 120.9418746  34.8309268  81.4291440 120.1330069  34.5075941  81.3824750
 121.4493655  34.1242490  81.3619689 120.8968413  34.6790584  81.4121735
 111.5709023  32.2581461  87.1538805 110.7054543  32.2467151  87.0421576
 111.6707839  32.0711684  88.0009944 111.4583190  32.2287522  87.2627749
 117.1966033  42.0279360  90.7268910 117.5112592  42.8415748  90.7346692
 117.6059446  41.6429578  91.3951069 117.3034131  42.0908062  90.8273002
 120.1353162  24.2193290  82.7210282 120.9568857  24.3891603  82.4791977
 119.6722813  24.3740551  81.9976580 120.1884325  24.2675023  82.5781926
 114.5379053  35.9752468  90.3747519 115.1423910  35.9348302  89.7461339
 114.3306366  36.8223620  90.4051575 114.5967950  36.0940471  90.2863635
 109.7730335  34.9587086  90.2446442 109.6754613  34.1483357  90.5536498
 110.5559205  34.9378879  89.8592710 109.8746472  34.8354176  90.2333305
 123.1827101  50.5560312  86.9657901 122.9477285  49.7227965  86.8590169
 123.3212741  50.8364978  86.1519102 123.1682763  50.4743816  86.8300256
 122.9529246  48.7809677  92.3567722 122.6867661  47.9648794  92.5158712
 122.9667810  48.8262833  91.4863237 122.9153968  48.6666582  92.2521204
 118.8052403  45.2973850  86.5026351 118.8912655  44.9205718  87.2839881
 119.4328201  44.9234296  86.0246309 118.9108954  45.1859332  86.5471828
 119.9102887  47.8975184  90.3698021 119.8046336  47.8522028  89.5050105
 119.1603107  48.2428965  90.6512306 119.7838490  47.9416092  90.2835351
 122.0482167  46.0318237  92.8871023 121.5008887  45.3618883  93.0051891
 122.8374545  45.6648085  92.9514490 122.0834351  45.8783224  92.9139723
 120.8069137  45.2439045  90.0417046 120.6290898  44.7915654  90.7671961
 120.5188159  46.0465207  90.2255523 120.7382090  45.2961603  90.1760549
 122.5441607  47.7766769  87.1538805 121.6787126  47.7652459  87.0421576
 122.6440423  47.5896992  88.0009944 122.4315774  47.7472830  87.2627749
 120.7462919  50.4772394  90.2446442 120.6487197  49.6668665  90.5536498
 121.5291789  50.4564187  89.8592710 120.8479055  50.3539484  90.2333305
 118.5481036  20.8710438  75.6760470 119.1918492  21.3123602  76.0656628
 118.8737292  20.0663865  75.5890729 118.6912865  20.8175633  75.7205947
 113.4662666  16.8538807  75.1754154 112.9830244  17.5789296  75.1513737
[truncated: 6,151,565 more chars]
